# Supplementary material for: Hotair Is Dispensible for Mouse Development
Source: PLoS Genet. 2016 Dec 15;12(12):e1006232. doi: 10.1371/journal.pgen.1006232 (PMC5157951; doi:10.1371/journal.pgen.1006232)
Supplement: S1 Dataset — Data are from forelimb buds (FL), hindlimb buds (HL), genital tubercle (GT) and the trunk T1, T2 and T3 samples. Numbers of uniquely mapped reads and RPKM/FPKM values are provided in separate files. (TGZ) [file pgen.1006232.s011.tgz]

Archive with 8 entries (7 files):
- S1_Dataset
- S1_Dataset/._.DS_Store
- S1_Dataset/.DS_Store
- S1_Dataset/CufflinksFPKM.txt
- S1_Dataset/NormalizedRPKM.txt
- S1_Dataset/RawRPKM.txt
- S1_Dataset/README.txt
- S1_Dataset/UniqueReadCounts.txt
