# Supplementary material for: Hotair Is Dispensible for Mouse Development
Source: PLoS Genet. 2016 Dec 15;12(12):e1006232. doi: 10.1371/journal.pgen.1006232 (PMC5157951; doi:10.1371/journal.pgen.1006232)
Supplement: S1 Dataset — Data are from forelimb buds (FL), hindlimb buds (HL), genital tubercle (GT) and the trunk T1, T2 and T3 samples. Numbers of uniquely mapped reads and RPKM/FPKM values are provided in separate files. (TGZ) [file pgen.1006232.s011.tgz › S1_Dataset/NormalizedRPKM.txt]

GeneID	GeneName	FL_wt_1	FL_wt_2	FL_ko_1	FL_ko_2	GT_wt_1	GT_wt_2	GT_ko_1	GT_ko_2	HL_wt_1	HL_wt_2	HL_ko_1	HL_ko_2	T1_wt_1	T1_wt_2	T1_ko_1	T1_ko_2	T2_wt_1	T2_wt_2	T2_ko_1	T2_ko_2	T3_wt_1	T3_wt_2	T3_ko_1	T3_ko_2
ENSMUSG00000000001	Gnai3	77.81	86.55	78.58	85.17	109.34	86.69	81.79	86.65	82.57	86.42	116.83	87.42	80.26	81.68	99.25	100.96	83.41	63.94	103.04	100.87	86.2	81.53	94.88	102.68
ENSMUSG00000000003	Pbsn	0	0	0	0	0	0	0	0	0	0	0	0	0	0	0	0	0	0	0	0	0	0	0	0
ENSMUSG00000000028	Cdc45	24.08	24.18	28.15	27.93	24.54	26.13	27.74	28.97	25.89	24.82	24.77	27.8	12.1	13.46	17.6	16.6	13.59	15.45	17.88	17.26	22.32	20.01	23.55	27.1
ENSMUSG00000000031	H19	2585.37	2241.99	2110.39	2411.29	1208.91	1609.5	1707.77	1200.84	2182.8	2187.47	1328.13	2311.42	1836.53	2313.11	1166.55	1388.77	1596.38	1833.21	1113.97	1182.63	1600.29	1612.5	1102.6	1205.26
ENSMUSG00000000037	Scml2	1.08	1.3	1.06	1.12	0.76	1.02	0.84	1.05	0.92	1.26	0.79	0.99	0.84	1.33	0.76	0.82	0.97	0.49	0.57	0.72	1.15	0.99	0.83	0.76
ENSMUSG00000000049	Apoh	0	0.02	0	0	0	0.02	0	0	0	0.02	0	0	0.01	0	0.02	0	0	0.04	0	0	0	0	0	0
ENSMUSG00000000056	Narf	28.01	29.33	27.54	29.85	23.58	23.65	26.29	24.54	28.76	27.57	31.87	31.15	26.86	28.45	31.13	31.67	26.81	28.67	32.98	33.33	27.98	27.72	27.98	28.3
ENSMUSG00000000058	Cav2	1.4	1.4	1.1	1.44	2.1	1.43	1.47	1.28	1.24	1.64	1.9	1.62	1.57	1.87	1.95	1.91	2.06	1.31	2.03	1.64	1.31	1.46	1.58	1.25
ENSMUSG00000000078	Klf6	7.19	8.76	6.81	6.61	11.77	8.89	8.51	7.58	6.96	7.92	7.48	6.33	16.96	18.2	17.92	16.78	15.03	11.53	15.95	14.79	12.48	13.27	12.26	11.65
ENSMUSG00000000085	Scmh1	12.23	14.1	11.92	13.5	13.68	13.54	14.04	14.07	12.27	12.89	9.62	12.97	14.2	15.8	12.12	12.56	14.56	17.01	12.51	13.2	13.44	14.93	10.7	11.73
ENSMUSG00000000088	Cox5a	138.11	128.72	141.12	146.39	169.9	138.94	155.55	157.33	150.02	128.19	155.87	143.41	131.21	145.83	162.7	181.46	126.21	215.89	194.17	188.81	142.13	151.93	178.24	220.98
ENSMUSG00000000093	Tbx2	11.86	10.04	14.58	17.6	41.53	53.39	48.05	37.16	17.25	16.02	15.04	23.66	11.51	16.48	7.91	15.86	9.39	9.49	7.28	8.43	7.77	8.37	7.56	6.91
ENSMUSG00000000094	Tbx4	5.07	5.65	4.2	4.24	46.77	46.18	44.46	20.81	41.69	37.7	36.31	44.91	0.36	0.4	0.19	0.46	4.12	1.04	0.3	1.74	0.47	0.46	0.31	0.24
ENSMUSG00000000103	Zfy2	0	0	0	0	0	0	0	0	0	0	0	0	0	0	0	0	0	0	0	0	0	0	0	0
ENSMUSG00000000120	Ngfr	22.68	27.44	23.72	25.1	14.3	11.13	15.83	11.57	12.15	16.35	15.86	12.85	53.75	51.24	61.42	53.97	54.29	67.26	82.49	65.5	35.25	41.02	35.15	35.7
ENSMUSG00000000125	Wnt3	4.01	5.9	5.33	6.32	4.88	6.54	5.14	5.69	4.77	6.05	4.58	4.1	3.31	3.51	3.56	3.05	2.47	3.15	2.86	2.24	4.57	4.63	3.89	4.42
ENSMUSG00000000126	Wnt9a	2.15	2.75	1.57	2.43	1.39	1.45	1.23	1.21	2.33	2.93	2.12	2.01	2.32	2.84	2.15	2.09	2.15	2.01	1.74	1.7	1.16	1.48	1.47	1.08
ENSMUSG00000000127	Fer	7.64	8.06	7.93	8.82	8.47	7.56	7.93	8.21	7.51	8.28	8.36	8.39	9.78	10.77	9.9	10.62	10.1	7.78	9.97	9.09	8.18	9.33	8.71	8.53
ENSMUSG00000000131	Xpo6	35.23	34.65	34.21	36.99	38.12	36.86	34.34	38.29	37.43	37.57	39.72	39.49	30.24	31.91	35.4	36.2	31.45	29.58	37.48	36.62	32.52	32.19	36.76	37.85
ENSMUSG00000000134	Tfe3	13.37	12.7	12.88	13.02	13.21	12.48	12.47	12.23	13.53	13.86	12.66	13.05	11.82	13.88	11.55	12.34	12.56	14.75	12.46	12.86	12.76	13.41	12.26	12.98
ENSMUSG00000000142	Axin2	22.91	29.14	32.56	25.76	20.74	34.28	30.5	28.33	24.67	26.33	16.64	22.27	13.56	14.55	14.13	12.15	13.08	12.72	12.35	10.98	22.15	22.29	16.65	16.61
ENSMUSG00000000148	Brat1	6.67	6.25	6.4	6.12	5.76	5.68	5.76	5.94	7.13	6.26	6.85	6.3	5.83	6.86	6.28	6.75	5.47	7.01	6.54	6.57	5.88	6.05	6.57	6.62
ENSMUSG00000000149	Gna12	40.73	42.29	43.7	43.82	46.75	45.13	43.82	43.28	46.33	44.13	38.17	45.04	46.79	50.17	49.31	47.57	46.98	55.88	50.63	47.96	44.42	45.92	43.79	41.24
ENSMUSG00000000154	Slc22a18	0.56	0.54	0.4	0.42	0.92	0.36	0.34	0.36	0.74	0.48	0.98	0.55	0.3	0.41	0.18	0.4	0.36	0.26	0.28	0.24	0.21	0.09	0.13	0.33
ENSMUSG00000000157	Itgb2l	0.13	0.16	0.17	0.11	0	0	0.03	0	0.17	0.14	0.17	0.1	0.01	0.01	0.01	0.03	0.04	0.04	0.06	0.04	0.06	0.04	0.04	0.1
ENSMUSG00000000159	Igsf5	0	0	0	0.01	0.27	0.07	0.14	0.2	0	0.01	0.05	0.03	0	0.04	0	0.05	0.01	0.02	0.08	0.12	0.04	0.03	0	0.05
ENSMUSG00000000167	Pih1d2	0.73	0.85	1.26	0.63	0.69	0.4	0.78	0.5	1.03	0.86	0.26	0.51	0.78	0.6	0.87	0.56	1	1.25	1.05	0.59	1.09	1.39	0.95	0.76
ENSMUSG00000000168	Dlat	14.93	16.77	16.65	15.76	15.35	13.49	16.61	15.76	15.01	16.11	16.92	16.55	13.93	15.33	15.1	14.88	13.74	14.56	16.32	16.85	15.09	16.23	18.03	17.94
ENSMUSG00000000171	Sdhd	95.34	102.87	113.47	114.38	122.61	99.04	105.29	110.43	99.97	101.86	119.88	108.74	83.72	89.97	94.18	107.7	80.98	99.92	104.65	107.31	99.65	97.88	114.79	144.53
ENSMUSG00000000182	Fgf23	0.13	0.07	0.04	0.11	0.02	0	0.04	0.03	0.1	0.03	0.05	0.03	0.02	0.05	0	0.02	0	0.05	0	0.02	0	0.05	0.02	0.03
ENSMUSG00000000183	Fgf6	0.49	0.47	0.31	0.17	0.01	0.02	0	0.06	0.16	0.25	0.15	0.04	0.7	0.7	0.44	0.66	0.54	0.6	0.52	0.56	1.77	1.71	1.79	1.79
ENSMUSG00000000184	Ccnd2	137.17	147.99	151.36	147.13	97.45	105.43	121.04	158.98	134.38	134.18	147.25	141	74.89	90.43	118.54	103.47	86.37	65.46	117.58	111.81	81.51	89.92	129.48	102.34
ENSMUSG00000000194	Gpr107	14.51	14.05	13.81	14.45	14.32	12.58	12.76	12.46	13.93	14.75	15.02	13.96	15.54	16.08	15.65	16.7	15.13	15.41	16.39	16.26	13.54	14.21	14.65	13.72
ENSMUSG00000000197	Nalcn	0.16	0.16	0.11	0.16	0.08	0.08	0.12	0.12	0.1	0.17	0.07	0.1	1.54	1.68	1.73	1.33	1.37	1.03	1.43	0.84	0.63	0.71	0.32	0.31
ENSMUSG00000000202	Btbd17	0.51	0.5	0.56	0.43	0.13	0.02	0.06	0.13	0.39	0.56	0.36	0.47	7.85	6.82	11.29	8.54	6.61	13.15	11.94	8.59	5.73	6.48	8.05	6.79
ENSMUSG00000000204	Slfn4	0	0.01	0	0	0	0.01	0	0	0	0	0	0	0	0	0	0	0	0	0	0	0	0	0	0
ENSMUSG00000000214	Th	0.11	0.06	0.1	0.09	1.14	0.79	3.72	5.31	0.12	0.09	0.11	0.04	3.24	6.88	2.09	5.43	2.04	3.3	3.63	2.37	0.77	1.21	1.38	1.23
ENSMUSG00000000215	Ins2	0	0	0	0	0	0	0	0	0	0	0	0	0	0.03	0	0	0	0	0	0.04	0	0	0	0
ENSMUSG00000000216	Scnn1g	0.07	0.12	0.09	0.1	0.47	0.2	0.32	0.46	0.04	0.01	0.01	0.01	0.05	0.14	0.03	0.28	0.05	0.04	0.1	0.14	0.11	0.09	0.11	0.13
ENSMUSG00000000223	Drp2	2.17	1.86	1.77	1.96	1.88	2.45	1.99	1.81	1.32	1.64	1.45	1.12	3.61	3.92	3.02	3.71	3.38	3.55	3.26	2.92	1.97	2.2	1.62	1.76
ENSMUSG00000000244	Tspan32	0.96	0.61	1.18	0.68	0.54	0.39	0.7	0.44	0.72	0.53	0.89	0.53	0.59	0.65	0.46	0.87	0.43	0.61	0.72	0.83	0.57	0.62	0.65	0.9
ENSMUSG00000000247	Lhx2	22.99	29.4	31.5	28.87	0.11	0.19	0.14	0.19	22.51	19.57	13.76	20.2	0.58	0.48	1.32	0.69	1.4	1.67	1.5	1.26	1.37	1.74	1.08	1.09
ENSMUSG00000000248	Clec2g	0	0	0	0	0	0	0	0	0	0	0	0	0.01	0	0	0	0	0	0	0	0	0	0	0
ENSMUSG00000000253	Gmpr	10.8	8.74	10.46	9.2	8.25	5.43	7.44	6.8	10.04	7.89	8.35	8.19	8.09	9.81	8.26	10.31	6.81	10.99	10.85	9.3	9	9.78	11.98	11.78
ENSMUSG00000000263	Glra1	0	0	0	0	0	0	0.01	0.02	0	0.01	0	0	1.3	1.23	1.3	0.61	1.42	0.58	1.04	0.45	0.9	1.18	0.49	0.2
ENSMUSG00000000266	Mid2	1.62	2	1.61	1.71	2.02	1.84	1.86	1.91	1.65	1.91	1.55	1.62	2.45	2.73	2.95	2.43	2.96	1.69	2.73	2.57	3.16	2.85	2.41	2.24
ENSMUSG00000000275	Trim25	3.26	2.79	3.34	2.33	5.7	2.65	5.34	2.43	3.22	3.03	2.54	2.01	3.16	4	2.18	3.25	3.36	2.38	2.49	2.7	3.51	3.2	2.52	2.45
ENSMUSG00000000276	Dgke	1	1.53	1.06	1.01	1.11	1.74	1.14	1.09	1.09	1.54	1.03	1.22	2.27	2.45	2.03	1.83	2.31	2.33	2.15	1.92	1.55	1.88	1.14	1.05
ENSMUSG00000000278	Scpep1	41.19	33.27	40.54	31.37	41.28	28.91	32.06	28.16	42.23	33.81	42.72	31.08	24.82	27.39	26.96	34.98	25.36	22.8	27.44	32.9	31.45	27.56	32.01	36.97
ENSMUSG00000000282	Mnt	11.45	10.77	10.32	10.3	11.04	11.26	10.12	10.7	11.18	11.36	11.73	9.83	11.21	11.7	10.52	11.33	10.64	12.26	10.64	11.12	11.11	10.96	10.16	11.06
ENSMUSG00000000290	Itgb2	0.43	0.49	0.44	0.3	0.39	0.19	0.33	0.3	0.27	0.51	0.53	0.38	0.38	0.52	0.46	0.64	0.44	0.64	0.65	0.64	0.44	0.55	0.5	0.71
ENSMUSG00000000295	Hddc2	35.19	32.88	36.08	35.04	42.94	35.27	41.62	33.61	36.25	32.85	38.97	33.85	22.83	25.87	27.78	32.37	24.04	30.91	33.45	34.08	29.92	30.92	34.31	42.42
ENSMUSG00000000296	Tpd52l1	10.83	10.22	10.92	12.04	20.32	17.67	22.09	22.88	12.47	13.39	11.34	11.39	10.92	12.28	11.13	14.14	13.57	15.98	15.47	16.49	15.34	15.68	18.13	21.99
ENSMUSG00000000301	Pemt	2.06	1.74	2.43	1.94	2.27	1.39	1.81	1.52	2.06	1.68	2.21	2	2.22	1.97	1.88	2.49	1.61	2.92	2.46	2.37	2.43	2.27	2.66	3.45
ENSMUSG00000000303	Cdh1	9.07	12.05	12.11	13.19	21.43	20.45	17.72	20.34	10.28	10.88	10.84	9.03	3.46	4.14	3.88	4.97	3.01	2.99	3.53	3.91	7.8	8.67	9.41	9.52
ENSMUSG00000000305	Cdh4	5.27	4.71	3.26	2.86	1.28	1.54	1.14	1.09	4.07	4.66	3.24	2.12	12.35	9.85	8.22	7.35	12.19	9.82	6.94	7.32	4.65	5.04	2.84	2.21
ENSMUSG00000000308	Ckmt1	0.34	0.32	0.4	0.33	1.74	1.98	1.1	1.03	0.58	0.45	0.72	0.69	3.34	3.07	3.18	3.6	3.2	4.92	3.88	3.69	0.99	1.36	0.81	0.96
ENSMUSG00000000317	Bcl6b	3.78	3.17	3.2	3.19	4.01	2.87	3.48	1.98	3.69	3.96	2.42	2.98	3.58	3.78	2.52	2.63	3.46	3.33	2.73	3.28	3.39	3.87	3.09	2.31
ENSMUSG00000000318	Clec10a	0.01	0.05	0	0	0.04	0	0.03	0.02	0.03	0.07	0.04	0.06	0.08	0.15	0.11	0.06	0.01	0.1	0.1	0.01	0.01	0.19	0.02	0.03
ENSMUSG00000000320	Alox12	1.11	0.83	1.23	1.02	1.19	1	1	1.01	0.66	0.86	1.32	0.95	0.55	0.64	1.02	1.11	0.57	0.73	1.19	1.41	0.58	0.53	0.95	1.46
ENSMUSG00000000325	Arvcf	10.63	11.08	11.55	12.27	8.77	10.51	10.96	11.45	13.39	12.12	11.26	12.91	16.61	17.08	20.34	17.4	17.93	24.88	23.24	18.78	15.31	16.95	16.47	14.36
ENSMUSG00000000326	Comt	14.7	15.48	16.48	14.96	12.15	10.1	10.35	11.23	14.49	14.64	13.48	13.04	12.46	14.11	11.02	13.33	12.74	15.2	13.96	13.54	12.49	13.37	13.51	14.56
ENSMUSG00000000339	Rtca	29.32	28.82	32.23	32.73	36.73	31.85	32.71	35.09	33.41	30.28	34.32	31.74	30.03	32.71	38.41	38.39	29.95	42.41	41.55	40.62	30.68	31.93	37.38	45.14
ENSMUSG00000000340	Dbt	8.54	9.22	8.41	8.75	7.18	6.98	7.49	7.79	8.47	9.1	8.52	8.44	8.46	8.15	7.8	8.04	8.46	5.76	6.74	7.3	8.45	8.44	7.5	7.91
ENSMUSG00000000346	Dazap2	66.37	71.96	73.61	71.9	76.19	64.47	64.66	67.33	72.16	64.79	73.91	66.56	61.01	67.04	77.85	75.23	59.97	71.73	78.03	78.55	74.69	73.49	81.11	90.54
ENSMUSG00000000355	Mcts1	28.68	29.75	29.17	31.6	28.34	26.54	26.68	26.16	31.21	26.54	29.56	26.05	30.54	34.51	34.64	30.25	29.39	43.14	35.46	33.96	29.31	30.73	29.11	35.51
ENSMUSG00000000359	Rem1	0.35	0.29	0.28	0.25	1.88	0.39	0.48	0.65	0.13	0.19	0.16	0.29	0.38	0.7	0.27	0.61	0.43	0.28	0.1	1.31	0.14	0.33	0.2	0.1
ENSMUSG00000000365	Rnf17	0.06	0.13	0.09	0.27	0.47	0.34	0.09	0.29	0.11	0.1	0.18	0.32	0.19	0.28	0.23	0.14	0.21	0.15	0.16	0.14	0.28	0.13	0.09	0.13
ENSMUSG00000000374	Trappc10	10.55	11.37	11.09	10.7	9.61	12.57	11.41	11.39	11.35	11.04	9.12	10.47	12.9	13.34	11.63	10.56	12.86	11.1	11.16	10.82	11.19	11.52	8.93	8.42
ENSMUSG00000000378	Ccm2	25.01	22.28	26.12	26.48	24.53	22.33	27.75	25.89	29.2	25.6	24.14	28.68	24.82	27.54	24.87	27.46	24.02	31.98	27.57	25.63	23.92	24.11	25.22	25.78
ENSMUSG00000000381	Wap	0	0	0	0	0	0	0	0	0	0	0	0	0	0	0	0	0	0	0	0	0	0	0	0
ENSMUSG00000000384	Tbrg4	18.47	18.53	21	19.71	16.01	17.79	20.98	19.48	21.73	19.1	15.34	19.71	15.29	17.24	14.61	14	14.94	19.75	14.53	15.54	19.26	18.91	18.52	19.73
ENSMUSG00000000385	Tmprss2	0.18	0.42	0.29	0.39	1.77	1.19	1.42	1.16	0.2	0.27	0.23	0.23	0.11	0.32	0.07	0.72	0.13	0.16	0.1	0.18	0.56	0.51	0.59	0.73
ENSMUSG00000000386	Mx1	0.01	0.02	0.05	0	0	0.02	0	0.01	0.01	0.02	0.01	0.01	0.02	0.06	0	0	0.03	0.01	0	0	0.03	0.03	0.01	0
ENSMUSG00000000392	Fap	0.91	1.09	1.14	0.82	5.56	2.45	5.2	2.76	1.27	1.12	1.33	2.28	6.27	6.83	5.03	6.82	6.52	5.2	4.62	6.35	6.7	6.83	5.23	6.7
ENSMUSG00000000394	Gcg	0.23	0.34	0.64	0.34	0.63	0.07	0.03	0	0.31	0.08	0.17	0.13	0.02	0.02	0.09	0.03	0	0.08	0.09	0	0	0.03	0.03	0
ENSMUSG00000000399	Ndufa9	60.58	61.56	62.66	63.68	73.48	58.84	55.82	60.02	63.08	61.55	80.45	60.67	57.22	65.26	67.38	77.16	59.17	73.44	75	76.42	64.64	64.7	76.09	92.07
ENSMUSG00000000402	Egfl6	14.76	19.84	10.05	9.91	11.99	7.49	5.52	1.87	10.16	20.59	13.11	5.53	23.91	24.62	12.33	17.46	25.54	19.28	10.76	15.62	16.27	18.38	5.75	7.89
ENSMUSG00000000409	Lck	4.99	5.14	6.3	5.81	4.78	4.48	4.72	4.62	6.13	5.25	6.2	5.63	2.99	3.58	3.48	4.27	3.13	4.08	4.12	4.63	3.44	3.31	3.9	5.02
ENSMUSG00000000411	Tssk3	0	0	0	0	0	0	0	0	0	0	0	0	0.02	0	0	0	0	0	0	0	0.02	0	0.02	0.02
ENSMUSG00000000416	Cttnbp2	2.09	2.46	2.08	1.73	2.48	3.6	3.87	1.98	2.76	2.36	1.29	2.43	3.76	3.63	2.23	2.05	3.86	2.58	2.3	2.05	5.2	3.81	2.32	2.32
ENSMUSG00000000420	Galnt1	31.38	31.5	30.26	30.74	35.37	34.8	32.81	33.66	31.91	34.34	33.99	32.25	27.03	31.2	29.26	30.78	28.07	22.21	26.73	27.53	30.12	30.23	27.71	28.76
ENSMUSG00000000435	Myf5	2.84	1.99	2.54	2.74	0.08	0.28	0.37	0.72	1.46	2.08	2.18	2.29	1.74	2.25	2.04	2.56	1.9	1.71	2.48	1.91	10.96	7.89	10.15	11.97
ENSMUSG00000000439	Mkrn2	6.53	6.79	6.7	6.07	6.68	6.36	6.41	5.62	6.78	6.77	6.49	5.92	5.76	6.41	5.41	5.95	5.4	6.49	5.68	5.83	5.86	5.82	5.4	5.61
ENSMUSG00000000440	Pparg	0.13	0.12	0.24	0.13	0.23	0.12	0.13	0.1	0.18	0.15	0.13	0.09	0.37	0.69	0.23	0.31	0.41	0.49	0.22	0.49	0.21	0.19	0.14	0.2
ENSMUSG00000000441	Raf1	55.57	57.22	58.76	58.41	52.59	56.37	60.02	58	61.64	59.6	52.6	59.27	49.87	55.2	53.34	53.34	48.67	62.82	54.86	53.34	51.02	53.48	50.69	54.06
ENSMUSG00000000486	Sep-01	3.16	2.85	3.34	3.27	3.71	4.04	4	5.07	3.71	2.86	2.2	3.66	2.49	3.06	2.79	2.82	2.37	3.53	3.23	2.76	3.59	3.17	2.97	3.31
ENSMUSG00000000489	Pdgfb	3.94	2.94	2.66	3.37	3.19	3.25	3.58	3.62	3.43	3.44	3.6	3.2	3.82	4.54	3.83	4.87	4.13	5.07	4.1	4.87	3.28	3.53	4.19	3.53
ENSMUSG00000000530	Acvrl1	3.98	3.31	3.59	4.12	5.18	3.51	3.8	4.36	4.27	4.24	5.46	4.57	4.37	5.56	5.99	7.21	5.12	5.56	7.04	7.71	5.07	5.42	7.39	7.39
ENSMUSG00000000531	Grasp	10.21	9.26	9.04	10.14	5.67	5.83	4.51	3.89	8.95	9.27	8.41	9.64	7.69	8.79	8.3	8.54	8.16	9.69	7.08	6.69	5.03	6.32	4.77	5.33
ENSMUSG00000000532	Acvr1b	11.84	13.08	13.67	14.41	9.77	12.57	12.74	13.05	13.05	12.45	10.08	12.51	16.1	16.49	16.27	14.55	14.97	16.79	17.2	15.11	12.59	14.29	12.09	11.4
ENSMUSG00000000538	Tom1l2	8.85	9.03	7.64	7.7	7.51	7.59	6.83	7.41	8.47	9.16	8.14	8.01	13.12	13.92	11.37	11.69	12.57	13.89	12.2	11.35	9.83	11.14	8.89	8.44
ENSMUSG00000000544	Gpa33	0.09	0.4	0.16	0.15	0.19	0.15	0.16	0.21	0.15	0.18	0.09	0.1	0.06	0.08	0.08	0.08	0.07	0.04	0.01	0.04	0.09	0.08	0.15	0.18
ENSMUSG00000000552	Zfp385a	24.31	20.87	23.88	25.66	23.51	24.97	22.78	26.43	26.83	26.45	29.03	28.99	22.46	23.85	23.72	24.27	23.51	30.22	26.36	26.28	23.74	23.74	25.28	26.36
ENSMUSG00000000555	Itga5	29.66	28.03	24.67	25.89	31.61	24.1	20.99	22.14	27.31	30.95	29.37	26	25.23	27.21	19.8	26.58	24.9	20.06	20.7	24.34	23.87	23.09	24.98	24.97
ENSMUSG00000000560	Gabra2	0.1	0.09	0.06	0.06	0.66	0.64	0.38	0.13	0.23	0.24	0.31	0.31	0.77	0.86	0.58	0.55	0.94	0.97	0.78	0.64	0.23	0.36	0.15	0.2
ENSMUSG00000000561	Wdr77	12.43	13.75	13.69	15.2	16.03	14.55	16.87	18.97	15.17	14.28	14.74	15.17	11.83	13.01	12.41	12.74	12.22	14.64	13.47	14.33	15.49	14.53	15.83	19.35
ENSMUSG00000000562	Adora3	0.06	0.08	0.05	0.06	0.08	0.01	0.01	0.04	0.01	0.06	0.03	0.04	0.06	0.11	0.06	0.14	0.06	0.06	0.04	0.07	0.05	0.1	0.07	0.09
ENSMUSG00000000563	Atp5f1	106.65	120.38	117.91	120.77	139.29	111.57	131.97	113.41	121.15	112.3	127.86	115.59	105.02	110.75	114.98	121.1	103.98	139.44	123.86	131.67	114.58	117.72	119.42	150.71
ENSMUSG00000000567	Sox9	56.71	45.82	39.9	34.9	11.82	6.9	16.79	9.89	51.94	43.2	67.73	43.16	24.52	26.47	31.29	26.43	31.76	25.06	32.96	35.51	32.89	26.51	40.45	32.52
ENSMUSG00000000568	Hnrnpd	81.56	84.8	82.48	82.85	99.36	92.67	86.34	91.03	87.45	86.62	93.77	85.62	67.43	71.22	76.42	78.88	70.01	72.55	75.75	81.05	82.65	81.61	81.12	102.57
ENSMUSG00000000579	Dynlt1c	0.12	0.1	0.04	0.13	0.06	0.16	0.1	0.12	0.1	0.16	0.05	0.06	0.17	0.09	0.18	0.08	0.06	0.09	0.06	0.1	0.1	0.14	0.05	0.02
ENSMUSG00000000581	C1d	11.8	13.34	11.29	12.05	18.15	13.81	14.79	14.08	13.47	13.4	16.48	12.16	13.78	13.03	15.97	15.94	13.86	13.7	16.01	17.48	13.52	13.57	14.75	17.75
ENSMUSG00000000594	Gm2a	4.09	4.36	3.62	3.67	4.45	2.81	2.53	2.21	3.83	4.57	4.43	3.08	5.05	6.26	4.44	6.08	5.5	6.09	4.75	5.77	4.45	4.78	3.63	4.82
ENSMUSG00000000600	Krit1	5.83	7.35	6.47	6.37	5.85	6.56	7.05	6.82	7.14	6.83	5.98	6.65	5.64	6.49	5.43	5.22	6.2	5.18	5.18	5.59	6.31	6.29	5.18	5.73
ENSMUSG00000000605	Clcn4-2	9.07	10.48	9.54	9.6	13.4	13.03	12.22	12.72	9.45	10.87	10.83	10.39	21.41	20.33	20.47	19.51	20.02	20.09	21.82	19.85	14.66	15.07	15.04	12.93
ENSMUSG00000000606	Vmn2r88	0	0	0	0	0	0	0	0	0	0	0	0	0	0	0	0	0	0	0	0	0	0	0	0
ENSMUSG00000000617	Grm6	0.02	0.01	0.02	0.02	0	0.01	0	0.01	0	0.01	0	0.02	0.02	0.01	0	0.01	0.02	0.02	0.01	0	0.02	0.01	0.01	0.01
ENSMUSG00000000627	Sema4f	1.67	1.63	1.6	1.5	5.07	6.52	5.14	5.23	2.1	2.27	2.66	1.93	3.95	3.38	3.25	3.29	4.55	5.12	3.9	3.97	1.63	2.18	1.57	1.62
ENSMUSG00000000628	Hk2	8.31	7.7	9.01	10.76	9.96	9.31	11.92	14.25	8.81	8.1	13.2	11.76	5.11	5.24	7.37	9.21	5.69	3.85	7.61	9.11	8.98	7.18	10.67	13.78
ENSMUSG00000000631	Myo18a	11.35	11.51	10.9	11.15	7.86	8.39	8.2	8.13	10.59	11.74	9.87	10.83	15.06	15.18	14.16	12.88	15.39	15.67	14.88	13.26	11.81	13.27	11.94	10.08
ENSMUSG00000000632	Sez6	0.03	0.04	0.05	0.04	0.02	0.03	0.02	0.04	0.02	0.03	0.02	0.04	7.65	6.9	5.9	5.49	4.84	8.25	4.17	3.67	0.92	2.1	0.92	0.82
ENSMUSG00000000673	Haao	0.26	0.59	0.75	0.5	0.03	0.07	0	0.06	0.26	0.25	0.29	0.27	0.06	0.02	0.03	0.05	0.05	0.08	0	0.03	0.1	0.02	0.02	0.02
ENSMUSG00000000682	Cd52	2.32	2.9	3.13	2.09	1.84	1.26	2.02	2.02	1.44	2.72	2.85	2.08	2.23	3.68	2.35	2.88	2.84	4.71	2.94	3.3	2.28	4.5	2.91	3.98
ENSMUSG00000000686	Abhd15	0.12	0.14	0.22	0.21	0.19	0.08	0.13	0.24	0.15	0.17	0.1	0.06	0.71	0.62	0.75	0.63	0.55	0.68	1.16	0.75	0.4	0.48	0.5	0.39
ENSMUSG00000000690	Hoxb6	0.15	0.05	0.12	0.37	1.26	0.47	1.27	2.33	0.13	0.42	0.39	0.96	22	22.72	27.68	21.3	17.08	32.69	26.84	20.82	9.88	12.21	11.02	10.39
ENSMUSG00000000693	Loxl3	6.41	5.98	4.44	4.78	7.97	7.59	6.86	7.61	5.99	6.37	6.8	4.98	7.22	8.17	5.73	7.44	7.27	6.6	5.81	7.54	5.83	5.44	5.79	5.63
ENSMUSG00000000701	Tcl1b5	0	0	0	0	0	0	0	0	0	0	0	0	0	0	0	0	0	0	0	0	0	0	0	0
ENSMUSG00000000706	Btn1a1	0.09	0.08	0.04	0.08	0.27	0.15	0.24	0.19	0.08	0.09	0.04	0.03	0.06	0.07	0.07	0.08	0.1	0.08	0.03	0.09	0.1	0.05	0.09	0.08
ENSMUSG00000000708	Kat2b	1.61	2.16	1.92	1.44	0.81	1.32	1.45	1.06	1.71	1.36	1.01	1.34	2	2.63	1.68	1.43	2.22	1.77	1.51	1.44	1.47	1.87	1.05	0.94
ENSMUSG00000000711	Rab5b	18.87	20.55	18.61	20.74	19.52	17.78	18.49	18.04	19.71	19.01	18.2	18.29	21.08	21.55	19.67	19.63	20.57	19.77	20.15	19.14	18.46	18.56	16.64	16.83
ENSMUSG00000000724	Cryba1	0	0	0	0	0	0	0	0	0	0	0.04	0	2.95	2.98	2.22	1.78	2.41	3.74	2.29	1.61	1.2	1.64	1.18	1.48
ENSMUSG00000000730	Dnmt3l	0.01	0	0	0.01	0.07	0.01	0	0.01	0.03	0.02	0	0	0.02	0.03	0	0.02	0.01	0.01	0.01	0.01	0	0.01	0.02	0.05
ENSMUSG00000000731	Aire	0.05	0.06	0.05	0.08	0.08	0.01	0.02	0	0.05	0.02	0.1	0.03	0.03	0.06	0.02	0.03	0.06	0.02	0.03	0.04	0.02	0.02	0	0
ENSMUSG00000000732	Icosl	2.02	2	1.65	1.93	1.89	2.11	2.26	2.11	2.1	2.08	1.72	2.06	1.62	1.61	0.92	1.59	1.29	1.4	1.05	1.33	1.44	1.24	1.05	1.18
ENSMUSG00000000738	Spg7	16.57	16.99	16.89	15.87	15.44	16.06	16.79	14.26	18.26	17.96	16.3	15.38	14.6	17.78	13.63	15.57	14.88	20.04	15.8	15.72	16.97	17.09	16.09	16.25
ENSMUSG00000000739	Sult5a1	7.77	8.58	6.26	6.01	8.98	5.7	4.71	4.31	5.87	6.81	5.64	4.01	4.13	6.28	3.5	5.74	3.89	4.28	3.32	3.81	2.79	3.94	3.69	3.81
ENSMUSG00000000740	Rpl13	29.98	27.15	31.26	30.14	30.58	23.28	25.92	23.98	29.3	24.97	37.21	27.68	22.46	23.49	25.4	29.27	20.29	29.41	28.22	29.74	25.22	25.62	29.14	38.6
ENSMUSG00000000743	Chmp1a	43.03	47.11	47.74	43.62	47.64	39.05	40.11	33.68	46.44	47.36	44.21	41.97	43.09	47.05	44.62	45.93	41.03	55.76	45.42	43.87	38.25	41.61	39.42	42.16
ENSMUSG00000000751	Rpa1	41.54	40.97	45.04	43.17	46.12	38.48	41.56	42.48	44.81	43.62	52.97	43.96	28.86	31.61	36.24	37.85	29.65	30.93	36.79	39.27	37.72	35.2	45.29	50.15
ENSMUSG00000000753	Serpinf1	34.51	30.37	33.44	33.83	57.86	49.35	44.27	52.82	38.12	37.72	49.39	35.38	28.28	33.86	25.2	37.85	25.73	23.87	23.06	31.25	25.83	27.71	30.99	36.2
ENSMUSG00000000759	Tubgcp3	15.06	14.92	16.04	16	16.29	18	18.11	18.55	16.51	15.78	15.1	16.77	13.09	15.3	14.39	13.13	13.7	13.16	14.68	14.32	16.18	16.58	16.05	15.62
ENSMUSG00000000766	Oprm1	0	0	0	0	0	0	0	0	0	0	0	0	0.03	0.03	0.03	0.01	0.03	0.01	0	0.01	0	0	0	0
ENSMUSG00000000776	Polr3d	20.06	18.5	21.51	21.65	14.64	15.38	17.53	18.1	21.28	20.15	17.05	22.02	15.02	17.55	12.93	16.45	14.72	18.38	14.61	15.35	16.31	16.06	15.47	16.72
ENSMUSG00000000782	Tcf7	10.32	10.67	13.35	14.53	15.79	18.08	18.2	19.96	12.9	12.36	10.61	14.95	5.42	7.85	5.48	7.03	5.42	5.34	6.07	5.81	10.34	9.53	8.88	10.74
ENSMUSG00000000787	Ddx3x	160.13	186.57	168.07	156.53	178.66	172.97	182.6	169.2	173.17	187.85	166.89	175.1	146.83	152.03	125.56	134.82	157.85	101.47	115.67	134.55	182.77	172.82	133.2	139.87
ENSMUSG00000000791	Il12rb1	0.02	0	0.02	0.07	0.03	0	0.01	0.02	0.01	0.05	0.05	0.03	0	0.05	0.03	0.02	0	0.07	0.02	0.04	0	0.06	0.02	0.02
ENSMUSG00000000792	Slc5a5	0.07	0.05	0.04	0.03	0.03	0.04	0.09	0.06	0.17	0.08	0.01	0.04	0.31	0.24	0.25	0.16	0.24	0.29	0.37	0.2	0.3	0.15	0.2	0.15
ENSMUSG00000000794	Kcnn3	0.78	0.98	0.56	0.65	0.61	0.2	0.39	0.43	0.46	0.62	0.52	0.33	1.3	1.4	1.15	1.31	1.07	0.52	1.1	0.78	0.97	0.97	0.88	0.59
ENSMUSG00000000804	Usp32	4.98	5.73	5.35	5.27	4.69	5.91	5.5	5.5	5.28	5.68	4.95	5.52	8.06	8.01	8.39	7.16	8.95	5.74	8.05	7.44	6.31	7.12	5.35	4.21
ENSMUSG00000000805	Car4	0.02	0	0.03	0.02	0.16	0	0.21	0.13	0	0	0	0.02	0.7	0.85	1.01	1.13	1.09	1.34	1.68	1.7	0.84	0.9	1.19	1.33
ENSMUSG00000000811	Txnrd3	4.68	4.33	4.16	3.92	5.43	5.54	4.77	5.54	4.73	4.41	5.19	3.88	3.81	4.72	4.33	5.04	3.96	5.13	4.94	5.51	4.12	4.23	5.22	5.97
ENSMUSG00000000817	Fasl	0.05	0.03	0.02	0.01	0	0.03	0	0.01	0.02	0	0	0.01	0.02	0.12	0.12	0	0.08	0.09	0.05	0.07	0.02	0.05	0.02	0.01
ENSMUSG00000000823	Znf512b	12.39	13.94	11.35	11.93	8.36	13.81	12.91	12.16	13.43	15.01	7.27	11.58	14.62	16.86	7.56	8.98	15.35	14.06	7.02	8.23	10.56	12.38	5.89	5.51
ENSMUSG00000000826	Dnajc5	24.93	24.76	24.32	25.48	26.28	26.02	26.44	26.88	25.8	26.31	23.56	26.71	32.4	33.33	31.31	29.59	32.66	31.41	31.18	28.67	28	29.27	24.28	24.47
ENSMUSG00000000827	Tpd52l2	24.81	27.47	28.75	28.5	28.19	26.14	29.38	27.4	29.71	27.48	25.87	27.51	23.09	25.9	22.42	24.68	21.76	27.05	23.4	25.05	26.82	27.28	25.38	30.01
ENSMUSG00000000838	Fmr1	17.15	20.27	18.08	19.31	17.61	18.07	17.39	17.22	18.12	19.83	19.9	19.81	17.84	18.47	19.29	17.97	19.6	11.63	16.7	17.44	21.17	19.39	16.79	15.92
ENSMUSG00000000861	Bcl11a	19.47	21.06	20.8	19.44	9.24	11.88	10.2	10.41	19.5	19.6	16.82	17.48	12.09	11.92	12.74	11.28	10.88	10.52	11.14	9.96	9.38	9.29	8.56	7.94
ENSMUSG00000000869	Il4	0.03	0	0	0.03	0	0	0	0	0	0	0	0.03	0	0.03	0	0	0	0	0	0	0	0	0	0.03
ENSMUSG00000000876	Pxmp4	7.05	7.96	6.5	6.34	6.52	5.58	5.41	4.73	6.95	7.87	8.32	5.92	6.33	8.53	6.94	7.37	6.62	8.51	6.39	7.44	6.6	7.54	6.47	7.31
ENSMUSG00000000881	Dlg3	14.9	14.91	15.44	17.77	13.35	15.72	17.43	20.89	17.6	16.33	14.72	19.22	10.91	11.99	12.26	12.55	12.09	13.16	12.8	12.79	12.17	12.98	11.82	12.83
ENSMUSG00000000884	Gnb1l	2.71	2.83	3.01	3.26	2.75	2.67	2.99	3	3.51	3.16	3.12	3.38	1.92	2.11	2.01	2.49	2.11	2.84	2.37	2.73	2.41	2.42	2.5	3.33
ENSMUSG00000000889	Dbh	0.1	0.13	0.04	0.02	1.66	1.41	10.97	17.08	0.04	0.06	0.03	0	2.56	9.61	3.24	9.18	2.17	1.76	6.72	3.59	0.3	0.85	3	0.63
ENSMUSG00000000901	Mmp11	42.74	46.2	38	34.79	42.25	41.16	37.72	31.23	38.97	44.5	38.41	31.2	31.48	39.12	21.32	32.06	32.59	32.98	22.73	29.26	32.49	35.42	22.86	25.19
ENSMUSG00000000902	Smarcb1	113.72	106.85	111.33	109.48	115.79	105.65	108.13	110.53	116.98	113.96	132.4	112.07	98.25	109.62	110.56	124.2	99.95	128.19	122.05	127.78	112.51	109.83	132.39	146.6
ENSMUSG00000000903	Vpreb3	0	0	0	0	0.3	0.03	0.39	0.03	0	0	0	0.09	0.03	0	0	0.08	0	0.07	0.04	0.08	0.03	0.07	0.04	0.07
ENSMUSG00000000915	Hip1r	2.96	3.03	3.3	3.1	2.13	2.05	1.95	1.98	2.89	2.6	2.4	2.79	2.7	2.83	2.14	2.08	2.27	3.35	2.39	2.16	2.03	2.4	2.03	2.03
ENSMUSG00000000916	Nsun5	7.41	7.63	8.18	8.44	6.52	6.72	7.58	8.1	7.42	7.34	7.33	7.94	5.19	6.05	5.44	5.83	5.33	6.27	6.01	6.28	6.68	6.23	8.01	8.06
ENSMUSG00000000934	Top1mt	3.5	3.18	3.9	3.38	2.88	2.25	2.62	2.13	4.04	4.01	3.38	3.46	3.95	4.45	3.65	3.46	4.21	4.59	3.67	3.48	3.55	4.24	3.24	3.9
ENSMUSG00000000938	Hoxa10	53.47	55.22	54.69	63.49	22.2	29.44	22.55	38.24	66.23	65.58	63.17	64.96	23.31	18.83	14.92	21.06	51.14	56.4	58.6	60.54	34.3	38.38	40.3	33.99
ENSMUSG00000000942	Hoxa4	0.79	0.67	0.82	0.77	0.55	0.39	0.76	0.96	0.69	1.11	0.55	0.65	2.14	3.05	1.8	1.98	2.94	4.84	3.61	2.85	1.45	1.24	1.59	1.72
ENSMUSG00000000957	Mmp14	69.8	76.63	59.74	60.31	81.63	79.09	65.59	63.01	63.48	78.95	61.42	55.25	65.49	78.23	52.18	60.92	71.12	61.92	53.92	59	65.89	66.52	64.05	52.38
ENSMUSG00000000958	Slc7a7	1.34	1.52	1.42	1.25	2.14	1.05	1.17	1.11	1.24	1.04	1.45	1.09	1.99	2.03	1.59	2.68	2.17	2.07	2.4	2.86	1.99	2.16	2.4	2.64
ENSMUSG00000000959	Oxa1l	42.37	35.18	39.97	38.59	39.94	31.34	34.97	35.67	42.9	35.79	47	37.93	30.77	34.18	35.45	43.63	31.41	37.53	39.58	42.36	34.6	33.97	40.45	48.37
ENSMUSG00000000976	Heatr6	8.62	8.69	8.52	9.54	8.08	9.15	8.52	8.93	9.1	9.28	9.7	9.81	7.57	7.81	8.87	8.45	8.42	7.31	8.23	8.6	8.07	8.12	8.76	7.79
ENSMUSG00000000982	Ccl3	0.04	0.19	0.13	0	0.26	0.18	0.04	0.09	0.09	0.16	0	0.17	0.29	0.52	0.17	0.34	0.31	0.64	0.26	0.09	0.38	0.64	0.2	0.11
ENSMUSG00000000983	Wfdc18	0	0.06	0	0.05	0	0	0	0	0	0	0	0	0.04	0.16	0	0	0.06	0.06	0	0	0	0.06	0	0
ENSMUSG00000001014	Icam4	1.38	0.39	1.3	0.51	0.4	0.03	0.59	0.54	0.93	0.34	1.22	0.48	0.32	0.25	0.86	0.76	0.72	0.37	0.67	1.61	0.39	0.34	0.91	1.05
ENSMUSG00000001016	Ilf2	162.75	164.12	175.3	177.26	191.09	175.52	183.5	183.93	179.68	167.21	188.7	176.02	127.36	134.69	160.56	156.36	127.89	161.71	172.55	165.76	153.09	154.22	178.64	203.42
ENSMUSG00000001017	Chtop	66.74	70.17	65.27	70.45	72.99	67.86	68.46	68.97	68.41	68.62	70.68	69.78	60.52	61.62	67.27	65.71	61.07	66.62	68.83	68.46	64.38	64.67	63.03	70.98
ENSMUSG00000001018	Snapin	16.62	17.31	14.79	14.29	15.48	13.39	12.78	10.41	17.18	16.2	14.19	14.28	16.09	18.5	13.49	14.69	16.71	17.14	14.26	14.48	16.61	17.48	11.96	14.9
ENSMUSG00000001020	S100a4	1.25	2.71	1.46	1.76	1	0.67	0.46	0.12	1.33	1.7	0.83	0.52	1.16	1.11	0.78	0.79	0.71	1.15	0.29	0.52	0.4	0.05	0.1	0.44
ENSMUSG00000001021	S100a3	0.07	0.03	0.11	0.03	0	0.13	0.07	0.05	0	0.07	0.15	0.14	0.18	0.22	0.04	0.11	0.03	0.07	0.11	0	0.03	0.03	0	0.06
ENSMUSG00000001023	S100a5	0.07	0	0.15	0	0	0	0	0	0	0.07	0.08	0.06	0	0	0	0	0	0	0	0	0	0	0	0
ENSMUSG00000001025	S100a6	6.91	8.55	7.64	7.64	10.63	7.62	6.12	6.37	5.89	7.63	6.91	6.5	5.89	7.26	3.27	7	5.3	5.26	3.99	5.03	4.05	4.4	3.02	4.77
ENSMUSG00000001027	Scn4a	0.18	0.09	0.11	0.13	0.1	0.11	0.17	0.06	0.09	0.12	0.04	0.1	0.2	0.11	0.06	0.08	0.17	0.09	0.04	0.09	0.17	0.18	0.16	0.16
ENSMUSG00000001029	Icam2	7.7	6.8	8.08	6.76	11.8	5.56	7.61	5.62	7.59	7.83	8.79	7.86	7.19	9.47	6.12	10.11	8.1	9.2	8.4	10.52	7.14	8	8.49	10.63
ENSMUSG00000001034	Mapk7	34.02	30.78	32.81	32.07	31.46	32.92	33.76	34.15	34.99	34.57	32.1	32.67	30.34	33.22	30.08	32.17	32.09	35.52	31.55	31.39	31.38	31.79	30.32	31.39
ENSMUSG00000001036	Epn2	10.91	12.03	11.36	11.18	9.96	10.33	9.55	9.41	11.03	11.61	10.62	10.89	12.51	13.19	12.04	12.34	12.38	11.83	12.33	12.32	11.08	11.5	10.27	10.41
ENSMUSG00000001039	B9d1	18.4	18.42	18.93	19.86	20.89	16.69	17.43	17.77	19.07	17.21	19.69	17.69	14.5	15.63	17.27	19.02	12.95	18.73	18.65	17.74	18.18	18.35	20.5	24.98
ENSMUSG00000001052	Sec24b	22.65	21.4	21.89	22.73	19.89	20.96	20.12	22.22	23.06	23.71	26.74	24.65	19.12	19.58	19.12	20.46	20.34	16.34	19.16	20.23	21.31	20.32	21.7	20.78
ENSMUSG00000001053	N4bp3	10.27	9.66	9.14	9.74	6	5.43	5.84	5.39	7.74	9.54	7.54	8.3	9.22	9.77	6.19	8.01	8.48	9.5	6.19	7.51	7.82	8.05	7.42	7.56
ENSMUSG00000001054	Rmnd5b	17.1	16.81	16.13	14.9	14	12.83	13.64	12.91	17.24	16.62	15.5	14.22	17.19	19.48	14.6	16.2	15.97	23.22	16.63	17.05	14.75	16.14	12.78	14.5
ENSMUSG00000001056	Nhp2	53.02	46.34	60.77	54.35	62.88	44.42	54.81	50.89	59.57	53.22	57.08	51.65	42.4	46.2	46.83	53.8	42.76	60.58	52.26	53.87	53.32	51.35	65.97	79.84
ENSMUSG00000001062	Vps9d1	8.14	8.96	8	7.81	7.38	8.9	8.47	7.93	8.69	9.21	6.61	8.07	8.65	10.34	6.67	7.1	8.8	12.08	7.18	7.22	8.54	9.03	6.05	6.48
ENSMUSG00000001065	Zfp276	4.56	5.44	4.5	5.25	3.3	5.3	5.07	5.26	5.8	5.17	3.43	5.01	4.71	5.4	4.17	3.85	4.87	5.3	4	3.72	4.73	4.86	3.68	3.15
ENSMUSG00000001076	C1ql4	0	0	0	0.03	0	0	0.04	0	0	0	0	0	2.01	2.07	4.03	3.35	1.4	3.15	3.73	2.02	0.64	1.25	0.35	0.56
ENSMUSG00000001082	Mfsd10	18.09	17.03	16.85	15.46	18.61	13.01	13.4	11.53	18.22	18.57	19.82	14.68	13.65	15.19	12.81	16.68	13.05	14.66	13.88	15.74	14.92	13.54	16.8	16.59
ENSMUSG00000001089	Luzp1	18.64	19.34	20.52	22.94	17.96	21.07	22.56	28.39	20.24	19.57	18.05	25.33	13.81	13.81	13.25	13.63	15.61	9.08	12.15	13.2	16.41	16	15.6	13.65
ENSMUSG00000001095	Slc13a2	0	0	0	0	0	0	0	0	0	0.01	0.01	0.02	0	0	0.01	0	0	0	0	0	0	0	0	0
ENSMUSG00000001098	Kctd10	37.01	34.29	35.23	37.99	51.19	36.68	38.68	36.82	36.56	36.1	41.69	37.16	44.75	48.24	48.12	51.25	42.42	44.13	51.17	48.8	39.97	39.16	45.81	43.92
ENSMUSG00000001100	Poldip2	56.72	55.58	57.16	54.17	63.37	55.58	57.39	55.91	58.91	58.92	57.73	52.48	51.12	57.33	50.78	58.5	51.26	63.73	56.95	56.54	53.19	53.33	55.42	63.33
ENSMUSG00000001103	Sebox	0	0	0	0	0	0	0	0	0	0	0	0	0	0	0	0	0.07	0	0	0.02	0	0	0	0
ENSMUSG00000001105	Ift20	23.21	24.77	23.17	23.26	25.33	19.66	22.45	20.69	23.99	26.69	22.3	22.17	23.19	25.05	19.48	21.78	22.91	27.65	20.06	21.81	22.93	23.65	20.38	23.14
ENSMUSG00000001119	Col6a1	19.05	20.45	13.98	12.77	27.87	12.62	7.03	3.42	15.92	27.14	25.57	11.15	38.18	42.52	20.49	33.97	25.94	21.16	17.36	18.55	9.65	11.31	8.03	8.11
ENSMUSG00000001120	Pcbp3	9.22	9.02	10.03	11.31	12.96	13.89	15.37	15.38	11.24	10.16	11.34	10.79	16.51	16.9	15.55	16.59	16.91	22.51	18.82	18.09	14.98	15.34	15.88	17.46
ENSMUSG00000001123	Lgals9	1.77	3.72	1.98	2.07	3.31	1.57	1.2	1.35	1.71	2.96	1.87	1.5	6.28	7.51	3.3	3.94	4.49	6.13	3.63	3.72	3.38	4.3	2.8	3.53
ENSMUSG00000001127	Araf	8.7	8.2	8.79	8.36	7.34	7.02	8.15	7.92	9.26	9.18	7.43	8.6	10.46	11.78	8.99	9.27	9.82	12.11	10.3	9.49	9.5	9.96	8.24	8.59
ENSMUSG00000001128	Cfp	1.64	1.57	2.03	2.04	1.29	1.91	2.17	1.63	2.52	1.78	0.83	1.97	1.68	1.76	1.02	1.19	1.38	1.78	1.07	0.89	2.09	1.64	1.17	1.39
ENSMUSG00000001131	Timp1	7.44	6.65	7.55	8.6	15.56	8.94	12.06	10.73	6.99	6.36	9.52	8.75	8.64	10.75	9.19	12.95	7.72	10.14	8.67	11.23	8.6	8.19	9.55	10.99
ENSMUSG00000001134	Uxt	2.26	2.01	3.08	1.99	2.83	2.7	2.64	2.48	2.22	2.13	1.93	2.44	1.95	1.97	2.69	2.33	2.21	2.87	2.46	2.44	2.11	2.33	2.41	3.72
ENSMUSG00000001138	Cnnm3	7.51	7.42	7.14	7.54	6.24	6.78	6.77	7.1	7.66	7.61	7.93	7.93	6.01	6.38	6.13	6.33	6	6.66	6.3	6.33	6.46	6.48	7.6	6.91
ENSMUSG00000001143	Lman2l	9.5	11.61	11.08	13.38	13.1	9.45	9.71	12.29	10.41	13.01	15.05	14.4	12.59	13.04	13	15.82	13.13	14.45	13.9	16.2	11.49	12.45	12.69	14.29
ENSMUSG00000001150	Mcm3ap	15.88	17.3	16.48	16.15	17.49	19.32	17.67	18.73	17.01	18.67	18.42	18.86	15.91	15	15.3	15.69	16.47	13.21	15.27	15.76	16.02	15.56	16.09	14.62
ENSMUSG00000001151	Pcnt	7.18	7.69	7.74	8.39	6.48	9.79	8.87	9.09	7.79	8.37	6.26	9.56	5.36	5.2	4.84	4.12	5.97	3.6	4.05	4.36	7.32	6.61	5.65	5.09
ENSMUSG00000001155	Ftcd	0.05	0.08	0	0.01	0.05	0.03	0.03	0	0.04	0.1	0.02	0.04	0.01	0.06	0	0	0.05	0	0.02	0	0.02	0.02	0.02	0
ENSMUSG00000001156	Mxd1	5.24	5.61	5.48	6.26	4.77	4.88	5.81	6.02	6.21	5.38	5.16	6.41	6.9	6.94	6.13	5.97	6.95	6.82	6.82	5.98	5.39	6.08	4.55	4.4
ENSMUSG00000001157	Gmcl1	17.4	19.74	18.42	18.96	17.14	18.96	18.16	18.47	17.77	17.91	16.68	18.26	15.06	17.75	14.98	14.87	16.02	16.07	15.73	15.77	14.86	16.66	13.29	13.71
ENSMUSG00000001158	Snrnp27	29.41	29.87	31.58	30.5	29.02	26.33	29.56	26.61	30.65	29.67	28.79	29.4	23.62	25.93	25.71	25.69	22.47	30.73	26.12	27.11	25.66	26.35	26.58	31.92
ENSMUSG00000001166	Oas1c	0.1	0.2	0.31	0.13	0.38	0.21	0.38	0.25	0.21	0.31	0.12	0.2	0.37	0.35	0.12	0.19	0.26	0.28	0.15	0.18	0.22	0.22	0.13	0.14
ENSMUSG00000001168	Oas1h	0	0	0	0	0	0	0	0	0	0	0	0	0	0	0	0	0	0	0	0	0	0	0	0
ENSMUSG00000001173	Ocrl	8.01	8.86	7.51	7.93	7.12	7.01	6.92	7.03	8.12	8.28	7.78	8.22	7.7	8.07	7.47	7.67	7.95	6.07	7.29	7.47	6.76	7.18	6.2	5.87
ENSMUSG00000001175	Calm1	99.34	101.39	104.07	112.53	122.88	90.14	97.03	103.73	107.96	103.06	124.62	115.12	131.48	135.31	155.33	148.27	122.71	147.04	156.56	146.3	108.68	116.84	126.01	133.33
ENSMUSG00000001211	Agpat3	8.54	8.55	8.37	8.36	8.27	6.83	6.99	6	8.03	8.87	8.53	8.25	9.99	9.95	9.23	9.86	9.13	9.6	9.59	9.17	7.32	7.84	7.33	7.13
ENSMUSG00000001225	Slc26a3	0.03	0.01	0.02	0.03	0.04	0	0	0	0.01	0.01	0.01	0.03	0	0	0	0	0.02	0	0.02	0	0	0	0	0.01
ENSMUSG00000001227	Sema6b	3.32	2.36	2.39	2.89	0.79	0.63	0.77	0.93	1.67	2.72	2.28	1.62	5.62	5.37	4.35	4.84	4.49	6.47	5.67	4.82	2.64	2.85	3.02	2.32
ENSMUSG00000001228	Uhrf1	69.46	70.08	85.06	81.88	69.58	75.29	77.4	83.96	79.93	76.99	84.51	89.1	40.71	42.63	55.1	52.87	43.31	39.98	53.72	54.38	69.38	61.07	80.64	81.65
ENSMUSG00000001229	Dpp9	20.48	20.51	21.46	22.72	21.12	20.49	21.33	25.84	20.89	23.27	21.86	24.65	20.62	21.85	20.85	23.52	20.2	20.39	22.13	22.22	22.63	21.68	23.15	23.6
ENSMUSG00000001240	Ramp2	10.24	9.49	10.11	10.31	17.08	8.21	9.33	8.71	10.69	9.72	12.52	10.18	13.73	18.4	14.52	19.46	16.07	17.98	18.19	20.85	19.62	19.06	21.02	24.6
ENSMUSG00000001247	Lsr	14.6	13.85	18.15	15.25	15.86	13.76	16.41	15.38	18.24	15.8	17.74	15.97	5.8	7.37	6.82	9.33	6.04	7.55	7.85	9.39	8.42	7.57	10.33	11.49
ENSMUSG00000001248	Gramd1a	12.68	12.97	12.23	13.02	8.15	10.6	12.97	10.32	14.85	13.88	8.42	13.69	19.14	21.13	15.87	15.46	20.12	28.62	17.85	16.49	15.22	17.46	10.76	10.45
ENSMUSG00000001249	Hpn	0.43	0.7	0.66	0.76	0.72	0.71	0.56	0.63	0.63	0.68	0.45	0.62	0.21	0.39	0.16	0.33	0.3	0.28	0.36	0.32	0.43	0.43	0.43	0.41
ENSMUSG00000001260	Gabrg1	0	0	0	0.02	0.01	0.01	0.01	0.02	0.01	0.01	0	0.01	0.28	0.28	0.18	0.19	0.15	0.17	0.2	0.14	0.17	0.13	0.11	0.21
ENSMUSG00000001270	Ckb	29.28	18.28	22.43	23.61	15.23	8.23	15.08	19.05	20.04	20.69	26.61	18.89	235.14	207.82	343.33	293.9	227.42	425.07	410.16	313.68	165.82	190.87	249.64	237.32
ENSMUSG00000001280	Sp1	20.7	23.49	20.24	20.82	25.7	24.6	21.94	22.91	20.81	23.68	21.98	21.85	16.77	16.75	19.85	17.66	18.89	9.94	17.47	18.13	20.27	18.75	18.78	16.88
ENSMUSG00000001281	Itgb7	0.54	0.58	0.58	0.52	0.61	0.51	0.34	0.51	0.53	0.7	0.56	0.4	0.19	0.24	0.13	0.37	0.32	0.39	0.22	0.33	0.41	0.45	0.39	0.45
ENSMUSG00000001285	Myg1	33.96	32.4	39.52	36.31	34.04	27.91	35.06	34.5	35.51	33.09	40.72	35.85	23.31	28.31	28.61	34.05	23.12	35.49	31.82	31.76	29.97	29.5	38.16	44.95
ENSMUSG00000001288	Rarg	80.74	77.67	75.63	84.43	46.78	60.48	51.71	60.72	77.57	75.21	74	82.41	24.7	30.44	20.95	24.54	29.02	24.16	18.93	26.28	31.13	30.94	27.63	30.86
ENSMUSG00000001289	Pfdn5	64.35	64.85	66.48	63.56	82.95	57.48	60.25	51.69	65.48	64.56	77.99	58.52	60.17	63.19	61.14	69.14	55.8	73.34	67.95	73.58	63.06	61.26	67.17	74.59
ENSMUSG00000001300	Efnb2	34.75	30.64	26.61	33.5	51.21	47.42	49.62	37.79	29.1	33.06	33.09	32.28	32.37	31.34	36.1	35.72	36.51	27.2	34.3	31.54	30.7	30.9	24.87	23.25
ENSMUSG00000001305	Rrp15	30.4	28.63	31.25	32.51	27.21	27.96	28.86	31.54	33.11	28.52	26.67	32.26	21.32	23.83	20.04	22.14	19.81	24.92	21.19	21.75	27.61	25.75	24.55	31.4
ENSMUSG00000001313	Rnd2	6.87	6.46	6.84	6.38	7.01	4.36	5.36	4.01	8.55	7.94	8.72	6.6	30.45	31.35	55.05	38.73	27.37	56.18	58.93	39.61	21.8	27.67	27.36	29.65
ENSMUSG00000001323	Srr	9	9.77	8	8.75	8.04	7.54	7.41	6.6	8.91	9.93	8.94	8.21	10.13	11.11	8.96	9.55	10.54	9.82	8.8	9.45	8.87	9.67	7.22	7.16
ENSMUSG00000001333	Sync	1.16	1.11	0.89	0.56	0.1	0.15	0.08	0.19	0.55	0.71	0.62	0.41	2.52	2.32	0.8	1.34	1.71	1.53	0.77	0.9	1.58	1.61	0.72	0.76
ENSMUSG00000001334	Fndc5	11.92	11.14	9.55	9.12	2.97	3.16	4.3	5.61	6.36	8.34	5.21	4.24	26.74	24.34	15.94	21.24	21.45	33.85	24.95	20.03	14.78	15.72	11.8	13.23
ENSMUSG00000001348	Acp5	5.28	2.33	4.77	3.04	3.52	1.48	2.97	2.25	4.64	2.12	4.64	2.63	2.55	2.54	2.69	3.07	2.18	2.13	2.71	4.08	2.49	2.13	3.77	3.8
ENSMUSG00000001349	Cnn1	0.16	0.14	0.07	0.08	4.31	0.19	0.34	0.27	0.18	0.1	0.16	0.17	0.93	1.39	0.43	1.36	0.64	0.52	1.5	0.93	0.17	0.17	0.23	0.26
ENSMUSG00000001366	Fbxo9	7.65	8.08	7.95	8.97	5.54	5.91	6.15	6.88	8.3	7.34	5.9	8.95	8.7	9.65	7.03	7.84	8.21	10.59	8.11	8.29	7.03	7.23	5.87	6.18
ENSMUSG00000001376	Ccdc132	6.7	7.33	7.19	7.33	7	7.26	7.92	7.72	7.3	7.15	6.5	7.46	6.91	7.55	6.81	6.71	7.03	6.89	7.4	7.16	7.64	7.42	6.74	6.79
ENSMUSG00000001380	Hars	53.94	48.75	54.94	53.57	57.39	48.99	54.28	53.93	55.68	53.83	61.69	54.48	48.78	52.03	55.15	58.45	47.59	59.69	58.43	57.88	51.09	52.01	57.7	65.86
ENSMUSG00000001383	Zmat2	62.92	66.67	68.29	64.56	72.18	60.99	67.68	59.49	69.6	63.81	64.23	64.01	56.61	59.07	57.77	58.22	54.48	72.5	64.11	61.69	62.03	64.02	63.62	73.02
ENSMUSG00000001403	Ube2c	74.18	66.41	79.5	80.62	71.92	71.59	82.57	77.3	77.51	67.48	65.52	79.58	43.51	48.05	53.43	54.15	41.44	53.82	53.3	52.99	64.81	58.66	66.64	81.05
ENSMUSG00000001415	Smg5	27.1	28.4	29.3	30.17	18.98	31.26	29.25	31.34	30.18	30.06	18.72	31.75	25.09	27.76	22.18	20.08	24.26	30.16	21.32	19.19	28.2	29.29	22.89	20.36
ENSMUSG00000001416	Cct3	231.17	220.19	253.13	249.67	273.5	214.8	241.03	246.62	249.1	233.3	288.24	246.89	192.52	208.69	254.71	268.01	191.87	242.42	275.29	278.86	231.49	226.82	292.58	339.32
ENSMUSG00000001418	Glmp	14.12	13.96	12.79	14.39	16.25	12.39	11.7	11.72	13.9	13.99	17.36	12.6	11.81	13.93	11.95	15	11.63	13.34	14.26	15.29	13.31	12.98	14.72	15.85
ENSMUSG00000001419	Mef2d	11.25	10.44	10.05	10.18	9.02	8.1	7.63	7.5	9.82	11.04	9.71	10.35	11.91	12.59	8.76	11.08	11.04	9.74	8.53	8.83	10.26	9.56	7.96	8.41
ENSMUSG00000001420	Tmem79	1.19	1.58	1.23	1.6	1.9	1.54	1.51	1.57	1.11	1.08	1.44	1.2	0.74	0.87	0.72	1.05	0.68	0.79	0.93	0.8	1.06	1.04	1.41	1.5
ENSMUSG00000001424	Snd1	46.42	45.65	43.92	42.15	52.28	41.44	39.86	38.9	46.17	46.59	58.22	44.84	38.74	41.66	42.5	48.29	39.1	39.74	42.51	47.21	42.38	39.19	52.42	53.07
ENSMUSG00000001435	Col18a1	36.01	42.7	45.48	45.92	60.71	50.84	55.39	67.98	38.45	44.44	48.99	44.44	33.82	39.92	43.88	53.65	40.84	34.9	51.62	58.09	50.56	50.57	74.65	68.83
ENSMUSG00000001436	Slc19a1	5.2	5.07	5.35	5.57	4.92	4.15	4.46	4.45	5.49	4.96	5.65	5.29	4.78	5.2	4.94	5.63	4.34	4.93	5.01	5.18	5.61	4.75	5.52	6.13
ENSMUSG00000001440	Kpnb1	134.71	132.67	146.61	147.21	177.49	154.2	156.69	167.6	146.93	147.31	173.57	162.94	116.38	119.39	149.2	146.91	123.03	96.73	145.63	146.39	146.25	138.88	174.57	169.26
ENSMUSG00000001441	Npepps	28.39	29.61	27.35	31.33	27.4	27.39	26.51	29.97	29.79	32.05	33.1	33.81	34.69	37.49	41.31	40.22	34.11	37.15	42.09	41.54	32.63	34.86	36.62	36.95
ENSMUSG00000001444	Tbx21	0.05	0.02	0.07	0.04	0.03	0.03	0.09	0.07	0.01	0	0.04	0.05	0.03	0.05	0.05	0.03	0.11	0.09	0	0.05	0.02	0.06	0.06	0.02
ENSMUSG00000001445	Mrpl10	42.22	41.16	43.6	41.11	48.8	40.52	40.92	37.61	46.01	44.18	46.43	39.48	35.24	39.74	35.07	41.54	36.19	42.39	37.45	41.38	40.64	40.27	42.94	48.1
ENSMUSG00000001467	Cyp51	29.74	42.19	33.69	38.54	45.78	39.22	38.16	37.56	32.9	40.9	49.33	41.12	41.94	46.85	48.99	56.14	39.68	45.81	52.18	59.74	39.21	44.31	43.68	54.54
ENSMUSG00000001472	Tcf25	50.29	48.8	50.46	51.46	54.18	43.77	44.12	46.54	52.3	51.56	61.37	51.34	66.56	68.37	67.49	74.13	62.01	77.78	73.88	74.39	55.7	57.26	63.43	65.81
ENSMUSG00000001473	Tubb6	42.22	32.66	31.12	24.88	45.16	14.45	21.66	22.1	21.14	32.85	28.58	16.18	67.89	71.09	39.31	61.23	42.05	52.97	39.87	44.25	53.77	49.09	50.12	71.91
ENSMUSG00000001482	Def8	16.07	18.65	18.28	19.25	22.8	20.42	18.8	19	18.46	19.22	20.57	18.34	15.96	16.76	19.55	20.1	15.67	18.65	20.63	18.95	17.32	17.71	19.52	20.98
ENSMUSG00000001493	Meox1	8.93	5.42	4.97	6.78	8.22	2.1	10.23	19.17	12.81	14.07	16.05	11.9	23.12	21.57	18.26	23.18	22.23	19.62	18.5	26.34	65.3	47.93	64.18	74.63
ENSMUSG00000001494	Sost	2.17	1.92	4.2	3.64	0.74	0.22	0.21	0.15	4.58	3.09	3.62	5.14	0.32	0.57	0.49	0.56	0.61	0.67	0.68	1.05	0.81	1	1.3	1.49
ENSMUSG00000001496	Nkx2-1	0	0	0	0	0	0	0	0	0	0	0	0	0	0	0	0	0	0	0	0	0	0.01	0	0
ENSMUSG00000001497	Pax9	4.69	6.32	4.93	5.63	0.18	0.41	0.12	0.72	5.35	4.54	4.35	4.09	4.61	4.23	4.9	4.49	6.89	6.76	6.58	5.66	10.77	8.66	7.15	6.99
ENSMUSG00000001504	Irx2	4.24	4.38	3.97	3.67	1.83	2.97	2.3	2.84	3.48	3.98	2.2	2.36	12.31	13.49	11.28	11.68	7.44	9.67	8.5	6.09	6.47	6.93	5.56	6.27
ENSMUSG00000001506	Col1a1	64.37	76.92	57.13	57.75	232.51	48.27	45.55	49.14	45.52	78.63	81.51	47.92	160.33	162.67	125.92	152.95	98.59	74.23	94.15	101.18	59.13	67.12	73.46	68.5
ENSMUSG00000001507	Itga3	5.32	6.5	8.03	8.62	10.2	12.2	9.58	11.48	6.2	7.99	7.47	7.93	4.15	5.03	4.14	5.36	3.29	3.57	4.26	4.87	5.01	5.81	6.08	7.3
ENSMUSG00000001508	Sgca	1.33	1.41	0.74	1.02	0.11	0.11	0.02	0.09	0.55	0.73	0.49	0.34	2.14	2.28	0.94	1.94	1.48	1.75	0.95	1.13	1.48	1.56	1.18	1.54
ENSMUSG00000001510	Dlx3	5.92	8.64	8.31	10.09	5.51	8.37	6.5	7.52	5.38	6.29	6.21	5.12	0.94	1.07	1.01	1.24	0.8	1.02	0.61	0.74	1.66	1.8	1.86	1.95
ENSMUSG00000001517	Foxm1	28.04	27.52	30.1	30.36	25.85	34.08	31.79	33.32	28.72	29.83	22.69	32.07	18.71	19.75	18.84	18.02	18.45	16.13	17.01	16.44	26.3	23.88	21.98	20.83
ENSMUSG00000001518	Itfg2	7.06	7.94	7.29	7.23	7.11	8.01	6.71	6.56	7.84	7.31	7.15	7.28	6.76	6.54	5.36	6.49	6.25	6.95	5.24	6.47	7.29	6.44	6.1	6.98
ENSMUSG00000001520	Nrip2	0.43	0.32	0.19	0.07	0.32	0.61	0.22	0.14	0.4	0.32	0.37	0.21	0.62	0.58	0.3	0.61	0.58	0.49	0.22	0.37	0.39	0.33	0.2	0.19
ENSMUSG00000001521	Tulp3	18.65	18.95	18.78	21.24	18.07	16.59	15.6	17.91	19.73	19.08	20.17	19.95	15.27	17.31	13.55	16.85	14.67	13.11	13.29	14.54	16.63	15.45	14.8	16.11
ENSMUSG00000001524	Gtf2h4	18.57	17.2	18.84	19.44	20.45	17.51	19.43	18.15	21.31	18.54	20.38	19.17	13.59	14.39	14.96	16.3	12.82	16.76	15.35	15.41	16.49	16.33	20.01	21.86
ENSMUSG00000001525	Tubb5	1095.25	1023.24	1132.97	1088.43	1392.09	1088.1	1116.66	1107.66	1145.89	1098.7	1439.28	1112.22	1114.5	1119.3	1457.13	1461.99	1079.09	1413.73	1613.6	1533.07	1074.07	1063.38	1415.93	1477.6
ENSMUSG00000001542	Ell2	3.65	3.61	3.54	3.68	1.47	1.37	1.43	1.69	5.04	4.16	4.19	4.03	1.85	1.99	1.86	2.1	2.01	1.44	2.06	2.5	2.01	2.07	2.07	2.04
ENSMUSG00000001552	Jup	24.52	25.41	24.88	24.78	32.79	29.16	25.38	26.74	24.86	26.13	28.98	23.06	27.22	28.26	26.81	31.58	26.84	27.84	31.19	33.48	23.94	26.27	29.82	27.96
ENSMUSG00000001555	Fkbp10	58.55	52.12	48.36	49.85	66.77	39.28	38.27	37.91	55	58.82	71.47	49.61	53.88	58.44	44.59	63.55	53.3	51.45	46.02	60.41	46.44	44.04	50.1	52.74
ENSMUSG00000001558	Klhl10	0.42	0.43	0.32	0.45	0.41	0.36	0.25	0.35	0.46	0.62	0.36	0.33	0.28	0.54	0.2	0.26	0.4	0.28	0.2	0.36	0.37	0.53	0.24	0.28
ENSMUSG00000001566	Mnx1	0.3	0.27	0.16	0.26	0.14	0.06	0.25	0.17	0.22	0.28	0.14	0.37	1.94	2.27	2.87	2.15	2.61	4.55	4.63	4.24	2.93	4.04	4.73	4.21
ENSMUSG00000001569	Nom1	5.79	5.76	6.12	5.89	4.83	6.01	6.07	6.59	5.85	6.13	4.94	6.39	4.32	5.02	3.96	4.34	4.46	4.34	3.99	4.11	5.24	5.26	4.81	4.89
ENSMUSG00000001576	Ergic1	78.3	82.97	74.15	77.87	87.17	72.45	70.49	69	77.29	87.73	84.29	74.24	67.82	80.39	54.62	74.75	67.69	69.05	57.91	69.72	68.76	72.06	57.72	73.62
ENSMUSG00000001583	Tnk1	0.51	0.7	0.53	0.5	0.64	0.99	0.47	0.74	0.65	0.84	0.62	0.55	0.11	0.25	0.1	0.19	0.11	0.15	0.12	0.18	0.46	0.56	0.58	0.48
ENSMUSG00000001588	Acap1	0.17	0.22	0.25	0.19	0.2	0.17	0.11	0.13	0.17	0.21	0.25	0.28	0.12	0.26	0.09	0.2	0.17	0.22	0.1	0.17	0.1	0.25	0.16	0.32
ENSMUSG00000001604	Tcea3	2.25	2.55	2.04	2.29	0.49	0.36	0.89	0.61	1.87	1.78	2.04	1.82	3.42	4.52	2.89	3.68	2.48	3.96	3.12	3.03	6.59	5.15	4.1	5.57
ENSMUSG00000001622	Csn3	0.01	0.01	0.03	0.01	0.03	0	0.09	0.19	0.03	0.01	0.01	0	0.02	0.02	0.01	0	0.07	0.12	0.08	0.09	0.07	0.05	0.06	0.04
ENSMUSG00000001627	Ifrd1	7.83	8.92	8.28	7.86	6.79	10.26	10.79	9.42	9.13	8.24	4.85	8.32	7.7	8.81	6.21	5.61	7.8	10.05	5.92	5.63	8.35	8.67	5.68	6.05
ENSMUSG00000001630	Stk38l	3.09	3.2	3.01	3.96	2.76	2.72	2.88	3.54	3.3	3.45	3.79	3.65	2.43	2.79	2.96	2.86	2.68	2.59	3.11	3.15	2.86	2.36	3.27	3.48
ENSMUSG00000001632	Brpf1	13.47	12.73	13.03	13.55	9.39	13.64	12.96	13.8	13.95	12.97	10.26	13.15	9.89	10.79	8.23	8.8	10.27	9.84	8.22	8.75	11.6	11.36	9.8	9.33
ENSMUSG00000001642	Akr1b3	7.04	7.25	7.38	6.51	9.8	6.71	7.1	6.72	8.02	8.16	7.88	7.12	5.25	5.74	6.64	7.1	4.77	5.95	7.89	7.73	6.37	5.98	8.86	9.92
ENSMUSG00000001655	Hoxc13	2.24	3.22	3.59	3.64	0.26	0.47	0.39	0.44	2.31	2.48	1.6	1.91	0.06	0.16	0.07	0.09	1.38	0.12	0.05	0.41	49	34.67	26.74	38.74
ENSMUSG00000001656	Hoxc11	0.88	1.21	1.48	1.14	15.61	23.78	27.58	33.66	15.39	14.98	23	24.09	0.09	0.11	0.03	0.07	17.11	17.5	14.95	28.63	33.98	34.98	42.71	44.31
ENSMUSG00000001657	Hoxc8	0.62	0.61	0.9	1.47	0.85	0.53	0.65	0.83	1.19	0.88	0.94	1.48	23.82	41.82	30.28	37.28	4.88	7.92	6.59	4.47	1.55	1.45	1.18	1.28
ENSMUSG00000001661	Hoxc6	7.61	2.19	2.45	9.83	1.75	0.87	0.91	1.11	1.65	1.37	1.91	3.86	20.46	29.47	26.1	24.65	10.12	19.47	20.32	12.49	3.81	4.6	5.44	4.99
ENSMUSG00000001663	Gstt1	3.93	3.55	3.29	3.41	3.54	0.85	1.73	1.09	3.05	2.19	3.47	1.98	1.31	1.96	1.73	2.37	1.27	2.02	1.65	1.35	1.21	1.06	1.26	1.05
ENSMUSG00000001665	Gstt3	1.72	1.5	1.37	1.28	1.88	0.99	1.78	1.5	1.28	1.35	1.71	1.11	0.7	1.07	0.39	0.67	0.68	0.78	0.63	0.65	0.54	0.56	0.55	0.65
ENSMUSG00000001666	Ddt	18.61	18.29	16.71	17.15	14.96	13.04	14.2	14.38	17.47	15.69	17.41	15.08	13.18	14.13	12.12	14.83	13.49	20.72	15.44	16.45	12.88	16.61	14.01	20.15
ENSMUSG00000001670	Tat	0	0	0	0	0	0	0	0	0	0	0	0	0	0	0	0.01	0	0	0	0	0	0	0	0
ENSMUSG00000001672	Marveld3	0.11	0.22	0.21	0.12	0.3	0.28	0.3	0.35	0.2	0.16	0.16	0.08	0.06	0.07	0.04	0.1	0.08	0.07	0.07	0.05	0.21	0.24	0.16	0.08
ENSMUSG00000001674	Ddx18	14.7	13.31	16.39	15.16	14.75	13.67	15.66	15.81	16.67	14.6	15.52	16.25	9.72	11.24	11.62	13.46	10.55	11.37	13.02	12.72	13.68	12.69	15.78	18.52
ENSMUSG00000001687	Ubl3	14.72	16.77	15.2	15.12	14.37	11.6	13.37	12.69	13.56	15.65	14.4	12.31	17.82	18.65	18.85	18.16	17.43	18.73	19.17	18.97	18.49	17.02	16.17	18.75
ENSMUSG00000001700	Gramd3	10.29	10.05	8.72	10.04	10.18	9.44	9.19	10.49	10.55	11.08	9.18	10.1	10.28	12	7.08	9.36	10.38	9.93	8.06	9.34	12.13	11.46	8.61	10.16
ENSMUSG00000001707	Eef1e1	18.99	22.22	23.72	25.19	24.94	21.25	25.33	24.3	22.69	21.52	23.59	24.91	25.37	27.06	31.35	31.66	25.21	33.3	36.09	32.7	24.42	28.83	29.54	35.12
ENSMUSG00000001729	Akt1	117.32	111.31	111.97	113.97	117.93	96.28	100.24	107.31	116.3	113.49	105.05	105.8	118.62	130.45	106.37	119.15	109.59	128.06	111.12	114.78	108.14	108.76	102.54	110.89
ENSMUSG00000001739	Cldn15	0	0.06	0.02	0.12	0.15	0.13	0.12	0.28	0.13	0.11	0.05	0.05	0.2	0.18	0.14	0.26	0.19	0.16	0.11	0.18	0.06	0.06	0.08	0.11
ENSMUSG00000001741	Il16	1.35	1.41	1.21	1.23	0.82	0.61	0.5	0.57	0.86	1.17	0.79	0.78	0.77	1.13	0.51	0.85	0.78	0.78	0.44	0.65	0.66	0.95	0.66	0.53
ENSMUSG00000001750	Tcirg1	3.8	3.29	2.71	2.91	2.14	2.09	2.27	1.82	3.82	3.33	2.57	2.9	2.18	2.94	1.28	2.11	2.29	2.57	1.52	2.24	2.35	2.57	1.86	1.78
ENSMUSG00000001751	Naglu	2.59	2.75	2.3	2	3.63	1.73	1.75	1.79	2.36	3.15	3.87	2.4	3.67	4.32	3.98	5.26	2.85	4.46	4.35	4.65	3.13	3.22	4.09	4.19
ENSMUSG00000001755	Coasy	14.23	13.4	15.57	13.65	13.08	12.64	12.97	11.94	14.69	14.73	14.17	14.09	12.27	13.68	13.69	15.12	12.6	17.19	16.19	15.64	14.69	14.5	15.53	16.73
ENSMUSG00000001761	Smo	78.15	76.37	78.9	85.22	84.39	79.66	75.36	77.95	78.21	78.63	85.56	85.31	52.34	57.85	60.71	67.86	53.69	46.96	61.21	64.22	63.55	61.06	68.99	66.29
ENSMUSG00000001763	Tspan33	3.89	2.09	3.39	3.09	1.99	0.85	1.58	1.41	3.24	2.12	3.23	2.76	3.52	3.53	2.68	3.06	2.78	3.41	3.07	3.04	2.95	2.67	3.27	3
ENSMUSG00000001767	Crnkl1	23.19	21.95	23.29	23.75	23.34	22.02	23.67	24.13	23.98	22.07	25.15	24.03	19.08	20.93	23.22	21.85	18.9	20.91	22.56	21.55	19.74	22.53	25.05	26.13
ENSMUSG00000001768	Rin2	17.74	17.28	13.15	14.51	12.5	16.23	11.19	13.1	16.36	15.44	11.11	12.62	12.09	13.64	7.96	9.49	11.23	10.21	6.71	8.42	13.92	12.79	7.51	8.23
ENSMUSG00000001773	Folh1	0.08	0.12	0.06	0.08	0.01	0.04	0.04	0.04	0.03	0	0.02	0.01	0.05	0.05	0.05	0.07	0.07	0.1	0.13	0.11	0.1	0.17	0.14	0.11
ENSMUSG00000001774	Chordc1	28.95	34.03	30.95	41.72	33.51	32.94	33.04	43.06	32.18	34.75	37.91	44.09	28.04	33.06	38.61	35.49	31.01	26.57	38.03	36.92	32.06	33.98	38.48	38.77
ENSMUSG00000001783	Rtcb	134.59	126.74	133.46	129.7	149.05	121.77	136.39	132.4	142.39	132.54	156.38	129	102.49	114.9	116.93	130.86	102.73	127.53	126.6	130.17	112.07	119.45	130.47	157.26
ENSMUSG00000001785	Pwp1	38.81	35.44	39.84	39.25	42.44	36.2	40.04	40.28	39.89	36.9	44.67	39.14	27.81	30.73	36.08	36.63	28.91	29.99	36.97	37.11	34.42	33.66	40.06	46.73
ENSMUSG00000001786	Fbxo7	3.48	3.79	3.27	3.22	2.77	2.98	3.05	2.82	3.24	3.08	3.74	2.97	2.81	2.9	2.78	3.04	2.52	2.99	3.12	2.94	2.84	2.98	2.97	3.22
ENSMUSG00000001794	Capns1	104.39	96.19	91.95	90.79	113.99	71.93	73.87	78.17	96.18	96.95	122.79	85.84	101.79	121.95	106.29	134.93	97.99	128.46	125.64	133.77	96.54	99.35	118	136.21
ENSMUSG00000001802	Lrp3	13.13	12.76	13.12	14.13	13.97	14.52	14.64	16.3	14.45	14.58	12.9	14.66	22.18	22.23	23.64	20.97	21.65	27.62	24.76	20.71	19.87	20.01	19.5	17.91
ENSMUSG00000001804	Dsg4	0	0	0	0.01	0	0	0	0	0	0	0	0	0	0	0.01	0	0	0	0	0	0	0	0	0
ENSMUSG00000001815	Evx2	6.85	8.65	9.42	8.17	4.8	7.17	6.2	6.32	6.66	6.28	4.11	5.95	0.53	0.5	0.92	0.63	0.71	0.48	0.8	0.71	0.49	0.62	0.41	0.32
ENSMUSG00000001819	Hoxd13	153.08	188.24	205.07	182.41	124.11	147.15	133.21	112.03	153.06	138.48	100.56	122.42	0.11	0.09	0.07	0.09	1	0.43	0.37	1.9	13.29	9.61	12.1	14.91
ENSMUSG00000001823	Hoxd12	82.2	82.07	99.78	86.37	61.39	75.7	72.5	61.95	81.74	65.58	53.13	62.97	0.12	0.17	0.03	0.05	3.05	1.45	0.86	4.44	22.72	17.95	20.44	25
ENSMUSG00000001827	Folr1	0.04	0.01	0	0	0	0.01	0.01	0	0.03	0.04	0.01	0.01	0.04	0.18	0.04	0.47	0.08	0.04	0.09	0.05	0.03	0.04	0.07	0.09
ENSMUSG00000001829	Clpb	10.38	10.03	10.64	9.47	10.99	9.51	9.68	8.77	11.34	11.05	12.41	9.72	9.88	10.99	10.36	11.5	9.95	9.63	11.13	11.38	9.88	10	12.23	12.12
ENSMUSG00000001833	Sep-07	95.3	111.14	93.7	98.01	103.17	85.82	93.84	87.87	103.53	103.57	103.87	102.64	102.52	120.51	100.7	107.91	99.92	84.77	99.1	102.35	98.92	100.99	87.91	97.6
ENSMUSG00000001844	Zdhhc4	13.72	13.51	12.98	12.19	14.41	12.64	11.8	11.3	14.57	13.87	13.23	11.42	12.35	13.41	10.9	12.82	12.87	14.27	11.92	13.43	12.03	12.33	12.08	12.82
ENSMUSG00000001847	Rac1	92.73	95.17	92.6	96.48	112.65	87.84	88.64	88.18	96.79	96.91	113.51	98.24	90.95	93.4	100.9	104.75	90	89.42	101.86	106.86	99.88	94.3	99.69	111.75
ENSMUSG00000001855	Nup214	10.14	10.17	10.26	10.64	12.8	12.21	11.71	12.06	10.84	11.17	12.06	11.84	8.36	8.27	9.98	9.01	8.95	7.23	9.46	10.11	9.27	9.2	10.43	10.58
ENSMUSG00000001864	Aif1l	36.29	36.83	41.75	41.63	46.95	46.98	51.08	53.87	47.33	41.93	48.26	49.11	19.45	21.4	26.45	25.34	21.17	22.8	26.21	27.74	27.89	26.78	34.07	34.58
ENSMUSG00000001865	Cpa3	3.3	4.3	2.45	1.52	0.83	2.47	0.74	0.49	1.02	3.77	2.4	1.31	1.77	5.24	1.69	2.64	2.08	3.68	1.3	1.64	2.75	6.34	1.83	2.96
ENSMUSG00000001870	Ltbp1	27.22	29.95	23.1	20.12	29.71	20.48	21.47	16.74	27.39	29.32	26.21	24.07	15.5	18.19	10.87	16.12	18.59	9.03	10.58	16.91	14.61	14.03	13.72	13.76
ENSMUSG00000001891	Ugp2	36.76	38.57	32.04	34.14	37.92	30.05	29.59	29.36	31.94	33.41	35.52	28.94	33.31	34.95	29.11	35.16	31.98	32.67	29.01	33.93	33.54	31.61	27.5	37.87
ENSMUSG00000001901	Kcnh6	0.02	0.04	0.02	0.01	0	0.02	0.03	0.01	0.01	0.04	0.05	0	0.88	0.79	0.45	0.32	0.62	0.84	0.25	0.15	0.15	0.15	0.05	0.04
ENSMUSG00000001909	Trmt1	16.36	14.5	18.4	12.73	16.57	12.51	16.09	12.27	18.53	15.9	18.44	12.96	13.72	13.68	12.25	16.91	12.88	14.97	13.79	17.23	16.66	14.56	16	19.23
ENSMUSG00000001910	Nacc1	40.25	37.63	44.26	42.32	45.16	45.56	50.7	52.05	46.26	42.04	35.18	45.98	33.9	35.82	32.04	33.22	34.4	34.59	31.9	31.69	41.8	38.64	35.57	37.13
ENSMUSG00000001911	Nfix	13.08	12.49	9.22	6.22	5.6	7.9	3.51	1.82	6.49	8.48	5.5	3.65	9.32	9.06	2.82	4.76	6.57	3.55	1.51	2.43	2.71	2.6	0.8	1
ENSMUSG00000001918	Slc1a5	7.46	4.69	12.02	7.84	8.36	9.34	9.74	5.43	8.9	5.18	6	8.29	4.39	2.47	4.34	3.63	4.35	2.91	4.95	3.83	7.13	3.37	6.51	4.97
ENSMUSG00000001924	Uba1	146.31	140.21	145.82	140.52	160.94	136.5	127.22	136.31	150.12	153.67	197.53	145.77	165.88	165.32	213.89	208.31	171.07	188.85	242.05	228.98	155.32	157.63	212.3	208.2
ENSMUSG00000001930	Vwf	0.57	0.74	0.67	0.62	3.12	0.74	1.4	1.48	0.57	0.76	1.41	0.97	1.75	2.65	3.59	3.56	2.35	1.69	5.45	4.86	1.35	2.08	4.14	2.96
ENSMUSG00000001942	Siae	2.77	3.12	2.46	2.58	4.36	2.85	2.87	2.53	2.88	3.01	3.23	2.55	5.04	4.76	5.09	5.24	4.06	4.26	5.42	4.8	4	4.06	3.68	3.52
ENSMUSG00000001943	Vsig2	0.27	0.1	0.14	0.31	0.14	0.07	0.17	0.04	0.33	0.24	0.14	0.24	0.17	0.17	0.08	0.23	0.2	0.13	0.11	0.2	0.15	0.03	0.08	0.05
ENSMUSG00000001946	Esam	7.94	7.81	7.59	7.88	11.73	6.8	7.99	7.03	8.4	7.77	10	7.39	10.16	11.19	10.87	12.38	10.19	11.29	11.8	13.38	9.54	8.85	12.28	11.43
ENSMUSG00000001948	Spa17	2.83	2.12	4.01	4.69	2.98	2.04	3.26	2.78	3.22	3.15	3.02	4.09	4.54	4.67	5.31	4.4	4.37	7.25	5.07	5.46	3.82	4.72	4.12	4.76
ENSMUSG00000001962	Fam50a	32.56	29.65	31.58	30.55	33.41	27.48	31.18	29.27	36.93	31.57	36.76	33.46	28.71	34.77	27.4	32.61	28.49	36.83	32.03	34.43	33.3	34.58	34.53	40.38
ENSMUSG00000001964	Emd	44.88	46.24	49.06	47.53	52.76	46.69	50.23	47.26	47.53	46.68	51.09	47.17	35.39	40.37	39.65	44.18	34.98	41.63	41.89	43.55	41.69	39.53	45.24	52.59
ENSMUSG00000001983	Taco1	15.65	16.41	16.87	17.44	16.73	16.78	16.24	17.05	17.95	16.35	18.87	17.57	12.02	13.94	14.21	15.24	12.87	13.64	15.43	15.89	14.18	15.38	17.6	17.3
ENSMUSG00000001985	Grik3	0.12	0.22	0.16	0.08	0.21	0.16	0.28	0.2	0.06	0.24	0.08	0.02	5.81	5.92	4.15	3.49	5.74	6.12	3.15	2.9	1.45	3.45	1.14	0.72
ENSMUSG00000001986	Gria3	0.79	0.89	0.52	0.53	3.22	1.96	1.84	2.33	1.09	1.27	1.15	0.9	3.04	3.04	1.86	2.6	2.72	1.51	1.71	1.79	0.68	0.92	0.63	0.6
ENSMUSG00000001988	Npas1	0.04	0	0.02	0	0	0	0.02	0.01	0.02	0.01	0	0.01	0.09	0.03	0.03	0.02	0.01	0.09	0.1	0.06	0.03	0.03	0.01	0.01
ENSMUSG00000001995	Sipa1l2	13.49	15.36	12.25	11.71	12.6	8.95	10.02	8.88	11.05	11.96	10.7	12.29	11.68	11.97	12.54	12.3	13.48	11.25	13.24	12.94	12.12	12.54	11.08	9.78
ENSMUSG00000001998	Ap4e1	2.29	2.57	2.53	2.63	2.16	2.79	2.63	2.72	2.64	2.84	2.55	2.92	2.22	2.32	2.6	2.31	2.5	1.27	2.36	2.05	2.28	2.62	2.61	1.83
ENSMUSG00000001999	Blvra	9.67	13.99	10.71	9.66	11.36	7.36	8.48	6.7	9.51	13.27	11.14	8.86	10.07	11.52	8.86	9.97	7.96	11.4	9.77	9.41	8.03	10.46	8.1	9.78
ENSMUSG00000002006	Pdzd4	11.16	11.76	9.86	10.05	13.4	17.01	15.57	13.81	9.89	11.81	8.02	9.47	18.54	18.64	14.32	14.44	16.47	24.33	13.81	13.24	9.53	11.58	7.79	7.66
ENSMUSG00000002007	Srpk3	2.15	1.91	1.58	1.24	0.07	0.04	0.07	0.39	0.73	1.42	0.82	0.29	3.94	3.89	1.38	2.36	1.99	3.06	1.53	0.99	3.32	3.01	2.36	3.4
ENSMUSG00000002010	Idh3g	62.47	61.91	67.48	62.41	62.91	56.04	59.79	57.65	67.17	64.66	68.2	58.28	51.29	59.05	53.27	62.47	48.61	69.28	61.87	63.61	59.34	60.2	69.48	81.99
ENSMUSG00000002012	Pnck	6.65	6.25	5.14	5.25	2.69	2.38	2.39	2.4	6.38	6.06	5.24	4.39	4.91	5.54	4.1	5.19	4.93	7.37	4.49	4.6	2.79	3.25	2.34	2.83
ENSMUSG00000002014	Ssr4	45.03	44.1	47.98	44.05	46.56	30.65	39.36	30.79	44.5	43.66	47.25	39.02	42.8	52.7	48.07	51.79	37.16	60.18	53.85	55.19	39.93	42.79	50.6	64.61
ENSMUSG00000002015	Bcap31	59.61	57.59	57.5	61.81	63.91	44.07	44.49	46.46	59.6	57.12	75.03	56.44	49.97	58.92	57.6	66.99	50.95	59.42	64.11	70.2	53.58	53.98	62.9	84.23
ENSMUSG00000002017	Fam98a	18.14	16.61	17.27	18.64	16.4	13.04	15.58	15.5	17.3	18.4	19.34	19.13	21.6	23.55	23.41	22.94	19.04	20.79	22.44	21.99	17.86	18.61	20.51	21.56
ENSMUSG00000002020	Ltbp2	0.04	0.16	0.03	0.04	0.06	0.01	0.05	0.03	0.03	0.06	0.03	0.02	0.07	0.1	0.05	0.07	0.06	0.09	0.04	0.04	0.07	0.06	0.05	0.05
ENSMUSG00000002028	Kmt2a	6.35	7.24	6.2	7.46	3.61	8.37	7.84	8.5	6.23	7.92	3.17	9.7	5.97	6.46	4.4	3.31	7.53	3.14	3.49	3.12	6.15	6.37	3.31	2.48
ENSMUSG00000002031	Ift46	20.51	17.54	17.58	20.44	18.36	21.1	17.07	19.35	22.85	17.61	22.41	19.18	17.08	17.76	18.72	21.44	16.06	20.47	19.85	21.51	16.31	17.51	19.39	23.28
ENSMUSG00000002032	Tmem25	0.38	0.64	0.48	0.41	0.28	0.25	0.29	0.27	0.47	0.4	0.27	0.43	0.61	0.54	0.53	0.46	0.76	0.93	0.44	0.54	0.41	0.43	0.27	0.3
ENSMUSG00000002033	Cd3g	0.23	0.32	0.19	0.28	0.06	0.03	0.2	0.05	0.07	0.09	0.06	0.02	0.37	0.25	0	0.03	0.2	0.06	0	0	0.06	0.06	0.03	0.06
ENSMUSG00000002043	Trappc6a	23.35	25.05	23.93	24.5	26.08	15.31	20.21	18.62	27.25	26.88	32.67	24.49	17.86	23.64	17.63	25.53	17.12	29.46	20.71	27.71	24.14	25.67	26.56	32.66
ENSMUSG00000002052	Supt6	31.18	30.33	30.44	30.71	32.36	31.57	30.26	32.44	31.56	33.02	38.39	34.03	29.04	28.92	31.15	31.18	31.01	24.29	31.58	32.2	29.18	28.9	33.39	29.8
ENSMUSG00000002055	Spag5	29.12	28.39	31.5	29.26	25.01	32.09	33.68	31.85	31.3	29.39	24.25	32.25	16.21	18.06	17.37	17.63	16.59	17.18	16.58	16.58	27.17	24.99	24.38	24.89
ENSMUSG00000002057	Foxn1	0.02	0.07	0.02	0.05	0.03	0.11	0.05	0.05	0.05	0.06	0.02	0.02	0	0.01	0.01	0.01	0.02	0	0	0.02	0.04	0.04	0.04	0.04
ENSMUSG00000002058	Unc119	45.61	41.1	45.24	49	43.22	44.89	45.17	46.02	48.41	46.24	47.76	49.81	33.94	36.37	35.84	42.54	32.57	43.75	37.99	40.09	37.65	34.55	39.71	45.39
ENSMUSG00000002059	Rab34	43.82	41.42	41.43	43.19	50	45.28	48.12	45.78	46.18	45.15	42.43	42.7	30.43	38.27	27.91	38.81	29.69	34.69	27.64	33.38	35.9	36.62	36.85	42.19
ENSMUSG00000002064	Sdf2	31.4	30.27	28.92	31.28	35.77	24.74	29.04	26.05	28.2	30.28	32.73	28.52	30.67	33.69	33.06	38.03	29.15	40.6	40.13	38.87	31.24	29.37	33.16	39.43
ENSMUSG00000002068	Ccne1	30.38	27.23	32.47	33.8	28.21	23.01	28.08	34.27	36.68	34.58	39.98	40.73	27.31	28.41	29.49	35.55	23.52	25.18	29.17	30.33	28.94	25.72	32.23	37.63
ENSMUSG00000002076	Hsf2bp	0.09	0.19	0.1	0.05	0.17	0.15	0.2	0.24	0.12	0.15	0.1	0.22	0.13	0.1	0.08	0.16	0.06	0.07	0.16	0.18	0.13	0.13	0.21	0.28
ENSMUSG00000002083	Bbc3	2.33	1.9	2.77	2.77	1.72	2	2.54	3.29	2.86	2.29	2.14	3.37	2.95	3.91	3.49	3.16	3.01	4.94	3.79	3.36	3.3	3.57	3.31	3.2
ENSMUSG00000002100	Mybpc3	0	0.01	0	0	0.01	0	0	0.01	0	0	0	0.01	0.01	0	0	0.01	0	0	0	0	0	0.01	0.01	0
ENSMUSG00000002102	Psmc3	132.77	126.91	135.27	136.96	140.68	115.53	121.95	121.97	137.85	130.38	153.86	131.92	110.85	118.21	122.73	138.14	102.59	141.07	140.66	139.7	121.34	123.78	147.06	171.6
ENSMUSG00000002103	Acp2	17.36	16.82	15.26	14.92	15.6	15.3	14.45	13.88	16.81	17.38	17.27	15.32	16.69	18.03	16.41	17.42	17.47	17.16	17.38	17.78	15.47	16.23	16.03	15.06
ENSMUSG00000002104	Rapsn	6.28	6.1	4.34	4.7	0.32	0.28	0.27	0.43	2.62	3.98	3.08	1.4	10.19	10.55	4.57	8.36	4.36	6.49	3.26	3.21	5.63	5.03	3.96	5.27
ENSMUSG00000002105	Slc39a13	8.97	8.84	8.23	9.1	6.39	5.45	5.83	5.32	9.18	9.31	7.63	8.6	8.25	9.52	6.25	7.65	7.61	9.49	6.89	6.96	6.67	7.45	6.72	6.94
ENSMUSG00000002107	Celf2	5.87	5.91	4.86	5.31	3.31	2.13	2.38	2.2	3.88	5.42	5.47	4.26	12.04	11.59	10.21	9.65	9.19	5.32	7.46	6.58	7.4	6.97	5.18	4.65
ENSMUSG00000002108	Nr1h3	0.87	0.78	0.89	0.66	0.74	0.45	0.65	0.49	0.71	0.43	0.57	0.54	0.33	0.59	0.3	0.35	0.46	0.56	0.55	0.47	0.61	0.55	0.53	0.83
ENSMUSG00000002109	Ddb2	2.43	3.1	2.69	2.78	1.7	2.17	2.26	1.69	2.94	2.67	2.06	2.28	1.3	1.69	0.94	1.42	1.01	1.46	0.97	1.47	1.52	1.35	1.14	1.51
ENSMUSG00000002111	Spi1	1.15	1.25	1.18	0.89	1.23	0.33	0.61	0.62	1.16	1.47	0.83	0.86	1.66	2.38	1.34	1.17	1.42	2.26	1.36	1.3	1.16	1.88	1.65	1.41
ENSMUSG00000002129	Sf3a1	59.36	57.04	63.59	67.45	69.54	59.99	58.13	66.29	64.02	62.68	85.49	67.74	46.19	47.59	63.32	62.83	46.63	46.49	65.48	63.47	56.13	54.3	76.48	76.87
ENSMUSG00000002147	Stat6	4.73	5.3	5.48	4.81	8.81	7.39	7.45	8.79	5.54	5.4	6.59	5.13	5.48	6.69	5.15	7.84	4.98	4.77	5.53	6.51	7.75	7.02	7.65	8.45
ENSMUSG00000002190	Clgn	0.98	0.64	1.15	0.21	1	0.97	1.56	0.45	1.45	0.85	1.36	0.21	1.53	1.01	1.4	1.67	1.73	1.45	1.52	1.86	0.86	0.6	0.75	0.83
ENSMUSG00000002204	Napsa	0.17	0.4	0.31	0.15	0.22	0.06	0.07	0.12	0.09	0.12	0.15	0.05	0.1	0.39	0.15	0.15	0.26	0.55	0.29	0.27	0.16	0.5	0.32	0.31
ENSMUSG00000002205	Vrk3	15.79	14.44	14.95	15.16	12.44	11.29	12.13	12.65	16.15	14.11	14.4	14.59	11.52	13.54	12.19	13.4	11.41	16.05	12.43	13.52	13.12	14.83	13.76	15.18
ENSMUSG00000002210	Smg9	7.91	6.53	8.78	8.4	6.52	7.4	8.09	7.47	9.36	7.87	6.45	7.77	7.74	6.8	6.79	6.74	7.35	9.19	6.99	6.33	7.43	6.98	7.16	6.95
ENSMUSG00000002221	Paxip1	11.62	13.01	13.41	12.7	10.28	13.48	13.56	12.59	14.08	13.39	9.47	13.81	9.37	11.13	8.67	8.22	9.54	9.2	8.54	7.89	12.68	12.43	9.74	9.77
ENSMUSG00000002222	Rmnd5a	24.3	26.37	25.39	27.39	27.67	28.23	29.39	30.44	25.84	25.79	26.14	29.37	19.33	19.4	22.48	20.43	21.76	15.55	20.68	21.74	24.17	23.1	21.44	20.68
ENSMUSG00000002227	Mov10	20.22	17.46	16.77	18.88	22.5	18.93	17.68	19.03	21.14	22.41	28.27	21.68	12.92	16.47	10.11	17.37	14.73	11.71	10.62	16.63	13.73	13.1	15.6	16.25
ENSMUSG00000002228	Ppm1j	0.78	0.95	0.48	0.61	0.51	0.75	0.62	0.66	0.88	0.68	0.64	0.72	0.54	0.61	0.44	0.71	0.45	0.53	0.31	0.3	0.65	0.62	0.46	0.85
ENSMUSG00000002233	Rhoc	61.99	54.3	54.2	53.81	70.55	42.28	51.71	49.01	64.19	64.97	66.65	62.86	59.7	68.49	46.2	66.39	57.91	68.35	55.27	66.12	53.61	54.24	51.12	61.86
ENSMUSG00000002240	Prr27	0	0	0	0	0	0	0	0	0	0	0	0	0	0	0	0	0	0	0	0	0	0	0	0
ENSMUSG00000002249	Tead3	19.72	20.15	19.24	20.21	15.57	19.71	15.83	16.5	19.7	20.41	16.25	18.39	12.53	14.82	8.18	12.3	11.08	10.61	7.5	9.88	11.97	12.68	9.55	9.5
ENSMUSG00000002250	Ppard	14.57	13.4	12.61	13.48	8.25	9.9	9.25	9.63	14.47	13.62	10.39	14.1	11.36	12.9	7.1	8.78	10.86	10.94	7.2	7.36	11.24	11.37	7.6	8.14
ENSMUSG00000002257	Def6	4.54	4.89	4.33	3.7	2.83	2.56	1.54	1.84	4.2	4.93	4.57	4.07	2.66	2.8	1.82	2.29	2.45	2.97	1.98	1.88	2.4	2.87	2.12	2.68
ENSMUSG00000002265	Peg3	75.58	76.85	64.04	84.68	226.32	175.71	203.95	180.73	98.01	130.57	175.97	172.67	155.94	168.01	139.62	176.22	161.81	69.36	114.68	149.97	134.99	131.98	145.84	126.02
ENSMUSG00000002266	Zim1	3.87	3.18	2.81	3.36	8.71	7.16	11.65	5.44	4.04	5.01	2.99	5.4	11.39	14.49	5.33	9.24	9.15	3.84	2.73	4.32	4.34	4.24	1.84	1.9
ENSMUSG00000002274	Metrn	27.84	30.51	31.42	30.41	31.52	26.51	33.76	32.77	32.81	30.52	26.93	30.98	42.68	50.07	72.87	56.81	48.92	89.78	99.01	74.22	60.02	62.16	89.6	76.82
ENSMUSG00000002279	Lmf1	8.1	8.13	7.14	7.44	7.55	4.68	6.17	5.21	9.46	8.28	9.06	7.25	7.59	8.85	7.05	9.14	7.25	8.48	8.67	9.51	8.17	7.87	8.46	9.02
ENSMUSG00000002280	Narfl	7.21	8.01	7.99	7.45	7.46	7.04	7.02	6.87	8.35	8.33	8	7.07	7.75	8.19	7.8	7.44	7.14	10.08	7.5	8.74	7.67	8.58	8.31	9.09
ENSMUSG00000002289	Angptl4	13.75	11.96	15.5	13.18	12.52	9.98	10.22	10.05	16.85	13.69	13.79	13.28	7.96	9.9	7.05	10.85	9.33	9.23	8.37	10.29	7.12	8.58	8.15	8.57
ENSMUSG00000002297	Dbf4	25.94	30.35	29.79	32.33	26.7	31.17	33.92	32.54	31.06	30.03	23.92	33.93	18.96	21.42	21.19	18.89	19.62	20.64	20.32	19.38	28.29	26.04	23.92	26.62
ENSMUSG00000002307	Daxx	21.18	20.7	22.06	22.1	21.54	21.64	20.76	21.26	23.36	23.5	20.26	22.69	16.86	18.42	16.67	16.47	17.28	20.64	17.07	17.09	20.07	20.16	21.01	19.9
ENSMUSG00000002308	Cd320	10.71	10.55	12.02	13.68	14.05	10.8	12.7	13.98	13.33	11.07	14.99	12.9	9.05	9.7	11.27	12.97	9.55	11.12	12.43	14.17	11.06	10.38	14.31	17.16
ENSMUSG00000002319	Ipo4	27.68	25.06	27.56	26.03	28.57	22.26	23.24	24.78	27.52	28.75	34.74	26.94	26.43	28.05	26.19	32	24.77	26.45	28.38	30.4	28.89	24.7	35.31	35.15
ENSMUSG00000002320	Tm9sf1	21.52	23.38	21.69	22.9	22.09	19.35	17.72	19	22.35	22.25	22.6	22.47	19.13	21.61	17.4	21.13	17.83	17.86	19.08	20.28	19.42	19.7	19.49	21.21
ENSMUSG00000002324	Rec8	1.13	3.13	0.75	1.1	2.52	1.99	1.62	1.5	0.95	2.1	5.82	0.83	1.47	2.96	0.39	7.59	1.79	4.57	0.26	8.76	1.09	2.28	0.17	5.02
ENSMUSG00000002325	Irf9	2.93	3.73	3.02	3.55	1.63	2.85	3	3.49	3.15	3.46	1.91	3.52	2.53	3.46	1.17	1.9	3.05	3.49	1.4	1.66	2.56	2.91	1.38	1.78
ENSMUSG00000002326	Gmpr2	25.25	25.8	25.02	24.51	24.45	22.48	22.67	21.09	26.08	24.86	26.77	24.56	21.79	23.24	23.57	27.03	21.44	26.56	25.27	26.18	25.1	24.29	26.73	31.83
ENSMUSG00000002329	Mdp1	23.7	24.8	23.3	20.56	21	21.46	22.62	17.55	24.46	24.11	19.19	21.44	20.66	23.57	17.4	20.02	21.69	29.71	19.67	21.49	20.14	22.12	15.95	19.75
ENSMUSG00000002332	Dhrs1	33.21	35.04	32.15	33.46	35.92	29.47	27.1	27.1	34.41	36	35.04	31.77	29.97	34.57	30.47	34.64	29.99	39.03	36.3	34.58	31.87	33.95	30.01	36.08
ENSMUSG00000002341	Ncan	0.57	0.42	0.5	0.45	0.53	0.53	0.67	0.61	0.47	0.72	0.75	0.51	20.29	12.61	20.05	13.89	18.25	17.28	18.82	14.22	7.25	9.05	6.43	5.18
ENSMUSG00000002342	Tmem161a	11.49	12.03	11.78	11.1	11.33	10.31	11.89	9.44	12.95	12.22	10.49	11.18	8.81	10.62	7.67	8.92	8.53	11.09	8.38	8.74	11.99	10.71	10.24	10.57
ENSMUSG00000002343	Armc6	7.4	7.04	7.28	9.01	6.65	6.58	6.37	9.18	7.73	7.42	7.69	8.6	11.12	12.39	12.9	12.98	9.85	17.81	14.87	13.4	8.15	11.41	11.21	11.9
ENSMUSG00000002345	2310045N01Rik	9.33	7.36	9.03	6.1	8.92	6.65	7.8	5.82	9.53	7.54	7.99	5.88	7.77	7.36	6.67	7.45	8.25	8.74	7.33	7.7	7.62	7.25	7.33	8.26
ENSMUSG00000002346	Slc25a42	1.08	1.32	0.89	1.3	0.77	1.17	0.88	1.06	1.28	1.39	0.82	1.13	1.06	1.44	0.78	0.81	1.11	1.23	0.99	0.94	0.82	1.19	0.74	0.66
ENSMUSG00000002365	Snx9	18.37	19.12	18.13	18.47	16.49	14.99	15.95	17.4	17.45	16.94	16.51	17.3	17.02	18.29	14.73	17.8	17.53	12.78	14.51	17.78	18.54	17.74	16.25	16.82
ENSMUSG00000002372	Ranbp3	57.53	54.64	60.2	61.68	56.38	58.7	61.27	63.16	62.87	59.04	56.86	60.46	46.23	50.52	49.97	51.83	45.65	58.25	51.74	52.56	52.57	51.99	58.75	60.78
ENSMUSG00000002379	Ndufa11	20.21	19.32	20.96	20.43	24.67	18.61	19.19	18.83	22.16	20.54	25.03	20.84	19.26	21.94	21.74	24.31	19.28	29.29	26.26	27.35	19.4	20	25.76	28.48
ENSMUSG00000002384	Bmp8b	0.24	0.36	0.41	0.39	0.23	0.28	0.28	0.19	0.25	0.36	0.13	0.2	0.06	0.06	0.06	0.06	0.11	0.05	0.05	0.1	0.13	0.17	0.04	0.03
ENSMUSG00000002393	Nr2f6	22.53	18.32	22.59	24.73	21.94	19.38	21.52	24.54	22.91	19.53	19.11	24.36	14.83	17.13	15.97	21.48	14.54	22.62	21.2	23.35	24.06	23.74	33.89	30.39
ENSMUSG00000002395	Use1	40.6	35.85	40.22	32.72	33.65	24.91	31.62	21.68	42.05	35.35	36.54	26.94	32.63	32.8	27.68	33.78	29.51	42.62	30.56	34.17	31.02	32.24	29.06	36.84
ENSMUSG00000002396	Ocel1	0.16	0.19	0.15	0.3	0.17	0.21	0.15	0.19	0.14	0.2	0.16	0.24	0.29	0.4	0.21	0.31	0.32	0.6	0.25	0.3	0.25	0.27	0.17	0.26
ENSMUSG00000002409	Dyrk1b	14.09	13.14	13.11	12.98	11.11	13.13	11.94	13.14	13.65	13.48	11.41	13.91	11.03	12.1	10.49	10.74	11.22	13.43	12.28	11.18	13.51	12.71	12.82	12.17
ENSMUSG00000002413	Braf	4.46	4.62	4.24	4.5	3.45	4.78	4.68	5.01	4.65	4.94	3.32	5.01	4.26	4.41	3.88	3.31	4.96	2.8	3.36	3.21	4.58	4.4	3.16	3.21
ENSMUSG00000002416	Ndufb2	9.63	10.2	10.11	10.28	11.4	8.32	9.07	8.82	10.1	9.24	10.86	9.02	8.86	9.52	10.02	11.37	8.19	13.18	11.58	11.98	8.87	9.06	10.7	11.98
ENSMUSG00000002428	Hltf	5.04	6.1	5.57	6.03	4.89	5.15	5.55	6.09	5.47	5.45	5.63	6.22	4.26	4.95	5.85	4.45	4.62	3.86	5.51	5.08	4.97	5.17	5.2	5.21
ENSMUSG00000002455	Prpf6	39.27	37.51	39.64	39.46	40.82	36.1	36.17	39.97	40.81	39.25	46.9	40.74	32.27	33.37	38.25	39.79	33.12	36.27	41.49	41.65	37.05	36.31	44.37	45.34
ENSMUSG00000002458	Rgs19	17.83	19.61	19.09	20.01	15.55	14.41	14.05	14.72	20.53	18.39	17.76	18.97	12.35	15.7	12.43	14.52	12.48	13.64	12.49	13.63	13.6	14.12	14	15.67
ENSMUSG00000002459	Rgs20	0.02	0.04	0.05	0.04	0.08	0.01	0.17	0.2	0.07	0.07	0.03	0.01	0.87	1.2	0.74	0.89	0.64	0.88	0.7	0.54	0.35	0.38	0.32	0.25
ENSMUSG00000002475	Abhd3	0.25	0.29	0.3	0.21	0.33	0.36	0.67	0.44	0.31	0.38	0.23	0.27	0.24	0.36	0.3	0.42	0.29	0.25	0.26	0.35	0.42	0.6	0.34	0.4
ENSMUSG00000002477	Snrpd1	89.36	90.83	95.41	103.1	107.56	95.47	112.31	100.78	101.13	90	98.52	100.08	71.49	74.85	79.56	83.55	68.05	94.26	81.4	92.07	88.59	86.47	87.92	117.65
ENSMUSG00000002486	Tchp	9.93	7.9	9.82	9.64	6.25	9.02	9.18	9.59	10.59	8.9	8.84	10.49	7.44	8	6.26	7.74	7.31	9.63	6.92	8.18	8.01	7.61	6.35	9.14
ENSMUSG00000002489	Tiam1	16.86	17.83	16.65	16.89	12.87	20.85	14.75	14.4	14.48	17.5	13.92	15.69	7.04	7.23	5.59	6.12	8.6	4.53	5.24	5.57	8.45	8.25	6.51	5.66
ENSMUSG00000002496	Tsc2	19.8	19.38	18.8	19.71	20.75	20.07	18.24	19	20.56	21.72	22.77	20.27	18.79	18.61	17.81	19.08	19.63	18.04	17.34	20.34	18.29	18.35	17.69	18.74
ENSMUSG00000002500	Rpl3l	0	0.02	0	0	0	0	0	0	0	0	0	0.02	0.01	0	0	0	0	0.02	0	0	0.02	0.04	0	0
ENSMUSG00000002504	Slc9a3r2	19.94	17.94	19.36	19.62	18.58	14.96	15.16	15.9	22.5	19.97	19.87	20.28	16.18	18.36	15.27	20.04	14.33	16.3	17.19	17.42	12.46	13.99	15.74	16.34
ENSMUSG00000002524	Puf60	132.54	124.07	134.37	129.98	133.93	121.99	116.26	124.43	140.56	135.71	140.69	129.33	122.72	131.67	130.59	142.63	119.29	159.65	145.15	141.93	134.25	133.7	146.04	162.63
ENSMUSG00000002546	Golga2	17.12	17.41	17	15.28	12.72	13.94	14.66	12.89	16.57	16.92	14.52	16.03	17.78	19.69	12.43	15.12	16.57	18.33	13.33	14.13	16.1	17.21	13.12	12.8
ENSMUSG00000002550	Uck1	8.5	8.37	9.19	8.55	8.76	7.81	8.97	9.07	10.14	9.1	9.24	9.53	7.84	9.81	8.68	10.01	7.88	10.99	10.01	9.51	8.73	8.26	10.38	9.77
ENSMUSG00000002565	Scin	4.01	3.1	2.24	1.39	0.1	0.1	0.06	0.03	1.28	1.6	1.21	0.19	1.85	2.37	0.16	1.02	0.89	1	0.17	0.17	0.19	0.34	0.11	0.14
ENSMUSG00000002578	Ikzf4	2.33	2.5	2.11	2.24	1.7	2.71	2.15	2.28	2.25	2.4	1.52	2.12	2.65	3.22	1.83	1.96	2.91	2.24	1.48	1.6	2.13	2.09	1.07	0.99
ENSMUSG00000002580	Mien1	27.25	26.19	30.79	28.28	27.44	22.58	26.49	24.73	30.22	27.07	28.33	29.48	38.51	41.31	47.59	42.77	36.55	65.02	51.56	45.63	31	35.35	35.62	41.31
ENSMUSG00000002588	Pon1	0	0.06	0.02	0.02	0.04	0	0	0.02	0.02	0.06	0.02	0.03	0.01	0	0	0.02	0	0	0.02	0	0	0	0	0
ENSMUSG00000002602	Axl	30.78	32.52	25.11	26.35	38.27	22.9	18.79	17.71	27.05	33.13	35.67	23.33	33.41	39.66	33.54	46.74	30.46	23.42	29.4	32.74	25.15	25.75	25.19	24.83
ENSMUSG00000002603	Tgfb1	6.64	6.61	8.04	7.79	11.94	6.82	6.85	5.59	6.39	7.83	8.2	6.94	6.44	9.2	6.08	8.92	7.74	7.96	7.19	8.89	7.78	7.82	8.75	10.79
ENSMUSG00000002608	Ccdc97	19.3	19.08	19.65	18.79	19.59	18.38	19.21	18.61	20.66	19.84	20.56	19.7	18.23	20.18	18.46	20.28	17.89	23.21	20.89	19.7	18.82	18.44	18.95	18.3
ENSMUSG00000002617	Zfp40	3.04	2.75	2.62	3.07	2.8	3.37	4.15	3.4	3.09	2.37	2.67	3.01	3.17	2.63	2.88	2.48	3.66	1.87	2.76	2.73	3.06	2.37	2.26	1.93
ENSMUSG00000002625	Akap8l	10.44	10.2	10.63	12.97	7.08	8.85	10.18	11.88	11.05	10	9.4	12.61	9.78	12.2	9.03	9.64	9.41	14.36	10.14	9.3	10	11.48	9.48	9.92
ENSMUSG00000002633	Shh	0.03	0.01	0.12	0.05	13.33	11.34	11.45	18.19	0.17	0.02	0.19	0.75	2.14	1.75	2.25	2.63	2.25	2.38	4.62	3.94	3.76	2.02	6.15	5.38
ENSMUSG00000002635	Pdcd2l	16.13	17.02	20.07	18.13	18.32	15.83	18.3	16.42	20.04	17.87	18.12	17.89	14.54	17.55	17.62	18.64	14.29	22.44	19.23	20.14	15.91	16.21	20.03	22.07
ENSMUSG00000002658	Gtf2f1	40.74	40.45	44.38	43.6	40.53	41.62	43.13	45.52	43.65	40.44	38.52	42.57	35.56	38.95	32.81	35.86	34.35	46.48	36.84	37.71	40.73	41.64	38.26	46.09
ENSMUSG00000002660	Clpp	38	34.03	40.54	36.89	41.87	33.17	40.44	36.14	38.57	37.03	40.96	36.59	33.43	36.16	34.73	41.21	29.83	45.42	36.93	39.43	32.28	33.02	37.77	46.34
ENSMUSG00000002661	Alkbh7	12.68	12.66	11.52	14.25	14.89	12.78	12.94	13.63	13.25	12.93	13.9	13.21	10.06	11.47	11.34	13.34	11.07	12.94	12.23	14.03	13.1	11.4	16.27	17.16
ENSMUSG00000002664	Pspn	0.06	0	0	0	0	0	0	0	0	0	0	0	0	0	0	0	0	0.06	0	0	0	0	0	0
ENSMUSG00000002668	Dennd1c	0.18	0.19	0.14	0.33	1	0.86	1.41	1.6	0.28	0.18	0.32	0.2	0.82	0.77	1.09	1.2	0.71	1.63	1.32	1.45	0.76	0.94	1	0.57
ENSMUSG00000002679	Med6	31.94	36.94	34.84	36.52	34.2	32.5	39.29	34.59	38.21	36.48	35.9	35.49	27.14	33.01	28.74	30.72	30.52	32.88	31.91	29.62	34.75	34.17	32.11	39.4
ENSMUSG00000002688	Prkd1	4.25	4.35	3.38	3.86	3.73	3.37	4.25	4.99	3.87	4.23	5.1	4.4	3.37	3.85	3.6	4.53	4.22	3.15	4.35	4.39	3.97	4.02	4.56	4.45
ENSMUSG00000002699	Lcp2	0.51	0.52	0.48	0.44	0.51	0.26	0.42	0.22	0.4	0.51	0.39	0.52	0.7	0.98	0.63	0.79	0.77	0.86	0.74	0.83	0.78	0.79	0.63	0.45
ENSMUSG00000002718	Cse1l	74.61	76.11	77.51	81.64	99.63	86.59	87.95	93.87	80.73	79.1	105.46	89.28	57.05	60.79	83.28	78.21	61.64	51.01	82.08	78.83	76.88	71.2	99.98	100.85
ENSMUSG00000002728	Naa20	7.37	8.4	7.6	9.59	8.2	8.93	9	10.02	9.96	7.7	7.12	9.34	6.19	6.86	5.88	7.18	6.08	7.33	5.74	6.75	6.65	7.08	6.19	8.85
ENSMUSG00000002731	Prkra	37.71	37.57	36.87	38.95	38.36	33.67	36.05	39.16	41.47	38.3	41.42	39.78	31.94	36.47	35.05	36.49	32	42.07	36.59	38.2	35.01	38.47	36.65	43.89
ENSMUSG00000002732	Fkbp7	23.64	28.58	22.39	22.18	26.29	17.42	18.84	13.79	23.46	23.44	20.6	17.96	21.47	26.13	16.21	24.05	17.64	19.02	16.34	22.64	16.65	16.87	14.58	16.94
ENSMUSG00000002733	Plekha3	6.74	7.2	6.96	7.78	7.2	6.62	7.7	7.86	6.79	7.01	6.59	8.49	7.26	8.35	7.1	7.11	6.8	5.95	7.14	6.87	6.65	6.59	6.69	6.59
ENSMUSG00000002741	Ykt6	65.7	66.61	68.94	72.29	75.08	67.19	68.02	66.91	70.31	66.08	67.17	71.29	67.91	71.44	69.72	71.82	65.07	80.46	71.61	73.49	63.54	67.32	65.03	73.72
ENSMUSG00000002748	Baz1b	62.43	63.73	66.31	73.42	64.4	76.02	74.09	82.85	68.98	68.93	68.22	80.76	46.77	47.43	57.14	52.75	50.2	39.93	51.96	52.79	57.02	56.88	61.07	55.67
ENSMUSG00000002763	Pex6	21.67	21.15	22.52	21.81	22.01	19.12	19.51	20.4	22.79	22.42	25.21	21.08	18.04	19.75	17.11	22.1	17.97	22.83	20.51	20.7	19.65	19.78	21.35	21.8
ENSMUSG00000002767	Mrpl2	41.16	39.19	46.6	39.94	44.54	34.88	42.12	36.39	45.33	41.38	41.43	38	33.18	37.1	35.41	41.79	29.72	44.82	37.27	41.47	36.86	38.89	45.33	51.69
ENSMUSG00000002768	Mea1	65.18	67.07	73.08	69.46	71.45	58.42	67.55	56.09	69.4	70.07	63.11	64.07	66.79	74.95	68.12	73.02	63.76	99.68	73.99	76.36	61.3	66.06	59.68	73.58
ENSMUSG00000002769	Gnmt	0.11	0.32	0.13	0.15	0.03	0.03	0.1	0.02	0.07	0.15	0.03	0.1	0.09	0.08	0.03	0.06	0.09	0.12	0.06	0.03	0.08	0.12	0.12	0.06
ENSMUSG00000002771	Grin2d	0.31	0.25	0.25	0.24	0.48	0.16	0.27	0.22	0.22	0.27	0.18	0.16	0.91	1.16	0.78	1.03	0.88	1.17	0.88	0.69	0.5	0.53	0.41	0.38
ENSMUSG00000002778	Kdelr1	88.88	86.3	83.85	85.77	94.01	63.73	68.24	64.82	80.78	84.65	99.44	77.8	82.02	86.06	81.35	95.66	80.7	89.24	88.68	94.29	83.22	77.59	86.75	101.92
ENSMUSG00000002781	Tmem143	4.6	4.12	3.91	3.89	4.26	3.78	4.38	3.71	4.99	5.13	5.56	4.44	4.37	4.66	4.11	4.63	4.01	4.17	4.47	4.49	4.3	4.01	4.48	4.93
ENSMUSG00000002791	Pdxk-ps	0.01	0.01	0	0.01	0.01	0	0.01	0.01	0.01	0.04	0.02	0	0.01	0.01	0.01	0	0.02	0.03	0.02	0.02	0.04	0.01	0.01	0
ENSMUSG00000002797	Ggct	1.08	1.02	0.94	0.89	0.6	0.67	0.9	0.82	1.06	1.03	0.96	1.08	1.13	1.14	1.1	1.06	1.03	1.74	1.36	1.19	0.96	1.36	1.08	1.29
ENSMUSG00000002799	Jag2	7.68	9.62	9.74	10.36	5.9	9.38	7.55	7.84	7.45	9.74	6.55	7.24	5.55	6.11	4.8	4.9	5.43	6.01	4.95	4.74	6.79	7.27	5.82	5.3
ENSMUSG00000002803	Btbd6	10.1	10.5	11.57	11.54	8.93	8.71	8.99	9.08	12.03	10.92	11.69	10.7	9.08	10.09	10.27	10.85	8.39	12.94	10.66	9.7	8.26	9.48	9.73	10.19
ENSMUSG00000002804	Nudt14	26.99	24.18	27.43	26.35	31.68	22.23	25.54	21.95	30.78	24.99	23.16	23.96	17.64	18.73	14.98	18.36	17.89	26.11	16.66	19.72	20.19	19.6	19.12	23.81
ENSMUSG00000002808	Epdr1	3.72	4.12	3.91	4.24	6.34	5.32	5.19	4.96	4.05	3.47	4.24	4.16	3.96	4.65	4.61	4.32	3.77	4.47	4.79	3.82	5.39	5.13	4.31	5.26
ENSMUSG00000002812	Flii	23.31	23.82	22.44	23.7	26.24	23	19.55	23.93	25.79	25.98	30.88	26.53	22.78	25.24	25.05	26.64	23.48	24.09	27.42	27.43	25.58	24.37	29.55	29.13
ENSMUSG00000002814	Top3a	9.5	9.6	9.29	9.73	8.71	10.09	9.19	9.36	10.12	10.67	9.97	9.78	6.19	7.2	5.78	6.59	6.84	5.85	5.73	6.19	8.07	7.99	7.95	7.28
ENSMUSG00000002820	Atg4d	8.1	7.83	9.47	9.37	7.67	7.93	9.08	9.51	8.69	7.77	7.01	9.09	8.25	9.41	10.68	10.12	8.41	12.35	12.34	9.62	9.52	9.66	11	10.35
ENSMUSG00000002825	Qtrt1	15.39	14.15	16.27	15.8	16.11	12.72	16.22	14.46	16.74	15.64	14.27	16.68	11.73	12.56	13.69	12.44	11.18	15.6	13.71	14.86	13.72	13.65	17.33	18.31
ENSMUSG00000002831	Plin4	0	0	0	0	0	0	0.01	0	0	0	0	0	0	0.01	0	0	0	0	0	0	0	0	0	0
ENSMUSG00000002833	Hdgfrp2	51.69	47.06	54.06	49.46	46.19	48.58	47.43	49.12	54.01	53.97	51.12	51.28	41.72	45.39	37.04	41.75	42.71	52.27	40.97	43.12	49.72	48.03	45.28	49.73
ENSMUSG00000002835	Chaf1a	43.32	41.98	49.8	46.17	44.9	48.65	48.59	51.02	47.66	46.69	44.39	48.39	25.81	27.23	28.97	29.15	27.85	27.64	29.09	30.07	41.27	36.91	41.23	42
ENSMUSG00000002844	Adprh	107.52	94.56	104.83	103.76	119.67	90.66	96.37	91.7	113.07	106.24	121.55	101.9	96.75	100.95	107.21	115.93	94.38	118.5	125.19	117.72	104.56	103.03	127.83	133.84
ENSMUSG00000002845	Tmem39a	16.02	16.98	15.7	17.52	15.66	14.23	16	14.46	17.32	17.13	16.79	17.87	13.86	14.24	12.01	13.82	11.72	11.91	11.87	13.11	14.92	13.23	14.1	15.56
ENSMUSG00000002846	Timmdc1	13.28	12.8	14.46	15.7	13.9	11.58	14.15	13.34	13.77	13.15	13.6	14.32	13.77	14.39	15.34	16.5	12.87	16.43	15.64	15.65	13.23	13.42	13.56	17.02
ENSMUSG00000002847	Pla1a	0.06	0.02	0.07	0.04	0.08	0.03	0.02	0	0.05	0.08	0.08	0.03	0.11	0.14	0.1	0.23	0.05	0.14	0.02	0.09	0.1	0.05	0.06	0.03
ENSMUSG00000002870	Mcm2	91.91	92.23	107.75	103.86	108.11	93.84	94.23	104.99	106.72	104.03	132.45	113.32	61.35	65.64	91.64	91.67	63.21	61.66	96.66	94.39	87.45	80.33	124.03	119.17
ENSMUSG00000002871	Tpra1	5.7	5.63	5.21	5.36	4.26	4.73	4.62	4.41	5.36	5.53	4.99	5.33	4.1	4.96	3.29	4.27	3.81	4.48	3.82	4.36	4.44	4.71	3.87	4.47
ENSMUSG00000002881	Nab1	6.21	8.04	6.04	5.67	5.86	4.42	4.64	4.03	5.12	6.3	4.81	5.49	7.25	8.11	6.73	7.71	6.79	4.92	5.7	6.04	6.33	6.13	4.85	5.13
ENSMUSG00000002885	Adgre5	12.1	10.77	10.25	8.63	7.84	5.28	5.77	3.2	10.23	11.19	13.51	9.47	14.81	14.62	9.17	15.44	11.86	8.11	8.87	9.78	8.39	7.43	7.33	7.73
ENSMUSG00000002897	Il17ra	0.87	1.18	0.97	0.84	0.6	0.53	0.53	0.57	0.91	0.94	0.84	0.66	1.76	1.65	1.57	1.42	1.25	1.7	1.3	1.05	1	1.25	1.13	0.94
ENSMUSG00000002900	Lamb1	32.44	37.2	33.41	35.97	51.11	44.71	43.37	39.36	33.61	42.9	38.33	34.48	37.44	36.78	28.64	34.18	34.5	23.5	26.49	32.22	30.33	30.39	28.68	30.23
ENSMUSG00000002908	Kcnn1	1.6	1.64	1.94	3.31	1.58	2.58	2.29	3.54	1.91	2.2	2.24	3.51	3.65	4.19	5.64	4.18	3.04	6.97	5.99	4.83	2.22	4.1	3.38	2.83
ENSMUSG00000002910	Arrdc2	2.05	1.86	2.12	1.7	1.36	1.85	1.83	1.21	2.26	1.88	1.06	1.17	2.09	2.06	0.91	1.13	1.77	2.09	1.27	1.43	2.12	2.16	0.98	1.15
ENSMUSG00000002930	Ppp1r17	0.07	0.07	0	0	0.11	0.05	0.08	0.14	0.02	0.04	0.04	0.06	17.58	15.52	17.84	11.55	15.28	23.51	21.87	13.98	8.96	9.3	10.78	9.29
ENSMUSG00000002944	Cd36	0.71	1.04	0.65	0.71	1.16	0.38	0.36	0.39	0.49	0.84	0.47	0.42	3.79	4.28	1.81	2.58	2.5	2.16	2.05	1.74	3.61	3.36	3.6	3.47
ENSMUSG00000002948	Map2k7	19.05	17.95	19.35	19.68	16.43	19.38	20.29	20.73	20.87	19.38	16.46	20.87	16.42	18.74	15.81	15.6	17.44	20.1	16.89	16.43	17.7	18.83	18.41	16.72
ENSMUSG00000002949	Timm44	34.36	35.02	39.36	37.84	32.26	34.6	38.69	34.86	37.04	36.61	32.18	36.62	23.84	27.85	23.29	26.85	24.36	31.09	23.19	26.74	32.59	31.87	28.53	34.91
ENSMUSG00000002957	Ap2a2	37.16	37.16	35.52	37.56	42.59	37.95	34.58	37.94	38.32	38.57	49.55	38.47	41.25	40.01	48.49	48.78	40.55	41.24	50.57	49.59	37.22	37.81	45.62	44.81
ENSMUSG00000002963	Pnkp	9.87	9.43	10.85	8.89	9.95	7.78	8.79	7.95	10.05	9.27	10.4	8.69	7.94	9.08	8.21	10.06	8.29	11.41	9.01	9.77	8.74	9.73	10.66	11.11
ENSMUSG00000002968	Med25	50.04	43.91	48.69	47.85	44.43	38.51	39.96	40.27	49.78	48.52	51.86	49.64	43.34	47.13	46.2	48.07	43.69	48.91	47.47	45.13	47.92	46.95	54.13	48.49
ENSMUSG00000002980	Bcam	30.83	32.75	44.34	38.8	51.04	55.39	44.07	42.52	33.81	33.24	30.86	25.12	15.37	18.14	12.25	20.61	11.82	13.72	12.32	14.56	26.78	25.42	27.88	29.69
ENSMUSG00000002981	Clptm1	29.05	28.16	28.12	28.52	32.43	24.88	24.65	24.25	28.86	28.5	35.84	26.55	28.05	29.05	33.61	36.55	27.56	33.55	38.09	36.24	26.57	26.44	35.78	35.79
ENSMUSG00000002983	Relb	2.33	2.55	2.18	2.24	2.08	1.6	1.51	1.41	2.42	2.44	1.97	2.1	2.19	2.38	1.51	2.04	2.04	2.49	1.73	1.9	1.73	1.33	2.03	1.67
ENSMUSG00000002984	Tomm40	44.23	40.35	48	48.09	47.19	43.98	45.37	49.16	47.13	46.65	46.66	47.67	35.05	39.02	37.9	43.21	34.94	47.36	40.63	41.57	41.71	43.01	52.75	58.98
ENSMUSG00000002985	Apoe	20.65	23.41	21.72	18.78	35.13	21.64	19.96	18.43	17.79	18.62	14.79	12.98	24.47	37.38	23.8	27.87	28.62	45.94	29.83	27.41	23.74	30.44	29.56	23.73
ENSMUSG00000002992	Apoc2	0.06	0.03	0	0	0.1	0.03	0	0.05	0.04	0	0	0	0.05	0.03	0	0.07	0	0.07	0	0	0	0	0.07	0
ENSMUSG00000002996	Hbp1	29.04	30.47	26.9	26.42	30.85	29.28	29.2	24.28	28.72	28.73	28.57	24.84	21.15	25.82	20.05	22.43	23.08	22.18	21.3	23.96	25.44	26.29	23.61	24.51
ENSMUSG00000002997	Prkar2b	10.23	12.33	10.8	12.1	9.55	9.71	9.54	11.2	9.98	11.59	11.66	11.2	15.13	15.11	17.06	14.26	15.99	16.91	20.68	15.89	11.91	13.39	12.05	11.93
ENSMUSG00000003031	Cdkn1b	9.17	11.85	10.74	10.46	7.11	8.39	7.77	7.46	8.63	9.79	8.65	9.3	10.54	11.03	11.93	10.33	9.24	8.11	9.36	8.67	11.49	9.92	10.1	8.64
ENSMUSG00000003032	Klf4	3.79	3.63	2.91	2.79	7.04	11.74	3.04	2.05	2.6	3.09	1.82	1.88	7.58	7.18	2.03	2.68	3.9	2.51	1.32	1.86	2.19	2.39	1.31	1.29
ENSMUSG00000003033	Ap1m1	43.79	41.81	42.4	37.45	48.87	36.88	38.49	33.76	42.33	40.21	45.05	33.92	46.5	47.8	53.09	53.48	46.31	54.73	59.32	53.71	44.43	46.12	52.31	56.45
ENSMUSG00000003037	Rab8a	26.46	24.77	26.99	25.98	30.38	23.16	26.21	25.74	26.64	25.53	27.82	25.06	21.87	23.06	25.07	25.95	21.49	26.25	27.72	27.5	23.63	24.45	27.71	30.79
ENSMUSG00000003038	Hmgn2	42.71	0.94	45.23	88.13	49.37	1.17	45.38	82.81	45.27	0.9	40.44	82.97	32.85	0.91	37.08	39.03	33.02	0.78	37.42	38.3	40.43	1.04	35.41	48.42
ENSMUSG00000003039	Fam32a	41.05	44.78	42.2	40.35	54.96	46.04	51.44	48.39	46.99	44.57	37.28	40.9	46.12	50.33	39.94	44.36	46.58	58.96	39.74	46.24	46.36	45.28	35.57	45.27
ENSMUSG00000003051	Elf3	2.18	2.33	2.57	2.4	3.76	2.43	3.8	2.85	3.06	2.9	3.43	2.8	0.7	0.84	0.61	0.96	0.65	0.45	0.61	0.79	1.12	1.22	1.27	1.73
ENSMUSG00000003053	Cyp2c29	0	0	0	0	0	0	0	0	0	0	0	0	0	0	0	0	0	0	0	0	0	0	0	0
ENSMUSG00000003062	Stard3nl	14.63	16.25	16.18	17.02	18.49	13.95	15.42	15.03	17.44	16.8	18.21	16.14	19.51	19.35	21.88	20.51	18.31	22.27	23.33	22.7	16.54	16.57	17.79	18.57
ENSMUSG00000003068	Stk11	25.85	25.27	27.08	27.83	23.94	26.06	28.36	26.65	26.6	26.79	18.02	26.61	27.35	29.39	20.98	22.61	23.62	34.17	22.24	21.8	25.82	28.06	20.39	22.63
ENSMUSG00000003070	Efna2	29.96	27.63	32.72	35.98	27.45	29.98	30.81	34.78	32.65	30.21	32.96	36.46	20.07	20.91	23.74	24.13	19.51	21.99	26.43	24.24	20.29	21.5	26	26.04
ENSMUSG00000003072	Atp5d	135.8	118.33	136.63	131.06	151.84	110.75	115.67	117.96	132.97	120.85	146.62	121.52	98.58	114.25	119.29	149.27	95.92	150.9	136.87	141.21	117.02	119.32	159.99	179.06
ENSMUSG00000003099	Ppp5c	48.51	46.58	54.1	52.76	39.47	43.25	45.29	45.33	51.01	51.43	45.13	53.57	38.85	44.08	38.96	37.2	37.86	50.99	41.3	40.86	44.48	44.97	45.47	47.67
ENSMUSG00000003119	Cdk12	12.03	12.27	12.32	13.59	9.91	13.48	13.28	15.42	12.89	13.7	11.9	15.88	8.66	9.15	9.48	8.94	10.3	5.44	8.55	8.82	10.86	10.83	10.21	9.06
ENSMUSG00000003123	Lipe	3.21	3.48	3.07	2.68	4.02	4.36	4.33	4.75	3.15	3.38	3.27	2.54	2.89	3.09	2.4	2.96	3.16	3.47	2.59	2.91	2.7	2.97	2.57	2.75
ENSMUSG00000003131	Pafah1b2	53.04	60.21	59.56	63.16	68.97	58.89	60.95	62.2	58.32	62.19	69.59	65.93	72.75	71.59	84.92	78.62	72.49	71.04	88.72	79.26	65.36	66.82	63.24	67.65
ENSMUSG00000003134	Tbc1d8	2.12	2.89	2.31	2.35	1.46	1.33	1.26	1.62	1.93	2.7	1.99	1.82	3.06	3.33	2.01	2.99	2.64	2.72	2.16	2.57	2.55	2.72	2.04	2.23
ENSMUSG00000003135	Cnot11	22.53	21.81	22.69	24.13	24.15	22.33	23.76	24.55	24.1	22.91	25.65	24.15	15.67	17.24	16.99	18.71	15.66	15.32	18.52	18.88	19.56	19.04	23	22.79
ENSMUSG00000003153	Slc2a3	41.46	56.38	58.01	54.45	27.85	26.07	28.7	23.73	43.43	48.06	48.67	43.71	14.47	16.42	18.96	18.24	13.49	12.6	16.39	15.33	39.2	39.58	42.7	48.43
ENSMUSG00000003154	Foxj2	5.1	5.65	4.73	4.88	3.03	3.78	3.49	3.49	4.86	5.19	3.75	4.37	3.87	4.83	3.43	3.84	4.06	3.79	3.31	3.39	3.46	3.8	2.94	2.69
ENSMUSG00000003161	Sri	26.96	29.14	27.54	27.72	30.89	22.65	23.46	24.52	26.66	28.12	31.37	25.98	23.55	26.78	24.55	27.41	24.86	26.67	26.92	31.05	23.49	25.42	26.63	29.54
ENSMUSG00000003166	Dgcr2	68.19	67.61	68.65	71.38	71.82	64.71	59.44	63.56	71.39	71.24	82.01	71.04	59.4	61.02	69.81	72.69	62.23	64.71	73.97	73.65	66.14	62.55	74.15	71.34
ENSMUSG00000003184	Irf3	17.59	16.79	18.01	17.11	14.44	15.14	14.02	13.85	18.74	17.91	16.63	15.07	12.83	15.74	13.2	15.3	13.33	17.15	14	14.89	14.8	14.23	15.62	17.27
ENSMUSG00000003190	Bcl2l12	19.41	21.67	19.39	22.03	18.23	18.54	18.38	21.58	18.98	24.99	15.92	23.39	10.16	15.38	12.54	11.33	10.93	17.78	14.24	12.01	15.52	17.75	16.91	16.27
ENSMUSG00000003198	Zfp959	3.96	4.46	3.69	4.2	3.92	3.87	4.14	4.15	4.37	4.25	3.77	3.83	3.07	3.94	3.78	3.25	3.35	3.65	3.58	3.51	4.11	3.78	3.63	3.79
ENSMUSG00000003199	Mpnd	57.72	59.73	62.45	60.19	59.89	59.67	59.69	53.96	63.9	61.17	57.91	52.73	49.21	51.94	54.94	58.02	48.03	73.73	64.47	60.3	53.34	55.62	54.36	59.35
ENSMUSG00000003200	Sh3gl1	56.58	52.35	55.42	55.65	61.19	47.83	48.47	50.52	57.36	58.37	60.96	56.21	50.51	55	50.43	60.28	47.63	52.89	53.43	57.26	50.85	49.38	55.91	63.64
ENSMUSG00000003206	Ebi3	0.67	0.66	0.84	0.48	0.72	0.39	0.43	0.34	0.42	0.69	0.56	0.63	0.81	0.99	0.75	0.87	0.79	1.91	0.86	0.58	0.7	0.78	0.44	0.47
ENSMUSG00000003208	Ccdc94	10.09	9.74	9.2	9.52	9.17	8.87	9.93	8.9	10.17	9.84	7.64	8.39	7.79	9	7.05	8.17	7.84	9.93	6.85	7.19	9.51	9.51	7.61	8.7
ENSMUSG00000003226	Ranbp2	19.78	23.12	21.08	21.54	23.76	25.14	25.88	26.34	21.83	24.35	21.98	26.95	20.43	20.61	24.64	20.14	23.67	11.78	21.11	20.93	22.86	23.37	22.99	19.52
ENSMUSG00000003227	Edar	1.35	1.75	2.14	2.16	0.17	0.21	0.2	0.13	1.45	1.41	1.48	1.69	0.12	0.21	0.05	0.12	0.16	0.08	0.03	0.07	0.28	0.29	0.08	0.15
ENSMUSG00000003228	Grk5	4.91	4.61	5.04	5.02	4.05	4.67	5.57	5.07	5.63	5.5	4.82	5.9	5.78	6.53	5.87	5.54	7.04	5.69	6.1	5.77	5.26	5.19	4.42	3.72
ENSMUSG00000003233	Dvl3	33.32	30.99	32.73	31.35	26.13	33.07	29.74	32.22	31.21	34.4	29.82	35.74	34.82	38	32.02	29.59	37.72	21.94	30.08	27.31	32.28	35.86	27.92	23.04
ENSMUSG00000003234	Abcf3	21.73	20.22	20.8	21.44	19.27	19.58	20.05	20.17	22.79	20.67	20.89	19.94	19.09	21.18	19.82	22.18	18.92	24.49	22.48	21.93	18.98	20.44	21.92	23.5
ENSMUSG00000003235	Eif2b5	45.47	44.48	48.59	46.21	47.67	42.92	46.4	46.78	49.79	45.68	50.65	45.91	35.69	39.22	41.33	44.43	36	46.84	45.94	46.71	43.48	41.51	47.98	53.36
ENSMUSG00000003269	Cyth2	24.96	23.88	25.82	26.58	20.16	23.38	22.59	23.58	26.8	24.72	23.24	25.41	25.53	28.49	28.2	26.4	25.72	39.79	31.89	29.73	24.94	26.81	25.54	27.37
ENSMUSG00000003271	Sult2b1	0.49	0.42	0.58	0.66	0.31	0.27	0.48	0.55	0.5	0.46	0.4	0.33	0.09	0.19	0.26	0.18	0.14	0.29	0.11	0.07	0.22	0.39	0.43	0.54
ENSMUSG00000003273	Car11	2.41	2.07	2.24	1.47	1.07	0.48	0.78	0.54	2.43	2	1.7	1.38	5.73	6.66	6.57	6.21	5.75	9.72	7.89	5.35	3.53	4.43	2.73	3.01
ENSMUSG00000003279	Dlgap1	0.41	0.58	0.26	0.22	0.13	0.14	0.14	0.28	0.12	0.33	0.19	0.09	1.2	1.27	0.98	0.95	1.16	1	0.92	0.76	0.36	0.61	0.25	0.23
ENSMUSG00000003282	Plag1	4.17	5.04	4.69	3.73	4.6	5.17	4.73	4.39	4.54	5.03	4.35	4.35	2.71	3.02	2.95	2.77	3.68	1.19	2.51	2.76	4.35	3.47	2.75	2.45
ENSMUSG00000003283	Hck	1.13	0.78	0.72	0.56	0.73	0.27	0.29	0.43	0.54	1.23	0.36	0.47	1.06	1.57	0.78	1.09	1.48	2.05	1.45	1.59	1.05	1.35	1.24	1.28
ENSMUSG00000003299	Mrpl4	34.9	34.56	38.36	37.19	37.38	32.91	35.07	37.06	40.87	37.79	44.11	36.94	27.66	32.08	31.96	35.89	25.81	35.01	35.73	37.56	31.19	31.58	41.43	48.25
ENSMUSG00000003308	Keap1	19.47	18.88	18.47	17.23	15.93	14.87	14.39	13.64	18.42	18.22	16.73	15.65	14.32	15.63	13.66	15.43	14.08	17.35	14.41	15.18	13.71	14.29	14.79	15.07
ENSMUSG00000003309	Ap1m2	4.64	6.4	7.05	5.92	7.97	6.63	6.03	6.82	5.34	4.66	4.68	3.87	1.36	1.58	1.24	1.76	0.81	1.23	0.89	1.72	2.64	3.1	2.81	3.26
ENSMUSG00000003316	Glg1	38.82	39.33	35.51	37.98	44.37	41.07	36.11	37.95	37.29	42.71	45.15	41.89	38.73	37.38	48.25	42.21	42.17	25.41	42.81	42.49	36.03	38.6	43.5	35.68
ENSMUSG00000003341	Atp8b3	0.22	0.19	0.13	0.21	0.13	0.09	0.14	0.15	0.25	0.27	0.22	0.2	0.3	0.35	0.25	0.29	0.2	0.6	0.34	0.25	0.13	0.28	0.28	0.16
ENSMUSG00000003344	Btbd2	38.5	36.75	37.46	36.78	39.94	35.16	34.79	38.27	38.15	38.41	41.27	36.3	31.5	33.86	34.2	36.19	31.89	39.46	35.6	37.93	34.05	33.39	38.24	40.99
ENSMUSG00000003345	Csnk1g2	87.59	83.14	91.73	95.52	88.87	96.41	96.07	99.34	93.25	91.58	69.86	95.31	64.56	74.15	55.51	61.41	64.05	77.34	57.38	63.46	77.41	78.25	70.51	73.23
ENSMUSG00000003346	Abhd17a	43.24	42.82	47.22	46.57	52.13	41	45.62	44.99	46.85	43.84	45.21	44.33	40.15	45.21	43.91	51.78	37.01	59.53	54.73	53.58	41.93	46	58.64	56.94
ENSMUSG00000003348	Mob3a	25.13	23.92	23.32	24.27	27.95	20.02	22.84	21.64	25.28	26.46	28.3	25.15	27.56	30.08	27.87	31.26	27.89	33.48	31.51	31.79	26.54	27.38	27.2	31.26
ENSMUSG00000003352	Cacnb3	19.89	21.1	21.78	21.72	34.16	38.68	38.85	38.32	20.49	21.81	17.26	19.15	36.03	38.69	32.43	35.04	34.02	49.97	34.82	35.69	22.4	26.76	21.53	19.49
ENSMUSG00000003354	Ccdc65	0.48	0.49	0.37	0.22	0.21	0.16	0.09	0.15	0.19	0.31	0.29	0.38	0.36	0.67	0.43	0.51	0.38	0.65	0.44	0.41	0.29	0.32	0.31	0.34
ENSMUSG00000003355	Fkbp11	10.88	7.79	10.7	9.93	8.56	5.12	7.28	5.09	8.97	8.95	9.03	8.2	7.54	7.61	6.48	8.47	6.28	6.87	5.2	6.87	7.65	7.62	7.64	10.51
ENSMUSG00000003360	Ddx23	52.08	50.79	54.32	53.93	39.72	49.03	50.66	51.38	54.02	51.48	44.53	51.9	39.41	42.73	36.32	38.34	39.78	44.39	36.02	37.51	47.86	46.54	42.73	44.46
ENSMUSG00000003363	Pld3	22.13	23.14	19.53	19.28	22.18	14.08	13.97	14.06	21.66	22.89	27.95	17.46	29.06	31.66	27.66	34.63	28.93	34.79	33.06	31.85	21.46	23.62	25.51	25.26
ENSMUSG00000003378	Grik5	22.67	21.55	20.09	20.68	15.14	15.61	14.15	12.5	24.53	24.64	20.62	23.23	24.24	24.76	19.61	20.55	24.75	30.91	20.7	20.44	19.48	20.87	15.84	14.8
ENSMUSG00000003379	Cd79a	0.14	0.06	0.09	0.07	0.09	0.02	0	0.03	0.07	0.09	0.07	0.17	0.03	0.12	0.07	0.02	0.08	0.15	0.09	0.21	0.06	0.15	0.06	0.06
ENSMUSG00000003380	Rabac1	32.39	33.47	32.97	30.71	35.75	22.07	24.75	21.93	32.29	30.55	35.51	27.4	38.43	46.66	46.37	49.88	37.88	61.88	55.05	50.82	32.45	36.51	42.16	44.05
ENSMUSG00000003382	Etv3	6.51	7.43	7.7	7.43	6.87	7.26	6.35	6.7	6.81	7.21	6.95	7.07	4.74	5.08	4.51	5.21	4.82	3.32	4.67	4.57	5.62	5.39	5.46	4.71
ENSMUSG00000003402	Prkcsh	73.09	71.92	74.65	75.73	78.57	64.52	65.29	68.39	75.62	77.74	88.74	72.81	70.42	77.94	70.18	81.67	67.81	86.99	81.48	81.43	73.15	72.49	86.42	92.64
ENSMUSG00000003410	Elavl3	0.03	0.04	0.05	0.06	0.18	0.26	1.21	1.68	0.06	0.01	0.02	0.04	40.72	34.88	27.83	23.67	38.22	48.24	27.63	22.1	17.14	25.28	10.73	10.63
ENSMUSG00000003411	Rab3b	1.41	0.63	1.35	1.44	2.68	0.8	2.42	1.8	1.14	0.82	0.85	1.26	2.2	1.8	2.14	1.77	2.21	2.74	2.88	1.61	1.35	1.2	1.57	1.15
ENSMUSG00000003418	St8sia6	0.52	0.62	0.48	0.57	1.8	1.28	1.86	0.54	0.77	0.95	0.94	0.84	0.36	0.36	0.25	0.25	0.51	0.2	0.29	0.45	0.39	0.38	0.29	0.28
ENSMUSG00000003420	Fcgrt	4.39	5.78	3.54	4.01	8.19	2.9	3.1	3.86	4.3	5.55	5.37	3.49	5.98	11.01	4.17	9.59	5.01	6.57	5.63	6.56	3.52	5.25	4.23	5.15
ENSMUSG00000003421	Nosip	27.77	25.03	28.26	25.23	25.76	23.38	22.14	22.56	27.31	25.05	25.87	23.7	21.88	23.49	20.97	25.31	20.76	28.68	22.81	25.02	22.08	23.54	23.44	27.11
ENSMUSG00000003423	Pih1d1	32.3	29.73	33.69	33.13	34.15	26.93	30.7	29.34	33.89	31.65	30.9	31.37	28.01	32.48	28.79	32.79	26.82	41.82	33.85	32.41	31.62	32.06	32.94	38.58
ENSMUSG00000003429	Rps11	726.94	695.92	796.82	741	845.21	593.7	674.71	619.22	771.81	710.37	965.21	673.52	556.29	672.58	708.4	827.61	537.41	718.33	781.49	839.15	672.54	672.76	917.45	1066.95
ENSMUSG00000003435	Supt5	58.87	57.56	60.01	59.42	52.03	51.19	50.49	54.26	61.91	59.13	67.87	60.59	51.59	56.02	50.48	56.23	50.1	55.15	54.09	54.71	53.41	52.74	60.1	56.6
ENSMUSG00000003436	Dll3	1.33	1.25	1.15	0.96	0.15	0.16	0.52	1.14	1.23	1.02	1.5	1.13	10.95	9.61	17.54	13.5	8.77	16.4	18.31	13.84	10.33	11.62	18.89	17.96
ENSMUSG00000003437	Paf1	35.1	34.68	37.13	35.34	34.49	32.58	33.74	34.59	37.47	36.05	38.77	35.59	30.2	32.36	29.95	35.32	30.04	38.97	34.95	35.42	34.08	33.41	36.47	38
ENSMUSG00000003438	Timm50	47.62	41.36	50.74	49.72	56.86	46.68	50.87	48.02	50.33	44.93	54.79	48.4	39.49	42.43	53.39	53.2	39.15	54.58	57.31	55.48	50.7	47.37	65.85	71.5
ENSMUSG00000003444	Med29	9.05	8.45	8.34	7.87	10.23	8.46	7.76	8.75	8.48	8.57	8.93	9.72	6.69	8.18	8.41	8.43	7	10.69	7.61	9.21	8.18	7.22	9.03	9.44
ENSMUSG00000003452	Bicd1	0.41	0.51	0.48	0.42	0.48	0.36	0.48	0.48	0.57	0.66	0.48	0.63	1.58	1.54	1.93	1.4	1.71	0.97	1.83	1.48	0.87	1.01	0.8	0.57
ENSMUSG00000003458	Ncstn	29.52	31.53	24.59	27.38	30.75	36.88	25.43	29.38	29.26	31.25	33.44	27.88	33.48	35.73	23.5	41.27	33.49	35.55	24.98	41.11	33.57	33.58	23.83	38.67
ENSMUSG00000003464	Pex19	52.14	51.51	51.87	52.67	53.7	50.85	53.29	50.65	56.52	56.38	58.18	53.87	55.28	59.82	54.39	63.27	50.92	61.71	59.12	61.28	53.18	54.74	55.25	62.47
ENSMUSG00000003469	Phyhip	3.64	2.74	2.32	1.96	0.58	1.45	0.32	0.26	3.94	1.96	1.57	1.33	0.72	0.66	0.93	0.65	0.58	0.66	1.19	0.55	0.4	0.53	1.09	0.55
ENSMUSG00000003476	Crhr2	0.01	0.02	0.01	0.01	0	0.01	0	0	0	0.01	0	0	0.2	0.19	0.09	0.14	0.09	0.07	0.06	0.02	0.04	0.02	0.02	0.01
ENSMUSG00000003477	Inmt	0.08	0.03	0.03	0.02	0.06	0	0.03	0.02	0.03	0	0.03	0.05	0.04	0	0.09	0.09	0.08	0.03	0.03	0.03	0.03	0.06	0.11	0.08
ENSMUSG00000003484	Cyp4f18	0.02	0.05	0	0.02	0.1	0	0.02	0.03	0	0	0.02	0.03	0.11	0.05	0.04	0.06	0.09	0.22	0.1	0.08	0.09	0.05	0.09	0
ENSMUSG00000003500	Impdh1	18.57	15.78	17.62	18.55	16.25	13.44	15.05	15.67	19.16	17.72	19.01	18.19	17.25	19.57	16.76	19.88	17.91	24.35	20.87	20.52	16.86	17.49	17.15	20.22
ENSMUSG00000003505	Psg18	0	0	0	0	0	0	0	0	0	0	0	0	0	0	0	0	0	0	0	0	0	0	0	0
ENSMUSG00000003518	Dusp3	4.27	3.83	4.11	4.08	4.23	2.75	3.3	2.93	3.8	4.37	4.02	4.31	5.84	5.98	4.44	5.19	5.31	4.65	4.77	5.24	5.52	5.31	4.89	5.26
ENSMUSG00000003526	Prodh	3.09	2.9	3.43	3.25	2.8	2.26	2.63	2.66	3.78	3.67	4.12	3.61	1.6	2.55	1.84	2.27	2.01	2.16	2.58	2.54	2.75	2.41	3.18	3.47
ENSMUSG00000003527	Dgcr14	18.97	17.96	19.44	19.16	20.63	20.14	20.4	19.17	19.65	18.75	20.11	19.31	15.97	17.86	16.57	18.99	15.25	20.71	18.66	18.11	17.39	17.22	17.05	20.69
ENSMUSG00000003528	Slc25a1	31.22	29.04	30.22	28.46	31.77	22.72	23.7	23.64	32.47	32.27	39.86	28.97	39.69	41.64	40.7	47.35	38.65	55.03	49.9	52.8	35.33	36.62	39.37	45.39
ENSMUSG00000003531	Dgcr6	18.33	17.34	19.16	19.1	19.19	18.12	19.86	16.76	19.65	17.66	17.43	19.11	16.9	18.29	17.71	19.01	16.24	27.87	21.45	20.38	16.31	17.95	19.14	21.72
ENSMUSG00000003534	Ddr1	18.05	16.76	18.21	19.92	17.99	16.62	13.93	14.38	15.94	16.57	16.74	15.34	46.08	40.91	53.55	45.18	38.39	47.33	51.34	38.41	34.57	34.51	38.72	33.19
ENSMUSG00000003541	Ier3	2.29	3.09	2.09	2.27	1.87	1.37	1.21	0.67	1.78	2.06	1.52	1.75	2.35	2.67	1.1	1.92	1.92	2.09	1.4	1.35	1.76	1.94	1.4	1.96
ENSMUSG00000003545	Fosb	0.05	0.06	0.07	0.06	0.08	0.01	0.02	0.02	0.04	0.02	0.03	0.04	0.11	0.08	0.04	0.08	0.06	0.11	0.02	0.02	0.02	0.02	0.02	0.02
ENSMUSG00000003546	Klc4	13.78	13.31	13.76	14.24	12.22	12.53	14.62	14.15	14.51	12.62	12.14	13.13	14.82	15.58	15.51	16.31	13.14	19.72	16.81	15.78	13.99	14.7	16.61	15.41
ENSMUSG00000003549	Ercc1	16.18	13.82	16.06	13.97	14.39	12.22	12.73	12.25	15.97	15.31	15.57	14.38	13.08	14.17	12.09	14.31	12.03	17.66	13.1	14.74	14.11	13.73	15.21	17.47
ENSMUSG00000003555	Cyp17a1	0.02	0.05	0.02	0.01	0	0.06	0	0	0	0.02	0	0.03	0.01	0.09	0	0.05	0	0	0	0	0	0	0	0
ENSMUSG00000003559	As3mt	12.24	13.44	12.05	14.23	12.56	9.25	8.7	11.22	13.27	13.92	15.46	12.43	11.68	13.69	13.98	15.22	12	13.38	17.06	13.27	14.26	13.62	17.16	18.33
ENSMUSG00000003573	Homer3	25.39	25.99	28.17	28.66	32.27	29.05	32.81	37.05	29.78	28.06	27.36	34.18	23.46	26.54	26.85	28.26	24.25	29.48	30.21	30.81	29.19	29.67	33.62	34.08
ENSMUSG00000003575	Crtc1	14.77	13.3	13.39	11.3	13.74	12.25	12.54	9.5	14.08	14.46	14.01	11.46	12.56	12.24	9.93	10.89	11.83	11.71	9.77	10.66	10.62	10.08	9.33	8.83
ENSMUSG00000003581	Rnf215	9.39	9.87	9.07	7.72	7.13	9	8.18	6.87	10.9	8.97	7.49	7.86	9	10.15	7.11	8.33	9.51	12.14	7.57	7.86	8.86	8.8	7.42	7.47
ENSMUSG00000003585	Sec14l2	2.55	2.27	2.42	1.94	1.51	1.98	2.18	2.16	2.88	2.61	2.15	2.16	1.8	1.96	1.76	1.8	2.24	2.56	1.84	2.06	2.43	2.54	2.26	2.49
ENSMUSG00000003604	Aven	4.89	4.38	4.85	4.86	4.75	3.88	4.24	5.02	5.06	4.91	5.2	4.8	3.49	3.75	4	4.14	3.35	4.23	4.35	4.37	4.54	4.61	4.69	5.94
ENSMUSG00000003617	Cp	0.02	0.04	0.01	0.04	0.04	0.01	0.02	0.01	0.01	0.04	0.01	0.01	0.41	0.4	0.66	0.28	0.25	0.43	0.49	0.29	0.93	1.07	1.06	1.32
ENSMUSG00000003623	Crot	18.95	22.57	19.88	20.42	18.64	16.58	16.72	16.44	20.04	19.82	22.66	18.95	12.43	14.76	14.38	16.13	14.03	12.13	14.98	15.75	16.48	16.36	16.81	18.99
ENSMUSG00000003644	Rps6ka1	14.12	10.41	14.31	18.14	16.08	10.98	12.78	18.29	14.81	11.76	17.13	18.31	9.29	8.92	9.64	11.57	9.4	7.73	10.23	12.15	11.92	9.53	13.56	14
ENSMUSG00000003657	Calb2	3.26	1.04	3.01	5.88	0.39	0	0.52	2.52	32.88	28.82	42.62	37.83	1.15	1.16	1.05	0.74	5.36	0.84	1.81	4.29	0.39	0.98	1.98	1.13
ENSMUSG00000003660	Snrnp200	43.74	44.21	44.68	47.24	64.49	59.1	55.66	60.97	47.12	48.03	65.75	54.31	36.43	32.92	52.07	46.45	40.03	29.4	48.54	54.11	40.65	37.98	52.22	55.17
ENSMUSG00000003662	Ciao1	14.17	11.58	15.85	16.82	14.54	14.3	14.23	14.86	15.02	11.59	16.27	16.12	12.58	10.76	13.49	16.76	12.13	13.42	14.73	17.66	14.15	12.31	15.26	19.65
ENSMUSG00000003665	Has1	0	0	0	0.01	0.02	0.04	0.02	0.01	0.02	0	0	0	0	0	0	0.02	0	0.01	0	0	0.03	0	0.01	0
ENSMUSG00000003680	Taf6l	11.84	10.48	11.13	11.26	12	10.28	10.88	10.11	13.08	11.02	13.05	11.38	8.47	9.86	9.67	10.89	7.86	10.3	11.02	11.42	10.39	10.24	12.23	12.89
ENSMUSG00000003721	Insig2	4.33	5.07	4.2	5.05	4.59	4.68	5.16	4.8	5.31	4.66	4.23	5.02	5.52	6.18	5.74	5.81	5.71	5.79	5.84	5.45	5.4	5.53	4.96	4.82
ENSMUSG00000003731	Kpna6	15.55	15.48	16.4	17.29	15.23	15.28	15.32	16.57	15.31	14.78	14.44	17.19	15.57	14.8	16.45	16.02	15.59	13.07	17	15.44	14.83	15.06	15.01	14.21
ENSMUSG00000003746	Man1a	3.04	4.18	3.14	2.98	8.95	4.81	4.63	3.82	2.73	3.9	3.44	2.7	2.76	3.54	2.42	3.62	3.09	1.63	2.34	3.27	1.95	2.48	2.23	1.75
ENSMUSG00000003752	Itpkc	8.23	7.5	7.25	8.17	6.98	7.68	7.65	8.1	7.79	7.89	7.45	8.42	5.73	6.63	5.78	6.14	6.53	6.52	5.81	6.16	6.76	6.59	7.1	6.72
ENSMUSG00000003762	Adck4	6.55	6.77	7.1	6.58	5.28	4.93	6.15	5.24	7.31	6.19	7.05	6.36	5.61	6.86	6.41	7.73	6.09	8.85	6.98	6.76	6.51	6.01	6.78	7.81
ENSMUSG00000003778	Brd8	21.43	22.15	21.38	18.99	17.66	20.01	21.82	18.25	23.01	23.26	17.49	19.91	17.82	19.34	16.57	16.12	18.21	19.15	16.52	16.79	22.14	21	18.09	19.11
ENSMUSG00000003779	Kif20a	61.38	57.13	64.43	62.47	69.05	71.64	71.76	73.07	65.82	60.71	68.18	68.26	37.2	38.29	45.11	47.1	36.08	31.38	42.5	45.45	54.92	48.85	63.03	66.25
ENSMUSG00000003808	Farsa	44.6	40.62	45.14	44.98	37.69	37.55	39.34	42.46	46.03	42.87	48.17	45.01	33.81	37.48	37.79	40.61	31.08	44.46	40.88	40.57	39.42	38.69	46.18	51.58
ENSMUSG00000003809	Gcdh	18.49	16.21	19.69	13.49	21.96	16.06	20.48	14.1	20.47	16.99	19.82	13.07	12.72	12.56	11.28	15.86	13.98	14.74	14.06	17.83	15.61	14.19	14.94	20.1
ENSMUSG00000003810	Mast2	19.18	18.08	19.1	19.78	16.43	20.37	18.95	21.98	19.63	20.05	16.11	21.41	18.11	18.89	16.08	15.69	17.9	15.48	15.06	14.61	17.79	17.36	15.11	14.79
ENSMUSG00000003812	Dnase2a	5.85	6.08	7.05	3.12	4.98	3.78	4.27	1.57	6.36	5.54	5.01	2.46	4.15	4.14	2.6	3.36	4.37	5.1	2.71	3.14	4.02	3.79	2.35	2.46
ENSMUSG00000003813	Rad23a	23.35	19.35	25.09	15.62	21.62	15.62	19.75	14.18	23.71	19.6	22.51	15.34	19.54	18.35	15.23	19.71	18.65	20.75	16.66	20.52	22	18.12	18.48	25.92
ENSMUSG00000003814	Calr	420.52	356.21	406.11	433.07	464.8	326.48	352.76	384.02	395.85	390.48	530.97	427.78	408.4	454.23	511.47	557.93	373.95	426.84	529.18	528.89	352.01	371.48	542.28	537.5
ENSMUSG00000003824	Syce2	13.54	12.71	14.14	12.31	15.66	11.81	13.18	10.05	14.3	13.21	14.34	12.59	8.96	8.52	9.75	12.74	8.55	10.48	10.49	11.05	9.17	9.39	8.85	13.04
ENSMUSG00000003847	Nfat5	4.89	6.5	4.62	5.05	3.75	5.8	5.57	5.4	5.31	6.92	3.19	6.52	5.13	6.52	4.08	3.32	6.5	2.35	3.15	3.03	5.21	5.35	3.09	2.29
ENSMUSG00000003848	Nob1	39.44	33.98	39.4	42.14	32.8	32.06	35.88	40.18	39.93	37.69	40.27	39.77	24.11	27.93	28.88	31.41	23.51	29.52	31.46	32.16	29.95	29.67	41.31	42.33
ENSMUSG00000003849	Nqo1	7.09	8.55	8.82	8.25	8.37	5.4	5.39	4.81	8.79	8.93	12.12	9.55	5.33	5.29	5.28	5.9	3.93	3.98	3.2	4.83	3.28	3.51	3.22	4.58
ENSMUSG00000003863	Ppfia3	1.77	2.01	2.03	1.71	1.41	1.76	1.75	1.47	1.54	1.46	1.42	1.52	4.75	4.09	4.32	3.97	4.23	6.83	4.94	4.49	2.21	3.2	2.64	2.37
ENSMUSG00000003865	Gys1	24.49	23.55	23.95	24.88	23.47	20.04	20.01	22.25	24.98	25.7	32.85	25.14	21.64	22.05	22.44	25.78	20.06	21.05	23.78	26.28	25.43	23.75	28.31	29.27
ENSMUSG00000003868	Ruvbl2	52.72	48.89	58.9	59.02	61.08	50.35	55.71	58.73	55.77	52.34	64.59	57.16	41.07	46.02	50.42	55.64	41.53	52.62	55.03	54.73	53.98	51.94	66.27	75.51
ENSMUSG00000003872	Lin7b	0	0.08	0.09	0.1	0	0.04	0.14	0.03	0.05	0.04	0.13	0.17	0.43	0.61	0.22	0.27	0.36	0.58	0.09	0.46	0.16	0.21	0	0.08
ENSMUSG00000003873	Bax	65.29	64.73	74.5	73.52	75.25	66.13	79.4	71.75	72.81	67.77	62.01	69.71	65.93	73.78	65.02	66.15	57.79	92.44	68.92	68.19	69.8	68.61	73.91	83.51
ENSMUSG00000003882	Il7r	0.03	0	0.05	0.02	0.04	0.04	0.05	0.04	0	0.05	0.01	0.02	0.07	0.07	0.03	0.05	0.1	0.08	0.04	0.03	0.02	0.09	0.1	0.04
ENSMUSG00000003923	Tfam	17.12	18.56	18.36	20.73	21.89	19.23	20.78	20.31	19.48	19.05	20.45	20.12	12.72	13.99	14.44	15.46	13.47	14.47	14.41	16.37	17.18	16	17.42	20.03
ENSMUSG00000003929	Zfp81	5.6	6.37	5.38	5.7	7.21	6.75	7.18	6.59	5.6	5.85	5.99	5.99	5.52	6.11	7.11	6.2	6.08	4.45	6.21	6.43	5.93	5.94	5.47	5.05
ENSMUSG00000003934	Efnb3	39.97	40.18	38.83	45.83	50.17	48.15	39.39	35.3	41.73	42	48.38	48.23	30.38	33.73	35.64	38.5	32.95	37.3	36.19	38.69	26.75	30.18	31.59	30.79
ENSMUSG00000003948	Mmd	15.66	15.64	16.41	17.82	18	16.72	16.98	19.02	16.78	16.62	18.67	18.98	21.53	22.85	26.55	25.14	20.23	23.42	28.82	25.4	17.52	19.28	20	18.71
ENSMUSG00000003949	Hlf	0.21	0.19	0.15	0.15	0.87	0.31	0.51	0.31	0.09	0.08	0.1	0.11	0.65	0.88	0.58	0.71	0.58	0.48	0.6	0.47	0.42	0.33	0.27	0.36
ENSMUSG00000003955	Fam162a	88.98	93.51	96.57	96.21	112.73	88.1	106.97	89.78	92.86	89.72	107.64	91.71	61.42	73.14	61.64	77.76	58.86	74.9	63.84	81.51	95.48	77.37	80.72	116.19
ENSMUSG00000003970	Rpl8	1421.67	1321.69	1563.35	1501.78	1552.8	1115.94	1269.6	1254.44	1493.92	1357.17	1828.61	1379.52	1043.28	1217.87	1308.12	1582.47	969.8	1378.52	1472.08	1561.12	1260.06	1280.04	1618.94	1977.35
ENSMUSG00000003974	Grm3	0.22	0.34	0.13	0.08	0.14	0.07	0.11	0.05	0.03	0.14	0.03	0.09	1.73	1.68	1.21	1.31	1.48	1.73	1.03	0.88	0.52	0.77	0.28	0.25
ENSMUSG00000003992	Ssbp2	27.11	23.79	26.04	25.33	20.31	20.07	19.72	19.37	30.1	26.07	30.89	26.66	19.64	21.95	19.39	20.64	21.01	20.66	18.81	23.73	20.42	20.87	19.33	22.17
ENSMUSG00000004018	Fancl	10.84	14.24	15.22	15.58	13.14	11.42	16.47	15.22	11.99	15.03	8.63	15.51	7.5	11.44	9.48	6.8	8.3	10.84	9.36	6.92	10.33	12.63	10.8	9.11
ENSMUSG00000004031	Brinp2	0.11	0.11	0.12	0.1	0.13	0.14	0.12	0.31	0.04	0.04	0.06	0.05	1.24	1.24	1.1	1.05	1.54	2.65	1.76	1.41	0.67	1.11	0.65	0.5
ENSMUSG00000004032	Gstm5	82.2	88.05	84.18	90.8	94.14	81.29	78.14	89.61	88.25	87.48	100.19	82.78	75.57	85.31	102.56	105.75	76.31	113.01	112.2	112.01	80.62	93.75	104.11	130.28
ENSMUSG00000004035	Gstm7	18.06	16.33	16.93	19.61	20.38	17.72	19.48	18.11	19.89	19.17	23.05	19.31	19.2	20.81	24.08	23.29	19.01	29.48	25.28	25.32	14.5	19.28	15.65	18.24
ENSMUSG00000004038	Gstm3	0	0	0	0	0	0	0.03	0	0	0	0	0.02	0	0.04	0	0.18	0	0	0	0	0.02	0	0	0
ENSMUSG00000004040	Stat3	8.17	8.11	8.11	7.84	5.43	4.6	4.55	4.72	8.72	8.14	9.51	8.48	11.41	10.72	10.29	10.3	10.8	11.64	10.37	10.05	6.27	7.28	6.14	6.12
ENSMUSG00000004043	Stat5a	1.1	1.03	0.96	0.78	0.89	0.53	0.52	0.56	1.02	1.26	1.51	1.09	1.29	1.37	0.64	0.81	0.89	0.93	0.66	0.85	0.88	0.73	0.64	0.79
ENSMUSG00000004044	Ptrf	15.23	17.26	13.5	11.66	19.64	9.16	8.5	7.11	10.68	14.85	13.3	9.2	24.14	27.53	13.3	22.29	16.56	17.32	13.26	14.02	10.66	12	11.44	12.29
ENSMUSG00000004054	Map3k11	12.24	11.81	10.8	12.88	10.92	11.31	12.28	15.8	13.69	12.96	9.38	14.03	11.27	14.6	10.43	11.51	12.18	14.4	11.81	12.47	13.79	14.93	14.81	13.47
ENSMUSG00000004056	Akt2	12.12	12.38	12.59	12.15	13.36	10.52	11.3	11.14	11.94	12.19	11.61	11.1	10.61	12.12	9.82	11.69	9.46	11.51	10.05	10.57	10.73	11.1	10.33	11.88
ENSMUSG00000004069	Dnaja3	20.18	19.52	22.2	22.89	19.65	17.83	20.99	22.31	21.08	20.67	23.41	22.96	16.96	18.63	20.04	20.58	16.32	18.91	20.35	21.04	18.89	18.93	21.65	25.1
ENSMUSG00000004070	Hmox2	32.66	31.57	31.45	30.34	29.7	25.95	27.47	27.94	34.46	33.27	31.26	30.1	28.02	33.25	25.68	30.76	27.64	34.56	28.23	29.37	27.58	29.26	28.28	33.16
ENSMUSG00000004071	Cdip1	24.45	23.96	24.59	26.02	27.17	22.47	25.44	27.81	26.35	25.45	27.67	27.07	23.86	25.95	27.13	29.59	23.06	25.05	30.06	28.66	24.58	24.86	29.09	30.28
ENSMUSG00000004085	Zak	3.23	3.77	2.86	3.34	1.6	2.32	1.86	1.89	2.54	2.91	1.63	2.57	2.24	2.45	1.06	1.16	1.87	1.71	0.95	1.04	2.25	2.11	1.21	1.43
ENSMUSG00000004096	Cwc15	75.68	80.56	85.75	86.12	80.62	76.1	80.6	79.76	84.22	80.31	72.26	84.08	69.34	79.31	70.43	73.26	67.63	87.66	72.97	75.77	76.39	79.16	68.35	89.26
ENSMUSG00000004098	Col5a3	0.07	0.07	0.06	0.11	0.15	0.06	0.07	0.11	0.08	0.09	0.05	0.09	0.21	0.24	0.15	0.17	0.41	0.2	0.44	0.44	0.15	0.31	0.45	0.54
ENSMUSG00000004099	Dnmt1	58.86	62.51	66.96	66.9	61.53	71.04	67.14	74.88	66.11	69.5	63.12	75.06	41.43	41.58	48.78	43.24	45.77	38.71	46.07	46.47	55.72	51.29	57.83	56.41
ENSMUSG00000004100	Ppan	24.59	20.97	26.29	25.11	16.72	20.06	21.73	22.4	26.8	22.9	19.95	25.06	16.41	19.22	13.45	16.13	15.22	21.53	13.83	15.13	22.3	19.55	19.93	23.2
ENSMUSG00000004105	Angptl2	37.94	37.83	35.18	39.12	26.85	22.2	23.97	25.69	33.86	31.64	35.72	33.46	22.51	24.11	21.14	23.18	20.57	19.15	21.01	22.8	23.7	20.99	21.67	23.28
ENSMUSG00000004110	Cacna1e	0.23	0.3	0.18	0.2	0.03	0.06	0.05	0.03	0.06	0.13	0.04	0.09	1.03	0.83	0.95	0.52	0.77	0.48	0.68	0.43	0.14	0.23	0.15	0.12
ENSMUSG00000004113	Cacna1b	0.39	0.55	0.54	0.54	0.37	0.51	0.46	0.61	0.39	0.5	0.33	0.36	3.06	2.45	2.37	1.61	3.04	2.48	2.42	1.93	1.01	1.65	0.97	0.58
ENSMUSG00000004127	Trmt10a	3.95	3.94	4.15	4.12	4.25	4.12	4.54	4.96	4.66	4.29	4.15	4.86	3.4	3.6	3.27	3.73	3.37	2.95	3.23	3.34	4.28	4.25	4.61	4.42
ENSMUSG00000004151	Etv1	1.62	1.95	1.51	1.49	1.66	1.28	1.51	1.54	1.47	1.85	1.8	1.47	1.74	1.84	1.78	1.79	2.4	1.47	1.55	1.72	1.86	1.97	1.32	1.42
ENSMUSG00000004187	Kifc2	0.93	1.11	0.84	0.53	0.4	0.8	0.63	0.31	0.73	1.13	0.54	0.36	1.55	1.84	0.61	0.99	1.42	2.35	0.93	0.93	0.59	0.97	0.38	0.23
ENSMUSG00000004207	Psap	126.26	124.56	113.62	110.31	134.77	90.06	89.32	92.72	118.45	129.65	146.14	107.95	165.92	171.97	170.34	184.29	157.5	188.09	184.07	178.83	129.74	141.66	152.3	147.9
ENSMUSG00000004221	Ikbkg	5.09	5.47	5.36	5.18	5.82	5.09	5.35	5.03	5.51	5.67	5.64	5.13	5.63	5.89	5.86	5.66	5.73	5.12	5.94	5.89	5.62	5.44	5.34	5.54
ENSMUSG00000004231	Pax2	0	0.01	0	0	1.72	0.04	0.07	0.1	0.01	0.01	0.03	0.01	6.31	6.1	6.05	5.44	5.43	7.66	5.18	5.7	1.66	2.92	1.3	1.26
ENSMUSG00000004233	Wars2	3.98	4.21	3.82	3.91	3.83	3.91	3.79	3.8	4.41	4.59	4.85	4.03	3.68	3.98	4.4	3.99	3.78	2.99	4.03	4.14	3.73	3.78	4.52	4.05
ENSMUSG00000004263	Atn1	40.71	38.89	36.87	42.54	32.35	37.87	33.52	36.74	38.85	41.3	40.04	45.26	33.56	36.95	27.35	32.87	33.18	29.05	27.37	28.99	31.46	31.4	29.01	25.2
ENSMUSG00000004264	Phb2	151.08	135.84	156.02	153.95	181.28	145.35	149.64	155.2	156.75	150.03	180.13	153.22	118.48	128.26	134.58	153.22	112.56	148.52	153.57	156.18	140.6	139.85	180.75	202.98
ENSMUSG00000004266	Ptpn6	2.37	2.55	2.41	2.19	2.46	1.97	1.94	2.75	2.52	2.63	2.48	2.17	2.19	3.65	1.44	2.39	1.95	3.38	2	2.41	2.91	3.71	2.99	2.99
ENSMUSG00000004267	Eno2	0.69	0.5	0.38	0.42	0.78	0.66	0.35	0.59	0.5	0.65	0.42	0.42	5.16	4.56	4.01	5.13	4.9	7.16	4.99	5.04	1.57	1.8	0.93	1.07
ENSMUSG00000004268	Emg1	95.17	92.96	103.77	102.45	114.86	94.62	104.38	98.35	106.62	98.68	104.02	99.82	67.24	72.52	80.66	86.36	67.27	86.01	87.93	90.9	89.18	87.29	105.25	124.94
ENSMUSG00000004270	Lpcat3	15.37	13.62	14.15	13.3	17.38	12.63	11.76	11.21	15.12	14.49	18.74	13.8	14.95	15.17	14.8	18.43	13.84	13.51	16.05	18.17	14.37	13.92	15.32	19.09
ENSMUSG00000004285	Atp6v1f	43.01	41.08	46.84	43	47.17	37.51	42.67	39.21	44.23	40.73	46.14	39.83	37.69	43.16	40.69	44.56	35.92	59.21	49.71	51.15	34.92	40.47	43.28	48.2
ENSMUSG00000004296	Il12b	0	0	0.03	0.03	0	0	0	0	0.02	0	0.03	0.01	0.01	0	0	0	0.03	0.03	0	0	0	0	0.02	0
ENSMUSG00000004317	Clcn5	15.35	14.35	12.78	14.3	14.32	11.79	12.57	12.93	11.73	15.14	17.68	13.58	19.66	17.81	18.54	18.63	19.6	10.29	16.65	17.14	16.29	15.01	17.17	14.13
ENSMUSG00000004319	Clcn3	2.5	2.55	2.48	2.26	3.1	2.46	3.01	2.89	2.42	2.32	2.5	2.52	8.08	7.2	10.49	8.26	7.54	6.1	9.9	8.25	5.69	6.22	5.8	5
ENSMUSG00000004328	Hif3a	8.12	7.47	7.51	8.22	9.89	8	6.27	6.39	6.94	7.44	8.75	7.46	6.42	6.81	7.59	7.77	6.54	3.63	5.97	6.13	5.97	4.87	6.15	4.99
ENSMUSG00000004341	Gpx6	0	0.14	0.18	0.29	1.13	0.61	0.32	0.35	0.23	0.32	0.5	0.37	0.14	0.23	0.08	0.13	0.1	0.1	0.08	0.85	0.14	0.24	0.29	0.14
ENSMUSG00000004344	Gpx5	0	0	0	0	0.02	0	0.04	0	0	0	0	0	0	0	0	0	0	0	0	0	0	0	0	0
ENSMUSG00000004347	Pde1c	0.49	0.43	0.32	0.24	0.13	0.15	0.13	0.19	0.2	0.25	0.17	0.17	0.46	0.41	0.32	0.35	0.5	0.36	0.26	0.3	0.38	0.46	0.24	0.26
ENSMUSG00000004356	Utp20	7.82	9	9.11	9.78	10.96	11.59	11.07	12.9	8.73	10.01	10.08	11.42	7.01	6.76	9.28	7.99	7.64	4.54	8.31	8.03	8.73	7.8	10.06	9.68
ENSMUSG00000004359	Spic	0	0	0	0.01	0	0	0	0	0	0	0.02	0	0	0	0.02	0	0.02	0	0	0	0	0.05	0.02	0.02
ENSMUSG00000004360	9330159F19Rik	0.24	0.29	0.21	0.22	0.27	0.68	0.53	0.64	0.2	0.27	0.17	0.2	5.21	4.58	3.78	2.74	4.84	5.19	3.13	2.75	2.51	3.09	1.57	1.61
ENSMUSG00000004364	Cul3	35.91	39.48	37.07	39.15	36.99	39.31	38.44	39.76	38.67	39.32	40.41	42.15	35.8	37.02	37.95	35.4	38.72	30.98	36.69	37.43	39.37	38.08	33.77	36.45
ENSMUSG00000004366	Sst	0.78	0.95	0.22	0.13	30.52	1.41	55.38	16.17	1.41	0	0.76	4.11	25.35	28.14	27.14	26.23	30.05	63.55	48.65	39.35	11.49	17.06	15.38	14.37
ENSMUSG00000004371	Il11	0.09	0.02	0.05	0.06	0.02	0.13	0	0.03	0.03	0.07	0	0.06	0.1	0.06	0.05	0	0.09	0.05	0.1	0.08	0.07	0.02	0.07	0.09
ENSMUSG00000004383	Large	10.67	12.15	10.15	9.95	14.72	12.56	11.99	13.42	11.25	12.52	11.52	9.93	14.81	15.15	15.35	15.94	16.41	16.71	15.7	16.91	14.75	15.24	13.11	14.33
ENSMUSG00000004393	Ddx56	35.63	32.8	39.04	37.43	42.83	36.32	36.18	37.32	37.94	36.18	43.45	36.12	30.79	31.86	32.66	37.17	28.1	34.99	36.53	37.04	36.43	33.03	42.69	46.33
ENSMUSG00000004394	Tmed4	28.24	29.6	29.66	30.76	26.69	22.65	27.14	26.71	31.34	28.86	32.44	30.86	29.37	32.31	31.63	33.68	28.91	36.02	34.25	32.92	27.89	28.86	31.01	33.17
ENSMUSG00000004415	Col26a1	112.09	107.38	101.24	118.59	106.42	126.79	90.05	90.96	92.49	102.76	97.23	84.81	107.83	110.62	82.38	113.89	95.78	103.95	89.98	102.37	105.28	98.21	100.75	114.19
ENSMUSG00000004446	Bid	5.21	5.58	5.4	5	4.22	4.38	4.21	3.91	5.75	6.21	4.33	5.11	3.87	4.6	3.47	3.67	4.25	5.18	3.61	3.87	3.73	4.04	3.33	3.89
ENSMUSG00000004451	Ralb	29.28	28.35	29.73	30.57	41.56	28.05	34.55	30.07	29.79	30.64	27.7	28.74	34.72	39.66	26.76	34.89	32.33	34.36	27.83	31.7	28.89	30.8	27.26	30.74
ENSMUSG00000004455	Ppp1cc	6	6.29	7.1	8.05	8.06	7.46	7.6	8.9	7.96	6.87	7.72	8.27	5.7	6.29	7.22	7.18	5.58	7.14	7.51	6.9	7.4	7.06	8.22	9.66
ENSMUSG00000004460	Dnajb11	27.98	24.5	27.44	28.59	25.42	21.65	23.85	25.19	28.63	26.19	29.14	28.44	27.89	29.61	29.27	31.15	25.11	29.9	29.43	31.01	23.67	25.07	28.1	30.55
ENSMUSG00000004462	Tbccd1	10.29	10.49	9.9	11.46	10.06	9.37	9.79	10.15	10.52	10.02	10.45	11.42	8.08	9.57	8.9	9.41	7.86	8.98	9.06	9	10.11	9.23	10.58	9.73
ENSMUSG00000004473	Clec11a	0.7	0.7	0.56	0.46	1	0.39	0.46	0.26	0.65	0.49	0.48	0.38	0.9	1.27	0.43	1.2	0.69	0.78	0.48	0.71	0.42	0.59	0.56	0.58
ENSMUSG00000004500	Zfp324	6.92	6.91	6.54	6.81	7.17	7.37	6.67	7.72	6.45	6.95	6.61	7.11	6.7	7.05	6.87	7.4	6.67	5.95	6.78	6.68	5.81	6.42	6.71	5.63
ENSMUSG00000004508	Gab2	2.87	3.38	3.1	2.91	3.84	3.36	4.67	4.78	3.01	3.66	3.14	3.21	7.49	7.88	7.13	7.4	8.12	7.13	8.39	7.77	5.35	6.24	5.44	4.32
ENSMUSG00000004530	Coro1c	38.16	39.21	39.78	39.69	58.67	40.34	39.5	42.47	39.86	41.79	50.9	40.01	79.12	73.47	102.39	89.26	71.36	84.57	111.35	86.59	61.79	63.54	83.18	70.88
ENSMUSG00000004535	Tax1bp1	47.22	51.89	47.99	49.22	51.43	51.08	50.72	50.48	53.37	49.73	52.54	51.21	39.12	40.76	40.15	40.07	39.79	39.44	39.81	40.76	43.08	42.96	40.21	42.45
ENSMUSG00000004540	Psg17	0	0	0	0	0	0.03	0.02	0.01	0	0	0	0	0.01	0	0	0.02	0.03	0	0	0	0	0	0	0
ENSMUSG00000004542	Psg19	0	0	0	0	0.02	0	0	0	0	0	0	0.01	0	0	0	0	0	0	0.02	0	0	0	0	0
ENSMUSG00000004552	Ctse	2.79	3.41	0.09	4.17	7.3	2.36	0.09	3.34	2.31	2.64	10.58	3.79	5.47	3.98	3.62	8.75	3.97	3.24	3.59	12.81	5.12	3.83	3.9	13.22
ENSMUSG00000004558	Ndrg2	13.52	11.86	11.32	8.52	9.12	7.09	5.91	6.18	10.53	9.85	11.66	7.82	9.23	9.56	5.66	6.15	7.41	10.19	4.92	6.86	7.9	6.59	7.11	7.51
ENSMUSG00000004561	Mettl17	7.53	6.98	8.6	9	7.61	8.39	9.08	9.93	8.84	7.15	7.79	8.89	5.5	7.03	5.73	7.6	5.16	7.98	6.46	7.61	6.31	6.3	8.02	8.55
ENSMUSG00000004562	Arhgef40	33.99	36.82	32.92	32.71	25.56	31.74	27.03	27.25	37.07	38.21	32.64	38.25	21.37	24.33	17.33	18.69	22.95	20.15	16.72	18.02	27.34	25.09	22.72	20.68
ENSMUSG00000004565	Pnpla6	4.63	4.73	4.66	4.61	5.28	4.41	4.74	4.39	4.97	5.21	4.74	4.83	5.18	5.78	5.19	5.82	5.14	5.86	6.23	5.33	4.62	4.92	4.81	4.88
ENSMUSG00000004567	Mcoln1	8.66	8.36	8.85	9.15	6.76	7.18	7.21	6.67	8.94	9.02	8.13	9.89	9.27	9.45	8.74	8.71	8.52	10.26	8.78	9.22	8.09	8.37	8.25	8.55
ENSMUSG00000004568	Arhgef18	8.55	8.37	8.13	8.29	5.98	7.65	7.45	7.6	8.4	8.18	7.53	8.17	7.73	7.98	7.42	7.7	8.02	7.68	7.16	7.4	6.84	7.81	6.88	6.12
ENSMUSG00000004591	Pkn2	18.04	19.76	20.23	20.47	22.21	25.63	24.71	28.12	20.01	20.75	19.27	22.55	14.14	15.97	14.86	15.04	15.24	9.68	13.43	14.39	18.7	16.7	16.69	15.69
ENSMUSG00000004609	Cd33	0.35	0.49	0.47	0.38	0.25	0.2	0.38	0.15	0.33	0.35	0.28	0.27	0.39	0.49	0.51	0.54	0.42	0.32	0.69	0.4	0.33	0.66	0.37	0.3
ENSMUSG00000004610	Etfb	97.54	95.07	104.45	100.01	123.84	76.94	90.6	81.39	102.31	104.01	109.23	91.7	83.08	97.97	92.06	109.52	80.69	117.74	102.85	108.67	90.79	96.63	101.83	128.51
ENSMUSG00000004612	Nkg7	0.3	0.03	0.22	0.15	0.07	0.06	0	0	0.08	0	0.15	0.06	0.1	0.1	0.04	0.04	0.1	0.1	0.08	0.08	0.03	0.21	0.03	0.36
ENSMUSG00000004613	Lim2	0	0	0	0	0	0	0	0	0	0	0	0	0.03	0.03	0	0.04	0	0	0.04	0	0	0	0	0
ENSMUSG00000004626	Stxbp2	6.68	6.31	7.39	6.18	7.82	7.1	7.44	6.84	7.62	6.72	6.54	6	3	4.6	3.38	5.06	2.83	4.01	4.12	4.52	4.33	5.02	5.83	6.44
ENSMUSG00000004630	Pcp2	0.12	0.08	0.23	0.21	0.45	0.12	0.6	0.35	0.29	0.13	0.31	0.31	0.03	0	0	0.05	0.08	0.25	0	0.14	0.04	0.04	0	0.12
ENSMUSG00000004631	Sgce	17.03	19.1	18.11	18.4	19.95	15.04	14.65	11.41	19.94	20.74	22.41	21.54	20.54	22.58	19.85	22.26	19.14	22.96	21.64	20.9	19.27	19.21	19.14	22.32
ENSMUSG00000004633	Chn2	2.29	2.11	2.02	2.05	2.38	2.86	2.88	3.15	2.18	2.75	2.19	2.41	3.58	3.76	3.27	3.6	3.49	3.59	3.94	3.37	2.92	3.14	2.65	2.74
ENSMUSG00000004637	Wwox	1.39	1.44	1.42	1.33	1.34	1.06	0.85	1.06	1.33	1.29	1.67	1.25	1.51	1.73	1.81	1.95	1.52	1.81	2.19	2.16	1.44	1.87	1.82	1.94
ENSMUSG00000004642	Slbp	31.5	37.87	36.66	38.53	32.17	36.04	37.03	38.91	38.5	36.97	35.78	39.39	21.93	26.56	25.17	28.39	24	22.84	24.9	28.9	32.83	30.36	34.47	37.36
ENSMUSG00000004651	Tyr	0	0	0.01	0	0.02	0.01	0.01	0.01	0.11	0.21	0.16	0.03	0.54	0.27	0.42	0.35	0.69	0.43	0.64	0.77	0.75	0.85	0.58	0.59
ENSMUSG00000004654	Ghrhr	0	0	0	0	0	0	0	0	0	0	0	0	0	0	0	0	0	0	0	0	0	0	0	0
ENSMUSG00000004655	Aqp1	3.35	5.59	2.18	2.24	3.11	1.46	1.03	1.13	1.84	3.28	2.72	1.35	5.37	7.62	3.23	4.84	3.59	3.57	2.49	3.02	1.89	1.7	2	1.63
ENSMUSG00000004661	Arid3b	6.2	5.2	7.96	8.56	6.77	7.08	11.56	14.6	10.01	8.09	8.41	12.69	4.2	5.27	5.38	4.86	6.21	6.03	7.11	6.96	11.25	9.54	12.41	11.74
ENSMUSG00000004665	Cnn2	98.77	94.73	93.54	87.53	171.02	137.85	116.04	105.08	88.49	103.28	112.33	87.41	120.76	136.84	90.11	137.08	111.36	102.83	94.73	119.61	105.77	105.98	105.65	129.06
ENSMUSG00000004667	Polr2e	88.36	81.13	93.52	91.02	99.88	85.37	89.99	93.01	94.28	82.53	90.32	89.31	62.76	69.26	66.37	78.59	60.96	88.3	73.28	80.13	80.91	78.41	92.06	102.1
ENSMUSG00000004668	Abca13	0.01	0.01	0	0.01	0.02	0.02	0.01	0.02	0.01	0	0.01	0	0.01	0.01	0.01	0.01	0.01	0	0	0.01	0	0.01	0.01	0.01
ENSMUSG00000004677	Myo9b	14.72	15.15	14.57	13.8	11.65	14.48	14.17	12.91	15.67	16.92	12.31	13.99	11.3	13.75	8.79	9.99	12.66	9.73	8.01	9.08	12.56	12.65	10.49	9.06
ENSMUSG00000004698	Hdac9	3.07	3.54	3.14	2.99	2.28	2.39	1.85	1.34	2.78	3.32	2.59	2.02	2.02	2.05	1.83	1.84	2.11	1.41	1.98	1.73	1.81	2.07	1.38	1.34
ENSMUSG00000004707	Ly9	0.12	0.13	0.06	0.11	0.08	0.04	0.04	0.03	0.05	0.03	0.02	0.06	0.07	0.15	0.07	0.1	0.16	0.28	0.09	0.11	0.07	0.26	0.12	0.07
ENSMUSG00000004709	Cd244	0	0	0.01	0	0.01	0.01	0.02	0.01	0.01	0.01	0.02	0	0.01	0	0.01	0	0.03	0.01	0	0.01	0.02	0.01	0.01	0.01
ENSMUSG00000004730	Adgre1	1.65	1.77	1.12	0.92	2.37	0.95	0.67	0.89	1.23	1.42	1.07	0.61	1.91	2.72	1.79	2.03	2.12	2.56	1.93	1.65	1.87	2.64	2.16	1.65
ENSMUSG00000004748	Mtfp1	3.01	2.56	3.38	3.67	3	2.65	3.54	3.6	2.97	2.46	3.11	3.91	2.26	2.58	2.5	2.94	2.15	2.37	1.98	2.62	2.49	2.74	3.42	3.77
ENSMUSG00000004768	Rab23	10.33	10.29	9.55	10.78	10.66	11.71	10.42	11.69	10.13	10.41	9.49	11.18	7.72	8.54	8.35	8.85	8.62	7.12	7.98	9.1	8.8	8.79	8.13	7.85
ENSMUSG00000004771	Rab11a	23.51	25.57	23.75	25.07	30.7	25.06	26.21	24.04	24.55	25.28	29.16	24.59	32.51	33.87	36.83	34.35	31.19	36.08	39.71	38.53	30.44	30.28	30.13	32.67
ENSMUSG00000004788	Eif2b2	33.39	30.38	35.63	35.91	39.61	30.94	39.88	40.66	35.69	33.7	37.42	35.61	30.9	31.45	36.24	38.79	30.53	43.54	40.46	42.56	37.25	38.5	47.45	52.01
ENSMUSG00000004789	Dlst	59.76	57.77	61.18	59.81	65.26	55.76	60.72	61.2	63.32	62.69	71.17	61.66	55.39	61.32	61.49	67.18	56.21	64.82	66.18	68.45	57.59	57.31	67.44	75.53
ENSMUSG00000004791	Pgf	5.73	4.79	4.59	5.87	9.41	6.57	11.38	10.14	5.17	5.61	4.7	4.86	3.6	5	3.28	3.19	4.63	5.75	3.23	5.38	5.55	5.17	5.59	6.84
ENSMUSG00000004798	Ulk2	15.73	16.96	14.44	15.61	13.55	13.85	13.89	13.43	15.75	16.93	15.5	16.02	21.37	20.44	20.49	18.08	21.59	17.18	19.66	18.53	17.86	18.4	13.98	13.06
ENSMUSG00000004814	Ccl24	0.11	0.69	0.25	0.14	0.43	0.02	0.08	0.12	0.27	0.26	0.1	0.29	0.63	1.07	0.25	0.23	0.41	0.8	0.36	0.34	0.25	0.66	0.16	0.27
ENSMUSG00000004815	Dgkq	2.61	2.59	2.79	2.46	1.89	2.9	2.56	2.14	3.16	3.31	1.92	2.82	2.32	2.75	2	1.89	2.66	2.44	1.91	1.74	2.5	2.91	1.85	1.54
ENSMUSG00000004821	Tmed11	0	0	0	0	0	0	0	0	0	0	0	0	0	0	0	0	0	0	0	0	0	0	0	0
ENSMUSG00000004837	Grap	2.47	2.17	2.65	2.48	3.08	1.78	2.44	2.16	2.7	2.95	1.78	2.19	3.18	4.03	3.34	2.81	3.08	4.22	3.46	3.49	2.47	2.8	3.38	3.79
ENSMUSG00000004842	Pou1f1	0.04	0.05	0.03	0.01	0.02	0.01	0	0	0.02	0.08	0.02	0.01	0	0	0.02	0	0	0	0	0	0	0	0	0
ENSMUSG00000004843	Chmp2b	40.96	52.78	42.75	42.04	33.5	31.68	28.72	27.08	38.59	42.61	39.36	30.54	34.35	38.11	31.33	36.09	32.67	36.39	27.6	28.94	27.49	30.54	22.43	25.89
ENSMUSG00000004846	Plod3	17.87	17.14	16.79	19.01	18.46	13.42	13.25	16.33	17.12	18.38	24.14	18.9	17.25	19.97	15.37	21.13	17.19	17.72	16.13	20.25	15.93	15.17	19.47	20.72
ENSMUSG00000004849	Ap1s1	42	41.91	45.63	42.83	50.49	38.81	45.07	43.37	43.89	43.02	41.62	40.89	42.35	48.13	49.04	50.25	39.31	64.72	55.24	51.16	39.34	46.48	46.7	51.07
ENSMUSG00000004864	Mapk13	4.12	5.08	4.34	3.87	10.21	8.17	8.39	10.38	3.55	4.83	3.67	2.7	1.26	2.29	0.91	2.46	1.11	1.72	1.64	2.97	2.46	2.49	2.41	3.33
ENSMUSG00000004865	Srpk1	24.11	23.49	25.84	26.88	16.54	23.33	26.51	27.7	27.32	26.03	18.71	28.15	19.32	21.8	15.84	17.06	19.84	22.61	16.28	16.53	20.97	22.48	17.27	19.79
ENSMUSG00000004872	Pax3	0.44	0.36	0.39	0.61	0.09	0.19	0.37	0.53	0.88	0.78	1.03	1.27	6.94	6.51	12.72	8.79	7	8.33	10.97	8.77	13.07	12.51	12.8	13.67
ENSMUSG00000004880	Lbr	25.32	25.23	26.02	28.67	27.46	24.72	23.9	26.76	27.87	27.87	38.75	32.1	19.02	19.73	28	27.66	19.51	15.69	26.54	28.18	27.49	23.8	35.48	36.86
ENSMUSG00000004885	Crabp2	295.21	291.42	285.42	346.33	373.88	372.77	381.05	347.78	333.63	319.39	348.56	373.85	147.86	165.43	175.8	204.54	184.17	248.66	225.28	270.76	251.93	263.14	269.62	354.55
ENSMUSG00000004891	Nes	32.07	27.9	26.2	28.5	23.92	17.72	20.56	23.4	21.3	29.31	26.21	22.02	110.85	93.44	139.07	115.32	93.26	120.17	132.15	108.45	92.17	99.62	106.07	101.02
ENSMUSG00000004892	Bcan	0.05	0.03	0.05	0.03	0.02	0	0.02	0.04	0.04	0.03	0.02	0.02	0.15	0.14	0.07	0.14	0.07	0.17	0.13	0.09	0.01	0.05	0.03	0.02
ENSMUSG00000004894	Hapln2	0	0	0	0	0.02	0	0	0.01	0.04	0	0	0.03	0	0	0	0	0	0	0	0	0	0	0	0
ENSMUSG00000004895	Prcc	51.78	51.83	52.6	55.26	45.41	46.05	47.86	50.81	54.76	53.21	49.91	54.84	39.53	44.43	38.72	42.61	38.66	50.37	41.46	41.51	44.42	44.81	45.06	48.59
ENSMUSG00000004896	Rrnad1	3.25	3.81	3.65	3.8	2.01	3.5	3.82	3.38	4.06	3.44	1.99	3.31	2.91	3.21	1.85	1.73	2.77	3.24	1.61	2	2.98	2.72	1.78	1.92
ENSMUSG00000004897	Hdgf	163.94	165.68	186.03	190.81	167.52	149.61	163.72	177.27	182.33	171.52	153.4	182.46	107.17	120.35	95.14	111.01	102.14	131.96	98.01	107.47	146.06	140.1	111.09	150.81
ENSMUSG00000004902	Slc25a18	0.2	0.11	0.29	0.16	0.02	0.04	0.04	0.1	0.13	0.18	0.09	0.07	1.6	1.49	1.61	1.5	0.72	1.47	0.67	0.62	0.72	0.92	0.54	0.71
ENSMUSG00000004929	Thop1	33.22	29.02	35.54	36.36	35.25	28.39	32.53	34.4	36.74	33.35	39	37.97	27.48	30.47	33.08	36.22	25.03	34.16	37.58	35.68	33.17	32.94	45.34	46.77
ENSMUSG00000004931	Apba3	15.25	13.91	15.65	14.56	14.06	13.09	13.53	13.52	17.37	14.18	13.78	13.71	11.85	13.84	9.77	13.37	10.78	13.28	11.71	11.79	12.71	12.48	13.56	14.42
ENSMUSG00000004933	Matk	0.44	0.36	0.31	0.23	0.25	0.15	0.16	0.07	0.52	0.34	0.28	0.31	0.45	0.45	0.19	0.31	0.31	0.33	0.28	0.21	0.12	0.2	0.17	0.15
ENSMUSG00000004934	Pias4	18.9	15.68	17.89	19.2	17.65	17.68	18.17	18.42	19.32	18.29	19.35	19.9	16.91	17.16	16.7	19.6	16.31	20.64	19.6	19.01	17.45	17.52	20.49	19.15
ENSMUSG00000004936	Map2k1	30.36	27.88	28.23	34.16	22.39	21.35	22.65	27.27	29.04	28.98	34.82	34.85	31.88	35.11	33.27	39.07	27.48	28.95	37.17	35.49	35.02	32.33	36.86	42.88
ENSMUSG00000004937	Sgta	94.77	85.99	93.93	93.2	102	87.57	89.33	92.41	98.01	91.95	102.86	92.92	87.64	92	92.21	101.63	83.7	117.35	101.41	101.96	85.52	91.68	92.71	109.15
ENSMUSG00000004939	Nmrk2	0	0.02	0	0.04	0	0	0	0	0.02	0.02	0	0	0.01	0.06	0	0.02	0	0.02	0	0	0	0.05	0	0.02
ENSMUSG00000004945	Tmem242	35.29	41.45	40.39	41.83	45.89	38.36	36.5	34.91	39.99	40.53	43.72	39.04	31.56	37.16	37.07	38.01	30.91	43.11	40.49	42.63	34.23	38.52	40.63	46.67
ENSMUSG00000004947	Dtx2	14.02	12.95	15.39	16.03	12.91	12.82	12.53	15.25	15.94	14.69	14.81	16.79	10.06	11.75	11.68	12.96	10.16	11.52	13.14	12.96	12.16	12.1	14.06	14.98
ENSMUSG00000004948	Zp3	0.02	0.02	0	0.02	0	0.02	0	0	0.13	0.09	0	0.04	0.07	0.21	0	0	0	0.02	0	0.05	0	0	0	0.02
ENSMUSG00000004951	Hspb1	9.94	10.18	10.33	9.1	11.44	9.15	8.28	10.18	6.5	8.09	8.17	5.81	13.9	14.4	6.65	12.11	6.42	8.11	6.78	7.2	10.96	11.39	9.59	12.84
ENSMUSG00000004952	Rasa4	1.71	2	1.39	1.33	1.47	0.71	0.72	0.68	1.77	1.83	1.17	1.01	2.22	3.06	1.29	1.7	1.98	3.01	1.1	1.73	1.62	1.95	0.93	1.12
ENSMUSG00000004961	Syt5	1.65	1.88	1.79	1.2	1.57	1.4	1.28	1.12	1.66	1.4	2.18	1.47	4.18	4.57	3.89	4.13	4.03	7.66	3.81	4.06	1.07	1.78	1.1	1.17
ENSMUSG00000004980	Hnrnpa2b1	570.72	603.74	623.78	650.59	633.06	610.1	622.8	651.89	608.01	603.52	662.77	646.39	483.16	518.65	563.78	571.84	491.57	517.85	584.2	601.54	603.21	589.81	578.59	703.61
ENSMUSG00000004988	Fxyd4	0	0	0	0	0.04	0.05	0.06	0.01	0.02	0	0.02	0	0	0	0	0.02	0	0	0	0.02	0	0	0	0
ENSMUSG00000004994	Ccdc130	3.41	4.29	3.8	4.54	2.74	3.71	3.13	3.49	3.73	3.79	1.92	3.92	3.27	4.14	2.37	2.61	3.07	5.26	2.41	2.4	3.65	3.98	2.55	2.92
ENSMUSG00000004996	Mri1	7.32	5.22	7.83	3.98	6.25	4.1	5.5	3.26	7.82	6.12	6.77	3.59	5.3	4.93	4.63	6.49	4.83	6.42	5.07	6.11	5.91	5.04	6.2	7.62
ENSMUSG00000005034	Prkacb	25.21	27.72	25.3	25.15	26.47	26.5	23.94	26.59	26.71	28.93	30.16	26.98	26.77	27.96	27.84	29.26	27.4	20.82	27.62	27.9	24.16	24.68	24.85	24.56
ENSMUSG00000005043	Sgsh	3.42	3.59	3.26	2.92	3.69	2.38	2.52	2.72	3.21	3.93	4.25	3.28	3.19	3.18	3.13	3.69	3.37	2.88	3.73	3.56	3.25	3	3.84	3.3
ENSMUSG00000005045	Chd5	0.08	0.09	0.04	0.06	0.05	0.07	0.06	0.03	0.04	0.08	0.03	0.03	1.22	1.13	0.6	0.63	0.71	1	0.38	0.31	0.05	0.14	0.03	0.02
ENSMUSG00000005054	Cstb	57.42	61.29	63.09	59.79	72.07	54.81	57.56	53.26	63.41	59.08	62.08	53.09	41.68	54.63	44.58	54.88	40.8	55.22	48.2	53.11	48.48	51.65	52.26	61.22
ENSMUSG00000005057	Sh2b2	6.08	5.48	6.73	7.91	5.63	7.25	7.27	11.44	6.46	6.08	6.52	7.79	6.72	6.84	7.05	7.4	6.18	8.41	8.3	7.75	7.61	7.25	8.42	8.84
ENSMUSG00000005069	Pex5	20.79	21.06	20.37	21.74	18.86	20.76	19.82	19.17	21.99	23.09	20.66	20.65	22.98	26.11	23.27	25.21	22.61	28.07	24.93	23.75	21.18	21.64	21.3	21.28
ENSMUSG00000005078	Jkamp	13.85	15.09	15.24	15.65	19.43	16.46	16.75	15.76	14.88	15.75	17.48	16.8	18.91	19.88	21.28	21.26	18.54	20.91	23.41	21.02	19.25	17.5	19.52	19.39
ENSMUSG00000005087	Cd44	1.1	1.48	1.06	1.14	2.63	1.7	1.21	0.87	1.42	1.58	1.66	1.32	2.34	2.39	1.7	1.79	1.6	1.42	1.66	1.58	1.69	1.42	1.41	1.69
ENSMUSG00000005089	Slc1a2	0.1	0.21	0.07	0.08	0.17	0.23	0.27	0.25	0.1	0.14	0.11	0.13	7.03	6.85	9.85	5.64	6.9	6.51	8.75	5.54	2.95	4.89	2.79	2.03
ENSMUSG00000005102	Eif2ak4	6.98	7.93	6.92	6.99	6.69	7.61	7.23	7.95	7.63	8.45	6.73	7.08	5.13	6.23	4.92	5.45	5.79	4.92	4.71	5.33	6.71	7.06	5.78	5.83
ENSMUSG00000005103	Wdr1	70.86	69.2	67.43	62.26	95.01	71.75	70.34	66.15	68.32	72.22	76.3	64.3	71.54	73.01	66.44	76.43	68.74	62.02	67.54	69.02	67.69	62.42	68.37	71.63
ENSMUSG00000005107	Slc2a9	0.32	0.29	0.24	0.37	0.34	0.21	0.35	0.23	0.39	0.31	0.25	0.2	0.31	0.35	0.19	0.26	0.4	0.32	0.31	0.15	0.4	0.28	0.32	0.23
ENSMUSG00000005124	Wisp1	7.3	7.32	5.56	5.86	8.59	4.78	5	3.56	5.37	7.47	6.87	5.69	12.56	14.2	7.31	11.19	7.89	4.84	4.48	5.74	4.03	4.66	2.67	2.97
ENSMUSG00000005125	Ndrg1	3.16	3.62	2.65	3.22	5.84	6.15	4.6	4.57	2.63	4.49	4.38	3.86	6.6	7.5	5.45	6.85	5.44	7.13	5.94	5.41	6.11	5.46	5.83	5.86
ENSMUSG00000005131	4930550C14Rik	0.52	0.48	0.24	0.21	0.29	0.18	0.27	0.04	0.06	0.25	0.26	0.29	0.18	0.23	0.24	0.05	0.17	0.12	0.11	0.19	0.12	0.05	0.05	0.14
ENSMUSG00000005142	Man2b1	7.6	7.04	7.72	6.31	8.05	5.23	6.23	5.82	8.23	7.67	9.49	6	5.84	6.44	5.63	7.52	6.85	6.46	6.2	7.19	6.57	6.49	6.77	7.35
ENSMUSG00000005148	Klf5	2.84	2.29	2.04	2.06	4.51	6.61	4.98	5.92	2.6	2.63	2.7	2.13	2.55	2.48	1.04	1.74	2.41	1.42	0.8	1.58	1.77	1.98	1.13	1.44
ENSMUSG00000005150	Wdr83	17.6	16.53	20.37	17	15.95	14.94	19.33	15.76	20.69	16.71	16.69	16.82	16.67	16.33	15.2	17.37	14.87	22.86	17.23	18.23	18.64	18.81	17.62	22.15
ENSMUSG00000005161	Prdx2	345.09	324.33	371.96	372.07	387.51	322.94	350.18	357.38	368.13	332.03	411.04	365.65	297.68	315.31	381.59	396.04	291.05	437.44	432.72	430	301.44	323.01	378.98	441.56
ENSMUSG00000005198	Polr2a	56.91	60.71	58.25	60.97	70.03	70.3	65.01	74.55	59.84	66.64	75.1	69.33	42.32	44.13	57.4	51.27	48.71	30.73	53.27	56.69	53.07	50.66	64.15	63.82
ENSMUSG00000005202	Shbg	0	0	0	0.02	0.05	0.04	0.02	0	0	0.02	0	0	0.03	0.04	0.02	0.16	0.06	0.02	0	0	0.04	0.02	0	0
ENSMUSG00000005204	Senp3	53.99	55.25	61.2	57.28	54.4	54.07	60.73	55.7	61.27	57.28	47.98	56.35	40.97	47.72	39.83	43.51	40.8	48.51	41.4	42.97	49.02	47.96	47.41	51.68
ENSMUSG00000005220	Corin	1.24	1.03	0.51	0.76	1.17	1.46	1.03	1.85	1.8	1.87	1.8	1.55	3.81	5.04	5.69	5.47	2.96	2.2	3.71	3.2	3.51	4.24	4.18	3.47
ENSMUSG00000005225	Plekha8	17.24	16.14	15.72	17.12	16.1	17.97	16.91	16.17	19.73	18.08	17.76	19.05	12.05	12.55	13.93	12.62	14.95	10.14	13.11	13.98	12.82	12.96	12.37	11.12
ENSMUSG00000005232	G6pc2	0.09	0.09	0.12	0.12	0.74	0.03	0.21	0.26	0.24	0.08	0.29	0.23	0.46	0.31	0.4	0.8	0.44	0.66	0.69	1.86	0.4	0.34	0.34	0.53
ENSMUSG00000005233	Spc25	40.23	43.44	42.23	43.51	44.86	46.67	48.72	44.22	43.21	39.66	36.77	45.03	32.44	32.55	38.3	35.32	33.52	37.24	38.09	38.67	48.58	40.82	36.36	46.1
ENSMUSG00000005237	Dnah2	0.22	0.27	0.2	0.17	0.13	0.21	0.18	0.12	0.2	0.26	0.09	0.23	0.16	0.16	0.06	0.1	0.12	0.12	0.11	0.1	0.17	0.15	0.09	0.07
ENSMUSG00000005251	Ripk4	2.45	3.69	3.59	3.72	3.61	4.07	3.38	4.04	2.54	2.89	2.52	2.3	0.94	1.01	0.76	0.97	0.58	0.57	0.73	0.85	1.52	1.8	1.95	1.9
ENSMUSG00000005262	Ufd1l	24.01	24.79	24.29	23.97	22.11	23.26	22.12	21.22	24.1	23.96	23.2	23.78	19.66	21.59	21.84	21.04	19.33	24.92	24.61	22.92	21.59	22.31	22.64	24.85
ENSMUSG00000005267	Zfp287	2.2	2.53	1.96	2.36	1.94	2.53	2.47	2.43	2.13	2.79	1.91	2.88	2.04	2.45	1.79	1.86	2.26	2.09	1.71	1.81	2.02	2	1.59	1.44
ENSMUSG00000005268	Prlr	0.08	0.11	0.02	0.07	0.01	0.01	0	0.01	0.03	0.04	0.03	0.01	0.03	0.07	0.01	0.04	0.03	0.01	0.02	0.01	0.03	0.03	0.02	0.03
ENSMUSG00000005299	Letm1	9.69	9.35	9.92	9.76	10	9.75	9.05	9.2	10.17	9.84	10.23	9.63	8.83	9.34	8.65	9.46	8.85	10.01	9.26	9.63	8.22	8.68	9.08	9.76
ENSMUSG00000005312	Ubqln1	50.32	47.65	50.76	53.46	51.15	47.96	46.53	54.9	51.97	51.4	65.48	58.39	52.07	51.15	60.72	61.03	52.02	47.13	61.02	59.31	52.42	48.88	58.63	56.63
ENSMUSG00000005320	Fgfr4	3.82	3.36	2.54	3.27	0.49	0.57	0.5	0.57	2.6	3.55	3.16	2.3	5.58	6.46	2.65	4.75	3.65	3.96	1.7	2.31	3.21	2.88	1.94	2.88
ENSMUSG00000005338	Cadm3	0.42	0.27	0.62	0.38	2.76	1.19	1.21	1.18	0.55	0.76	0.61	0.7	20.11	18.74	19.98	18.49	16.15	25.46	22.64	17.81	6.58	9.54	7.64	6.76
ENSMUSG00000005339	Fcer1a	0.03	0	0	0	0	0	0	0	0	0	0	0	0.05	0	0	0	0	0	0	0	0	0	0	0
ENSMUSG00000005354	Txn2	31.83	29.97	34.69	35.43	37.72	30.18	34.53	31.85	34.04	32.66	35.08	34.88	29.05	33.95	33.75	36.09	27.23	40.85	36.87	36.83	31.52	33.86	36.93	42.99
ENSMUSG00000005355	Casp14	0.09	0.18	0.1	0.08	0.08	0.15	0.06	0.05	0.06	0.12	0.07	0.07	0.01	0	0	0.01	0	0	0.01	0.01	0.03	0.01	0.07	0.02
ENSMUSG00000005357	Slc1a6	1.06	1.64	1.07	0.87	1.37	1.09	0.85	0.95	1.16	1.26	0.67	0.64	1.17	1.08	0.86	1.34	0.91	1.36	1.14	1.15	0.76	0.79	0.89	1.07
ENSMUSG00000005360	Slc1a3	7.76	8.18	7.17	8.78	4.44	7.17	6.06	13.09	7.56	7.22	9.26	7.88	18.15	19.03	25.02	24.74	17	17.69	22.45	23.73	11.85	13.37	16.88	17.56
ENSMUSG00000005362	Crbn	13.76	16.21	13.23	13.73	13.36	12.99	15.14	12.94	15.16	14.79	14.51	13.51	14.01	15.62	16.36	14.47	14.8	14.08	15.62	15.78	15.55	15.99	14.67	14.9
ENSMUSG00000005364	Il5ra	0.01	0	0.01	0	0.01	0	0	0.01	0	0	0	0	0	0	0.01	0.01	0	0	0.01	0.03	0.01	0	0.01	0
ENSMUSG00000005370	Msh6	42.22	42.07	45.87	47.24	46.09	44.55	46.64	50.58	48.16	46.22	49.04	51.54	24.5	27.96	35.61	35.63	27.33	25.85	34.99	35.45	37.31	36.69	45.87	45.21
ENSMUSG00000005371	Fbxo11	28.56	32.7	27.6	32.32	25.13	31.48	32.52	31.45	32.14	32.05	27.65	35.37	31.52	34.48	30.77	29.35	33.56	30.28	29.67	29.47	32.18	32.35	25.75	25.94
ENSMUSG00000005373	Mlxipl	0.35	0.26	0.4	0.27	0.14	0.15	0.36	0.3	0.37	0.25	0.28	0.34	0.04	0.15	0.05	0.1	0.08	0.07	0.05	0.09	0.17	0.14	0.13	0.1
ENSMUSG00000005374	Tbl2	8.35	7.89	7.83	8.03	8.01	6.77	6.33	6.61	8.02	7.88	9.74	8.36	7.6	7.53	8.06	9.19	7.38	6.52	8.02	8.78	7.42	6.96	8.04	8.18
ENSMUSG00000005378	Wbscr22	31.07	29.75	33.88	30.74	33.08	28.5	29.97	29.56	32.08	32.25	31.75	30.62	23.75	27.37	25.73	27.22	22.81	28.52	27.33	27.68	28.21	28.9	30.57	36.47
ENSMUSG00000005397	Nid1	23.3	26.04	20.25	22.07	54.74	53.23	33.23	41.13	18.42	26.07	29.45	21.42	33.93	35.78	43.24	43.61	35.76	19.65	41.75	42.16	27.02	28.54	37.76	32.21
ENSMUSG00000005410	Mcm5	99.98	95.49	111.2	103.81	111.19	98.63	100.71	105.82	110.88	102.23	121.54	105.55	54.52	58.98	78.55	80.22	58.65	59.48	83.64	80.74	85.51	77.54	117.74	117.11
ENSMUSG00000005413	Hmox1	15.27	12.67	15.89	14.34	12.52	7.72	8.94	9.49	16	15.01	14.44	13.05	16.13	16.56	14	16.78	14.35	15.99	15.27	15.63	13.11	13.75	14.57	15.67
ENSMUSG00000005417	Mprip	23.81	24.38	23.22	24.05	23.91	26.54	24.8	26.86	23.69	25.15	18.42	23.83	24.75	25.82	19.49	20.2	23.81	24.72	19.19	19.59	23.21	24.17	18.85	19.16
ENSMUSG00000005442	Cic	24.56	25.21	22.7	25.13	19.46	26.91	22.29	24.77	23.75	26.31	19.02	25.31	22.79	25.82	17.53	19.46	24.01	21.72	16.91	17.74	20.48	22.32	16.07	14.62
ENSMUSG00000005447	Pafah1b3	76.45	73.2	78.56	76.51	94.98	83.54	84.19	76.29	80.06	77.76	86.99	71.53	78.12	85.26	85.69	98.87	72.95	123.24	101.34	98.27	71.77	80.28	81.33	98.93
ENSMUSG00000005465	Il27ra	0.14	0.17	0.14	0.1	0.59	0.08	0.18	0.15	0.13	0.18	0.17	0.13	0.25	0.34	0.12	0.3	0.19	0.32	0.15	0.22	0.07	0.17	0.24	0.12
ENSMUSG00000005469	Prkaca	86.64	86.48	88.53	88.53	83.95	74.96	74.38	83.47	87.36	90.39	91.46	85.44	89.94	94.44	86.94	90.36	82.33	95.06	87.63	83.32	87.38	86.94	82.96	89.48
ENSMUSG00000005470	Asf1b	22.14	22.97	22.28	32.23	21.63	21.75	20.43	31.28	23	25.01	25.29	31.35	18.44	22.45	27.77	24.85	18.3	20.95	28.44	24.79	24.46	25.84	31.76	35.19
ENSMUSG00000005474	Myl10	0	0	0	0	0	0.03	0	0	0.07	0	0	0	0	0	0.03	0	0	0	0	0	0	0	0	0
ENSMUSG00000005481	Ddx39	18.55	18.54	21.82	23.14	22.82	20.66	22.12	24.31	23.3	19.95	24.51	24.64	14.74	16.77	21.21	20.92	14.8	19.2	23.71	21.83	20.64	19.33	26.44	31.12
ENSMUSG00000005483	Dnajb1	34.26	32.29	35.07	45.41	37.38	31.5	32.32	45.13	37.48	32.66	47.8	45.2	27.83	29.34	43.84	44.41	27.13	31.9	44.22	42.84	31.86	30.13	49.74	49.01
ENSMUSG00000005493	Msh4	0.02	0.01	0	0.02	0	0.02	0.01	0.01	0	0.01	0	0.01	0.01	0.01	0	0.02	0	0.02	0.02	0	0.03	0.02	0.02	0
ENSMUSG00000005501	Usp40	15.14	17.18	15.21	13.44	14.34	15.24	14.92	12.44	15.39	16.95	12.89	13.07	11.27	12.9	9.03	10.44	11.87	9.47	7.97	9.58	12.49	12.19	9.91	9.95
ENSMUSG00000005503	Evx1	1.67	1.47	2.56	3.11	7.35	6.16	7.13	11.59	4.94	3.88	3.6	5.69	0.85	0.57	1.3	1.1	0.8	1.28	1.13	1.06	0.8	1	0.88	0.99
ENSMUSG00000005505	Kbtbd4	20.94	21.61	22.44	23.46	23.05	20.66	22.57	23.89	23.85	21.49	25.95	24.08	18.22	19.56	22.68	22.46	18.58	22.15	23.69	23.19	18.42	18.44	23.02	24.07
ENSMUSG00000005506	Celf1	28.62	29.81	31.4	34.02	36.96	37.15	38.09	41.77	32.39	31.86	33.21	38.3	28.61	27.43	36.1	31.9	30.15	24.94	35.76	31.89	34.47	31.68	34.67	31.77
ENSMUSG00000005510	Ndufs3	25.53	23.67	24.13	26.03	27.63	22.13	24.1	23.23	25.9	23.54	25.51	25.06	20.49	25.18	23.03	26.3	18.83	29.72	25.58	25.94	22.33	22.98	27.94	31.7
ENSMUSG00000005514	Por	37.23	37.24	39.27	39.57	33.17	29.8	32.31	32.76	37.53	34.4	42.24	43	26.21	28.32	29.81	31.51	25.38	32.03	32.9	32.39	25.31	26.44	32.89	32.93
ENSMUSG00000005533	Igf1r	20.81	20.18	20.76	20.78	17.3	23.22	19.34	21.47	20.33	23.34	22.74	26.03	16.45	16.01	16.83	16.04	20.12	9.16	15.99	15.82	19.28	19.36	18.42	12.41
ENSMUSG00000005534	Insr	6.4	7.35	6.53	7.31	7.11	7.99	7.82	8.52	6.71	7.75	7.43	8.27	8.1	7.94	10.11	8.34	9.34	5.43	9.35	8.71	7.63	7.39	8.21	6.2
ENSMUSG00000005540	Fcer2a	0.01	0	0	0	0	0	0	0	0	0.04	0	0	0	0	0	0	0	0	0	0	0	0	0	0
ENSMUSG00000005547	Cyp2a5	0	0	0	0	0	0	0	0	0	0	0	0	0	0	0	0	0	0.02	0	0	0	0	0	0
ENSMUSG00000005553	Atp4a	0.03	0.03	0.03	0.01	0.04	0.02	0.01	0.03	0.03	0.03	0.03	0.08	0.15	0.15	0.16	0.07	0.17	0.18	0.16	0.17	0.08	0.06	0.12	0.13
ENSMUSG00000005566	Trim28	302.34	290.59	328.08	318.03	339.14	312.1	321.36	339.28	342.44	318.54	384.04	341.37	198.48	213.49	257.97	274.16	204.33	247.73	271.15	282.34	268.48	249.44	341.86	366.68
ENSMUSG00000005575	Ube2m	69.01	60.49	78.53	69.58	72.17	66.25	70.66	64.04	71.65	62.22	70.69	67.51	66.72	63.62	67.1	75.79	62.65	78.14	73.16	75.61	64.87	62.26	73.16	83.69
ENSMUSG00000005580	Adcy9	0.88	0.9	0.83	0.76	0.54	0.43	0.41	0.46	0.94	0.95	0.78	0.69	1.84	1.57	1.68	1.35	1.67	0.83	1.67	1.4	1.32	1.17	1.13	0.78
ENSMUSG00000005583	Mef2c	9.56	9.6	6.74	6.42	4.87	4.03	3.79	2.77	4.42	7.38	6.56	3.66	14.93	13.53	8.74	10.65	11.46	6.95	8.16	7.52	14.38	12.54	9.54	9.36
ENSMUSG00000005609	Ctr9	35.28	35.41	35.67	35.16	38.99	37.59	36.16	38.99	35.63	35.37	41.7	37.09	34.48	34.38	41.45	41.61	36.31	32.68	42.69	42.48	33.16	34.56	40.22	37.43
ENSMUSG00000005610	Eif4g2	303.32	330.98	322.1	352.03	338.24	345.73	366.25	380.13	349.08	351.29	359.14	381.66	373.85	391.88	434.5	391.66	389.66	356.46	424.91	404.99	382.68	391.91	391.66	371.97
ENSMUSG00000005611	Mrvi1	0.41	0.4	0.45	0.42	1.89	0.45	1.06	0.67	0.55	0.67	0.54	0.57	1.5	1.83	1.09	1.85	1.14	0.93	1.13	1.11	0.9	1.03	0.6	0.65
ENSMUSG00000005615	Pcyt1a	18.68	18.18	18.59	17.5	19.18	15.89	15.4	16.13	19.1	18.71	20.88	18.56	18.81	19.21	22.73	21.41	19.71	16.59	22.34	19.55	19.79	18.08	19.44	18.73
ENSMUSG00000005621	Zfp592	8.98	8.03	8.49	9.82	6.94	8.34	8.58	10.03	9.75	8.91	7.41	10.54	6.87	7.75	6.58	6.59	7.8	6.06	6.1	6.35	7.75	7.57	6.72	5.96
ENSMUSG00000005625	Psmd4	88.7	88.56	93.26	85.28	87.79	77.7	85.48	80.69	95.87	90.54	97.19	88	72.41	82.44	80.61	92.26	73.26	99.99	92.79	91.79	80.5	80.92	88.34	105.86
ENSMUSG00000005628	Tmod4	0.17	0.13	0.24	0.26	0.07	0.29	0.12	0.15	0.13	0.2	0.09	0.15	0.16	0.19	0.12	0.07	0.13	0.27	0.24	0.2	0.09	0.27	0.18	0.15
ENSMUSG00000005640	Insrr	0.11	0.12	0.15	0.07	0.09	0.02	0.06	0.04	0.06	0.11	0.05	0.03	0.35	0.35	0.24	0.28	0.2	0.25	0.22	0.15	0.2	0.11	0.14	0.11
ENSMUSG00000005649	Cabp5	0	0	0.03	0	0	0	0.03	0.02	0	0	0.01	0	0.01	0	0	0	0	0.01	0	0	0	0	0	0
ENSMUSG00000005656	Snx6	72.08	75.78	69.49	77.3	81.75	73.31	81.97	81.79	75.84	75.09	80.3	79.67	67.95	74.52	71.96	74.59	68.87	67.94	72.71	75.91	77	74.87	74.69	80.97
ENSMUSG00000005667	Mthfd2	18.08	16.57	20.49	21.6	18.99	19.19	20.24	24.16	20.8	20	21.64	24.56	12.94	14.38	15.5	15.65	13.72	14.03	15.91	14.85	15.71	15.15	17.81	20.64
ENSMUSG00000005672	Kit	4.09	5.3	4.69	4.6	9.3	4.76	6.86	8.85	4.81	5.31	6.13	5.5	6.63	6.61	7.32	7.41	6.66	4.85	7.24	7.57	5.42	6.3	6.51	6.18
ENSMUSG00000005674	Tomm40l	6.93	7.43	8.33	7.37	7.98	7.6	7.98	6.77	7.73	7.57	7.33	6.95	6.55	7.36	6.59	6.66	6.25	8.75	7.73	7.49	6.51	7.36	7.46	7.5
ENSMUSG00000005677	Nr1i3	0	0	0	0	0	0	0	0	0	0.02	0	0	0.01	0	0.01	0	0.01	0.01	0.01	0	0.01	0.02	0	0
ENSMUSG00000005681	Apoa2	0.22	0.33	0.43	0.24	0.36	0.58	0.44	0.13	0.26	0.29	0.61	0.24	0.38	0.26	0	1.1	0.67	0.46	0	1.77	0.6	0.79	0	1.5
ENSMUSG00000005682	Pan2	17.97	18.71	19.1	17.92	15.98	17.31	17.35	17.05	19.62	18.26	17.52	18.9	12.03	13.37	13.75	13.51	12.21	11.55	13.64	13.36	16.16	15.53	17.16	16.42
ENSMUSG00000005683	Cs	106.48	101.32	109.75	105.38	124	106.69	99.93	111.85	116.97	111.99	144.87	109.46	102.38	103.11	128.33	132.03	101.25	103.77	138.63	134.8	110.39	102.14	140.33	148.62
ENSMUSG00000005686	Ampd3	0.79	0.66	0.57	0.51	1.24	0.4	0.51	0.33	0.37	0.47	0.7	0.45	0.7	1.07	0.41	0.7	0.48	0.4	0.52	0.62	0.36	0.48	0.38	0.45
ENSMUSG00000005687	Bcas2	63.93	66.13	67.18	74.22	72.43	67.21	71.34	69.05	69.6	68.56	70.06	67.82	51.7	59.39	51.98	60.63	52.7	61.86	54.16	59.35	60.8	62.4	59.5	70.44
ENSMUSG00000005696	Sh2d1a	0	0	0	0	0	0	0.02	0	0	0	0	0	0	0	0	0	0	0	0.02	0	0	0	0	0
ENSMUSG00000005698	Ctcf	52.55	53.21	52.6	53.1	52.19	56.35	56.96	60.72	53.03	52.35	51.58	58.49	40.16	41.12	43.06	45.57	42.83	32.33	41.65	42.9	50.82	49.2	47.52	46.04
ENSMUSG00000005699	Pard6a	4.7	4.78	5.35	5.52	4.76	3.78	4.61	4.33	5.25	4.88	5.43	4.19	6.12	6.73	8.38	8.41	5.56	9.51	8.93	7.54	4.97	5.6	7.45	7.11
ENSMUSG00000005705	Agrp	0.2	0.21	0.19	0.08	0.1	0.17	0.1	0.07	0.03	0.28	0.19	0.15	0.27	0.22	0.1	0.16	0.15	0.3	0.13	0.13	0.38	0.3	0.21	0.17
ENSMUSG00000005716	Pvalb	0	0	0	0	0	0	0	0.04	0	0	0	0.05	0.22	0.27	0.03	0.03	0.09	0.47	0.19	0.13	0	0.06	0.06	0
ENSMUSG00000005718	Tfap4	18.22	17.87	20.06	21.68	18.78	22.24	21.15	23.56	20.23	19.76	17.84	20.58	7.72	9.39	8.99	10.15	9.01	8.77	8.83	10.67	15.81	13.48	14.31	16.7
ENSMUSG00000005732	Ranbp1	199.08	188.01	226.68	229.8	250.16	221.64	260.56	266.63	230.69	210.21	221.57	240.7	149.17	154.73	177.94	189.48	143.99	192.89	192.5	199.26	204.48	203.33	233.44	270.58
ENSMUSG00000005763	Cd247	0.01	0.01	0.04	0.02	0.04	0.01	0.08	0.06	0.02	0.07	0.03	0.04	0.22	0.2	0.09	0.07	0.13	0.12	0.14	0.15	0.15	0.13	0.05	0.12
ENSMUSG00000005774	Rfx5	5.77	6.04	5.57	5.44	3.69	5.26	4.37	4.97	5.68	5.79	4.63	6.03	3.93	4.1	3.11	3.1	4.13	2.82	2.76	3.17	4.76	4.79	3.48	2.97
ENSMUSG00000005779	Psmb4	177.48	173.63	185.45	182.36	213.15	164.32	174.52	160.71	186.78	174.31	227	178.43	163.16	177.9	189.98	216.02	150.38	226.21	221.73	223.98	171.54	176.59	225.39	248.66
ENSMUSG00000005800	Mmp8	0.17	0.16	0.05	0.08	0.01	0.02	0	0.01	0.03	0.05	0.08	0.01	0.09	0.1	0.04	0.2	0.09	0.11	0.05	0.12	0.23	0.21	0.06	0.13
ENSMUSG00000005802	Slc30a4	7.25	9.9	8.5	8.82	11.57	11.94	10.04	9.67	7.53	9.46	9.97	8.52	8.21	8.32	7.75	8.65	8.75	5.18	7.6	7.98	8.18	7.71	6.62	6.96
ENSMUSG00000005803	Sqrdl	1.95	1.84	1.39	1.24	1.97	0.84	0.93	1.01	1.61	2.17	1.52	1.19	1.54	2.25	1.79	1.52	1.53	1.94	2.08	1.54	1.32	1.75	1.87	1.65
ENSMUSG00000005804	Bloc1s6	14.8	17.26	14.2	15.55	16.9	14.22	17.31	16.25	17.72	17.96	14.53	15.4	15.74	18.96	16.68	15.65	16.05	19.24	16.83	15.17	16.05	17.49	15.9	15.07
ENSMUSG00000005813	Metap1	9.94	9.63	10.41	11.33	9.24	9.05	10.05	10.58	10.76	10.19	10.38	11.21	9.52	10.08	10.92	10.96	9.62	10.18	11.77	11.63	10.42	10.13	11.83	11.87
ENSMUSG00000005823	Gpr108	11.05	11.67	11.37	10.36	9.16	9.45	9.35	7.93	11.16	10.54	10.1	9.21	9.17	10.13	7.9	9.03	7.68	10.39	9.13	8.9	9.5	9.96	8.9	10.21
ENSMUSG00000005824	Tnfsf14	0.23	0.1	0.25	0.19	0.12	0.18	0.16	0.2	0.08	0.17	0.24	0.22	0.12	0.14	0.23	0.21	0.14	0.2	0.25	0.2	0.09	0.2	0.13	0.26
ENSMUSG00000005836	Gata6	0.67	0.59	0.45	0.31	27.47	2.96	8.59	1.84	0.63	0.46	0.6	1.63	1.46	4.62	0.41	5.98	1.6	0.21	0.88	2.57	0.4	0.3	0.41	0.16
ENSMUSG00000005846	Rsl1d1	90.83	90.98	94.94	98.04	90.65	89.76	96.16	95.87	97.95	93.49	86.33	100.3	69.53	76.31	71.95	77.99	71.27	79.64	70.9	75.91	88.7	87.25	85.3	101.41
ENSMUSG00000005864	Cnga2	0.03	0.02	0.03	0.02	0.02	0.02	0.02	0	0.02	0.03	0.02	0.02	0.02	0.01	0.01	0	0	0.01	0	0.02	0.04	0.02	0.03	0.03
ENSMUSG00000005871	Apc	11.73	14.12	12.34	12.55	9.87	15.34	13.39	14.1	11.3	13.92	10.06	13.99	17.9	16.52	16.37	14.31	19.16	9.43	14.28	13.33	13.9	15.24	11.16	8.91
ENSMUSG00000005873	Reep5	32.21	33.54	29.42	31.42	31.16	24.9	24.93	20.75	29.83	32.38	36.48	29.06	47.93	50.32	44.89	49.3	49.87	59.98	52.22	52.76	35.6	38.79	36.33	39.83
ENSMUSG00000005881	Ergic3	73.8	73.92	71.88	70.86	79.34	61.28	64.11	59.26	77.17	71.96	78.04	65.39	68.52	75.82	65.6	79.66	66.64	85.16	75.38	78.09	68.45	69.17	73.74	79.99
ENSMUSG00000005882	Uqcc1	15.87	11.75	17.41	17.41	14.46	15.34	15.88	18.19	18.65	12.42	11.96	17.87	13.18	11.36	10.72	10.32	13	13.67	11.15	10.8	13.65	11.61	11.9	12.59
ENSMUSG00000005883	Spo11	0	0.12	0.04	0.03	0	0	0.02	0	0.04	0.04	0.02	0.01	0.03	0.03	0	0.02	0.02	0	0	0	0.05	0.03	0	0.03
ENSMUSG00000005886	Ncoa2	11.7	13.42	12.61	11.83	11.27	12.9	11.38	13.61	11.18	13.89	11.94	13.45	12.43	12.5	12.17	11.75	12.83	6.73	11.06	10.66	12.85	12.4	10.62	8.61
ENSMUSG00000005891	Prl4a1	0	0	0	0	0	0	0	0	0	0	0	0	0	0	0	0	0	0	0	0	0	0	0.04	0
ENSMUSG00000005892	Trh	0.13	0.04	0	0.04	0.09	0.08	0.1	0.05	0.03	0.07	0.07	0.04	0.11	0.22	0.17	0.36	0.02	0.22	0.07	0.15	0.08	0.04	0.22	0.04
ENSMUSG00000005893	Nr2c2	10.55	12.58	10.87	10.99	10.68	12.02	10.87	10.81	10.24	11.6	9.38	10.73	10.85	11.68	10.76	9.51	11.3	7	8.49	8.68	10.12	9.94	7.76	6.63
ENSMUSG00000005897	Nr2c1	7.01	7.49	7.41	6.67	7.25	7.02	7.78	7.28	7.1	7.28	7.99	7.11	5	5.75	5.6	5.73	5.38	4.6	5.8	6.42	6.31	6.53	6.52	6.68
ENSMUSG00000005899	Smpd4	21.56	20.43	22.3	23.06	22.15	23.65	23.24	24.93	23.24	22.72	24.27	24.13	12.4	14.08	13.11	14.35	13.07	12.33	13.71	14.48	18.9	16.98	20.09	19.71
ENSMUSG00000005907	Pex1	4.18	4.45	4.05	3.71	3.46	3.69	3.48	3.48	4.4	4.19	4.08	4.45	4.35	4.56	3.46	3.51	4.47	4.36	3.71	3.86	4.02	4.05	3.49	3.73
ENSMUSG00000005917	Otx1	1.75	3.19	3.18	2.45	0.03	0.04	0.08	0.11	0.46	0.67	0.21	0.21	0.01	0	0	0	0	0	0.01	0.02	0.02	0.01	0.02	0
ENSMUSG00000005936	Kctd20	46.42	46.97	49.9	51.3	54.6	48.15	50.1	49.41	50.5	50.33	48.85	50.92	45.01	47.6	47.24	49.44	43.92	46.8	48.34	49.52	43.9	45.46	45.72	47.24
ENSMUSG00000005947	Itgae	0.07	0.05	0.07	0.08	0.04	0.05	0.07	0.04	0.06	0.09	0.07	0.09	0.05	0.09	0.09	0.09	0.05	0.05	0.04	0.08	0.05	0.07	0.07	0.08
ENSMUSG00000005949	Ctns	11.46	10.87	10.05	10.75	9.21	9.53	8.22	7.63	11.95	11.65	13.16	10.69	9.6	10.34	9.1	9.59	10.53	9.5	9.74	10.63	10.03	9.94	9.4	9.43
ENSMUSG00000005950	P2rx5	0.11	0.02	0.08	0.1	0.03	0	0.01	0.05	0.03	0.1	0.03	0.04	0.14	0.27	0.12	0.12	0.12	0.13	0.08	0.08	0.11	0.11	0.04	0.13
ENSMUSG00000005951	Shpk	0.9	1.08	1.04	0.78	0.67	0.63	0.48	0.51	0.84	1.12	0.95	0.71	1.15	1.36	1.02	0.89	1.1	1.22	0.98	1.17	0.63	0.98	0.65	0.7
ENSMUSG00000005952	Trpv1	0.02	0	0.05	0.05	0	0.02	0	0.01	0.03	0.03	0.01	0.01	0.05	0.08	0.03	0.05	0.03	0.1	0.07	0.04	0.03	0.05	0.01	0.02
ENSMUSG00000005958	Ephb3	34.5	30.69	29.38	33.06	27.1	29.66	24.13	24.77	34.83	34.79	43.82	37.55	17.86	18.55	16.48	20.02	18.9	14.58	15.19	18.55	14.2	14.66	17.99	16.8
ENSMUSG00000005968	Tuft1	1.79	2.37	2.27	2.22	2.33	2.48	2.54	3.03	2.05	2.04	1.98	1.64	1.08	1.68	1.29	1.49	1.25	1.64	1.06	1.92	1.43	1.48	1.29	1.73
ENSMUSG00000005973	Rcn1	82.18	82.94	73.23	80.57	93.21	72.1	71.21	69.26	77.15	76.35	78.74	73.49	84.24	88.92	66.72	80.44	78.25	71.36	64.38	72.96	79.21	74.99	68.47	76.21
ENSMUSG00000005980	Dnase1	0	0	0	0	0	0	0	0	0	0	0	0	0	0	0	0	0	0	0	0	0	0	0	0
ENSMUSG00000005981	Trap1	43.95	42.29	46.26	43.97	45.56	40.22	43.39	42.34	45.32	45.42	53.15	43.33	33.4	37.51	36.99	43.52	34.44	35.6	36.99	41.17	40.93	39.1	46.21	50.9
ENSMUSG00000005982	Naa60	20.02	20.26	20.99	19.23	19.42	19.42	19.1	18.35	21.55	20.9	17.84	20.71	20.13	20.46	20.96	19.71	20.43	25.76	20.58	20.45	20.04	20.78	18.3	20.47
ENSMUSG00000005983	1700037C18Rik	1.18	1.1	1.04	0.99	0.97	1.07	1.19	0.79	1.08	1.24	0.69	0.86	1.22	1.06	0.64	0.78	1.01	1.51	0.76	0.93	0.88	0.96	0.61	0.81
ENSMUSG00000005986	Ankrd13d	2.61	3.6	3	2.36	1.33	2.04	1.67	1.31	3.38	3.03	1.76	2.16	3.64	4.33	2.24	2.4	3.15	4.18	2.84	2.81	2.37	2.52	1.31	1.8
ENSMUSG00000005994	Tyrp1	0.12	0.15	0.05	0.08	0	0	0	0	0.04	0.01	0.05	0.03	0.01	0.01	0	0.01	0	0.01	0	0	0	0	0	0
ENSMUSG00000006005	Tpr	31.86	35.18	33.21	36.01	25.81	37.94	36.47	39.48	34.06	37.79	26.34	41.1	28.49	27.24	25.52	23.14	31.28	22.1	22.14	24.09	32.33	31.11	24.81	26.11
ENSMUSG00000006007	Pdc	0.11	0.01	0.02	0.05	0	0.02	0.02	0.01	0.06	0.04	0.05	0.03	0.02	0.01	0	0.03	0.04	0	0	0	0	0	0	0
ENSMUSG00000006010	BC003331	8.74	9.31	7.83	8.05	7.2	7.69	7.91	7.32	8.81	8.51	6.59	8.28	8.59	10.19	7.4	7.59	8.8	8.34	6.97	8.03	9.38	9.25	6.79	8.1
ENSMUSG00000006014	Prg4	0.05	0.13	0.02	0.04	0.05	0.02	0	0.02	0.01	0.06	0.01	0.01	0.13	0.1	0	0.01	0.03	0.03	0.01	0.02	0.01	0.01	0.01	0
ENSMUSG00000006019	Dhx34	5.01	4.73	5.99	4.79	5.1	5.74	5.58	4.72	5.36	4.57	4.59	4.75	5.17	4.77	3.82	4.43	4.63	5.32	3.88	4.63	5.27	4.94	4.74	4.82
ENSMUSG00000006021	Kptn	11.38	12.39	11.25	9.59	13.79	9.21	9.94	8.81	12.31	13.17	11.88	9.65	10.31	13.53	10.75	12.49	10.4	15.03	13.07	12.34	10.33	11.5	11.46	12.72
ENSMUSG00000006024	Napa	47.7	44.64	45.41	42.18	47.63	38.03	38.93	38.44	45.89	45.68	49.06	41.38	45.56	50.47	43.03	50.2	42.36	54.3	44.47	48.85	43.45	42.44	45.02	51.27
ENSMUSG00000006050	Sra1	11.02	10.4	10.59	9.34	10.92	8.34	9.62	7.78	11.58	10.8	10.56	9.48	11.1	12.83	10.34	12.28	10.53	14.27	11.75	12.19	9.84	10.67	9.68	12.15
ENSMUSG00000006056	Calcoco2	0	0	0	0	0.02	0	0.02	0	0	0	0	0	0	0.16	0	0.02	0	0	0	0	0	0	0	0
ENSMUSG00000006057	Atp5g1	3.21	3.46	4.68	5.03	4.72	4.64	4.71	5.19	3.09	4.19	5.33	4.76	3.64	4.19	4.41	5.32	3.45	5.13	4.84	5.61	4.05	4.35	5.08	6.11
ENSMUSG00000006058	Snf8	21.41	21.42	24.65	21.96	27	21.76	22.71	23.05	23.01	22.18	25.35	22.19	22.2	23.85	27.02	25.89	21.82	31.72	27.45	26.18	21.78	22.09	24.92	28.79
ENSMUSG00000006095	Tbcb	53.56	52.19	55.81	55.58	65.3	48.28	51.96	50.37	56.86	54.84	61.75	51.75	58.65	65.5	66.51	69.95	55.71	84.24	72.11	74.93	51.56	53.6	63.31	71.07
ENSMUSG00000006127	Inpp5k	6.95	7.58	7.74	5.71	6.97	6.11	6.78	6.25	7.13	6.19	6.63	6.19	8.72	9.14	8.2	8.43	7.94	10.85	9.59	8.85	8.42	8.73	8.21	8.11
ENSMUSG00000006134	Crkl	35.37	34.75	34.51	36.47	41.42	37.64	33.56	38.71	36.54	36.65	45.87	38.57	30.66	28.96	40.54	39.01	32.81	20.67	39.76	38.26	32.67	30.85	37.51	34.53
ENSMUSG00000006143	Upk3bl	1.35	1.36	1.67	2.13	5.9	5.73	5.23	5.18	2.49	2.57	2.7	2.08	1.04	1.18	2.3	1.65	1.01	2.87	1.8	2.36	2.95	3.5	2.37	4.08
ENSMUSG00000006154	Eps8l1	1.25	0.24	1.1	1.92	0.8	2.13	1.11	1.28	1.19	0.35	1.29	1.59	0.61	0.22	0.26	0.77	0.62	0.1	0.33	0.69	0.97	0.31	0.53	0.8
ENSMUSG00000006169	Clint1	50.53	48.37	47.27	50.91	48.55	41.94	42.66	48.27	50.64	47.84	60.04	53.9	40.87	44.28	43.49	49.38	40.47	31.45	44.2	49.21	43.21	41.77	45.79	48.97
ENSMUSG00000006179	Prss16	0.22	0.37	0.41	0.18	0.23	0.12	0.12	0.03	0.2	0.24	0.11	0.07	0.08	0.08	0.06	0.08	0.08	0.07	0	0.11	0.18	0.06	0.03	0.09
ENSMUSG00000006191	Cdkal1	3.96	4.12	3.91	3.75	2.53	3.5	3.7	3.28	3.83	4.05	2.66	3.87	2.59	3.28	2.09	2.13	3.01	2.88	1.95	2.16	3.31	3.42	2.2	2.85
ENSMUSG00000006200	Rhox6	0	0	0	0	0	0	0.03	0	0	0	0	0	0	0.67	0	0.39	0.03	0	0	0	0	0	0	0
ENSMUSG00000006204	5430419D17Rik	0	0	0	0	0	0	0	0	0	0	0	0	0	0	0	0	0	0	0	0.01	0	0	0	0
ENSMUSG00000006205	Htra1	9.32	13.78	8.97	7.75	7.89	4.17	3.08	2.73	5.36	8.72	6.13	3.48	10.14	8.65	6.22	9.67	6.59	11.52	7.05	6.61	6.1	7.15	4.51	6.56
ENSMUSG00000006215	Zbtb17	19.63	19.62	21.01	21.41	15.6	21.26	22.14	20.86	22.32	20.05	14.17	21.46	15.12	16.42	12.2	12.36	16.07	19.69	12.76	13.28	17.97	16.72	13.94	14.14
ENSMUSG00000006216	Clcnkb	0	0	0	0	0.04	0.02	0	0	0.01	0.01	0	0	0	0.01	0	0.01	0	0	0	0.01	0.01	0	0	0
ENSMUSG00000006218	Fam131c	0.51	0.56	0.46	0.47	0.73	0.55	0.56	0.69	0.57	0.26	0.29	0.41	0.8	0.95	0.46	0.6	0.58	1.37	0.54	0.62	0.2	0.23	0.11	0.22
ENSMUSG00000006219	Fblim1	22.85	21.49	22.8	25.19	44.87	36.92	41.31	40.56	25.59	23.98	28.55	28.16	17.52	17.68	14.73	20.18	20.69	13.41	14.37	21.07	15.83	13.94	14.53	13.99
ENSMUSG00000006221	Hspb7	0	0.01	0.02	0	0.27	0	0	0	0	0.02	0.01	0	0.11	0.09	0.02	0.12	0.03	0.03	0	0.02	0.08	0.07	0.03	0.09
ENSMUSG00000006235	Epor	2.18	1.47	2.01	1.39	1.82	1.11	1.24	0.96	1.83	1.9	1.28	1.47	1.27	1.54	1	1.51	1.27	1.17	0.96	1.93	1.14	1.26	1.05	1.43
ENSMUSG00000006241	Ccdc159	0.96	0.89	1.11	0.76	0.63	0.36	0.87	0.43	0.66	0.88	0.78	0.71	0.98	1.1	0.74	0.62	0.96	1.09	0.85	0.53	0.78	1	0.55	0.76
ENSMUSG00000006262	Mob1b	4.04	4.5	4.35	4.61	5.16	5.07	5.15	4.82	4.31	4.49	4.64	4.68	4.7	4.35	5.42	4.38	4.71	2.77	4.56	4.07	4.71	4.58	4.18	3.94
ENSMUSG00000006269	Atp6v1b1	0	0.02	0	0	0	0	0	0	0	0	0	0	0	0	0	0.07	0	0	0	0	0	0.02	0	0
ENSMUSG00000006270	Vax1	0.03	0	0	0.05	0.19	0.05	0.29	0.22	0	0.03	0	0	0.02	0	0.03	0	0.03	0	0	0	0.2	0.06	0	0.08
ENSMUSG00000006273	Atp6v1b2	42.13	36.4	43.06	39.11	49.56	37.37	46.3	42.44	45.92	39.61	54.88	39.85	63.51	60.74	73.05	71.5	61.78	73.44	83.83	75.82	53.07	52.49	63.37	65.4
ENSMUSG00000006276	Eps15l1	27.86	27.19	29.47	25.63	23.61	26.87	28.64	24.78	30.99	29.22	27.69	28.07	23.83	24.86	19.66	22.14	24.39	25.55	20.52	22.08	25.32	24.18	21.07	22.11
ENSMUSG00000006281	Tep1	1.53	1.71	1.68	1.83	1.22	1.33	1.45	1.43	1.55	1.89	1.82	1.82	1.32	1.56	1.71	1.63	1.71	1.25	1.73	2.06	1.7	1.69	1.63	1.6
ENSMUSG00000006288	Ttc5	16.55	19.02	18.14	17.8	15.68	17.08	19.93	15.31	19.67	18.4	15.43	17.87	16.31	18.76	17.62	17.19	16.9	23.02	18.97	17.26	16.47	18.38	15.64	17.5
ENSMUSG00000006289	Osgep	4.91	7.59	5.33	4.84	10.43	7.8	5.07	5.19	5.22	7.9	5.63	5.55	6.16	7.35	6.69	5.68	5.72	8.43	7.73	5.4	7.57	8.39	9.31	7.15
ENSMUSG00000006299	Aamp	79.88	79.55	82.09	84.46	87.68	74.79	78.19	85.64	85.07	83.23	85.75	82.43	71.57	83.8	72.48	86.48	66.16	94.35	81.88	86.68	81.52	81.73	88.86	100.32
ENSMUSG00000006301	Tmbim1	1.49	1.5	1.64	1.23	1.41	0.7	0.99	0.66	1.37	1.41	1.67	1.18	0.98	1.27	0.74	1.3	0.91	0.89	0.64	1.13	0.9	0.84	0.85	1.06
ENSMUSG00000006304	Arpc2	78.92	86.23	87.84	87.77	95.97	75.95	86.61	84.78	85.63	83.87	96.41	87.71	79.85	90.82	81.34	93.2	77.79	96.61	86.25	97.06	80.96	83.02	80.73	103.25
ENSMUSG00000006307	Kmt2b	13.95	13.57	13.36	15.37	9.21	15.31	14.97	15.59	14.28	14.66	10.34	16.65	10.96	12.4	9.19	9	12.57	9.89	9.12	8.97	12.14	12.36	9.38	8.42
ENSMUSG00000006310	Zbtb32	0	0.03	0.07	0.07	0.02	0.03	0.07	0.05	0.06	0.03	0.05	0.01	0.02	0.05	0.02	0.09	0.02	0.03	0.02	0.04	0.02	0.05	0.02	0.03
ENSMUSG00000006311	Etv2	0	0.03	0	0.05	0	0	0.03	0.02	0.07	0.03	0.03	0.15	0	0	0	0.03	0	0.03	0	0	0.08	0	0	0
ENSMUSG00000006313	Upk1a	0.16	0.14	0.18	0.41	7.3	4.15	4.97	6.91	1.24	1.26	1.44	1.88	1.7	1.17	1.77	2.09	1.75	2.06	2.11	1.87	5.35	5.28	6.46	7.61
ENSMUSG00000006315	Tmem147	45.3	45.25	43.16	41.76	52.4	35.39	36.33	32.84	46.24	47.63	50.81	39.12	49.73	51.75	46.37	56.28	46.56	63.09	57.46	59.2	46	44.93	50.9	56.54
ENSMUSG00000006333	Rps9	382.48	349.43	453.43	419.71	452.86	335.06	363.11	336.92	391.89	329.06	479.92	373.16	310.14	305.58	366.23	433.48	281.43	351.53	426.68	435.52	346.44	323.85	415.93	509.49
ENSMUSG00000006335	Tfpt	15.41	13.51	14.88	13.83	12.6	12.19	12.06	10.61	14.1	13.78	15.53	12.68	12.04	13.92	11.93	14.49	12.42	16.07	13.61	14.17	13.06	12.89	12.38	15.7
ENSMUSG00000006342	Susd2	0.78	0.72	0.76	0.69	1.35	0.45	0.44	0.55	1.02	1.22	1.04	0.59	1.87	1.72	1.53	2.08	1.59	2.12	1.82	1.53	0.89	0.94	0.91	0.88
ENSMUSG00000006344	Ggt5	0.14	0.15	0.17	0.1	0.3	0.14	0.06	0.09	0.16	0.19	0.07	0.09	0.34	0.63	0.12	0.62	0.27	0.35	0.15	0.25	0.13	0.11	0.1	0.14
ENSMUSG00000006345	Ggt1	0.1	0.09	0.14	0.09	0.33	0.2	0.26	0.42	0.16	0.21	0.1	0.19	0.19	0.41	0.28	0.41	0.14	0.23	0.34	0.24	0.25	0.32	0.37	0.29
ENSMUSG00000006356	Crip2	16.05	14.78	16.93	16.27	18.46	9.79	14.1	11.1	15.02	16.49	19.49	15.52	41.99	45.5	54.38	52.4	40.47	71.19	61.22	56.2	29.12	34.06	37.24	39.68
ENSMUSG00000006360	Crip1	10.37	6.36	6.69	7.14	10.33	2.89	4.31	3.07	10.75	7.13	4.37	5.95	7.85	7.98	4.43	6.71	7.02	8.82	5.73	4.84	6.45	4.17	3.97	4.35
ENSMUSG00000006362	Cbfa2t3	2.53	2.47	2.68	3.13	1.33	1.26	1.16	0.96	2.51	3.17	2.16	2.76	6.02	5.63	3.64	3.79	4.16	5.15	3.09	2.79	2.62	3.03	1.8	1.66
ENSMUSG00000006369	Fbln1	72.16	69.29	75.58	75.14	66.28	48.3	44.21	41.62	73.82	74.13	106.72	73.18	35.17	38.59	39.99	50.58	32.87	31.72	40.23	43.07	36.24	31.59	48.04	48.21
ENSMUSG00000006373	Pgrmc1	104.36	119.86	107.59	118.66	119.21	109.54	107.62	100.38	113.57	111.99	133.88	116.8	104.27	109.89	118.5	120	104.1	114.95	121.12	123.63	105.65	103.68	107.63	119.25
ENSMUSG00000006378	Gcat	12.09	11.77	14.64	14.59	19.19	14.93	16.33	15.53	13.01	13.46	17.72	13.58	7.55	8.84	11.2	13.12	7.93	9.07	11.18	12.84	10.54	9.89	14.51	17.27
ENSMUSG00000006386	Tek	5.77	6.52	5.6	5.59	6.44	3.25	3.42	2.27	5.75	6.68	6.16	5.45	5.83	7.21	6.09	7.24	6.24	4.25	6.63	6.71	5.57	6.42	6.71	5.99
ENSMUSG00000006389	Mpl	0.34	0.24	0.24	0.26	0.15	0.13	0.24	0.31	0.14	0.19	0.4	0.23	0.11	0.12	0.25	0.24	0.23	0.14	0.3	0.6	0.16	0.13	0.22	0.46
ENSMUSG00000006390	Elovl1	12.71	12.12	12.99	13.42	16.52	10.2	10.59	11.29	13.36	14.28	16.14	13.2	13.74	15.72	12.82	16.75	11.85	14.3	14.39	16.22	14.39	15.14	16.46	19.47
ENSMUSG00000006392	Med8	23.19	22.95	24.57	26.75	23.98	24.38	25.74	27.05	24.63	24.65	26.79	26.63	20.87	25.07	21.63	23.97	21.38	27.12	24.26	25.81	23.2	25.13	24.73	31.58
ENSMUSG00000006395	Hyi	1.15	1.38	1.2	0.82	0.99	0.76	1.18	0.96	1.21	1.49	1.22	1.02	1	1.44	0.96	1.07	1.09	1.4	0.94	1.6	1.26	1.43	1.08	1.64
ENSMUSG00000006398	Cdc20	85.67	82.4	94.85	94.38	86.7	90.89	90.07	94.17	94.65	85.77	96.6	93.73	54.3	55.25	67.45	68.69	51.46	61.95	71.35	72.05	88.77	74.91	105.18	110.78
ENSMUSG00000006403	Adamts4	2.4	3.04	2.15	2.32	2.01	2.56	1.62	2.11	2.19	2.65	3.57	2.58	2.4	2.4	1.76	2.8	2.54	1.74	1.6	2.9	2.5	2.19	1.76	2.8
ENSMUSG00000006411	Pvrl4	3.17	3.98	4.52	4.21	3.58	4.46	3.36	3.34	3.55	3.84	2.79	2.47	1.02	1.24	0.95	1.13	0.83	1.02	0.92	0.7	2.41	2.48	1.82	2.44
ENSMUSG00000006412	Pfdn2	30.05	31.48	33.36	32.73	35.12	33.84	36.1	33.52	34.01	32.2	34.08	33.72	30.61	33.48	27.39	36.09	29.09	40.7	30.3	37.35	31.51	31.54	29.08	38.29
ENSMUSG00000006418	Rnf114	28.44	29.5	33.85	34.91	30.91	29.93	36.25	37.82	33.73	29.62	30.95	34.03	26.03	30.17	33.16	32.28	26.1	36.75	36.38	34.6	29.23	30.01	34.5	37.94
ENSMUSG00000006423	C330007P06Rik	6.78	9.09	8.03	7.78	8.61	8.27	8.64	8.15	8.1	8.62	7.66	7.88	7.27	8.58	8.35	7.4	7.15	6.33	7.04	7.57	7.97	7.69	7.2	7.16
ENSMUSG00000006435	Neurl1a	4.45	4.41	3.37	3.6	3.24	2.79	2.81	2.71	4.14	4.61	4.04	3.2	4.34	5.66	3.48	4.49	3.43	5.81	4.19	4.08	3.64	4.28	3.35	3.56
ENSMUSG00000006442	Srm	74.59	57.78	76.19	76.11	67.33	50.06	60.8	63.77	71.96	71.71	77.13	74.45	63.43	69.49	60.07	79.54	55.64	75.49	65.46	71.31	70.87	66.21	79.24	102.62
ENSMUSG00000006445	Epha2	3.33	3.64	3.76	4.42	3.92	3.25	3.02	2.94	4.43	4.25	4.36	5.92	2.7	3.2	2.79	3.45	3.01	2.98	3.39	3.69	2.84	3.07	3.94	3.75
ENSMUSG00000006456	Rbm14	31.17	29.56	32.39	33.54	39.37	32.94	30.99	35.67	33	32.12	44.39	35.63	25.34	23.28	34.69	34.36	24.93	24.53	37.55	35.42	30.42	27.35	43.64	41.83
ENSMUSG00000006457	Actn3	5.18	4.23	3.39	3.87	2.57	0.4	0.67	0.74	2.73	3.72	3.6	2.32	3.09	3.28	2.35	2.44	2.3	2.57	2.8	3.65	4.73	4.34	5.34	5.21
ENSMUSG00000006462	A530013C23Rik	0	0	0	0	0	0	0.01	0	0	0	0	0	0	0	0	0	0	0	0	0	0	0	0	0
ENSMUSG00000006463	Zdhhc24	2.97	2.87	2.94	2.93	2.98	2.32	2.72	2.79	2.84	3.08	2.83	2.7	4.33	4.77	5	4.82	4.65	5.41	5.31	4.46	3.44	3.89	3.73	3.72
ENSMUSG00000006464	Bbs1	4.12	4.2	4.18	4.61	3.82	4.17	4.05	4.02	4.03	4.4	4.29	4.43	4.71	4.53	4.94	4.16	4.37	4.74	4.65	3.97	5.05	4.95	4.68	4.04
ENSMUSG00000006469	Slc34a3	0.01	0	0	0	0	0	0	0	0	0	0	0	0	0	0	0	0	0	0	0	0	0	0	0
ENSMUSG00000006471	Ndor1	6.27	5.69	6.23	6.41	5.41	6.44	6.7	6.71	6.86	6.55	6.08	6.41	5.24	5.68	5.72	5.66	5.66	5.8	5.78	6.03	5.77	5.96	6.71	5.49
ENSMUSG00000006476	Nsmf	14.99	15.59	13.93	12.94	12.63	12.86	13.08	11.5	16.24	15.54	10.71	12.96	17.39	20.92	14.06	14.59	17.26	26.24	15.76	14.06	15.39	16.97	12.18	12.25
ENSMUSG00000006488	Prl7a1	0.03	0	0.04	0.03	0	0	0	0	0	0	0	0	0	0	0	0.04	0	0	0	0	0.03	0	0	0
ENSMUSG00000006490	Prl8a9	0	0	0	0	0	0	0	0	0	0	0	0	0	0	0	0	0	0	0	0	0	0	0	0
ENSMUSG00000006494	Pdk1	15.36	15.96	14.63	12.09	15.93	13.61	15.39	9.65	15.78	15.67	17.81	13.82	11.12	12.39	8.86	12.48	9.81	7.41	8.89	11.02	16.43	13	11.67	13.79
ENSMUSG00000006498	Ptbp1	186.92	179.32	188.93	196.01	211.1	180.15	169.2	181.94	199.63	192.4	243.29	203.54	116.77	124.66	129.6	150.5	121.15	105.54	129.81	150.03	165.97	138.54	188.25	206.39
ENSMUSG00000006517	Mvd	27.47	23.71	24.88	24.31	24.92	20.83	19.58	19.39	26.46	26.93	33.33	26.83	23.75	27.19	22.32	28.28	22.2	29.83	27.79	30.89	25.6	23.77	27.03	33.77
ENSMUSG00000006519	Cyba	26.01	28.05	25.36	26.62	28.16	13.52	17.67	17.35	28.85	26.43	29.93	24.66	17.69	23.8	20.46	24.25	18.68	24.69	24.12	25.01	21.05	26.29	30.59	33.91
ENSMUSG00000006522	Itih3	0.02	0.01	0	0.03	0.02	0.01	0.02	0.01	0.01	0	0.04	0.01	0.03	0.06	0.07	0.03	0.04	0.05	0.08	0.09	0.03	0.04	0.03	0.07
ENSMUSG00000006526	Tmem110	8.86	9.76	9.87	10.88	9.49	9.21	8.33	8.99	10.47	9.66	9.83	11	6.89	7.74	6.59	8.24	7.01	7.74	7.29	7.22	7.23	7.43	7.49	7.56
ENSMUSG00000006527	Sfmbt1	4.39	4.32	4.34	4.93	3.08	3.86	3.67	4.2	4.61	4.27	4.31	4.99	3.7	4	4.41	3.95	3.51	3.01	3.9	3.73	3.9	3.92	4.21	3.67
ENSMUSG00000006529	Itih1	0	0	0	0	0	0	0	0	0	0	0	0	0	0	0	0	0	0	0	0	0	0	0	0
ENSMUSG00000006538	Ihh	3.99	1.96	1.44	2.1	1.11	0.21	0.73	0.96	1.51	2.2	1.2	0.22	0.41	0.4	0.04	0.15	0.29	0.42	0.08	0.08	0.09	0.2	0.09	0.05
ENSMUSG00000006542	Prkag3	0.14	0.08	0.07	0.03	0.01	0	0	0	0.03	0.06	0	0.02	0.24	0.22	0.06	0.05	0.08	0.12	0.03	0.02	0.12	0.1	0.05	0.06
ENSMUSG00000006546	Cryba2	0	0	0	0	0	0	0	0	0	0	0	0	0	0	0	0.05	0.08	0.17	0	0	0	0	0	0
ENSMUSG00000006567	Atp7b	0.41	0.39	0.4	0.44	0.4	0.57	0.51	0.49	0.59	0.49	0.49	0.48	0.47	0.53	0.59	0.52	0.51	0.35	0.53	0.48	0.57	0.51	0.59	0.39
ENSMUSG00000006570	Defb2	0	0	0	0	0	0.09	0	0	0	0	0	0	0	0	0	0	0	0	0	0	0	0	0	0
ENSMUSG00000006574	Slc4a1	24	10.35	18.19	14.21	19.08	6.48	12.14	11.14	16.6	9.26	30.55	14.07	16.35	11.34	13.78	21.79	12.83	8.6	14.4	31.01	15.81	11.5	17.01	28.29
ENSMUSG00000006575	Rundc3a	0.35	0.42	0.42	0.4	1.24	1.12	2.42	2.4	0.45	0.34	0.44	0.43	23.49	24.45	24.16	18.66	20.79	44.46	28.98	23.48	10.5	15.39	10.22	9.37
ENSMUSG00000006576	Slc4a3	2.08	2.13	2.05	1.85	1.11	1.79	2.07	1.79	2.24	2.22	1.01	1.65	2.24	2.93	1.85	2.06	2.16	3.19	1.97	1.95	1.58	1.95	1.02	1.05
ENSMUSG00000006585	Cdt1	37.93	33.41	42.39	40.09	33.77	32.82	35.82	37.18	40.94	38.39	40.94	40.21	19.91	24.2	23.02	28.4	20.75	23.17	25.41	27.91	34.18	28.18	39.71	40.37
ENSMUSG00000006586	Runx1t1	7.02	7.01	5.12	5.64	5.16	7.75	7.14	7.16	6.71	8.36	6.53	8.09	11.68	10.51	8.5	7.1	11.95	8.39	6.62	6.51	6.49	6.79	3.93	3.48
ENSMUSG00000006587	Snai3	0.13	0.09	0	0.03	0.06	0.07	0.15	0.07	0.02	0.06	0.04	0.03	0.1	0.12	0.04	0.04	0.02	0	0.02	0.04	0.02	0.06	0.04	0.04
ENSMUSG00000006589	Aprt	120.9	115.82	130.12	129.4	139.89	97.28	107.81	101.57	120.87	118.72	142.59	111.27	76.23	96.14	92.09	115.48	78.57	110.48	98.35	114.8	98.64	100.96	130.18	146.92
ENSMUSG00000006599	Gtf2h1	17.01	18.26	17.32	19.21	12.81	16.68	18.46	17.69	18.73	18.05	13.39	18.39	15.49	17.92	12.66	12.92	15.19	14.74	12.32	12.07	16.59	16.8	11.94	14.03
ENSMUSG00000006611	Hfe	1.32	1.21	1.01	0.9	0.75	0.54	0.74	0.57	0.76	0.86	0.54	0.6	0.64	0.96	0.93	0.98	0.97	1.1	1.01	0.96	0.69	0.98	1.01	0.99
ENSMUSG00000006638	Abhd1	1.79	0.37	0.9	0.73	1.09	0.11	0.51	0.6	1.91	0.49	0.24	0.51	0.86	0.26	0.61	0.15	0.86	0.19	0.8	0.21	0.98	0.36	0.97	0.15
ENSMUSG00000006641	Slc5a6	3.35	2.85	3.11	3.03	3.31	2.39	2.66	2.19	3.61	3.13	3.94	3.21	3.25	3.38	3.34	3.07	3.2	2.97	3.24	2.88	3.2	2.9	3.52	3.55
ENSMUSG00000006642	Tcf23	0	0	0	0	0.02	0.01	0.01	0	0	0	0	0.01	0.02	0.06	0.01	0.18	0	0	0	0.01	0	0	0	0
ENSMUSG00000006649	Nphs1	0.01	0.01	0	0	0	0	0	0	0	0	0	0	0.1	0.08	0.18	0.05	0.15	0.23	0.17	0.13	0.16	0.16	0.1	0.09
ENSMUSG00000006651	Aplp1	16.3	16.1	13.68	12.73	13.7	12.66	12.6	8.22	15.18	15.95	12.68	12.47	74.56	72.75	82.01	72.56	69.59	121.29	97.95	76.47	28.9	43.18	30.97	27.04
ENSMUSG00000006673	Qrich1	37.79	29.63	37.67	29.59	33.85	30.62	36.54	30.81	40.78	32.64	31.26	31.51	30.37	28.48	25.35	26.56	30.63	25.23	24.82	25.52	33.54	29.16	27.69	26.85
ENSMUSG00000006675	P4htm	1.54	1.39	1.61	1.23	1.36	0.9	1.17	0.76	1.92	1.74	1.04	1.38	1.82	2.04	1.48	1.55	1.97	3.08	1.86	1.71	1.27	1.36	1.05	1.13
ENSMUSG00000006676	Usp19	28.01	29.23	28.71	30.78	28.98	32.37	30.6	33.9	29.61	31.9	30.66	33.79	25.65	27.26	25.88	25.6	25.67	26.82	27.43	27.01	29.28	27.15	30.26	28.21
ENSMUSG00000006678	Pola1	16.39	18.28	17.13	17.95	19.29	19.13	18.87	18.95	17.28	18.64	19.02	18.86	11.53	12.16	15.71	14.31	12.3	8.77	14.08	13.22	15.88	14.89	17.13	16.34
ENSMUSG00000006699	Cdc42	149.5	155.27	140.03	153.61	187.05	134.39	139.12	141.46	152.73	155.1	187.13	148.47	162.21	171.07	182.77	191.03	158.42	171.79	192.08	192.47	154.44	149.25	165.05	187.51
ENSMUSG00000006705	Pknox1	11.86	11.81	12.24	13.44	11.96	12.95	11.81	13.09	11.18	11.22	10.77	12.27	12.14	12.15	10.86	12.22	11.89	10.69	11.41	11.32	9.73	9.92	9.45	8.61
ENSMUSG00000006711	D130043K22Rik	0.01	0.01	0.02	0.04	0.02	0.02	0.03	0.04	0.02	0.01	0.01	0.02	0.33	0.24	0.37	0.23	0.41	0.33	0.51	0.31	0.1	0.13	0.17	0.1
ENSMUSG00000006715	Gmnn	29.38	30.39	36.47	35.21	34.07	33.33	37.89	35.14	33.66	29.93	26.22	33.39	19.18	21.03	21.01	23.25	18.04	23.89	21.06	23.06	30.99	29.57	28.89	36.67
ENSMUSG00000006717	Acot13	22.98	24.61	23.84	24.46	24.49	19.13	20.85	20.58	22.94	23.01	26.06	21.95	17.72	19.34	15.89	21.2	15.79	19.84	17.34	19.99	20.87	19.32	19.72	25.07
ENSMUSG00000006720	Zfp184	8.87	9.6	9.39	9.41	8.63	11.01	11.49	10.57	10.43	9.56	7.72	10.54	6.19	6.27	5.63	5.65	6.48	6.51	5.81	5.79	7.87	7.53	6.43	6.88
ENSMUSG00000006724	Cyp27b1	0.09	0.1	0.11	0.25	0.08	0.12	0.11	0.11	0.1	0.16	0.04	0.14	0.09	0.14	0.04	0.04	0.11	0.1	0	0.14	0.14	0.09	0.04	0.02
ENSMUSG00000006728	Cdk4	389.64	370.41	413.65	412.19	447.83	389.98	440.47	430.63	440.48	396.32	402.41	418.61	286.96	319.66	340.42	342.13	291.04	365.97	361.42	350.02	361.4	355.66	393	428.51
ENSMUSG00000006731	B4galnt1	2.55	2.63	2.83	2.8	2.53	2.41	2.63	2.03	1.98	2.36	3.13	1.87	7.24	6.97	7.43	7.74	6.48	11.72	8.61	7.77	3.02	4.45	3.07	3.26
ENSMUSG00000006732	Mettl1	14.78	10.92	11.03	11.55	11.64	9.57	10.46	10.15	14.83	10.81	7.03	10.86	9.32	10.35	8.13	6.35	8.35	9.97	8.09	6.49	11.16	10.44	11.17	8.27
ENSMUSG00000006736	Tspan31	68.08	64.88	63.88	68.76	66.35	52.84	54.94	52.06	69.07	62.5	70.9	62.32	53.07	57.4	60.61	65.08	52.65	58.99	67.36	64.14	57.89	57.23	63.58	69.31
ENSMUSG00000006740	Kif5b	27.09	31.7	32.51	31.66	30.13	35.82	33.17	32.71	30.36	32.29	33.82	35.97	28.8	30.17	33.78	32.85	30.1	17.44	31.33	30.8	30.96	30.83	30.23	26.37
ENSMUSG00000006763	Saal1	9.85	11.09	11.29	11.84	11.69	10.41	10.79	11.75	11.24	11.31	13.55	11.54	7.11	8.19	11.04	11.15	7.71	8.25	10.47	10.91	9.3	10.1	12.22	14.36
ENSMUSG00000006764	Tph2	0.09	0.05	0.03	0	0.04	0.01	0.03	0.04	0.07	0.01	0.04	0.04	0.08	0.12	0.06	0.16	0.14	0.17	0.14	0.06	0.07	0.07	0.03	0.05
ENSMUSG00000006777	Krt23	0.07	0.17	0.23	0.11	0.52	0.14	0.04	0.03	0.05	0.12	0.1	0.05	0.06	0.16	0	0.04	0.06	0.02	0.02	0.2	0.02	0.04	0	0.02
ENSMUSG00000006782	Cnp	14.09	14.02	12.92	10.53	10.88	8.49	9.94	8.64	12.94	14.74	16.66	10.85	11.89	14.09	12.98	12.91	13.96	15.58	14.99	15.76	12.95	14.11	13.76	15.28
ENSMUSG00000006784	Ttc25	0.35	0.36	0.49	0.35	0.24	0.22	0.41	0.27	0.26	0.31	0.3	0.4	0.38	0.36	0.28	0.3	0.32	0.41	0.34	0.37	0.36	0.4	0.36	0.29
ENSMUSG00000006800	Sulf2	113.67	100.54	105.12	108.7	104.98	105.79	104.86	102.31	117.68	114.28	128.06	122.59	119.69	118.9	109.52	119.57	116.4	99.96	106.59	112.19	115.14	108.92	119.85	120.99
ENSMUSG00000006818	Sod2	11.64	12.2	12.75	12.42	12.15	10.26	10.76	11.6	12.83	12.04	14.19	12.07	12.85	13.71	14.75	14.29	12.92	13.11	15.36	14.74	11.91	13.1	13.6	14.78
ENSMUSG00000006850	Tmco6	6.28	6.76	7.49	7.55	6.44	7.31	6.95	7.85	7.67	6.62	9.32	8.54	5.76	6.15	5.55	6.91	5.07	7.06	6.18	6.51	6.32	5.99	6.63	7.91
ENSMUSG00000006906	Stambp	8.41	8.41	8.27	7.44	8.04	7.13	6.7	6.58	8.4	8.45	8.35	7.14	10.55	10.8	9.46	10.17	10.17	11.07	9.32	9.94	7.93	8.91	6.97	8.73
ENSMUSG00000006920	Ezh1	2.46	2.42	2.5	2.32	2.12	2.43	2.85	2.38	2.66	2.23	1.72	2.33	2.08	2.76	1.49	1.82	2.06	2.41	1.74	1.92	2.8	2.59	1.91	2
ENSMUSG00000006930	Hap1	0.8	0.63	0.55	0.37	0.5	0.52	1	0.97	0.69	0.57	0.49	0.42	7	7.14	7.13	6.71	5.6	8.92	6.54	5.47	3.63	4.58	3.99	3.26
ENSMUSG00000006931	P3h4	25.06	21.83	20.97	19.85	22.25	14.57	16.8	13.29	22.8	21.7	18.77	17.64	20.07	22.45	14.07	20.39	17.67	20.35	13.83	18.17	15.98	16.68	14.62	16.16
ENSMUSG00000006932	Ctnnb1	439.68	443.77	418.52	445.19	494.41	446.28	409.25	429.54	436.99	444.33	544.86	459.23	378.29	380.73	475.03	474.56	394.2	333.28	470.4	472.98	411.58	402.93	499.03	475.76
ENSMUSG00000006941	Eif1b	86.51	81.44	92.82	90.95	73.02	77.19	89.04	86.14	96.19	80.22	85.35	90.35	74.3	81.93	90.45	91.64	70.24	104.77	98.67	95.58	77.74	80.15	88.5	96.91
ENSMUSG00000006948	Klk4	0.26	0.1	0.21	0.12	0.16	0.07	0.08	0	0.17	0.38	0.32	0.14	0.13	0.23	0.26	0.27	0.1	0.1	0.08	0.08	0.19	0.1	0.07	0.09
ENSMUSG00000006958	Chrd	1.69	2.02	1.5	1.21	1.14	1.4	1.28	1.17	1.61	2.26	1.31	1.46	2.46	2.48	1.74	1.98	2.52	2.97	1.77	1.99	1.83	1.89	1.52	1.26
ENSMUSG00000006998	Psmd2	125.53	118.91	129.18	131.04	146.38	121.57	122.97	130.81	132.16	129.81	163.01	134.75	110.02	113.66	143.42	142.55	108.57	123.67	153.33	148.27	120.64	119.85	163.17	169.45
ENSMUSG00000007021	Syngr3	2.45	2.72	2.61	2.69	0.81	0.87	1.26	0.61	2.78	2.59	2.93	2.87	5.75	5.95	5.38	5.05	5.81	10.16	6.74	6.25	1.8	2.69	1.38	1.46
ENSMUSG00000007029	Vars	48.06	41.68	50.51	46.97	52.77	48.87	48.01	50.74	48.99	48.11	55.53	49.02	29.75	30.42	37.82	39.16	32.4	33.56	39.53	43.33	44.91	38.19	58.43	58.09
ENSMUSG00000007030	Vwa7	0.03	0.03	0.02	0.01	0.02	0.01	0.05	0.03	0.02	0.04	0.01	0.03	0.02	0.03	0.02	0.02	0.03	0.01	0	0.01	0.03	0.01	0.02	0.02
ENSMUSG00000007033	Hspa1l	0.05	0.06	0.01	0.05	0.05	0.1	0.05	0.15	0.07	0.08	0.08	0.07	0.09	0.06	0.05	0.11	0.06	0.02	0.05	0.08	0.09	0.11	0.15	0.08
ENSMUSG00000007034	Slc44a4	0	0	0.01	0.01	0.01	0.02	0.01	0.04	0	0	0	0	0.01	0.01	0	0.05	0	0	0.01	0.04	0	0.01	0	0.02
ENSMUSG00000007035	Msh5	0.32	0.36	0.5	0.4	0.44	0.27	0.49	0.52	0.34	0.35	0.44	0.37	0.35	0.49	0.4	0.46	0.39	0.45	0.44	0.61	0.34	0.45	0.51	0.68
ENSMUSG00000007036	Abhd16a	16.91	17.7	17.47	15.4	17.07	14.94	12.96	11.1	17.06	16.15	14.66	13.85	18.08	20.02	14.85	16.9	16.09	22.58	15.95	15.85	16.32	15.28	14.71	16
ENSMUSG00000007038	Neu1	5.9	5.89	5.57	5.82	4.61	3.77	5.14	4.25	6.42	6.52	5.53	5.54	6.74	8.06	5.95	6.96	6.41	9.06	7.09	6.95	6.2	6.65	6.1	6.59
ENSMUSG00000007039	Ddah2	162.35	170.29	172	193.93	207.53	195.32	207.62	215.23	179.57	169.69	190.87	205.53	168.67	177.65	182.72	202.11	164.21	242.41	211.7	214.44	197.52	196.51	195.08	226.07
ENSMUSG00000007041	Clic1	94.38	97.02	98.83	89.87	122.78	90.34	92.85	82.03	94.52	94.84	80.64	85.01	95.55	109.04	89.36	102.33	90.12	117.45	103.22	101.2	105.92	105.58	97.63	114.73
ENSMUSG00000007050	Lsm2	45.71	44.31	50.89	50.97	51.67	48.54	56.5	55.98	52.14	46.72	43.18	54.69	32.1	36.39	33.56	38.59	32.49	45.97	35.52	39.8	48.93	43.88	47.8	59.34
ENSMUSG00000007080	Pole	7.36	10.66	8.89	8.28	14.09	13.56	10.36	10.49	8.92	11.89	8.99	9.42	6.3	6.31	8.3	5.56	7.04	4.43	7.48	6.58	9.5	8.14	9.65	8.78
ENSMUSG00000007097	Atp1a2	1.99	1.72	1.27	1.46	0.67	0.46	0.48	0.57	1.9	1.69	2.55	2.36	6.02	6.18	4.41	4.84	4.25	4.64	4.2	4.41	4.46	3.82	3.02	4.48
ENSMUSG00000007107	Atp1a4	0.03	0	0	0.01	0.02	0	0.01	0	0.03	0.04	0.01	0	0.01	0.02	0	0.01	0.03	0.01	0.02	0	0.03	0.01	0.01	0.01
ENSMUSG00000007122	Casq1	1.04	1.18	0.85	0.74	1.16	0.98	0.45	0.43	0.61	1.26	0.7	0.51	3.13	3.38	1.8	2.41	2.08	1.92	1.69	1.98	1.46	1.65	1.19	1.48
ENSMUSG00000007207	Stx1a	2.67	3.01	3.04	3.3	2.32	2.64	4.13	3.68	3.31	3.37	1.29	3.02	8.48	9.7	6.36	6.57	7.91	14.04	8.92	7.01	5.04	5.23	3.47	3.85
ENSMUSG00000007209	Ceacam9	0	0.02	0	0	0	0	0	0	0	0	0	0	0	0	0	0	0	0	0	0	0	0	0	0
ENSMUSG00000007216	Zfp775	3.25	3.77	3.43	3.89	3.81	3.81	3.72	4.03	3.41	3.38	3.28	3.87	3.49	3.94	3.28	3.64	3.03	4.46	3.37	3.24	3.73	3.52	3.28	3.21
ENSMUSG00000007279	Scube2	0.33	0.25	0.26	0.16	0.17	0.06	0.06	0.01	0.23	0.31	0.35	0.22	2.36	2.56	4.62	3.45	3.81	2.39	5.62	4.66	5.84	5.07	7.62	6.44
ENSMUSG00000007338	Mrpl49	34.55	35.44	41.28	37.76	35.84	36.36	43.18	38.84	38.98	36.65	32.16	39.57	29.44	33.28	28.17	30.09	30.32	35.94	28.81	30.86	35.33	33.11	32.16	38.26
ENSMUSG00000007379	Dennd2c	2.86	3.43	3.21	2.78	3.38	3.67	3.21	2.44	2.72	2.78	2.7	2.11	1.93	2.27	1.58	1.89	2.07	1.57	1.72	1.69	1.98	1.95	1.65	1.81
ENSMUSG00000007411	Mark3	34.09	36.97	36.92	37.63	29.93	36.36	38.38	37.32	37.88	37.86	29.66	40.16	34.88	38.84	35.12	33.9	34.84	40.99	35.3	34.52	36.83	39.54	32.33	33.59
ENSMUSG00000007415	Gatad1	17.44	17.27	18.47	19.67	20.43	17.02	19.98	20.05	18.96	17.77	20.13	19.55	15.72	16.96	18.92	18.57	16.3	17.04	21.06	20.08	18.64	17.97	20.99	22.25
ENSMUSG00000007440	Pcdha11	0.01	0.01	0.02	0.02	0.12	0.06	0.04	0.03	0.03	0.02	0.02	0	0.3	0.11	0.16	0.13	0.25	0.13	0.22	0.15	0.07	0.1	0.11	0.08
ENSMUSG00000007457	2310003L06Rik	0	0	0	0	0	0	0	0	0	0	0	0	0	0	0	0	0	0	0	0	0	0	0	0
ENSMUSG00000007458	M6pr	25.18	27.23	28.36	29.46	35.09	26.33	31.55	28.74	28.34	27.08	28.78	28.14	24.7	28.29	28.81	29.74	24.09	26.44	30.16	32.39	28.01	27.28	29.74	34.38
ENSMUSG00000007476	Lrrc8a	13.97	13.17	13.31	15.25	9.73	11.9	12.45	13.77	14.81	14.28	12.56	15.62	11.66	12.01	9.24	9.98	12.22	11.7	9.98	10.16	10.72	11.22	10.01	8.87
ENSMUSG00000007480	Mc5r	0.2	0.33	0.31	0.15	0.39	0.29	0.26	0.14	0.06	0.19	0.39	0.28	0.46	0.8	0.28	0.54	0.59	0.55	0.52	0.44	0.5	0.71	0.29	0.32
ENSMUSG00000007564	Ppp2r1a	175.34	166.79	169.21	162.65	205.58	166.83	164.87	168.43	181.14	177.11	206.93	163.96	187.17	193.83	222.72	223.98	180.92	239.35	252.69	235.79	181.77	183.91	225.49	241.18
ENSMUSG00000007570	Fance	10.48	10.7	12.43	11.92	10.71	10.75	11.69	10.23	12.59	11.41	9.2	10.7	8.29	9.57	7.58	8.97	8.32	10.49	8.24	8.81	9.56	9.59	9.18	10.51
ENSMUSG00000007589	Tinf2	17.15	17.2	21.2	18.34	19.01	17.03	19.61	17.86	18.75	18.24	17.41	18.01	12.39	13.53	12.94	13.26	12.6	14.17	14.21	13.85	16.42	16.03	16.4	17.78
ENSMUSG00000007591	Tssk4	0.22	0.42	0.35	0.26	0.37	0.65	0.56	0.41	0.19	0.4	0.31	0.38	0.32	0.28	0.31	0.33	0.39	0.25	0.26	0.16	0.55	0.31	0.27	0.19
ENSMUSG00000007594	Hapln4	0.01	0.01	0.01	0.01	0.01	0.01	0.04	0.02	0.01	0	0	0.01	0.1	0.05	0.08	0.04	0.13	0.12	0.08	0.12	0.03	0.04	0.05	0.06
ENSMUSG00000007603	Dus3l	13.7	12.96	13.37	11.61	9.83	10.42	10.89	10.65	14.12	12.58	11.01	12.23	10.02	12.11	9.58	10.67	10.56	12.63	9.75	10.32	11.59	11.41	11.95	12.97
ENSMUSG00000007610	Gtpbp3	10.95	10.53	12.57	10.66	10.32	9.74	11.56	10.71	12.67	11.16	10.75	10.52	7.98	9.18	8.33	8.51	7.38	9.13	8.13	8.72	9.39	8.98	10.06	10.83
ENSMUSG00000007613	Tgfbr1	33.41	38.91	35.13	39.71	46.63	41.44	42.62	44.53	39.15	41.73	47.94	45.13	36.36	37.78	51.2	44.64	40.95	26.99	48.79	48.59	42.72	42.42	45.75	39.96
ENSMUSG00000007617	Homer1	2.47	2.48	2.57	2.84	2.34	2.24	2.74	3.14	2.67	2.72	2.8	3.34	3.33	3.35	4.04	3.4	3.4	2.25	3.28	3.07	3.25	3.17	2.8	2.75
ENSMUSG00000007646	Rad51c	3.46	3.45	3.72	3.79	3.16	2.6	2.82	2.84	4.07	3.67	4.15	3.77	2.48	2.81	3.17	3.14	2.58	2.67	3.36	2.83	3.33	3.15	3.34	3.54
ENSMUSG00000007653	Gabrb2	0.26	0.25	0.16	0.17	0.51	0.19	0.2	0.22	0.26	0.34	0.27	0.21	1.44	1.36	1.29	1.28	1.57	0.58	1.54	1.5	1.56	1.33	1.2	0.63
ENSMUSG00000007655	Cav1	10.91	11.21	9.77	8.93	13.59	7.8	7.18	5.62	11.64	11.46	15.35	9.7	13.26	15.75	10.38	15.01	13.12	8.93	10.4	12.26	11.24	11.13	10.75	9.96
ENSMUSG00000007656	Arpp19	40.13	42.86	38.96	41.03	47.59	43.35	44.61	42.78	43.63	42.4	43.45	42.98	36.52	39.11	41.2	38.51	38.05	35.05	39.29	39.75	39.68	36.88	36.05	37.37
ENSMUSG00000007659	Bcl2l1	21.62	20.17	21.63	23.85	20.07	18.76	19.02	19.85	22.68	20.5	20.8	22.42	20.57	21.89	20.37	21.02	21.04	28.68	21.46	22.73	17.61	18.41	16.67	19.24
ENSMUSG00000007670	Khsrp	64.72	62.98	67.03	66.16	59.37	63.33	61.34	69.76	67.28	71	74.77	70.81	53.07	54.64	51.38	56.59	55.37	47.93	53.26	56.07	62.86	59.03	64.97	63.29
ENSMUSG00000007682	Dio2	0.12	0.21	0.11	0.07	2.26	1.82	1.36	1.27	0.16	0.27	0.12	0.05	0.76	0.7	0.75	0.63	0.73	0.75	0.88	0.67	0.84	0.91	0.69	0.9
ENSMUSG00000007721	Ccdc124	63.43	53.99	71.28	51.44	68.96	52.91	60.78	48.11	71.27	59.88	59.3	48.82	60.1	58.39	56.33	59.41	55.09	79.94	64.2	64.82	66.07	58.14	69.23	79.66
ENSMUSG00000007739	Cct4	151.65	144.52	155.37	165.58	188.93	147.22	163.13	171.37	161.63	147.74	203.84	168.08	140.6	147.01	181.43	185.02	141.64	164.78	187.27	193.14	166.66	159.22	196.05	224.51
ENSMUSG00000007777	0610009B22Rik	15.82	16.85	15.15	17.67	15.8	13.12	13.12	14.11	14.63	14.82	16.45	16.85	15.6	14.71	18.22	16.5	14.96	16.85	18.25	19.34	14.05	16.77	15.9	16.93
ENSMUSG00000007783	Cpt1c	5.39	6.44	4.81	4.26	3.73	3.72	3.63	2.71	5.37	6.23	4.46	4.77	4.43	6.2	3.94	3.99	4.1	6.56	4.1	4.19	3.51	3.92	3.18	2.89
ENSMUSG00000007805	Twist2	19.65	17.98	16.29	21.84	21.66	18.43	16.41	11.54	17.72	20.64	15.17	19.76	10.84	13.64	8.08	11.5	10.82	12.39	8.45	9.12	13.12	14.2	11.18	12.62
ENSMUSG00000007812	Zfp655	5.9	7.08	6.49	6.29	6.82	6.65	6.55	6.59	6.87	6.94	6.96	6.61	6.54	7.06	6.99	7.36	6.81	5.09	6.59	7.23	6.35	6.9	5.81	6.42
ENSMUSG00000007815	Rhoa	101.25	94.27	102.09	96.77	113.64	84.07	92.27	89.92	104.97	95.94	112.93	93.84	91.61	101.05	97.26	110.75	90.94	95.06	105.81	110.97	102.12	93.79	109.1	121.9
ENSMUSG00000007817	Zmiz1	44.99	47.62	41.43	46.06	39.71	45.87	41.57	47.49	47.55	53.11	50.99	62.45	43.51	39.93	41.37	39.04	50.96	31.33	37.93	40.64	46.23	43.08	36.78	33.46
ENSMUSG00000007827	Ankrd26	3.63	4.36	4.3	4.59	2.84	4.11	4.15	4.57	4.26	4.54	3.32	5.41	3.19	3.63	3.52	3.04	3.54	2.17	2.95	2.93	3.59	3.86	3.3	2.42
ENSMUSG00000007833	Aldh16a1	12.42	12.87	14.11	13.01	12.41	11.46	10.98	11.95	13.2	12.67	14.19	11.43	8.24	9.03	9.96	10.38	8.08	10.3	12.01	11.58	10.74	10.62	14.1	13.56
ENSMUSG00000007836	Hnrnpa0	247.38	226.02	232.29	252.76	243.51	263.75	226.26	250.05	248.29	230.12	234.33	254.79	171.68	180.66	190.17	211.23	177	218.52	212.44	204.18	214.09	213.59	236.26	239.89
ENSMUSG00000007837	Prrg2	4.83	5.12	5.06	4.69	5.45	4.21	4.54	4.44	5.54	5.58	5.51	5.44	4.69	5.9	4.2	4.73	5.37	6.18	4.59	5.4	4.22	4.37	4.2	3.78
ENSMUSG00000007850	Hnrnph1	258.42	277.99	280.42	294.79	281.61	298.38	310.49	298.77	295.14	277.86	278.92	313.84	224.15	237.76	262.24	241.42	227.63	232.97	269.28	255.24	262.74	261.53	266.8	278.84
ENSMUSG00000007867	Ift43	22.1	24.21	24.38	23.12	29.93	22.23	20.99	18.73	21.21	23.97	24.83	20.88	22.29	22.4	24.35	23.5	21.42	26.24	21.81	23.63	22.63	22.53	23.38	27.75
ENSMUSG00000007872	Id3	158.29	195.52	186.78	218.74	197.21	142.45	206.2	211.62	174.63	173.27	174.98	178.66	105.82	130.81	143.63	159.08	112.89	127.18	154.01	172.16	158.15	150.77	184.21	201.93
ENSMUSG00000007877	Tcap	2.52	2.71	2.08	0.87	0	0.06	0.04	0.32	0.3	1.18	0.14	0.13	5.53	5.93	3.17	4.41	2.89	4.68	3.08	3.08	4.85	4.46	4.12	4.71
ENSMUSG00000007880	Arid1a	34.67	35.13	35.05	39.36	35.01	44.63	45.14	49.76	36.52	39.73	36.51	47.54	28.7	28.99	32.97	28.96	33.48	21.95	30.71	31.64	33.61	34.13	34.57	30.71
ENSMUSG00000007888	Crlf1	41.28	39.15	40.14	34.73	18.19	22.98	16.9	11.74	25.31	23.52	26.55	23.28	2.48	3.21	0.42	3.45	3.86	0.88	0.41	3.14	6.54	5.75	5.46	7.06
ENSMUSG00000007891	Ctsd	71.49	75.31	69.74	65.79	110.04	64.4	68.94	69.23	69.89	75.51	85.36	62.64	95.99	108.18	95.01	117.2	88.01	123.93	109.8	113.58	82.99	91.58	96.67	105.56
ENSMUSG00000007892	Rplp1	1189.55	1124.89	1310.56	1280.18	1293.19	848.02	1050.56	952.16	1211.88	1098.87	1376.02	1126.96	889.53	1061.8	1177.41	1377.5	805.66	1314.75	1336.11	1399.12	1032.83	1130.45	1510.87	1828.23
ENSMUSG00000007907	Cabs1	0	0	0	0	0	0	0	0	0	0	0	0	0	0	0	0	0	0	0	0	0	0	0	0
ENSMUSG00000007908	Hmgcll1	1.6	1.4	1.82	1.83	1.28	1.36	1.78	1.48	2.24	1.89	2.19	2.56	3.16	3.21	3.76	2.99	3.41	3.2	3.84	3.55	2.75	3	2.19	2.33
ENSMUSG00000007944	Ttc9b	0	0.03	0	0.06	0.07	0	0.18	0.13	0.08	0.03	0	0	8.37	8.12	9.54	7.14	8.25	18.3	9.97	8.46	2.18	4.09	2.67	2.9
ENSMUSG00000007946	Phox2a	0.07	0.02	0.04	0.06	0.45	0.4	3.02	4.41	0.02	0.02	0.02	0.08	1.15	3.4	0.95	3.62	0.83	1.67	2.21	1.26	0.29	0.32	0.72	0.34
ENSMUSG00000007950	Abhd8	35.48	33.82	35.59	36.24	35.85	29.6	32.48	33.61	37.47	33.56	31.95	34.87	34.52	38.05	37.08	40.04	33.2	50.73	40.23	39.33	30.65	34.44	36.09	35.04
ENSMUSG00000007987	Ift22	6.88	7.02	7.8	7.28	6.61	5.76	6.42	5.7	7.67	6.61	6.35	6.58	7.37	8.85	8.29	7.85	7.13	11.38	8.23	8.05	7.86	8.61	8.2	9.06
ENSMUSG00000007989	Fzd3	6.73	7.9	8.12	8.35	8.36	9.34	8.71	9.55	6.17	7.71	8.23	9.22	10.91	10.61	21.49	13.38	13.6	4.34	16.55	12.24	10.55	11.9	14.28	7.65
ENSMUSG00000008028	1700008O03Rik	0.18	0.09	0.08	0.08	0.21	0.07	0.21	0.13	0.03	0.1	0.08	0.1	0.12	0.2	0.18	0.08	0.09	0.22	0.16	0.11	0.07	0.27	0.12	0.14
ENSMUSG00000008035	Mid1ip1	8.73	8.93	9.39	9.2	14.9	8.88	9.13	5.57	10.56	12.28	9.9	9.46	15.64	17.42	14.97	16.99	15.44	22.85	19.88	18.03	12.03	13.97	12.18	13.08
ENSMUSG00000008036	Ap2s1	127.21	122.99	132.08	137.58	144.35	112.69	124.57	124.03	137.13	130.13	133.53	128	117.96	136.86	129.32	143.01	111.44	191.89	150.69	153.57	120.97	136.31	139.1	167.35
ENSMUSG00000008090	Fgfrl1	31.1	27.56	25.77	29.53	16.73	17.87	19.9	21.12	30.94	27.96	32.71	29.95	21.92	25.16	19.6	23.56	21.95	21.73	18.27	23.65	20.9	20.12	20.9	22.1
ENSMUSG00000008129	4930432K21Rik	0.94	1.03	0.96	1.43	0.88	0.73	0.92	0.79	0.89	1.22	0.84	1.22	0.87	1.22	1.04	0.96	0.76	1.09	0.99	0.89	0.78	0.89	1.05	0.93
ENSMUSG00000008136	Fhl2	3.19	3.69	3.38	2.43	7.2	5.02	4.57	3.19	3.35	3.78	2.96	2.33	5.74	6.46	3.53	4.95	4.85	5.54	3.74	4.38	3.83	3.75	3.06	3.69
ENSMUSG00000008140	Emc10	45.17	43.94	44.23	53.29	48.11	37.17	36.91	42.29	42.57	43.16	46.5	48.14	42.07	44.94	60.83	52.33	41.21	59.48	67.05	52.21	37.81	40.25	63.76	49.54
ENSMUSG00000008153	Clstn3	4.98	5.64	4.41	4.14	6.8	6.18	4.88	4.27	5.96	6.8	7.64	4.9	11.6	9.78	11.26	11	11.02	13.46	11.55	10.79	5.55	6.24	5.45	5.27
ENSMUSG00000008167	Fbxw9	8.49	9.1	8.34	8.31	8.7	7.8	7.95	7.38	8.95	8.73	8.06	7.72	9.4	11.37	9.84	8.53	8.38	12.77	10.54	9.69	7.91	8.01	8.82	8.33
ENSMUSG00000008193	Spib	0.04	0.07	0.08	0.05	0.09	0.08	0.04	0.06	0.06	0.17	0.1	0.08	0	0.04	0.01	0.05	0.04	0.04	0.04	0	0.06	0.04	0.05	0.06
ENSMUSG00000008200	Fnbp4	13.94	16.12	14.71	13.88	11.15	15.74	15.71	14.59	16.76	16.73	10.39	15.76	11.95	13.77	9.16	8.6	12.74	11.37	8.26	8.68	14.42	14.05	9.54	10.1
ENSMUSG00000008206	Cers4	0.96	1.34	0.97	0.66	1.02	0.71	0.62	0.46	1.24	1.42	1.02	0.79	1.36	1.49	0.8	1.04	1.36	1.36	0.99	1.05	0.95	1.09	0.68	0.72
ENSMUSG00000008226	Scrn3	3.98	4.45	4.2	4.04	3.74	3.26	3.38	3.37	4.56	4.09	4.27	4.07	3.49	3.75	2.96	3.13	2.93	2.99	2.92	3.25	3.38	3.1	2.52	3.12
ENSMUSG00000008301	Phax	33.47	33.93	34.55	37.17	35.95	34.29	36.41	38.33	37.12	34.7	35.38	34.78	30.22	31.51	30.46	34.16	31	39.5	33.34	36.05	31.49	32.53	31.69	36.81
ENSMUSG00000008305	Tle1	16.94	16.67	15.55	17.51	12.43	16.56	13.89	16.69	19.22	18.84	16.87	18.77	15.31	16.69	17.93	17.76	18.67	19.06	20.3	20.1	26.08	23.72	23.52	24.8
ENSMUSG00000008307	1700109H08Rik	0.23	0.42	0.21	0.07	0.08	0.25	0.22	0.27	0.27	0.24	0.08	0.1	0.32	0.26	0.17	0.09	0.19	0.04	0	0.04	0.19	0.08	0.16	0.15
ENSMUSG00000008318	Relt	1.42	1.24	1.63	1.43	0.79	1.06	0.96	1.18	1.52	1.52	1.65	1.79	1.58	1.31	1.01	1.26	1.13	1.59	1	1.17	1.44	1.44	1.42	1.31
ENSMUSG00000008333	Snrpb2	37.46	39.37	37.1	42.32	42.88	38.6	43.52	38.03	40.35	37.55	42.78	40.25	31.07	32.89	38.1	37.54	32.53	40.05	38.66	40.13	38.53	35.77	37.49	46.62
ENSMUSG00000008348	Ubc	89.86	49.66	73.8	39.63	59.55	53.4	45.53	35.85	43.61	52.43	53.68	37.63	54.43	81.89	76.63	100.47	72.47	98.11	56.88	53.37	47.23	50.06	53.03	52.99
ENSMUSG00000008373	Prpf31	38.39	36.06	41.57	39.65	42.19	40.59	43.07	38.58	42.28	38.37	46.45	39.66	30.82	31.65	35.52	38.18	30.67	36.3	38.15	39.18	37.97	34.94	42.99	49.76
ENSMUSG00000008384	Sertad1	12	11.47	10.69	12.61	10.38	9.45	9.54	11.2	11.7	12.9	14.34	11.66	9.41	11.34	9.74	11.23	7.85	10.44	8.38	10.22	8.95	8.96	10.6	11.48
ENSMUSG00000008393	Carhsp1	55.1	55.97	59.08	61.88	54.32	55.19	58.15	55.49	61.26	55.83	57.32	64.34	67.39	65.86	76.08	71.13	62.13	87.16	81	69.28	54.61	59.28	59.45	58.28
ENSMUSG00000008398	Elk3	32.64	31.98	31.86	30.23	24.68	24.25	24.09	20.97	30.09	31.51	30.81	30.99	21.95	26.12	18.73	24.45	23.83	18.15	17.76	22.01	23.98	22.7	19.96	20.66
ENSMUSG00000008429	Herpud2	9.9	10.41	9.94	10.58	12	9.56	7.87	10.03	9.81	11.27	10.99	10.78	12.62	13.1	12.75	13.17	11.11	10.31	12	12.42	11.06	11.42	11.21	10.36
ENSMUSG00000008435	Rdh13	7.4	7.75	8.98	9.18	8.85	9.41	9.99	10.67	8.66	8.92	9.25	9.36	6.68	7.87	8.08	7.75	7.83	7.7	8.4	8.56	9.06	8.35	9.04	9.39
ENSMUSG00000008438	Adam21	0.09	0.09	0.05	0.03	0.07	0.09	0.12	0.03	0.12	0.1	0.03	0.07	0.07	0.08	0.04	0.07	0.07	0.12	0.02	0.06	0.08	0.07	0.05	0.05
ENSMUSG00000008450	Nutf2	12.04	13.76	13.76	15.23	15.93	15.32	17.08	17.67	14.67	14.94	13.03	16.47	10.96	12.54	12.88	12.28	11.98	16.06	12.12	13.78	13.58	13.26	12.63	15.13
ENSMUSG00000008461	Fut1	0.03	0.12	0.05	0.03	0.09	0.13	0.09	0.04	0.05	0.04	0.04	0.06	0.09	0.14	0.04	0.1	0.02	0.04	0	0	0.02	0.04	0.01	0.03
ENSMUSG00000008475	Arpc5	48.02	49.16	46.48	47.78	59.19	43.48	47.28	46.05	46.88	47.43	50.95	44.72	66.02	69.68	66.79	70.44	61.07	75.12	77.65	72.16	54.6	59.4	58.31	63.11
ENSMUSG00000008482	Rnf151	0.27	0.03	0.28	0.5	0.38	0.33	0.62	0.47	0.42	0.05	0.41	0.41	0.36	0.05	0.71	0.39	0.25	0.05	1.1	0.4	0.3	0.13	0.98	0.63
ENSMUSG00000008489	Elavl2	0.81	0.83	1.07	0.77	1.05	0.98	1.97	1.78	0.77	0.81	0.88	0.98	15.85	14.37	22.62	17.05	16.61	15.2	22.6	18.42	7.7	10.23	8.58	7.35
ENSMUSG00000008496	Pou2f2	0.49	0.57	0.59	0.5	0.19	0.41	0.72	0.91	0.58	0.62	0.2	0.55	1.8	1.87	0.65	0.56	2.67	2.84	0.79	0.76	2.42	2.88	0.76	0.75
ENSMUSG00000008540	Mgst1	13.85	16.08	15.44	15.13	12.93	6.88	9.4	7.74	13.93	12.85	13.89	12.19	6.41	8.2	5.69	9.05	7.67	7.58	8.32	8.69	6.56	6.35	7.56	7.84
ENSMUSG00000008575	Nfib	8.58	11.22	6.83	6.7	7.48	8.48	6.81	5.54	6.47	8.96	4.29	5.7	18.82	19.45	8.47	10.11	15.19	9.24	5.1	7.09	5.26	6.4	2.63	2.58
ENSMUSG00000008590	Htr3b	0	0	0	0.04	0.03	0.07	0.17	0.18	0	0.01	0.01	0.03	0.07	0.08	0.08	0.1	0.07	0.06	0.07	0.03	0	0.03	0.06	0.02
ENSMUSG00000008601	Rab25	1.64	2.04	2.09	1.77	4.43	3.37	2.7	3.56	1.67	1.82	1.75	1.47	0.48	0.57	0.74	0.86	0.29	0.82	0.33	0.97	1.36	1.56	2.16	1.99
ENSMUSG00000008604	Ubqln4	51.17	47.06	52.14	55.62	50.94	44.97	47.62	56.15	54.36	51.21	55.19	55.98	41.08	44.79	45.06	50.94	40.5	46.16	49.1	51.28	51.08	47.72	52.57	60.39
ENSMUSG00000008658	Rbfox1	0.65	0.63	0.39	0.66	0.32	0.31	0.18	0.2	0.58	0.57	0.51	0.42	11.1	10.13	8.01	6.72	9.99	11.07	9.01	6.87	3.76	5.15	2.42	1.91
ENSMUSG00000008668	Rps18	174.06	169.95	198.54	2.65	402.46	283.53	169.95	1.35	193.62	166.7	1.9	2.37	262.95	146.72	170.02	2.09	249.41	166.71	196.12	1.19	343.49	162.15	207.52	2.16
ENSMUSG00000008682	Rpl10	5.77	5.48	5.42	5.65	5.34	4.71	4.3	4.66	6.33	6.15	8.17	5.96	5.21	5.22	5.28	5	4.42	4.88	5.29	4.81	5.9	5.02	7.06	6.57
ENSMUSG00000008683	Rps15a	20.36	15.83	22.19	22.12	15.74	13.42	19.81	18.85	20.76	14.24	22.29	19.07	12.2	13.82	17.97	20.61	12.25	14.04	18.81	22.78	12.92	14.75	20.3	25.09
ENSMUSG00000008690	Ncaph2	58.89	57.46	63.37	61.58	62	58.47	61.35	60.9	61.06	60.47	59.17	59.02	44.11	51.19	49.71	52.59	42.5	56.57	52.43	52.59	55.29	53.98	59.15	63.27
ENSMUSG00000008730	Hipk1	13.93	14.69	14.49	15.07	14.92	15.71	14.9	16.74	13.73	15.15	16.22	16.2	13.88	12.9	14.6	14.03	14.88	8.76	13.2	14.46	14.84	14.7	13.78	13.06
ENSMUSG00000008734	Gprc5b	11.08	11.82	12.97	13.22	9.61	8.89	9.74	9.96	11.75	11.29	12.35	11.66	10.71	11.06	14.2	12.49	10.35	10.7	14.04	11.73	12.89	12.99	14.61	13.82
ENSMUSG00000008763	Man1a2	15.4	16.85	16	17.06	18.3	23.3	18.39	21.61	17.65	19.78	19.99	21.06	16.34	17.15	15.25	15.33	19.64	11.75	14.53	16.02	15.51	15.43	13.18	12.19
ENSMUSG00000008789	Ceacam5	0	0	0	0	0	0	0	0	0	0	0	0	0	0	0	0	0	0	0	0	0	0	0	0
ENSMUSG00000008813	Tppp2	0	0	0	0	0	0	0	0	0	0	0	0	0	0	0	0	0	0	0	0	0	0	0	0
ENSMUSG00000008822	Acyp1	5.56	5.89	7.37	7.29	6.01	4.54	5.37	4.81	5.33	5.7	5.59	5.78	5.09	5.55	5.81	6	4.96	7.22	6.03	7.41	5.86	5.83	5.38	7.01
ENSMUSG00000008843	Cldn13	1.56	0.48	1.29	0.84	0.92	0.45	0.75	0.67	1.12	0.58	1.22	1.05	0.8	0.9	0.8	1.39	0.67	0.89	0.95	1.65	0.91	0.54	1.09	1.83
ENSMUSG00000008845	Cd163	0	0	0	0	0.01	0	0	0	0	0	0.01	0	0.01	0.06	0.03	0.02	0	0.02	0.01	0	0	0.01	0.01	0
ENSMUSG00000008855	Hdac5	13.22	12.53	12.11	11.98	11.73	11.98	12.19	11.76	12.87	12.24	10.67	11.63	17.63	19.25	15.15	15.65	15	21.42	15.62	14.56	16.11	16.71	14.19	13.56
ENSMUSG00000008859	Rala	28.33	30.05	30.95	31.78	35.39	33.22	33.04	34.56	30.3	30.13	30.84	32.4	37.19	38.7	35.65	36.32	37.6	41.2	37.99	38.54	32.49	35.57	29.51	33.04
ENSMUSG00000008874	Clec3a	0	0.1	0.06	0	0	0	0	0.04	0	0	0.11	0	3.2	1.77	1.71	1.5	1.06	0.88	0.91	0.86	0.54	0.67	0.1	0.15
ENSMUSG00000008892	Vdac3	30.78	29.43	32.7	33.37	37.78	29.92	30.84	34.62	33.19	31.6	38.21	32.61	31.28	34.32	37.78	41.51	32.63	43.97	42.19	42.16	33.39	33.39	38.55	49.88
ENSMUSG00000008932	Slc1a7	0.02	0.01	0	0.03	0.01	0	0	0	0.02	0	0	0	0.01	0	0	0.01	0	0.02	0	0	0	0	0	0
ENSMUSG00000008958	Vps72	85.41	85.15	95.34	90.84	96.38	89.75	92.48	94.36	95.15	89.48	91.82	92.57	67.98	72.33	70.62	75.79	65.54	87.23	81	79.93	75.98	76.97	85.27	94.11
ENSMUSG00000008976	Gabpa	16.7	20.02	17.92	17.3	20.66	20.46	19.43	20.26	17.77	19.15	18.6	17.51	16.15	18.06	16.53	17.16	16.56	10.5	15.47	16.24	19.38	18.41	16.4	17.58
ENSMUSG00000008999	Bmp7	29.4	34.7	30.29	30.57	18.8	26.58	23.92	27.81	20.09	23.04	18.57	23.03	11.86	13.24	9.05	11.11	13.72	11.11	9.68	12.28	21.34	18.53	14.06	16.48
ENSMUSG00000009013	Dynll1	121.87	114.14	119.29	145.81	129.55	97.56	119.01	132.8	130.94	113.98	140.27	138.31	96.16	108.6	122.59	127.41	91.7	122	127.16	130.44	97.66	102.64	137.64	147.45
ENSMUSG00000009030	Pdcl	13.58	16.21	14.74	14.67	16.97	15.08	16.86	16.17	15.24	15.89	17.44	14.51	18.55	18.3	22.45	19.42	17.85	16.07	22.04	20.63	18.32	18.07	18.71	17.41
ENSMUSG00000009035	Tmem184b	30.09	29.17	28.74	31.37	32.28	27.45	26.49	28.97	29.48	30.62	30.35	32.25	27.14	30.58	27.06	30.33	27.07	25.47	25.36	27.66	26.84	25.29	27.48	26.2
ENSMUSG00000009047	Gm5965	0	0	0	0	0	0	0	0	0	0	0	0	0	0	0	0	0	0	0	0	0	0	0	0
ENSMUSG00000009070	Rsph14	0	0	0	0	0	0	0	0	0	0	0	0	0	0.01	0	0	0	0.01	0	0.03	0	0	0	0
ENSMUSG00000009073	Nf2	29.51	30.38	30.1	28.99	27.43	31.67	30.94	29.63	30.38	31.38	25.22	30.52	32.17	34.34	28.69	28.65	34.43	34.25	29.59	28.82	30.6	32.34	23.43	23.44
ENSMUSG00000009075	Cabp7	0.04	0.07	0.05	0.03	0.01	0.03	0.33	0.66	0.03	0.02	0.02	0.01	2.08	2.08	1.45	1.19	2.78	6.2	2.95	2.59	0.91	1.35	0.6	0.68
ENSMUSG00000009076	Zmat5	27.65	29.49	28.42	28.78	25.05	21.76	26.54	23.91	30.37	28.08	27.46	28.22	23.09	24.6	26.54	26.74	21.26	36.43	29.41	26.64	26.06	26.47	29.01	33.8
ENSMUSG00000009079	Ewsr1	76.84	77.84	84.32	81.02	73.22	84.86	80.77	77.69	86.28	83.25	76.49	82.54	63.79	66.31	64.96	64.91	63.63	70.34	67.37	66.64	73.94	70.8	72.26	74.96
ENSMUSG00000009090	Ap1b1	25.61	23.56	24.35	24.03	26.78	21.83	22.47	24.11	25.92	25.79	32.67	23.88	27.88	28.17	31.67	33.76	27.74	32.86	33.65	34.26	26.67	26.27	31.71	30.84
ENSMUSG00000009092	Derl3	1.87	1.41	1.65	1.3	1.44	0.99	1.28	1.09	1.85	1.53	1.7	1.63	1.25	1.18	1.1	1.58	0.91	0.87	0.78	0.86	0.99	0.84	0.66	1.08
ENSMUSG00000009093	Gstt4	0	0	0	0	0	0	0	0	0	0	0	0	0	0.03	0.03	0	0	0	0	0	0	0	0	0
ENSMUSG00000009097	Tbx1	5.36	5.04	5.07	5.29	1.36	1.51	1.3	1.52	3.89	4.14	3.18	2.97	3.66	4.23	3.75	3.87	4.9	5.84	6.45	5.54	6.06	5.48	9.62	7.42
ENSMUSG00000009108	Gnat2	0.22	0.27	0.18	0.25	0.25	0.11	0.07	0.22	0.3	0.2	0.21	0.25	0.09	0.13	0.12	0.07	0.08	0.22	0.13	0.22	0.3	0.17	0.18	0.33
ENSMUSG00000009112	Bcl2l13	18.76	19.62	21.18	21.13	26.3	22.79	23.8	26.04	21.51	20.03	23.73	22.29	16.64	16.62	22.31	20.18	17.57	15.05	22.42	21.5	19.48	19.35	23.02	21.48
ENSMUSG00000009114	2610028H24Rik	0	0	0	0.02	0	0	0	0	0	0	0.02	0	0	0	0	0	0	0	0	0	0	0	0	0
ENSMUSG00000009115	Spatc1l	0	0	0	0	0	0.04	0.03	0	0	0.05	0	0.02	0	0	0	0	0	0	0	0.03	0.02	0	0	0
ENSMUSG00000009145	Dqx1	0.09	0.06	0.09	0.06	0.07	0.16	0.17	0.21	0.1	0.1	0.08	0.05	0.03	0.11	0.04	0.04	0.05	0.07	0.05	0.05	0.03	0.09	0.06	0.03
ENSMUSG00000009185	Ccl8	0	0	0	0	0	0	0	0	0	0	0	0	0	0	0	0	0	0	0	0	0	0	0	0.06
ENSMUSG00000009207	Lnp	10.85	15.31	13.09	11.01	8.63	10.78	10.04	9.63	10.73	11.46	10.87	9.3	6.46	6.08	8.11	6.53	7.19	4.54	7.73	6.82	7.42	6.47	6.09	5.92
ENSMUSG00000009210	Prr29	0	0.02	0	0	0	0.03	0.02	0	0	0.02	0.02	0.01	0.01	0.03	0	0	0.02	0.02	0.02	0	0	0	0	0
ENSMUSG00000009214	Tmem8c	15.17	12.97	10.68	9.43	0.26	0.99	0.47	1.13	5.86	9.63	7.44	2.77	23.42	23.79	11.84	17.7	11.74	15.18	12.43	10.21	15.46	14.62	9.75	14.59
ENSMUSG00000009216	Fam163b	0.7	0.57	0.66	0.63	0.2	0.46	0.38	0.56	0.87	0.65	0.94	1.24	1.03	1.22	0.82	1.09	0.6	0.78	0.59	0.58	0.71	0.71	0.57	0.48
ENSMUSG00000009246	Trpm5	2.03	2.79	1.17	1.3	0.5	0.09	0.04	0.02	1.61	2.67	1.26	0.9	2.25	2.74	0.31	0.75	1.48	1.06	0.16	0.43	0.34	0.38	0.09	0.15
ENSMUSG00000009248	Ascl2	0.2	0.24	0.16	0.21	0.16	0	0.15	0.1	0.26	0.19	0.16	0.13	0.14	0.05	0.08	0.08	0.07	0.09	0.1	0.15	0.07	0.11	0.11	0.13
ENSMUSG00000009281	Rarres2	2.31	2.01	1.54	1.82	3.29	0.3	0.4	0.25	1.27	1.68	0.98	0.98	3.51	4.99	1.18	5.15	1.5	1.58	1.86	2.77	0.28	0.84	0.51	0.31
ENSMUSG00000009291	Pttg1ip	33.47	36.11	33.41	34.79	39.23	28.76	31.09	30.47	33.64	34.79	35.67	30.34	31.74	36.63	30.79	39.3	30.2	33.74	32.71	34.19	29.95	30.53	31.72	34.04
ENSMUSG00000009292	Trpm2	0.03	0.03	0.03	0.02	0.03	0.04	0.04	0.01	0.04	0.04	0.03	0.04	0.15	0.09	0.07	0.09	0.16	0.16	0.19	0.12	0.04	0.07	0.04	0.04
ENSMUSG00000009293	Ube2g2	27.04	27.68	27.94	31.18	29.37	28.69	31.63	29.91	28.88	26.79	25.51	30.17	30.59	32.78	31.15	32.7	27.66	36.25	31.23	29.25	28.88	28.8	29.87	29.81
ENSMUSG00000009350	Mpo	0.26	0.53	0.39	0.65	0.19	0.08	0.2	0.15	0.15	0.55	0.47	0.56	0.49	0.53	1.19	0.51	0.49	0.72	0.59	1	0.55	1.07	1.62	1.47
ENSMUSG00000009356	Lpo	0.05	0.02	0.06	0.01	0.01	0.06	0.04	0.03	0.07	0.02	0.05	0.02	0.21	0.12	0.33	0.17	0.14	0.3	0.31	0.2	0.37	0.29	0.19	0.18
ENSMUSG00000009376	Met	4.98	5.05	5.25	5.78	5.07	4.47	4.82	3.93	5.31	5.64	7.5	6.92	3.43	3.4	3.9	3.47	3.35	2.16	3.23	3.56	6.42	5.17	6.82	6.39
ENSMUSG00000009378	Slc16a12	0.24	0.32	0.41	0.38	0.33	0.3	0.45	0.46	0.37	0.34	0.3	0.29	0.41	0.54	0.72	0.54	0.56	0.54	0.95	0.59	0.27	0.44	0.46	0.33
ENSMUSG00000009394	Syn2	0.43	0.48	0.2	0.42	0.29	0.32	0.59	0.46	0.57	0.36	0.11	0.51	2.71	2.34	2.4	2.04	2.52	3.21	2.76	2.11	0.85	1.17	0.85	0.51
ENSMUSG00000009406	Elk1	14.23	15.17	15.37	13.53	14.99	15.63	14.14	12.42	15.02	15.44	12.62	14.18	10.85	12.76	9.29	10.07	11.26	10.6	9.55	10.34	11.3	11.25	9.43	9.83
ENSMUSG00000009418	Nav1	5.57	5.82	5.71	6.02	8.35	8.19	9.48	10.14	5.58	6.82	6.59	7.71	8.29	7.84	8.23	7.75	8.4	5.1	7.46	7.17	5.55	6.07	5.45	4.92
ENSMUSG00000009470	Tnpo1	26.1	28.81	27.78	29.26	32.56	31.4	32.99	37.81	29.04	31.11	32.87	36.46	28.24	27.64	41.45	31.82	31.15	19.61	35.93	33.06	35	32.73	40.28	33.06
ENSMUSG00000009471	Myod1	28.57	19.45	22.03	25.79	0.54	1.58	1.52	2.92	16.3	19.39	22.42	13.18	32.99	31.32	19.31	29.28	21.24	23.09	17.95	18.66	21.13	18.84	14.28	17.11
ENSMUSG00000009487	Otog	0.07	0.04	0.05	0.04	0.01	0	0	0.01	0.02	0.04	0.03	0.02	0.09	0.08	0.04	0.06	0.04	0.04	0.02	0.02	0.03	0.04	0.01	0.01
ENSMUSG00000009535	Rnmt	8.52	9.4	9.61	9.8	9.52	10.05	10.89	10.77	10.01	9.54	9.54	10.33	10.08	10.45	10.92	9.54	10.08	10.15	10.65	10.51	11.01	11.05	10.08	10.38
ENSMUSG00000009545	Kcnq1	0.27	0.19	0.26	0.23	0.5	0.34	0.55	0.3	0.29	0.28	0.36	0.25	0.45	0.47	0.45	0.49	0.56	0.52	0.65	0.65	0.56	0.5	0.43	0.63
ENSMUSG00000009549	Srp14	61.15	58.46	59.63	60.72	60.73	47.63	59.9	53.95	69.47	61.41	58.36	58.65	63.29	76.01	73.63	70.79	60.72	100.05	80.82	74.65	60.4	70.1	68.56	78.25
ENSMUSG00000009551	6330409D20Rik	0.05	0.05	0.03	0.05	0.06	0	0.12	0.1	0.06	0.06	0.03	0.02	0.86	0.66	1.05	0.44	0.75	1.45	0.84	0.61	0.44	0.49	0.3	0.26
ENSMUSG00000009555	Cdk9	40.49	40.58	41.62	40.18	37.43	33	35.62	33.56	44.81	41.13	43.99	39.81	30.2	34.65	34.1	36.01	31.07	38.82	33.26	36.54	35.45	36.45	36.3	41.84
ENSMUSG00000009563	Tor2a	24.11	23.69	24.61	22.95	21.27	17.45	17.33	17.95	24.42	23.61	23.08	23.29	21.21	23.77	20.11	23.7	20.36	28.27	21.88	21.83	21.69	22.37	22.61	25.08
ENSMUSG00000009566	Fpgs	13.14	12.49	13.14	11.91	11.61	10.28	10.73	10.14	13.48	12.64	13.56	12.35	10.16	11.38	8.88	11.74	9.56	10.26	9.47	11	11.05	9.99	12.96	12.98
ENSMUSG00000009569	Mkl2	7.14	8.01	6.82	7.37	7.38	8.48	7.21	7.3	7.27	7.98	7.84	8.05	5.96	5.92	5.5	5.04	6.91	3.6	4.93	5.06	6.69	5.84	5.32	4.64
ENSMUSG00000009575	Cbx5	91.7	100.04	99.1	100.03	111.65	105.66	111.09	105.87	100.01	104.04	96.93	112	79.47	79.02	96.36	78.1	83.87	58.96	81.45	78.27	90.32	87.71	83.61	77.75
ENSMUSG00000009580	Odam	0	0.02	0	0	0	0	0	0	0	0	0	0	0	0	0	0	0	0	0	0	0	0	0.02	0
ENSMUSG00000009585	Apobec3	2.23	2.16	2.02	1.89	1.31	1.02	1.21	1.76	3.01	2.35	1.92	2.42	1.61	2.16	1.33	1.56	1.68	1.6	1.21	1.58	1.99	1.88	1.84	1.86
ENSMUSG00000009588	St6galnac1	0	0	0	0	0	0	0	0	0	0	0	0	0	0	0	0	0	0	0	0	0	0	0	0
ENSMUSG00000009596	Taf7l	0.04	0.03	0.02	0	0	0	0	0	0.04	0.03	0.03	0	0.02	0	0.02	0.07	0	0	0	0	0	0	0	0
ENSMUSG00000009614	Sardh	1.9	1.39	1.25	1.25	4.42	1.12	1.17	1.07	1.39	1.74	1.87	1.29	4.41	6.24	4.64	7.12	4.17	4.26	4.05	4.76	2.4	3.37	2.1	2.34
ENSMUSG00000009621	Vav2	6.44	6.4	7.23	7.63	4.81	5.64	6.6	7.14	7.55	6.24	4.96	8.52	10.59	10.46	11.72	10.19	10.87	14.19	12.26	10.37	9.83	11.33	9.29	8.02
ENSMUSG00000009628	Tex15	1.75	2.23	2.31	1.79	0.6	0.76	0.55	0.48	2.22	3.07	1.89	1.67	1.56	1.65	1.81	1.35	1.97	1.13	1.49	1.56	4.52	4.48	3	3.17
ENSMUSG00000009630	Ppp2cb	50.1	50.98	50.55	51.92	54.98	50.08	51.66	52.67	54.64	51.51	53.54	53.56	53.86	55	58.17	57.58	51.72	59.04	63.06	58.34	54.64	53.13	57.26	62.03
ENSMUSG00000009633	G0s2	4.25	5.14	2.57	3.68	7.89	3.98	1.92	3.18	5.34	5.38	2.61	3.09	5.86	7.36	3.52	4.69	5.44	6.89	2.82	3.7	4.87	4.54	1.89	2.74
ENSMUSG00000009640	Dmap1	30.57	28.97	28.79	27.27	24.99	26.14	25.18	23.8	30.92	29.67	29.1	27.26	20.45	24.5	20.32	23.83	23.87	28.38	21.89	23.13	23.83	23.78	24.8	27.19
ENSMUSG00000009646	Pla2g12b	0.05	0.03	0	0	0.03	0.02	0	0	0	0	0	0.02	0	0	0	0	0	0	0	0	0	0	0	0
ENSMUSG00000009647	Mcu	15.15	14.81	11.91	11.89	12.26	11.39	13.88	14.14	12.24	12.44	11.06	10.83	16.22	15.93	10.75	12.55	13.56	12.82	10.47	11.46	12.29	12.59	9.71	11.25
ENSMUSG00000009654	Oit3	0.29	0.57	0.44	0.42	0.26	0.23	0.21	0.15	0.44	0.55	0.45	0.24	0.16	0.37	0.24	0.39	0.23	0.24	0.24	0.26	0.19	0.31	0.24	0.32
ENSMUSG00000009670	Tex11	0.02	0.03	0	0	0.01	0.09	0	0.01	0	0.03	0.02	0	0.02	0.04	0.03	0.03	0.02	0.03	0.01	0	0	0.04	0.03	0
ENSMUSG00000009681	Bcr	15.24	15.01	15.74	17.31	14.92	17.52	16.37	18.49	16.18	16.42	16.27	18.61	17.15	16.02	18.29	16.99	17.84	17.43	17.74	17.33	13.22	14.32	13.8	12
ENSMUSG00000009687	Fxyd5	1.15	0.89	0.96	1.02	1.63	0.86	1.04	0.96	0.94	1.09	1.49	1.42	1.3	1.6	1.31	2.1	1.58	1.96	1.72	2.48	1.54	1.73	1.45	2.12
ENSMUSG00000009731	Kcnd1	0.51	0.5	0.52	0.42	0.83	0.59	0.45	0.48	0.44	0.65	0.57	0.5	0.94	1	0.88	0.88	1.18	1.18	1.14	1.08	0.5	0.63	0.55	0.46
ENSMUSG00000009733	Tfcp2	10.53	10.59	10.43	10.03	9.05	10.92	11.27	10.63	11.67	11.54	9.09	10.32	8.9	10.45	7.24	8.45	10.45	9.76	7.37	8.19	10.64	9.22	7.15	8.03
ENSMUSG00000009734	Pou6f2	0.11	0.16	0.11	0.15	0.03	0.03	0.03	0.03	0.19	0.21	0.13	0.18	0.46	0.35	0.37	0.23	0.78	0.59	0.48	0.52	0.32	0.41	0.17	0.14
ENSMUSG00000009739	Pou6f1	2.85	2.79	2.58	1.69	1.6	1.72	1.94	1.3	2.36	2.3	1.37	1.75	5.77	5.39	3.38	3.27	4.78	5.98	3.16	2.56	2.52	3.1	1.33	1.16
ENSMUSG00000009741	Ubp1	23.59	19.86	23.98	22.28	19.26	19.1	23.57	23.68	27.05	20.69	20.5	24.46	19.32	20.21	18.81	19.02	18.7	16.1	18.32	18.16	21.69	19.3	18.47	18.55
ENSMUSG00000009772	Nuak2	0.17	0.19	0.08	0.25	0.32	0.35	0.49	0.66	0.23	0.19	0.22	0.3	3.57	3.28	6.16	4.69	3.58	5.09	5.94	4.22	5.03	4.89	6.13	5.97
ENSMUSG00000009828	Ick	12.58	13.04	13.18	11.82	10.64	12.67	12.43	11.08	13.39	13.22	10	12.05	11.23	10.9	9.06	8.44	11.49	8.87	9.15	8.59	9.61	10.17	7.29	7.15
ENSMUSG00000009863	Sdhb	105.02	105.43	114.96	111.55	125.88	108.95	114.09	110.45	111.33	106.59	112.17	104.4	100.91	114.44	106.45	119.76	98.26	138.06	119.49	125.66	99.9	108.55	115.34	142.9
ENSMUSG00000009876	Cox4i2	13.08	12.41	13.68	14.77	13.52	12.47	13.34	10.12	12.76	10.51	12.42	9.67	2.51	3.65	2.98	4.51	2.61	3.85	1.88	3.1	3.6	3.17	3.99	4.46
ENSMUSG00000009894	Snap47	38.86	40.7	35.16	39.79	43.03	37.54	32.1	39.1	40.16	44.23	45.6	39.88	52.27	60.45	55.25	55.82	49.11	76.04	63.23	54.26	36.64	45.43	44.24	45.27
ENSMUSG00000009900	Wnt3a	1.34	2.14	1.68	1.43	1.05	1.2	1.05	0.57	1.2	1.38	1	0.86	1.72	1.89	2.54	1.78	1.42	2.38	2	1.68	2.67	2.84	3.24	3.18
ENSMUSG00000009905	Kdsr	2.88	3.27	3.06	3.22	2.75	2.89	2.85	2.44	3.23	3.21	2.6	2.8	2.02	2.56	1.5	1.87	2.11	2.01	1.37	1.86	2.09	2.03	1.6	2.02
ENSMUSG00000009907	Vps4b	10.23	11.23	10.3	10.1	11.76	11.59	11.05	11.47	11.08	10.64	12.42	10.66	9.08	9.85	9.85	9.68	9.86	8.57	9.9	10.55	11.23	10.35	10.1	10.98
ENSMUSG00000009927	Rps25	124.73	123.66	130.58	127.47	141.59	99.35	122.14	106.89	126.77	118.69	150.19	113.16	93.93	105.29	104.67	126.94	90.59	119.45	119.58	126.78	111.61	113.98	142.5	166.77
ENSMUSG00000009941	Nxf2	0.54	0.36	0.24	0.28	0.33	0.33	0.45	0.16	0.53	0.2	0.28	0.39	0.37	0.23	0.46	0.25	0.31	0.17	0.23	0.29	0.21	0.27	0.22	0.33
ENSMUSG00000009995	Taz	13.56	14.57	15.09	13.82	12.69	12.98	13.5	11.84	16.16	14.46	12.42	12.67	10.09	12.53	9.88	10.09	10.91	13.42	10.44	10.05	12.96	12.33	11.45	12.84
ENSMUSG00000010021	Kif19a	0.06	0.07	0.05	0.03	0.05	0.05	0.13	0.15	0.06	0.03	0.11	0.07	1.66	1.69	1.02	0.94	1.26	1.76	0.85	0.78	0.44	0.56	0.43	0.25
ENSMUSG00000010025	Aldh3a2	5.1	5.72	5.21	5.25	5.78	4.45	4.78	4.33	5.23	5.86	5.65	5.05	5.58	6.32	5.71	6.74	5.5	5.41	6.06	6.05	4.98	5.38	5.19	4.91
ENSMUSG00000010044	Zmynd10	0.21	0.24	0.17	0.19	0.06	0.05	0.06	0.09	0.14	0.16	0.17	0.12	0.08	0.1	0.04	0.06	0.12	0.12	0.08	0.08	0.1	0.22	0.1	0.11
ENSMUSG00000010045	Tmem115	20.71	19.07	18.47	19.71	22.08	16.43	15.72	16.56	19.92	19.78	24.22	18.94	18.16	19.15	21.32	24.59	17.61	20.13	22.92	24.75	18.12	17.3	22.71	24.17
ENSMUSG00000010047	Hyal2	33.84	31.46	35.39	36.99	35.16	29.58	33.88	33.63	36.46	34.96	35.27	35.14	24.03	27.19	27.76	30.91	25.09	30.6	29.08	31.28	28.31	28.78	35.58	34.73
ENSMUSG00000010048	Ifrd2	16.77	14.33	18.41	16.56	15.82	13.35	15.66	16.43	18.15	16.03	15.49	16.02	10.08	12.41	11.61	12.69	9.86	11.8	11.15	12.37	14.28	13.01	16.12	17.07
ENSMUSG00000010051	Hyal1	1.15	1.17	1.44	1.41	0.92	1.27	1.11	1.26	1.48	1.37	1.16	1.51	0.63	0.78	0.69	0.78	0.86	0.59	0.57	0.72	0.97	0.89	0.83	0.69
ENSMUSG00000010054	Tusc2	20.38	18.83	22.97	21.14	19.06	16.79	23.22	21.1	24.08	21.1	18.04	23.37	22.13	26.28	27.08	23.07	21.93	36.75	30.44	26.22	21.34	25	27.1	25.79
ENSMUSG00000010057	Nprl2	12.79	11.74	12.59	12.6	11.94	12.56	13.1	10.67	13.39	11.9	11.53	12.46	11.02	12.75	9.42	11.91	10.36	16.68	11.73	12.55	10.4	11.7	9.8	12.8
ENSMUSG00000010064	Slc38a3	1.4	1.32	1.38	1.14	1.18	0.88	1.01	0.96	1.51	1.41	1.48	1.23	2.71	2.53	2.67	2.77	2.31	2.91	3.2	2.74	1.91	2	2.32	2.6
ENSMUSG00000010066	Cacna2d2	0.68	0.71	0.54	0.51	0.3	0.28	0.36	0.13	1.11	1.07	0.57	0.71	4.2	3.83	3.17	2.76	3.75	4.37	2.61	2.55	1.64	2.14	0.94	0.77
ENSMUSG00000010067	Rassf1	14.82	15.04	14.57	15.92	9.25	11.38	11.64	10.06	15.81	15.23	8.22	15.26	11.03	13.68	7.41	8.47	10.38	12.65	6.92	8.36	10.61	10.95	7.92	9.1
ENSMUSG00000010080	Epn3	1.1	1.16	1.29	1.57	1.52	1.53	1.4	1.82	1.5	1.41	1.51	1.46	0.45	0.76	0.33	0.79	0.43	0.54	0.25	0.65	0.81	0.76	0.83	0.92
ENSMUSG00000010086	Rnf112	0.16	0.11	0.09	0.06	0.35	0.2	0.35	0.28	0.13	0.21	0.19	0.17	1.71	1.66	1.1	1.29	1.34	1.79	0.88	0.83	0.25	0.48	0.15	0.14
ENSMUSG00000010095	Slc3a2	28.27	28.1	31.22	27.93	31.07	26.47	27.68	23.04	30.54	29.8	32.06	27.24	26.98	27.4	30.16	31.55	26.43	33.17	34.72	33.46	31.38	29.99	35.29	40.19
ENSMUSG00000010097	Nxf1	35.02	34.84	34.73	34.47	28.41	32.93	34.35	32.78	40.04	36.61	29.95	35.83	26.55	31.88	24.38	25.87	27.14	32.91	25.81	26.4	31.58	31.11	28.41	31.66
ENSMUSG00000010110	Stx5a	25.34	25.04	24.19	23.64	24.99	23.61	23.31	20.62	26.16	25.2	22.67	22.69	20.51	23.82	18.05	22.16	19.66	24.59	18.62	21.93	21.84	21.65	19.44	24.51
ENSMUSG00000010122	Slc47a1	0.05	0.04	0.07	0.05	0.1	0.03	0.05	0.02	0.03	0.04	0.03	0.01	0.03	0.06	0.03	0.16	0.02	0.07	0.04	0.04	0.09	0.02	0.1	0.04
ENSMUSG00000010136	Pifo	0	0	0	0	0.03	0	0	0	0	0	0	0.02	0.08	0.03	0	0.03	0	0.14	0.09	0.06	0.03	0.05	0.03	0.08
ENSMUSG00000010142	Tnfrsf13b	0.29	0.58	0.34	0.32	0.26	0.19	0.11	0.29	0.3	0.46	0.35	0.32	0.51	0.58	0.32	0.39	0.36	0.71	0.5	0.36	0.48	0.54	0.46	0.46
ENSMUSG00000010154	Spire2	0.4	0.67	0.54	0.66	0.66	0.77	0.88	1.3	0.44	0.39	0.56	0.82	5.04	4.77	5.93	4.58	4.85	8.82	6.68	5.15	2.31	3.37	2.63	2.59
ENSMUSG00000010175	Prox1	2.95	2.83	1.88	2.19	0.59	0.57	0.88	0.98	0.81	1.44	0.84	0.48	5.31	4.61	4.86	4.19	4.84	3.25	4.56	3.64	2.6	3.07	2.21	1.96
ENSMUSG00000010205	Raver1	79.08	77.86	81.74	79.23	85.04	79.11	74.77	77.43	83.12	83.56	89.65	82.6	55.01	58.78	61.02	64.71	56.77	54.48	67.37	64.34	71.74	65.63	82.39	81.96
ENSMUSG00000010277	2610507B11Rik	38.08	39.87	39.89	39.19	35.48	35.45	35.46	37.01	40.98	43.08	34.56	42.99	33.05	36.35	34.42	33.43	35.07	27.42	33.28	32.12	36.28	37.91	34.99	29.73
ENSMUSG00000010290	AI597479	12.42	13.98	13.65	13.63	12.96	13.37	12.87	12.16	14.22	13.85	15.15	15.07	13.54	13.32	14.91	12.82	13.04	10.94	15.29	13.42	15.14	12.94	12.29	12.71
ENSMUSG00000010307	Tmem86a	6.76	7.06	7.34	5.71	9.59	6.78	6.49	5.95	7.27	7.88	7.57	5.69	8.36	10.23	6.62	9.18	8.92	10.55	7.47	8.64	6.34	6.39	6.68	5.67
ENSMUSG00000010311	Optc	0.25	0.36	0.22	0.15	0.32	0.12	0.13	0.12	0.15	0.27	0.24	0.12	1.41	1.6	1.78	1.43	1.25	2.06	1.59	1.03	0.68	0.87	0.46	0.56
ENSMUSG00000010342	Tex14	0.05	0.05	0.06	0.05	0.05	0.05	0.05	0.07	0.03	0.04	0.03	0.04	0.13	0.32	0.06	0.14	0.1	0.11	0.06	0.06	0.08	0.06	0.05	0.06
ENSMUSG00000010358	Ifi35	1.58	1.47	1.42	1.37	1.36	0.7	0.88	0.83	1.61	1.41	1.41	0.95	1.02	1.82	0.81	1.19	0.83	1.78	1.21	1.39	1.14	1.36	1.32	1.84
ENSMUSG00000010362	Rdm1	14.3	16.42	11.99	13.21	14.23	11.65	13.13	11.62	12.68	13.19	13.16	10.35	8.91	11	11.38	11.55	8.43	13.54	12.17	12.1	9.61	11.39	10.72	12.01
ENSMUSG00000010376	Nedd8	215.83	206.4	235.58	236.5	247.83	198.77	226.74	209.4	242.21	214.88	219.07	228.75	185.69	207.87	203.54	219.46	172.41	270.71	225.49	222.49	199.06	205.7	239.24	278.04
ENSMUSG00000010392	Gosr1	9.55	11.4	9.39	9.7	9.89	10.27	9.68	9.27	9.88	10.98	8.52	8.84	9.81	11.14	9.19	9.13	10.56	8.5	9.64	9.09	9.56	9.8	8.77	8.06
ENSMUSG00000010406	Mrpl52	87.92	83.88	92.84	92.35	109.56	86.05	101.83	85.97	89.64	82.18	87.01	80.37	76.43	85.29	77.32	97.52	70.35	118.04	93.83	94.4	80.32	87.46	91.09	105.67
ENSMUSG00000010435	Spaca7	0	0	0	0	0	0	0	0	0	0	0	0	0	0	0	0	0	0.04	0	0	0	0	0	0
ENSMUSG00000010453	Kansl3	19.97	20.68	20.1	20.38	18.78	22.85	24.56	24.5	22.43	20.87	14.29	21.79	15.44	18.03	11.83	13.37	16.41	15.99	12.36	13.43	19.38	18.28	14.19	13.47
ENSMUSG00000010461	Eya4	8.43	8.63	6.84	7.41	9.13	10.93	11.42	8.32	5.81	7.36	5.31	6.12	6.24	7.4	3.97	4.86	7.51	2.97	3.13	5.75	4.5	4.73	3.09	2.77
ENSMUSG00000010476	Ebf3	32.88	32.97	24.77	24.56	7.68	5.18	7.05	6.95	23.19	26.87	23.98	21.01	45.77	38.54	39.44	33.79	53.78	43.22	42.37	43.74	25.92	29.99	21.71	19.64
ENSMUSG00000010492	Uckl1os	0	0	0.01	0	0.21	0.07	0.09	0.02	0	0	0.01	0	0.02	0	0	0.01	0.01	0	0.01	0.04	0.01	0	0	0.01
ENSMUSG00000010505	Myt1	0.02	0.03	0.02	0.01	0.11	0.11	0.59	0.61	0.04	0.02	0.01	0	22.08	19.71	27.23	19.93	21.7	21.38	27.86	19.67	10.61	15.07	11.58	8.61
ENSMUSG00000010517	Faf1	16.82	16.82	15.9	17.39	17.57	15.77	16.27	16.51	16.91	16.88	18.64	17.02	16.73	16.64	18.48	18.82	16.99	19.62	19.22	19.36	17.44	17.34	17.6	20.54
ENSMUSG00000010529	Gm266	2.86	2.85	3.2	4.71	12.38	4.53	7.01	5.81	4.51	4.86	5.12	5.34	2.78	3.96	2.05	4.67	2.83	2.73	2.58	5.65	4.49	4.29	4.88	5.39
ENSMUSG00000010538	Tsacc	0.81	1.06	0.56	0.87	0.91	0.52	0.88	1.08	0.71	0.87	0.86	1.18	0.73	1.09	0.66	0.61	1.02	1.04	0.57	1.47	1.09	1.46	1.04	1.38
ENSMUSG00000010554	Mettl16	4.76	4.76	4.96	5.95	5	5.32	5.53	6.5	4.97	5.06	5	6.24	4.11	4.23	5.04	4.49	4.26	4.18	4.81	4.78	4.33	4.48	5.13	4.76
ENSMUSG00000010592	Dazl	0.01	0.01	0.02	0	0.02	0.01	0.02	0	0	0	0	0	0.02	1.02	0.03	0.3	0	0	0	0	0.03	0.01	0.02	0.01
ENSMUSG00000010601	Apol7a	0	0	0	0	0.01	0	0	0	0	0	0	0	0.01	0	0	0	0	0	0	0	0	0	0	0
ENSMUSG00000010607	Pigyl	19.87	21.42	18.78	16.86	21.01	14.68	18.31	12.29	18.66	21.67	16.48	14.06	16.27	21.08	15.75	18.27	15.69	25.38	16.61	19.12	16.24	19.07	14.76	17.75
ENSMUSG00000010608	Rbm25	33.42	35.82	34.23	36.33	26.85	36.12	35.55	37.62	37.57	36.52	29.83	39.67	28.6	30.44	24.78	23.3	29.84	22.82	23.05	23.19	33.56	32.73	25.87	25.66
ENSMUSG00000010609	Psen2	3.3	3.25	2.61	3.09	2.11	1.37	1.61	1.54	3.49	3.2	4.42	2.81	2.95	3.75	2.16	3.77	2.98	3.87	2.56	3.86	2.72	2.94	2.59	3.51
ENSMUSG00000010651	Acaa1b	0.19	1.15	0.33	1.21	0.83	1.45	0.2	1.07	0.35	1.54	1.58	1.16	0.91	1.34	1.14	1.54	0.74	1.72	1.21	1.57	0.8	1.1	1.14	1.52
ENSMUSG00000010660	Plcd1	8.92	8.19	8.31	7.19	6.53	5.35	6.2	5.52	9.39	9.35	9.26	7.43	9.35	10.75	7.88	9.64	9.39	11.49	9.64	8.9	8.72	8.74	8.59	8.74
ENSMUSG00000010663	Fads1	56.92	55.87	54.78	56.96	72.9	60.96	57.85	56.96	63.99	61.22	76.83	63.43	56.73	58.28	61.48	69.89	57.27	62.82	69.59	74.91	62.23	59.01	69.62	77.94
ENSMUSG00000010721	Lmbr1	1.78	2.16	1.88	1.97	2.17	2	2.12	2.01	2.22	2.17	2.05	2.11	2.74	2.75	3.24	2.81	3	2.91	3.39	3.13	2.35	2.43	2.3	2.28
ENSMUSG00000010751	Tnfrsf22	3.05	3.25	3.02	2.95	2.7	3.14	2.63	2.31	3.05	3.57	2.98	3.13	2.58	2.75	2.01	2.04	2.66	2.26	2.01	2.57	2.75	2.26	1.86	2.11
ENSMUSG00000010755	Cars	12.2	12.21	13.06	13.13	13.15	13.71	13.73	12.55	13.21	13.36	12.96	13.24	12.59	13.36	13.66	12.76	11.87	15.18	15.53	13.87	14.36	14.43	17.04	17.12
ENSMUSG00000010760	Phlda2	5.96	3.82	4.91	5.35	7.36	0.56	1.99	0.98	4.38	3.44	4.51	3.32	1.31	2.39	1.12	1.87	1.34	1.54	0.93	1.48	0.85	0.72	1.09	0.87
ENSMUSG00000010796	Asz1	0	0	0	0	0.19	0.03	0.12	0	0	0	0	0	0.01	0.2	0.06	0.02	0	0	0	0	0.03	0	0	0.02
ENSMUSG00000010797	Wnt2	1.1	0.79	1.09	0.93	34.56	6.32	17.37	7.61	1.5	1.42	1.59	2.4	4.08	4.01	2.33	3.13	3.52	2.91	2.12	1.94	2.04	2.32	1.72	2.45
ENSMUSG00000010803	Gabra1	0.11	0.17	0.05	0.09	0.51	0.11	0.2	0.19	0.12	0.21	0.09	0.05	0.34	0.55	0.13	0.36	0.22	0.22	0.2	0.39	0.46	0.39	0.32	0.25
ENSMUSG00000010825	Grid2ip	0.29	0.22	0.2	0.2	0.21	0.08	0.12	0.05	0.19	0.19	0.21	0.21	0.05	0.12	0.07	0.04	0.1	0.12	0.14	0.12	0.12	0.08	0.1	0.09
ENSMUSG00000010830	Kdelr3	16.21	15.65	12.53	10.59	14.89	3.5	6.25	3.97	9.83	11.16	11.82	7.29	22.46	24.34	13.51	22.99	15.93	19.54	13.62	15.11	11.49	10.67	9.71	13.09
ENSMUSG00000010841	1700006E09Rik	0	0	0	0	0	0	0	0	0	0	0	0	0.03	0	0	0.04	0.04	0	0	0	0	0	0	0
ENSMUSG00000010911	Apip	31.44	25.35	31.11	28.57	35.06	25.15	28.45	22.99	34.04	25.11	31.16	28.96	27.36	24.64	23.34	29.89	24.32	26.59	24.8	31.44	27.62	22.61	21.81	31.86
ENSMUSG00000010914	Pdhx	9.49	9.65	9.56	9.42	8.68	9.01	9.55	9.46	11.11	9.15	9.68	9.2	8.35	9.73	10.31	9.95	8.11	11	10.61	10.53	8.75	9.63	9.81	10.64
ENSMUSG00000010936	Vac14	15.86	14.32	15.69	15.65	17.81	16.32	15.85	17.54	17.69	16.36	16.9	16.19	15.75	16.49	15.33	15.97	15.12	18.9	18.13	16.93	16.88	17.04	17.83	19.04
ENSMUSG00000011008	Mcoln2	0.25	0.19	0.06	0.05	0.08	0.04	0.04	0.13	0.18	0.19	0.15	0.11	0.06	0.24	0.06	0.15	0.05	0.15	0.11	0.13	0.26	0.23	0.12	0.36
ENSMUSG00000011034	Slc5a1	0.01	0.06	0.04	0.03	0	0.01	0.01	0.01	0.01	0.02	0.01	0.01	0.01	0	0	0.04	0	0.01	0	0.01	0	0.01	0	0
ENSMUSG00000011052	1700049J03Rik	0	0	0	0	0	0	0	0	0	0	0	0	0	0	0	0	0	0	0	0	0	0	0	0
ENSMUSG00000011096	Akt1s1	26.56	24.54	26.66	25.59	30.94	24.03	25.29	24.94	26.09	24.16	25.46	22.77	22.75	26.61	22.13	27.48	22.01	30.91	25.59	27.38	24.89	24.76	28.36	30
ENSMUSG00000011114	Tbrg1	80.1	72.32	73.43	71.83	83.59	58.54	59.85	58.69	73.35	71.8	93.4	69.07	80.12	86.56	80.62	99.3	69.47	90.59	87.84	93.21	70.78	69.92	81.57	100.15
ENSMUSG00000011118	Panx3	0.67	0.31	0.16	0.19	0	0	0	0	0.07	0.47	0	0	0.01	0.04	0	0.01	0.06	0.04	0.01	0.03	0	0	0	0
ENSMUSG00000011148	Adssl1	3.96	3.11	3.04	2.81	1.65	0.5	0.94	1.38	3.05	3.1	2.69	2.39	3.31	3.55	1.81	3.1	2.63	2.76	2.11	2.66	4.22	3.53	2.8	3.51
ENSMUSG00000011154	1700026D08Rik	0.08	0.13	0.02	0.05	0.05	0.1	0.11	0.05	0.08	0.03	0	0.03	0.04	0.19	0.02	0.14	0.03	0.03	0.04	0.03	0.01	0	0	0.02
ENSMUSG00000011158	Brf1	21.98	20.76	21.28	20.54	19.21	21.12	20.52	19.86	23.4	21.19	17.14	21.56	19.61	20.89	15.49	16.39	20.15	21.15	16.18	16.15	20.36	20.23	16.07	15.8
ENSMUSG00000011171	Vipr2	1.09	1.35	0.84	1.19	0.88	1.45	0.85	0.6	0.99	1.7	1.48	1.14	0.98	0.91	1.02	1.02	0.78	0.63	0.79	0.86	0.83	0.65	0.56	0.69
ENSMUSG00000011179	Odc1	44.13	37.38	50.6	40.81	52.77	38.36	50.27	38.29	48.88	40.27	60.81	45.3	40.61	40.26	34.92	58.86	38.78	40.74	37	59.91	43.41	38.76	36.88	65.1
ENSMUSG00000011254	Thg1l	12.7	12.98	16.23	13.88	13.7	12.33	14.37	12.76	15.33	14.93	10.16	14.08	9.66	10.05	10.38	8.54	9.72	11.65	11.12	9.02	12.01	11.96	11.85	10.92
ENSMUSG00000011256	Adam19	16.23	15.71	13.45	13.4	14.89	12.12	12.83	13.8	13.45	16.97	13.44	13.99	24.44	24.17	18.13	21.67	26.07	19.01	21.29	22.72	19.44	19.31	16.41	14.19
ENSMUSG00000011257	Pabpc4	18.99	15.83	18.58	18.4	19.6	16.09	18.3	19.95	18.53	17.88	19.43	20.01	15.42	15.33	15.82	17.45	14.34	14.12	16.3	16.5	20.39	17.13	22.24	21.37
ENSMUSG00000011263	Exoc3l2	1.96	1.02	1.76	1.65	2.21	1.27	2.16	1.67	1.67	1.07	1.7	2.07	1.3	1.32	1.45	1.96	1.44	1.79	1.73	1.6	2.29	1.33	2.41	2.52
ENSMUSG00000011267	Zfp296	0.11	0.02	0.39	0.2	0.15	0.29	0.13	0.08	0.21	0.08	0.06	0.32	0.1	0.06	0.04	0.13	0.12	0.04	0.04	0.11	0.11	0.06	0.16	0
ENSMUSG00000011305	Plin5	0.07	0.04	0.03	0.01	0.03	0.04	0.08	0.02	0.08	0.09	0.03	0.04	0.02	0.05	0.02	0.05	0.01	0.06	0.05	0.02	0.04	0.01	0.03	0
ENSMUSG00000011306	Sugp1	23.97	23.34	25	19.82	23.17	22.53	22.98	19.67	23.44	23.5	23.98	19.61	20.7	22.91	18.23	20.97	20.17	25.67	20	21.9	22.43	22.69	20.45	24.03
ENSMUSG00000011349	Dmrtc2	0.04	0.06	0	0.05	0	0.07	0	0	0	0.02	0	0	0	0.05	0	0.02	0.04	0	0	0	0.02	0.02	0	0
ENSMUSG00000011350	Gm5893	0	0	0	0	0	0	0	0	0	0	0	0	0	0	0	0	0	0	0	0	0	0	0	0
ENSMUSG00000011382	Dhdh	1.2	1.32	1.54	1.31	0.88	1.02	1.19	1.41	1.2	1.64	1.1	1.38	1.27	1.4	1.32	1.21	1.11	0.75	1.03	0.82	1.6	1.22	1.25	1.27
ENSMUSG00000011427	Zfp790	6.57	6.31	5.9	6.7	5.53	5.91	5.88	6.31	6.94	6.33	6	7.1	6.68	6.4	6.55	6.12	7	5.56	5.92	5.69	5.68	6	4.86	4.92
ENSMUSG00000011463	Cpb1	0.01	0.02	0.02	0.01	0.02	0	0.02	0	0.01	0	0.01	0.01	0.11	0.04	0.1	0.07	0.05	0.03	0.01	0.04	0.02	0.02	0.06	0.02
ENSMUSG00000011486	Slc25a41	0	0	0.05	0.06	0.02	0.08	0	0.05	0.05	0.05	0.1	0	0.03	0.06	0	0.02	0	0	0.03	0	0	0.02	0	0
ENSMUSG00000011589	Fsd1	8.5	7.52	8.54	8.07	8.72	8.05	9.29	8.86	8.9	7.88	8.61	8.95	13.54	14.08	13.82	12.12	12.12	22.01	16.25	14.61	9.78	10.41	10.33	10.56
ENSMUSG00000011632	Pinlyp	0.04	0	0.13	0	0	0.04	0	0	0	0	0	0.07	0	0.04	0	0.04	0	0.04	0	0.04	0.08	0	0	0
ENSMUSG00000011658	Fuz	4.74	5.63	4.93	4.57	3.91	3.06	3.06	2.66	5.18	5.27	3.95	4.38	3.18	4.45	3.8	4.19	3.49	5.19	3.8	3.83	4.07	4.5	3.99	4.65
ENSMUSG00000011751	Sptbn4	0.08	0.1	0.09	0.08	0.14	0.08	0.08	0.04	0.07	0.1	0.08	0.06	0.36	0.32	0.23	0.26	0.35	0.39	0.23	0.29	0.11	0.14	0.06	0.04
ENSMUSG00000011752	Pgam1	14.81	14.29	17.77	18.15	17.76	14.25	16.95	16.48	15.78	14.43	18.78	19.85	13.17	13.54	15.26	17.36	13.62	13.9	17.04	18.39	19.2	17.11	18.1	25.44
ENSMUSG00000011831	Evi5	11.74	13.62	11.73	13.48	10.94	12.05	12.66	13.43	12.73	13.8	13.42	14.48	10.14	11.42	10.37	10.56	11.51	6.78	9.18	10.07	11.36	11.17	9.58	8.6
ENSMUSG00000011832	Evi5l	10.97	10.93	9.93	9.87	8.42	9.44	9.06	8.57	10.94	10.58	8.18	9.03	15.06	15.66	12.25	12.23	14.19	18.86	12.89	11.92	9.78	12.52	8.46	7.92
ENSMUSG00000011837	Snapc2	35.82	30.95	34.64	35.09	36.31	31.19	34.01	33.13	38.95	34.85	39.51	33.96	27.73	31.55	29.86	34.64	24.11	37.49	33.52	32.39	32.6	29.05	34.22	41.08
ENSMUSG00000011877	Git1	36.69	35.38	36.18	39.29	32.18	31.27	35.07	37.25	37.27	36.29	33.6	41.09	34.75	38.23	32.06	35.11	33.7	39.15	32.72	33.46	35.81	36.47	33.41	32.58
ENSMUSG00000011884	Gltp	29.98	31.4	31.15	29.97	30.53	25.04	25.84	25.68	32.43	34.2	35.68	33.14	25.62	27.26	27.62	30.98	26.03	28.91	28.06	28.72	28.46	27.18	29.71	32.04
ENSMUSG00000011958	Bnip2	22.07	23.52	22.83	24.63	22.85	23.8	25.31	24.34	24.61	23.02	21.36	24.02	20.42	22.53	18.49	22.01	19.47	19.27	19.25	20.2	22.26	22.14	21.73	23.17
ENSMUSG00000011960	Ccnt1	9.04	10.2	9.69	11.18	9.58	11.21	11.04	12.72	9.47	10.1	11.4	11.9	9.07	9.22	11.54	9.74	10.27	6.66	10.32	10.83	10.21	9.42	10.71	9.16
ENSMUSG00000012017	Scarf2	32.97	30.92	28.31	28.92	21.49	19.02	16.69	13.34	29.31	31.09	23.65	26.94	23.28	26.83	14.87	21.51	23.78	23.6	15.43	18.47	21.14	21.92	18.42	16.24
ENSMUSG00000012042	4930579F01Rik	0	0.05	0	0.01	0.09	0.17	0.06	0.03	0.02	0.02	0.04	0.06	0.01	0.08	0	0	0	0.02	0	0	0.02	0.02	0.02	0
ENSMUSG00000012076	Brms1l	17.47	21.17	18.74	19.03	16.48	19.17	19.13	16.82	18.76	20.18	14.71	17.72	15.67	20.33	14.76	15.01	16.49	16.75	14.07	15.07	16.19	16.09	12.31	12.92
ENSMUSG00000012114	Med15	19.02	17.81	19.1	17.77	17.15	18.08	17.54	17.51	18.78	18.25	20.18	18.74	17.15	17.24	15.48	17.95	16.63	16.73	17.61	17.39	16.97	16.56	17.88	17.77
ENSMUSG00000012117	Dhdds	20.87	21.01	20.49	20.72	24.1	20.11	20.47	19.54	20.77	20.59	23.54	19.57	18.29	19.43	18.77	22.08	16.84	20.5	19.95	21.2	18.75	18.92	20.09	22.64
ENSMUSG00000012123	Aim1l	0.88	1.01	1.05	1.1	0.87	0.93	0.61	0.77	0.93	1.13	0.88	0.73	0.26	0.24	0.21	0.25	0.22	0.16	0.14	0.19	0.64	0.66	0.56	0.62
ENSMUSG00000012126	Ubxn11	1.05	1.21	0.9	0.76	0.78	0.48	0.58	0.71	1.1	1.19	0.83	0.89	0.84	1.02	0.71	0.73	0.77	0.9	0.72	1.11	0.85	0.63	0.73	0.94
ENSMUSG00000012187	Mogat1	0.04	0.06	0.09	0.04	0.02	0	0.02	0.03	0.03	0	0.14	0.11	0.05	0.02	0	0.05	0.06	0.04	0.02	0.19	0.02	0.04	0.11	0.04
ENSMUSG00000012211	Tex22	0	0	0	0	0	0	0	0	0.08	0.02	0	0	0.02	0.02	0	0	0	0	0.03	0	0	0	0	0
ENSMUSG00000012282	Wnt8a	0.02	0.07	0.02	0.04	0	0	0.02	0.01	0.1	0.04	0.07	0.12	0.12	0.19	0.37	0.23	0.1	0.25	0.13	0.06	0.15	0.17	0.12	0.2
ENSMUSG00000012296	Tjap1	24.19	23.42	25.87	26.21	22.48	28.16	24.54	23.96	26.53	26.13	21.26	25.48	17.12	19.83	14.25	17.12	16.29	18.6	14.11	14.82	21.98	20.02	19.11	19.41
ENSMUSG00000012350	Ehf	0.02	0.04	0	0.02	0.33	0.29	0.32	0.1	0.01	0	0	0.01	0.01	0.03	0	0.04	0.01	0.01	0	0.02	0.01	0.01	0.01	0
ENSMUSG00000012396	Nanog	0.01	0.05	0.06	0.03	0.06	0.04	0.01	0.01	0	0.06	0.01	0.01	0.15	0.25	0.04	0.16	0.11	0.23	0.07	0.11	0.05	0.04	0.08	0.04
ENSMUSG00000012405	Rpl15	34.37	48.49	38.26	56.14	53.15	43.94	42.22	54.58	42.07	43.69	65.4	55.55	43.2	45.22	48.33	56.08	42.88	48.88	48.1	59.85	45.43	42.92	40.18	60.21
ENSMUSG00000012422	Tmem167	12.26	13	12.08	12.24	17.91	13.91	14.62	12.94	12.43	12.74	15.09	13.37	13.12	13.07	13.86	13.6	13.15	10.29	12.98	14.37	13.19	12.63	13.16	12.86
ENSMUSG00000012428	Steap4	0.25	0.14	0.08	0.14	0.28	0.11	0.06	0.07	0.19	0.27	0.33	0.19	0.52	0.63	0.28	0.53	1.42	0.93	0.51	1.08	0.45	0.46	0.21	0.21
ENSMUSG00000012429	Mplkip	5.78	6.89	5.42	6.56	8.46	6.85	6.88	6.99	7.07	6.11	6.4	6.78	5.14	5.6	5.44	5.3	5.3	5.63	5.43	6.09	6.51	6.89	6.41	6.45
ENSMUSG00000012443	Kif11	41.8	47.3	44.81	45.96	41.49	51.7	48.57	49.62	44.45	44.84	43.63	49.68	28.36	27.52	34.36	30.82	29.95	22.11	31.51	31.59	44.01	37.76	41.41	42.65
ENSMUSG00000012483	Rpa3	24.3	34.19	31.24	33.9	31.85	30.55	36.17	30.4	34.06	29.3	30.42	32.87	21.35	24.53	27.19	23.89	21.75	25.28	25.79	25.82	30.24	27.33	27.51	33.55
ENSMUSG00000012519	Mlkl	0.07	0.07	0.03	0.07	0.06	0.05	0.13	0.03	0.15	0.04	0.12	0.09	0.09	0.16	0.03	0.19	0.09	0.06	0.05	0.11	0.1	0.12	0.09	0.11
ENSMUSG00000012520	Phox2b	0	0.01	0.01	0.01	0.46	0.53	2.87	4.72	0.03	0	0.01	0.03	0.66	2.02	0.73	1.65	0.38	0.28	0.83	0.55	0.02	0.08	0.54	0.09
ENSMUSG00000012535	Tnpo3	41.4	44.23	43.92	46.08	47.41	47.57	46.6	49.41	46.22	46.17	46.05	49.36	38.29	39.29	40.66	40.47	39.32	33.93	39.45	39.94	43.44	41.62	44.46	42.33
ENSMUSG00000012609	Ttll5	2.96	3.29	3.46	3.6	2.62	2.94	3.38	3.56	3.41	3.5	2.85	4.13	3.03	3.14	2.86	2.68	3.02	2.7	2.54	2.48	3.26	3.28	2.74	2.65
ENSMUSG00000012640	Zfp715	5.79	6.88	5.86	5.59	5.7	5.39	5.57	5.16	6.06	6.15	6.07	5.33	5.49	6.48	5.58	5.42	5.73	4.14	5.93	5.44	5.3	5.31	5.14	5.46
ENSMUSG00000012705	Retn	0.02	0	0	0	0.02	0.02	0	0	0	0	0	0	0.01	0	0	0.06	0.02	0.02	0.02	0.06	0	0	0.02	0
ENSMUSG00000012777	Acpt	0.02	0.02	0.09	0.12	0	0.02	0.08	0.01	0.06	0.02	0.11	0.13	0	0	0	0	0	0	0	0	0	0	0	0
ENSMUSG00000012819	Cdh23	0.04	0.02	0.03	0.02	0.01	0.02	0	0.05	0.03	0.06	0.03	0.02	0.02	0.06	0.04	0.07	0.04	0.02	0.02	0.04	0.05	0.05	0.03	0.03
ENSMUSG00000012848	Rps5	1125.11	1069.63	1219.14	1147.06	1302.65	911.8	1069.44	990.42	1185.5	1045.86	1427.98	1039.84	810.34	934.86	1078.86	1252.7	750.37	1111.97	1220.12	1245.27	965.71	1008.87	1316.6	1601.42
ENSMUSG00000012889	Podnl1	0.68	0.27	0.16	0.29	0.08	0	0.03	0.02	0.08	0.22	0.09	0.12	0.02	0.05	0.05	0.08	0.3	0.19	0.08	0.18	0	0.06	0.01	0
ENSMUSG00000013033	Adgrl1	27.5	27.79	26.61	25.89	20.88	27.66	24.54	22.25	27.67	28.25	18.12	26.6	30.15	30.51	19.9	20.77	29.48	26.69	18	18.27	19.61	20.94	12.34	11.73
ENSMUSG00000013076	Amotl1	31.89	33.7	32.93	33.25	28.95	39.27	34.07	35.08	32.95	35.62	30.39	36.5	21.31	23.52	16.11	19.26	22.58	12.68	14.31	16.82	24.53	23.67	18.98	15.28
ENSMUSG00000013083	2200002J24Rik	0	0.18	0.1	0	0	0	0	0	0	0	0	0.08	0.07	0.08	0	0	0	0	0	0	0.09	0	0	0
ENSMUSG00000013089	Etv5	15.79	15.31	14.38	17.16	8.31	7.27	6.26	7.35	16.01	15.21	18.79	19.33	9.56	9.87	7.8	9.02	11.16	9.41	8.81	11.14	11.78	11.13	9.45	10.8
ENSMUSG00000013091	Tmem190	0	0	0	0	0	0	0	0	0	0	0	0	0	0	0	0	0	0	0	0	0.05	0	0	0
ENSMUSG00000013150	Gfod2	6.69	6.6	7.28	8.16	6.55	6.96	7.6	8.32	8.02	7.81	7.15	8.4	9.43	9.26	11.02	9.39	9.53	14.14	11.81	10.83	6.95	7.95	8.65	7.76
ENSMUSG00000013155	Enkd1	9.73	9.89	11.32	10.1	8.71	9.5	10.61	9.54	11.53	11.09	7.69	10.52	6.1	7.44	5.83	6.6	6.44	8.11	6.34	6.45	8.61	9.21	8.76	9.32
ENSMUSG00000013158	4933405L10Rik	0.02	0.02	0.03	0.02	0.05	0.05	0.06	0	0	0.03	0	0.02	0.02	0.02	0	0.05	0	0	0	0.03	0.02	0	0.03	0.07
ENSMUSG00000013160	Atp6v0d1	52.62	49.73	49.48	48.9	52.01	34.98	41.06	40.02	54.02	50.97	62.37	46.13	73.87	81.06	83.9	88.83	74.12	106.37	98.77	95.57	59.5	67.62	67.73	77.68
ENSMUSG00000013236	Ptprs	37.01	39.81	33.54	36.08	27.67	43.16	39.34	41.57	36.68	41.3	24.48	37.66	46.21	48.79	29.69	30.8	45.49	41.51	27.04	29.3	36.81	38.23	24.06	20.21
ENSMUSG00000013275	Slc41a1	8.36	8.5	8.49	9.75	7.49	7.69	6.63	7.92	8.83	8.91	8.97	9.57	7.56	8.03	6.59	7.24	7.73	5.76	6.74	7.11	7.75	7.18	7.63	6.9
ENSMUSG00000013338	Fer1l4	0.01	0	0	0.01	0.01	0	0.01	0	0	0.01	0.01	0.01	0	0	0	0.01	0.01	0	0.01	0	0	0	0	0
ENSMUSG00000013353	4931406B18Rik	0	0	0.01	0	0	0	0	0	0.01	0.01	0	0	0	0	0	0	0	0	0	0	0	0.01	0	0
ENSMUSG00000013367	Iglon5	18.06	17.37	15.84	17.16	10.03	14.33	11.04	6.61	18.76	18.28	15.53	16.57	20.97	20.27	18.09	16.11	19.71	29.82	20.44	17.57	10.44	13.89	9.23	8.16
ENSMUSG00000013415	Igf2bp1	26.94	22.87	27.54	34.35	30.45	29.29	36.36	42.94	35.01	30.67	34.68	44.93	16.29	16.09	22.72	20.13	19.67	13.95	22.18	23.1	27.78	23	33.1	35.36
ENSMUSG00000013418	B4galnt2	0	0.02	0	0	0.62	0.13	0.45	0.31	0	0	0.02	0	0.04	0.02	0	0	0	0	0	0.02	0	0.02	0	0
ENSMUSG00000013419	Zfp651	7.58	7.03	7	6.03	4.64	5.19	5.88	4.76	7.1	6.78	4.15	5.62	7.07	7.62	4.63	5	5.97	7.31	4.62	4.62	5.58	5.8	3.7	3.51
ENSMUSG00000013465	Nelfb	45.77	46.79	48.29	47.05	45.96	42.17	42.88	41.2	49.14	46.87	51.99	47.38	37.4	41.36	38.88	41.31	37.1	45.33	42.43	44.01	42.52	41.14	45.71	48.84
ENSMUSG00000013483	Card14	0.32	0.4	0.23	0.32	0.11	0.24	0.17	0.14	0.34	0.36	0.25	0.27	0.07	0.09	0.02	0.09	0.13	0.11	0.02	0.06	0.14	0.11	0.04	0.14
ENSMUSG00000013495	Tmem175	2.79	2.94	2.82	2.25	3.09	2.02	2.1	1.61	2.71	2.93	2.68	2.04	2.7	3.5	2.63	3.09	3.13	3	2.34	2.68	2.57	2.78	2.13	2.42
ENSMUSG00000013523	Bcas1	0.09	0.26	0.21	0.23	0.14	0.24	0.29	0.27	0.18	0.16	0.12	0.14	1.68	2.38	0.82	0.82	0.52	1.9	0.3	0.34	0.14	0.36	0.18	0.17
ENSMUSG00000013539	Tango2	5.07	5.24	5.65	5.16	4.61	3.9	4.51	4.57	6.18	5.03	5.45	4.81	8.74	9.84	10.75	9.32	7.95	13.42	10.85	9.68	6.53	7.57	7.44	8.38
ENSMUSG00000013562	4833413E03Rik	0	0.02	0.02	0	0	0	0	0	0	0	0	0	0	0	0	0	0	0	0	0	0	0	0	0
ENSMUSG00000013584	Aldh1a2	59.05	72.49	43.95	27.18	97.92	43.8	83.72	117.65	46.47	39.01	39.64	31.82	19.21	23.83	11.49	33.54	37.81	34.89	33.28	77.09	13.2	19.3	34	22.17
ENSMUSG00000013593	Ndufs2	133.96	125.63	135.81	130.28	139.52	106.3	118.98	115.07	137.44	124.36	140.54	126.79	108.23	119.84	139.29	130.51	102.87	141.91	146.59	134.04	119.33	124.94	161.24	156.33
ENSMUSG00000013611	Snx31	0.54	0.64	0.48	0.67	0.51	0.52	0.43	0.32	0.44	0.61	0.26	0.41	0.34	0.28	0.15	0.68	0.22	0.21	0.23	0.23	0.54	0.4	0.5	0.47
ENSMUSG00000013622	Atraid	26.31	27.08	23.22	23.2	24.43	18.13	18.32	14.7	23.48	24.84	21.3	17.35	23.89	30.28	24.67	27.76	23.72	34.41	24.86	25.73	22.89	27.33	22.36	27.29
ENSMUSG00000013629	Cad	19.77	20.64	22.63	23.59	28.28	22.34	23.18	26.47	20.97	23.97	28.54	26.34	14.92	14.51	24.49	20.32	16.72	12.2	22.06	22.73	19.11	17.33	27.74	28.2
ENSMUSG00000013643	Lypd8	0	0	0	0	0	0	0	0	0	0	0	0	0	0	0	0	0	0	0	0	0	0	0	0
ENSMUSG00000013646	Sh3bp5l	16.73	17.27	16.54	18.26	17.43	17.33	17.12	18.31	19.12	16.75	16.2	17.81	18.39	18.54	18.95	17.47	17.41	22.73	19.27	18.8	16.75	18.39	16.31	17.1
ENSMUSG00000013653	1810065E05Rik	0	0	0	0.03	0	0	0	0	0	0	0.04	0	0	0.03	0	0.04	0	0	0	0	0	0	0	0
ENSMUSG00000013662	Atad1	23.66	26.33	25.29	26.94	31.9	25.74	27.4	26.39	25.92	25.23	29.85	26.72	32.19	30.89	39.68	35.52	33.3	27.45	41.23	36.39	30.36	29.08	31.39	33.46
ENSMUSG00000013663	Pten	6.61	7.61	6.94	7.38	6.28	7.47	7.51	8.21	6.61	7.33	6.12	7.19	9.44	9.83	8.46	8.1	8.75	5.6	7.52	7.17	7.04	7.24	6.09	5.54
ENSMUSG00000013668	4933402N03Rik	0	0	0	0	0	0	0	0	0	0	0	0	0	0	0	0	0	0	0	0	0	0	0	0
ENSMUSG00000013698	Pea15a	32.93	28.85	31.22	33.15	34.75	21.94	26.4	26.3	33.89	34.9	30.84	37.22	82.72	87.32	84.08	84.17	70.1	103.73	80.58	76.51	58.44	65.25	54.12	60.86
ENSMUSG00000013701	Timm23	5.93	5.09	7.54	7.32	8.44	5.93	8.33	7.55	6.13	6.08	6.87	7.1	4.95	6.4	5.98	7.55	4.65	6.79	6.53	8.1	5.57	6.87	8.51	8.17
ENSMUSG00000013707	Tnfaip8l2	0.47	0.93	0.79	0.59	0.76	0.45	0.33	0.49	0.38	0.72	0.58	0.52	0.66	1.41	0.99	0.85	1.06	1.94	0.66	0.79	0.57	1.17	0.82	0.74
ENSMUSG00000013736	Trnt1	8.76	10.12	8.72	10.75	10.07	10.24	11.15	11.34	9.51	9.59	10.19	10.72	9.13	10.32	9.59	9.57	10.13	9.06	8.95	10.03	10.81	10.53	8.98	10.61
ENSMUSG00000013766	Ly6g6e	0.73	0.82	0.65	0.68	0.82	0.73	0.47	0.56	0.69	0.73	0.69	0.72	0.11	0.07	0	0.03	0.09	0.29	0.05	0.03	0.16	0.05	0.24	0.29
ENSMUSG00000013787	Ehmt2	71.92	66.88	71.92	73.39	71.8	70.43	69.61	74.68	74.57	73.68	75.09	76.57	55.74	61.46	63.64	65.38	57.18	66.61	64.73	65.63	62.33	60.83	69.94	65.36
ENSMUSG00000013822	Elof1	61.32	63.28	70.09	72.33	78.24	59.3	73.09	66.6	71.64	65.18	68.55	65.45	50.36	56.05	63.02	63.77	50.87	74.83	70.58	67	59.3	61.48	69.35	80.48
ENSMUSG00000013833	Med16	22.43	20.65	23.27	21.78	27.56	23.24	23.06	26.54	23.25	22.76	23.73	22.52	20.49	21.84	21.81	24.67	20.39	25.85	26.41	25.58	21.52	22.81	27.47	25.86
ENSMUSG00000013846	St3gal1	12.62	12.72	10.49	13.47	8.02	8.1	9.73	8.98	9.98	12.38	10.07	10.07	16.26	17.07	11.28	16.14	16.2	12.93	12.04	14.25	13.34	13.03	9.85	9.97
ENSMUSG00000013858	Tmem259	33.71	33.11	31.96	33.63	29.11	31.77	29.6	29.5	34.85	33.56	27.93	33.24	28.1	33.01	25.58	29.93	28.32	37.95	28.26	26.61	33.12	31.72	30.47	30.03
ENSMUSG00000013878	Rnf170	2.2	2.45	2.18	2.06	2.02	2.34	2.4	2.04	2.11	2.21	1.95	2.09	1.94	2.15	1.82	1.78	2.18	1.88	1.79	1.76	2.07	2.18	1.71	1.67
ENSMUSG00000013921	Clip3	62.53	58.34	57.82	59.91	67.22	64.67	59.42	63.6	64.67	65.45	74.48	63.39	69.62	72.14	71.6	76.82	70.21	74	78.49	78.74	63.2	64.85	64.17	68.11
ENSMUSG00000013928	Thap8	0.02	0	0	0	0	0	0	0.04	0.03	0	0	0	0	0	0	0	0	0	0	0	0.02	0.08	0	0.02
ENSMUSG00000013936	Myl2	0.02	0.06	0.02	0.03	0.1	0	0	0.01	0	0	0.04	0	0.11	0.16	0.02	0.02	0.09	0.1	0.02	0.02	0.05	0.04	0	0.14
ENSMUSG00000013973	Dedd	13.69	13.55	13.65	14.38	13.29	10.53	13.27	12.59	14.23	13.19	11.81	13.65	11.65	13.22	10.84	11.59	11.29	13.76	12.52	11.84	12.17	12.03	11.56	12.27
ENSMUSG00000013974	Mcemp1	0.03	0	0.03	0.02	0	0	0.06	0	0	0.03	0.03	0.04	0.06	0.15	0.03	0.06	0.03	0.14	0.03	0.21	0.05	0.19	0.13	0
ENSMUSG00000013997	Nit1	7.22	7.1	7.66	7.12	7.17	7.09	6.98	6.26	7.89	7.17	8.38	7.22	6.39	7.61	5.56	9	6.11	8.43	6.09	7.69	6.81	7.02	5.78	9.45
ENSMUSG00000014030	Pax5	0	0.01	0	0.02	0	0.01	0.01	0.01	0.01	0	0	0.01	0.85	0.67	0.87	0.64	1.17	0.64	0.85	0.73	0.37	0.65	0.26	0.2
ENSMUSG00000014039	Prdm15	4.39	4.37	4.41	4.79	3.27	4.29	4.79	4.86	4.37	4.59	3.58	5.28	3.73	4.01	3.77	3.43	3.98	3.34	3.57	3.46	4.1	4.22	3.95	2.88
ENSMUSG00000014074	Rnf168	16.42	17.77	16.98	17.61	14.77	17.82	17.29	18.53	16.46	17.47	14.8	18.95	13.1	14.21	12.41	11.59	13.46	11.06	10.85	11.04	16.46	14.99	12.08	11.49
ENSMUSG00000014075	Tctex1d2	10.84	13.38	13.73	14.75	8.05	8.06	10.95	10.46	11.15	12.21	13.23	12.58	6.9	12.57	9.19	12.58	6.76	16.23	11.27	12.87	8	12.16	9.28	16.25
ENSMUSG00000014077	Chp1	21.6	20.77	24.86	25.47	24.2	24.67	22.84	22.77	24.34	21.91	27.38	25.68	22.01	20.85	19.9	25.4	23.03	19.03	20.87	26.13	23.05	19.87	20.73	26.15
ENSMUSG00000014104	Sval2	0	0	0	0	0	0	0	0	0	0	0	0	0	0	0	0	0	0	0	0	0	0	0	0
ENSMUSG00000014158	Trpv4	1.21	0.82	0.63	0.79	0.37	0.41	0.44	0.31	0.39	1.08	0.38	0.29	0.99	1.16	0.24	0.57	0.7	0.51	0.21	0.44	0.37	0.42	0.3	0.23
ENSMUSG00000014164	Klhl3	1.44	1.55	1.6	1.51	0.87	1.35	0.89	1.28	1.82	1.69	1.16	1.97	1.72	1.73	1.49	1.17	1.83	1.11	1.17	1.28	1.42	1.63	0.93	0.67
ENSMUSG00000014177	Tvp23b	11.23	11.67	14.07	12.1	14.28	8.9	12.57	9.1	12.24	10.19	13.19	11.46	12.28	13.1	12.04	13.79	11.76	9.7	11.94	12.55	12.14	9.89	9.58	12.67
ENSMUSG00000014195	Dnajc7	81.3	81.8	80.69	88.82	70.39	78.53	81.43	80.4	83.74	80.48	71.37	81.93	73.84	80.96	72.22	72.59	71.67	95.84	75.28	76.11	77.06	82.66	71.2	80.89
ENSMUSG00000014198	Zfp385c	0.18	0.16	0.15	0.11	0.19	0.21	0.26	0.41	0.1	0.12	0.18	0.13	0.15	0.11	0.03	0.13	0.17	0.15	0.07	0.11	0.09	0.07	0.09	0.06
ENSMUSG00000014226	Cacybp	44.1	50.02	49	61.71	59.25	51.6	59.17	63.51	49.19	49.95	60.09	60.23	44.6	47.92	54.29	56.07	43.91	46.95	54.47	56.63	54.39	52.29	59.09	71.14
ENSMUSG00000014232	Cluap1	7.22	7.24	6.99	6.2	6.3	5.39	6.46	4.41	6.05	7.59	6.22	5.64	6.1	6.63	5.62	6.56	6.28	7.4	5.35	5.65	5.83	4.95	5.13	6.38
ENSMUSG00000014243	Zswim7	9.51	7.54	7.59	7.6	9.84	6.85	7.23	5.72	8.82	7.67	8.92	7.43	7.53	8.1	5.89	8.15	7.45	8.07	8.27	7.88	6.96	7.81	7.42	9.75
ENSMUSG00000014245	Pigl	5.36	4.79	5.55	4.87	4.99	4.38	5.02	4.54	5.92	5.41	5.88	5.95	4.97	5.51	5.09	5.32	5.5	4.83	4.89	5.6	7.04	6.13	5.66	6.2
ENSMUSG00000014294	Ndufa2	113.8	115.23	125.53	125.36	143.61	107.06	124.66	110.9	119.99	115.54	128.31	113	98.12	107.65	107.97	125.83	90.97	145.42	125.63	128.02	101.95	109.67	127.43	145.54
ENSMUSG00000014301	Pam16	0.64	0.5	1.05	0.56	0.49	0.94	1.24	0.54	1.07	0.68	0.6	0.72	0.6	0.81	0.6	0.83	1	1.08	0.73	0.46	0.84	0.71	0.97	1.06
ENSMUSG00000014303	Glis2	18.13	19.05	16.92	19.72	17.73	17.89	19.28	21.67	19.89	19.55	17.48	21.97	15.77	18.68	14.61	15.98	16.77	18.08	15.94	15.26	20.09	19.72	17.32	18.07
ENSMUSG00000014313	Cox6c	79.39	83.9	84.35	87.99	130.63	117.13	115.26	114.99	86.67	76.71	88.63	80.03	74.23	74.83	87.58	88.61	71.28	101.92	95.94	101.11	83.51	81.04	98.19	115.69
ENSMUSG00000014329	Bicc1	15.19	16.15	12.59	12.03	12.11	14.07	7.99	8.39	9.6	14.12	9.1	8.89	13.98	16.69	8.78	11.56	13.24	8.66	7.43	8.41	10.48	11.29	7.59	7.82
ENSMUSG00000014349	Ube2z	40.08	43.3	43.11	45.12	44.97	41.5	43.53	43.9	42.68	42.16	45.2	44.32	34.42	39.34	35.81	41.4	33.67	39.93	39.82	40.88	35.89	36.46	39.63	41.8
ENSMUSG00000014351	Gip	0	0	0	0	0	0	0	0	0	0	0	0	0	0.04	0	0	0	0.04	0.05	0	0	0	0	0
ENSMUSG00000014353	Tmem87b	4.21	5.03	4.66	4.5	4.41	4.76	4.76	4.67	5.3	4.8	4.4	5.37	5.21	4.98	4.29	4.56	5.12	3.81	4.51	5	4.66	4.52	4.4	3.92
ENSMUSG00000014355	Anapc1	33.37	38.39	34.57	34.94	49.27	40.49	37.78	38.63	34.35	40.84	45.63	39.3	29.9	30.01	44.45	37.96	33.1	22.16	42.07	38.08	33.93	32.87	45.12	38.28
ENSMUSG00000014361	Mertk	7.47	6.22	8.56	8.59	3.92	6.32	5.57	6.03	9.33	6.46	8.41	10.49	2.3	2.43	1.76	2.44	3.26	1.61	1.95	2.88	3.08	2.55	2.4	2.82
ENSMUSG00000014402	Tsg101	30.23	31.14	31.5	34.95	30.21	29.71	31.1	31.96	32.57	30.94	33.3	32.79	34.25	36.54	35.93	36.55	32.31	44.06	37.96	36.17	30.14	30.87	29.45	35.45
ENSMUSG00000014418	Hps5	6.58	6.87	6.45	6.22	6.05	6.3	6.13	6.06	6.45	7	6.14	6.37	6.2	7.17	5.46	6.19	6.5	5.3	5.23	5.76	6.51	6.44	5.36	5.47
ENSMUSG00000014426	Map3k4	14.61	14.52	14.85	16.12	14.4	16.35	15.5	17.43	16.28	15.59	15.09	16.2	11.61	12.39	13.67	13.27	12.82	11.26	14.1	13.68	15.83	14.92	16.69	15.93
ENSMUSG00000014444	Piezo1	7.46	7.54	6.83	7.54	8.56	6.84	6.88	7.22	7	8.32	7.21	8.22	7.68	8.54	6.38	7.68	8.33	5.31	6.08	7.32	7.21	7.42	6.83	6.66
ENSMUSG00000014453	Blk	0	0.01	0	0	0.01	0	0	0.02	0	0	0	0	0	0.03	0.01	0	0.02	0.01	0	0	0	0	0.01	0
ENSMUSG00000014470	Rnf166	14.29	14.64	14.06	14.08	12.17	14.18	12.99	13.63	15.37	15.86	11.5	14.71	11.69	14.66	9.37	11.79	12.4	14.36	11.33	10.29	13.32	12.73	11.16	12.06
ENSMUSG00000014496	Ankrd28	12.49	14.81	13.63	12.01	11.18	13.22	13.35	11.76	12.67	13.71	11.7	11.99	10.51	11.81	10.56	9.88	11.59	7.3	9.55	10.46	12.97	12.76	11.45	10.35
ENSMUSG00000014498	Ankrd52	13.49	13.84	14.09	14.78	12.78	16.85	16.63	17.6	14.21	15.22	10.06	16.53	12.45	13	9.58	9.59	13.16	8.2	9.04	9.26	13.28	12.71	10.89	7.86
ENSMUSG00000014503	Pkd2l2	0.03	0.01	0.01	0.02	0	0.02	0.03	0.02	0	0.02	0.02	0	0.02	0.02	0	0.04	0.02	0.01	0	0.03	0.03	0.02	0.03	0.01
ENSMUSG00000014504	Srp19	37.54	40	38.83	42.64	40.73	36.48	40.16	39.03	39.9	37.7	36.77	42.3	37.16	41.25	34.13	36.66	36.71	40.24	36.68	35.51	42.91	40.39	38.14	43.05
ENSMUSG00000014529	Tmbim7	0	0	0	0	0	0	0	0	0	0	0	0	0	0	0	0	0	0	0	0	0	0	0	0
ENSMUSG00000014542	Clec4f	0	0.01	0	0.02	0.01	0	0	0	0	0.01	0	0.01	0	0	0	0	0	0	0	0.01	0	0	0	0
ENSMUSG00000014543	Klra17	0.02	0.03	0	0.02	0.03	0	0	0	0	0.03	0	0	0	0	0	0	0	0	0	0	0	0.03	0	0
ENSMUSG00000014547	Wdfy2	5.95	5.58	6.8	5.88	6.35	6.59	6.69	6.58	6.33	6.96	5.96	8.03	5.86	6.72	7.14	6.52	6.94	2.77	6.13	5.79	6.39	6.38	6.34	4.38
ENSMUSG00000014550	Rbsn	14.64	15	14.48	14.44	15.46	15.09	14.77	14.37	15.5	15.01	14.33	14.76	14.58	14.24	13.58	13.85	14.55	12.48	13	12.9	14.03	13.86	12.44	11.98
ENSMUSG00000014551	Mrps25	6.39	6.6	7.09	7.55	7.54	5.92	7.2	6.98	7.49	6.64	6.64	7.05	5.46	6.38	6.37	6.53	4.98	7.27	6.58	6.78	5.93	6.36	6.75	8.6
ENSMUSG00000014554	Dguok	20.23	21.01	20.04	19.06	20.01	18.87	18.36	15.91	20.9	19.69	19.47	18.31	15.91	18.69	14.21	20.32	14.13	21.52	15.94	17.1	14.6	16.19	13.92	19.27
ENSMUSG00000014592	Camta1	2.27	2.61	2.75	2.21	2.91	3.89	3.67	3.53	2.36	2.27	2.06	2.67	5.83	5.43	5.09	4.61	5.64	5.3	5.47	4.63	3.64	4.22	3.39	2.92
ENSMUSG00000014599	Csf1	2.65	2.68	2.69	2.5	2.9	1.91	1.68	1.75	2.49	2.55	2.1	2.34	3.9	4.02	2.38	3.36	3.2	3.06	2.21	2.65	3.29	3.08	2.67	3.12
ENSMUSG00000014601	Strip1	40.38	40.59	39.63	37.82	36.43	39.71	34.78	34.56	41.66	41.46	43.75	36.82	44.11	43.84	43.09	43.89	42.51	53.53	45.83	43.98	41.42	41.66	41.15	40.95
ENSMUSG00000014602	Kif1a	2.65	2.58	2.56	2.43	2.71	1.88	3.29	2.61	2.55	3.29	3.26	2.66	20.96	17.61	22.32	17.21	22.06	21.87	24.06	19.55	7.59	11.46	8.61	6.41
ENSMUSG00000014603	Alx3	14.16	13.45	13.8	15.88	22.01	32.45	28.6	48.47	5.98	5.11	6.21	9.87	1.37	1.4	0.16	1.51	1.65	0.18	0.05	0.85	7.4	7.89	6.81	8.39
ENSMUSG00000014606	Slc25a11	56.36	54.57	56.97	52.28	57.1	43.57	47.54	41.9	58.31	55.97	59.1	52.24	50.84	52.97	51.33	57.84	46.95	61.97	56.99	56.26	47.48	50.28	49.55	56.82
ENSMUSG00000014609	Chrne	0.02	0.02	0	0	0.08	0.09	0.04	0.06	0	0	0.02	0	0	0	0	0.04	0.02	0.02	0	0.02	0.04	0	0	0
ENSMUSG00000014633	Cmc2	12.23	12.76	13.27	12.83	14.52	11.73	13.5	12.34	13.09	12.73	12.8	13.54	10.33	12.06	11.14	12.97	10.27	12.29	12.41	12.23	11.84	11.7	13.89	15.25
ENSMUSG00000014668	Chfr	7.57	8.14	9.51	8.93	8.46	9.23	11.34	10.86	9.63	8.02	7.43	8.53	15.74	16.1	19.1	17.25	15.08	19.82	21.84	17.49	13.13	15.08	14.6	13.88
ENSMUSG00000014686	Ceacam16	0	0	0	0	0	0	0	0	0	0	0	0	0	0	0	0	0	0	0	0	0	0	0	0
ENSMUSG00000014704	Hoxa2	0.74	0.71	0.76	0.81	2.48	3.24	3.11	4.14	1.03	0.94	0.38	0.92	4.11	4.2	4.03	2.6	4.94	7.33	5.74	4.57	5.72	5.72	4.19	4.56
ENSMUSG00000014725	Adam28	0.01	0	0	0	0.05	0.06	0.02	0	0	0	0	0	0	0	0	0	0	0	0	0	0	0	0.01	0
ENSMUSG00000014747	Ankrd53	0	0	0	0.01	0	0.03	0.02	0	0	0	0.02	0.01	0	0	0	0.04	0	0	0	0	0	0	0	0
ENSMUSG00000014748	Tex261	28.02	28.78	27.95	29.72	32.41	25.56	25.3	24.29	28	28.3	30.74	27.08	25.3	26.23	25.36	30.06	24.37	23.89	27.07	27.21	27.08	24.2	26.96	28.99
ENSMUSG00000014763	Fam120b	11.77	11.41	11.75	11.43	11.11	10.82	11.28	10.48	11.9	12.04	12.35	11.6	11.75	12.19	11.35	12.18	12.49	12.69	12.06	12.54	10.67	11.2	10.29	10.02
ENSMUSG00000014767	Tbp	2.45	2.62	2.61	2.84	2.7	2.8	2.76	3.11	2.97	2.59	2.76	3.08	2.44	2.72	2.83	2.79	2.46	2.39	2.75	2.77	2.89	2.74	2.73	3.1
ENSMUSG00000014769	Psmb1	204.85	193.66	211.7	213.88	236.2	171.46	207.39	193.49	217.64	190.3	236.4	197.69	170.98	182.75	226.71	235.35	164.27	239.18	256.08	246.36	188.59	193.25	244.09	289.39
ENSMUSG00000014771	Pdcd2	7.96	7.22	8.01	8.19	7.34	7.02	7.1	7.46	8.64	7.45	7.74	7.77	6.76	7.86	7.15	8.29	7.29	9.6	8.97	8.3	7.34	7.88	8.36	8.94
ENSMUSG00000014773	Dll1	2.37	2.34	2.49	2.41	0.72	0.65	0.66	0.7	2.02	2.33	1.81	1.91	12.8	11.36	17.71	11.87	12.44	14.57	16.03	12.06	13.89	14.4	13.54	13
ENSMUSG00000014776	Nol3	0.91	0.59	0.97	0.62	0.48	0.19	0.28	0.16	0.79	0.83	0.67	0.53	1.76	1.44	1.15	1.23	1.24	1.99	1.1	1.13	1.05	1.34	0.99	1.23
ENSMUSG00000014778	Fhod1	6.55	6.52	6.19	6.51	5.38	5.1	5.35	5.35	6.69	7.25	6.26	6.21	3.93	4.6	3.85	4.16	4.16	4.19	3.97	4.84	6.09	5.09	6.18	6.12
ENSMUSG00000014782	Plekhg4	0.13	0.14	0.11	0.15	0.04	0.08	0.11	0.06	0.23	0.18	0.04	0.16	0.1	0.13	0.04	0.09	0.06	0.12	0.09	0.03	0.09	0.1	0.05	0.07
ENSMUSG00000014786	Slc9a5	1.85	1.89	1.69	1.82	0.82	1.17	1.58	1.24	2.05	1.84	0.96	1.67	0.9	1.36	0.7	0.72	1.03	1.18	0.82	0.75	1.28	1.22	0.83	0.88
ENSMUSG00000014791	Elmo3	1.09	1.55	1.46	1.26	0.87	1.08	1.04	1.1	1.35	1.65	1.09	0.88	0.43	0.66	0.42	0.58	0.51	0.52	0.34	0.45	0.77	0.96	0.69	0.93
ENSMUSG00000014813	Stc1	2.65	3.06	2.61	2.69	1.82	1.52	2.24	1.96	1.85	2.86	2.85	2.37	2.51	2.72	1.06	1.93	3.19	1.92	1.19	2.17	2.55	2.13	1.36	1.27
ENSMUSG00000014837	4931428F04Rik	11.73	12.44	11.43	11.07	11.5	12.57	11.93	9.94	13.12	14.23	10.67	11.42	27.04	26.01	23.25	19.59	26.53	34.11	25.64	23.16	14.88	19.21	12.51	11.33
ENSMUSG00000014846	Tppp3	6.87	7.2	6.05	6.66	1.73	1.34	2.45	3.21	4.31	5.4	4.78	4.21	29.29	30.42	35.35	30.98	29	62.2	44.82	35.79	21.34	27.69	24.52	27.9
ENSMUSG00000014850	Msh3	13.62	14.19	13.78	14.55	12.17	14.98	14.14	14.28	14.64	14.85	14.55	15.23	9.73	10.6	9.52	9.85	10.52	10.05	9.66	10.3	12.11	11.82	11.95	11.36
ENSMUSG00000014852	Adamts13	0	0.01	0	0.01	0	0.01	0	0	0	0.01	0	0	0	0.01	0	0	0.01	0.01	0.01	0	0.02	0	0.01	0.01
ENSMUSG00000014856	Tmem208	12.98	13.51	14.4	13.97	12.99	9.82	12.49	11.39	15.8	13	13.91	13.02	13.61	14.95	15.94	15.67	12.82	20.57	18.14	19.2	13.22	14.36	15.93	17.61
ENSMUSG00000014859	E2f4	47.05	43.42	51.22	49.91	41.69	46.01	49.78	51.48	51.96	48.43	40.91	53.93	33.68	39.67	32.84	32.96	33.16	40.11	33.92	32.74	41.74	43.02	39.7	41.92
ENSMUSG00000014867	Surf4	89.21	87.22	83.75	88.4	102.53	65.59	68.38	66.49	89.89	87.39	119.4	90.81	91.95	95.4	98.88	116.24	87.1	83.5	100.89	105.92	86.16	79.72	101	108.44
ENSMUSG00000014873	Surf2	16.46	14.78	16.34	16.73	12.62	14.14	15.31	15.26	17.36	16.01	13.62	16	14.36	16.01	12.4	13.8	13.73	18.89	14.19	14.6	15.04	14.97	12.28	15.79
ENSMUSG00000014905	Dnajb9	7.06	7.53	5.97	8.74	8.84	7.11	7	8.79	7.34	7.32	10.25	8.02	9.48	10.61	14.98	14.54	9.88	8.42	13.97	13.84	8.51	8.42	10.81	9.69
ENSMUSG00000014907	Naf1	5.57	4.97	5.25	4.73	4.85	4.88	4.88	5.56	5.73	5.37	6.14	5.83	4.25	4.06	4.68	4.46	4.13	3.57	4.26	4.38	5.03	4.92	4.72	5.7
ENSMUSG00000014932	Yes1	6	8.73	7.78	7.8	6.23	6.57	6.3	6.74	7.25	8.02	8.06	7.86	6.4	6.93	7.37	7.08	6.3	3.83	7.08	7.12	7.32	7.08	6.32	6.54
ENSMUSG00000014956	Ppp1cb	37.19	53.29	43.57	48.93	47.92	42.21	44.38	44.35	41.99	48	62.42	50.05	40.12	44.22	50.91	50.94	41.4	33.15	48.31	52.25	48.54	45.1	45.65	50.76
ENSMUSG00000014959	Gorasp2	39.35	37.21	36.06	37.05	47.05	36.41	35.91	36.61	38.88	37.75	48.02	38.55	38.14	41.27	39.33	46.68	36.37	38.26	41.05	45.13	38.62	36.64	46.64	50.55
ENSMUSG00000014980	Tsen15	17.76	18.11	18.48	18.67	16.08	14.19	15.57	13.73	19.98	18.28	19.48	18.14	12.35	15	12.07	15.67	12	15.54	12.31	15.48	16.17	13.51	16.29	22.33
ENSMUSG00000015001	Oc90	0.02	0.02	0.07	0.03	0	0	0	0	0	0.02	0	0	0.04	0.01	0.05	0.02	0.06	0.03	0.02	0.09	0	0	0	0
ENSMUSG00000015002	Efr3a	7.79	8.56	7.47	7.25	10.58	10.56	8.31	8.35	7.39	8.04	7.81	7.77	7.65	8.62	8.07	9.03	7.54	5.25	7.61	7.51	7.69	7.6	6.91	6.68
ENSMUSG00000015013	Trappc2l	27.4	26.04	29.07	25.76	29.26	21.15	22.72	18.66	28.12	25.55	26.77	23.1	30.72	33.07	32.21	33.65	29.61	48.39	36.77	34.59	24.45	28.27	33.17	33.43
ENSMUSG00000015016	Acsf3	11.93	11.29	11.66	9.72	10.44	9.76	9.45	8.33	11.75	12.03	11.2	9.65	9.2	10.79	9.03	9.6	9.81	12.65	10	10.85	10.15	10.88	10.39	11.99
ENSMUSG00000015023	Ddx19a	26.12	27.85	29.42	31.87	29.88	26.51	26.45	27.1	30.88	29.54	37.42	32.81	23.76	25.1	28.71	32.01	23.39	25.68	30.66	30.2	27.26	28.15	34.04	33.76
ENSMUSG00000015027	Galns	4.87	4.37	4.41	4.09	4.99	3.22	2.91	2.53	4.22	4.86	4.97	3.42	4.56	5.29	4.71	5.06	4.6	4.68	4.76	4.95	4.61	3.98	4.92	5.5
ENSMUSG00000015053	Gata2	1.39	1.94	1.37	1.2	6.56	4.37	12.72	9.11	0.99	1.24	0.92	1.23	1.5	3.95	1.99	5.41	1.99	1.92	2.34	4.58	1.21	1.76	2.55	1.55
ENSMUSG00000015083	C8g	0.5	0.62	0.59	0.52	0.51	0.38	0.92	0.52	0.87	0.81	0.99	0.93	0.6	0.84	0.49	0.56	0.42	0.84	0.5	0.71	0.74	0.57	0.5	0.69
ENSMUSG00000015085	Entpd2	0.03	0.05	0.07	0.04	0.08	0	0.03	0.04	0.05	0.02	0.07	0	0.23	0.35	0.1	0.19	0.15	0.21	0.02	0.07	0.02	0.02	0.03	0.07
ENSMUSG00000015087	Rabl6	32.83	32.56	36.21	32.58	29.4	33.19	35.21	31.26	36.83	34.38	23.82	32.53	29.33	32.14	23.86	22.78	28.2	35.98	24.45	23.74	34.73	34.36	26.47	27.05
ENSMUSG00000015090	Ptgds	0.03	0.06	0.07	0	0.03	0.09	0	0.02	0	0.03	0	0.03	0.19	0.3	0.07	0.11	0.25	0.39	0	0.18	0.34	0.29	0.03	0.25
ENSMUSG00000015092	Edf1	90.48	86.83	95.17	97.4	103.16	74.8	79.47	83.31	94.57	88.87	89.77	88.96	87.67	102.96	92.14	105.89	82.81	131.37	108.52	110.07	90.74	95.23	99.43	119.49
ENSMUSG00000015093	Clic3	0.04	0.11	0.2	0.22	0.44	0.1	0.21	0.23	0.17	0.15	0.12	0	0.11	0	0.04	0.12	0.07	0.19	0.08	0	0.29	0	0	0.07
ENSMUSG00000015094	Npdc1	3.45	4	4.04	2.86	4.84	2.84	4.68	3.58	3.96	4.34	3.79	2.63	33.58	34.96	30.66	32.82	31.77	57.74	38.12	34.85	14.85	20.52	17.31	16.08
ENSMUSG00000015095	Fbxw5	19.72	18.51	19.35	17.69	21.3	18.85	20	16.97	20.87	19.91	19.83	18.3	22.97	24.1	20.82	21.79	22.03	27.79	22.8	22.57	19.42	21.47	19.38	19.48
ENSMUSG00000015112	Slc25a13	15.23	13.68	17.49	18.08	17.86	18.28	19.26	27.77	16.92	15.8	18.71	17.73	7.11	8.89	10.17	10.56	8.4	6.73	12.23	12.81	14.62	12.5	18.78	20.5
ENSMUSG00000015120	Ube2i	4.1	4.26	5.17	4.7	3.4	5.67	5.53	4.86	5.72	4.7	2.89	4.52	3.66	4.15	2.76	3.13	4.27	3.4	3.07	3.15	4.66	3.97	3.53	3.03
ENSMUSG00000015126	Tsr3	21.75	20.22	23.16	22.26	22.88	21.19	26.4	23.06	25.3	23.34	19.71	21.18	16.85	21.27	17.2	20.06	16.95	28.54	17.93	20.6	20.78	20.52	20.22	22.31
ENSMUSG00000015127	Unkl	1.81	1.92	1.82	1.8	1.65	1.99	1.89	2.17	1.98	2.06	1.81	2	1.88	1.91	1.65	1.77	2.03	1.19	1.43	1.55	1.8	1.54	1.4	1.16
ENSMUSG00000015133	Lrrk1	4.25	4.93	4.66	4.91	3.73	4.24	4.01	4.92	3.97	4.69	3.74	4.28	3.48	4.3	3.5	3.72	3.73	3.27	3.43	3.95	4.83	4.87	4.6	4.35
ENSMUSG00000015134	Aldh1a3	3.22	3.29	1.51	1.15	1.08	0.37	0.35	0.36	0.6	1.78	0.5	0.52	2.92	3.77	1.27	1.67	2.26	1.93	1.42	2.53	1.07	0.95	0.8	0.82
ENSMUSG00000015143	Actn1	51.11	48.3	51.09	51.37	61.59	51.96	49.45	60.34	48.94	47.41	65.75	53.97	29.72	34.06	31.43	41.23	31.15	21.08	32.92	39.37	36.63	34.27	46.02	47.04
ENSMUSG00000015149	Sirt2	38.83	37.22	37.32	34.79	33.09	28.76	27.24	28.35	37.26	38.99	35.5	35.57	36.72	40.15	35.64	36.07	35.42	44.65	36.14	35.26	33.25	35.32	30.07	34.38
ENSMUSG00000015165	Hnrnpl	185.68	183.66	193.41	190.53	185.43	185.92	181.7	188.68	195.33	195.54	207.74	191.94	138.88	147.8	154.99	156.33	142.6	157.19	164.13	159.64	171.33	162.65	202.11	205.96
ENSMUSG00000015176	Nolc1	37.23	34.86	41.83	41.39	41.08	38.31	40.39	44.53	42.83	40.71	47.56	41.7	31.65	31.04	30.26	33.67	32.65	29.88	32.46	35.49	40.87	33.73	41.86	45.82
ENSMUSG00000015189	Casd1	20.3	21.99	19.25	21.15	20.71	19.77	22.16	21.64	24.77	24.95	26.88	29.77	17.95	18.62	18.81	18.16	19.74	14.81	18.23	19.99	24.58	21.9	22.32	22.17
ENSMUSG00000015202	Cnksr3	7.35	7.46	7.44	7.88	5.9	5.75	6.1	6.77	7.9	7.5	7.95	7.97	4.99	5.25	4.84	6.05	5.63	4.73	5.26	6.62	9.58	8.24	9.52	9.4
ENSMUSG00000015214	Mtmr1	3.91	4.47	4.02	4.07	3.72	3.41	3.06	3.28	4.09	4.16	4.24	3.96	4.89	5.16	6.07	5.11	4.69	3.97	5.99	5.35	4.11	4.59	4.19	3.71
ENSMUSG00000015217	Hmgb3	44.23	48.41	54.25	53.13	48.18	56.97	56.4	56.62	55.15	50.06	46.11	57.99	37.3	39.14	41.35	39.41	36.3	50.71	43.9	42.59	45.45	49.09	42.5	48.98
ENSMUSG00000015222	Map2	9.88	9.73	7.42	7.88	3.82	4.47	3.91	4.48	7.21	6.67	5.91	5.32	35.95	29.99	45.3	35.06	35.43	30.31	42.71	37.1	17.97	23.82	18.07	15.31
ENSMUSG00000015224	Cyp2j9	0.64	0.53	0.27	0.52	0.58	0.35	0.38	0.33	0.38	0.61	0.38	0.51	0.85	0.8	0.45	0.66	0.66	0.53	0.43	0.58	0.37	0.43	0.34	0.21
ENSMUSG00000015242	Nipsnap3a	0.03	0	0	0	0.02	0	0	0	0.04	0.04	0	0	0.01	0	0	0	0	0.04	0.04	0	0.03	0	0.07	0.02
ENSMUSG00000015243	Abca1	3.68	4.73	3.34	2.89	5.55	4.68	4.32	5.77	3.31	4.35	3.03	2.62	5.25	5.12	6.89	4.76	7.02	2.88	6.71	5.88	4.22	5	4.77	3.27
ENSMUSG00000015247	Nipsnap3b	10.51	11.4	11.07	11.5	14.91	10.36	15.21	11.95	12.57	11.09	11.81	11.62	19.67	18.63	24.06	21.82	20.37	23.29	29.28	26.07	18.39	17.99	19.72	19.7
ENSMUSG00000015289	Lage3	15.12	15.13	15.59	15.73	17.56	13.86	15.09	13.75	16.33	14.82	16.48	16.05	10.44	12.13	12.91	13.81	10.57	14.91	13.72	14.72	13.07	13.46	15.7	18.09
ENSMUSG00000015290	Ubl4a	18.29	19.57	20.5	19.22	22.59	20.21	22.63	19.68	19.03	18.83	16.46	16.94	18.05	19.42	18.65	19.18	17.49	21	19.23	19.51	18.9	19.08	18.89	21.08
ENSMUSG00000015291	Gdi1	45.91	45.47	44.02	36.96	38.6	34.52	38.55	31.21	47.92	47.49	41.75	38.46	104.02	103.77	113.2	104.03	100.2	150.61	136.06	114.02	60.23	77.65	64.28	64.8
ENSMUSG00000015305	Sash1	11.56	11.85	10.36	11.64	9.94	12.77	10.64	10.03	11.36	13.45	12.37	12.74	12.68	12	12.06	11.49	14.49	7.7	11.83	11.87	14.34	13.71	11.55	10.26
ENSMUSG00000015312	Gadd45b	7.71	8.76	9.11	9.07	2.19	1.98	1.8	2.26	7.47	6.27	3.95	5.98	4.99	6.82	3.61	4.58	3.39	5.13	3.32	3.11	3.79	3.96	2.65	2.91
ENSMUSG00000015314	Slamf6	0.01	0.01	0	0	0.01	0	0	0	0	0	0	0.01	0.01	0.01	0	0.01	0.01	0.01	0.01	0.02	0	0.01	0	0
ENSMUSG00000015316	Slamf1	0.14	0.18	0.23	0.26	0.19	0.15	0.19	0.09	0.14	0.13	0.14	0.21	0.11	0.14	0.27	0.09	0.21	0.09	0.15	0.11	0.25	0.27	0.17	0.14
ENSMUSG00000015335	Zdhhc12	9.22	8.8	9.15	9.98	9.48	7.95	9.04	9.16	10.29	9.56	10.39	11.07	8.2	10.25	9.03	9.58	8.77	10.48	10.47	9.3	9.46	9	10.67	11.45
ENSMUSG00000015337	Endog	5.67	4.69	5.87	5.47	5.64	4	4.47	4.44	6.1	5.16	5.63	5.5	4.13	4.52	4.48	4.87	3.45	5.59	4.52	4.5	3.83	4.04	5.45	6.45
ENSMUSG00000015340	Cybb	0.36	0.55	0.42	0.3	0.57	0.28	0.17	0.15	0.28	0.49	0.28	0.23	0.36	0.69	0.39	0.39	0.49	0.52	0.65	0.4	0.45	0.94	0.76	0.37
ENSMUSG00000015341	Golga7	29.79	33.96	32.86	34.09	39.99	34.61	34	33.3	32.9	32.44	32.54	34.53	34.84	37.55	38.66	38.51	34.94	36.63	38.29	39.03	35.4	34.17	33.18	36.15
ENSMUSG00000015342	Xk	0.97	0.84	0.91	0.99	1.25	0.74	0.74	0.91	0.92	0.68	1.67	1.04	1.4	1.4	1.09	1.6	1.48	0.77	1.12	2	1.07	0.86	0.97	1.25
ENSMUSG00000015354	Pcolce2	3.35	3.05	3.44	3.36	0.81	1.24	1.09	0.98	3.11	3.31	2.48	2.3	0.77	0.78	0.5	0.5	0.95	0.93	0.61	0.75	1.12	0.98	1.05	1.38
ENSMUSG00000015355	Cd48	0.37	0.48	0.36	0.24	0	0.21	0.2	0.04	0.36	0.42	0.22	0.11	0.19	0.38	0.11	0.36	0.33	0.67	0.42	0.48	0.47	0.54	0.26	0.56
ENSMUSG00000015357	Clpx	18.83	21.08	18.89	19.61	17.04	18.96	19.17	18.17	20.88	20.35	18.86	19.45	14.66	17.08	14.83	15.96	14.6	16.59	14.63	15.5	17.42	17.59	15.94	17.43
ENSMUSG00000015363	Trabd	17.35	17.04	19.74	19.74	16.54	16.44	19.33	19.48	20.2	18.63	16.74	19.88	14.7	17.15	15.78	16.5	13.44	18.36	17.72	15.87	16.53	17.69	18.65	19.19
ENSMUSG00000015365	Mov10l1	0.01	0.03	0.02	0	0.01	0	0	0	0.02	0.01	0.01	0.01	0.01	0.12	0.01	0.06	0.02	0.01	0	0.02	0.04	0.01	0.01	0.06
ENSMUSG00000015377	Dennd6b	1.47	1.42	1.48	1.37	1.16	1.67	1.89	1.21	2.07	1.77	1.07	1.36	2.04	2.22	1.61	1.64	1.91	3.12	1.79	1.74	1.66	1.56	1.07	1.11
ENSMUSG00000015396	Cd83	6.9	7.46	5.86	4.43	7.27	10.76	9.12	18.55	3.47	4.57	3.29	2.79	4.79	5.82	6.14	5.53	6.24	7.7	7.48	8.56	6.09	7.01	7.63	7.67
ENSMUSG00000015401	Tmem27	0	0.02	0	0	0.11	0.02	0.07	0.04	0	0.02	0	0	0	0.07	0.02	0.11	0.04	0	0	0.02	0	0.02	0.02	0
ENSMUSG00000015405	Ace2	0.07	0.07	0.11	0.04	1.61	0.06	0.04	0.06	0.05	0.07	0.05	0.03	1.06	2.45	0.29	4.15	0.37	0.07	0.35	0.86	0.03	0.06	0.04	0.02
ENSMUSG00000015437	Gzmb	0.23	0.06	0.19	0.07	0.14	0.06	0.05	0	0.07	0.13	0.18	0.02	0.13	0.1	0.02	0	0.06	0.02	0.02	0.05	0.08	0.06	0.11	0.24
ENSMUSG00000015441	Gzmf	0	0	0	0	0	0	0	0	0	0	0	0	0	0	0	0	0	0	0	0	0	0	0	0
ENSMUSG00000015443	Gzmn	0	0	0	0	0	0	0	0	0	0	0	0	0	0	0	0	0	0	0	0	0	0	0	0
ENSMUSG00000015451	C4a	0.04	0.02	0.04	0.04	0.01	0.05	0.03	0.05	0.06	0.04	0.03	0.07	0.02	0.07	0.04	0	0.05	0.03	0.01	0.03	0.01	0.08	0.02	0.02
ENSMUSG00000015452	Ager	0.45	0.56	0.43	0.41	0.26	0.55	0.49	0.39	0.51	0.47	0.21	0.24	0.29	0.51	0.1	0.14	0.3	0.36	0.27	0.25	0.75	0.42	0.22	0.34
ENSMUSG00000015461	Atf6b	45.57	43.79	46.72	46.06	37.81	39.24	40.64	39.91	47.35	46.06	41	43.13	40.55	44.86	41.59	43.62	39.68	52.45	45.49	44.53	42.78	42.66	46.55	46.42
ENSMUSG00000015467	Egfl8	0.61	0.79	0.38	0.54	0.43	0.26	0.65	0.65	0.5	0.94	0.61	0.57	2.97	3.35	3.11	2.49	4.39	5.14	4.27	4.07	1.71	2.11	2.12	2.2
ENSMUSG00000015468	Notch4	2.61	2.45	2.27	2.14	3.7	3.43	3.1	2.83	2.5	2.58	2.45	2.57	2.92	3.09	2.83	3.02	3.87	3.8	3.39	3.56	3.04	3.67	3.41	2.89
ENSMUSG00000015474	Ppt2	4.58	4.51	4.92	5.03	5.22	3.85	4.23	4.07	5.38	4.78	5.05	4.46	4.99	5.54	5.61	5.61	4.98	7.69	6.49	5.96	5.44	5.24	6.52	6.82
ENSMUSG00000015476	Prrt1	0.14	0.15	0.08	0.01	0.15	0.07	0	0.02	0.11	0.11	0.02	0.01	0.49	0.49	0.25	0.19	0.46	0.51	0.16	0.14	0.14	0.14	0.11	0.03
ENSMUSG00000015478	Rnf5	31.26	30.04	33.34	32.3	31.79	28.79	33.83	29.82	34.93	32.67	30.61	32.58	35.81	39.45	40.71	38.87	35.46	53.63	49.2	43.59	35.4	37.23	38.25	39.3
ENSMUSG00000015484	Fam163a	0.17	0.45	0.43	0.19	0.39	0.49	1.19	0.98	0.25	0.34	0.16	0.29	1.25	1.59	0.98	1.22	0.89	1.41	0.77	0.89	0.94	1.04	0.48	0.77
ENSMUSG00000015488	Cacfd1	28.76	28.81	28.24	31.02	29.68	27.46	26.66	25.42	31.95	30.64	33	32.71	30.71	30.31	33.58	32.57	30.39	35.18	34.55	33.25	28.77	28.78	28.73	29.63
ENSMUSG00000015501	Hivep2	1.34	1.31	1.04	1.09	1.23	1.2	1.02	0.99	0.91	1.29	0.86	0.77	3.04	2.93	2.08	1.81	3.12	1.68	1.79	1.73	1.6	1.59	1.05	1.05
ENSMUSG00000015519	2310057J18Rik	0	0	0	0	0	0	0	0.01	0	0	0	0	0.01	0	0	0	0.02	0	0	0.02	0	0	0	0
ENSMUSG00000015522	Arnt	22.95	23.22	21.89	21.57	22.97	19.65	18.04	17.45	21.7	24.48	26.59	20.87	18.01	18.91	16.6	20.39	17.83	12.93	16.3	17.85	19.22	17.85	18.27	17.91
ENSMUSG00000015533	Itga2	1.2	1.8	1.38	1.4	1.79	1.69	1.51	1.14	1.16	1.64	1.34	1.17	1.46	1.8	1.68	1.35	2.06	0.57	1.24	1.38	1.62	1.8	1.73	1.51
ENSMUSG00000015536	Mocs2	6.2	6.68	6.15	6.27	6.81	6.65	7.23	5.79	7.07	7	5.86	6.27	6.29	7.52	5.65	6.37	6.26	8.2	6.26	6.68	5.8	6.64	5.55	6.5
ENSMUSG00000015542	Nat9	6.17	6.56	6.64	8.12	8.07	5.73	4.93	7.55	6.06	6.69	6.93	8.25	8.37	7.1	6.62	6.49	7.89	9.13	8.05	7.32	8.49	6.64	7.75	6.35
ENSMUSG00000015568	Lpl	5.34	5.19	4.63	3.88	3.89	2.27	3.21	3.03	5.68	5.86	5.46	5.78	7.07	6.71	6.07	6.39	8.63	6.47	6.99	6.64	7.88	6.28	6.51	6.16
ENSMUSG00000015575	Atp6v0e	9.01	9.37	10	10.04	10.53	7.06	8.01	7.46	9.21	7.77	9.26	8.58	7.8	9.84	9.09	10.68	7.52	10.47	10.43	11.09	7.63	7.88	10.85	12.32
ENSMUSG00000015579	Nkx2-5	0	0	0	0	0	0	0	0	0	0	0	0	0.01	0	0	0.02	0	0	0	0	0	0	0	0
ENSMUSG00000015597	Zfp318	9.19	9.83	8.94	9.65	7.88	9.92	8.93	9.85	9.2	10.24	9.02	10.82	8.35	8.54	9	7.65	9.37	6.71	8.23	8.36	8.67	9.04	7.58	7.6
ENSMUSG00000015599	Ttbk1	0.93	0.52	0.67	0.74	0.26	0.34	0.45	0.22	0.6	0.52	0.53	0.71	3.79	3.5	3.54	2.74	4.12	4.28	3.68	2.88	1.58	2.23	1.37	0.9
ENSMUSG00000015605	Srf	18.7	19.27	20.27	18.4	24.45	25.27	25.24	21.97	19.53	19.38	12.85	17.4	17.12	19.37	12.6	14.77	15.01	15.95	12.46	13.29	18.72	17.54	15.33	15.05
ENSMUSG00000015619	Gata3	0.89	1.08	0.79	1.15	5.16	4.58	5.71	8.46	1.41	1.11	0.9	1.2	1.38	2.23	1.21	2.4	1.62	1.32	1.38	2.02	1.36	1.51	1.74	1.6
ENSMUSG00000015627	Gata5	0.05	0	0.04	0.02	17.01	0.52	9.25	0.41	0	0.01	0.01	0.11	0.1	0.42	0.01	0.68	0.03	0.03	0.27	0.4	0.01	0.01	0.04	0.01
ENSMUSG00000015647	Lama5	4.03	5.75	5.62	5.89	3.82	5.38	4.85	5.46	4.27	5.35	2.8	4.82	1.27	1.76	1.11	1.33	1.17	0.82	0.68	1.12	2.59	2.77	1.78	2.02
ENSMUSG00000015652	Steap1	0.82	0.84	1.07	1.32	1.16	0.53	0.97	0.71	1.31	1.06	1.13	1.18	1.26	1.41	2.02	1.96	1.26	1.58	2.83	1.63	2.06	2.34	2.81	2.57
ENSMUSG00000015653	Steap2	0.95	1	0.92	0.87	1.18	1	0.92	1.04	0.98	1.11	1.22	0.95	0.95	0.94	1.17	1.04	1.01	0.65	1.18	1.01	1.33	1.25	1.39	1.22
ENSMUSG00000015656	Hspa8	153.51	177.37	229.31	182.13	231.48	121.63	218.43	199.62	164.8	197.23	220.81	194.32	185.41	192.79	196.41	206.81	179.32	207.08	206.77	200.58	179.96	192.76	243.06	228.37
ENSMUSG00000015659	Serac1	2.57	3.14	2.68	2.96	2.37	2.61	3.03	2.89	2.8	2.78	2.88	3.11	2.55	3.11	3.1	2.88	3.06	1.74	2.83	2.76	2.52	2.7	2.48	2.03
ENSMUSG00000015665	Awat1	0	0	0	0	0	0	0	0	0	0	0	0	0	0	0	0	0	0	0	0	0	0	0	0
ENSMUSG00000015668	Pdzd11	31.82	30.86	29.88	29.14	28.86	27.34	28.03	25.58	31.4	28.69	28.79	28.92	27.08	31.93	30.78	31.29	26.5	36.13	34.01	31.74	27.79	29.45	29.05	35.74
ENSMUSG00000015671	Psma2	140.62	144.51	156.09	152	171.65	138.27	161.25	147.67	156.35	145.9	164.37	149.13	119.5	136.38	155.85	158	116.09	167.86	165.67	163.84	138.25	143.86	174.27	201.68
ENSMUSG00000015672	Mrpl32	27.87	27.69	34.06	34.85	29.32	25.88	32.3	30.52	30.31	28.35	28.69	31.05	22.64	27.53	26.86	27.28	23.21	31.3	29.54	30.21	27.41	28.48	28.37	35.2
ENSMUSG00000015697	Setdb1	30.2	30.48	30.81	33.23	32.46	33.71	33.32	34.83	33.1	33.17	34.14	34.17	25.48	27.15	27.96	28.85	27.62	24.7	29.84	28.91	28.58	27.73	30.93	31.02
ENSMUSG00000015702	Anxa9	0.49	0.59	0.67	0.72	0.83	0.69	0.78	0.65	0.71	0.75	0.45	0.4	0.41	0.3	0.35	0.29	0.45	0.52	0.37	0.44	0.68	0.7	0.6	0.83
ENSMUSG00000015709	Arnt2	21.79	21.36	21.25	22.4	18.45	22.94	22.52	19.53	22.45	22.15	19.95	22.59	25.49	26.44	27.86	23.73	26.14	25.86	27.89	22.58	16.48	19.56	17.2	13.5
ENSMUSG00000015711	Prune	18.45	18.84	20	18.73	18.93	16.3	16.83	16.75	17.95	19.22	19.51	18.04	20.11	21.03	20.82	22.39	19	21.78	21.71	21.26	17.9	17.91	17.03	19.11
ENSMUSG00000015714	Cers2	33.38	35.99	33.09	36.21	29.01	28.29	26.9	26.93	34.17	34.81	36.5	33.19	24.71	28.97	27.48	30.14	25.57	27.49	27.72	30.2	28.11	26.5	29.75	32.34
ENSMUSG00000015721	Nlrp5	0	0	0	0	0	0	0	0	0	0	0	0	0.01	0.01	0	0	0.01	0	0	0.03	0	0	0	0.01
ENSMUSG00000015733	Capza2	50.56	56.79	51.99	55.31	63.57	50.19	56.65	54.31	53.81	53.62	58.47	55.72	56.38	62.32	66.3	63.05	58.27	58.34	65.07	63.8	59.73	62.68	59.48	66.47
ENSMUSG00000015745	Plekho1	52.41	47.57	55.1	56.61	49.28	52.24	60.8	62.55	60.41	51.23	42.56	58.96	46.57	50.91	44.63	46.03	43.69	63.58	45.57	47.76	49.01	49.04	45.45	51.39
ENSMUSG00000015747	Vps45	10.4	9.74	9.84	9.9	9.39	7.71	8.52	8.37	10.59	10.2	8.57	9.51	11.66	13.08	9.07	10.98	11.55	15.7	10.21	12	10.09	11.47	7.96	10.72
ENSMUSG00000015748	Prpf3	17.14	17.15	18.39	21.71	15.88	16.46	19.15	22.79	19.92	17.09	18.74	23	11.35	13.08	14.21	14.73	11.72	13.25	14.51	15.3	14.73	14.75	17.52	20.12
ENSMUSG00000015749	Anp32e	115.03	125.07	131.38	127.77	137.71	132.7	141.09	140.39	128.04	124.78	124.67	135.3	91.71	95.22	105.75	101.97	92.66	90.19	103.36	101.91	118.81	109.38	109.25	123.02
ENSMUSG00000015750	Aph1a	6.09	6.31	6.47	6.97	7.58	6.58	6.23	5.98	6.71	7.1	6.15	5.96	5.9	6.66	5.54	6.55	6.16	7.2	6.9	6.55	6.39	6.59	6.82	7.65
ENSMUSG00000015755	Tab2	45.29	46.1	41.86	41.91	39.03	45.85	43.03	42.13	44.67	46.36	38.67	43.97	35.62	39.65	29.06	32.92	37.51	25.06	25.31	29.63	37.43	36.03	27.07	27.85
ENSMUSG00000015757	Ppil4	14.38	17.06	16.64	16.68	15.24	16.84	17.22	15.25	16.64	16.62	14.31	16.27	13.39	15.72	11.94	12.34	14.91	13.39	11.75	13.18	15.84	16.15	12.42	12.91
ENSMUSG00000015759	Cnih1	53.45	60.88	53.71	59.29	66.13	48.14	51.17	49.12	55.97	60.09	72.5	58.87	56.76	61.77	69.98	67.11	58.12	67.04	75.19	68.33	59.05	58.81	69.11	74.71
ENSMUSG00000015766	Eps8	4.17	5.2	4.29	3.8	3.96	3.4	2.72	2.02	2.56	3.72	3.29	3.09	2.4	2.53	1.72	1.99	1.97	1.88	1.72	2.06	2.49	2.12	1.88	1.95
ENSMUSG00000015776	Med22	29.45	32.93	31.96	32.25	36.44	32.88	34.89	35.01	34.48	31.73	34.23	33.44	25.46	29.6	28.22	33.66	26.05	31.96	31.32	32.67	26.82	27.54	32.36	34.35
ENSMUSG00000015787	Abo	0	0	0.02	0.01	0	0	0	0	0	0	0	0	0	0	0	0	0	0	0	0	0	0.02	0	0
ENSMUSG00000015790	Surf1	17.6	18.75	19.96	17.39	17.57	15.16	16.87	14.91	19.82	19.09	18.45	17.37	16.06	20.55	16.06	18.62	15.99	24.79	17.76	20.38	17.76	17.96	16.17	21.54
ENSMUSG00000015804	Med28	14.15	14.57	15.06	15.71	17.48	14.58	15.17	15.37	15.72	14.36	16.26	15.66	12.45	13.82	14.48	15.31	11.87	17.06	16.02	16.53	13.77	13.29	15.08	17.78
ENSMUSG00000015806	Qdpr	33.12	36.63	34.47	39.33	42.11	33.26	36.06	35.23	33.24	38.51	47.73	37.32	34.28	38.31	39.28	44.88	35.48	41.21	40.43	46.35	36.13	38.41	40.14	48.87
ENSMUSG00000015812	Gnrh1	0.11	0	0.19	0	0	0.05	0.06	0.13	0.14	0.12	0.06	0.05	0	0.16	0.06	0	0.11	0	0.06	0.07	0.39	0	0	0.22
ENSMUSG00000015829	Tnr	0	0	0	0	0.03	0.03	0.29	0.28	0	0.01	0	0	0.66	0.6	0.64	0.62	0.85	0.47	0.77	0.79	0.42	0.78	0.33	0.33
ENSMUSG00000015837	Sqstm1	45.79	43.45	39.37	41.15	46.43	35.82	33.95	37.11	41.48	40.65	52.21	38.09	52.4	57.26	51.02	64.29	49.78	63.84	57.75	60.66	44.84	46.56	49.85	55.07
ENSMUSG00000015839	Nfe2l2	13.59	14.53	13.41	14.15	16.6	10.61	14.68	13.53	15.43	13.48	17.02	15.72	10.02	11.95	11.38	13.35	10.08	9.12	11.98	12.66	12.4	11.27	14.65	16.02
ENSMUSG00000015843	Rxrg	6.99	5.8	5.15	4.72	0.99	0.36	1.01	0.64	2.83	4.2	3.18	1.71	12.72	12.92	7.69	10.08	11.28	12.55	8.4	8.37	8.82	8.67	5.34	5.7
ENSMUSG00000015846	Rxra	40.81	39.83	38.38	37.88	34.59	36.69	32.35	36.43	37.37	38.96	38	34.7	26.26	28.77	27.11	29.1	27.52	23.52	25.97	27.32	27.97	27.78	25.88	25.57
ENSMUSG00000015850	Adamtsl4	0.25	0.27	0.22	0.1	0.18	0.1	0.14	0.21	0.2	0.15	0.17	0.14	0.22	0.42	0.11	0.37	0.26	0.2	0.14	0.22	0.14	0.25	0.14	0.14
ENSMUSG00000015852	Fcrls	4.58	5.55	3.56	3.09	5.7	2.11	2.22	2.77	3.26	4.92	2.3	2.33	5.1	7.55	2.99	4.5	5.2	8.79	3.59	4.11	3.56	5.84	2.8	3.6
ENSMUSG00000015854	Cd5l	0.13	0.12	0.06	0.23	0.13	0.01	0.08	0.05	0.09	0.14	0.03	0.09	0.06	0.18	0.08	0.28	0.01	0.2	0.08	0.07	0.01	0.21	0.03	0.08
ENSMUSG00000015869	Prpsap1	40.47	38.03	40.34	42.47	43.9	38.69	37.55	45.58	45.28	41.02	51.31	41.47	36.47	39.67	42.89	47.25	37.67	48.41	48.71	51.58	43.6	41.27	54.26	58.57
ENSMUSG00000015879	Fam184b	0.42	0.82	0.55	0.52	0.32	0.35	0.33	0.23	0.57	0.59	0.62	0.47	0.84	0.89	0.57	0.68	0.76	0.99	0.67	0.72	0.55	0.57	0.45	0.41
ENSMUSG00000015880	Ncapg	27.19	28.44	28.87	30.45	24.87	25.36	30.03	31.17	28.78	26.88	31.9	32.38	14.75	17.3	26.98	22.36	15.58	14.7	25.12	22.35	23.15	23.64	30.88	30.7
ENSMUSG00000015882	Lcorl	1.26	1.43	1.32	1.16	1.82	1.45	1.61	1.24	1.18	1.48	1.17	1.28	2.55	2.59	2.83	2.29	2.61	1.51	2.26	2.11	2.08	1.78	1.49	1.28
ENSMUSG00000015889	Lta4h	72.74	69.44	76.33	68.92	78.49	58.66	58.97	53.41	67	71.42	81.41	63.91	61.1	67.17	62.7	73.55	57.96	58.33	66.57	68.64	66.17	62.37	71.45	83.1
ENSMUSG00000015890	Amdhd1	0.13	0.1	0.27	0.08	0.05	0.07	0.17	0.07	0.06	0.04	0.05	0.04	0.05	0.03	0.01	0.07	0.01	0	0.07	0	0.04	0.06	0.06	0.05
ENSMUSG00000015932	Dstn	88.27	124.14	118.88	112.03	157.24	117.35	123.31	108.38	96.1	117.4	148.31	102.31	112.63	125.3	133.68	142.22	107.3	116.21	142.52	139.58	104	113.2	122.33	140.65
ENSMUSG00000015937	H2afy	197.61	180.45	207.95	214.67	186.43	159.65	169.53	176.04	208	191.17	218.33	208.34	127.07	127.35	164.67	166.01	131.68	149.27	183.39	174.78	155.19	151.58	171.04	201.54
ENSMUSG00000015942	Gtf2ird2	5.94	5.64	5.03	5.67	5.02	5.61	5.14	5.37	5.66	5.42	5.26	4.93	4.95	5.31	4.71	5.68	5.08	5.93	4.48	4.97	4.75	4.99	4.49	4.79
ENSMUSG00000015943	Bola1	11.33	10.42	13.27	11.47	11.5	9.39	11.85	9.44	12.03	10.23	11.78	10.7	9.65	10.28	12.64	12.91	9.75	15.31	12.49	13.29	10.82	10.74	11.84	14.26
ENSMUSG00000015944	Gatsl2	9.64	9	9.01	9.22	5.12	5.95	5.45	4.72	9.41	9.32	7.89	10.27	11.12	10.26	9.05	8.84	9.85	8.82	8.2	7.44	8.05	8.19	6.19	5.11
ENSMUSG00000015947	Fcgr1	0.71	0.69	0.34	0.39	0.67	0.36	0.37	0.45	0.48	0.68	0.39	0.38	0.75	1.22	0.76	0.95	0.67	1.62	1.01	0.8	0.7	1.37	0.77	0.7
ENSMUSG00000015950	Ncf1	0.88	1.46	1.16	0.93	1.03	0.55	0.71	0.75	1.16	0.99	0.71	0.71	1.31	2.28	1.31	1.22	1.16	1.96	1.43	1.08	1.22	1.91	1.37	1.14
ENSMUSG00000015957	Wnt11	14.78	14.79	13.5	16.24	8.3	9.01	7.28	7.57	10.79	12.46	9.55	11.48	6.9	7.63	4.84	6.67	7.24	5.69	3.8	5.25	6.87	5.68	5.52	5.55
ENSMUSG00000015961	Adss	41.72	42.68	42.82	41.38	47.99	41.45	43.2	41.6	45.96	44.57	51.14	41.58	31.36	34.21	37.36	37.87	34.79	31.33	39.13	41.25	38.09	37.48	41.92	48.21
ENSMUSG00000015962	1700016C15Rik	0	0	0	0.03	0	0	0.04	0	0	0	0	0	0	0	0	0	0	0	0	0	0	0	0	0
ENSMUSG00000015966	Il17rb	0.01	0.04	0	0	0.05	0.01	0	0	0	0.03	0.03	0.01	0.01	0	0.03	0	0	0.01	0.02	0	0	0	0	0
ENSMUSG00000015968	Cacna1d	0.68	0.79	0.63	0.86	1.03	1.67	1.07	0.76	1.03	1.12	0.8	1.28	0.71	0.9	0.35	0.46	0.89	0.41	0.37	0.34	0.38	0.46	0.25	0.21
ENSMUSG00000015970	Chdh	0.09	0.2	0.08	0.07	0.06	0.07	0.04	0.07	0.08	0.15	0.21	0.1	0.06	0.04	0.02	0.02	0.07	0.04	0.05	0.05	0.05	0.08	0.03	0.02
ENSMUSG00000015971	Actr8	20.05	19.14	21.2	21.12	18.7	17.72	19.62	19.13	21.5	19.89	20.66	19.9	17.95	18.74	19.62	19.12	18.06	23.19	20.95	20.96	19.7	20.63	19.09	22.53
ENSMUSG00000015980	Lrrc27	0.83	1.15	0.83	1.29	1.33	1.27	1.03	1.22	1.12	1.25	0.76	1.52	2.04	1.23	1.02	0.85	1.4	1.78	0.89	1.07	1.8	1.43	1.09	1.08
ENSMUSG00000015981	Stk32c	0.65	0.61	1	0.8	0.52	0.68	1.03	0.75	0.93	0.88	0.85	0.95	4.04	4.73	3.84	3.52	4.61	8.1	5.05	4.76	1.63	3.16	1.83	1.56
ENSMUSG00000015994	Fnta	43.47	43.88	42.61	44.31	37.69	36.09	37.69	36.92	43.96	41.57	40.24	40.93	36.9	42.17	36.13	41.06	35.27	46.35	39.35	39.69	39.85	39.51	39.63	46.36
ENSMUSG00000016018	Skiv2l2	44.02	47.26	42.4	46.62	42.86	44.39	44.74	48.98	47.96	48.18	48.43	49.99	33.2	38.95	40.46	37.86	34.36	39.58	39.81	40.42	40.27	44.37	43.34	47.45
ENSMUSG00000016024	Lbp	1.17	1.71	1.35	1.34	1.89	0.57	0.97	1.05	1.92	2.07	2.4	1.32	0.98	1.8	1.24	2.01	1.12	1.22	1.21	1.9	1.22	1.42	1.24	1.23
ENSMUSG00000016028	Celsr1	4.2	5.44	4.45	4.92	5.59	6.58	4.84	4.89	4.07	5.14	3.48	4.13	5.42	5.17	7.14	5.74	5.49	4.22	6.31	5.71	8.94	8.3	9.29	8.37
ENSMUSG00000016087	Fli1	14.95	12.9	13.23	12.63	10.17	11.19	13.64	13.51	18.68	16.87	18.41	18.51	10.18	11.48	8.72	9.68	12.11	8.28	8.83	11.21	14.13	12.51	13.85	14.57
ENSMUSG00000016128	Stard13	3.58	3.45	2.92	3.07	1.73	1.58	1.51	1.44	2.68	2.9	2.49	2.41	4.6	4.61	3.21	3.4	4.68	3.27	3.28	2.94	3.76	3.49	2.57	2.2
ENSMUSG00000016150	Tenm1	0.14	0.21	0.1	0.11	0.03	0.02	0.01	0	0.07	0.17	0.1	0.09	0.27	0.2	0.25	0.11	0.3	0.16	0.11	0.19	0.07	0.09	0.02	0.02
ENSMUSG00000016179	Camk1g	8.59	7.1	7.98	8.29	8.78	8.88	7.68	7.71	9.42	7.84	10.21	7.74	6.41	7.29	6.49	7.96	6.33	7.35	6.09	7.35	5.16	5.45	5.55	6.01
ENSMUSG00000016181	Diexf	6.93	6.84	7.01	7.54	6.81	6.66	7.21	7.76	7.49	7.29	6.88	7.92	5.79	5.79	6.31	5.98	5.82	5.63	5.92	6.17	6.24	6.34	7.18	7.1
ENSMUSG00000016194	Hsd11b1	0.05	0.04	0.09	0.02	0.11	0.02	0.04	0.04	0.06	0.12	0.19	0.06	0.02	0.09	0.03	0	0.05	0.08	0.04	0.06	0.05	0.07	0.07	0.05
ENSMUSG00000016200	Syt14	3.54	4.13	3.62	3.7	3.71	3.82	4.19	3.45	3.86	4.06	4.71	4.65	4.15	4.12	4.83	4.12	4.8	2.67	4.52	3.84	3.76	3.65	3.42	2.88
ENSMUSG00000016206	H2-M3	0.22	0.25	0.32	0.14	0.86	0.61	0.37	0.26	0.37	0.28	0.32	0.09	0.58	0.45	0.3	0.3	0.46	0.43	0.26	0.33	0.61	0.3	0.4	0.34
ENSMUSG00000016239	Lonrf3	0.09	0.16	0.05	0.07	0.31	0.59	0.31	0.35	0.11	0.07	0.03	0.1	0.3	0.39	0.76	0.62	0.34	0.3	0.73	0.41	0.31	0.3	0.27	0.23
ENSMUSG00000016252	Atp5e	259.28	256.73	277.02	267.27	354.39	240.29	264.4	240.24	256.85	256.8	327.5	233.11	251.87	273.28	310	331.52	233.4	351.8	364.38	361.25	242.05	254.07	366.13	385.23
ENSMUSG00000016253	Nelfcd	59.35	56.96	59.64	57.49	52.84	53.26	54.08	57.12	62.79	60.87	57.52	56.1	42.08	48.46	42.48	48.12	42.06	51.76	43.65	45.81	49.45	50.62	51.24	55.37
ENSMUSG00000016255	Tubb1	2.34	1.93	2.71	2.7	2.22	1.88	1.86	1.79	2.01	1.9	3.12	2.33	1.26	1	2.62	2.76	1.42	1.13	2.34	3.86	1.04	1.93	1.84	3.32
ENSMUSG00000016256	Ctsz	49.31	50.42	47.94	43.89	47.39	30.52	32.01	31.2	48.44	50.86	52.56	41.16	47.95	59.31	46.1	56.28	44.16	59.76	51.39	50.51	47.27	48.81	53.02	59.83
ENSMUSG00000016257	Slmo2	35.19	35.44	40.21	39.95	34.52	32.77	38.47	36.51	38.58	38.35	34.09	37.01	32.61	37.41	33.36	34.55	31.25	36.37	32.94	33.24	32.75	33.83	32.47	38.16
ENSMUSG00000016262	Sertad4	30.72	38.12	31.91	33.56	24.51	28.19	29.32	19.46	37.54	40.41	37.4	43.02	29.46	28.99	17.35	21.22	23.4	18.2	13.61	15.54	26.66	23.01	15.84	19.22
ENSMUSG00000016283	H2-M2	0	0	0	0	0.02	0	0	0	0	0	0	0	0	0	0	0	0	0.02	0	0	0	0.02	0	0
ENSMUSG00000016308	Ube2a	22.1	24.29	23.5	25.72	23.86	21.41	22.87	23.44	23.27	23.01	24.69	25.24	21.39	25.11	24	24.05	20.28	24.88	23.49	24.73	22.29	23.35	23.97	27.19
ENSMUSG00000016319	Slc25a5	141.79	129.13	153.87	147.6	150.7	114.37	122.27	126.49	158.28	148.41	198.95	154.6	151.89	160.86	239.88	228.08	144.55	198.43	239.7	224.57	160.77	160.92	227.43	263.65
ENSMUSG00000016327	Atp1b4	0.06	0.1	0.02	0.01	0	0	0	0.01	0	0.01	0	0	0.24	0.26	0.12	0.05	0.11	0.14	0.06	0.06	0.08	0.09	0.06	0.05
ENSMUSG00000016344	Ppdpf	66.76	64.05	67.17	68.98	82.75	74.76	81.07	77.82	73.06	67.56	58.56	65.27	56.58	63.26	57.63	63.3	57.01	82.4	64.33	65.03	57.97	61.42	59.97	64.74
ENSMUSG00000016346	Kcnq2	0.04	0.07	0.04	0.03	0.09	0.17	0.25	0.21	0.02	0.03	0.01	0.04	6.36	5.33	6.47	4.84	6.96	8	7.19	5.43	2.31	3.68	1.62	1.27
ENSMUSG00000016349	Eef1a2	0.03	0	0.03	0	0.08	0.05	0.22	0.19	0.03	0.01	0	0.01	10.41	9.67	10.02	9.01	8.31	15.49	9.47	7.8	1.77	3.74	1.65	1.23
ENSMUSG00000016356	Col20a1	0.32	0.52	0.17	0.2	0.12	0.16	0.18	0.16	0.1	0.36	0.26	0.18	0.6	0.71	0.56	0.64	0.79	0.54	0.6	0.66	0.45	0.28	0.29	0.41
ENSMUSG00000016382	Pls3	49.5	51.66	46.45	47.84	57.77	44.26	46.41	47.23	42.28	48.93	54.33	41.8	44.98	49.65	50.23	57.65	45.55	35.12	52.42	58.33	64.13	61.96	66.43	73.02
ENSMUSG00000016386	Mpped2	29.32	30.08	26.16	29.07	34.56	20.91	24.64	20.95	27.56	30.84	29	29.73	45.71	49.05	31.75	40.01	31.84	29.19	23.06	24.25	19.2	21.66	14.48	15.74
ENSMUSG00000016409	Nkap	9.64	10.47	10.45	9.99	8.64	8.02	7.84	7.77	10.09	10.47	10.45	10.83	9.57	10.13	10.9	9.06	9.63	8.03	9.37	9.39	9.22	8.9	8.81	8.48
ENSMUSG00000016427	Ndufa1	63.04	60.65	64.47	66.39	79.79	61.82	64.56	56.28	60.77	59.95	67.95	60.07	65.76	68.06	68.25	77.36	59.25	92.17	77.97	83.22	63.65	64.98	78.42	90.34
ENSMUSG00000016458	Wt1	0.1	0.15	0.4	0.11	7.62	0.03	1.13	0.3	0.03	0.19	0.09	1.34	6.43	9.5	2.2	13.25	4.37	1.72	1.62	9.51	0.13	0.5	0.44	0.15
ENSMUSG00000016477	E2f3	16.8	17.47	18.03	19.29	19.35	19.95	22.02	24.28	19.55	18.7	18.69	22.57	12.25	12.88	14.05	13.4	13.25	10	13.29	14.1	17.9	15.23	16.64	16.15
ENSMUSG00000016481	Cr1l	7.71	8.61	7.41	7.74	9.12	6.67	6.69	6.77	7.74	8.29	8.88	7.6	7.3	8.29	7.56	8.95	7.18	6.6	7.6	8.14	8.46	8.34	8.27	8.39
ENSMUSG00000016487	Ppfibp1	18.22	19.68	17.12	17.91	14.93	11.68	12.2	11.92	17.08	18.98	19.62	16.99	14.4	15.89	12.08	14.64	14.3	8.23	11.4	13.84	16.01	14.58	14.28	13.93
ENSMUSG00000016493	Cd46	0.04	0.11	0.03	0.05	0.01	0.08	0.08	0.04	0.07	0.08	0	0.03	0.05	0.09	0.02	0.02	0.04	0.07	0.01	0.02	0.08	0.09	0.02	0.04
ENSMUSG00000016494	Cd34	23.91	22.79	22.66	21.27	43.41	26.22	28.46	25.22	24.66	26.52	28.04	23.29	32.43	36.51	34.66	41.07	34.13	32.42	42.91	44.77	30.27	31.73	38.31	38.91
ENSMUSG00000016495	Plgrkt	8.33	10.16	8.64	7.71	9.63	7.78	8.02	7.91	9.7	9.72	10.02	6.92	10.8	12.88	11.13	12.48	9.46	13.21	10.21	11.14	9.1	10.41	9.1	11.18
ENSMUSG00000016496	Cd274	0.1	0.2	0.17	0.06	0.12	0.1	0.12	0.18	0.11	0.15	0.08	0.09	0.18	0.34	0.22	0.19	0.19	0.2	0.17	0.2	0.19	0.24	0.19	0.23
ENSMUSG00000016498	Pdcd1lg2	0	0	0	0.02	0	0.02	0	0	0.02	0	0	0	0	0.02	0.02	0	0.02	0	0	0.02	0	0.02	0	0
ENSMUSG00000016503	Gtf3a	28.79	24.87	31.42	27.92	24.73	25.57	29.68	27.66	32.15	27.04	25.4	28.09	18.12	23.38	22.6	23.34	17.17	29.99	24.81	22.13	20.19	24.26	26.58	29.06
ENSMUSG00000016510	Mtif3	3.72	3.88	3.87	3.75	3.28	3.78	3.6	3.44	4	3.85	3.14	3.54	3.22	3.46	2.83	3.03	3.34	4.42	2.77	3.01	3.36	3.33	2.79	3.05
ENSMUSG00000016520	Lnx2	7.66	6.98	7.04	7.34	6.93	6.31	6.13	6.46	7.31	6.93	7.19	7.07	4.9	5.07	5.79	5.67	5.22	3.57	5.26	5.32	4.77	5.19	5.58	4.92
ENSMUSG00000016524	Il19	0.03	0.05	0.06	0	0	0.05	0.03	0.06	0	0.05	0	0	0.08	0.07	0.03	0.06	0	0	0.03	0.03	0.05	0	0.11	0.03
ENSMUSG00000016526	Dyrk3	2.1	1.94	2.21	2.19	2.12	1.64	1.98	2.26	2.1	1.9	2.74	2.36	2.97	2.96	3.64	3.68	2.85	3.88	4.25	4.42	3.18	3	3.67	4.98
ENSMUSG00000016528	Mapkapk2	58.65	55.34	57.42	57.98	66.19	54.73	56.3	59.48	59.79	57.43	64.97	56.65	47.21	53.79	50.45	58.9	44.87	50.96	56.02	56.48	52.98	51.97	58.5	64.43
ENSMUSG00000016529	Il10	0.02	0.07	0.05	0.02	0	0.02	0	0	0	0.02	0	0.02	0	0	0	0	0	0	0	0	0.02	0	0	0
ENSMUSG00000016534	Lamp2	20.54	25.75	19.45	21.45	28.05	19.27	19.63	19.79	20.23	23.35	28.66	20.16	23.46	25.79	25.21	27.62	23.85	16.56	25.15	25.28	24.45	23.03	24.63	23.6
ENSMUSG00000016541	Atxn10	136.68	137.54	139.09	134.56	153.17	132.85	128.34	128.35	142.6	142	170.19	129.85	144.64	155.21	172.55	179.24	144.15	192.31	192.45	184.88	136.35	151.3	162.15	186.81
ENSMUSG00000016552	Foxred2	4.15	4.48	3.93	3.78	3.9	3.64	3.57	2.8	3.9	4.79	4.34	3.91	3.27	3.51	3.28	3.42	3.3	2.85	2.85	3.04	3.05	3.23	3	3.13
ENSMUSG00000016554	Eif3d	129.47	117.1	129.3	127.73	140.79	115.89	123.62	126.59	130.18	124.93	152.32	128.44	110.82	117.06	121.11	144.02	104.59	135.56	134.27	137.48	121.56	118.66	143.46	164.43
ENSMUSG00000016559	H3f3b	288.07	331.21	294.63	283.63	291.36	295.3	275.15	238.9	285.96	302.42	294.81	274.09	244.86	246.4	211.35	238.74	244.64	248.7	210.44	241.21	267.41	242.49	206.39	245.91
ENSMUSG00000016619	Nup50	33.04	33.54	33.87	37.71	35.69	32.45	34.22	39.32	36.39	35.08	42.15	41.71	29.08	28.91	38.05	36.88	31.93	27.42	39.02	37.52	33.85	33.75	39.14	37.91
ENSMUSG00000016624	Phf21b	0.9	1.09	1.14	1.07	0.17	0.85	1.29	1.41	1.24	1.03	0.16	1.28	20.17	19.45	21.22	13.34	18.8	29.58	20.08	12.72	11.75	16.69	7.98	7.71
ENSMUSG00000016626	Nlrp14	0	0	0.01	0	0	0	0	0	0	0	0	0	0	0.01	0	0	0	0	0	0	0	0	0	0
ENSMUSG00000016637	Ift27	26.39	27.05	35.36	29.01	26.34	27.57	37.02	28.44	28.05	28.47	29.42	28.94	19.12	27.09	30.93	30.56	19.88	37.1	34.84	32.71	21.58	28.65	33.8	37.03
ENSMUSG00000016664	Pacsin2	22.59	21.89	21.83	22.19	21.62	19.97	20.41	22.29	22.67	22.93	23	24.2	19.56	20.9	18.94	22.55	19.26	16.73	18	18.88	20.77	21.06	20.18	20.47
ENSMUSG00000016756	Cmah	0.05	0.05	0.06	0.07	0.07	0.05	0.04	0.04	0.02	0.04	0.03	0.05	0.07	0.09	0.08	0.07	0.05	0.06	0.05	0.05	0.06	0.07	0.07	0.06
ENSMUSG00000016757	Ttll12	38.06	32.96	37.24	36.9	42.47	32.53	34.24	35.95	38.93	36.95	52.07	38.85	28.95	30.86	36.26	41.28	29.84	33.18	41.02	40.12	32.26	30.85	46.75	43.71
ENSMUSG00000016758	Bik	1.3	1.08	0.91	0.95	1.52	0.75	1.24	1.08	1.27	1.18	0.55	0.94	0.93	0.93	0.62	1.01	1.04	1.17	0.64	0.9	1.12	1.29	0.84	1.1
ENSMUSG00000016763	Scube1	11.19	8.4	12.89	16.05	10.35	14.89	13.91	13.49	18.68	18.52	14.94	25.6	9.64	10.18	6.75	7.37	16.9	11.91	8.8	10.76	14.26	15.25	11.37	10.31
ENSMUSG00000016831	Tox4	15.18	17.55	16.21	16.24	17.48	16.99	14.51	15.02	16.54	17.9	19.57	16.3	16.1	16.99	17.59	17.02	15.86	16.32	18.86	17.48	17.28	16.17	18.49	16.96
ENSMUSG00000016833	Mrps18c	13.51	15.8	17.83	17.65	20.76	15.7	18.91	16.72	19.17	16.13	17.19	16.51	13.71	14.03	17.05	15.98	14.97	21.28	18.77	18.62	16.07	16.93	17.3	21.8
ENSMUSG00000016918	Sulf1	36.61	40.3	32.99	31.58	49.07	33.09	30.29	27.71	40.54	43.99	41.61	29.08	21.33	27.98	16.84	25.89	27.13	16.85	18.27	21.96	15.33	17.2	15.18	13.43
ENSMUSG00000016921	Srsf6	99.91	110.01	106.87	93.08	101.03	109.2	108.75	89.68	114.97	111.47	93.02	97.52	75.88	85.78	66.27	68.16	78.05	80.09	64.85	71.96	99.05	93.98	76.89	88.11
ENSMUSG00000016933	Plcg1	42.07	42.28	40.29	39.64	40.81	46.82	43.58	42.55	45.08	46.07	45.58	44.85	34.43	35.37	31.1	33.42	37.81	33.2	31.09	34.99	39.5	38	35.79	32.76
ENSMUSG00000016940	Kctd2	12.93	13.19	12.82	11.72	10.54	12.05	12.06	10.19	13.51	12.19	9.67	11.06	12.59	14.15	9.72	10.53	11.25	16.48	9.56	10.23	12.44	12.6	8.96	10.32
ENSMUSG00000016942	Tmprss6	0.01	0.01	0.01	0.01	0.04	0.01	0.03	0.06	0.01	0.02	0.01	0.01	0.01	0.03	0	0.01	0.02	0.01	0.02	0	0	0.01	0.03	0
ENSMUSG00000016946	Kctd5	40.15	40.02	42.22	42.65	45.84	43.68	44.66	44.68	44.96	42.35	41.84	47.42	37.86	41.23	37.75	41.79	37.05	43.93	39.58	41.89	38.42	40.08	36.31	43.86
ENSMUSG00000016982	Pom121l2	0.09	0.08	0.15	0.05	0.06	0.11	0.05	0.04	0.05	0.1	0.04	0.04	0.06	0.03	0.01	0.06	0.03	0.02	0	0.02	0.05	0.1	0.01	0.09
ENSMUSG00000016984	Etaa1	7.2	8.17	7.84	8.73	9.59	11.2	11.04	11.59	8.89	7.77	8.45	8.59	6.29	6.69	7	7.58	7.15	5.06	6.43	7.33	8.93	7.63	8.34	8.81
ENSMUSG00000016995	Matn4	54.72	36.82	20.83	18.67	6.76	3.39	3.97	1.31	24.41	32.47	29.02	8.46	34.23	35.77	13.8	18.37	31.93	32.75	10.11	16.67	10.23	9.27	3.62	4.66
ENSMUSG00000016998	Svs4	0	0	0	0	0	0	0	0	0	0	0	0	0	0	0	0	0	0	0	0	0	0	0	0
ENSMUSG00000017000	Svs6	0	0	0	0	0	0	0	0	0	0	0	0	0	0	0	0	0	0	0	0	0	0	0	0
ENSMUSG00000017002	Slpi	2.12	2.12	1.2	1.22	0.52	0.12	0.26	0.24	1.05	2.52	1.65	0.75	1.68	2.08	1	1.2	1.87	2.62	0.71	1.06	0.94	1.21	0.78	0.59
ENSMUSG00000017003	Svs3a	0	0	0	0	0	0	0	0	0	0	0	0	0	0	0	0	0	0	0	0	0	0	0	0
ENSMUSG00000017004	Svs5	0	0	0	0	0	0	0	0	0	0	0	0	0	0	0	0	0	0	0	0	0	0	0	0
ENSMUSG00000017007	Rbpjl	0.06	0.06	0.01	0.01	0.07	0.05	0.01	0	0	0.08	0.04	0.01	0.02	0.15	0.08	0.04	0.06	0.1	0.03	0.06	0.05	0.04	0	0.04
ENSMUSG00000017009	Sdc4	9.36	11.54	11.55	10.92	8.67	8.18	8.55	8.98	9.61	10.13	11.02	8.78	4.18	5.98	4.09	6.34	4.64	4.24	4.16	6.54	5.45	5.87	6.67	7.6
ENSMUSG00000017049	Ccdc70	0	0	0	0	0	0	0	0	0	0	0	0	0	0	0	0	0	0	0	0	0	0	0	0
ENSMUSG00000017057	Il13ra1	2.43	2.74	2.23	2.19	3.86	3.22	3	2.94	2.1	2.53	2.54	1.81	2.58	3.17	2.01	2.95	2.13	1.54	2.18	2.09	1.75	1.94	1.92	1.84
ENSMUSG00000017064	Prl5a1	0	0	0	0	0	0	0	0	0	0	0	0	0	0	0	0	0	0	0	0	0.03	0	0	0
ENSMUSG00000017119	Nbr1	31.09	33.3	32.23	31.74	27.83	30.79	28.28	28.99	32.51	33.04	32.88	31.48	34.75	36.33	37.1	36.05	34.63	32.45	36.09	35.02	31.76	34.13	30.56	29.75
ENSMUSG00000017132	Cyth1	12.68	11.53	11.84	11.86	8.04	11.08	10.67	11.07	14.12	12.09	9.27	12.9	11.3	12.43	8.09	8.78	10.75	13.28	8.87	9.16	10.93	11.91	7.59	8.52
ENSMUSG00000017144	Rnd3	46.1	41.76	35.87	34.29	42.86	52.87	37.99	34.62	40.54	42.89	42.76	34.29	53.35	51.61	73.88	51.46	53.97	53.6	68.38	49.1	40.84	45.1	40.21	34.78
ENSMUSG00000017146	Brca1	10.3	10.48	12.04	11.53	10.96	12.95	13.33	13.59	10.74	10.67	9.52	12.59	6.76	6.69	8.19	7.72	7.82	4.68	7.3	7.69	11.23	9.94	10.06	9.74
ENSMUSG00000017165	Gast	0	0	0	0.06	0.07	0	0.07	0.05	0.08	0	0	0	0.15	0.06	0.07	0.07	0.13	0.2	0	0.07	0.25	0.07	0.07	0.06
ENSMUSG00000017167	Cntnap1	0.03	0.09	0.07	0.05	0.06	0.05	0.04	0.03	0.07	0.07	0.07	0.06	0.35	0.28	0.22	0.29	0.37	0.37	0.28	0.29	0.15	0.2	0.1	0.14
ENSMUSG00000017176	Nt5c3b	41.89	43.41	44.08	42.24	41.69	39.07	41.63	35.23	45.11	44.54	42.65	39.62	28.45	33.8	29.32	35.33	28.28	35.95	30.75	33.54	31.48	33.27	32.27	39.56
ENSMUSG00000017188	Coa3	64.72	59.95	68.43	63.98	71.6	54.79	63.52	57.06	68.07	64.13	69.15	61.83	57.33	63.54	61.27	66.62	56.95	86.76	67.79	73.88	59.24	64.72	69.32	77.13
ENSMUSG00000017195	Zpbp2	0.04	0.07	0.02	0.02	0.02	0.02	0.06	0.07	0.06	0.04	0.02	0.05	0.01	0	0.02	0.04	0	0.02	0.02	0.04	0	0.02	0.04	0.05
ENSMUSG00000017204	Gsdma	0.03	0	0	0	0.02	0.01	0.01	0.05	0	0.02	0	0.01	0.02	0.02	0	0	0	0	0.01	0	0	0.02	0.01	0
ENSMUSG00000017210	Med24	35.06	32.58	34.7	32.59	29.94	33.48	31.07	33.19	37.49	35.07	34.27	35.24	27.73	29.35	27.31	28.07	27.39	32.12	28.99	28.05	31.78	31.45	33.01	31.99
ENSMUSG00000017211	Gsdma2	0	0	0	0	0	0	0	0	0	0	0	0	0	0	0	0	0	0	0.02	0.02	0	0	0	0
ENSMUSG00000017221	Psmd3	101.65	93.66	102.91	101.2	104.75	92.09	89.77	96.16	103.8	103.46	114.79	100.38	84.34	92.22	91.49	99.79	80.27	105.22	98.58	97	98.15	94.14	116.24	125.49
ENSMUSG00000017264	Exosc10	41.82	40.11	41.91	42.96	43.32	41.32	38.89	40.91	42.92	40.98	42.55	43.71	35.49	34.69	32.07	36.21	35.29	34.3	34.72	36.13	40.55	34.76	37.5	42.07
ENSMUSG00000017286	Glod4	13.64	16.31	13.99	15.06	17.44	14.55	12.43	13.44	14.9	15.45	17.37	14.3	11.85	14.91	13.84	16.03	11.73	14.06	14.58	15.5	12.88	15.49	15.55	17.4
ENSMUSG00000017288	Vps53	16.54	15.61	15.73	14.73	15	12.93	11.98	12.87	16.41	15.69	18.47	15.26	17.5	18.22	18.84	19.88	17.74	19.9	20.36	20.5	15.17	16.19	16.32	18.25
ENSMUSG00000017291	Taok1	5.58	6.74	6.54	6.15	5.85	8.13	8.32	7.61	6.03	6.79	4.29	6.81	7.91	7.38	6.99	5.36	8.66	4.55	5.85	5.47	7.46	7.36	4.99	4.23
ENSMUSG00000017299	Dnttip1	23.58	25.29	25.39	25.75	23.05	22.09	23.4	23.02	25.14	25.26	25.2	24.76	18.41	21.78	19.04	21.48	18.72	26.36	19.26	21.23	21.48	22.57	21.24	25.81
ENSMUSG00000017300	Tnnc2	30.16	32.38	23.71	19.56	0	1.45	0.33	2.84	7.91	20.47	9.01	3.34	54.72	60.62	29.29	50.12	30.06	52.37	32.41	31.45	59.09	58.19	55.01	69.83
ENSMUSG00000017307	Acot8	4.32	4.82	5.02	4.32	4.19	3.42	3.75	3.25	5.39	4.36	3.84	4.37	4.67	4.83	4.87	4.12	4.42	6.43	5.11	4.65	4.75	4.91	4.69	4.95
ENSMUSG00000017309	Cd300lg	0.11	0.14	0.07	0.16	0.05	0.13	0.17	0.12	0.19	0.18	0.34	0.15	0.07	0.07	0.1	0.22	0.07	0.11	0.09	0.07	0.16	0.16	0.07	0.19
ENSMUSG00000017310	Spint4	0	0	0	0	0.09	0	0	0	0	0	0	0	0	0	0	0	0	0	0	0	0	0	0	0
ENSMUSG00000017311	Pyy	0.05	0	0.05	0	0	0	0	0	0	0	0.05	0.04	0.04	0.05	0	0.05	0	0	0	0.05	0	0	0	0
ENSMUSG00000017314	Mpp2	9.55	8.38	10.03	9.72	11.35	8.24	10.97	9.93	9.58	9.26	11.68	10.39	9.97	9.88	11.27	11.22	10.8	12.52	14.2	13.82	8.28	8.77	8.62	8.68
ENSMUSG00000017316	Ppy	0	0	0	0	0	0	0	0	0	0	0	0	0	0	0	0	0	0	0	0	0	0	0	0.06
ENSMUSG00000017344	Vtn	0.03	0	0	0	0.02	0.02	0.13	0.36	0.02	0	0	0	19.9	20.4	27.35	23.91	13.19	22.23	28.12	20.25	5.81	8.43	10.13	10.15
ENSMUSG00000017376	Nlk	5.37	5.27	5.44	6.07	5.96	6.1	8.37	8.8	6	5.75	4.8	6.82	10.06	10.74	11.32	9.35	11.28	9.74	11.27	10.05	9.47	9.23	8.88	7.11
ENSMUSG00000017386	Traf4	73.1	67.43	75.28	78.67	65.57	64.48	78.54	71.98	88.21	77.67	74.58	91.09	70.79	78.97	74.78	75.88	74.05	97.96	81.46	82.39	75.13	77.17	77.11	77.45
ENSMUSG00000017390	Aldoc	1.34	1.22	1.05	0.98	0.86	0.7	0.73	0.57	1.81	1.99	2.37	1.5	2.35	2.9	1.26	2.21	0.89	1.49	1.06	1.2	0.97	0.73	0.76	0.98
ENSMUSG00000017400	Stac2	0.78	0.44	0.49	0.53	0.56	0.3	0.46	0.54	0.49	0.56	0.47	0.49	5.04	4.01	4.25	3.86	4.15	7.84	4.35	4.42	1.32	2	1.14	1.01
ENSMUSG00000017404	Rpl19	39.48	34.76	41.45	39.54	40.89	29.1	34.14	35.77	34	34.33	45.36	36.27	27.61	30.76	34.31	48.39	24.61	35.23	38.84	35.82	35.21	34.13	57	63.09
ENSMUSG00000017405	Nek8	3.69	3.25	3.57	3.43	3.48	2.96	3.36	2.63	4.24	3.62	3	3.15	1.83	2.26	1.63	2.4	2.09	2.43	1.83	2.06	3.1	2.5	2.79	2.94
ENSMUSG00000017412	Cacnb4	0.05	0.1	0.03	0.04	0.1	0.18	0.13	0.11	0.04	0.04	0.04	0.06	0.69	0.61	0.67	0.53	0.55	0.45	0.54	0.39	0.14	0.27	0.12	0.05
ENSMUSG00000017417	Plxdc1	0.03	0.03	0.06	0.02	0.09	0.01	0.03	0.04	0.01	0.02	0.02	0	0.12	0.51	0.1	0.65	0.05	0.08	0.05	0.11	0.05	0.04	0.02	0.02
ENSMUSG00000017418	Arl5b	17.73	20.95	19.56	23.6	24.64	23.4	24.74	24.62	21.53	22.03	28.23	26.95	16	16.62	24.98	22.08	19.46	11.59	23.51	23.46	20.18	18.47	22.47	20.37
ENSMUSG00000017421	Zfp207	62.3	59.02	62.59	70.35	62.52	58.46	63.92	68.34	67.06	61.44	76.86	75.11	43.65	47.43	61.53	58.72	44.49	43.32	64.31	58.72	58.3	56.08	74.12	74.34
ENSMUSG00000017428	Psmd11	30.54	29.65	31.43	32.92	30.3	30.47	30.62	31.71	30.77	30.84	31.62	32.65	26.88	27.63	26.8	27.89	25.11	26.23	27.03	27.19	28.68	27.88	30.82	32.67
ENSMUSG00000017446	C1qtnf1	1.86	3.22	2.3	3.36	5.81	3.91	3.12	2.22	2.38	4.07	4.41	3.7	4.1	4.12	2.95	3.43	3.29	2.23	2.13	2.68	2.92	2.25	1.73	1.67
ENSMUSG00000017453	Pipox	0.17	0.21	0.12	0.18	0.05	0.07	0	0.08	0.21	0.12	0.2	0.22	0.26	0.35	0.21	0.33	0.18	0.37	0.47	0.61	0.73	0.61	0.93	0.82
ENSMUSG00000017466	Timp2	48.03	50.19	42.59	44.04	54.72	43.95	37.41	38.53	42.83	48.83	51.51	40.69	50.46	55.19	37.69	50.24	46.87	36.1	35.35	42.34	36.77	36.38	34.17	35.3
ENSMUSG00000017478	Zc3h18	30.93	30.28	32.96	32.4	25.68	30.95	29.42	33.3	30.73	32.49	28.99	34.12	21.74	24.91	19.28	22.72	22.55	20.86	19.37	20.53	27.31	26.51	27.89	25.68
ENSMUSG00000017485	Top2b	90.47	98.79	89.26	95.14	77.76	93.56	86.38	94.62	95.89	97.26	104.18	105.95	79.38	78.93	91.3	80.57	85.14	65.82	84.04	84.42	85.12	86.12	83.4	78.12
ENSMUSG00000017491	Rarb	3.79	5.27	2.68	2.75	35.83	22.21	28.27	25.56	2.75	4.49	4.32	4.97	10.73	10.87	10.39	11.61	15.59	19.52	19.42	19.22	7.28	9.26	9.5	7.84
ENSMUSG00000017493	Igfbp4	313.08	267.17	276.45	312.15	252.65	215.19	222.16	204.85	245.77	235.97	293.24	227.65	133.51	163.04	130.87	184.5	140.58	153.29	137.25	167.12	146.27	148.45	166.74	189.52
ENSMUSG00000017499	Cdc6	11.88	11.8	14	14.38	12.82	11.55	12.65	13.9	13.17	12.44	14.66	14.5	6.6	7.24	9.5	9.97	7.51	6.32	10.74	10.03	11.39	9.88	14.54	16.23
ENSMUSG00000017548	Suz12	24.66	31.51	28.73	30.37	26.77	29.57	29.42	30.25	28.62	28.94	26.94	30.61	20.6	21.67	23.3	21.66	21.98	16.18	21.93	21.16	26.01	24.04	22.47	21.67
ENSMUSG00000017550	Atad5	8.38	10.32	9.34	9.16	8.02	10.64	9.76	10.41	9.4	9.97	9.25	10.56	5.15	5.5	5.66	5.45	6.14	3.2	4.62	5.38	8.22	7.05	6.9	6.18
ENSMUSG00000017561	Crlf3	17.1	18.39	18.61	21.21	13.61	15.37	17.19	18.4	19.06	18.17	17.99	20.77	10.65	13.3	10.86	12.07	11.24	9.33	10.25	12.34	14.06	12.63	13.17	15.33
ENSMUSG00000017588	Krt27	0.04	0	0	0	0	0.04	0	0.01	0	0	0	0	0.03	0.02	0.02	0.02	0.02	0	0	0	0.02	0	0	0
ENSMUSG00000017607	Tns4	1.37	1.83	1.95	1.99	1.65	2.33	2.31	2.74	1.16	1.42	1.47	1.34	0.26	0.26	0.27	0.34	0.17	0.24	0.29	0.36	0.78	0.7	1.01	0.76
ENSMUSG00000017615	Tnfaip1	37.19	39.36	38.36	40.37	45.61	39.52	40.37	40.17	40.54	41.54	41.07	40.74	32.38	36.76	30.12	36.42	33.75	31.52	31.33	36.28	36.31	35.41	36.73	39.86
ENSMUSG00000017631	Abr	17.23	19.03	15.7	17.82	25.17	32.73	24.44	25.79	19.34	21.87	19.87	20.6	19.13	20.49	15.93	17.3	19.14	19.8	16.29	16.7	12.54	14.54	12.26	10.93
ENSMUSG00000017639	Rab11fip4	11.69	11.94	11.79	12.31	7.92	9.82	10.15	9.96	12.7	12.62	11.2	14.96	14.05	13.4	13.56	11.38	15.02	15.62	13.2	11.96	11.22	11.81	9.9	9.11
ENSMUSG00000017652	Cd40	1.01	1.05	0.78	0.72	1.72	1.38	1.66	1.23	1.24	1.14	0.95	1.29	1.07	1.33	0.69	1.16	1.39	1.04	1.08	1.2	1.97	1.63	1.06	1.74
ENSMUSG00000017664	Slc35c2	16.88	16.94	18.59	17.47	19.39	15.28	16.98	16.98	18.02	17.5	17.53	17.61	15.99	17.6	17.04	18.98	15.82	21.19	19.18	18.55	16.17	16.38	17.63	20
ENSMUSG00000017667	Zfp334	11.71	11.28	11.98	12.5	13.51	14.71	15.03	14.79	13.21	12.51	13.92	14.03	9.81	10.24	12.05	11.43	11.22	9.67	11.45	12.12	12.13	11.82	12.98	12.69
ENSMUSG00000017670	Elmo2	16.21	17.42	17.27	17.4	17.66	19.67	18.69	18.59	16.87	18.64	17.95	17.79	15.15	16.96	15.31	17.09	15.41	15.82	15.16	16.54	15.06	15.79	15.86	15.6
ENSMUSG00000017677	Wsb1	23.63	26.21	24.47	31.18	19.87	25.98	28.19	31.34	32.7	27.89	29.6	34.17	20.64	24.23	26.64	23.31	24	22.24	30.68	29.89	27.24	25.59	30.28	30.26
ENSMUSG00000017679	Ttpal	15.57	19.9	17.81	17.63	19.66	17.58	16.8	15.83	15.41	20.28	20.82	17.98	19.04	19.09	18.01	18.74	20.65	18.2	17.55	18.48	17.47	17.65	15.38	16
ENSMUSG00000017686	Rhot1	13.72	15.32	14.88	15.95	13.57	13.86	15.31	15.43	15.7	15.27	14.62	15.46	14.25	16.79	15.68	15.32	14.49	15.29	15.34	15.72	14.62	16.85	14.52	16.69
ENSMUSG00000017688	Hnf4g	0	0	0	0	0.01	0	0.01	0.01	0	0	0	0.01	0.01	0.01	0	0.04	0.01	0	0.03	0.01	0	0.01	0	0.01
ENSMUSG00000017692	Rhbdl3	1.37	2.39	2.08	1.63	0.93	1.45	1.16	0.97	1.17	1.4	0.86	0.65	11.19	10.14	13.04	9.43	10.75	15.89	13.49	9.15	8.53	10.46	9.24	8.18
ENSMUSG00000017697	Ada	4.8	4.52	5.84	5.03	5.25	4.1	2.82	3.55	4.12	4.85	4.89	4.17	2.89	3.16	3.58	3.81	3.04	3.7	3.74	3.42	3.5	3.42	3.94	4.57
ENSMUSG00000017707	Serinc3	30.71	37.19	33.16	33.98	40.47	28.68	29.17	30.07	29.68	34.87	42.37	33.12	43.23	51.75	50.5	56.12	42.48	46.08	55.06	54.46	41.66	45.34	47.33	50.03
ENSMUSG00000017713	Tha1	0.43	0.27	0.28	0.45	0.31	0.24	0.45	0.31	0.64	0.4	0.35	0.62	0.41	0.61	0.31	0.41	0.22	0.61	0.28	0.46	0.73	0.74	0.57	0.54
ENSMUSG00000017715	Pgs1	12.29	12.94	13.17	14.02	10.62	12.27	13.17	14.51	13.55	12.94	10.89	15.14	11.52	13.63	12.23	12	10.93	16.36	12.78	12.66	12.47	12.86	12.48	13.15
ENSMUSG00000017716	Birc5	32.93	31.34	36.16	36.29	37.06	32.86	35.14	33.65	35.9	32.95	33.46	35.32	21.13	23.23	25.61	28.03	20.67	25.53	26.03	27.08	31.78	29.29	34.99	40.1
ENSMUSG00000017718	Afmid	0.31	0.45	0.4	0.33	0.37	0.29	0.24	0.24	0.3	0.36	0.27	0.33	0.29	0.35	0.25	0.25	0.27	0.29	0.23	0.31	0.3	0.25	0.2	0.2
ENSMUSG00000017720	Trp53tg5	0	0	0	0	0	0	0	0	0	0	0	0	0	0	0	0	0	0	0	0	0	0	0	0
ENSMUSG00000017721	Pigt	23.7	33.72	27.28	27.8	32.29	31.6	24.92	25.19	22.67	35.11	43.41	25.38	29.18	39.3	38.03	40.9	27.93	42.9	42.5	41.49	27.41	34.54	41.35	40.26
ENSMUSG00000017723	Wfdc2	6.31	1.95	6.41	5.81	14.74	7.1	14.84	15.51	8.65	2.5	3.09	8.54	1.31	1.9	1.2	1.68	1.31	1.35	1.34	3.95	1.14	0.93	1.34	1.47
ENSMUSG00000017724	Etv4	14.55	11.88	13.36	18.66	9.38	9.84	9.26	10.02	16.52	13.12	17.09	22.02	5.86	7.14	5.74	7.54	8.63	12.79	9.73	13.38	14.83	12.98	12.98	16.18
ENSMUSG00000017733	Eppin	0.04	0.04	0.04	0	0.21	0.07	0.09	0.06	0.09	0	0	0.03	0	0	0	0	0	0	0.04	0.04	0.04	0	0	0.04
ENSMUSG00000017734	Dbndd2	0.48	0.59	0.55	0.57	1.02	0.62	1.11	0.84	0.58	0.38	0.36	0.47	0.99	1.15	0.89	0.95	1.09	1.41	1.23	0.97	0.91	1.09	0.74	0.74
ENSMUSG00000017737	Mmp9	1.84	1	1.38	0.76	1.4	0.43	0.32	0.29	0.48	1.01	0.37	0.14	1.54	1.51	0.94	1.61	1.31	1.85	1.48	1.51	0.82	1.14	0.7	0.72
ENSMUSG00000017740	Slc12a5	0.32	0.46	0.39	0.29	0.52	0.5	0.6	0.3	0.41	0.43	0.3	0.28	2.4	2.08	2.56	2.19	2.27	2.96	2.78	2.32	0.99	1.45	0.94	0.7
ENSMUSG00000017747	Ghdc	3.46	3.8	3.4	4.16	3.93	2.88	2.96	3.14	4.1	3.79	4.93	4.37	3.54	4.7	4.15	4.44	3.46	4.68	4.15	4.76	3.5	3.77	3.99	4.05
ENSMUSG00000017754	Pltp	10.78	13.3	14.45	13.46	15.8	14.95	13.32	16.34	10.35	12.42	12.23	8.63	14.1	15.39	16.55	18.76	13.98	18.32	21.59	21.1	15.82	16.54	21.02	23.56
ENSMUSG00000017756	Slc12a7	19.87	19.93	20.32	21.12	20.13	22.06	20.98	21.79	22.37	21.77	26.75	25.1	13.69	13.48	20.14	18.21	16.1	12.89	21.04	20.27	17.48	15.11	21.66	19.2
ENSMUSG00000017760	Ctsa	20.1	21.91	21.22	19.69	25.5	19.45	19.79	18.53	18.54	23.02	26.76	18.27	20.84	25.47	22.04	26.23	19.84	26.96	24.3	25.96	21.76	23.44	26.94	27.74
ENSMUSG00000017764	Zswim1	7.21	6.71	6.63	7.36	7.52	6.43	6.68	7.56	7.77	7.26	8.34	7.24	6.4	6.86	7.1	7	6.38	8.14	8	6.93	6.74	6.78	8.14	8.32
ENSMUSG00000017765	Slc12a4	11.58	12.97	11.42	10.88	11.29	12.04	10.66	10.9	11.05	12.48	10.79	10.81	8.49	9.97	5.59	7.72	7.66	6.42	5.76	7.3	7.83	7.58	7.62	7.15
ENSMUSG00000017767	Spata25	0	0.04	0	0	0	0	0.04	0	0	0.04	0	0	0	0.04	0	0.04	0	0	0	0	0.04	0.08	0	0
ENSMUSG00000017774	Myo1c	12.17	13.16	11.83	11.08	13.94	8.91	8.46	7.19	10.12	12	11.12	9.73	11.99	14.13	9.5	13.42	10.19	8.54	8.53	9.19	9.47	9.45	9.08	8.68
ENSMUSG00000017776	Crk	41.08	47.49	45.9	49.89	52.79	47.93	48.92	49.4	46.27	46.86	49.57	50.39	44.35	44.78	53.38	49.07	46.99	34.82	50.08	49.21	47.73	45.12	43.63	45.51
ENSMUSG00000017778	Cox7c	3.24	1.79	2.82	2.24	1.73	1.99	2.78	2.11	2.34	2.39	1.75	2.13	2.01	2.47	1.62	1.98	1.87	2.79	1.9	2.25	1.48	2.58	1.86	2.62
ENSMUSG00000017781	Pitpna	27.74	28.01	27.49	28.25	28.46	26.29	26.23	26.58	30.15	28.58	26.68	29.15	30.2	32	30.82	31.34	30.02	39.8	31.6	32.13	27.57	30.42	27.11	31.71
ENSMUSG00000017801	Mlx	14.75	13.64	14.13	14.62	13.73	11.09	12.93	12.66	16.27	14.4	14.21	15.46	13.4	16.25	16.5	15.48	14.41	17.72	16.1	15.9	14.25	15.29	14.83	15.8
ENSMUSG00000017802	Fam134c	26.74	28.02	28.78	31.27	27.66	27.15	26.79	27.98	29.37	28.68	28.56	30.59	27.42	29.44	29.84	30.94	26.38	33.09	33.4	30.27	26.01	27.78	30.44	29.33
ENSMUSG00000017817	Jph2	2.8	2.29	1.92	1.78	3.04	0.75	0.96	1.41	1.1	1.82	1.04	0.84	4.13	4.18	1.76	2.64	2.42	2.52	1.82	1.88	2.27	2.53	2.18	1.9
ENSMUSG00000017830	Dhx58	0.37	0.33	0.41	0.22	0.26	0.32	0.36	0.32	0.42	0.39	0.22	0.26	0.21	0.34	0.22	0.19	0.3	0.34	0.35	0.18	0.4	0.3	0.28	0.11
ENSMUSG00000017831	Rab5a	20.17	19.94	18.32	18.69	22.38	20.41	20.21	20.19	20.39	19.66	19.22	20.28	27.07	26.33	25.43	25.49	25.74	19.95	24.77	24.39	24.82	25.4	21.31	20.97
ENSMUSG00000017832	Hspb9	0	0.04	0	0	0.09	0	0.05	0.03	0	0.09	0.13	0	0.03	0	0	0	0	0.04	0	0	0.12	0	0.04	0.04
ENSMUSG00000017837	Nkiras2	28.98	28.84	29.71	30.12	30.96	25.36	27.29	26.07	31.71	30.09	33.29	30.36	30.7	31.05	34.48	32.95	29.17	39.57	38.95	35.75	31.35	30.57	33.82	35.67
ENSMUSG00000017843	Ppp2r5c	30.97	31.58	29.06	30.4	32.98	30.5	29.13	30.05	31.59	31.22	29.2	30.61	30.63	30.51	27.71	28.73	30.42	26.91	27.89	27.92	31.31	29.69	26.47	27.27
ENSMUSG00000017858	Ift52	23.46	24.94	23.49	21.32	26.33	21.92	22.79	20.26	25.78	24.67	27.6	21.96	18.91	21.01	20.8	22.84	18.96	20.64	21.58	22.82	21.29	23.58	21.84	23.43
ENSMUSG00000017861	Mybl2	8.14	8.79	10.65	9.72	9.3	9.78	9.74	10.02	8.7	9.65	8.57	9.18	5.4	6.4	5.48	6.59	5.4	5.17	6.07	5.6	8.59	7.46	8.09	7.55
ENSMUSG00000017868	Sgk2	0	0	0	0	0.01	0	0	0	0	0.01	0	0.01	0.01	0	0	0.02	0	0.01	0	0.01	0	0.02	0.03	0
ENSMUSG00000017897	Eya2	9.2	8.06	7.25	7.04	6.01	5.91	11.87	16.41	6.69	6.9	7.06	6.12	14.44	13.14	12.8	11.09	12.35	17.79	13.19	11.16	19.5	17.7	18.43	20.45
ENSMUSG00000017922	Prl3c1	0	0.03	0	0	0	0	0	0	0	0	0	0	0	0	0	0.04	0	0	0	0	0	0	0	0
ENSMUSG00000017929	B4galt5	10.83	10.17	10.05	11.28	16.73	11.88	12.19	13.61	10.89	12.41	14.78	11.75	17.99	17.56	18.98	20.06	17.1	17.09	18.94	20.62	14.28	14.08	16.07	15.92
ENSMUSG00000017943	Gdap1l1	0.06	0.12	0.14	0.16	0.32	0.25	0.97	1.23	0.11	0.06	0.13	0.11	16.9	16.05	19.02	16.09	15.92	30.78	21.99	17.81	6.37	10.8	6.18	6.1
ENSMUSG00000017950	Hnf4a	0.01	0.01	0.01	0	0.03	0.04	0.04	0.08	0	0.01	0.01	0.01	0	0.07	0.01	0.15	0.01	0.01	0.01	0.01	0.01	0	0.02	0.01
ENSMUSG00000017969	Ptgis	15.94	12.98	12.55	13.08	8.49	4.47	5.53	5.75	15.92	15.7	19.55	13.35	11.37	12.18	9.35	14.09	10.07	9.68	10.05	12.6	12.14	9.63	13.02	15.01
ENSMUSG00000017978	Cadps2	2.08	2.5	2.14	1.67	0.75	0.94	0.7	1.27	1.56	1.85	1.67	1.28	0.78	1.03	0.77	0.93	1.21	0.87	1	1.06	0.88	0.93	0.8	0.67
ENSMUSG00000017999	Ddx27	16.08	15.03	17.63	17.18	13.55	15.48	15.73	16.7	17.95	16.37	15.74	17.86	11.34	12.72	10.84	11.89	10.98	12.24	11.38	12.18	15.4	14.88	16.2	16.02
ENSMUSG00000018001	Cyth3	20.32	19.6	19.62	20.07	15.69	13.87	14.9	13.49	17.12	17.26	15.52	17.75	14.53	17.72	13.83	15.05	13.82	14.51	13.31	13.44	16.06	15.93	13.2	13.82
ENSMUSG00000018008	Cyth4	2.29	2.12	2.07	1.83	1.89	1.19	1.26	1.42	1.73	2.19	1.75	1.47	2.19	3.17	1.91	2.48	2.52	3.46	2.28	2.04	1.98	3.16	1.99	2.36
ENSMUSG00000018012	Rac3	17.78	21.37	19.18	19.47	18.35	17.01	15.81	13.54	19.31	20.81	17.22	16.03	27.72	30.12	26	26.17	25.59	49.38	31.39	28.4	16.49	22.22	15.26	17.15
ENSMUSG00000018040	Rrp7a	12.56	11.7	13.85	13.2	11.91	10.15	11.75	11.94	13.38	12.23	12.71	12.41	12.5	13.65	13.11	13.54	11.17	17.54	14.68	14.02	12.6	13.47	15.26	16.78
ENSMUSG00000018042	Cyb5r3	31.98	31.08	33.57	32.15	36.37	28.95	28.63	29.21	33.32	33.68	39.02	31.53	32.51	34.19	38.86	38.29	32.34	42.16	45.22	40.7	35.86	35.74	41.01	44.02
ENSMUSG00000018068	Ints2	10.72	11.55	11.9	11.98	11.25	11.22	12.57	12.37	12.52	12.33	12.29	14.1	8.54	8.78	11.59	9.68	9.2	5.29	9.86	9.86	10.82	10.12	11.83	10.66
ENSMUSG00000018076	Med13l	9.96	10.06	8.77	9.15	6.41	10.23	8.75	9.24	8.33	10.17	6.24	9.63	9.14	9.92	6.66	6.13	10.13	4.91	5.23	5.42	8.48	8.43	5.45	3.95
ENSMUSG00000018102	Hist1h2bc	6.96	7.05	7.95	5.96	8.06	5.05	6.23	5.59	6.13	4.3	4.77	5.38	5.1	6.02	6.87	6.62	4.29	7.03	7.12	6.68	5.81	6.57	6.67	7.39
ENSMUSG00000018126	Baiap2l2	0.73	1.01	0.79	0.81	0.71	1.18	1.12	1.19	0.82	0.9	0.6	0.57	0.3	0.65	0.21	0.31	0.38	0.45	0.26	0.38	0.48	0.57	0.49	0.58
ENSMUSG00000018143	Mafk	2.21	2.36	2.39	2.05	2.38	1.74	2.29	2.16	2.16	2.04	1.95	1.95	2.85	3.14	2.92	2.55	2.56	3.33	3.09	2.9	2.44	2.55	2.32	2.29
ENSMUSG00000018160	Med1	11.22	11.68	11.57	11.4	7.99	12.7	12.33	12.11	11.63	12.23	8.21	12.48	8.6	8.85	6.63	6.33	9.84	7.1	6.25	6.59	10.54	10.31	6.67	6.88
ENSMUSG00000018166	Erbb3	11.69	11.15	10.54	11.71	5.2	5.23	5.8	7.34	7.26	9.49	9.98	8.13	14.05	14.22	15.65	14.21	15.6	9.48	15.94	14.3	13.3	13.4	13.45	11.81
ENSMUSG00000018167	Stard3	13.18	12.13	12.64	14.35	13.24	10.32	11.29	12.46	14.04	12.81	13.82	13.89	11.89	13.65	14.02	14.56	12.15	16.75	16.08	15.42	13.62	13.56	14.47	14.23
ENSMUSG00000018168	Ikzf3	0.12	0.08	0.11	0.06	0.04	0	0.01	0.02	0.07	0.09	0.04	0.03	0.01	0.02	0.01	0	0.02	0.01	0.01	0.02	0.14	0.06	0.04	0.03
ENSMUSG00000018169	Mfng	5.89	5.39	5.23	5.86	9.4	4.65	6.26	5.03	6.09	5.64	5.82	5.65	17.25	17.83	20.65	18.78	15.98	24.21	20.62	17.2	13.22	14.31	14.85	14.43
ENSMUSG00000018171	Vmp1	16.21	17.4	17.73	17.94	19.92	15.94	17.62	16.03	17.85	17.15	20.64	18.22	15.51	17.77	19.59	20.25	15.63	17.94	21.08	20.21	17	16.24	19.96	22.36
ENSMUSG00000018189	Uchl5	16.84	19.06	19.15	19.05	18.55	16.65	18.64	17.14	19.69	18.82	21.72	19.31	15.35	18.55	17.44	18.7	15.2	19.51	19.11	18.98	19.86	20.22	19.19	26.09
ENSMUSG00000018196	Glrx2	4.76	5.38	5.27	4.76	5.36	5.48	5.3	3.95	5.06	5.37	4.42	4.46	4.91	5.14	3.93	4.07	4.72	5.95	4.15	4.58	4.31	4.63	3.49	4.55
ENSMUSG00000018199	Trove2	6.12	8.51	7.06	7.1	10	8.73	8.49	7.59	6.16	8.42	9.02	7.95	7.74	7.17	11.25	7.83	8.84	4.09	9.38	8.19	7.62	7.71	7.77	5.86
ENSMUSG00000018209	Stk4	14.1	15.11	15.61	16.11	15.55	16.16	17.12	17.85	15.39	15.96	14.9	17.5	13.92	14.76	16.41	14.35	14.89	12.23	15.88	14.68	15.22	16.86	14.86	14.48
ENSMUSG00000018211	Wfdc15b	0.05	0.05	0	0.04	1.03	0.1	0.06	0	0	0	0	0	0.08	0.15	0	0.35	0	0	0	1.07	0	0	0	0
ENSMUSG00000018217	Pmp22	21.8	22.7	15.01	16.04	44.24	20.49	29.45	9.05	15.48	16.91	19.73	14.1	23.04	26.63	15.5	25.04	19.21	17.65	13.88	17.99	14.13	13.69	10.99	13.69
ENSMUSG00000018238	Gdf9	0.55	0.38	0.46	0.44	0.42	0.42	0.37	0.43	0.37	0.59	0.4	0.38	0.72	0.83	0.53	0.66	0.4	0.94	0.94	0.68	0.49	0.44	0.71	0.61
ENSMUSG00000018239	Zcchc10	7.38	7.77	7.68	7.99	6.74	6.4	8.14	7.74	7.91	6.88	6.98	8.04	5.45	6.13	5.77	6.16	4.96	5.92	6.15	6.1	7.07	6.7	7.3	7.52
ENSMUSG00000018259	Prl8a2	0	0	0	0	0	0	0.04	0	0	0	0	0	0	0	0	0	0	0	0.07	0.04	0	0	0	0
ENSMUSG00000018263	Tbx5	55.51	50.03	47.06	53.82	26.84	35.07	21.72	11.65	1.64	2.26	1.22	0.89	0.52	0.87	0.17	0.39	0.93	0.07	0.03	0.09	0.01	0.03	0.07	0.01
ENSMUSG00000018286	Psmb6	275.77	258.22	292.26	291.06	322.97	257.46	286.65	280.13	286.52	275.7	308.61	277.22	230.15	257.36	285.81	306.16	216.95	337.46	330.26	312.87	251.99	268.69	336.04	387.71
ENSMUSG00000018287	Spag7	64.98	68.04	68.56	67.89	77.73	63.79	75.24	68.18	71.21	68.13	69.1	69.71	63.39	68.5	60.58	67.81	59.07	83.26	65.77	69.56	65.39	69.77	65.29	85.46
ENSMUSG00000018293	Pfn1	483.36	401.93	498.44	464.96	544.07	386.28	457.13	423.17	484.51	459.42	571.27	465.78	380.25	430.74	363.47	497.51	364.7	467.15	434.3	500.8	458.06	429.64	550.44	659.83
ENSMUSG00000018322	Tomm34	15.21	11.12	12.72	13.57	14.25	14.1	16.31	18.55	16.14	11.44	10.76	14.03	9.86	9.45	7.8	8.87	9.47	9.13	7.43	7.95	11.17	8.57	7.83	9.65
ENSMUSG00000018326	Ywhab	123.53	118.92	121.02	124.52	144.78	114.26	118.62	123.27	130.8	125	140.93	130.7	134.55	139.5	136.97	145.91	139.19	136.39	147.7	146.08	129.56	124.05	131.01	137.1
ENSMUSG00000018334	Ksr1	3.98	3.8	3.84	3.96	2.74	3.32	3.34	3.54	3.61	3.67	3.3	3.32	3.96	4.26	3.51	3.97	3.82	3.77	3.93	3.28	3.56	3.66	3.39	3.09
ENSMUSG00000018339	Gpx3	9.78	9.54	10.53	12.05	24.23	15.73	17.08	27.59	10.74	11.26	12.35	12.89	21.07	26.35	27.04	32.36	19.15	30.63	33.76	29.33	29.24	28.69	33.49	40.49
ENSMUSG00000018340	Anxa6	112.45	107.97	85.5	83.2	112.62	53.22	42.57	41.62	77.58	107.54	119.67	63.27	148.34	155.54	102.73	159.05	120.12	116.01	101.39	120.41	94.07	95.3	91.84	104.06
ENSMUSG00000018341	Il12rb2	0.05	0.03	0.06	0.05	0.07	0.02	0.04	0.03	0.07	0.04	0.01	0.02	0.11	0.12	0.08	0.07	0.1	0.02	0.1	0.08	0.06	0.1	0.06	0.08
ENSMUSG00000018347	Zkscan6	5.87	5.6	6.28	5.96	5.3	5.18	5.49	5.28	5.79	5.15	4.96	4.62	5.75	5.67	4.83	5.81	5.48	6.26	4.98	5.61	5.91	6.15	5.08	5.46
ENSMUSG00000018362	Kpna2	10.36	9.98	11.94	11.07	10.36	9.91	11.02	10.83	11.65	10.24	11.32	11.84	6.98	7.29	9.88	9.43	7.8	7.68	10.76	9.97	9.27	9.39	11.9	12.73
ENSMUSG00000018363	Smurf2	17.39	20.24	18.41	21.24	18.88	21.05	21.97	23.63	19.21	19.66	18.43	22.87	16.77	18.86	19.86	19.25	18.47	13.52	18.47	18.55	18.03	17.9	18.01	16.21
ENSMUSG00000018372	Cep95	5.55	5.63	5.66	5.7	3.62	5.56	5.79	5.25	5.96	5.33	3.97	5.99	3.98	5.06	3.79	3.89	3.92	4.24	3.22	3.82	5.03	5.29	3.58	4.27
ENSMUSG00000018377	Vezf1	29.71	30.2	29.66	29.94	32.33	36.13	37.3	37.01	31.3	31.34	31.66	33.69	28.59	27.42	29.97	25.95	31.11	23.48	28.56	27.47	35.85	33	29.71	28.87
ENSMUSG00000018378	Cuedc1	14.08	13.36	13.18	13.11	11.5	13.52	13.96	14.52	13.9	14.06	10.71	14.49	17.66	17.89	13.79	13.92	17.49	21.57	13.72	13.84	17.45	17.17	12.62	13.69
ENSMUSG00000018379	Srsf1	90.72	114.63	99.91	123.37	114.02	114.64	107.66	131.65	100.42	113.87	136.65	129.52	79.75	88.53	116.17	101.53	83.09	79.05	111.07	105.6	105.9	104.29	127.31	125.86
ENSMUSG00000018381	Abi3	0.82	0.77	0.87	0.8	1.29	0.65	0.94	0.75	0.67	0.91	0.88	1.14	0.76	1.17	0.93	1.36	0.9	0.91	0.9	0.99	1.07	0.97	1.12	1.02
ENSMUSG00000018387	Shroom1	1.9	1.99	1.69	1.77	1.02	1.13	1.11	1.03	2.16	1.8	1.82	1.63	1.2	1.38	0.8	1.09	1.25	1.23	0.95	1.15	0.94	1.11	0.57	0.87
ENSMUSG00000018395	Kif3a	15.49	16.53	15.32	16.63	12.58	15.42	14.55	16.2	17.01	16.06	14.76	16.87	21.63	22.5	21.1	19.54	22.88	21.54	22.19	19.75	17.85	20.3	15.75	15.58
ENSMUSG00000018398	Sep-08	29.81	32.24	28.1	26.49	23.75	24.53	21.91	20.72	27.1	31.79	29.58	25.24	23.64	26.55	21	24.08	22.77	18.19	19.16	20.22	27.49	26.23	22.54	24.04
ENSMUSG00000018401	Mtmr4	22.28	22.45	23.5	30.7	26.9	27.02	27.98	37.41	24.77	24.94	32.57	34.96	22.25	22.75	38.6	32.48	24.52	22.15	39.89	34.69	22.1	24.06	35.15	28.78
ENSMUSG00000018405	Mrm1	2.94	3.37	3.6	3.16	2.5	2.51	3.19	2.75	3.09	3.11	2.95	2.94	2.85	3.25	3.56	3.32	2.82	3.87	3.58	3.72	2.79	3.27	3.26	3.93
ENSMUSG00000018411	Mapt	0.24	0.31	0.21	0.44	0.44	0.56	0.74	1.14	0.26	0.31	0.33	0.37	43.2	39.49	34	31.26	42.59	61.91	41.11	35.28	10.8	18.82	9	7.53
ENSMUSG00000018412	Kansl1	21.55	23.15	21.15	21.45	16.06	24.48	22.56	22.45	22.73	23.97	16.87	23.58	17.51	18.56	13.54	13.19	19.45	13.94	12.45	13.68	19.41	19.04	13.25	12.63
ENSMUSG00000018415	Gid4	14.31	15.31	13.53	16.99	12.11	14.63	12.07	15.56	13.68	14.36	12.16	17.11	10.69	11.65	11.01	10.94	10.72	10.21	10.86	10.08	13.45	13.05	11.46	11.33
ENSMUSG00000018417	Myo1b	29.45	34.08	29.96	34.06	28.56	31.12	27.85	31.91	31.73	32.75	37.01	34.48	24.72	24	30.2	28.34	27.51	22.2	30.65	31.9	23.83	24.21	27.93	25.13
ENSMUSG00000018425	Dhx40	22.25	22.94	23.02	22.37	22.64	23.08	25.42	21.4	25.4	23.86	27.01	24.33	17.06	18.44	21.44	19.24	18.89	17.39	20.71	20.61	22.09	21.69	22.07	23.37
ENSMUSG00000018427	Ypel2	3.62	4.82	2.91	3.76	2.15	2.85	2.7	2.8	3.77	4.37	2.73	4.5	3.74	4.64	2.75	2.71	4.25	3.21	2.39	2.36	2.69	3.11	1.88	1.51
ENSMUSG00000018428	Akap1	10.31	10.45	11.01	10.95	11.73	11.31	10.52	12.64	11.23	10.48	10.58	10.26	13.13	13.44	12.54	13.39	12.42	12.53	13.19	12.38	11.34	11.74	12.02	11.67
ENSMUSG00000018433	Nol11	29.47	29.81	29.12	28.08	32.46	29.17	28.96	27.61	31.55	31.43	37.5	29.68	25.57	27.15	28.47	30.06	25.91	23.79	29.23	30.55	28.89	27.7	31.53	33.84
ENSMUSG00000018442	Derl2	6.51	7.36	6.7	7.25	7.29	7.09	7.08	7.52	6.9	7.2	7.4	7.48	7.14	7.58	8.69	7.91	7.18	6.81	8.46	7.69	6.57	6.98	6.97	7.66
ENSMUSG00000018446	C1qbp	111.69	106.07	130.19	123.06	131.14	109.1	128.07	124.15	126.76	118.35	141.41	123.01	89.09	104.74	102.54	124.5	86.57	113.49	112.45	126.4	114.86	114.83	142.01	188.71
ENSMUSG00000018449	Rpain	8.34	9.41	7.89	10.37	7.82	8.91	8.49	9.33	8.91	10.15	7.42	9.84	6.56	10.34	9.38	7.19	6.75	11.11	9.81	8.2	9.55	10.51	10.71	11.15
ENSMUSG00000018451	6330403K07Rik	104.59	107.22	93.59	101.71	145.64	114.64	110.22	105.34	109.82	104.48	133.06	103.34	121.59	123.59	136.76	141.35	120.87	160.69	144.77	147.77	79.22	91.37	91.23	88.59
ENSMUSG00000018459	Slc13a3	0.01	0.03	0.01	0	0.01	0	0	0.02	0	0.03	0.01	0	0.04	0.06	0.07	0.05	0	0.03	0.05	0.01	0.02	0.03	0.05	0.04
ENSMUSG00000018470	Kcnab3	0.71	0.88	0.74	0.95	0.41	0.47	0.59	0.39	0.85	0.72	0.65	0.66	0.91	1.38	0.57	0.78	1.03	1.62	0.81	0.78	1.19	1.23	0.65	1.11
ENSMUSG00000018474	Chd3	114.77	117.2	106.38	97.63	66.89	98.75	92.96	62.73	102.09	116.84	60.84	94.94	101.59	108.87	59.3	63.28	106.65	92.29	52.41	58.67	74.64	85.85	44.23	36.88
ENSMUSG00000018476	Kdm6b	27.6	26.03	25.41	29.52	19.95	25.89	25.24	27.02	26.58	28.69	27.1	33.64	23.34	23.14	19.68	19.94	25.45	18.19	20.06	19.28	24.6	23.83	21.24	18.26
ENSMUSG00000018479	1700125H20Rik	0.09	0.27	0.07	0.15	0.1	0.06	0.17	0.05	0.18	0.06	0.07	0.1	0.2	0.14	0.23	0.17	0.3	0.34	0.27	0.14	0.15	0.06	0.09	0.06
ENSMUSG00000018481	Appbp2	19	20.43	18.97	20.96	23.3	20.4	20.89	24.46	20.35	21.78	25.21	22.91	23.45	24.28	27.56	27.09	24.74	16.02	27.01	25.67	24.13	23.62	27.14	24.06
ENSMUSG00000018486	Wnt9b	2.6	2.15	3.75	2.63	2.11	3.09	5.72	5.37	2.08	1.67	1.09	1.14	0.56	0.95	0.64	1.39	0.64	0.52	0.61	1.14	0.85	1.11	1.09	0.96
ENSMUSG00000018500	Adora2b	2.48	2.44	2.78	3.18	3.71	3.19	2.65	1.97	2.27	2.69	2.57	2.86	2.05	2.33	1.98	2.32	1.87	1.78	1.68	1.69	2.27	1.67	2.07	2.09
ENSMUSG00000018501	Ncor1	20.49	22.15	20.79	20.62	14.79	21.52	19.5	19.92	19.95	22.35	16.03	22.96	19.08	19.06	16.22	15.12	21.19	11.52	13.75	13.95	20.3	19.86	15.2	13.01
ENSMUSG00000018507	Trpv2	0.4	0.43	0.26	0.22	0.61	0.16	0.25	0.33	0.25	0.38	0.4	0.32	3.1	2.81	3.08	2.89	3.02	4.36	4.73	3.91	1.27	1.93	1.85	1.64
ENSMUSG00000018509	Cenpv	23.14	19.94	24.52	25.89	24.72	30.15	38.57	30.11	31.75	27.29	33.38	36.84	19.83	21.15	26.41	27.55	19.09	33.62	30.45	29.28	24.14	24.35	29.89	37.04
ENSMUSG00000018537	Pcgf2	25.49	26.06	25.09	27.27	20.05	24.8	22.13	26.51	26.43	26.79	24.18	27.48	20.68	21.63	17.1	20.05	19.65	23.02	18.14	19.24	23.43	21.46	17.62	22.2
ENSMUSG00000018541	Cwc25	8.51	9.07	8.41	8.64	7.4	8.11	8.02	8.19	9.17	8.82	9	8.19	6.89	8.16	6.92	7.46	7.48	7.59	7.52	7.89	8.24	7.57	7.52	7.96
ENSMUSG00000018543	1700001P01Rik	0.51	0.33	0.68	0.16	0.21	0.23	0.8	0.15	0.68	0.2	0.05	0.33	0.22	0.18	0.21	0.21	0.43	0.29	0.16	0.16	0.33	0.29	0.2	0.14
ENSMUSG00000018547	Pip4k2b	32.66	32.11	30.64	32.28	27.43	31.99	27.94	32.04	31.6	34.41	25.61	33.05	36.84	37.08	32.06	31.47	37.44	34.5	30.83	31.47	30.16	32.78	24.65	23.56
ENSMUSG00000018548	Trim37	12.26	13.88	14.32	15.06	13.49	13.91	13.98	14.47	14.5	14.58	14.21	16.25	21.06	20.92	25.05	20.83	20.61	21.06	24.13	21.69	16.79	18.53	17.71	16.73
ENSMUSG00000018554	Ybx2	4.5	4.41	4.24	3.62	3.47	3.81	3.64	2.6	4.61	4.26	3.21	3.48	1.97	2.29	1.35	1.93	2.22	2.37	1.37	2.12	1.76	1.29	1.16	1.62
ENSMUSG00000018559	Ctdnep1	64.4	58.67	62.45	64.86	62.09	55.34	56.29	62.08	65.59	59.32	63.61	63.51	50.77	57.92	54.15	62.11	50.36	66.19	59.14	59.76	55.37	55.34	58.18	69.54
ENSMUSG00000018565	Elp5	39.64	36.87	40.45	41.09	49.06	40.9	44.16	40.96	43.35	40.76	45.32	41.13	37.89	40.2	42.16	45.91	35.72	50.76	48.51	48.29	40.13	40.78	45.31	52.4
ENSMUSG00000018566	Slc2a4	7.65	8.25	8.47	7.58	9.56	10.91	9.48	8.82	7.95	8.47	7.86	7.49	6.31	6.31	5.07	5.76	6.23	5.34	4.73	6.11	6.25	5.41	5.39	5.93
ENSMUSG00000018567	Gabarap	151.05	147.69	139.35	145.3	194.05	129.29	135.34	126.03	148.33	144	176.47	138.12	176.39	195.17	196.22	221.68	166.16	247.7	227.82	221.26	148.58	165.89	178.3	214.39
ENSMUSG00000018569	Cldn7	1.6	2.02	2.92	3.15	7.18	5.67	5.77	7.5	2.9	2.55	3.04	2.88	0.8	1.19	0.82	1.17	0.47	0.58	0.59	1.79	1.43	1.61	2.21	2.33
ENSMUSG00000018570	2810408A11Rik	6.75	7.52	8.32	8.39	6.41	7.69	7.46	6.49	8.75	8.52	7.05	8.05	3.46	4.2	3.75	3.84	3.39	5.49	4.08	4.37	4.95	5.36	4.97	5.19
ENSMUSG00000018572	Phf23	43.36	41.53	46.5	49.43	41.99	37.95	45.02	47.37	48.34	42.82	45.45	48.78	32.69	35.18	36.66	39.47	30.85	41.33	38.97	39.29	37.08	37.8	41.53	48.45
ENSMUSG00000018574	Acadvl	25.4	23.77	25.66	20	22.02	16.48	17.53	15.87	25.7	22.63	25.1	20.31	20.97	24.29	19.72	22.84	18.65	25.51	22.11	22.81	19.4	20.56	20.93	22.76
ENSMUSG00000018581	Dnah11	0.03	0.03	0.01	0.02	0	0.01	0.01	0.01	0.04	0.05	0.03	0.03	0.02	0.03	0.03	0.02	0.03	0.03	0.03	0.01	0.03	0.05	0.03	0.02
ENSMUSG00000018583	G3bp1	56.6	55	56.89	60.52	65.07	57.46	57.24	63.18	61.13	59.32	69.11	61.64	42.49	44.93	54.69	56.38	42.23	44.61	55.6	55.51	52.16	50.04	64.66	66.1
ENSMUSG00000018585	Atox1	77.09	79.33	77.51	82.17	103.95	79.99	82.49	87.3	82.6	83.12	83.63	70.23	76.59	87.78	78.08	87.25	67.93	105.8	88.72	100.44	73.27	82.89	88.49	103.44
ENSMUSG00000018589	Glra2	0.02	0.02	0	0	0.01	0.02	0.02	0	0.01	0.03	0.11	0.08	3.17	2.72	2.52	2.42	2.55	3.94	3.34	2.41	0.46	0.91	0.52	0.37
ENSMUSG00000018593	Sparc	148.8	168.68	119.93	130.07	318.01	142.75	134.97	138.3	136.4	181.86	207.86	117.19	354.23	424.35	295.44	421.13	264.22	287.91	306.71	328.84	216.61	241.31	243.65	274.88
ENSMUSG00000018595	Glra4	0	0	0	0	0	0	0	0	0	0	0	0	0.01	0	0	0	0	0	0	0	0	0	0	0
ENSMUSG00000018599	Mief2	6.44	6	6.16	5.6	5.97	5.65	5.54	5.32	6.74	6.41	6.82	5.56	6.29	6.67	5.93	6.4	6.28	7.63	6.65	6.35	5.18	5.66	6.04	5.96
ENSMUSG00000018604	Tbx3	11.2	9.74	11.12	14.06	40.85	64.66	49.88	62.69	8.18	8.29	7.32	10.19	6.2	7.99	2.37	7.45	4.13	1.46	1.46	3.6	3.63	4.33	4.68	4.18
ENSMUSG00000018620	Mmp20	0	0	0	0	0.04	0.09	0.03	0.14	0.01	0	0	0	0	0	0	0	0	0	0	0	0	0	0	0
ENSMUSG00000018623	Mmp7	0	0	0	0	0	0	0	0	0	0	0	0	0	0	0	0	0	0	0	0	0	0	0	0.03
ENSMUSG00000018634	Crhr1	0.12	0.21	0.29	0.38	0.03	0.02	0.04	0.03	0.1	0.13	0.17	0.25	0.41	0.54	0.32	0.54	0.28	0.52	0.33	0.28	0.07	0.09	0.02	0.05
ENSMUSG00000018648	Dusp14	2.92	3.17	3.43	3.1	4.31	4.75	4.66	4.52	3.1	2.61	2.89	2.57	3.17	2.87	2.82	2.9	2.3	3.35	3.16	2.98	3.3	3.32	3.56	4.68
ENSMUSG00000018651	Tada2a	14.31	17.4	14.22	15.73	15.5	15.63	13.59	15.95	14.93	16.8	15.8	16.34	12.29	14.75	11.92	13.52	12.34	14.08	11.63	13.13	13.82	15.73	13	15.24
ENSMUSG00000018654	Ikzf1	0.81	0.67	0.75	0.51	0.51	0.28	0.45	0.46	0.6	0.52	0.59	0.4	0.65	0.94	0.76	0.75	0.79	0.54	0.87	0.72	0.67	0.81	0.81	0.88
ENSMUSG00000018656	Tcaf3	0	0	0	0	0	0	0	0	0	0	0	0	0	0	0	0	0	0	0	0	0	0	0	0
ENSMUSG00000018659	Pnpo	5.02	6.79	12.35	10.32	8.52	6.86	9.44	9.73	5.82	7.31	15.15	11.76	7.12	7.73	10.47	12.07	6.44	7.98	12.04	13.94	6.31	6.6	11.27	13.82
ENSMUSG00000018661	Cog1	8.58	8.75	8.88	8.58	8.56	9.07	8.74	7.99	8.6	8.78	9.19	8.36	10.93	10.54	11.11	10.68	11.08	12.63	11.11	10.96	10.17	10.76	10.3	10.77
ENSMUSG00000018666	Cbx1	58.56	58.07	56.31	59.54	63.48	60.08	58.83	62.8	64.34	59.14	56.69	64.82	41.83	44.63	42.3	45.25	44.1	40.91	43.68	48.2	56.9	52.58	51.33	53.88
ENSMUSG00000018669	Cdk5rap3	16.55	17.29	21.25	18.78	19.4	16.78	19.31	17.27	16.87	17.57	19.43	18.95	17.79	20.32	19.46	21.67	16.89	23.34	20.87	21.5	18.58	18.58	22.11	23.59
ENSMUSG00000018672	Copz2	19.79	21.68	19.4	20.4	20.43	13.68	14.22	13.37	21.12	23.14	23.35	18.79	24.99	28.99	20.08	31.03	22.98	28.35	23.28	26.92	20.71	21.75	18.01	24.79
ENSMUSG00000018677	Slc25a39	52.13	48.63	54.51	53.84	73.12	52.24	59.43	60.18	55.74	51.3	55.99	51.2	42.5	47.27	45.98	54.06	39.76	56.85	54.18	59.24	52.92	50.01	61.01	73.23
ENSMUSG00000018678	Sp2	8.78	9.88	11.35	11.56	8.51	10.5	9.2	10.03	8.85	10.34	10.73	11.19	8.57	8.72	8.99	9.4	8.72	8.39	8.99	9.49	10.06	9.67	9.93	10.29
ENSMUSG00000018697	Aatf	20.24	18.17	22.24	21.49	17.63	17.46	18.13	18.22	21.16	19.22	21.8	18.19	18.12	19.4	18.63	20.79	16.72	21.16	19.35	20.76	18.62	18.48	18.96	24.14
ENSMUSG00000018698	Lhx1	0.03	0.05	0.02	0.04	0.65	0.01	0.03	0	0.05	0.02	0.04	0.05	12.83	11.45	14.94	11.34	11.87	14.99	16.03	11.81	6.08	9.12	5.29	5.1
ENSMUSG00000018707	Dync1h1	20.28	21.72	20.4	22.33	25.94	28.39	27.99	31.67	22.02	24.23	19.73	27.76	26.43	22.02	35.77	23.27	29.5	21.21	30.98	29.42	21.75	23.11	22.19	24.86
ENSMUSG00000018727	Cpsf4l	0.05	0.07	0.02	0.08	0.02	0.02	0.06	0.04	0.1	0.06	0.08	0.09	0.04	0.03	0.08	0.04	0.09	0.07	0	0.06	0.07	0.02	0.07	0
ENSMUSG00000018733	Pex12	3.53	3.14	3.65	3.23	3.76	3.45	3.75	3.12	4.15	3.31	3.38	3.3	4.16	4.24	4.19	4.2	3.78	3.85	3.78	3.93	4.1	3.89	3.4	3.81
ENSMUSG00000018736	Ndel1	15.8	15.71	14.25	16.6	13.32	12.32	13.09	12.33	15.65	15.98	13.19	16.45	17.76	20.39	15.3	17.32	16.42	20.06	16.67	16.17	14.77	16.12	13.55	15.27
ENSMUSG00000018740	Slc25a35	0.59	0.58	0.6	0.43	0.66	0.54	0.43	0.53	0.53	0.59	0.6	0.55	0.69	0.75	0.54	0.62	0.71	0.62	0.63	0.75	0.53	0.5	0.69	0.61
ENSMUSG00000018750	Zbtb4	1.43	1.44	1.27	1.19	1.16	1.09	1.03	0.87	1.17	1.36	0.88	0.99	1.71	2.01	0.88	1.2	1.49	1.22	0.74	1.09	1.06	1.14	0.6	0.59
ENSMUSG00000018752	Tnfsfm13	0	0.03	0	0.05	0.03	0.11	0.04	0.04	0.05	0.1	0.06	0.06	0.04	0.04	0.01	0.06	0.04	0.05	0	0.03	0.03	0.04	0.05	0.1
ENSMUSG00000018761	Mpdu1	33.8	33.19	36.27	28.41	34.29	31.22	30.16	24.48	38.45	35.15	32.06	27.36	31.76	36.14	33.61	34.61	32.8	45.42	37.86	38.59	34.33	34.45	36.03	37.92
ENSMUSG00000018765	Fxr2	45.35	42.51	45.28	50.1	32.91	39.19	41.64	46.93	50.18	43.41	41.38	53.14	36.47	40.15	37.83	40.04	34.94	46.41	39.26	38.8	38.02	39.89	41.25	39.16
ENSMUSG00000018770	Atp5g3	411.19	400.36	433.88	447.62	503.37	385.7	434	424.96	432.04	401.37	478.43	419.39	349.77	393.16	420.62	459.89	324.42	457.86	450.64	454.52	388.78	396.57	473.46	552.18
ENSMUSG00000018774	Cd68	1.9	2.54	2.2	1.86	3.37	2.35	1.49	1.97	1.88	3.01	1.63	1.43	3.19	4.33	2.21	2.88	3.53	4.04	3.37	2.64	3.77	4.04	3.64	3.69
ENSMUSG00000018776	Slc35g3	0.11	0.04	0.04	0.08	0.12	0.02	0.04	0	0.09	0.08	0.12	0.03	0.08	0.1	0.06	0.12	0.06	0	0.1	0.02	0.04	0.08	0.02	0.04
ENSMUSG00000018796	Acsl1	4.14	3.96	3.61	3.35	3.66	2.66	3.01	2.65	3.12	3.7	3.22	2.73	5.59	5.78	5.07	4.99	5.26	4.89	6.05	5.32	4.94	4.98	4.53	4.78
ENSMUSG00000018800	Abca5	1.98	1.92	1.26	1.37	2.68	2.61	2.7	1.46	1.76	2.07	1.87	1.54	2.41	2.49	2.01	1.96	2.59	1.34	1.82	1.93	2.34	2.12	1.49	1.34
ENSMUSG00000018809	Smyd4	4.55	4.59	4.46	4.48	4.27	4.29	4.31	4.66	4.44	4.95	4.45	4.68	3.04	3.77	3.6	3.98	3.48	3.23	3.64	3.67	3.82	3.92	4.06	3.63
[truncated: 44,430 more rows]
