# Supplementary material for: Hotair Is Dispensible for Mouse Development
Source: PLoS Genet. 2016 Dec 15;12(12):e1006232. doi: 10.1371/journal.pgen.1006232 (PMC5157951; doi:10.1371/journal.pgen.1006232)
Supplement: S1 Dataset — Data are from forelimb buds (FL), hindlimb buds (HL), genital tubercle (GT) and the trunk T1, T2 and T3 samples. Numbers of uniquely mapped reads and RPKM/FPKM values are provided in separate files. (TGZ) [file pgen.1006232.s011.tgz › S1_Dataset/UniqueReadCounts.txt]

GeneID	GeneName	FL_wt_1	FL_wt_2	FL_ko_1	FL_ko_2	GT_wt_1	GT_wt_2	GT_ko_1	GT_ko_2	HL_wt_1	HL_wt_2	HL_ko_1	HL_ko_2	T1_wt_1	T1_wt_2	T1_ko_1	T1_ko_2	T2_wt_1	T2_wt_2	T2_ko_1	T2_ko_2	T3_wt_1	T3_wt_2	T3_ko_1	T3_ko_2
ENSMUSG00000000001	Gnai3	8715	9466	7800	10837	10946	10044	7970	12227	7637	9090	11725	11228	11639	9437	9918	9998	9129	6810	10000	9701	9605	8742	10144	11636
ENSMUSG00000000003	Pbsn	0	0	0	0	0	0	0	0	0	0	0	0	0	0	0	0	0	0	0	0	0	0	0	0
ENSMUSG00000000028	Cdc45	1862	1826	1929	2453	1696	2090	1866	2822	1653	1802	1716	2465	1211	1074	1214	1135	1027	1136	1198	1146	1717	1481	1738	2120
ENSMUSG00000000031	H19	210565	178310	152329	223100	88007	135594	121004	123213	146805	167306	96924	215869	193664	194334	84766	100004	127052	141984	78614	82706	129665	125728	85720	99315
ENSMUSG00000000037	Scml2	224	263	195	265	140	219	152	273	157	246	146	236	226	284	140	151	196	97	102	128	237	196	164	160
ENSMUSG00000000049	Apoh	0	1	0	0	0	1	0	0	0	1	0	0	1	0	1	0	0	2	0	0	0	0	0	0
ENSMUSG00000000056	Narf	4227	4322	3683	5118	3181	3691	3452	4666	3584	3907	4309	5391	5249	4428	4191	4225	3953	4115	4313	4319	4201	4005	4030	4321
ENSMUSG00000000058	Cav2	160	156	112	187	215	169	146	185	117	176	195	213	233	221	199	193	230	143	201	161	149	160	173	145
ENSMUSG00000000078	Klf6	1041	1239	874	1088	1523	1331	1072	1383	832	1077	971	1051	3179	2718	2315	2148	2126	1587	2001	1839	1798	1840	1694	1706
ENSMUSG00000000085	Scmh1	1503	1692	1298	1885	1503	1721	1501	2179	1245	1488	1059	1828	2260	2003	1329	1365	1748	1988	1332	1393	1643	1757	1255	1459
ENSMUSG00000000088	Cox5a	3272	2978	2963	3940	3598	3405	3206	4696	2935	2852	3309	3896	4025	3564	3439	3801	2922	4864	3986	3841	3350	3446	4031	5297
ENSMUSG00000000093	Tbx2	1476	1221	1609	2489	4622	6876	5205	5829	1774	1873	1678	3378	1856	2116	879	1746	1143	1123	785	901	962	998	898	870
ENSMUSG00000000094	Tbx4	592	644	435	562	4882	5578	4517	3062	4020	4134	3799	6014	54	48	20	48	470	116	30	174	55	51	35	28
ENSMUSG00000000103	Zfy2	0	0	0	0	0	0	0	0	0	0	0	0	0	0	0	0	0	0	0	0	0	0	0	0
ENSMUSG00000000120	Ngfr	2684	3171	2487	3374	1512	1362	1629	1724	1187	1817	1681	1744	8235	6254	6484	5646	6277	7568	8457	6655	4149	4647	3970	4274
ENSMUSG00000000125	Wnt3	424	608	499	758	461	715	472	757	416	600	433	497	453	382	335	285	255	316	262	203	480	468	392	472
ENSMUSG00000000126	Wnt9a	246	307	159	316	142	171	122	174	220	315	217	263	343	335	219	211	240	218	172	167	132	162	160	125
ENSMUSG00000000127	Fer	911	938	838	1195	903	933	823	1234	740	927	893	1147	1510	1325	1053	1120	1177	882	1030	931	971	1065	991	1029
ENSMUSG00000000131	Xpo6	5506	5288	4739	6567	5326	5960	4670	7540	4831	5514	5563	7077	6119	5144	4937	5003	4803	4397	5076	4914	5056	4817	5484	5986
ENSMUSG00000000134	Tfe3	1669	1548	1425	1847	1474	1612	1354	1924	1395	1625	1416	1868	1911	1787	1287	1362	1532	1751	1348	1379	1585	1603	1461	1639
ENSMUSG00000000142	Axin2	3959	4917	4986	5057	3204	6127	4585	6168	3521	4273	2577	4414	3034	2593	2179	1856	2208	2090	1849	1630	3808	3687	2746	2904
ENSMUSG00000000148	Brat1	932	852	792	971	719	821	700	1045	822	821	857	1009	1054	988	782	834	746	931	791	788	817	809	876	936
ENSMUSG00000000149	Gna12	4777	4844	4543	5839	4901	5475	4471	6395	4487	4861	4012	6058	7106	6070	5160	4933	5385	6233	5146	4830	5183	5156	4903	4894
ENSMUSG00000000154	Slc22a18	32	30	20	27	47	21	17	26	35	26	50	36	22	24	9	20	20	14	14	12	12	5	7	19
ENSMUSG00000000157	Itgb2l	13	16	15	13	0	0	3	0	14	13	15	11	1	1	1	3	4	4	5	3	6	4	4	10
ENSMUSG00000000159	Igsf5	0	0	0	1	22	7	11	23	0	1	4	3	0	4	0	4	1	2	6	9	4	3	0	5
ENSMUSG00000000167	Pih1d2	47	54	72	46	40	27	44	41	55	52	15	38	65	40	50	32	63	77	59	33	70	86	59	50
ENSMUSG00000000168	Dlat	2068	2269	2045	2480	1901	1933	2002	2750	1717	2096	2101	2630	2498	2191	1867	1823	1860	1918	1959	2004	2080	2153	2384	2514
ENSMUSG00000000171	Sdhd	4213	4439	4444	5742	4843	4527	4048	6148	3648	4227	4747	5510	4790	4101	3713	4208	3497	4199	4007	4072	4381	4141	4842	6462
ENSMUSG00000000182	Fgf23	8	4	2	8	1	0	2	2	5	2	3	2	2	3	0	1	0	3	0	1	0	3	1	2
ENSMUSG00000000183	Fgf6	78	73	44	31	1	3	0	12	21	38	22	7	144	115	63	94	85	91	72	77	281	262	273	289
ENSMUSG00000000184	Ccnd2	31758	33459	31057	38698	20167	25250	24380	46373	25692	29173	30548	37434	22451	21598	24486	21181	19540	14413	23588	22228	18775	19930	28615	23973
ENSMUSG00000000194	Gpr107	3057	2889	2577	3457	2695	2741	2338	3305	2423	2918	2835	3372	4238	3493	2941	3109	3114	3086	2992	2941	2837	2866	2945	2923
ENSMUSG00000000197	Nalcn	39	39	23	45	17	20	25	38	20	40	16	28	487	423	377	287	326	240	303	177	154	167	75	76
ENSMUSG00000000202	Btbd17	30	29	29	29	7	1	3	10	19	31	19	32	599	415	594	445	381	737	610	435	336	366	453	405
ENSMUSG00000000204	Slfn4	0	1	0	0	0	1	0	0	0	0	0	0	0	0	0	0	0	0	0	0	0	0	0	0
ENSMUSG00000000214	Th	9	5	7	8	83	66	263	543	8	7	8	4	340	576	151	390	162	255	255	165	62	94	107	101
ENSMUSG00000000215	Ins2	0	0	0	0	0	0	0	0	0	0	0	0	0	1	0	0	0	0	0	1	0	0	0	0
ENSMUSG00000000216	Scnn1g	7	12	8	12	43	21	29	59	3	1	1	1	6	15	3	25	5	4	9	12	11	9	11	13
ENSMUSG00000000223	Drp2	553	463	400	569	430	647	443	581	279	393	331	328	1193	1032	689	837	844	861	722	640	501	537	395	454
ENSMUSG00000000244	Tspan32	66	41	72	53	33	28	42	38	41	34	55	42	53	46	28	53	29	40	43	49	39	41	43	63
ENSMUSG00000000247	Lhx2	2752	3436	3342	3925	12	24	15	28	2225	2200	1476	2772	90	59	141	73	164	190	156	130	163	199	123	132
ENSMUSG00000000248	Clec2g	0	0	0	0	0	0	0	0	0	0	0	0	1	0	0	0	0	0	0	0	0	0	0	0
ENSMUSG00000000253	Gmpr	614	485	527	594	419	319	368	487	471	421	425	534	595	575	419	518	378	594	534	454	509	532	650	677
ENSMUSG00000000263	Glra1	0	0	0	0	0	0	1	2	0	1	0	0	140	105	96	45	115	46	75	32	74	94	39	17
ENSMUSG00000000266	Mid2	356	429	315	427	397	420	357	530	300	394	305	408	698	619	580	472	636	354	521	485	693	600	506	499
ENSMUSG00000000275	Trim25	645	539	584	524	1007	542	918	605	525	563	450	456	809	815	385	568	648	447	426	458	690	606	476	490
ENSMUSG00000000276	Dgke	286	428	268	330	285	516	284	392	259	414	265	400	843	724	519	464	647	635	535	473	443	516	313	304
ENSMUSG00000000278	Scpep1	2966	2339	2587	2566	2657	2153	2008	2554	2511	2286	2756	2566	2314	2034	1732	2227	1784	1561	1712	2034	2253	1900	2200	2693
ENSMUSG00000000282	Mnt	1804	1657	1441	1844	1555	1835	1387	2125	1455	1681	1657	1776	2288	1902	1479	1579	1638	1838	1453	1505	1742	1653	1528	1763
ENSMUSG00000000290	Itgb2	44	49	40	35	36	20	29	39	23	49	48	44	50	55	42	58	44	62	57	56	45	54	49	73
ENSMUSG00000000295	Hddc2	1038	947	943	1174	1132	1076	1068	1249	883	910	1030	1145	872	787	731	844	693	867	855	863	878	873	966	1266
ENSMUSG00000000296	Tpd52l1	471	434	421	595	790	795	836	1254	448	547	442	568	615	551	432	544	577	661	583	616	664	653	753	968
ENSMUSG00000000301	Pemt	86	71	90	92	85	60	66	80	71	66	83	96	120	85	70	92	66	116	89	85	101	91	106	146
ENSMUSG00000000303	Cdh1	1380	1790	1632	2280	2913	3218	2345	3898	1291	1554	1478	1575	682	649	526	669	447	432	465	511	1180	1263	1367	1465
ENSMUSG00000000305	Cdh4	1231	1073	675	758	266	372	231	321	784	1021	677	568	3731	2371	1712	1517	2780	2180	1404	1467	1080	1127	633	521
ENSMUSG00000000308	Ckmt1	23	21	24	25	104	137	64	87	32	28	43	53	289	212	190	213	209	313	225	212	66	87	52	65
ENSMUSG00000000317	Bcl6b	440	360	330	422	417	346	352	290	355	433	252	397	540	454	262	271	394	369	275	328	392	431	343	272
ENSMUSG00000000318	Clec10a	1	4	0	0	3	0	2	2	2	6	3	6	9	14	9	5	1	8	8	1	1	16	2	3
ENSMUSG00000000320	Alox12	155	114	153	163	149	145	122	178	77	113	166	152	100	93	128	138	78	98	145	170	81	71	127	207
ENSMUSG00000000325	Arvcf	1972	2006	1899	2585	1454	2017	1768	2675	2051	2111	1871	2745	3988	3268	3365	2853	3249	4388	3735	2991	2825	3010	2916	2695
ENSMUSG00000000326	Comt	1278	1314	1270	1478	944	908	783	1230	1040	1195	1050	1300	1402	1265	855	1025	1082	1257	1052	1011	1080	1113	1121	1281
ENSMUSG00000000339	Rtca	1620	1555	1578	2054	1814	1820	1572	2442	1524	1571	1699	2011	2148	1864	1893	1875	1617	2228	1989	1927	1686	1689	1971	2523
ENSMUSG00000000340	Dbt	968	1021	845	1127	727	818	739	1112	793	969	865	1097	1241	953	789	806	937	621	662	710	953	916	811	907
ENSMUSG00000000346	Dazap2	4161	4406	4090	5121	4270	4181	3527	5318	3736	3815	4152	4785	4953	4336	4355	4170	3674	4277	4239	4229	4659	4411	4854	5743
ENSMUSG00000000355	Mcts1	771	781	695	965	681	738	624	886	693	670	712	803	1063	957	831	719	772	1103	826	784	784	791	747	966
ENSMUSG00000000359	Rem1	20	16	14	16	96	23	24	47	6	10	8	19	28	41	14	31	24	15	5	64	8	18	11	6
ENSMUSG00000000365	Rnf17	11	22	14	55	75	62	14	65	16	17	29	65	44	51	36	22	37	25	25	21	50	22	16	23
ENSMUSG00000000374	Trappc10	1828	1924	1704	2106	1489	2253	1720	2488	1624	1797	1417	2080	2894	2385	1799	1618	2178	1830	1676	1611	1930	1912	1477	1477
ENSMUSG00000000378	Ccm2	1792	1559	1659	2156	1571	1655	1730	2337	1728	1723	1550	2357	2303	2036	1590	1740	1682	2179	1712	1577	1705	1654	1725	1869
ENSMUSG00000000381	Wap	0	0	0	0	0	0	0	0	0	0	0	0	0	0	0	0	0	0	0	0	0	0	0	0
ENSMUSG00000000384	Tbrg4	1622	1589	1635	1967	1257	1616	1603	2156	1576	1575	1207	1985	1739	1562	1145	1087	1282	1650	1106	1172	1683	1590	1553	1753
ENSMUSG00000000385	Tmprss2	19	44	28	48	172	133	134	158	18	27	22	29	15	36	7	69	14	16	9	17	60	53	61	80
ENSMUSG00000000386	Mx1	1	2	5	0	0	3	0	1	1	2	1	1	3	7	0	0	3	1	0	0	3	3	1	0
ENSMUSG00000000392	Fap	87	102	97	89	476	243	433	333	100	101	114	250	777	674	430	577	610	473	383	522	638	626	478	649
ENSMUSG00000000394	Gcg	9	13	22	15	22	3	1	0	10	3	6	6	1	1	3	1	0	3	3	0	0	1	1	0
ENSMUSG00000000399	Ndufa9	3147	3123	2885	3758	3412	3162	2523	3928	2706	3003	3745	3614	3849	3497	3123	3544	3004	3628	3376	3409	3341	3218	3773	4839
ENSMUSG00000000402	Egfl6	1370	1799	827	1045	995	719	446	219	779	1795	1091	589	2874	2358	1021	1433	2317	1702	866	1245	1503	1634	510	741
ENSMUSG00000000409	Lck	397	399	444	525	340	369	327	463	403	392	442	514	308	294	247	300	243	309	284	316	272	252	296	404
ENSMUSG00000000411	Tssk3	0	0	0	0	0	0	0	0	0	0	0	0	1	0	0	0	0	0	0	0	1	0	1	1
ENSMUSG00000000416	Cttnbp2	426	489	375	401	451	758	685	508	464	451	235	566	991	763	405	369	768	500	406	358	1052	743	450	478
ENSMUSG00000000420	Galnt1	4918	4821	4202	5473	4954	5641	4473	6645	4130	5053	4773	5796	5484	5043	4091	4264	4298	3310	3630	3704	4696	4535	4145	4560
ENSMUSG00000000435	Myf5	203	139	161	223	5	21	23	65	86	140	140	188	161	166	130	162	133	116	154	117	780	540	693	866
ENSMUSG00000000439	Mkrn2	1397	1418	1270	1476	1277	1407	1193	1515	1197	1360	1244	1452	1596	1414	1032	1125	1128	1320	1052	1071	1248	1191	1103	1214
ENSMUSG00000000440	Pparg	11	10	19	13	18	11	10	11	13	12	10	9	42	63	18	24	35	41	17	37	18	16	12	18
ENSMUSG00000000441	Raf1	6499	6535	6090	7760	5497	6819	6107	8545	5953	6545	5512	7948	7552	6659	5565	5515	5562	6986	5559	5356	5936	5988	5659	6397
ENSMUSG00000000486	Sep-01	176	155	165	207	185	233	194	356	171	150	110	234	180	176	139	139	129	187	156	132	199	169	158	187
ENSMUSG00000000489	Pdgfb	395	288	236	384	286	337	312	457	284	324	323	368	496	469	342	431	404	483	356	419	327	339	401	358
ENSMUSG00000000530	Acvrl1	547	444	438	643	637	499	455	755	485	547	673	721	778	789	735	877	688	727	839	910	694	713	970	1028
ENSMUSG00000000531	Grasp	706	625	554	796	350	417	271	339	511	602	521	764	688	627	512	522	551	637	424	397	346	418	315	373
ENSMUSG00000000532	Acvr1b	1794	1936	1836	2480	1323	1970	1680	2491	1633	1772	1368	2173	3159	2578	2200	1949	2217	2420	2258	1966	1898	2073	1749	1747
ENSMUSG00000000538	Tom1l2	1917	1910	1467	1896	1455	1701	1287	2022	1515	1864	1581	1991	3682	3111	2199	2239	2661	2863	2290	2112	2119	2310	1839	1850
ENSMUSG00000000544	Gpa33	8	34	12	15	15	13	12	23	11	15	7	10	7	7	6	6	6	3	1	3	8	7	12	16
ENSMUSG00000000552	Zfp385a	1912	1603	1665	2293	1653	2032	1559	2619	1743	1954	2046	2615	2288	1935	1665	1688	1807	2261	1797	1775	1858	1788	1898	2098
ENSMUSG00000000555	Itga5	4460	4115	3288	4423	4248	3749	2746	4194	3391	4370	3957	4483	4911	4220	2656	3533	3659	2868	2697	3143	3570	3324	3585	3798
ENSMUSG00000000560	Gabra2	20	17	11	14	119	133	67	33	38	45	56	72	200	178	104	98	184	185	136	111	45	69	28	41
ENSMUSG00000000561	Wdr77	1572	1697	1534	2183	1811	1903	1856	3021	1584	1695	1670	2199	1937	1697	1400	1424	1510	1760	1476	1556	1948	1758	1910	2475
ENSMUSG00000000562	Adora3	5	7	4	6	6	1	1	4	1	5	2	4	7	10	5	11	5	5	3	5	4	8	6	8
ENSMUSG00000000563	Atp5f1	5874	6474	5755	7556	6857	6356	6323	7869	5510	5808	6310	7300	7489	6292	5650	5897	5596	7303	5911	6227	6278	6207	6278	8398
ENSMUSG00000000567	Sox9	8052	6353	5020	5629	1500	1013	2074	1769	6090	5760	8616	7026	4507	3877	3964	3318	4407	3383	4055	4329	4645	3603	5482	4671
ENSMUSG00000000568	Hnrnpd	19074	19366	17095	22010	20769	22418	17566	26819	16889	19024	19649	22960	20418	17181	15945	16310	15999	16134	15349	16276	19229	18271	18108	24270
ENSMUSG00000000579	Dynlt1c	11	9	3	13	5	15	8	13	7	13	4	6	19	8	14	6	5	8	5	8	9	12	4	2
ENSMUSG00000000581	C1d	1338	1476	1134	1552	1839	1619	1458	2010	1261	1426	1674	1580	2022	1523	1615	1597	1535	1477	1572	1701	1525	1472	1596	2036
ENSMUSG00000000594	Gm2a	580	604	455	591	564	412	312	394	448	608	562	500	926	915	561	762	762	820	583	702	628	648	491	691
ENSMUSG00000000600	Krit1	1238	1526	1218	1538	1112	1443	1304	1826	1253	1363	1139	1620	1552	1423	1030	981	1287	1046	954	1020	1334	1280	1051	1233
ENSMUSG00000000605	Clcn4-2	1425	1609	1329	1715	1883	2119	1671	2518	1227	1604	1526	1872	4358	3297	2871	2712	3075	3003	2972	2679	2292	2268	2257	2056
ENSMUSG00000000606	Vmn2r88	0	0	0	0	0	0	0	0	0	0	0	0	0	0	0	0	0	0	0	0	0	0	0	0
ENSMUSG00000000617	Grm6	3	2	3	4	0	2	0	2	0	1	0	3	3	1	0	1	3	3	1	0	3	1	1	1
ENSMUSG00000000627	Sema4f	289	275	245	295	783	1165	773	1139	299	368	412	382	884	602	501	503	768	841	584	589	280	360	259	283
ENSMUSG00000000628	Hk2	1703	1542	1637	2505	1825	1974	2126	3679	1491	1559	2424	2763	1356	1108	1347	1669	1139	750	1352	1603	1832	1409	2087	2857
ENSMUSG00000000631	Myo18a	3615	3580	3075	4035	2238	2762	2271	3260	2784	3512	2815	3954	6211	4985	4022	3627	4789	4744	4107	3625	3741	4046	3629	3247
ENSMUSG00000000632	Sez6	5	6	6	7	3	5	3	7	3	4	2	6	1454	1045	773	712	694	1151	530	462	134	295	129	122
ENSMUSG00000000673	Haao	11	24	28	24	1	3	0	3	9	10	11	13	3	1	1	2	2	3	0	1	4	1	1	1
ENSMUSG00000000682	Cd52	41	50	49	42	29	23	31	45	21	45	45	42	51	67	37	45	49	79	45	50	40	76	49	71
ENSMUSG00000000686	Abhd15	12	14	20	25	18	9	12	32	13	17	9	7	96	67	70	58	56	67	105	67	41	48	50	41
ENSMUSG00000000690	Hoxb6	7	2	5	19	51	22	50	133	5	18	16	50	1292	1063	1120	854	757	1410	1055	811	446	530	477	477
ENSMUSG00000000693	Loxl3	902	821	554	764	1002	1104	840	1349	696	842	857	803	1315	1186	719	926	999	883	708	911	816	733	778	802
ENSMUSG00000000701	Tcl1b5	0	0	0	0	0	0	0	0	0	0	0	0	0	0	0	0	0	0	0	0	0	0	0	0
ENSMUSG00000000706	Btn1a1	12	11	5	13	33	21	28	32	9	11	5	5	11	10	8	10	13	10	4	11	13	7	12	11
ENSMUSG00000000708	Kat2b	260	341	275	264	117	220	204	216	228	207	146	248	419	438	242	205	351	272	211	200	236	290	162	154
ENSMUSG00000000711	Rab5b	2051	2181	1793	2561	1897	1999	1749	2471	1769	1941	1773	2280	2967	2417	1908	1887	2185	2044	1898	1787	1996	1932	1727	1851
ENSMUSG00000000724	Cryba1	0	0	0	0	0	0	0	0	0	0	1	0	102	82	53	42	63	95	53	37	32	42	30	40
ENSMUSG00000000730	Dnmt3l	1	0	0	1	6	1	0	1	2	2	0	0	2	3	0	2	1	1	1	1	0	1	2	5
ENSMUSG00000000731	Aire	3	4	3	6	5	1	1	0	3	1	6	2	3	4	1	2	4	1	2	2	1	1	0	0
ENSMUSG00000000732	Icosl	191	185	138	208	160	207	186	252	164	185	146	224	199	157	78	133	119	126	86	108	136	112	95	113
ENSMUSG00000000738	Spg7	1703	1705	1538	1853	1418	1707	1501	1846	1550	1733	1501	1813	1942	1885	1250	1415	1494	1958	1407	1387	1735	1681	1578	1690
ENSMUSG00000000739	Sult5a1	311	335	222	273	321	236	164	217	194	256	202	184	214	259	125	203	152	163	115	131	111	151	141	154
ENSMUSG00000000740	Rpl13	803	710	742	917	732	645	604	809	648	628	893	850	779	649	607	693	531	749	655	684	672	657	745	1046
ENSMUSG00000000743	Chmp1a	3162	3380	3109	3641	3129	2968	2564	3118	2818	3268	2911	3536	4099	3566	2925	2984	2946	3896	2892	2768	2796	2927	2765	3134
ENSMUSG00000000751	Rpa1	7332	7061	7045	8656	7276	7024	6381	9446	6530	7230	8377	8896	6595	5755	5706	5906	5114	5191	5626	5951	6622	5947	7629	8955
ENSMUSG00000000753	Serpinf1	2711	2330	2328	3019	4063	4010	3026	5228	2473	2783	3477	3187	2877	2744	1766	2629	1975	1783	1570	2108	2019	2084	2324	2877
ENSMUSG00000000759	Tubgcp3	1964	1899	1853	2369	1898	2427	2054	3047	1778	1932	1764	2507	2210	2058	1674	1513	1746	1631	1658	1603	2098	2069	1998	2061
ENSMUSG00000000766	Oprm1	0	0	0	0	0	0	0	0	0	0	1	0	9	8	6	2	7	2	1	2	1	1	0	0
ENSMUSG00000000776	Polr3d	1485	1337	1411	1821	969	1178	1129	1688	1301	1401	1131	1869	1440	1340	854	1077	1065	1294	937	976	1201	1138	1093	1252
ENSMUSG00000000782	Tcf7	930	939	1066	1488	1272	1686	1427	2266	960	1046	857	1545	632	730	441	560	477	458	474	450	927	822	764	979
ENSMUSG00000000787	Ddx3x	25797	29351	23997	28648	25727	28824	25593	34341	23038	28420	24092	32347	30627	25265	18048	19204	24850	15546	16147	18613	29293	26654	20483	22798
ENSMUSG00000000791	Il12rb1	2	0	2	8	3	0	1	2	1	5	4	3	0	5	3	2	0	7	2	3	0	6	2	2
ENSMUSG00000000792	Slc5a5	7	5	4	3	3	4	8	8	14	8	1	5	40	25	22	14	24	28	32	17	30	14	19	15
ENSMUSG00000000794	Kcnn3	77	95	49	73	54	20	34	54	38	58	46	38	167	143	102	115	104	49	94	66	96	92	83	59
ENSMUSG00000000804	Usp32	1220	1371	1161	1465	1027	1498	1172	1696	1068	1306	1085	1551	2554	2022	1832	1549	2142	1336	1708	1565	1537	1669	1251	1043
ENSMUSG00000000805	Car4	1	0	1	1	6	0	8	7	0	0	0	1	39	38	39	43	46	55	63	63	36	37	49	58
ENSMUSG00000000811	Txnrd3	456	412	359	434	473	558	404	680	380	403	453	433	480	474	376	434	377	475	417	461	399	394	485	588
ENSMUSG00000000817	Fasl	3	2	1	1	0	2	0	1	1	0	0	1	2	8	7	0	5	6	3	4	1	3	1	1
ENSMUSG00000000823	Znf512b	2685	2949	2179	2936	1619	3095	2433	3318	2402	3053	1412	2877	4100	3768	1462	1719	3249	2896	1317	1531	2276	2568	1218	1207
ENSMUSG00000000826	Dnajc5	5887	5711	5091	6837	5548	6357	5433	7998	5032	5836	4985	7233	9907	8120	6598	6178	7537	7053	6380	5813	6578	6617	5473	5846
ENSMUSG00000000827	Tpd52l2	3221	3482	3308	4203	3271	3510	3318	4482	3185	3350	3009	4096	3881	3468	2597	2833	2760	3340	2632	2793	3464	3391	3145	3942
ENSMUSG00000000838	Fmr1	2627	3031	2454	3360	2411	2863	2317	3323	2291	2852	2731	3478	3537	2917	2635	2433	2933	1693	2216	2293	3226	2842	2455	2466
ENSMUSG00000000861	Bcl11a	5081	5367	4811	5764	2156	3208	2317	3423	4203	4803	3934	5230	4087	3208	2966	2604	2774	2610	2519	2232	2436	2320	2132	2097
ENSMUSG00000000869	Il4	1	0	0	1	0	0	0	0	0	0	0	1	0	1	0	0	0	0	0	0	0	0	0	1
ENSMUSG00000000876	Pxmp4	754	831	616	770	623	617	503	637	614	790	797	726	877	941	662	697	692	865	592	683	702	772	660	791
ENSMUSG00000000881	Dlg3	2705	2643	2484	3664	2166	2951	2752	4777	2638	2784	2395	4000	2565	2245	1985	2014	2144	2271	2013	1994	2198	2255	2048	2356
ENSMUSG00000000884	Gnb1l	348	355	343	476	316	355	334	485	372	381	359	498	319	279	230	283	265	347	264	301	308	298	306	433
ENSMUSG00000000889	Dbh	9	11	3	2	130	128	836	1885	3	5	2	0	290	869	253	711	186	147	510	270	26	71	251	56
ENSMUSG00000000901	Mmp11	3358	3544	2646	3105	2967	3345	2578	3091	2528	3283	2704	2811	3202	3170	1494	2227	2502	2464	1547	1974	2539	2664	1714	2002
ENSMUSG00000000902	Smarcb1	6482	5947	5624	7089	5899	6229	5362	7937	5506	6100	6762	7325	7251	6445	5622	6259	5567	6948	6028	6254	6380	5993	7203	8454
ENSMUSG00000000903	Vpreb3	0	0	0	0	8	1	10	1	0	0	0	3	1	0	0	2	0	2	1	2	1	2	1	2
ENSMUSG00000000915	Hip1r	695	694	686	826	447	498	399	585	561	574	505	752	820	686	448	431	520	748	486	436	475	540	455	481
ENSMUSG00000000916	Nsun5	571	574	558	738	449	535	508	786	472	531	506	701	518	481	374	397	401	459	401	415	512	459	589	628
ENSMUSG00000000934	Top1mt	229	203	226	251	168	152	149	175	218	246	198	259	334	300	213	200	269	285	208	195	231	265	202	258
ENSMUSG00000000938	Hoxa10	4709	4749	4269	6352	1748	2682	1728	4243	4817	5424	4985	6560	2658	1711	1172	1640	4401	4724	4472	4578	3005	3236	3388	3029
ENSMUSG00000000942	Hoxa4	43	36	40	48	27	22	36	66	31	57	27	41	152	172	88	96	157	252	171	134	79	65	83	95
ENSMUSG00000000957	Mmp14	6715	7199	5094	6592	7020	7871	5490	7637	5043	7133	5295	6095	8158	7764	4479	5182	6686	5665	4495	4874	6307	6127	5882	5099
ENSMUSG00000000958	Slc7a7	146	162	137	155	209	119	111	153	112	107	142	136	282	229	155	259	232	215	227	268	216	226	250	292
ENSMUSG00000000959	Oxa1l	3692	2994	3087	3820	3111	2825	2651	3916	3087	2929	3670	3790	3472	3073	2756	3362	2675	3110	2989	3170	3000	2834	3365	4265
ENSMUSG00000000976	Heatr6	1662	1635	1456	2089	1393	1824	1429	2169	1449	1679	1675	2169	1889	1553	1526	1440	1586	1340	1374	1423	1547	1498	1611	1520
ENSMUSG00000000982	Ccl3	1	5	3	0	6	5	1	3	2	4	0	5	10	14	4	8	8	16	6	2	10	16	5	3
ENSMUSG00000000983	Wfdc18	0	1	0	1	0	0	0	0	0	0	0	0	1	3	0	0	1	1	0	0	0	1	0	0
ENSMUSG00000001014	Icam4	43	12	36	18	11	1	16	21	24	10	34	17	13	8	24	21	22	11	18	43	12	10	27	33
ENSMUSG00000001016	Ilf2	11327	11154	10813	14015	11888	12636	11111	16127	10327	10929	11768	14048	11477	9670	9970	9622	8698	10703	10406	9906	10600	10276	11868	14324
ENSMUSG00000001017	Chtop	8335	8557	7224	9995	8147	8766	7438	10851	7055	8047	7909	9993	9786	7938	7495	7255	7453	7911	7448	7341	7998	7731	7514	8968
ENSMUSG00000001018	Snapin	1100	1119	868	1075	916	917	736	868	939	1007	842	1084	1379	1263	797	860	1081	1079	818	823	1094	1108	756	998
ENSMUSG00000001020	S100a4	25	53	26	40	18	14	8	3	22	32	15	12	30	23	14	14	14	22	5	9	8	1	2	9
ENSMUSG00000001021	S100a3	2	1	3	1	0	4	2	2	0	2	4	5	7	7	1	3	1	2	3	0	1	1	0	2
ENSMUSG00000001023	S100a5	1	0	2	0	0	0	0	0	0	1	1	1	0	0	0	0	0	0	0	0	0	0	0	0
ENSMUSG00000001025	S100a6	192	232	188	241	264	219	148	223	135	199	172	207	212	208	81	172	144	139	96	120	112	117	80	134
ENSMUSG00000001027	Scn4a	40	21	22	33	20	26	33	16	16	26	9	25	59	25	12	17	38	19	7	18	39	39	35	36
ENSMUSG00000001029	Icam2	398	343	370	397	545	297	342	366	324	380	407	466	481	505	282	462	409	452	376	467	367	396	419	556
ENSMUSG00000001034	Mapk7	3952	3491	3378	4232	3266	3955	3412	4998	3356	3771	3341	4351	4563	3981	3117	3304	3643	3924	3176	3131	3626	3535	3362	3689
ENSMUSG00000001036	Epn2	1763	1899	1627	2053	1439	1727	1343	1917	1472	1763	1539	2019	2619	2200	1737	1764	1955	1818	1727	1710	1782	1780	1584	1702
ENSMUSG00000001039	B9d1	535	523	488	656	543	502	441	651	458	470	513	590	546	469	448	489	368	518	470	443	526	511	569	735
ENSMUSG00000001052	Sec24b	4086	3770	3500	4659	3208	3911	3157	5049	3435	4017	4322	5099	4466	3643	3078	3263	3585	2804	2995	3133	3825	3510	3737	3792
ENSMUSG00000001053	N4bp3	962	884	759	1036	502	526	476	636	599	839	633	892	1118	944	517	663	776	846	502	604	729	722	663	716
ENSMUSG00000001054	Rmnd5b	1183	1136	989	1171	866	918	821	1125	985	1080	961	1128	1540	1390	901	991	1080	1528	997	1013	1015	1069	844	1015
ENSMUSG00000001056	Nhp2	1897	1619	1927	2209	2011	1644	1706	2294	1760	1788	1830	2119	1964	1705	1495	1702	1495	2061	1620	1655	1898	1759	2253	2890
ENSMUSG00000001062	Vps9d1	826	888	719	900	669	934	748	1014	728	878	601	939	1137	1082	604	637	873	1166	631	629	862	877	586	665
ENSMUSG00000001065	Zfp276	637	743	558	834	412	767	616	926	669	678	429	803	852	779	520	476	665	705	485	446	658	651	491	445
ENSMUSG00000001076	C1ql4	0	0	0	1	0	0	1	0	0	0	0	0	78	64	108	89	41	90	97	52	19	36	10	17
ENSMUSG00000001082	Mfsd10	1277	1174	1054	1240	1174	950	823	1025	1062	1231	1254	1188	1248	1106	807	1041	900	984	849	954	1048	915	1132	1185
ENSMUSG00000001089	Luzp1	5022	5088	4898	7021	4324	5872	5287	9635	4503	4950	4357	7823	4816	3838	3184	3245	4108	2325	2835	3052	4398	4126	4011	3721
ENSMUSG00000001095	Slc13a2	0	0	0	0	0	0	0	0	0	1	1	2	0	0	1	0	0	0	0	0	0	0	0	0
ENSMUSG00000001098	Kctd10	3947	3571	3330	4603	4880	4046	3589	4947	3220	3615	3984	4544	6179	5307	4579	4832	4421	4476	4729	4469	4241	3998	4663	4739
ENSMUSG00000001100	Poldip2	4000	3828	3573	4340	3995	4055	3521	4968	3431	3902	3648	4244	4668	4171	3195	3648	3533	4274	3480	3424	3732	3601	3731	4519
ENSMUSG00000001103	Sebox	0	0	0	0	0	0	0	0	0	0	0	0	0	0	0	0	3	0	0	1	0	0	0	0
ENSMUSG00000001105	Ift20	927	966	820	1055	904	812	780	1041	791	1001	798	1015	1199	1032	694	769	894	1050	694	748	911	904	777	935
ENSMUSG00000001119	Col6a1	2682	2811	1744	2043	3507	1838	861	606	1851	3588	3226	1800	6960	6175	2574	4228	3569	2833	2118	2242	1352	1524	1079	1155
ENSMUSG00000001120	Pcbp3	807	771	778	1125	1014	1258	1171	1697	813	835	890	1083	1872	1526	1215	1284	1447	1874	1428	1360	1305	1286	1327	1547
ENSMUSG00000001123	Lgals9	98	201	97	130	164	90	58	94	78	154	93	95	450	429	163	193	243	323	174	177	186	228	148	198
ENSMUSG00000001127	Araf	1357	1248	1214	1480	1023	1132	1105	1556	1192	1344	1038	1537	2111	1894	1250	1278	1496	1795	1391	1271	1474	1486	1226	1355
ENSMUSG00000001128	Cfp	92	86	101	130	65	111	106	115	117	94	42	127	122	102	51	59	76	95	52	43	117	88	63	79
ENSMUSG00000001131	Timp1	227	198	204	298	424	282	320	412	176	182	260	306	341	338	250	349	230	294	229	294	261	239	278	339
ENSMUSG00000001134	Uxt	68	59	82	68	76	84	69	94	55	60	52	84	76	61	72	62	65	82	64	63	63	67	69	113
ENSMUSG00000001138	Cnnm3	1364	1316	1150	1557	1014	1274	1070	1625	1149	1299	1291	1652	1415	1196	993	1017	1066	1150	992	988	1168	1127	1319	1271
ENSMUSG00000001143	Lman2l	1276	1522	1318	2041	1572	1312	1134	2078	1154	1640	1810	2217	2188	1806	1557	1878	1723	1845	1617	1867	1534	1600	1626	1941
ENSMUSG00000001150	Mcm3ap	3479	3701	3200	4021	3426	4379	3368	5172	3078	3842	3617	4739	4513	3391	2991	3039	3526	2753	2899	2966	3492	3265	3366	3241
ENSMUSG00000001151	Pcnt	2351	2457	2246	3118	1896	3315	2526	3748	2104	2572	1835	3587	2269	1755	1413	1193	1909	1120	1149	1226	2382	2071	1765	1684
ENSMUSG00000001155	Ftcd	3	5	0	1	3	2	2	0	2	6	1	3	1	4	0	0	3	0	1	0	1	1	1	0
ENSMUSG00000001156	Mxd1	840	878	779	1140	684	809	810	1217	822	810	741	1179	1433	1148	877	846	1090	1040	948	823	860	933	696	714
ENSMUSG00000001157	Gmcl1	1948	2158	1827	2411	1715	2195	1768	2605	1643	1883	1673	2344	2183	2049	1496	1472	1752	1711	1526	1516	1655	1785	1420	1553
ENSMUSG00000001158	Snrnp27	1449	1437	1379	1707	1278	1342	1267	1652	1247	1373	1271	1661	1507	1318	1130	1119	1082	1440	1115	1147	1258	1243	1250	1591
ENSMUSG00000001166	Oas1c	8	16	23	12	28	18	27	26	14	24	9	19	39	30	9	14	21	22	11	13	18	17	10	12
ENSMUSG00000001168	Oas1h	0	0	0	0	0	0	0	0	0	0	0	0	0	0	0	0	0	0	0	0	0	0	0	0
ENSMUSG00000001173	Ocrl	1767	1909	1467	1986	1404	1600	1327	1952	1479	1715	1537	2078	2198	1837	1469	1495	1714	1274	1393	1414	1484	1515	1305	1310
ENSMUSG00000001175	Calm1	14561	14513	13519	18738	16100	13667	12373	19155	13068	14187	16368	19350	24953	20460	20313	19216	17576	20496	19885	18414	15849	16396	17631	19773
ENSMUSG00000001211	Agpat3	2120	2072	1840	2355	1835	1753	1509	1874	1646	2066	1897	2346	3208	2547	2044	2164	2214	2266	2062	1954	1806	1862	1736	1790
ENSMUSG00000001225	Slc26a3	4	1	2	5	5	0	0	0	1	1	1	4	0	0	0	0	2	0	2	0	0	0	0	1
ENSMUSG00000001227	Sema6b	454	315	289	449	96	89	91	160	188	349	279	254	993	756	530	584	599	840	671	565	358	372	393	321
ENSMUSG00000001228	Uhrf1	8929	8798	9691	11958	7995	10012	8656	13597	8485	9294	9735	13135	6776	5653	6320	6009	5441	4887	5984	6003	8873	7516	9896	10620
ENSMUSG00000001229	Dpp9	2468	2413	2291	3110	2274	2554	2236	3922	2078	2633	2360	3405	3216	2716	2241	2506	2378	2336	2310	2299	2713	2501	2662	2877
ENSMUSG00000001240	Ramp2	544	492	476	622	811	451	431	583	469	485	596	620	944	1008	688	914	834	908	837	951	1037	969	1066	1322
ENSMUSG00000001247	Lsr	1086	1006	1197	1289	1055	1059	1062	1442	1121	1104	1183	1363	559	566	453	614	439	534	506	600	623	539	734	865
ENSMUSG00000001248	Gramd1a	1418	1416	1212	1654	815	1226	1262	1454	1371	1458	844	1756	2771	2437	1583	1529	2199	3044	1730	1583	1693	1869	1149	1182
ENSMUSG00000001249	Hpn	44	70	60	89	66	75	50	81	53	65	41	73	28	41	15	30	30	27	32	28	44	42	42	42
ENSMUSG00000001260	Gabrg1	0	0	0	3	2	1	1	4	1	2	0	1	60	48	26	28	24	27	28	20	28	20	17	35
ENSMUSG00000001270	Ckb	1486	906	1009	1361	691	432	666	1218	840	986	1210	1099	15450	10879	15545	13187	11278	20514	18036	13669	8372	9273	12093	12185
ENSMUSG00000001280	Sp1	5877	6510	5091	6715	6521	7223	5417	8191	4879	6312	5590	7113	6164	4905	5027	4431	5241	2683	4296	4420	5725	5096	5088	4849
ENSMUSG00000001281	Itgb7	51	53	48	56	51	50	28	61	41	62	47	43	23	23	11	31	29	35	18	27	38	41	35	43
ENSMUSG00000001285	Myg1	1726	1608	1780	2096	1546	1467	1550	2209	1490	1579	1854	2089	1534	1484	1297	1530	1148	1715	1401	1386	1515	1435	1851	2311
ENSMUSG00000001288	Rarg	9409	8839	7811	11177	4873	7291	5243	8915	7465	8231	7727	11012	3727	3659	2178	2528	3305	2677	1912	2630	3609	3452	3073	3639
ENSMUSG00000001289	Pfdn5	3080	3031	2820	3456	3549	2846	2509	3117	2588	2902	3345	3212	3729	3120	2611	2926	2610	3338	2818	3024	3003	2807	3069	3612
ENSMUSG00000001300	Efnb2	5160	4442	3502	5651	6796	7282	6409	7068	3568	4609	4402	5496	6222	4800	4782	4689	5297	3841	4412	4021	4534	4392	3525	3493
ENSMUSG00000001305	Rrp15	1379	1268	1256	1675	1103	1312	1139	1802	1240	1215	1084	1678	1252	1115	811	888	878	1075	833	847	1246	1118	1063	1441
ENSMUSG00000001313	Rnd2	329	302	290	347	300	216	223	242	338	357	374	362	1887	1548	2351	1639	1280	2557	2444	1628	1038	1268	1250	1436
ENSMUSG00000001323	Srr	1200	1272	945	1325	958	1040	860	1109	981	1244	1068	1255	1750	1529	1066	1126	1373	1245	1017	1082	1177	1235	919	966
ENSMUSG00000001333	Sync	81	76	55	45	6	11	5	17	32	47	39	33	229	168	50	83	117	102	47	54	110	108	48	54
ENSMUSG00000001334	Fndc5	1131	1032	803	983	252	310	355	671	498	743	443	461	3284	2382	1349	1782	1989	3054	2051	1632	1395	1428	1069	1270
ENSMUSG00000001348	Acp5	292	126	234	191	174	85	143	157	212	110	230	167	183	145	133	150	118	112	130	194	137	113	199	213
ENSMUSG00000001349	Cnn1	13	11	5	7	313	16	24	28	12	8	12	16	98	117	31	98	51	40	106	65	14	13	18	21
ENSMUSG00000001366	Fbxo9	676	697	623	901	438	540	473	766	606	609	467	907	996	880	554	613	709	890	621	629	618	612	495	553
ENSMUSG00000001376	Ccdc132	1352	1443	1285	1680	1261	1515	1390	1960	1215	1354	1174	1726	1805	1571	1226	1196	1386	1321	1293	1240	1532	1433	1297	1386
ENSMUSG00000001380	Hars	3680	3248	3322	4152	3500	3457	3222	4635	3137	3449	3771	4262	4309	3662	3357	3526	3173	3873	3454	3391	3468	3397	3758	4546
ENSMUSG00000001383	Zmat2	4876	5045	4690	5684	5000	4889	4563	5808	4454	4644	4460	5688	5680	4722	3994	3989	4126	5343	4305	4105	4782	4750	4706	5725
ENSMUSG00000001403	Ube2c	6622	5789	6290	8176	5739	6611	6413	8694	5714	5657	5241	8147	5029	4425	4256	4274	3615	4569	4123	4062	5756	5013	5679	7321
ENSMUSG00000001415	Smg5	4139	4235	3966	5234	2591	4938	3886	6031	3806	4311	2562	5560	4962	4374	3022	2711	3620	4381	2821	2516	4285	4283	3337	3146
ENSMUSG00000001416	Cct3	18058	16796	17524	22156	19096	17356	16380	24270	16068	17114	20175	22115	19471	16816	17751	18510	14646	18008	18633	18704	17990	16962	21816	26817
ENSMUSG00000001418	Glmp	2058	1988	1652	2384	2117	1868	1484	2152	1674	1916	2268	2107	2230	2095	1555	1933	1657	1850	1802	1914	1930	1812	2048	2338
ENSMUSG00000001419	Mef2d	2257	2046	1788	2320	1618	1682	1332	1895	1627	2080	1746	2381	3095	2607	1568	1966	2165	1858	1483	1522	2048	1836	1524	1707
ENSMUSG00000001420	Tmem79	119	154	109	182	170	159	131	198	92	101	129	138	96	90	64	93	66	75	81	69	105	100	135	152
ENSMUSG00000001424	Snd1	8523	8185	7146	8791	8579	7869	6367	8997	6999	8033	9577	9439	9210	7889	6962	7839	7015	6939	6763	7443	7741	6888	9186	9858
ENSMUSG00000001435	Col18a1	8680	10051	9717	12576	13081	12678	11616	20646	7655	10060	10582	12284	10557	9926	9438	11436	9621	8002	10783	12024	12127	11672	17179	16788
ENSMUSG00000001436	Slc19a1	791	754	722	963	669	653	591	854	690	709	771	923	942	816	671	757	646	714	660	677	850	692	802	944
ENSMUSG00000001440	Kpnb1	27262	26218	26295	33843	32107	32280	27587	42730	24555	27997	31475	37813	30494	24924	26939	26287	24331	18615	25537	25439	29445	26907	33724	34656
ENSMUSG00000001441	Npepps	4111	4186	3510	5154	3546	4103	3339	5467	3562	4358	4294	5614	6503	5600	5336	5149	4827	5116	5281	5165	4700	4832	5062	5413
ENSMUSG00000001444	Tbx21	4	2	5	4	2	3	7	7	1	0	3	5	3	4	4	2	9	7	0	4	2	5	5	2
ENSMUSG00000001445	Mrpl10	2476	2357	2266	2739	2558	2458	2088	2779	2228	2433	2440	2655	2676	2404	1835	2154	2074	2364	1903	2084	2371	2261	2404	2854
ENSMUSG00000001467	Cyp51	4014	5561	4030	5909	5523	5476	4481	6387	3667	5184	5966	6364	7330	6523	5900	6700	5233	5880	6103	6924	5265	5725	5628	7448
ENSMUSG00000001472	Tcf25	6501	6161	5781	7557	6261	5853	4962	7580	5583	6259	7109	7610	11141	9117	7784	8473	7833	9562	8276	8258	7163	7086	7827	8608
ENSMUSG00000001473	Tubb6	2547	1924	1664	1705	2435	902	1137	1680	1053	1861	1545	1119	5303	4424	2116	3266	2479	3039	2084	2292	3227	2835	2886	4389
ENSMUSG00000001482	Def8	2201	2494	2218	2995	2790	2892	2239	3277	2087	2471	2524	2880	2830	2368	2388	2434	2097	2428	2448	2228	2360	2322	2551	2907
ENSMUSG00000001493	Meox1	683	405	337	589	562	166	681	1848	809	1011	1100	1044	2290	1702	1246	1568	1662	1427	1226	1730	4970	3510	4687	5776
ENSMUSG00000001494	Sost	154	133	264	293	47	16	13	13	268	206	230	418	29	42	31	35	42	45	42	64	57	68	88	107
ENSMUSG00000001496	Nkx2-1	0	0	0	0	0	0	0	0	0	0	0	0	0	0	0	0	0	0	0	0	0	1	0	0
ENSMUSG00000001497	Pax9	700	921	652	954	24	63	15	136	660	636	582	700	891	651	653	592	1005	960	851	726	1599	1237	1018	1055
ENSMUSG00000001504	Irx2	402	406	334	396	155	292	190	339	273	355	187	257	1513	1321	955	980	690	873	699	496	611	630	504	602
ENSMUSG00000001506	Col1a1	13107	15294	10309	13357	42315	10167	8068	12606	7653	15034	14872	11189	42268	34166	22874	27534	19617	14372	16610	17689	11978	13083	14278	14112
ENSMUSG00000001507	Itga3	959	1145	1284	1766	1644	2277	1504	2609	923	1353	1208	1640	969	936	667	855	580	612	666	754	899	1003	1047	1333
ENSMUSG00000001508	Sgca	79	82	39	69	6	7	1	7	27	41	26	23	165	140	50	102	86	99	49	58	88	89	67	93
ENSMUSG00000001510	Dlx3	530	755	659	1026	441	775	506	848	398	529	498	526	109	99	81	98	70	87	47	57	148	154	159	177
ENSMUSG00000001517	Foxm1	4481	4296	4264	5512	3693	5635	4421	6710	3791	4478	3249	5877	3871	3257	2686	2547	2882	2451	2356	2256	4182	3654	3354	3369
ENSMUSG00000001518	Itfg2	798	877	731	929	719	937	660	934	732	776	724	944	989	763	541	649	691	747	513	628	820	697	658	799
ENSMUSG00000001520	Nrip2	29	21	11	5	19	42	13	12	22	20	22	16	54	40	18	36	38	31	13	21	26	21	13	13
ENSMUSG00000001521	Tulp3	2833	2811	2527	3665	2453	2606	2061	3427	2474	2721	2745	3475	3003	2712	1836	2263	2177	1894	1749	1896	2513	2246	2146	2475
ENSMUSG00000001524	Gtf2h4	1152	1042	1036	1370	1134	1124	1049	1419	1092	1080	1133	1364	1092	921	828	894	777	989	825	821	1018	970	1185	1372
ENSMUSG00000001525	Tubb5	110902	101177	101671	125202	125994	113967	98367	141299	95814	104474	130586	129140	146114	116912	131637	130886	106773	136130	141574	133294	108197	103082	136856	151374
ENSMUSG00000001542	Ell2	457	442	393	524	164	177	156	266	521	489	470	578	300	257	208	233	246	171	224	269	250	248	248	258
ENSMUSG00000001552	Jup	2711	2743	2438	3113	3240	3335	2441	3724	2270	2713	2871	2923	3897	3223	2645	3087	2900	2927	2988	3178	2633	2781	3147	3128
ENSMUSG00000001555	Fkbp10	5195	4516	3803	5025	5295	3605	2954	4238	4030	4901	5682	5047	6189	5349	3530	4985	4621	4341	3538	4602	4099	3741	4243	4734
ENSMUSG00000001558	Klhl10	31	31	21	38	27	28	16	33	28	43	24	28	27	41	13	17	29	20	13	23	27	38	17	21
ENSMUSG00000001566	Mnx1	23	20	11	23	10	5	17	17	14	20	10	33	194	181	198	147	197	334	310	281	225	299	349	329
ENSMUSG00000001569	Nom1	1833	1782	1718	2118	1368	1967	1671	2627	1529	1822	1401	2318	1769	1638	1118	1216	1379	1306	1095	1118	1651	1593	1452	1567
ENSMUSG00000001576	Ergic1	7746	8015	6501	8751	7708	7413	6066	8599	6314	8150	7471	8421	8686	8203	4821	6538	6543	6496	4964	5922	6767	6824	5450	7368
ENSMUSG00000001583	Tnk1	58	78	54	65	65	117	47	106	61	90	63	72	17	29	10	19	12	16	12	18	52	61	63	56
ENSMUSG00000001588	Acap1	15	19	20	20	16	16	9	15	13	18	20	29	14	24	7	16	15	19	8	13	9	22	14	29
ENSMUSG00000001604	Tcea3	102	113	82	118	20	17	35	35	70	76	83	95	201	212	117	148	110	171	123	118	298	224	178	256
ENSMUSG00000001622	Csn3	1	1	2	1	2	0	7	21	2	1	1	0	2	2	1	0	6	10	6	7	6	4	5	4
ENSMUSG00000001627	Ifrd1	1067	1188	1001	1218	828	1447	1280	1618	1028	1055	593	1301	1359	1239	756	676	1039	1303	699	659	1133	1132	739	835
ENSMUSG00000001630	Stk38l	517	524	447	753	413	471	420	748	457	543	569	702	528	482	443	423	438	412	452	453	476	379	523	590
ENSMUSG00000001632	Brpf1	2266	2091	1943	2589	1412	2374	1896	2924	1938	2049	1547	2537	2155	1873	1235	1309	1688	1574	1198	1264	1942	1830	1574	1588
ENSMUSG00000001642	Akr1b3	352	354	327	370	438	347	309	423	331	383	353	408	340	296	296	314	233	283	342	332	317	286	423	502
ENSMUSG00000001655	Hoxc13	189	266	269	349	20	41	29	47	161	197	121	185	7	14	5	7	114	10	4	30	4119	2805	2157	3312
ENSMUSG00000001656	Hoxc11	61	82	91	90	968	1707	1665	2943	882	976	1430	1917	8	8	2	4	1160	1155	899	1706	2346	2324	2829	3111
ENSMUSG00000001657	Hoxc8	40	38	51	107	49	35	36	67	63	53	54	109	1978	2767	1733	2114	306	483	366	246	99	89	72	83
ENSMUSG00000001661	Hoxc6	413	116	118	606	85	49	43	76	74	70	93	240	1438	1650	1264	1183	537	1005	956	582	206	239	282	274
ENSMUSG00000001663	Gstt1	206	182	153	203	166	46	79	72	132	108	163	119	89	106	81	110	65	101	75	61	63	53	63	56
ENSMUSG00000001665	Gstt3	139	118	98	117	136	83	125	153	85	102	124	103	73	89	28	48	54	60	44	45	43	43	42	53
ENSMUSG00000001666	Ddt	494	474	393	517	355	358	328	481	383	391	414	459	453	387	287	348	350	523	355	375	340	422	355	541
ENSMUSG00000001670	Tat	0	0	0	0	0	0	0	0	0	0	0	0	0	0	0	1	0	0	0	0	0	0	0	0
ENSMUSG00000001672	Marveld3	12	24	20	15	29	32	29	48	18	17	16	10	8	8	4	10	9	7	7	5	23	25	17	9
ENSMUSG00000001674	Ddx18	1140	1008	1126	1335	1022	1096	1056	1544	1067	1063	1078	1445	976	899	804	923	799	838	875	847	1055	942	1168	1453
ENSMUSG00000001687	Ubl3	1346	1498	1232	1571	1175	1098	1064	1462	1024	1344	1180	1291	2110	1760	1538	1469	1558	1629	1519	1490	1683	1490	1412	1735
ENSMUSG00000001700	Gramd3	920	878	691	1020	814	873	715	1182	779	931	736	1036	1190	1107	565	740	907	845	625	717	1079	981	735	919
ENSMUSG00000001707	Eef1e1	673	769	745	1014	790	779	781	1085	664	716	749	1012	1164	989	991	992	873	1122	1108	995	861	978	999	1259
ENSMUSG00000001729	Akt1	12456	11540	10535	13746	11191	10573	9258	14353	10196	11315	9993	12880	16306	14286	10075	11184	11369	12929	10222	10464	11422	11054	10392	11911
ENSMUSG00000001739	Cldn15	0	4	1	9	9	9	7	23	7	7	3	4	17	12	8	15	12	10	6	10	4	4	5	7
ENSMUSG00000001741	Il16	256	261	203	265	139	119	83	137	134	209	134	169	190	222	87	143	144	140	73	106	125	172	119	102
ENSMUSG00000001750	Tcirg1	432	365	273	376	218	246	225	261	359	356	262	378	321	345	130	212	255	278	150	219	266	280	202	205
ENSMUSG00000001751	Naglu	228	236	179	200	285	157	134	198	171	260	305	242	418	392	312	409	245	373	331	351	274	271	343	373
ENSMUSG00000001755	Coasy	1195	1099	1159	1302	982	1098	948	1263	1019	1162	1066	1357	1334	1185	1026	1123	1034	1373	1178	1128	1227	1166	1245	1422
ENSMUSG00000001761	Smo	10140	9677	9073	12562	9788	10692	8507	12743	8380	9581	9948	12693	8793	7743	7028	7785	6808	5795	6882	7155	8203	7585	8545	8702
ENSMUSG00000001763	Tspan33	266	140	206	240	122	60	94	122	183	136	198	217	312	249	164	185	186	222	182	179	201	175	214	208
ENSMUSG00000001767	Crnkl1	2729	2523	2430	3176	2456	2681	2424	3578	2331	2440	2653	3244	2908	2541	2438	2274	2174	2340	2301	2178	2311	2539	2815	3112
ENSMUSG00000001768	Rin2	3043	2894	1999	2828	1916	2880	1670	2832	2318	2487	1708	2483	2685	2413	1218	1439	1882	1666	998	1240	2376	2100	1230	1429
ENSMUSG00000001773	Folh1	7	11	5	8	1	4	3	5	2	0	2	1	6	5	4	6	6	9	10	9	9	15	12	10
ENSMUSG00000001774	Chordc1	2192	2516	2077	3588	2268	2580	2176	4107	2012	2471	2572	3828	2749	2582	2608	2376	2294	1913	2495	2400	2415	2463	2781	2970
ENSMUSG00000001783	Rtcb	9284	8537	8159	10164	9190	8689	8185	11506	8111	8586	9666	10204	9154	8176	7196	7981	6925	8366	7567	7710	7691	7888	8591	10975
ENSMUSG00000001785	Pwp1	3427	3056	3118	3938	3350	3307	3076	4482	2909	3060	3535	3964	3180	2799	2843	2860	2495	2519	2829	2814	3024	2846	3377	4175
ENSMUSG00000001786	Fbxo7	660	702	551	694	470	586	504	675	508	550	637	647	690	568	471	510	467	539	513	480	537	542	539	619
ENSMUSG00000001794	Capns1	6004	5402	4687	5932	5860	4279	3696	5664	4568	5236	6328	5661	7580	7235	5454	6861	5507	7026	6261	6606	5524	5470	6478	7926
ENSMUSG00000001802	Lrp3	1812	1719	1604	2215	1723	2073	1757	2834	1647	1890	1595	2319	3963	3164	2911	2559	2919	3624	2961	2454	2728	2643	2569	2501
ENSMUSG00000001804	Dsg4	0	0	0	1	0	0	0	0	0	0	0	0	0	0	1	0	0	0	0	0	0	0	0	0
ENSMUSG00000001815	Evx2	986	1216	1202	1335	618	1068	776	1146	792	849	530	981	98	74	118	80	100	66	100	88	70	85	57	46
ENSMUSG00000001819	Hoxd13	13051	15672	15495	17667	9458	12977	9880	12033	10776	11087	7682	11968	12	8	5	7	83	35	27	139	1127	784	985	1286
ENSMUSG00000001823	Hoxd12	7152	6973	7694	8537	4774	6813	5488	6791	5873	5358	4142	6283	14	15	2	4	259	120	65	332	1967	1495	1698	2201
ENSMUSG00000001827	Folr1	3	1	0	0	0	1	1	0	2	3	1	1	4	14	3	32	6	3	6	3	2	3	5	7
ENSMUSG00000001829	Clpb	1731	1633	1572	1795	1638	1641	1404	1843	1562	1730	1855	1859	2133	1891	1541	1695	1622	1528	1608	1629	1640	1597	1947	2045
ENSMUSG00000001833	Sep-07	8305	9458	7237	9703	8036	7736	7114	9647	7450	8476	8111	10257	11567	10833	7829	8314	8509	7025	7483	7659	8576	8425	7313	8605
ENSMUSG00000001844	Zdhhc4	934	898	783	943	877	890	699	969	819	887	807	892	1089	942	662	772	856	924	703	785	815	804	785	883
ENSMUSG00000001847	Rac1	13424	13454	11880	15866	14576	13153	11163	16082	11570	13174	14723	16307	17046	13947	13032	13407	12731	12310	12777	13283	14384	13069	13775	16367
ENSMUSG00000001855	Nup214	2858	2801	2563	3409	3227	3560	2873	4285	2524	2959	3046	3827	3051	2406	2511	2247	2466	1938	2311	2448	2601	2483	2807	3018
ENSMUSG00000001864	Aif1l	3884	3849	3960	5062	4491	5201	4756	7263	4183	4214	4628	6027	2695	2363	2526	2398	2214	2321	2431	2549	2970	2744	3481	3744
ENSMUSG00000001865	Cpa3	164	209	108	86	37	127	32	31	42	176	107	75	114	269	75	116	101	174	56	70	136	302	87	149
ENSMUSG00000001870	Ltbp1	6506	6991	4894	5463	6349	5064	4466	5041	5407	6581	5614	6598	4797	4485	2319	3406	4343	2052	2192	3470	3475	3211	3130	3327
ENSMUSG00000001891	Ugp2	3622	3712	2798	3822	3340	3063	2537	3645	2599	3092	3136	3270	4250	3553	2559	3063	3080	3062	2477	2871	3288	2982	2587	3776
ENSMUSG00000001901	Kcnh6	2	5	2	1	0	2	3	1	1	4	5	0	134	96	47	33	71	94	25	15	17	17	6	5
ENSMUSG00000001909	Trmt1	1818	1574	1812	1607	1646	1438	1556	1718	1701	1660	1836	1652	1975	1569	1215	1662	1399	1582	1328	1644	1842	1549	1697	2162
ENSMUSG00000001910	Nacc1	5943	5426	5792	7099	5960	6958	6512	9682	5640	5829	4654	7784	6481	5455	4221	4336	4963	4857	4081	4018	6140	5461	5013	5546
ENSMUSG00000001911	Nfix	3053	2845	1906	1648	1167	1908	713	536	1251	1858	1149	976	2815	2182	587	983	1499	788	305	487	630	581	178	237
ENSMUSG00000001918	Slc1a5	719	441	1026	858	720	931	816	659	708	469	518	916	548	245	373	309	410	267	413	317	683	311	599	484
ENSMUSG00000001924	Uba1	21461	20084	18956	23416	21101	20711	16235	25189	18184	21168	25962	24518	31504	25015	27992	27016	24521	26342	30765	28840	22665	22135	29726	30898
ENSMUSG00000001930	Vwf	190	244	198	238	937	257	410	625	159	239	423	375	762	918	1075	1057	770	540	1585	1403	451	668	1328	1007
ENSMUSG00000001942	Siae	327	359	257	345	459	347	294	375	280	333	341	344	769	579	535	546	468	477	554	486	469	458	414	420
ENSMUSG00000001943	Vsig2	11	4	5	14	5	3	6	2	11	9	5	11	9	7	3	8	8	5	4	7	6	1	3	2
ENSMUSG00000001946	Esam	687	660	582	774	907	608	601	766	600	631	775	733	1138	998	839	947	861	929	884	994	821	733	1014	1000
ENSMUSG00000001948	Spa17	67	49	84	126	63	50	67	83	63	70	64	111	139	114	112	92	101	163	104	111	90	107	93	114
ENSMUSG00000001962	Fam50a	1546	1375	1329	1648	1418	1350	1288	1751	1448	1408	1564	1822	1765	1703	1161	1369	1322	1663	1318	1404	1573	1572	1565	1940
ENSMUSG00000001964	Emd	3640	3662	3526	4379	3825	3917	3544	4829	3183	3555	3713	4387	3716	3377	2869	3168	2772	3211	2944	3033	3364	3069	3502	4315
ENSMUSG00000001983	Taco1	743	761	710	941	710	824	671	1020	704	729	803	957	739	683	602	640	597	616	635	648	670	699	798	831
ENSMUSG00000001985	Grik3	36	67	45	28	58	50	74	79	15	68	23	6	2319	1881	1142	950	1727	1793	842	767	445	1017	336	224
ENSMUSG00000001986	Gria3	149	164	87	113	543	382	302	554	170	225	195	195	744	592	314	434	502	271	279	290	128	166	113	114
ENSMUSG00000001988	Npas1	3	0	1	0	0	0	1	1	1	1	0	1	8	2	2	1	1	6	6	4	2	2	1	1
ENSMUSG00000001995	Sipa1l2	2949	3277	2372	2907	2462	2024	1906	2446	1995	2454	2096	3081	3304	2699	2445	2377	2878	2338	2508	2428	2635	2624	2312	2162
ENSMUSG00000001998	Ap4e1	446	489	437	583	377	562	446	668	424	519	445	652	559	466	452	398	476	235	399	343	441	489	486	361
ENSMUSG00000001999	Blvra	554	783	544	629	582	436	423	484	450	714	572	582	747	681	453	505	446	621	485	463	458	574	443	567
ENSMUSG00000002006	Pdzd4	1521	1566	1191	1557	1633	2398	1846	2372	1113	1512	979	1481	3272	2621	1742	1740	2194	3154	1631	1550	1292	1511	1013	1057
ENSMUSG00000002007	Srpk3	146	127	95	96	4	3	4	33	41	91	50	23	347	273	84	142	132	198	90	58	225	196	153	234
ENSMUSG00000002010	Idh3g	2855	2763	2733	3240	2570	2649	2377	3319	2535	2775	2793	3054	3035	2784	2172	2524	2171	3011	2450	2496	2698	2634	3031	3791
ENSMUSG00000002012	Pnck	429	394	294	385	155	159	134	195	340	367	303	325	410	369	236	296	311	452	251	255	179	201	144	185
ENSMUSG00000002014	Ssr4	1240	1186	1171	1378	1146	873	943	1068	1012	1129	1166	1232	1526	1497	1181	1261	1000	1576	1285	1305	1094	1128	1330	1800
ENSMUSG00000002015	Bcap31	2495	2354	2133	2939	2391	1908	1620	2450	2060	2245	2814	2709	2708	2544	2151	2479	2084	2365	2325	2523	2231	2163	2513	3567
ENSMUSG00000002017	Fam98a	1755	1569	1480	2048	1418	1305	1311	1889	1382	1671	1676	2122	2705	2350	2020	1962	1800	1912	1881	1826	1719	1723	1894	2110
ENSMUSG00000002020	Ltbp2	10	37	7	11	12	3	11	8	5	13	7	4	21	25	10	15	14	19	8	8	16	14	11	12
ENSMUSG00000002028	Kmt2a	3612	4023	3124	4819	1835	4924	3880	6095	2929	4229	1615	6330	4395	3789	2232	1665	4184	1698	1722	1525	3481	3468	1797	1427
ENSMUSG00000002031	Ift46	2528	2111	1921	2862	2023	2690	1831	3005	2326	2039	2475	2711	2726	2258	2059	2337	1934	2399	2120	2277	2000	2066	2281	2903
ENSMUSG00000002032	Tmem25	37	62	42	46	25	25	25	33	38	37	24	49	78	55	47	40	73	87	38	46	40	41	25	30
ENSMUSG00000002033	Cd3g	8	11	6	11	2	1	6	2	2	3	2	1	17	9	0	1	7	2	0	0	2	2	1	2
ENSMUSG00000002043	Trappc6a	631	661	573	752	630	428	475	634	608	682	791	759	625	659	425	610	452	757	485	643	649	664	685	893
ENSMUSG00000002052	Supt6	6946	6599	6010	7772	6443	7275	5865	9104	5806	6908	7664	8693	8375	6646	6192	6141	6750	5145	6096	6159	6468	6164	7100	6717
ENSMUSG00000002055	Spag5	3886	3700	3726	4437	2983	4430	3911	5355	3450	3683	2900	4935	2801	2487	2068	2080	2164	2180	1917	1900	3608	3193	3106	3361
ENSMUSG00000002057	Foxn1	2	8	2	6	3	12	5	7	5	6	2	2	0	1	1	1	2	0	0	2	4	4	4	4
ENSMUSG00000002058	Unc119	2332	2052	2050	2846	1975	2374	2009	2964	2044	2220	2188	2920	2247	1918	1635	1923	1627	2127	1683	1760	1915	1691	1938	2348
ENSMUSG00000002059	Rab34	2666	2461	2234	2985	2719	2850	2547	3509	2320	2580	2313	2979	2397	2402	1515	2088	1765	2007	1457	1744	2173	2133	2140	2597
ENSMUSG00000002064	Sdf2	1367	1287	1116	1547	1392	1114	1100	1429	1014	1238	1277	1424	1729	1513	1284	1464	1240	1681	1514	1453	1353	1224	1378	1737
ENSMUSG00000002068	Ccne1	2169	1898	2054	2741	1800	1699	1744	3082	2162	2318	2557	3334	2524	2092	1878	2244	1641	1709	1804	1859	2055	1758	2196	2718
ENSMUSG00000002076	Hsf2bp	9	18	9	6	15	15	17	30	10	14	9	25	16	10	7	14	6	7	14	15	13	12	20	28
ENSMUSG00000002083	Bbc3	152	121	160	205	100	135	144	270	154	140	125	252	249	263	203	182	192	306	214	188	214	223	206	211
ENSMUSG00000002100	Mybpc3	0	1	0	0	1	0	0	1	0	0	0	1	1	0	0	1	0	0	0	0	0	1	2	0
ENSMUSG00000002102	Psmc3	9318	8698	8414	10920	8825	8387	7446	10784	7989	8593	9676	10617	10073	8558	7685	8572	7036	9415	8554	8419	8472	8317	9852	12185
ENSMUSG00000002103	Acp2	2797	2646	2179	2731	2247	2550	2025	2817	2236	2630	2493	2831	3481	2997	2358	2481	2751	2629	2426	2459	2480	2503	2465	2455
ENSMUSG00000002104	Rapsn	351	333	215	298	16	16	13	30	121	209	154	90	737	608	228	413	238	345	158	154	313	269	211	298
ENSMUSG00000002105	Slc39a13	780	751	634	899	497	490	441	583	659	760	595	858	929	854	485	588	647	785	519	520	577	620	558	611
ENSMUSG00000002107	Celf2	2029	1993	1489	2085	1021	763	715	956	1108	1758	1694	1690	5388	4131	3148	2949	3104	1750	2233	1952	2543	2305	1710	1625
ENSMUSG00000002108	Nr1h3	64	56	58	55	49	34	42	46	43	30	38	46	32	45	20	23	33	39	35	30	45	39	37	62
ENSMUSG00000002109	Ddb2	194	242	190	252	121	179	157	170	194	200	147	209	134	139	67	100	79	111	67	101	121	103	87	122
ENSMUSG00000002111	Spi1	87	92	79	76	83	26	40	59	72	104	56	74	162	185	90	78	105	162	89	84	87	136	119	108
ENSMUSG00000002129	Sf3a1	10028	9410	9520	12945	10501	10482	8543	14109	8931	9943	12940	13122	10102	8293	9544	9385	7698	7468	9585	9207	9434	8782	12332	13138
ENSMUSG00000002147	Stat6	613	671	630	709	1021	991	840	1435	593	657	765	762	919	895	595	898	631	588	621	724	1000	871	946	1108
ENSMUSG00000002190	Clgn	135	87	141	33	124	139	188	78	166	110	169	34	273	144	173	204	233	191	182	221	118	79	99	116
ENSMUSG00000002204	Napsa	9	20	14	9	10	3	3	8	4	6	7	3	7	21	7	7	13	27	13	12	8	25	16	16
ENSMUSG00000002205	Vrk3	1357	1212	1139	1480	956	1004	907	1370	1146	1139	1109	1438	1282	1200	935	1018	958	1312	926	998	1122	1220	1129	1320
ENSMUSG00000002210	Smg9	649	523	638	783	478	628	577	772	634	606	474	731	822	575	497	489	589	717	497	446	606	548	561	577
ENSMUSG00000002221	Paxip1	2334	2552	2388	2899	1846	2801	2369	3187	2336	2526	1705	3181	2436	2307	1554	1460	1873	1757	1487	1360	2534	2390	1867	1985
ENSMUSG00000002222	Rmnd5a	5144	5450	4764	6587	5236	6181	5412	8119	4517	5126	4958	7128	5299	4237	4245	3824	4501	3130	3793	3951	5089	4682	4332	4430
ENSMUSG00000002227	Mov10	2610	2201	1919	2769	2597	2528	1986	3095	2254	2717	3270	3210	2159	2194	1165	1983	1858	1438	1188	1843	1764	1619	1923	2123
ENSMUSG00000002228	Ppm1j	46	55	25	41	27	46	32	49	43	38	34	49	41	37	23	37	26	30	16	15	38	35	26	51
ENSMUSG00000002233	Rhoc	3029	2591	2347	2987	3081	2137	2198	3017	2590	2981	2918	3522	3777	3452	2014	2868	2765	3176	2340	2774	2606	2537	2384	3058
ENSMUSG00000002240	Prr27	0	0	0	0	0	0	0	0	0	0	0	0	0	0	0	0	0	0	0	0	0	0	0	0
ENSMUSG00000002249	Tead3	2040	2036	1764	2375	1440	2109	1425	2150	1683	1983	1506	2182	1678	1582	755	1125	1120	1044	672	878	1232	1256	943	994
ENSMUSG00000002250	Ppard	1636	1469	1255	1720	828	1150	904	1362	1342	1436	1045	1816	1651	1494	711	872	1191	1168	700	710	1255	1222	815	925
ENSMUSG00000002257	Def6	355	373	300	329	198	207	105	181	271	362	320	365	269	226	127	158	187	221	134	126	187	215	158	212
ENSMUSG00000002265	Peg3	22563	22403	16943	28718	60387	54256	52967	67970	24160	36602	47068	59107	60272	51736	37186	46511	47200	19690	29663	38442	40090	37717	41557	38060
ENSMUSG00000002266	Zim1	1013	815	652	1001	2040	1942	2657	1796	874	1233	703	1623	3866	3916	1245	2141	2342	956	621	972	1131	1064	461	504
ENSMUSG00000002274	Metrn	1371	1467	1371	1701	1387	1350	1446	2033	1334	1411	1188	1749	2721	2543	3201	2473	2354	4204	4224	3138	2940	2930	4211	3827
ENSMUSG00000002279	Lmf1	683	670	534	713	569	408	453	554	659	656	685	701	829	770	531	682	598	680	634	689	686	636	681	770
ENSMUSG00000002280	Narfl	644	699	633	756	596	651	546	773	616	699	641	725	897	755	622	588	624	857	581	671	682	734	709	822
ENSMUSG00000002289	Angptl4	1441	1224	1440	1570	1173	1082	932	1327	1459	1348	1295	1596	1080	1071	659	1006	956	920	760	926	743	861	816	909
ENSMUSG00000002297	Dbf4	2481	2834	2525	3512	2282	3083	2822	3920	2453	2697	2050	3721	2348	2113	1808	1597	1833	1877	1684	1591	2691	2384	2183	2575
ENSMUSG00000002307	Daxx	2089	1993	1928	2476	1899	2207	1781	2641	1902	2176	1790	2566	2153	1874	1467	1436	1665	1936	1459	1447	1969	1903	1978	1985
ENSMUSG00000002308	Cd320	888	854	883	1289	1041	926	916	1460	913	862	1114	1227	972	830	834	951	774	877	893	1009	912	824	1133	1440
ENSMUSG00000002319	Ipo4	3655	3232	3226	3905	3372	3041	2670	4122	3001	3565	4111	4080	4519	3821	3086	3736	3196	3321	3247	3447	3796	3123	4451	4696
ENSMUSG00000002320	Tm9sf1	2201	2335	1966	2661	2020	2047	1577	2448	1888	2137	2071	2636	2533	2280	1588	1911	1782	1737	1691	1781	1976	1929	1903	2195
ENSMUSG00000002324	Rec8	85	229	50	94	169	154	106	142	59	148	391	71	143	229	26	503	131	326	17	564	81	164	12	381
ENSMUSG00000002325	Irf9	312	388	285	430	155	314	278	468	277	346	182	430	349	380	111	179	317	353	129	152	271	297	140	192
ENSMUSG00000002326	Gmpr2	1338	1335	1175	1475	1158	1232	1045	1408	1141	1237	1271	1492	1495	1270	1114	1266	1110	1338	1160	1191	1323	1232	1352	1706
ENSMUSG00000002329	Mdp1	1410	1441	1229	1390	1117	1321	1171	1316	1202	1347	1023	1463	1592	1447	924	1053	1261	1681	1014	1098	1192	1260	906	1189
ENSMUSG00000002332	Dhrs1	1682	1733	1443	1925	1626	1544	1194	1729	1439	1712	1590	1845	1965	1806	1377	1551	1484	1880	1593	1504	1606	1646	1451	1849
ENSMUSG00000002341	Ncan	142	102	109	125	116	135	143	190	95	168	165	145	6491	3214	4419	3033	4405	4060	4028	3017	1783	2140	1517	1294
ENSMUSG00000002342	Tmem161a	1191	1217	1082	1307	1049	1105	1072	1233	1108	1189	974	1329	1182	1135	709	817	864	1093	752	778	1236	1062	1013	1108
ENSMUSG00000002343	Armc6	617	573	538	853	495	567	462	964	532	581	574	822	1200	1065	959	956	802	1411	1074	959	676	910	892	1003
ENSMUSG00000002345	2310045N01Rik	714	550	612	530	610	526	519	561	602	542	548	516	770	581	455	504	617	636	486	506	580	531	535	639
ENSMUSG00000002346	Slc25a42	119	141	87	162	76	133	84	147	116	143	81	142	151	163	76	79	119	128	94	89	90	125	77	73
ENSMUSG00000002365	Snx9	1521	1546	1330	1737	1220	1284	1149	1815	1193	1317	1225	1642	1824	1562	1088	1303	1418	1006	1041	1264	1527	1406	1284	1409
ENSMUSG00000002372	Ranbp3	4960	4600	4600	6041	4345	5235	4596	6860	4476	4780	4393	5977	5161	4493	3844	3951	3846	4776	3865	3891	4509	4291	4835	5302
ENSMUSG00000002379	Ndufa11	1847	1724	1697	2121	2015	1759	1525	2167	1672	1762	2049	2183	2279	2068	1772	1964	1721	2545	2079	2146	1763	1749	2247	2633
ENSMUSG00000002384	Bmp8b	24	35	37	45	21	29	25	24	21	34	12	23	8	6	5	5	11	5	4	9	13	16	4	3
ENSMUSG00000002393	Nr2f6	1772	1407	1575	2210	1543	1577	1473	2432	1488	1443	1347	2197	1510	1390	1121	1494	1118	1692	1445	1577	1883	1788	2545	2419
ENSMUSG00000002395	Use1	1705	1470	1497	1561	1263	1082	1155	1147	1458	1394	1375	1297	1774	1421	1037	1254	1211	1702	1112	1232	1296	1296	1165	1565
ENSMUSG00000002396	Ocel1	38	44	31	82	36	53	31	57	28	44	34	66	89	98	46	66	76	138	51	61	60	62	40	63
ENSMUSG00000002409	Dyrk1b	1304	1187	1075	1365	919	1257	961	1532	1043	1171	946	1476	1321	1155	866	879	1015	1182	985	888	1244	1126	1132	1139
ENSMUSG00000002413	Braf	1509	1526	1271	1730	1043	1672	1378	2136	1297	1567	1005	1942	1866	1537	1169	988	1640	899	983	931	1540	1425	1019	1097
ENSMUSG00000002416	Ndufb2	1447	1496	1346	1754	1531	1293	1185	1670	1253	1303	1462	1554	1724	1475	1343	1510	1202	1883	1507	1545	1325	1303	1534	1821
ENSMUSG00000002428	Hltf	857	1014	840	1165	744	906	821	1306	769	871	858	1214	939	868	888	670	768	625	813	742	841	842	845	897
ENSMUSG00000002455	Prpf6	4245	3959	3797	4845	3944	4036	3401	5443	3643	3984	4542	5050	4516	3721	3689	3803	3498	3728	3886	3866	3984	3757	4578	4958
ENSMUSG00000002458	Rgs19	1310	1407	1243	1670	1021	1095	898	1363	1246	1269	1169	1598	1175	1190	815	943	896	953	795	860	994	993	982	1165
ENSMUSG00000002459	Rgs20	2	3	4	4	6	1	13	22	5	6	2	1	97	107	57	68	54	72	52	40	30	31	26	22
ENSMUSG00000002475	Abhd3	17	19	18	16	20	25	39	37	17	24	14	21	21	25	18	25	19	16	15	20	28	39	22	27
ENSMUSG00000002477	Snrpd1	2568	2549	2430	3366	2763	2838	2808	3649	2400	2429	2537	3298	2660	2219	2040	2123	1911	2576	2027	2272	2533	2379	2412	3421
ENSMUSG00000002486	Tchp	983	763	861	1084	553	923	790	1195	865	827	784	1190	953	817	553	677	707	906	593	695	789	721	600	915
ENSMUSG00000002489	Tiam1	5293	5464	4631	6021	3611	6770	4028	5693	3752	5158	3916	5647	2861	2342	1565	1698	2637	1353	1424	1501	2639	2479	1949	1798
ENSMUSG00000002496	Tsc2	4092	3910	3443	4627	3833	4290	3279	4945	3509	4215	4216	4804	5027	3966	3284	3486	3964	3545	3104	3609	3759	3630	3490	3917
ENSMUSG00000002500	Rpl3l	0	1	0	0	0	0	0	0	0	0	0	1	1	0	0	0	0	1	0	0	1	2	0	0
ENSMUSG00000002504	Slc9a3r2	1545	1358	1330	1727	1287	1199	1022	1552	1440	1453	1380	1802	1623	1468	1056	1373	1085	1201	1154	1159	961	1038	1164	1281
ENSMUSG00000002524	Puf60	8701	7954	7818	9694	7859	8284	6640	10291	7620	8367	8276	9736	10431	8917	7649	8279	7653	9967	8257	8001	8768	8403	9152	10802
ENSMUSG00000002546	Golga2	2739	2720	2410	2776	1819	2306	2040	2598	2189	2542	2082	2940	3683	3250	1774	2138	2590	2788	1848	1941	2563	2636	2003	2071
ENSMUSG00000002550	Uck1	687	661	658	785	633	653	631	924	677	691	669	883	820	818	626	715	622	845	701	660	702	639	801	799
ENSMUSG00000002565	Scin	413	312	204	163	9	11	5	4	109	155	112	22	246	252	15	93	90	98	15	15	19	34	11	15
ENSMUSG00000002578	Ikzf4	467	489	375	509	304	561	375	574	372	452	273	487	688	664	327	347	570	427	257	275	425	400	205	201
ENSMUSG00000002580	Mien1	699	656	700	824	629	599	591	799	640	652	651	867	1279	1093	1089	970	916	1586	1146	1005	791	868	872	1072
ENSMUSG00000002588	Pon1	0	3	1	1	2	0	0	1	1	3	1	2	1	0	0	1	0	0	1	0	0	0	0	0
ENSMUSG00000002602	Axl	4526	4670	3273	4402	5030	3484	2404	3281	3285	4576	4700	3935	6361	6016	4400	6077	4377	3275	3746	4134	3680	3625	3536	3695
ENSMUSG00000002603	Tgfb1	496	482	532	661	797	527	445	526	394	549	549	594	623	709	405	589	565	565	465	570	578	559	624	815
ENSMUSG00000002608	Ccdc97	2009	1940	1813	2222	1823	1979	1740	2441	1776	1940	1918	2352	2457	2167	1715	1867	1820	2298	1884	1761	1949	1838	1883	1927
ENSMUSG00000002617	Zfp40	468	413	358	537	385	537	556	660	393	343	368	531	632	417	396	337	551	273	368	361	468	349	332	301
ENSMUSG00000002625	Akap8l	744	710	671	1050	451	652	631	1066	650	669	600	1030	902	897	574	607	655	973	626	569	709	783	645	715
ENSMUSG00000002633	Shh	3	1	10	5	1165	1147	974	2240	14	2	17	84	271	176	196	227	215	221	391	331	366	189	574	532
ENSMUSG00000002635	Pdcd2l	717	739	791	916	728	728	708	920	736	746	722	912	837	805	699	733	621	949	741	769	704	690	850	993
ENSMUSG00000002658	Gtf2f1	2402	2329	2319	2920	2136	2538	2212	3381	2125	2239	2035	2878	2714	2369	1726	1869	1979	2606	1882	1909	2389	2350	2153	2749
ENSMUSG00000002660	Clpp	1575	1377	1489	1737	1551	1422	1458	1887	1320	1441	1521	1739	1794	1546	1284	1510	1208	1790	1326	1403	1331	1310	1494	1943
ENSMUSG00000002661	Alkbh7	401	391	323	512	421	418	356	543	346	384	394	479	412	374	320	373	342	389	335	381	412	345	491	549
ENSMUSG00000002664	Pspn	1	0	0	0	0	0	0	0	0	0	0	0	0	0	0	0	0	1	0	0	0	0	0	0
ENSMUSG00000002668	Dennd1c	16	16	11	32	77	77	106	174	20	15	25	20	92	69	84	92	60	134	99	108	65	78	83	50
ENSMUSG00000002679	Med6	1237	1397	1196	1607	1184	1302	1324	1688	1222	1327	1246	1576	1361	1319	993	1052	1155	1211	1071	985	1339	1267	1187	1544
ENSMUSG00000002688	Prkd1	551	551	389	569	432	452	480	816	415	515	593	654	566	515	417	520	535	389	489	489	512	499	565	584
ENSMUSG00000002699	Lcp2	73	73	61	72	66	39	53	40	48	69	50	86	131	146	81	100	108	118	92	102	111	109	86	65
ENSMUSG00000002718	Cse1l	9328	9291	8588	11594	11133	11197	9566	14785	8334	9286	11814	12799	9235	7840	9289	8645	7530	6064	8891	8462	9562	8522	11931	12756
ENSMUSG00000002728	Naa20	772	859	706	1141	768	968	820	1322	862	758	668	1122	839	741	550	665	622	730	521	607	693	710	619	938
ENSMUSG00000002731	Prkra	2090	2033	1811	2452	1900	1930	1738	2734	1898	1993	2057	2528	2292	2085	1733	1788	1733	2217	1757	1818	1930	2041	1939	2461
ENSMUSG00000002732	Fkbp7	698	824	586	744	694	532	484	513	572	650	545	608	821	796	427	628	509	534	418	574	489	477	411	506
ENSMUSG00000002733	Plekha3	586	612	537	769	560	596	583	862	488	573	514	847	818	749	551	547	578	492	538	513	576	549	556	580
ENSMUSG00000002741	Ykt6	5732	5675	5331	7165	5855	6064	5163	7355	5066	5414	5251	7132	7671	6430	5427	5540	5548	6676	5414	5506	5515	5623	5416	6507
ENSMUSG00000002748	Baz1b	13916	13872	13100	18593	12831	17528	14368	23265	12697	14430	13625	20644	13498	10906	11364	10397	10934	8464	10036	10104	12645	12138	12994	12556
ENSMUSG00000002763	Pex6	2381	2269	2193	2722	2162	2173	1865	2824	2068	2313	2482	2656	2566	2239	1677	2147	1929	2385	1953	1953	2148	2081	2239	2423
ENSMUSG00000002767	Mrpl2	1467	1364	1472	1617	1419	1286	1306	1634	1334	1385	1323	1553	1531	1364	1126	1317	1035	1519	1151	1269	1307	1327	1542	1864
ENSMUSG00000002768	Mea1	1880	1889	1868	2276	1842	1743	1695	2038	1653	1898	1631	2119	2494	2230	1753	1862	1797	2734	1849	1891	1759	1824	1643	2147
ENSMUSG00000002769	Gnmt	4	11	4	6	1	1	3	1	2	5	1	4	4	3	1	2	3	4	2	1	3	4	4	2
ENSMUSG00000002771	Grin2d	63	50	44	55	86	33	47	57	37	51	32	37	237	240	140	183	173	223	154	119	100	103	78	77
ENSMUSG00000002778	Kdelr1	5023	4763	4200	5507	4749	3726	3355	4615	3770	4493	5036	5042	6002	5017	4102	4780	4457	4796	4343	4576	4679	4198	4680	5828
ENSMUSG00000002781	Tmem143	415	363	313	399	344	353	344	422	372	435	450	460	511	434	331	370	354	358	350	348	386	347	386	450
ENSMUSG00000002791	Pdxk-ps	1	1	0	1	1	0	1	1	1	4	2	0	1	1	1	0	2	3	2	2	4	1	1	0
ENSMUSG00000002797	Ggct	147	136	113	138	73	94	106	141	119	131	117	168	199	160	134	128	137	225	160	139	130	177	140	177
ENSMUSG00000002799	Jag2	1069	1307	1201	1639	734	1350	914	1374	856	1273	817	1156	1001	877	596	603	739	795	597	566	940	969	773	746
ENSMUSG00000002803	Btbd6	724	735	735	940	572	646	561	820	712	735	751	880	843	746	657	688	588	882	662	597	589	651	666	739
ENSMUSG00000002804	Nudt14	735	643	662	815	771	626	605	753	692	639	565	748	622	526	364	442	476	676	393	461	547	511	497	656
ENSMUSG00000002808	Epdr1	305	330	284	395	464	451	370	512	274	267	311	391	420	393	337	313	302	348	340	269	439	402	337	436
ENSMUSG00000002812	Flii	3250	3243	2773	3754	3269	3316	2371	4203	2969	3401	3857	4241	4112	3629	3116	3283	3199	3193	3312	3283	3548	3253	3932	4109
ENSMUSG00000002814	Top3a	1398	1379	1212	1626	1146	1536	1176	1736	1230	1475	1315	1650	1180	1093	759	858	983	818	731	782	1181	1126	1117	1084
ENSMUSG00000002820	Atg4d	707	667	732	929	598	716	689	1045	626	637	548	909	932	847	831	781	717	1025	933	721	826	807	916	914
ENSMUSG00000002825	Qtrt1	697	626	653	813	652	596	639	825	626	665	579	866	688	587	553	498	495	672	538	578	618	592	749	839
ENSMUSG00000002831	Plin4	0	0	0	0	0	0	1	0	0	0	0	0	0	2	0	0	0	0	0	0	0	0	0	0
ENSMUSG00000002833	Hdgfrp2	3995	3552	3703	4343	3191	3884	3189	4783	3447	3917	3540	4545	4175	3619	2554	2853	3226	3842	2744	2862	3823	3554	3341	3889
ENSMUSG00000002835	Chaf1a	4920	4656	5013	5957	4558	5716	4801	7301	4470	4980	4518	6302	3796	3191	2936	2927	3091	2986	2863	2933	4664	4013	4470	4826
ENSMUSG00000002844	Adprh	5844	5019	5050	6407	5814	5097	4557	6279	5075	5423	5920	6351	6809	5660	5199	5571	5013	6125	5896	5494	5654	5361	6632	7360
ENSMUSG00000002845	Tmem39a	1615	1672	1403	2006	1411	1484	1403	1837	1442	1622	1517	2066	1809	1481	1080	1232	1155	1142	1037	1135	1496	1277	1357	1587
ENSMUSG00000002846	Timmdc1	717	675	692	963	671	647	665	908	614	667	658	887	963	802	739	788	679	844	732	726	711	694	699	930
ENSMUSG00000002847	Pla1a	4	1	4	3	5	2	1	0	3	5	5	2	10	10	6	14	3	9	1	5	7	3	4	2
ENSMUSG00000002870	Mcm2	10638	10425	11053	13656	11185	11235	9489	15310	10200	11308	13737	15040	9194	7837	9463	9381	7150	6787	9694	9381	10070	8901	13704	13955
ENSMUSG00000002871	Tpra1	746	720	605	798	499	641	526	727	580	680	586	800	696	670	384	495	488	558	434	490	578	591	484	592
ENSMUSG00000002881	Nab1	858	1084	739	889	723	632	557	702	584	817	595	870	1296	1156	829	942	916	646	682	716	870	810	639	717
ENSMUSG00000002885	Adgre5	1358	1180	1019	1100	786	613	563	453	948	1179	1358	1218	2152	1692	918	1532	1300	865	862	942	937	798	785	878
ENSMUSG00000002897	Il17ra	231	308	228	253	143	147	122	190	201	235	200	200	607	454	373	335	326	431	300	240	266	318	287	252
ENSMUSG00000002900	Lamb1	6509	7288	5940	8199	9166	9279	7569	9949	5569	8083	6890	7933	9726	7612	5126	6063	6764	4484	4605	5550	6054	5837	5493	6136
ENSMUSG00000002908	Kcnn1	223	223	239	523	196	371	277	621	220	288	279	561	657	601	701	514	413	923	723	577	308	546	449	398
ENSMUSG00000002910	Arrdc2	164	145	150	154	97	153	127	122	149	141	76	107	216	170	65	80	138	159	88	98	169	165	75	93
ENSMUSG00000002930	Ppp1r17	4	4	0	0	6	3	4	11	1	2	2	4	1373	966	960	616	901	1349	1143	724	538	537	621	567
ENSMUSG00000002944	Cd36	87	125	71	100	128	48	39	60	50	97	52	59	605	544	199	281	301	253	219	184	443	397	424	433
ENSMUSG00000002948	Map2k7	2466	2270	2221	2895	1901	2595	2286	3381	2232	2357	1910	3099	2753	2503	1826	1786	2207	2475	1895	1827	2280	2334	2275	2190
ENSMUSG00000002949	Timm44	2112	2102	2144	2642	1772	2200	2069	2699	1880	2113	1772	2581	1897	1766	1277	1459	1463	1817	1235	1411	1993	1875	1674	2171
ENSMUSG00000002957	Ap2a2	6213	6067	5263	7134	6365	6562	5029	7991	5290	6056	7423	7375	8930	6900	7233	7211	6624	6556	7325	7119	6190	6052	7280	7580
ENSMUSG00000002963	Pnkp	747	697	728	764	673	609	579	758	628	659	705	754	778	709	554	673	613	821	591	635	658	705	770	851
ENSMUSG00000002968	Med25	3947	3382	3403	4287	3132	3142	2742	4001	3242	3594	3665	4489	4426	3834	3251	3352	3367	3668	3244	3056	3760	3545	4075	3869
ENSMUSG00000002980	Bcam	2806	2911	3577	4012	4153	5215	3490	4876	2541	2841	2517	2622	1811	1703	995	1659	1051	1188	972	1138	2425	2215	2422	2734
ENSMUSG00000002981	Clptm1	4120	3899	3534	4595	4111	3650	3041	4332	3380	3795	4554	4317	5150	4250	4252	4583	3819	4525	4680	4413	3749	3589	4843	5135
ENSMUSG00000002983	Relb	177	189	147	193	141	126	100	135	152	174	134	183	215	186	102	137	151	180	114	124	131	97	147	128
ENSMUSG00000002984	Tomm40	2822	2514	2714	3485	2691	2902	2518	3951	2483	2795	2667	3487	2895	2568	2157	2437	2178	2873	2246	2277	2647	2627	3212	3807
ENSMUSG00000002985	Apoe	1405	1556	1310	1452	2137	1523	1182	1580	1000	1190	902	1013	2156	2624	1445	1677	1903	2973	1759	1602	1607	1983	1920	1634
ENSMUSG00000002992	Apoc2	2	1	0	0	3	1	0	2	1	0	0	0	2	1	0	2	0	2	0	0	0	0	2	0
ENSMUSG00000002996	Hbp1	5263	5393	4320	5440	4998	5489	4603	5543	4298	4889	4640	5161	4963	4827	3242	3594	4087	3822	3345	3729	4587	4561	4084	4494
ENSMUSG00000002997	Prkar2b	1283	1510	1200	1724	1070	1260	1041	1770	1033	1365	1310	1611	2456	1954	1909	1581	1959	2017	2247	1711	1486	1607	1442	1514
ENSMUSG00000003031	Cdkn1b	1433	1809	1488	1858	993	1357	1057	1469	1114	1437	1212	1666	2133	1779	1663	1427	1411	1206	1268	1163	1786	1485	1507	1366
ENSMUSG00000003032	Klf4	397	371	270	332	659	1271	277	270	225	304	171	226	1027	775	190	248	399	250	120	167	228	240	131	137
ENSMUSG00000003033	Ap1m1	3678	3429	3156	3573	3669	3204	2812	3572	2936	3171	3390	3267	5056	4141	3978	3971	3801	4371	4317	3873	3712	3708	4194	4797
ENSMUSG00000003037	Rab8a	4134	3779	3737	4611	4243	3743	3563	5067	3437	3746	3894	4489	4424	3716	3495	3585	3281	3900	3753	3689	3672	3657	4132	4866
ENSMUSG00000003038	Hmgn2	3040	65	2853	7126	3141	86	2810	7426	2661	60	2579	6772	3027	67	2355	2456	2297	53	2308	2341	2863	71	2406	3487
ENSMUSG00000003039	Fam32a	2692	2868	2453	3006	3222	3123	2935	3998	2545	2745	2191	3076	3916	3405	2337	2572	2985	3677	2258	2604	3025	2843	2227	3004
ENSMUSG00000003051	Elf3	157	164	164	196	242	181	238	258	182	196	221	231	65	62	39	61	46	31	38	49	80	84	87	126
ENSMUSG00000003053	Cyp2c29	0	0	0	0	0	0	0	0	0	0	0	0	0	0	0	0	0	0	0	0	0	0	0	0
ENSMUSG00000003062	Stard3nl	948	1028	929	1253	1071	935	869	1227	933	1022	1057	1199	1637	1293	1265	1175	1159	1372	1310	1263	1066	1028	1100	1217
ENSMUSG00000003068	Stk11	2370	2262	2200	2898	1962	2471	2262	3078	2014	2306	1480	2797	3246	2779	1716	1833	2116	2979	1767	1716	2355	2463	1784	2099
ENSMUSG00000003070	Efna2	2192	1974	2122	2991	1795	2269	1961	3206	1973	2076	2161	3059	1901	1578	1550	1561	1395	1530	1676	1523	1477	1506	1816	1928
ENSMUSG00000003072	Atp5d	6598	5614	5883	7234	6594	5566	4889	7220	5335	5514	6383	6770	6201	5726	5171	6412	4554	6972	5762	5891	5656	5550	7420	8802
ENSMUSG00000003099	Ppp5c	3451	3236	3411	4264	2510	3183	2803	4063	2997	3436	2877	4370	3579	3235	2473	2340	2632	3450	2546	2496	3148	3063	3088	3431
ENSMUSG00000003119	Cdk12	2880	2869	2615	3696	2121	3338	2766	4652	2548	3081	2553	4360	2684	2259	2025	1892	2411	1238	1775	1814	2587	2482	2334	2196
ENSMUSG00000003123	Lipe	498	527	422	472	558	699	584	928	404	493	455	452	581	494	332	406	479	512	348	387	417	441	380	431
ENSMUSG00000003131	Pafah1b2	7724	8562	7686	10448	8977	8871	7721	11410	7013	8505	9080	11009	13716	10753	11033	10122	10315	9837	11195	9911	9469	9315	8790	9967
ENSMUSG00000003134	Tbc1d8	354	471	342	445	218	229	183	340	266	424	298	348	662	573	300	441	430	432	313	368	424	435	325	377
ENSMUSG00000003135	Cnot11	2694	2546	2404	3278	2581	2761	2471	3697	2379	2572	2748	3311	2425	2126	1812	1978	1829	1742	1919	1938	2326	2179	2625	2757
ENSMUSG00000003153	Slc2a3	6220	8259	7713	9280	3734	4046	3746	4485	5380	6770	6542	7519	2811	2541	2538	2419	1978	1797	2131	1975	5851	5685	6115	7351
ENSMUSG00000003154	Foxj2	936	1013	769	1018	497	717	558	806	737	894	617	919	920	915	562	623	729	662	526	535	631	667	515	500
ENSMUSG00000003161	Sri	2423	2557	2193	2830	2481	2105	1834	2776	1978	2373	2526	2677	2740	2482	1968	2178	2183	2279	2096	2396	2100	2187	2284	2686
ENSMUSG00000003166	Dgcr2	9471	9170	8450	11263	8916	9296	7182	11122	8188	9292	10206	11314	10682	8742	8651	8926	8446	8547	8902	8783	9139	8317	9831	10025
ENSMUSG00000003184	Irf3	1322	1232	1200	1461	970	1177	917	1311	1163	1264	1120	1299	1249	1220	885	1017	979	1226	912	961	1107	1024	1121	1313
ENSMUSG00000003190	Bcl2l12	909	991	805	1172	763	898	749	1273	734	1099	668	1256	616	743	524	469	500	792	578	483	723	796	756	771
ENSMUSG00000003198	Zfp959	276	303	228	332	244	279	251	364	251	278	235	306	277	283	235	200	228	242	216	210	285	252	241	267
ENSMUSG00000003199	Mpnd	3720	3759	3567	4407	3450	3978	3347	4381	3401	3702	3344	3897	4106	3453	3159	3306	3025	4519	3600	3337	3420	3432	3344	3870
ENSMUSG00000003200	Sh3gl1	4025	3637	3494	4498	3891	3520	3000	4528	3370	3900	3886	4586	4653	4036	3201	3792	3311	3578	3294	3498	3599	3363	3797	4581
ENSMUSG00000003206	Ebi3	27	26	30	22	26	16	15	17	14	26	20	29	42	41	27	31	31	73	30	20	28	30	17	19
ENSMUSG00000003208	Ccdc94	454	428	367	487	369	413	389	505	378	416	308	433	454	418	283	325	345	425	267	278	426	410	327	396
ENSMUSG00000003226	Ranbp2	6435	7347	6080	7961	6911	8463	7325	10800	5867	7442	6408	10057	8608	6918	7154	5793	7528	3646	5951	5848	7399	7280	7140	6426
ENSMUSG00000003227	Edar	168	213	237	306	19	27	22	21	150	165	166	242	19	27	6	13	20	9	3	7	35	35	9	19
ENSMUSG00000003228	Grk5	534	489	485	620	393	525	527	694	505	561	469	735	813	732	569	532	748	588	574	538	569	540	458	409
ENSMUSG00000003233	Dvl3	3129	2842	2724	3344	2193	3212	2430	3812	2420	3034	2509	3849	4234	3681	2683	2457	3461	1959	2448	2202	3016	3224	2503	2189
ENSMUSG00000003234	Abcf3	2305	2095	1956	2584	1827	2149	1851	2696	1997	2059	1986	2426	2622	2318	1876	2081	1962	2471	2067	1998	2003	2076	2220	2523
ENSMUSG00000003235	Eif2b5	5010	4786	4745	5784	4695	4892	4448	6494	4530	4727	5001	5800	5092	4458	4063	4328	3876	4908	4386	4419	4766	4379	5046	5949
ENSMUSG00000003269	Cyth2	2949	2755	2704	3568	2129	2857	2322	3510	2615	2743	2460	3443	3906	3472	2973	2758	2970	4471	3265	3016	2932	3032	2880	3272
ENSMUSG00000003271	Sult2b1	25	21	26	38	14	14	21	35	21	22	18	19	6	10	12	8	7	14	5	3	11	19	21	28
ENSMUSG00000003273	Car11	131	110	108	91	52	27	37	37	109	102	83	86	404	374	319	299	306	503	372	250	191	231	142	166
ENSMUSG00000003279	Dlgap1	117	160	65	72	32	40	34	100	29	88	48	29	441	373	249	238	323	269	226	185	101	165	67	66
ENSMUSG00000003282	Plag1	684	806	681	695	674	877	674	906	615	775	639	817	575	511	431	402	590	185	357	388	710	545	431	407
ENSMUSG00000003283	Hck	81	55	46	46	47	20	18	39	32	83	23	39	99	116	50	69	104	140	90	98	75	93	85	93
ENSMUSG00000003299	Mrpl4	1540	1489	1500	1864	1474	1502	1346	2060	1489	1566	1744	1869	1580	1460	1258	1400	1113	1469	1366	1423	1369	1334	1745	2154
ENSMUSG00000003308	Keap1	2988	2830	2513	3004	2186	2361	1921	2638	2335	2626	2301	2754	2846	2475	1870	2094	2111	2532	1917	2000	2094	2100	2167	2340
ENSMUSG00000003309	Ap1m2	277	373	373	401	425	409	313	513	263	261	250	265	105	97	66	93	47	70	46	88	157	177	160	197
ENSMUSG00000003316	Glg1	9450	9350	7661	10504	9654	10341	7647	11638	7497	9765	9848	11693	12209	9388	10479	9085	10032	5882	9030	8882	8726	8996	10109	8789
ENSMUSG00000003341	Atp8b3	33	28	18	36	17	14	18	28	31	38	30	34	59	54	34	39	29	86	44	32	20	41	40	24
ENSMUSG00000003344	Btbd2	4024	3751	3470	4367	3731	3801	3163	5039	3293	3770	3865	4351	4263	3651	3189	3344	3257	3922	3224	3404	3541	3341	3815	4335
ENSMUSG00000003345	Csnk1g2	7552	7000	7009	9356	6849	8598	7206	10790	6639	7415	5397	9423	7207	6595	4270	4681	5396	6341	4287	4698	6640	6459	5803	6388
ENSMUSG00000003346	Abhd17a	2297	2221	2223	2810	2475	2253	2108	3011	2055	2187	2152	2700	2761	2477	2081	2432	1921	3007	2519	2444	2216	2339	2973	3060
ENSMUSG00000003348	Mob3a	2281	2121	1876	2503	2268	1880	1804	2475	1895	2256	2302	2618	3240	2817	2257	2509	2474	2890	2479	2478	2397	2380	2357	2871
ENSMUSG00000003352	Cacnb3	2131	2207	2068	2643	3271	4286	3621	5172	1813	2194	1657	2353	4998	4276	3100	3319	3561	5091	3232	3283	2387	2744	2202	2112
ENSMUSG00000003354	Ccdc65	31	31	21	16	12	11	5	12	10	19	17	28	30	45	25	29	24	40	25	23	19	20	19	22
ENSMUSG00000003355	Fkbp11	273	191	238	283	192	133	159	161	186	211	203	236	245	197	145	188	154	164	113	148	191	183	183	267
ENSMUSG00000003360	Ddx23	5780	5504	5342	6799	3940	5628	4891	7183	4950	5365	4428	6605	5663	4892	3596	3762	4314	4685	3464	3574	5284	4944	4526	4992
ENSMUSG00000003363	Pld3	1882	1922	1472	1863	1686	1239	1034	1507	1521	1828	2130	1703	3200	2778	2099	2604	2404	2814	2436	2326	1816	1923	2071	2174
ENSMUSG00000003378	Grik5	2986	2772	2345	3095	1782	2127	1621	2074	2668	3048	2434	3508	4133	3364	2304	2393	3185	3872	2363	2312	2553	2631	1991	1972
ENSMUSG00000003379	Cd79a	7	3	4	4	4	1	0	2	3	4	3	10	2	6	3	1	4	7	4	9	3	7	3	3
ENSMUSG00000003380	Rabac1	973	982	878	1048	960	686	647	830	801	862	956	944	1495	1446	1243	1325	1112	1768	1433	1311	970	1050	1209	1339
ENSMUSG00000003382	Etv3	1566	1745	1642	2029	1476	1805	1328	2029	1353	1629	1497	1951	1477	1260	968	1108	1132	759	973	944	1345	1241	1253	1146
ENSMUSG00000003402	Prkcsh	5052	4854	4573	5946	4854	4613	3926	5955	4316	5046	5496	5771	6302	5557	4328	4991	4580	5718	4880	4833	5030	4797	5702	6478
ENSMUSG00000003410	Elavl3	5	7	8	12	27	46	182	365	9	2	3	8	9101	6210	4285	3613	6447	7919	4132	3276	2944	4178	1768	1857
ENSMUSG00000003411	Rab3b	163	71	139	190	277	96	244	262	109	89	88	167	330	215	221	181	250	302	289	160	156	133	173	135
ENSMUSG00000003418	St8sia6	135	159	111	169	420	346	423	179	166	234	221	252	122	98	58	57	131	49	65	102	102	94	73	74
ENSMUSG00000003420	Fcgrt	262	337	187	272	437	179	161	290	212	311	287	239	462	678	222	506	292	373	291	336	209	300	241	311
ENSMUSG00000003421	Nosip	2112	1859	1905	2180	1751	1839	1465	2162	1715	1789	1763	2067	2155	1843	1423	1702	1543	2074	1503	1634	1671	1714	1702	2086
ENSMUSG00000003423	Pih1d1	1727	1552	1596	2012	1632	1489	1428	1976	1496	1589	1480	1923	1939	1791	1373	1550	1401	2126	1568	1488	1682	1641	1681	2087
ENSMUSG00000003429	Rps11	15026	14047	14597	17400	15616	12694	12133	16125	13174	13789	17877	15964	14888	14341	13064	15125	10855	14120	13997	14894	13830	13313	18102	22313
ENSMUSG00000003435	Supt5	7093	6772	6408	8133	5603	6380	5292	8236	6160	6690	7327	8371	8048	6963	5426	5990	5899	6319	5647	5660	6402	6083	6912	6899
ENSMUSG00000003436	Dll3	120	110	92	98	12	15	41	129	91	86	121	116	1275	891	1407	1073	770	1402	1426	1068	924	1000	1621	1633
ENSMUSG00000003437	Paf1	2414	2329	2263	2761	2120	2318	2019	2997	2128	2328	2389	2807	2689	2296	1838	2148	2019	2549	2083	2092	2332	2200	2394	2644
ENSMUSG00000003438	Timm50	2477	2101	2339	2938	2644	2512	2302	3147	2162	2195	2554	2887	2660	2277	2478	2447	1990	2700	2583	2478	2624	2359	3270	3763
ENSMUSG00000003444	Med29	398	363	325	393	402	385	297	485	308	354	352	490	381	371	330	328	301	447	290	348	358	304	379	420
ENSMUSG00000003452	Bicd1	140	170	147	163	146	126	143	209	162	212	146	246	700	545	591	425	573	315	544	435	298	332	263	199
ENSMUSG00000003458	Ncstn	2940	3067	2171	3098	2738	3800	2204	3687	2407	2923	2985	3185	4318	3671	2088	3635	3260	3367	2156	3516	3327	3202	2266	3897
ENSMUSG00000003464	Pex19	5598	5401	4936	6424	5154	5647	4978	6851	5011	5685	5597	6632	7685	6625	5210	6006	5343	6301	5500	5650	5680	5627	5663	6786
ENSMUSG00000003469	Phyhip	364	267	205	223	52	150	28	33	325	184	141	152	93	68	83	57	57	63	103	47	40	51	104	56
ENSMUSG00000003476	Crhr2	1	2	1	1	0	1	0	0	0	1	0	0	27	21	8	13	9	7	5	2	4	2	2	1
ENSMUSG00000003477	Inmt	3	1	1	1	2	0	1	1	1	0	1	2	2	0	3	3	3	1	1	1	1	2	4	3
ENSMUSG00000003484	Cyp4f18	1	3	0	1	5	0	1	2	0	0	1	2	8	3	2	3	5	12	5	4	5	3	5	0
ENSMUSG00000003500	Impdh1	1817	1507	1528	2062	1421	1360	1281	1931	1548	1628	1666	2040	2185	1975	1463	1719	1712	2265	1769	1724	1641	1638	1601	2001
ENSMUSG00000003505	Psg18	0	0	0	0	0	0	0	0	0	0	0	0	0	0	0	0	0	0	0	0	0	0	0	0
ENSMUSG00000003518	Dusp3	686	601	585	745	608	458	461	593	505	660	579	794	1216	991	637	737	834	711	664	723	883	817	750	855
ENSMUSG00000003526	Prodh	338	310	333	404	274	256	251	367	342	377	404	454	227	288	180	220	215	225	245	239	300	253	333	385
ENSMUSG00000003527	Dgcr14	1836	1698	1668	2107	1785	2016	1718	2338	1571	1704	1744	2143	2001	1783	1431	1625	1442	1906	1565	1505	1675	1596	1575	2026
ENSMUSG00000003528	Slc25a1	1799	1634	1543	1863	1636	1354	1188	1716	1545	1746	2058	1914	2961	2475	2092	2412	2176	3015	2491	2612	2025	2020	2165	2646
ENSMUSG00000003531	Dgcr6	1167	1078	1081	1381	1092	1193	1100	1344	1033	1056	994	1395	1393	1201	1006	1070	1010	1687	1183	1114	1033	1094	1163	1399
ENSMUSG00000003534	Ddr1	2959	2682	2646	3709	2636	2818	1987	2970	2157	2551	2459	2884	9779	6917	7831	6548	6149	7378	7292	5406	5638	5416	6058	5505
ENSMUSG00000003541	Ier3	89	117	72	100	65	55	41	33	57	75	53	78	118	107	38	66	73	77	47	45	68	72	52	77
ENSMUSG00000003545	Fosb	7	7	8	9	9	1	2	3	4	3	4	6	18	11	5	9	7	13	2	2	2	3	3	3
ENSMUSG00000003546	Klc4	1099	1036	972	1290	871	1033	1014	1421	955	945	867	1200	1530	1281	1103	1150	1024	1495	1161	1080	1110	1122	1264	1243
ENSMUSG00000003549	Ercc1	996	831	876	977	792	778	682	950	812	885	859	1015	1043	900	664	779	724	1034	699	779	864	809	894	1088
ENSMUSG00000003555	Cyp17a1	1	3	1	1	0	4	0	0	0	1	0	2	1	6	0	3	0	0	0	0	0	0	0	0
ENSMUSG00000003559	As3mt	736	789	642	972	675	575	455	850	659	786	833	857	909	849	750	809	705	765	889	685	853	784	985	1115
ENSMUSG00000003573	Homer3	2486	2485	2445	3188	2825	2943	2795	4571	2408	2580	2401	3838	2974	2681	2346	2447	2321	2745	2563	2591	2844	2782	3143	3377
ENSMUSG00000003575	Crtc1	2883	2535	2315	2506	2396	2472	2128	2336	2268	2650	2450	2565	3172	2464	1728	1878	2255	2173	1652	1786	2061	1883	1738	1744
ENSMUSG00000003581	Rnf215	604	620	517	564	410	599	458	557	579	542	432	580	750	674	408	474	598	743	422	434	567	542	456	486
ENSMUSG00000003585	Sec14l2	230	200	194	199	122	185	171	246	215	221	174	224	210	183	142	144	198	220	144	160	218	220	195	228
ENSMUSG00000003604	Aven	821	718	721	927	712	674	619	1062	702	774	782	924	759	649	599	614	550	676	633	630	758	741	752	1008
ENSMUSG00000003617	Cp	4	9	2	9	8	2	3	3	2	9	2	2	115	91	129	54	53	89	93	55	202	224	222	293
ENSMUSG00000003623	Crot	1949	2267	1812	2386	1714	1764	1496	2131	1702	1915	2089	2235	1655	1566	1320	1467	1410	1187	1335	1391	1687	1611	1651	1976
ENSMUSG00000003644	Rps6ka1	1879	1353	1688	2742	1913	1512	1480	3067	1628	1470	2043	2795	1600	1225	1145	1362	1223	978	1180	1388	1578	1214	1723	1885
ENSMUSG00000003657	Calb2	160	50	131	328	17	0	22	156	1333	1329	1875	2130	73	59	46	32	257	39	77	181	19	46	93	56
ENSMUSG00000003660	Snrnp200	10129	9999	9170	12429	13351	14157	11214	17789	9011	10446	13645	14424	10923	7865	10760	9512	9059	6475	9740	10760	9365	8421	11545	12927
ENSMUSG00000003662	Ciao1	1496	1194	1483	2017	1372	1562	1307	1977	1310	1149	1539	1952	1720	1172	1271	1565	1252	1347	1348	1601	1486	1244	1538	2099
ENSMUSG00000003665	Has1	0	0	0	1	1	3	1	1	1	0	0	0	0	0	0	1	0	1	0	0	2	0	1	0
ENSMUSG00000003680	Taf6l	1383	1196	1153	1495	1253	1242	1106	1488	1262	1209	1366	1525	1282	1189	1008	1125	897	1145	1116	1146	1208	1146	1364	1524
ENSMUSG00000003721	Insig2	449	513	386	595	425	502	465	627	454	453	393	596	741	661	531	532	578	571	524	485	557	549	491	505
ENSMUSG00000003731	Kpna6	3156	3067	2949	3986	2763	3207	2704	4237	2566	2817	2625	4000	4091	3097	2978	2875	3092	2523	2990	2690	2994	2925	2907	2918
ENSMUSG00000003746	Man1a	628	843	575	699	1653	1028	832	996	466	757	637	641	738	755	447	661	625	321	419	581	400	490	440	365
ENSMUSG00000003752	Itpkc	918	816	716	1035	696	886	742	1138	717	826	744	1076	827	763	575	605	711	691	561	590	750	703	756	758
ENSMUSG00000003762	Adck4	547	552	526	624	394	426	447	552	504	486	528	609	607	591	478	571	497	703	505	485	541	481	541	660
ENSMUSG00000003778	Brd8	4044	4082	3576	4070	2979	3906	3582	4339	3586	4122	2957	4309	4354	3764	2789	2690	3358	3437	2701	2721	4156	3794	3258	3648
ENSMUSG00000003779	Kif20a	8000	7272	7442	9250	8045	9658	8137	11999	7084	7431	7963	10202	6277	5148	5246	5428	4596	3889	4800	5087	7121	6095	7842	8737
ENSMUSG00000003808	Farsa	2796	2487	2508	3204	2112	2435	2146	3354	2383	2524	2706	3236	2745	2424	2114	2251	1904	2651	2221	2184	2459	2322	2764	3272
ENSMUSG00000003809	Gcdh	1378	1180	1301	1142	1463	1238	1328	1324	1260	1189	1324	1117	1228	966	750	1045	1018	1045	908	1141	1158	1013	1063	1516
ENSMUSG00000003810	Mast2	4192	3860	3700	4913	3211	4606	3605	6053	3543	4117	3155	5367	5125	4261	3136	3032	3823	3218	2852	2742	3870	3634	3153	3271
ENSMUSG00000003812	Dnase2a	393	399	420	238	299	263	250	133	353	350	302	190	361	287	156	200	287	326	158	181	269	244	151	167
ENSMUSG00000003813	Rad23a	1930	1562	1838	1467	1597	1335	1420	1476	1618	1521	1667	1454	2091	1564	1123	1440	1506	1631	1193	1456	1809	1434	1458	2167
ENSMUSG00000003814	Calr	31535	26085	26990	36893	31155	25325	23014	36280	24513	27498	35678	36785	39653	35137	34220	36992	27403	30439	34385	34056	26261	26669	38817	40780
ENSMUSG00000003824	Syce2	792	726	733	818	819	715	671	741	691	726	752	845	679	514	509	659	489	583	532	555	534	526	494	772
ENSMUSG00000003847	Nfat5	2249	2916	1881	2637	1542	2756	2227	3126	2016	2985	1313	3433	3050	3090	1672	1348	2920	1026	1253	1197	2383	2353	1354	1065
ENSMUSG00000003848	Nob1	2245	1889	1988	2725	1669	1888	1777	2882	1877	2015	2054	2596	1777	1640	1467	1581	1308	1598	1552	1572	1696	1617	2245	2438
ENSMUSG00000003849	Nqo1	378	445	417	500	399	298	250	323	387	447	579	584	368	291	251	278	205	202	148	221	174	179	164	247
ENSMUSG00000003863	Ppfia3	299	331	303	328	213	306	257	312	215	231	215	293	1036	711	650	592	696	1094	721	650	371	516	425	404
ENSMUSG00000003865	Gys1	3093	2904	2680	3570	2649	2618	2198	3540	2605	3048	3717	3640	3538	2873	2528	2879	2475	2528	2602	2850	3195	2871	3413	3740
ENSMUSG00000003868	Ruvbl2	4658	4218	4612	5923	4823	4601	4282	6537	4069	4342	5113	5791	4698	4194	3974	4346	3585	4421	4213	4152	4744	4393	5589	6749
ENSMUSG00000003872	Lin7b	0	2	2	3	0	1	3	1	1	1	3	5	14	16	5	6	9	14	2	10	4	5	0	2
ENSMUSG00000003873	Bax	1948	1886	1970	2492	2007	2041	2061	2697	1794	1899	1658	2385	2547	2271	1731	1745	1685	2623	1782	1747	2072	1960	2105	2521
ENSMUSG00000003882	Il7r	3	0	5	2	4	5	5	5	0	5	1	3	10	8	3	5	11	8	4	3	2	9	10	5
ENSMUSG00000003923	Tfam	2586	2737	2458	3557	2956	3005	2730	3865	2430	2702	2768	3485	2488	2179	1946	2064	1988	2078	1886	2123	2581	2314	2512	3061
ENSMUSG00000003929	Zfp81	1276	1417	1087	1476	1469	1592	1424	1893	1055	1252	1224	1567	1628	1436	1446	1250	1354	964	1226	1258	1344	1297	1191	1164
ENSMUSG00000003934	Efnb3	4368	4288	3761	5690	4901	5443	3745	4860	3766	4311	4738	6044	4299	3803	3475	3720	3519	3877	3427	3631	2908	3158	3296	3405
ENSMUSG00000003948	Mmd	1925	1878	1788	2489	1978	2126	1816	2947	1704	1919	2057	2676	3427	2898	2912	2733	2431	2739	3071	2682	2143	2270	2347	2327
ENSMUSG00000003949	Hlf	42	38	26	34	157	64	89	78	15	15	18	25	170	182	104	127	113	92	104	81	84	64	52	73
ENSMUSG00000003955	Fam162a	1940	1991	1866	2383	2197	1987	2029	2466	1672	1837	2103	2293	1734	1645	1199	1499	1254	1553	1206	1526	2071	1615	1680	2563
ENSMUSG00000003970	Rpl8	42078	38200	41008	50495	41080	34165	32691	46775	36513	37722	48496	46820	39980	37183	34543	41411	28049	38800	37753	39675	37103	36270	45739	59212
ENSMUSG00000003974	Grm3	23	35	12	9	13	8	10	7	3	14	3	11	235	181	113	121	151	172	93	79	54	77	28	26
ENSMUSG00000003992	Ssbp2	3683	3156	3136	3909	2467	2820	2331	3316	3377	3326	3761	4153	3455	3077	2350	2479	2790	2669	2215	2769	2760	2714	2507	3047
ENSMUSG00000004018	Fancl	1040	1334	1294	1698	1127	1133	1375	1839	950	1354	742	1706	931	1132	811	577	778	989	778	570	986	1160	989	884
ENSMUSG00000004031	Brinp2	16	15	15	16	17	20	15	56	5	6	8	9	229	183	141	133	215	360	218	173	96	152	89	72
ENSMUSG00000004032	Gstm5	3006	3144	2728	3772	3077	3075	2486	4128	2665	3004	3283	3471	3578	3218	3346	3419	2727	3930	3555	3517	2933	3282	3634	4820
ENSMUSG00000004035	Gstm7	995	879	827	1228	1004	1010	934	1257	905	992	1138	1220	1370	1183	1184	1135	1024	1545	1207	1198	795	1017	823	1017
ENSMUSG00000004038	Gstm3	0	0	0	0	0	0	1	0	0	0	0	1	0	2	0	7	0	0	0	0	1	0	0	0
ENSMUSG00000004040	Stat3	1748	1694	1537	1904	1037	1018	847	1272	1540	1635	1822	2080	3160	2365	1964	1948	2257	2368	1922	1846	1334	1490	1254	1324
ENSMUSG00000004043	Stat5a	155	142	120	125	112	77	64	100	119	167	191	176	236	200	80	101	122	125	81	103	124	98	86	113
ENSMUSG00000004044	Ptrf	1825	2020	1434	1588	2104	1136	886	1074	1057	1672	1428	1264	3746	3404	1422	2362	1940	1974	1377	1443	1271	1377	1309	1491
ENSMUSG00000004054	Map3k11	1598	1505	1249	1910	1274	1527	1394	2598	1475	1588	1097	2100	1905	1965	1215	1328	1554	1787	1336	1397	1791	1865	1845	1779
ENSMUSG00000004056	Akt2	2495	2488	2296	2842	2459	2240	2024	2889	2030	2356	2141	2621	2827	2573	1803	2127	1903	2254	1792	1868	2197	2187	2030	2475
ENSMUSG00000004069	Dnaja3	1835	1733	1789	2364	1597	1677	1660	2556	1583	1765	1907	2394	1996	1747	1626	1654	1450	1635	1603	1643	1709	1648	1879	2309
ENSMUSG00000004070	Hmox2	2486	2347	2122	2624	2021	2043	1819	2679	2166	2378	2132	2627	2762	2611	1744	2070	2056	2502	1862	1920	2089	2132	2055	2554
ENSMUSG00000004071	Cdip1	3650	3493	3253	4413	3626	3470	3304	5231	3248	3568	3702	4634	4612	3996	3613	3906	3364	3557	3889	3674	3650	3553	4146	4574
ENSMUSG00000004085	Zak	998	1136	782	1171	440	740	499	733	648	842	450	910	894	781	293	317	564	502	253	275	691	624	356	447
ENSMUSG00000004096	Cwc15	2887	3001	2899	3732	2749	3003	2675	3833	2653	2877	2470	3678	3425	3121	2397	2471	2521	3180	2412	2482	2899	2891	2489	3445
ENSMUSG00000004098	Col5a3	15	14	11	26	29	12	12	29	14	17	10	21	56	52	28	32	85	40	80	80	32	62	91	114
ENSMUSG00000004099	Dnmt1	12740	13212	12845	16450	11904	15906	12643	20418	11816	14127	12243	18631	11610	9283	9421	8275	9681	7969	8640	8637	11998	10628	11948	12354
ENSMUSG00000004100	Ppan	1410	1174	1336	1636	857	1190	1084	1618	1269	1233	1025	1648	1218	1137	688	818	853	1174	687	745	1272	1073	1091	1346
ENSMUSG00000004105	Angptl2	4350	4235	3575	5095	2751	2633	2391	3711	3206	3407	3670	4399	3341	2851	2162	2350	2305	2088	2087	2245	2703	2304	2371	2700
ENSMUSG00000004110	Cacna1e	118	152	83	115	12	33	23	20	25	63	17	51	681	439	435	235	385	234	303	188	69	111	73	63
ENSMUSG00000004113	Cacna1b	132	185	163	210	114	179	136	261	110	160	101	142	1353	861	721	485	1014	806	716	566	343	538	315	200
ENSMUSG00000004127	Trmt10a	624	608	581	740	601	674	625	989	609	637	588	882	696	587	462	521	520	444	443	453	673	643	696	707
ENSMUSG00000004151	Etv1	294	345	243	307	270	241	238	352	221	316	292	305	409	345	288	287	426	253	243	268	335	343	228	260
ENSMUSG00000004187	Kifc2	100	117	80	65	39	89	59	42	65	115	52	45	217	205	59	94	150	241	87	86	63	100	39	25
ENSMUSG00000004207	Psap	11896	11460	9487	11807	11350	8777	7321	11006	9216	11471	12338	11663	20241	16714	14319	15352	14501	16852	15027	14468	12161	12778	13697	14098
ENSMUSG00000004221	Ikbkg	1354	1420	1262	1563	1382	1399	1237	1683	1209	1416	1343	1564	1936	1614	1390	1330	1487	1294	1368	1345	1487	1385	1354	1489
ENSMUSG00000004231	Pax2	0	2	0	1	286	8	11	24	2	2	5	3	1518	1168	1002	893	986	1352	833	909	306	519	230	236
ENSMUSG00000004233	Wars2	602	622	513	673	519	613	499	725	551	653	658	700	722	622	594	534	559	431	529	538	562	548	654	621
ENSMUSG00000004263	Atn1	6296	5873	5053	7473	4472	6058	4510	7158	4961	5998	5549	8027	6719	5895	3774	4494	5014	4272	3667	3850	4840	4649	4282	3943
ENSMUSG00000004264	Phb2	6967	6117	6376	8065	7472	6933	6003	9016	5969	6497	7443	8102	7074	6101	5537	6247	5072	6513	6136	6184	6450	6174	7956	9470
ENSMUSG00000004266	Ptpn6	218	229	196	229	202	187	155	318	191	227	204	229	260	346	118	194	175	295	159	190	266	326	262	278
ENSMUSG00000004267	Eno2	80	56	39	55	81	79	35	86	48	71	43	56	772	544	413	524	553	787	500	500	180	199	103	125
ENSMUSG00000004268	Emg1	3379	3223	3265	4132	3645	3475	3224	4399	3126	3290	3309	4064	3091	2656	2555	2711	2334	2904	2705	2771	3150	2967	3567	4488
ENSMUSG00000004270	Lpcat3	1204	1042	982	1183	1217	1023	801	1106	978	1066	1315	1239	1516	1226	1034	1276	1059	1006	1089	1222	1120	1044	1145	1513
ENSMUSG00000004285	Atp6v1f	1570	1464	1515	1783	1539	1416	1355	1803	1333	1396	1509	1667	1781	1625	1325	1438	1281	2055	1572	1603	1268	1414	1508	1780
ENSMUSG00000004296	Il12b	0	0	2	2	0	0	0	0	1	0	2	1	1	0	0	0	2	2	0	0	0	0	1	0
ENSMUSG00000004317	Clcn5	4754	4339	3508	5030	3964	3776	3387	5043	3000	4404	4905	4821	7883	5690	5121	5101	5932	3030	4467	4558	5018	4451	5075	4428
ENSMUSG00000004319	Clcn3	554	552	488	569	614	565	580	807	444	483	496	642	2321	1647	2077	1620	1635	1287	1904	1572	1256	1321	1228	1123
ENSMUSG00000004328	Hif3a	1829	1643	1499	2103	1991	1865	1228	1814	1291	1575	1767	1926	1872	1583	1526	1548	1440	778	1166	1185	1339	1050	1322	1137
ENSMUSG00000004341	Gpx6	0	6	7	14	43	27	12	19	8	13	19	18	8	10	3	5	4	4	3	31	6	10	12	6
ENSMUSG00000004344	Gpx5	0	0	0	0	1	0	2	0	0	0	0	0	0	0	0	0	0	0	0	0	0	0	0	0
ENSMUSG00000004347	Pde1c	269	235	155	149	63	85	63	134	91	132	86	106	328	235	159	171	272	190	127	143	211	246	128	148
ENSMUSG00000004356	Utp20	2370	2666	2447	3370	2970	3634	2921	4927	2185	2851	2740	3971	2752	2114	2510	2141	2264	1310	2183	2091	2633	2265	2912	2970
ENSMUSG00000004359	Spic	0	0	0	1	0	0	0	0	0	0	1	0	0	0	1	0	1	0	0	0	0	3	1	1
ENSMUSG00000004360	9330159F19Rik	47	55	36	49	47	136	89	156	32	50	30	44	1308	916	654	469	917	957	525	458	484	573	290	315
ENSMUSG00000004364	Cul3	5807	6233	5312	7191	5346	6574	5407	8099	5163	5971	5855	7814	7495	6175	5475	5061	6117	4763	5141	5196	6333	5895	5212	5963
ENSMUSG00000004366	Sst	16	19	4	3	561	30	991	419	24	0	14	97	675	597	498	477	604	1243	867	695	235	336	302	299
ENSMUSG00000004371	Il11	4	1	2	3	1	6	0	2	1	3	0	3	6	3	2	0	4	2	4	3	3	1	3	4
ENSMUSG00000004383	Large	1705	1895	1437	1806	2102	2075	1667	2702	1484	1879	1649	1820	3063	2496	2188	2251	2562	2538	2173	2320	2344	2331	1999	2316
ENSMUSG00000004393	Ddx56	2393	2151	2324	2856	2571	2523	2114	3158	2104	2282	2615	2782	2677	2207	1957	2207	1844	2235	2126	2136	2434	2124	2737	3148
ENSMUSG00000004394	Tmed4	1942	1988	1808	2403	1641	1611	1624	2314	1780	1864	1999	2434	2615	2292	1941	2048	1943	2356	2041	1944	1908	1900	2036	2308
ENSMUSG00000004415	Col26a1	10726	10034	8586	12892	9103	12550	7497	10966	7309	9235	8337	9306	13360	10920	7033	9636	8957	9460	7461	8412	10023	8997	9203	11056
ENSMUSG00000004446	Bid	438	458	402	477	317	381	308	414	399	490	326	493	421	399	260	273	349	414	263	279	312	325	267	331
ENSMUSG00000004451	Ralb	2583	2442	2324	3063	3277	2559	2651	3342	2170	2538	2189	2907	3965	3609	2106	2721	2787	2882	2127	2401	2535	2601	2295	2743
ENSMUSG00000004455	Ppp1cc	491	503	515	749	590	632	541	918	538	528	566	776	604	531	527	520	446	556	533	485	603	553	642	800
ENSMUSG00000004460	Dnajb11	3109	2658	2702	3609	2525	2488	2305	3526	2627	2733	2901	3623	4012	3394	2902	3060	2726	3159	2833	2959	2617	2667	2980	3434
ENSMUSG00000004462	Tbccd1	955	950	814	1208	834	899	790	1186	806	873	869	1215	970	916	737	772	713	792	728	717	933	820	937	913
ENSMUSG00000004473	Clec11a	47	46	33	35	60	27	27	22	36	31	29	29	78	88	26	71	45	50	28	41	28	38	36	39
ENSMUSG00000004500	Zfp324	1025	1000	859	1147	949	1130	860	1441	789	967	878	1208	1286	1078	908	969	966	838	871	850	856	911	949	844
ENSMUSG00000004508	Gab2	591	680	566	680	707	715	836	1239	511	707	580	759	1997	1673	1310	1348	1633	1396	1497	1374	1096	1230	1069	900
ENSMUSG00000004530	Coro1c	5079	5096	4692	6000	6979	5553	4573	7121	4381	5223	6070	6106	13633	10086	12158	10503	9280	10703	12841	9895	8181	8095	10567	9544
ENSMUSG00000004535	Tax1bp1	6046	6488	5446	7159	5886	6765	5650	8143	5643	5980	6028	7518	6485	5383	4587	4536	4978	4802	4417	4481	5488	5266	4915	5499
ENSMUSG00000004540	Psg17	0	0	0	0	0	2	1	1	0	0	0	0	1	0	0	1	2	0	0	0	0	0	0	0
ENSMUSG00000004542	Psg19	0	0	0	0	1	0	0	0	0	0	0	1	0	0	0	0	0	0	1	0	0	0	0	0
ENSMUSG00000004552	Ctse	204	243	6	346	476	178	6	307	139	181	692	317	517	300	236	565	283	225	227	803	372	268	272	976
ENSMUSG00000004558	Ndrg2	1001	858	743	717	604	543	381	577	644	685	774	664	885	730	374	403	536	718	316	436	582	467	503	563
ENSMUSG00000004561	Mettl17	464	420	470	630	419	535	487	771	450	414	430	628	439	447	315	414	311	468	345	403	387	372	472	533
ENSMUSG00000004562	Arhgef40	6967	7370	5981	7617	4684	6729	4821	7036	6275	7356	5996	8992	5673	5144	3169	3388	4598	3927	2970	3172	5575	4923	4445	4288
ENSMUSG00000004565	Pnpla6	714	713	637	809	729	704	636	854	633	756	656	855	1036	920	715	795	776	861	834	706	709	727	709	762
ENSMUSG00000004567	Mcoln1	624	588	565	749	435	535	452	605	532	610	525	817	865	702	562	555	600	703	548	570	580	577	567	623
ENSMUSG00000004568	Arhgef18	1584	1513	1334	1743	990	1465	1200	1772	1285	1422	1250	1735	1853	1524	1226	1261	1452	1353	1149	1176	1260	1384	1216	1147
ENSMUSG00000004591	Pkn2	3845	4112	3821	4957	4230	5650	4582	7551	3522	4152	3680	5512	3903	3511	2826	2834	3174	1962	2480	2633	3965	3408	3396	3383
ENSMUSG00000004609	Cd33	31	42	37	38	20	18	29	17	24	29	22	27	45	45	40	42	36	27	53	30	29	56	31	27
ENSMUSG00000004610	Etfb	2907	2767	2759	3386	3299	2372	2349	3056	2518	2911	2917	3134	3206	3012	2448	2886	2350	3337	2656	2781	2692	2757	2897	3875
ENSMUSG00000004612	Nkg7	9	1	6	5	2	2	0	0	2	0	4	2	4	3	1	1	3	3	2	2	1	6	1	11
ENSMUSG00000004613	Lim2	0	0	0	0	0	0	0	0	0	0	0	0	1	1	0	1	0	0	1	0	0	0	0	0
ENSMUSG00000004626	Stxbp2	668	616	655	702	699	734	647	861	629	631	586	688	388	474	301	447	276	381	357	388	431	480	556	651
ENSMUSG00000004630	Pcp2	3	2	5	6	10	3	13	11	6	3	7	9	1	0	0	1	2	6	0	3	1	1	0	3
ENSMUSG00000004631	Sgce	1098	1203	1035	1348	1150	1003	822	927	1062	1256	1295	1593	1715	1502	1142	1269	1206	1408	1209	1157	1236	1186	1178	1456
ENSMUSG00000004633	Chn2	395	356	309	401	367	511	433	685	311	445	339	476	799	669	503	550	588	589	589	499	502	518	437	478
ENSMUSG00000004637	Wwox	256	260	232	278	220	203	136	247	203	223	275	264	361	328	297	318	274	317	350	342	264	330	320	362
ENSMUSG00000004642	Slbp	2985	3505	3079	4148	2725	3533	3053	4646	3013	3290	3038	4281	2691	2596	2128	2379	2223	2058	2045	2352	3095	2754	3118	3582
ENSMUSG00000004651	Tyr	0	0	1	0	2	1	1	1	10	22	16	4	80	32	43	35	77	46	63	75	85	92	63	68
ENSMUSG00000004654	Ghrhr	0	0	0	0	0	0	0	0	0	0	0	0	0	0	0	0	0	0	0	0	0	0	0	0
ENSMUSG00000004655	Aqp1	302	492	174	230	251	136	81	128	137	278	220	140	627	709	260	386	316	306	195	234	170	147	172	149
ENSMUSG00000004661	Arid3b	994	814	1131	1559	969	1174	1612	2948	1325	1218	1207	2332	871	871	769	689	973	919	987	957	1794	1464	1899	1904
ENSMUSG00000004665	Cnn2	8343	7814	7002	8399	12912	12044	8527	11182	6172	8192	8502	8466	13207	11923	6791	10237	9192	8260	6933	8675	8888	8570	8518	11029
ENSMUSG00000004667	Polr2e	3483	3123	3267	4076	3519	3481	3086	4619	3069	3055	3190	4037	3203	2816	2334	2739	2348	3310	2503	2712	3173	2959	3464	4072
ENSMUSG00000004668	Abca13	6	3	2	6	11	14	7	17	4	2	6	3	5	4	6	5	3	1	1	6	1	3	3	4
ENSMUSG00000004677	Myo9b	3687	3707	3236	3927	2610	3754	3089	4076	3243	3980	2764	4018	3666	3553	1966	2214	3100	2319	1738	1953	3130	3035	2508	2296
ENSMUSG00000004698	Hdac9	466	525	423	515	309	376	245	256	348	473	353	351	397	321	248	247	313	203	260	226	274	301	200	206
ENSMUSG00000004707	Ly9	11	12	5	12	7	4	3	3	4	3	2	7	9	15	6	8	15	25	7	9	7	23	11	7
ENSMUSG00000004709	Cd244	0	0	1	0	1	1	2	1	1	1	2	0	1	0	1	0	4	1	0	1	2	1	1	1
ENSMUSG00000004730	Adgre1	184	193	111	117	236	109	65	125	113	149	107	78	275	313	178	200	231	271	186	158	207	282	230	186
ENSMUSG00000004748	Mtfp1	146	121	145	202	130	133	149	220	119	112	135	217	142	129	108	126	102	109	83	109	120	127	158	185
ENSMUSG00000004768	Rab23	1596	1553	1308	1892	1472	1872	1400	2276	1293	1511	1314	1981	1545	1361	1151	1209	1301	1046	1068	1207	1353	1300	1199	1227
ENSMUSG00000004771	Rab11a	1925	2045	1724	2332	2247	2123	1867	2480	1660	1944	2140	2309	3447	2861	2691	2487	2496	2810	2818	2709	2480	2374	2355	2707
ENSMUSG00000004788	Eif2b2	1840	1635	1740	2248	1951	1764	1912	2823	1624	1744	1848	2250	2205	1788	1782	1890	1644	2282	1932	2014	2042	2031	2496	2900
ENSMUSG00000004789	Dlst	5678	5360	5151	6455	5542	5480	5019	7325	4968	5593	6059	6717	6813	6010	5212	5643	5219	5856	5448	5584	5443	5213	6116	7260
ENSMUSG00000004791	Pgf	311	254	221	362	457	369	538	694	232	286	229	303	253	280	159	153	246	297	152	251	300	269	290	376
ENSMUSG00000004798	Ulk2	3102	3266	2523	3496	2388	2826	2382	3336	2565	3136	2738	3623	5456	4157	3604	3153	4161	3222	3359	3138	3504	3473	2631	2605
ENSMUSG00000004814	Ccl24	5	30	10	7	17	1	3	7	10	11	4	15	36	49	10	9	18	34	14	13	11	28	7	12
ENSMUSG00000004815	Dgkq	442	428	419	474	286	508	377	457	442	527	291	548	510	481	302	284	440	394	280	253	422	473	300	264
ENSMUSG00000004821	Tmed11	0	0	0	0	0	0	0	0	0	0	0	0	0	0	0	0	0	0	0	0	0	0	0	0
ENSMUSG00000004837	Grap	141	121	134	161	157	105	121	155	127	158	91	143	235	237	170	142	172	229	171	171	140	153	184	219
ENSMUSG00000004842	Pou1f1	3	3	2	1	1	1	0	0	1	5	1	1	0	0	1	0	0	0	0	0	0	0	0	0
ENSMUSG00000004843	Chmp2b	2585	3253	2391	3014	1890	2068	1577	2153	2011	2525	2226	2210	2807	2481	1764	2014	2015	2184	1509	1568	1726	1845	1351	1653
ENSMUSG00000004846	Plod3	2085	1953	1737	2520	1926	1620	1345	2401	1650	2014	2524	2529	2607	2404	1600	2180	1960	1967	1631	2029	1850	1695	2169	2446
ENSMUSG00000004849	Ap1s1	3033	2955	2920	3513	3259	2899	2831	3945	2617	2917	2693	3386	3959	3585	3159	3208	2774	4444	3456	3172	2826	3213	3219	3731
ENSMUSG00000004864	Mapk13	197	237	184	210	436	404	349	625	140	217	157	148	78	113	39	104	52	78	68	122	117	114	110	161
ENSMUSG00000004865	Srpk1	3954	3762	3755	5008	2424	3957	3782	5723	3700	4009	2749	5294	4102	3687	2317	2474	3180	3526	2313	2327	3421	3530	2703	3283
ENSMUSG00000004872	Pax3	58	47	46	92	11	26	43	88	96	97	123	193	1192	892	1507	1032	908	1051	1262	1000	1726	1590	1622	1836
ENSMUSG00000004880	Lbr	3444	3352	3137	4430	3339	3478	2829	4587	3131	3561	4723	5008	3351	2769	3399	3327	2593	2030	3129	3292	3721	3099	4607	5073
ENSMUSG00000004885	Crabp2	9437	9097	8086	12577	10683	12326	10597	14006	8807	9588	9984	13704	6120	5455	5014	5781	5753	7559	6240	7432	8012	8053	8227	11467
ENSMUSG00000004891	Nes	6746	5731	4885	6811	4498	3855	3763	6201	3699	5789	4939	5311	30190	20274	26099	21446	19169	24038	24085	19587	19287	20061	21297	21499
ENSMUSG00000004892	Bcan	6	3	5	4	2	0	2	6	4	3	2	3	21	16	7	14	8	18	12	8	1	5	3	2
ENSMUSG00000004894	Hapln2	0	0	0	0	1	0	0	1	2	0	0	2	0	0	0	0	0	0	0	0	0	0	0	0
ENSMUSG00000004895	Prcc	3732	3648	3360	4524	2925	3433	3001	4613	3259	3601	3223	4532	3689	3303	2490	2715	2723	3452	2589	2569	3185	3092	3100	3543
ENSMUSG00000004896	Rrnad1	350	401	349	465	194	390	358	459	362	348	192	409	407	357	178	165	292	332	150	185	320	281	183	210
ENSMUSG00000004897	Hdgf	14416	14227	14498	19061	13167	13608	12525	19638	13240	14164	12087	18398	12202	10917	7464	8631	8777	11035	7468	8115	12778	11794	9325	13417
ENSMUSG00000004902	Slc25a18	13	7	17	12	1	3	2	8	7	11	5	5	136	101	94	87	46	92	38	35	47	58	34	47
ENSMUSG00000004929	Thop1	3230	2756	3063	4017	3064	2856	2752	4214	2950	3045	3398	4234	3460	3056	2870	3114	2378	3159	3166	2979	3209	3066	4208	4601
ENSMUSG00000004931	Apba3	1103	982	1003	1196	909	979	851	1232	1037	963	893	1137	1109	1032	630	855	762	913	734	732	914	864	936	1055
ENSMUSG00000004933	Matk	43	34	27	26	22	15	14	9	42	31	25	35	57	45	17	27	30	31	24	18	12	19	16	15
ENSMUSG00000004934	Pias4	1686	1366	1414	1946	1407	1631	1410	2070	1423	1532	1547	2036	1953	1579	1329	1546	1422	1751	1515	1456	1549	1496	1745	1728
ENSMUSG00000004936	Map2k1	2539	2277	2093	3246	1674	1847	1648	2874	2006	2276	2610	3343	3452	3029	2483	2889	2246	2303	2694	2549	2914	2589	2943	3629
ENSMUSG00000004937	Sgta	6407	5677	5628	7158	6164	6124	5254	7871	5472	5838	6231	7204	7672	6416	5562	6075	5530	7545	5941	5919	5752	5934	5983	7466
ENSMUSG00000004939	Nmrk2	0	1	0	3	0	0	0	0	1	1	0	0	1	4	0	1	0	1	0	0	0	3	0	1
ENSMUSG00000004945	Tmem242	2226	2553	2258	2997	2587	2503	2003	2774	2083	2401	2471	2824	2577	2418	2086	2120	1905	2586	2213	2309	2148	2326	2446	2978
ENSMUSG00000004947	Dtx2	1316	1187	1280	1709	1083	1245	1023	1804	1236	1295	1246	1807	1223	1138	978	1076	932	1028	1069	1045	1136	1087	1260	1423
ENSMUSG00000004948	Zp3	1	1	0	1	0	1	0	0	5	4	0	2	4	10	0	0	0	1	0	2	0	0	0	1
ENSMUSG00000004951	Hspb1	352	352	324	366	362	335	255	454	190	269	259	236	637	526	210	379	222	273	208	219	386	386	324	460
ENSMUSG00000004952	Rasa4	188	215	136	166	145	81	69	94	161	189	115	127	317	348	127	166	213	315	105	164	177	206	98	125
ENSMUSG00000004961	Syt5	99	110	95	82	84	87	67	85	82	79	117	101	325	283	208	219	236	437	198	209	64	102	63	71
ENSMUSG00000004980	Hnrnpa2b1	47697	49272	46202	61768	47290	52742	45282	68636	41961	47366	49632	61946	52281	44713	42037	42254	40145	41156	42305	43168	50153	47190	46157	59494
ENSMUSG00000004988	Fxyd4	0	0	0	0	2	3	3	1	1	0	1	0	0	0	0	1	0	0	0	1	0	0	0	0
ENSMUSG00000004994	Ccdc130	248	305	245	375	178	279	198	320	224	259	125	327	308	311	154	168	218	364	152	150	264	277	177	215
ENSMUSG00000004996	Mri1	709	493	672	438	541	411	463	398	625	556	587	399	664	492	400	555	457	591	425	508	569	467	573	746
ENSMUSG00000005034	Prkacb	4655	4998	4139	5274	4368	5060	3845	6185	4072	5015	4989	5712	6399	5325	4585	4777	4943	3655	4418	4423	4438	4363	4380	4588
ENSMUSG00000005043	Sgsh	512	525	432	496	494	368	328	513	396	552	570	563	617	491	418	488	492	410	484	457	484	430	548	499
ENSMUSG00000005045	Chd5	27	28	11	21	15	22	18	12	12	24	10	12	514	381	175	180	227	311	108	87	16	43	10	6
ENSMUSG00000005054	Cstb	1181	1231	1150	1397	1325	1166	1030	1380	1077	1141	1144	1252	1110	1159	818	998	820	1080	859	938	992	1017	1026	1274
ENSMUSG00000005057	Sh2b2	693	610	680	1024	573	855	721	1642	608	651	666	1018	991	804	717	746	688	911	820	758	863	791	916	1019
ENSMUSG00000005069	Pex5	2343	2317	2034	2783	1900	2420	1943	2722	2046	2444	2086	2668	3353	3035	2340	2512	2490	3008	2434	2298	2375	2335	2291	2426
ENSMUSG00000005078	Jkamp	940	1000	917	1207	1179	1156	989	1348	834	1004	1063	1308	1662	1392	1289	1276	1230	1350	1377	1225	1300	1137	1265	1332
ENSMUSG00000005087	Cd44	213	280	183	252	456	342	204	213	228	288	288	294	587	479	294	307	304	262	280	264	327	264	261	332
ENSMUSG00000005089	Slc1a2	41	86	25	38	64	100	98	130	36	56	43	62	3810	2960	3678	2087	2823	2592	3174	1992	1229	1960	1115	861
ENSMUSG00000005102	Eif2ak4	1741	1930	1528	1979	1491	1963	1569	2496	1571	1979	1504	2023	1655	1603	1095	1201	1410	1167	1018	1140	1664	1685	1376	1470
ENSMUSG00000005103	Wdr1	7516	7167	6338	7502	9007	7872	6490	8839	5984	7193	7251	7820	9825	7988	6287	7167	7125	6255	6207	6286	7143	6338	6922	7687
ENSMUSG00000005107	Slc2a9	44	39	30	58	42	31	43	41	45	40	31	32	56	51	24	32	54	43	37	18	56	38	42	32
ENSMUSG00000005124	Wisp1	1277	1251	863	1166	1344	866	761	786	776	1227	1078	1142	2846	2564	1142	1732	1350	805	680	863	701	781	446	526
ENSMUSG00000005125	Ndrg1	348	389	258	402	574	700	440	633	239	464	432	487	940	851	535	666	585	746	566	511	669	575	612	652
ENSMUSG00000005131	4930550C14Rik	22	20	9	10	11	8	10	2	2	10	10	14	10	10	9	2	7	5	4	7	5	2	2	6
ENSMUSG00000005142	Man2b1	1128	1021	1016	1065	1069	803	805	1088	1009	1069	1263	1021	1123	987	746	987	994	912	798	917	971	923	959	1105
ENSMUSG00000005148	Klf5	168	132	107	138	238	404	256	441	127	146	143	144	195	151	55	91	139	80	41	80	104	112	64	86
ENSMUSG00000005150	Wdr83	784	719	804	860	635	688	749	884	761	699	666	859	961	750	604	684	647	968	665	697	826	802	749	998
ENSMUSG00000005161	Prdx2	23710	21760	22649	29041	23798	22951	20931	30934	20886	21423	25305	28808	26481	22347	23391	24058	19541	28581	25761	25368	20604	21246	24855	30694
ENSMUSG00000005198	Polr2a	13171	13719	11948	16030	14486	16829	13088	21735	11435	14482	15573	18397	12682	10535	11851	10491	11015	6763	10683	11265	12219	11223	14172	14942
ENSMUSG00000005202	Shbg	0	0	0	1	2	2	1	0	0	1	0	0	2	2	1	7	3	1	0	0	2	1	0	0
ENSMUSG00000005204	Senp3	4466	4463	4486	5382	4022	4626	4370	5804	4185	4449	3556	5345	4388	4072	2939	3182	3298	3816	2967	3052	4034	3798	3743	4325
ENSMUSG00000005220	Corin	211	171	77	148	179	257	153	398	254	299	275	304	842	886	866	825	493	357	548	468	596	692	681	598
ENSMUSG00000005225	Plekha8	4146	3791	3351	4677	3462	4472	3538	4899	3919	4083	3828	5253	3754	3114	2990	2683	3513	2319	2733	2888	3067	2985	2841	2707
ENSMUSG00000005232	G6pc2	6	6	7	9	43	2	12	21	13	5	17	17	39	21	23	46	28	41	39	104	26	21	21	35
ENSMUSG00000005233	Spc25	2239	2361	2083	2751	2232	2687	2359	3101	1986	2073	1834	2874	2338	1869	1902	1738	1823	1971	1837	1848	2690	2175	1932	2596
ENSMUSG00000005237	Dnah2	103	125	85	92	54	103	74	70	78	115	38	125	95	79	27	42	55	53	43	41	80	69	42	34
ENSMUSG00000005251	Ripk4	333	489	432	574	438	572	399	691	285	368	307	358	166	142	92	116	77	74	86	99	205	234	252	261
ENSMUSG00000005262	Ufd1l	2369	2389	2124	2687	1950	2374	1899	2638	1964	2220	2051	2691	2512	2198	1923	1836	1864	2339	2104	1942	2120	2108	2133	2481
ENSMUSG00000005267	Zfp287	465	520	366	565	366	552	453	646	371	552	360	697	556	533	336	347	466	420	313	328	424	404	320	307
ENSMUSG00000005268	Prlr	39	49	10	35	6	3	2	7	10	17	11	7	20	32	5	15	15	5	7	4	16	12	7	14
ENSMUSG00000005299	Letm1	2471	2328	2242	2828	2278	2572	2008	2955	2141	2355	2336	2814	2916	2456	1967	2133	2206	2427	2045	2109	2085	2118	2209	2517
ENSMUSG00000005312	Ubqln1	6369	5889	5694	7687	5786	6279	5123	8753	5432	6109	7426	8474	8532	6678	6856	6829	6434	5672	6692	6445	6600	5922	7083	7252
ENSMUSG00000005320	Fgfr4	436	374	257	424	50	67	50	82	245	381	323	301	825	760	270	479	407	430	168	226	365	315	211	333
ENSMUSG00000005338	Cadm3	75	47	99	77	445	222	190	269	82	128	98	145	4700	3489	3218	2951	2848	4370	3541	2760	1182	1648	1316	1234
ENSMUSG00000005339	Fcer1a	1	0	0	0	0	0	0	0	0	0	0	0	2	0	0	0	0	0	0	0	0	0	0	0
ENSMUSG00000005354	Txn2	4599	4229	4442	5816	4871	4511	4340	5797	4061	4432	4541	5779	5434	5060	4350	4611	3844	5613	4616	4569	4531	4684	5094	6285
ENSMUSG00000005355	Casp14	7	14	7	7	6	12	4	5	4	9	5	6	1	0	0	1	0	0	1	1	2	1	5	2
ENSMUSG00000005357	Slc1a6	76	115	68	71	88	81	53	86	69	85	43	53	109	80	55	85	64	93	71	71	54	54	61	78
ENSMUSG00000005360	Slc1a3	1173	1208	961	1509	600	1121	797	2493	944	1025	1255	1366	3553	2968	3375	3308	2512	2544	2942	3081	1782	1935	2437	2686
ENSMUSG00000005362	Crbn	1026	1180	874	1163	890	1002	982	1215	933	1035	969	1155	1352	1201	1088	954	1078	998	1009	1010	1153	1141	1044	1124
ENSMUSG00000005364	Il5ra	1	0	1	0	1	0	0	1	0	0	0	0	0	0	1	1	0	0	1	3	1	0	1	0
ENSMUSG00000005370	Msh6	6167	6001	5938	7838	6018	6731	5927	9307	5809	6340	6419	8632	4634	4213	4641	4602	3901	3590	4429	4446	5421	5130	6396	6681
ENSMUSG00000005371	Fbxo11	3941	4406	3375	5067	3100	4494	3904	5468	3662	4153	3419	5597	5632	4908	3788	3581	4525	3973	3548	3492	4418	4274	3392	3622
ENSMUSG00000005373	Mlxipl	48	35	49	43	17	22	43	52	42	32	34	53	8	22	6	12	11	9	6	11	23	18	17	14
ENSMUSG00000005374	Tbl2	2210	2038	1836	2412	1893	1852	1457	2203	1753	1958	2309	2536	2605	2056	1903	2149	1908	1641	1838	1995	1953	1762	2030	2189
ENSMUSG00000005378	Wbscr22	2170	2029	2097	2439	2065	2059	1821	2601	1850	2115	1987	2452	2148	1972	1603	1681	1557	1894	1654	1660	1960	1932	2038	2577
ENSMUSG00000005397	Nid1	4837	5279	3725	5204	10157	11430	6002	10756	3157	5082	5479	5098	9119	7662	8008	8005	7255	3880	7510	7515	5580	5673	7483	6766
ENSMUSG00000005410	Mcm5	11747	10956	11579	13857	11678	11987	10295	15664	10758	11280	12796	14221	8294	7149	8234	8334	6734	6646	8515	8146	9995	8722	13205	13922
ENSMUSG00000005413	Hmox1	884	716	815	943	648	462	450	692	765	816	749	866	1209	989	723	859	812	880	766	777	755	762	805	918
ENSMUSG00000005417	Mprip	10579	10580	9144	12142	9498	12201	9588	15039	8695	10495	7333	12143	14239	11838	7728	7935	10339	10448	7390	7475	10262	10281	7996	8613
ENSMUSG00000005442	Cic	7769	7789	6365	9031	5502	8808	6136	9873	6204	7816	5392	9182	9337	8428	4948	5442	7424	6536	4636	4820	6446	6759	4854	4681
ENSMUSG00000005447	Pafah1b3	3830	3581	3488	4354	4253	4329	3669	4815	3312	3658	3905	4109	5067	4406	3830	4379	3571	5871	4399	4227	3577	3850	3889	5014
ENSMUSG00000005465	Il27ra	13	15	11	10	48	8	14	17	10	15	14	14	30	32	10	24	17	28	12	17	6	15	21	11
ENSMUSG00000005469	Prkaca	6821	6649	6177	7918	5908	6105	5095	8279	5680	6683	6452	7714	9168	7670	6107	6290	6334	7117	5978	5633	6844	6553	6235	7128
ENSMUSG00000005470	Asf1b	1359	1377	1212	2248	1187	1381	1091	2419	1166	1442	1391	2207	1466	1422	1521	1349	1098	1223	1513	1307	1494	1519	1861	2186
ENSMUSG00000005474	Myl10	0	0	0	0	0	1	0	0	2	0	0	0	0	0	1	0	0	0	0	0	0	0	0	0
ENSMUSG00000005481	Ddx39	2784	2716	2902	3944	3060	3207	2887	4596	2887	2811	3295	4239	2863	2595	2840	2775	2170	2740	3083	2812	3081	2777	3787	4725
ENSMUSG00000005483	Dnajb1	2662	2450	2415	4008	2596	2532	2185	4418	2405	2383	3328	4027	2800	2352	3039	3051	2060	2357	2977	2858	2463	2241	3689	3853
ENSMUSG00000005493	Msh4	2	1	0	3	0	2	1	2	0	1	0	1	2	1	0	2	0	3	2	0	4	3	3	0
ENSMUSG00000005501	Usp40	2764	3063	2460	2787	2340	2877	2369	2861	2320	2906	2109	2736	2664	2428	1471	1685	2117	1643	1260	1502	2268	2131	1726	1837
ENSMUSG00000005503	Evx1	165	142	224	349	649	629	613	1443	403	360	319	645	109	58	115	96	77	120	97	90	79	95	83	99
ENSMUSG00000005505	Kbtbd4	1754	1768	1666	2233	1726	1790	1645	2521	1650	1691	1948	2313	1976	1690	1695	1664	1521	1765	1720	1668	1535	1479	1841	2040
ENSMUSG00000005506	Celf1	7961	8097	7741	10752	9190	10689	9218	14638	7441	8324	8278	12217	10306	7871	8960	7845	8196	6597	8621	7618	9539	8436	9207	8943
ENSMUSG00000005510	Ndufs3	917	830	768	1062	887	822	753	1051	768	794	821	1032	953	933	738	835	661	1015	796	800	798	790	958	1152
ENSMUSG00000005514	Por	4094	3999	3828	4944	3261	3390	3091	4539	3408	3553	4163	5423	3732	3213	2925	3064	2728	3350	3135	3059	2769	2784	3453	3664
ENSMUSG00000005533	Igf1r	3208	3038	2836	3638	2384	3702	2593	4169	2587	3379	3140	4600	3283	2546	2315	2186	3031	1342	2135	2094	2956	2857	2710	1936
ENSMUSG00000005534	Insr	2055	2305	1860	2667	2041	2656	2185	3449	1780	2339	2139	3045	3370	2632	2897	2368	2932	1660	2602	2402	2437	2271	2516	2014
ENSMUSG00000005540	Fcer2a	1	0	0	0	0	0	0	0	0	3	0	0	0	0	0	0	0	0	0	0	0	0	0	0
ENSMUSG00000005547	Cyp2a5	0	0	0	0	0	0	0	0	0	0	0	0	0	0	0	0	0	1	0	0	0	0	0	0
ENSMUSG00000005553	Atp4a	4	4	3	2	4	2	1	5	3	3	3	11	24	19	17	7	20	21	17	18	9	7	14	16
ENSMUSG00000005566	Trim28	33687	31617	32397	40255	33775	35970	31150	47624	31507	33330	38341	43615	28633	24538	25644	27008	22247	26249	26178	27012	29760	26607	36359	41335
ENSMUSG00000005575	Ube2m	4135	3539	4170	4736	3865	4106	3683	4834	3545	3501	3795	4638	5176	3932	3587	4015	3668	4452	3798	3890	3867	3571	4184	5073
ENSMUSG00000005580	Adcy9	157	157	131	154	86	80	63	104	138	160	124	141	426	289	267	213	292	140	258	215	235	200	192	140
ENSMUSG00000005583	Mef2c	2632	2581	1644	2007	1198	1148	907	961	1005	1909	1619	1157	5321	3841	2146	2592	3084	1819	1946	1777	3939	3306	2506	2607
ENSMUSG00000005609	Ctr9	5209	5105	4667	5898	5145	5741	4645	7252	4344	4904	5517	6279	6591	5236	5460	5432	5238	4589	5461	5385	4870	4885	5668	5591
ENSMUSG00000005610	Eif4g2	62427	66520	58750	82307	62223	73602	65576	98562	59327	67895	66231	90073	99622	83196	79783	71269	78367	69765	75776	71571	78355	77219	76943	77454
ENSMUSG00000005611	Mrvi1	90	85	87	106	372	103	203	185	100	138	107	143	426	416	214	360	245	195	215	210	198	218	126	145
ENSMUSG00000005615	Pcyt1a	3335	3170	2941	3549	3061	2935	2392	3627	2816	3136	3340	3800	4347	3537	3620	3379	3439	2817	3456	2996	3515	3089	3312	3382
ENSMUSG00000005621	Zfp592	2251	1964	1886	2794	1555	2161	1870	3167	2018	2097	1663	3029	2229	2002	1470	1460	1909	1444	1324	1366	1932	1815	1607	1510
ENSMUSG00000005625	Psmd4	5598	5458	5216	6114	4952	5072	4693	6415	4996	5366	5496	6368	5917	5367	4539	5148	4518	6001	5074	4974	5054	4889	5322	6759
ENSMUSG00000005628	Tmod4	8	6	10	14	3	14	5	9	5	9	4	8	10	9	5	3	6	12	10	8	4	12	8	7
ENSMUSG00000005640	Insrr	20	21	24	13	14	4	9	8	9	18	8	6	80	63	37	43	34	42	33	23	34	19	24	20
ENSMUSG00000005649	Cabp5	0	0	2	0	0	0	2	2	0	0	1	0	1	0	0	0	0	1	0	0	0	0	0	0
ENSMUSG00000005656	Snx6	4772	4899	4077	5813	4837	5020	4721	6821	4146	4668	4763	6048	5824	5089	4250	4366	4455	4277	4171	4315	5071	4745	4720	5423
ENSMUSG00000005667	Mthfd2	1415	1266	1421	1920	1328	1553	1378	2382	1344	1470	1517	2204	1311	1161	1082	1083	1049	1044	1079	998	1223	1135	1330	1634
ENSMUSG00000005672	Kit	738	933	749	943	1500	888	1076	2011	716	899	990	1137	1549	1230	1178	1181	1174	832	1131	1172	972	1087	1120	1127
ENSMUSG00000005674	Tomm40l	1128	1182	1202	1364	1162	1281	1131	1388	1039	1158	1070	1297	1382	1237	958	959	994	1355	1091	1048	1054	1147	1160	1235
ENSMUSG00000005677	Nr1i3	0	0	0	0	0	0	0	0	0	2	0	0	1	0	1	0	1	1	1	0	1	2	0	0
ENSMUSG00000005681	Apoa2	4	6	7	5	6	11	7	3	4	5	10	5	9	5	0	18	12	8	0	28	11	14	0	28
ENSMUSG00000005682	Pan2	2745	2792	2586	3110	2183	2736	2306	3282	2476	2620	2398	3312	2380	2108	1874	1825	1823	1678	1806	1753	2456	2272	2503	2538
ENSMUSG00000005683	Cs	10339	9607	9445	11625	10762	10716	8442	13683	9379	10212	12605	12188	12871	10328	11118	11335	9607	9582	11664	11239	10664	9495	13007	14601
ENSMUSG00000005686	Ampd3	129	105	83	94	181	67	73	67	50	72	102	84	149	181	60	101	77	62	73	87	59	75	59	74
ENSMUSG00000005687	Bcas2	3220	3253	2999	4247	3261	3502	3126	4382	2895	3243	3162	3917	3372	3086	2336	2700	2594	2963	2364	2567	3047	3009	2861	3590
ENSMUSG00000005696	Sh2d1a	0	0	0	0	0	0	1	0	0	0	0	0	0	0	0	0	0	0	1	0	0	0	0	0
ENSMUSG00000005698	Ctcf	6824	6748	6054	7833	6058	7569	6435	9934	5687	6384	6002	8709	6752	5508	4989	5232	5435	3992	4686	4784	6566	6116	5891	6049
ENSMUSG00000005699	Pard6a	231	229	233	308	209	192	197	268	213	225	239	236	389	341	367	365	267	444	380	318	243	263	349	353
ENSMUSG00000005705	Agrp	7	7	6	3	3	6	3	3	1	9	6	6	12	8	3	5	5	10	4	4	13	10	7	6
ENSMUSG00000005716	Pvalb	0	0	0	0	0	0	0	2	0	0	0	2	10	10	1	1	3	16	6	4	0	2	2	0
ENSMUSG00000005718	Tfap4	1322	1266	1290	1787	1218	1669	1335	2153	1212	1346	1160	1712	725	703	582	651	639	605	555	665	1141	936	991	1226
ENSMUSG00000005732	Ranbp1	7697	7098	7767	10093	8645	8864	8764	12987	7365	7632	7676	10671	7467	6171	6138	6477	5440	7092	6449	6615	7865	7526	8615	10584
ENSMUSG00000005763	Cd247	2	2	5	3	6	2	11	11	3	10	4	7	45	33	13	10	20	18	19	20	23	19	7	19
ENSMUSG00000005774	Rfx5	1012	1035	866	1084	578	955	667	1099	822	953	728	1212	893	741	487	481	708	471	419	478	831	804	583	527
ENSMUSG00000005779	Psmb4	7209	6887	6676	8415	7739	6904	6167	8224	6265	6649	8262	8311	8581	7454	6885	7758	5969	8738	7804	7812	6932	6867	8739	10219
ENSMUSG00000005800	Mmp8	14	13	4	8	1	2	0	1	2	4	6	1	10	9	3	15	7	9	4	9	19	17	5	11
ENSMUSG00000005802	Slc30a4	1365	1820	1418	1887	1947	2325	1644	2293	1170	1673	1682	1838	2000	1615	1302	1439	1610	928	1240	1289	1532	1390	1190	1326
ENSMUSG00000005803	Sqrdl	171	158	108	124	155	76	71	112	117	179	120	120	175	204	140	118	131	162	158	116	115	147	157	147
ENSMUSG00000005804	Bloc1s6	1771	2016	1506	2113	1807	1760	1802	2449	1750	2018	1557	2112	2438	2340	1780	1655	1876	2189	1744	1558	1910	2003	1816	1824
ENSMUSG00000005813	Metap1	2056	1947	1909	2664	1709	1937	1809	2759	1839	1981	1924	2660	2552	2151	2016	2005	1946	2004	2111	2066	2146	2007	2336	2486
ENSMUSG00000005823	Gpr108	795	820	725	847	589	703	585	719	663	712	651	760	854	752	507	574	540	711	569	550	680	686	611	743
ENSMUSG00000005824	Tnfsf14	15	6	14	14	7	12	9	16	4	10	14	16	10	9	13	12	9	12	14	11	6	12	8	17
ENSMUSG00000005836	Gata6	74	63	44	39	2693	336	820	254	57	47	59	205	207	523	40	580	171	22	84	242	44	31	43	18
ENSMUSG00000005846	Rsl1d1	6066	5933	5619	7438	5411	6201	5587	8066	5402	5863	5166	7681	6012	5257	4287	4605	4651	5058	4103	4353	5893	5578	5438	6852
ENSMUSG00000005864	Cnga2	3	2	3	2	2	2	2	0	2	3	2	2	3	1	1	0	0	1	0	2	4	2	3	3
ENSMUSG00000005871	Apc	5177	6082	4827	6290	3891	7003	5138	7837	4116	5768	3976	7076	10224	7521	6443	5582	8261	3956	5458	5051	6103	6437	4702	3979
ENSMUSG00000005873	Reep5	3201	3255	2591	3547	2768	2559	2155	2597	2448	3022	3248	3311	6167	5158	3980	4331	4842	5668	4496	4502	3519	3690	3446	4004
ENSMUSG00000005881	Ergic3	3664	3584	3163	3997	3521	3147	2769	3707	3164	3355	3472	3723	4405	3883	2906	3497	3233	4021	3243	3329	3381	3288	3495	4018
ENSMUSG00000005882	Uqcc1	1497	1082	1455	1866	1219	1497	1303	2161	1453	1100	1011	1933	1609	1105	902	861	1198	1226	911	875	1281	1048	1071	1201
ENSMUSG00000005883	Spo11	0	7	2	2	0	0	1	0	2	2	1	1	2	2	0	1	1	0	0	0	3	2	0	2
ENSMUSG00000005886	Ncoa2	3447	3863	3294	3960	2968	3932	2918	5054	2720	3844	3153	4545	4745	3801	3201	3061	3695	1886	2825	2697	3769	3498	2989	2569
ENSMUSG00000005891	Prl4a1	0	0	0	0	0	0	0	0	0	0	0	0	0	0	0	0	0	0	0	0	0	0	1	0
ENSMUSG00000005892	Trh	6	2	0	2	4	4	4	3	1	3	3	2	7	11	7	15	1	10	3	6	4	2	10	2
ENSMUSG00000005893	Nr2c2	3290	3831	3005	3896	2978	3879	2949	4249	2639	3398	2623	3838	4382	3757	2994	2623	3444	2077	2294	2324	3142	2968	2311	2092
ENSMUSG00000005897	Nr2c1	1109	1157	1039	1199	1025	1149	1070	1451	928	1082	1132	1290	1025	939	791	801	832	692	795	872	993	989	985	1069
ENSMUSG00000005899	Smpd4	3647	3374	3343	4431	3349	4137	3419	5313	3246	3608	3679	4680	2716	2457	1978	2146	2161	1983	2010	2103	3180	2749	3243	3373
ENSMUSG00000005907	Pex1	654	680	561	660	483	597	473	686	568	615	572	798	881	736	483	485	683	648	503	519	626	606	521	590
ENSMUSG00000005917	Otx1	176	314	284	280	3	4	7	14	38	63	19	24	1	0	0	0	0	0	1	2	2	1	2	0
ENSMUSG00000005936	Kctd20	6980	6897	6649	8762	7338	7489	6553	9360	6270	7107	6582	8780	8763	7383	6337	6572	6453	6691	6298	6394	6567	6544	6562	7187
ENSMUSG00000005947	Itgae	11	8	10	15	6	8	9	7	8	13	10	17	10	14	12	12	7	8	5	11	8	10	11	12
ENSMUSG00000005949	Ctns	1072	993	833	1142	770	922	669	899	923	1023	1103	1147	1162	998	759	793	962	845	789	854	933	890	839	892
ENSMUSG00000005950	P2rx5	9	2	6	9	2	0	1	5	2	8	2	4	15	23	9	9	10	10	6	6	9	9	3	11
ENSMUSG00000005951	Shpk	87	102	89	85	58	63	40	62	67	101	82	78	144	135	88	76	104	112	82	97	60	90	60	68
ENSMUSG00000005952	Trpv1	2	0	5	7	0	2	0	2	3	4	1	1	8	10	3	5	4	12	7	4	4	6	1	3
ENSMUSG00000005958	Ephb3	4958	4307	3741	5397	3481	4408	3017	4484	4133	4695	5642	6188	3322	2749	2113	2544	2654	1992	1891	2289	2030	2017	2467	2442
ENSMUSG00000005968	Tuft1	162	209	182	228	188	232	200	345	153	173	160	170	126	157	104	119	110	141	83	149	129	128	111	158
ENSMUSG00000005973	Rcn1	7675	7564	6061	8548	7781	6965	5786	8149	5950	6696	6589	7870	10186	8567	5559	6642	7141	6338	5210	5851	7360	6705	6104	7201
ENSMUSG00000005980	Dnase1	0	0	0	0	0	0	0	0	0	0	0	0	0	0	0	0	0	0	0	0	0	0	0	0
ENSMUSG00000005981	Trap1	3501	3290	3266	3979	3244	3314	3007	4249	2981	3398	3794	3958	3445	3082	2629	3065	2681	2697	2553	2816	3244	2982	3514	4102
ENSMUSG00000005982	Naa60	1986	1963	1845	2167	1722	1993	1648	2293	1765	1947	1586	2356	2585	2094	1855	1729	1980	2430	1769	1742	1978	1973	1733	2054
ENSMUSG00000005983	1700037C18Rik	114	104	89	109	84	107	100	96	86	113	60	95	153	106	55	67	96	139	64	77	85	89	56	79
ENSMUSG00000005986	Ankrd13d	192	258	195	197	87	155	107	121	205	209	116	182	346	328	147	156	226	292	181	177	173	177	92	134
ENSMUSG00000005994	Tyrp1	12	14	4	9	0	0	0	0	3	1	4	3	1	1	0	1	0	1	0	0	0	0	0	0
ENSMUSG00000006005	Tpr	8503	9168	7856	10918	6158	10475	8467	13276	7507	9471	6298	12578	9845	7500	6076	5461	8157	5609	5121	5520	8583	7949	6320	7051
ENSMUSG00000006007	Pdc	13	1	2	6	0	2	2	1	6	4	5	4	3	1	0	3	4	0	0	0	0	0	0	0
ENSMUSG00000006010	BC003331	1008	1049	800	1055	742	917	794	1063	839	922	681	1095	1282	1212	761	774	992	915	697	795	1076	1021	747	945
ENSMUSG00000006014	Prg4	7	18	2	7	7	3	0	3	1	8	1	1	25	15	0	1	5	4	1	3	1	1	1	0
ENSMUSG00000006019	Dhx34	763	703	808	829	695	904	739	905	674	654	627	830	1019	750	519	596	689	770	512	605	798	721	689	743
ENSMUSG00000006021	Kptn	637	677	558	610	690	533	484	621	569	692	596	619	747	781	537	618	569	800	634	593	575	616	612	720
ENSMUSG00000006024	Napa	4122	3767	3478	4141	3679	3400	2927	4185	3275	3707	3799	4101	5098	4499	3318	3836	3577	4463	3330	3625	3736	3511	3714	4483
ENSMUSG00000006050	Sra1	1659	1528	1413	1597	1469	1298	1260	1475	1439	1526	1424	1636	2164	1992	1389	1635	1549	2042	1533	1575	1474	1537	1391	1850
ENSMUSG00000006056	Calcoco2	0	0	0	0	1	0	1	0	0	0	0	0	0	9	0	1	0	0	0	0	0	0	0	0
ENSMUSG00000006057	Atp5g1	543	570	701	966	713	810	692	1105	431	664	807	921	797	730	664	794	569	824	709	814	681	703	819	1044
ENSMUSG00000006058	Snf8	738	721	753	860	832	776	681	1001	655	718	783	877	991	848	831	789	735	1040	820	775	747	729	820	1004
ENSMUSG00000006095	Tbcb	2604	2478	2405	3070	2838	2428	2198	3085	2283	2504	2690	2885	3692	3285	2885	3007	2647	3895	3038	3128	2494	2495	2938	3496
ENSMUSG00000006127	Inpp5k	642	684	634	599	576	584	545	727	544	537	549	656	1043	871	676	689	717	953	768	702	774	772	724	758
ENSMUSG00000006134	Crkl	4692	4501	4057	5496	4911	5164	3873	6469	4002	4565	5452	5867	5266	3963	4797	4575	4253	2607	4570	4357	4311	3918	4749	4634
ENSMUSG00000006143	Upk3bl	52	51	57	93	203	228	175	251	79	93	93	92	52	47	79	56	38	105	60	78	113	129	87	159
ENSMUSG00000006154	Eps8l1	162	30	126	283	93	285	125	208	127	43	150	236	102	29	30	88	79	12	37	77	125	38	65	105
ENSMUSG00000006169	Clint1	5838	5457	4840	6682	5014	5012	4288	7026	4832	5191	6216	7141	6114	5278	4483	5044	4569	3456	4425	4882	4967	4620	5050	5725
ENSMUSG00000006179	Prss16	16	27	27	15	15	9	8	3	12	17	7	6	8	6	4	5	6	5	0	7	13	4	2	7
ENSMUSG00000006191	Cdkal1	711	722	621	765	406	650	578	742	568	683	427	795	602	606	334	338	527	492	303	333	591	587	377	518
ENSMUSG00000006200	Rhox6	0	0	0	0	0	0	1	0	0	0	0	0	0	24	0	12	1	0	0	0	0	0	0	0
ENSMUSG00000006204	5430419D17Rik	0	0	0	0	0	0	0	0	0	0	0	0	0	0	0	0	0	0	0	1	0	0	0	0
ENSMUSG00000006205	Htra1	653	943	557	617	494	302	188	241	310	574	385	280	920	625	389	599	451	768	428	398	425	480	302	465
ENSMUSG00000006215	Zbtb17	1835	1791	1740	2273	1303	2055	1800	2456	1723	1760	1187	2300	1830	1583	1017	1021	1468	1750	1033	1066	1671	1496	1244	1337
ENSMUSG00000006216	Clcnkb	0	0	0	0	3	2	0	0	1	1	0	0	0	1	0	1	0	0	0	1	1	0	0	0
ENSMUSG00000006218	Fam131c	25	27	20	26	32	28	24	43	23	12	13	23	51	48	20	26	28	64	23	26	10	11	5	11
ENSMUSG00000006219	Fblim1	3110	2856	2750	3895	5459	5198	4891	6955	2876	3065	3482	4395	3087	2482	1789	2428	2752	1736	1695	2462	2144	1816	1888	1927
ENSMUSG00000006221	Hspb7	0	1	2	0	23	0	0	0	0	2	1	0	14	9	2	10	3	3	0	2	8	6	3	9
ENSMUSG00000006235	Epor	137	90	112	99	102	72	68	76	95	112	72	106	103	100	56	84	78	70	52	104	71	76	63	91
ENSMUSG00000006241	Ccdc159	51	46	52	46	30	20	40	29	29	44	37	43	67	60	35	29	50	55	39	24	41	51	28	41
ENSMUSG00000006262	Mob1b	1245	1354	1186	1613	1419	1616	1379	1868	1097	1297	1280	1652	1875	1382	1490	1192	1418	810	1217	1077	1444	1351	1228	1226
ENSMUSG00000006269	Atp6v1b1	0	1	0	0	0	0	0	0	0	0	0	0	0	0	0	4	0	0	0	0	0	1	0	0
ENSMUSG00000006270	Vax1	1	0	0	2	6	2	9	10	0	1	0	0	1	0	1	0	1	0	0	0	7	2	0	3
ENSMUSG00000006273	Atp6v1b2	4087	3448	3702	4310	4297	3750	3907	5186	3678	3608	4770	4432	7976	6078	6322	6132	5856	6774	7046	6315	5121	4874	5867	6418
ENSMUSG00000006276	Eps15l1	3005	2864	2817	3140	2276	2998	2687	3367	2760	2959	2676	3472	3327	2766	1892	2111	2570	2620	1918	2045	2717	2497	2169	2413
ENSMUSG00000006281	Tep1	430	467	418	584	305	385	353	506	360	499	458	586	480	452	428	404	468	333	420	495	473	455	436	454
ENSMUSG00000006288	Ttc5	1046	1174	1016	1278	886	1117	1096	1219	1027	1092	874	1295	1335	1223	994	961	1044	1384	1039	937	1036	1112	944	1119
ENSMUSG00000006289	Osgep	597	902	575	669	1134	982	537	795	525	903	614	774	970	922	726	611	680	976	815	564	917	977	1081	880
ENSMUSG00000006299	Aamp	5672	5516	5166	6813	5565	5493	4830	7661	4988	5550	5456	6712	6580	6138	4592	5429	4591	6371	5038	5285	5759	5556	6023	7207
ENSMUSG00000006301	Tmbim1	578	568	565	544	490	281	333	322	439	513	583	525	491	507	255	447	344	327	217	376	349	311	316	416
ENSMUSG00000006304	Arpc2	5509	5878	5434	6960	5988	5484	5260	7456	4936	5498	6030	7021	7217	6540	5066	5752	5306	6413	5217	5818	5622	5548	5379	7292
ENSMUSG00000006307	Kmt2b	4063	3858	3447	5083	2396	4611	3792	5718	3434	4009	2697	5559	4134	3724	2387	2316	3576	2740	2301	2242	3518	3446	2607	2481
ENSMUSG00000006310	Zbtb32	0	2	4	5	1	2	4	4	3	2	3	1	2	3	1	5	1	2	1	2	1	3	1	2
ENSMUSG00000006311	Etv2	0	1	0	2	0	0	1	1	2	1	1	6	0	0	0	1	0	1	0	0	3	0	0	0
ENSMUSG00000006313	Upk1a	7	6	7	21	293	193	194	391	46	53	58	97	99	54	71	83	77	88	82	72	239	227	277	346
ENSMUSG00000006315	Tmem147	1350	1317	1140	1414	1396	1091	942	1233	1138	1333	1357	1337	1919	1591	1233	1483	1356	1788	1484	1515	1364	1282	1448	1705
ENSMUSG00000006333	Rps9	22956	20480	24119	28617	24295	20802	18960	25476	19423	18547	25810	25682	24101	18919	19611	23003	16506	20064	22190	22445	20686	18608	23829	30938
ENSMUSG00000006335	Tfpt	617	528	528	629	451	505	420	535	466	518	557	582	624	575	426	513	486	612	472	487	520	494	473	636
ENSMUSG00000006342	Susd2	87	79	75	87	135	52	43	77	94	128	104	75	270	198	153	206	174	225	176	147	99	101	97	99
ENSMUSG00000006344	Ggt5	21	22	23	17	41	23	8	18	20	27	9	15	68	99	16	84	40	51	20	33	20	16	15	22
ENSMUSG00000006345	Ggt1	11	10	14	12	33	23	25	59	15	22	10	24	27	47	28	41	15	24	33	23	28	34	40	33
ENSMUSG00000006356	Crip2	932	838	871	1073	958	588	712	812	720	899	1014	1033	3157	2725	2817	2690	2296	3931	3080	2802	1682	1893	2064	2331
ENSMUSG00000006360	Crip1	257	154	147	201	229	74	93	96	220	166	97	169	252	204	98	147	170	208	123	103	159	99	94	109
ENSMUSG00000006362	Cbfa2t3	384	366	360	540	181	197	153	184	314	451	294	480	1183	881	492	508	617	743	406	364	396	440	260	255
ENSMUSG00000006369	Fbln1	10159	9525	9430	12017	8340	7033	5415	7382	8582	9800	13462	11813	6410	5604	5023	6295	4522	4247	4907	5206	5075	4258	6455	6866
ENSMUSG00000006373	Pgrmc1	6654	7463	6080	8595	6794	7225	5970	8063	5980	6706	7649	8540	8608	7228	6741	6765	6486	6970	6692	6769	6702	6329	6551	7693
ENSMUSG00000006378	Gcat	1598	1520	1716	2192	2268	2042	1878	2587	1421	1671	2100	2059	1292	1206	1321	1534	1025	1140	1281	1458	1386	1252	1831	2310
ENSMUSG00000006386	Tek	931	1028	801	1025	929	542	480	462	767	1013	891	1009	1219	1200	877	1033	984	653	927	930	895	992	1034	978
ENSMUSG00000006389	Mpl	35	24	22	30	14	14	21	40	12	18	36	27	15	13	23	22	23	14	26	52	16	13	21	47
ENSMUSG00000006390	Elovl1	847	789	767	1016	984	703	614	948	735	894	964	1009	1186	1081	762	987	772	906	831	928	954	966	1047	1313
ENSMUSG00000006392	Med8	1626	1571	1527	2131	1503	1768	1570	2389	1426	1623	1683	2141	1895	1813	1353	1486	1465	1808	1474	1554	1618	1687	1655	2240
ENSMUSG00000006395	Hyi	87	102	81	71	67	60	78	92	76	106	83	89	98	113	65	72	81	101	62	104	95	104	78	126
ENSMUSG00000006398	Cdc20	5274	4954	5175	6601	4771	5788	4824	7304	4812	4959	5329	6617	4328	3509	3705	3739	3096	3627	3806	3809	5437	4415	6181	6900
ENSMUSG00000006403	Adamts4	396	491	314	435	297	438	233	439	298	411	528	489	513	409	259	409	410	273	229	411	411	346	277	468
ENSMUSG00000006411	Pvrl4	408	500	515	615	412	593	376	541	377	464	321	364	170	165	109	129	104	125	103	77	308	305	223	318
ENSMUSG00000006412	Pfdn2	1854	1897	1824	2294	1937	2160	1938	2606	1733	1866	1884	2386	2445	2131	1508	1969	1754	2388	1620	1979	1934	1863	1713	2390
ENSMUSG00000006418	Rnf114	3277	3320	3457	4570	3184	3567	3634	5491	3210	3205	3196	4496	3883	3586	3409	3289	2939	4027	3632	3424	3351	3311	3795	4423
ENSMUSG00000006423	C330007P06Rik	910	1191	955	1185	1033	1147	1008	1378	897	1086	921	1212	1263	1188	999	878	937	807	818	872	1064	987	922	972
ENSMUSG00000006435	Neurl1a	674	652	453	619	438	437	370	517	518	656	548	555	852	884	470	601	507	837	550	530	549	620	484	545
ENSMUSG00000006442	Srm	3427	2592	3102	3972	2765	2379	2430	3691	2730	3094	3175	3922	3773	3293	2462	3231	2498	3298	2606	2813	3239	2912	3475	4770
ENSMUSG00000006445	Epha2	448	478	448	674	471	451	353	497	491	536	525	912	470	444	334	410	395	381	395	426	379	395	505	510
ENSMUSG00000006456	Rbm14	4185	3875	3854	5116	4725	4575	3619	6033	3659	4049	5340	5485	4405	3224	4155	4079	3270	3132	4368	4083	4063	3515	5592	5682
ENSMUSG00000006457	Actn3	512	408	297	435	227	41	58	92	223	345	319	263	396	335	207	213	222	242	240	310	465	411	504	521
ENSMUSG00000006462	A530013C23Rik	0	0	0	0	0	0	1	1	0	0	0	0	0	0	0	0	0	0	0	0	0	0	0	0
ENSMUSG00000006463	Zdhhc24	261	246	229	292	234	211	208	309	206	254	223	272	492	432	392	374	399	452	404	336	301	327	313	331
ENSMUSG00000006464	Bbs1	789	786	710	1004	655	826	676	971	638	792	736	974	1168	895	845	704	819	863	772	654	963	909	856	783
ENSMUSG00000006469	Slc34a3	1	0	0	0	0	0	0	0	0	0	0	0	0	0	0	0	0	0	0	0	0	0	0	0
ENSMUSG00000006471	Ndor1	1055	935	929	1226	814	1121	982	1423	954	1036	917	1238	1143	986	859	842	931	928	843	872	966	960	1079	935
ENSMUSG00000006476	Nsmf	1537	1561	1266	1508	1158	1364	1167	1486	1375	1497	984	1524	2309	2213	1287	1323	1730	2559	1401	1238	1570	1666	1192	1271
ENSMUSG00000006488	Prl7a1	1	0	1	1	0	0	0	0	0	0	0	0	0	0	0	1	0	0	0	0	1	0	0	0
ENSMUSG00000006490	Prl8a9	0	0	0	0	0	0	0	0	0	0	0	0	0	0	0	0	0	0	0	0	0	0	0	0
ENSMUSG00000006494	Pdk1	2735	2774	2308	2445	2535	2507	2384	2164	2320	2620	2841	2822	2563	2275	1407	1965	1706	1255	1371	1685	2910	2215	1983	2484
ENSMUSG00000006498	Ptbp1	24003	22487	21502	28594	24231	23930	18903	29434	21169	23202	27995	29972	19415	16513	14848	17088	15203	12888	14444	16543	21204	17032	23076	26815
ENSMUSG00000006517	Mvd	1661	1400	1333	1670	1347	1303	1030	1477	1321	1529	1806	1860	1859	1696	1204	1512	1312	1715	1456	1604	1540	1376	1560	2066
ENSMUSG00000006519	Cyba	677	713	585	787	655	364	400	569	620	646	698	736	596	639	475	558	475	611	544	559	545	655	760	893
ENSMUSG00000006522	Itih3	2	1	0	3	2	1	2	1	1	0	4	1	4	6	7	3	4	5	7	8	3	4	3	7
ENSMUSG00000006526	Tmem110	1070	1151	1057	1493	1025	1151	875	1368	1044	1096	1064	1523	1077	964	710	880	828	889	763	749	869	859	864	924
ENSMUSG00000006527	Sfmbt1	1239	1189	1084	1580	777	1127	901	1493	1073	1131	1090	1614	1352	1162	1109	985	968	806	953	904	1094	1059	1132	1046
ENSMUSG00000006529	Itih1	0	0	0	0	0	0	0	0	0	0	0	0	0	0	0	0	0	0	0	0	0	0	0	0
ENSMUSG00000006538	Ihh	338	162	108	202	84	18	54	103	106	175	91	21	45	35	3	11	24	34	6	6	8	16	7	4
ENSMUSG00000006542	Prkag3	17	10	8	4	1	0	0	0	3	7	0	3	38	28	6	5	10	14	3	2	15	12	6	8
ENSMUSG00000006546	Cryba2	0	0	0	0	0	0	0	0	0	0	0	0	0	0	0	1	2	4	0	0	0	0	0	0
ENSMUSG00000006567	Atp7b	92	85	79	112	80	132	100	138	109	102	99	124	136	121	118	102	111	75	103	93	126	110	125	89
ENSMUSG00000006570	Defb2	0	0	0	0	0	1	0	0	0	0	0	0	0	0	0	0	0	0	0	0	0	0	0	0
ENSMUSG00000006574	Slc4a1	3746	1577	2516	2519	2661	1046	1648	2190	2139	1357	4272	2517	3303	1826	1918	3007	1957	1277	1947	4155	2455	1718	2534	4467
ENSMUSG00000006575	Rundc3a	29	34	31	38	93	97	176	253	31	27	33	41	2544	2110	1803	1380	1699	3536	2100	1686	874	1232	816	793
ENSMUSG00000006576	Slc4a3	555	555	486	561	266	494	481	604	495	558	241	506	776	809	442	488	565	812	456	448	421	500	260	284
ENSMUSG00000006585	Cdt1	2851	2452	2824	3423	2269	2552	2342	3521	2541	2710	2757	3466	1938	1876	1544	1887	1524	1656	1655	1801	2556	2028	2849	3070
ENSMUSG00000006586	Runx1t1	1630	1589	1055	1488	1072	1862	1442	2094	1287	1824	1359	2154	3514	2519	1761	1459	2713	1853	1332	1298	1500	1511	872	818
ENSMUSG00000006587	Snai3	7	5	0	2	3	4	7	5	1	3	2	2	7	7	2	2	1	0	1	2	1	3	2	2
ENSMUSG00000006589	Aprt	3595	3363	3429	4371	3718	2992	2789	3805	2968	3315	3799	3794	2935	2949	2443	3036	2283	3124	2534	2931	2918	2874	3695	4420
ENSMUSG00000006599	Gtf2h1	1693	1774	1527	2171	1139	1717	1598	2218	1539	1687	1194	2098	1996	1839	1124	1137	1477	1395	1062	1031	1642	1600	1134	1412
ENSMUSG00000006611	Hfe	162	145	110	125	82	69	79	88	77	99	59	85	102	121	102	106	116	128	107	101	84	115	118	123
ENSMUSG00000006638	Abhd1	108	22	48	50	59	7	27	46	95	28	13	35	67	16	33	8	51	11	42	11	59	21	56	9
ENSMUSG00000006641	Slc5a6	448	371	368	459	395	330	309	369	398	393	471	491	562	466	398	362	417	377	375	330	425	371	449	479
ENSMUSG00000006642	Tcf23	0	0	0	0	2	1	1	0	0	0	0	1	3	9	1	22	0	0	0	1	0	0	0	0
ENSMUSG00000006649	Nphs1	1	1	0	0	0	0	0	1	0	0	0	0	22	13	27	7	25	36	25	19	27	26	15	15
ENSMUSG00000006651	Aplp1	1338	1291	995	1187	1005	1075	900	850	1029	1230	933	1174	7925	6161	6007	5267	5583	9469	6968	5391	2360	3394	2427	2246
ENSMUSG00000006673	Qrich1	5871	4495	5187	5223	4701	4921	4939	6031	5232	4762	4352	5613	6110	4564	3514	3648	4651	3728	3342	3405	5184	4338	4106	4220
ENSMUSG00000006675	P4htm	132	116	122	120	104	80	87	82	136	140	80	135	202	180	113	117	165	251	138	126	108	111	86	98
ENSMUSG00000006676	Usp19	5089	5187	4624	6353	4706	6084	4837	7761	4443	5444	4992	7041	6035	5109	4195	4112	4558	4634	4319	4214	5293	4723	5248	5187
ENSMUSG00000006678	Pola1	3009	3276	2787	3743	3165	3633	3013	4382	2619	3213	3128	3969	2741	2302	2572	2322	2206	1531	2239	2084	2900	2616	3001	3034
ENSMUSG00000006699	Cdc42	15225	15441	12639	17772	17027	14157	12326	18150	12844	14833	17076	17338	21389	17971	16607	17201	15766	16637	16950	16831	15647	14551	16045	19320
ENSMUSG00000006705	Pknox1	1881	1829	1721	2422	1695	2125	1629	2615	1464	1671	1531	2232	2493	1988	1536	1713	1842	1612	1568	1542	1535	1506	1430	1381
ENSMUSG00000006711	D130043K22Rik	2	2	3	7	3	3	4	8	3	2	1	4	73	42	56	35	68	54	76	45	17	22	27	17
ENSMUSG00000006715	Gmnn	1478	1493	1626	2012	1532	1734	1658	2227	1398	1414	1182	1926	1249	1091	943	1034	887	1143	918	996	1551	1424	1387	1866
ENSMUSG00000006717	Acot13	569	595	523	688	542	490	449	642	469	535	578	623	568	494	351	464	382	467	372	425	514	458	466	628
ENSMUSG00000006720	Zfp184	980	1035	919	1180	852	1258	1104	1471	951	991	764	1334	885	714	555	552	699	684	556	549	865	796	678	769
ENSMUSG00000006724	Cyp27b1	7	8	8	23	6	10	8	11	7	12	3	13	9	12	3	3	9	8	0	10	11	7	3	2
ENSMUSG00000006728	Cdk4	32176	29869	30273	38668	33055	33311	31644	44800	30037	30734	29776	39639	30681	27230	25080	24979	23485	28739	25861	24819	29690	28117	30978	35801
ENSMUSG00000006731	B4galnt1	217	218	213	270	192	212	194	217	139	188	238	182	796	611	563	581	538	947	634	567	255	362	249	280
ENSMUSG00000006732	Mettl1	1080	779	714	959	760	723	665	934	895	742	460	910	882	780	530	410	596	693	512	407	811	730	779	611
ENSMUSG00000006736	Tspan31	3544	3298	2947	4066	3087	2845	2488	3414	2969	3055	3307	3720	3577	3082	2815	2995	2678	2920	3038	2867	2998	2852	3159	3650
ENSMUSG00000006740	Kif5b	5611	6411	5968	7449	5578	7673	5976	8535	5192	6281	6277	8542	7723	6445	6242	6015	6092	3435	5623	5478	6380	6112	5977	5525
ENSMUSG00000006763	Saal1	1599	1758	1624	2183	1697	1748	1524	2403	1507	1724	1971	2148	1495	1371	1599	1600	1223	1274	1473	1521	1502	1570	1894	2359
ENSMUSG00000006764	Tph2	8	4	2	0	3	1	2	5	5	1	3	4	9	11	5	13	12	15	11	5	6	6	3	5
ENSMUSG00000006777	Krt23	4	9	11	7	25	8	2	2	2	6	5	3	4	9	0	2	3	1	1	9	1	2	0	1
ENSMUSG00000006782	Cnp	1140	1108	927	968	787	711	700	881	865	1120	1208	1007	1246	1176	937	924	1104	1199	1051	1095	1043	1093	1063	1251
ENSMUSG00000006784	Ttc25	34	34	42	39	21	22	35	33	21	28	26	45	48	36	24	26	31	38	29	31	35	37	34	29
ENSMUSG00000006800	Sulf2	19199	16582	15735	20856	15848	18483	15408	21770	16413	18126	19380	23743	26174	20716	16503	17856	19212	16055	15599	16271	19347	17612	19323	20675
ENSMUSG00000006818	Sod2	1528	1564	1484	1853	1426	1393	1229	1918	1391	1484	1669	1817	2184	1857	1728	1659	1658	1637	1748	1662	1556	1647	1705	1963
ENSMUSG00000006850	Tmco6	392	412	414	535	359	472	377	617	395	388	521	611	465	396	309	381	309	419	334	349	392	358	395	499
ENSMUSG00000006906	Stambp	623	608	543	626	532	546	432	614	514	588	554	606	1012	825	625	666	736	780	598	632	584	632	493	654
ENSMUSG00000006920	Ezh1	514	493	462	550	395	525	518	625	459	438	321	559	562	595	278	336	421	479	314	345	581	517	380	422
ENSMUSG00000006930	Hap1	104	80	63	55	58	70	112	158	74	69	57	62	1172	953	822	767	707	1097	733	607	467	567	492	426
ENSMUSG00000006931	P3h4	1874	1594	1390	1686	1487	1127	1093	1252	1408	1524	1258	1513	1943	1732	939	1348	1291	1447	896	1167	1189	1194	1044	1223
ENSMUSG00000006932	Ctnnb1	65354	64413	55133	75174	65687	68616	52922	80436	53638	62023	72569	78274	72803	58377	62996	62366	57258	47110	60585	60368	60862	57337	70805	71548
ENSMUSG00000006941	Eif1b	2724	2504	2590	3253	2055	2514	2439	3417	2501	2372	2408	3262	3029	2661	2541	2551	2161	3137	2692	2584	2435	2416	2660	3087
ENSMUSG00000006948	Klk4	11	4	8	6	6	3	3	0	6	15	12	7	7	10	10	10	4	4	3	3	8	4	3	4
ENSMUSG00000006958	Chrd	224	262	176	183	135	192	148	196	176	282	156	222	422	339	206	232	327	375	203	227	241	240	192	169
ENSMUSG00000006998	Psmd2	12763	11806	11640	15135	13302	12785	10877	16755	11096	12394	14850	15709	14482	11920	13009	12814	10786	11957	13508	12944	12202	11665	15835	17430
ENSMUSG00000007021	Syngr3	165	179	156	206	49	61	74	52	155	164	177	222	502	414	324	301	383	652	394	362	121	174	89	100
ENSMUSG00000007029	Vars	7281	6166	6782	8083	7145	7658	6328	9684	6129	6844	7538	8516	5836	4754	5112	5245	4796	4835	5189	5636	6769	5538	8449	8904
ENSMUSG00000007030	Vwa7	4	5	3	1	2	2	6	6	3	5	1	5	4	4	2	2	4	1	0	1	4	1	3	3
ENSMUSG00000007033	Hspa1l	4	5	1	5	4	9	4	16	5	6	6	7	10	5	4	8	5	2	4	6	8	9	12	7
ENSMUSG00000007034	Slc44a4	0	0	1	1	1	2	1	4	0	0	0	0	1	1	0	4	0	0	1	3	0	1	0	2
ENSMUSG00000007035	Msh5	32	35	44	45	39	28	43	66	28	33	39	43	45	51	36	41	38	43	38	52	34	43	49	69
ENSMUSG00000007036	Abhd16a	1129	1154	1034	1168	1019	1032	753	934	941	1013	877	1061	1563	1379	885	998	1050	1434	923	909	1084	977	938	1081
ENSMUSG00000007038	Neu1	501	489	419	562	350	331	380	455	450	520	421	540	741	706	451	523	532	732	522	507	524	541	495	566
ENSMUSG00000007039	Ddah2	8334	8536	7825	11309	9522	10371	9272	13919	7612	8180	8779	12098	11210	9407	8368	9173	8237	11833	9416	9452	10087	9657	9559	11741
ENSMUSG00000007041	Clic1	4751	4769	4409	5139	5524	4704	4066	5202	3929	4483	3637	4907	6227	5662	4013	4554	4433	5622	4502	4374	5304	5088	4691	5843
ENSMUSG00000007050	Lsm2	1739	1646	1716	2203	1757	1910	1870	2683	1638	1669	1472	2386	1581	1428	1139	1298	1208	1663	1171	1300	1852	1598	1736	2284
ENSMUSG00000007080	Pole	1875	2652	2009	2396	3209	3575	2297	3367	1878	2846	2052	2754	2079	1660	1887	1254	1754	1074	1653	1441	2408	1987	2348	2265
ENSMUSG00000007097	Atp1a2	437	369	248	365	132	104	92	158	344	349	502	594	1712	1400	865	940	912	970	800	832	975	804	633	997
ENSMUSG00000007107	Atp1a4	3	0	0	1	2	0	1	0	3	4	1	0	1	2	0	1	3	1	2	0	3	1	1	1
ENSMUSG00000007122	Casq1	66	73	48	53	66	64	25	34	32	75	40	37	257	221	102	135	129	116	93	108	92	100	72	95
ENSMUSG00000007207	Stx1a	198	218	200	278	154	203	267	344	203	235	86	257	815	743	421	431	574	991	574	447	372	372	246	289
ENSMUSG00000007209	Ceacam9	0	1	0	0	0	0	0	0	0	0	0	0	0	0	0	0	0	0	0	0	0	0	0	0
ENSMUSG00000007216	Zfp775	474	536	443	644	496	575	471	740	410	462	428	647	658	593	427	469	431	618	426	406	541	491	456	473
ENSMUSG00000007279	Scube2	43	31	30	23	19	8	7	2	24	37	40	32	394	340	531	392	479	292	627	515	748	625	936	838
ENSMUSG00000007338	Mrpl49	2043	2046	2163	2536	1894	2224	2221	2893	1903	2035	1704	2683	2254	2030	1486	1573	1752	2021	1476	1567	2078	1874	1815	2289
ENSMUSG00000007379	Dennd2c	506	591	502	557	534	671	494	544	397	462	427	427	441	413	249	295	358	264	264	257	348	329	278	324
ENSMUSG00000007411	Mark3	3966	4200	3806	4973	3112	4375	3884	5470	3639	4136	3092	5357	5253	4661	3645	3487	3960	4534	3558	3448	4262	4404	3590	3953
ENSMUSG00000007415	Gatad1	2496	2413	2342	3198	2613	2519	2488	3615	2241	2388	2581	3208	2913	2504	2416	2350	2280	2319	2611	2468	2654	2462	2868	3222
ENSMUSG00000007440	Pcdha11	2	1	3	4	19	12	6	8	4	3	3	0	71	21	27	21	45	23	35	24	13	17	19	15
ENSMUSG00000007457	2310003L06Rik	0	0	0	0	0	0	0	0	0	0	0	0	0	0	0	0	0	0	0	0	0	0	0	0
ENSMUSG00000007458	M6pr	2195	2318	2191	2918	2734	2374	2393	3157	2040	2217	2248	2813	2788	2544	2241	2292	2052	2192	2278	2425	2429	2277	2475	3032
ENSMUSG00000007476	Lrrc8a	2066	1902	1745	2563	1286	1821	1602	2566	1809	1983	1665	2649	2234	1832	1219	1305	1767	1646	1279	1291	1578	1589	1414	1327
ENSMUSG00000007480	Mc5r	8	13	11	7	14	12	9	7	2	7	14	13	24	33	10	19	23	21	18	15	20	27	11	13
ENSMUSG00000007564	Ppp2r1a	14509	13478	12409	15290	15206	14280	11869	17559	12378	13763	15343	15558	20053	16545	16443	16387	14630	18835	18118	16754	14964	14569	17811	20192
ENSMUSG00000007570	Fance	778	776	818	1006	711	826	755	957	772	796	612	911	797	733	502	589	604	741	530	562	706	682	651	790
ENSMUSG00000007589	Tinf2	1022	1001	1120	1242	1013	1050	1017	1341	923	1021	930	1231	956	832	688	699	734	803	734	709	974	915	933	1072
ENSMUSG00000007591	Tssk4	13	24	18	17	19	39	28	30	9	22	16	25	24	17	16	17	22	14	13	8	32	17	15	11
ENSMUSG00000007594	Hapln4	1	1	1	1	1	1	4	3	1	0	0	1	16	6	9	4	15	14	9	13	4	5	6	7
ENSMUSG00000007603	Dus3l	1083	1001	937	1043	695	852	749	1061	922	934	780	1109	1026	988	676	746	816	950	668	701	912	864	902	1038
ENSMUSG00000007610	Gtpbp3	1054	990	1072	1166	888	970	968	1298	1007	1009	927	1161	995	911	715	724	694	836	678	721	899	827	924	1055
ENSMUSG00000007613	Tgfbr1	7359	8369	6857	9936	9180	9440	8166	12355	7120	8631	9460	11397	10369	8583	10060	8693	8812	5653	9311	9189	9360	8944	9618	8903
ENSMUSG00000007617	Homer1	889	874	821	1162	753	836	858	1428	794	922	904	1383	1557	1245	1299	1084	1199	771	1025	951	1167	1093	965	1004
ENSMUSG00000007646	Rad51c	512	498	487	636	418	398	363	529	497	510	549	639	474	429	418	410	373	375	430	359	489	445	471	530
ENSMUSG00000007653	Gabrb2	36	34	20	27	64	27	25	39	30	45	34	34	263	197	162	160	216	78	188	181	219	179	161	90
ENSMUSG00000007655	Cav1	1201	1205	953	1117	1338	889	688	779	1058	1185	1515	1225	1891	1789	1020	1461	1412	935	992	1159	1231	1173	1130	1110
ENSMUSG00000007656	Arpp19	6131	6393	5274	7121	6498	6850	5929	8234	5504	6083	5947	7528	7224	6163	5615	5201	5680	5091	5201	5214	6031	5393	5257	5776
ENSMUSG00000007659	Bcl2l1	3405	3102	3019	4267	2825	3055	2606	3937	2949	3031	2935	4049	4193	3556	2862	2926	3237	4294	2928	3073	2759	2776	2505	3065
ENSMUSG00000007670	Khsrp	8867	8426	8138	10297	7270	8975	7311	12041	7612	9135	9179	11124	9413	7722	6280	6855	7413	6244	6322	6596	8567	7742	8497	8772
ENSMUSG00000007682	Dio2	23	40	20	15	403	376	237	319	27	51	21	11	196	145	134	111	142	143	152	115	167	174	132	181
ENSMUSG00000007721	Ccdc124	1984	1649	1976	1828	1928	1712	1654	1896	1841	1759	1662	1751	2434	1884	1572	1643	1684	2378	1740	1741	2056	1741	2067	2521
ENSMUSG00000007739	Cct4	12934	12037	11744	16043	14403	12988	12104	18414	11384	11833	15578	16439	15527	12934	13806	13952	11805	13365	13840	14145	14141	13001	15961	19373
ENSMUSG00000007777	0610009B22Rik	542	564	460	688	484	465	391	609	414	477	505	662	692	520	557	500	501	549	542	569	479	550	520	587
ENSMUSG00000007783	Cpt1c	517	603	409	464	320	369	303	328	425	561	383	524	550	613	337	338	384	598	341	345	335	360	291	280
ENSMUSG00000007805	Twist2	2142	1913	1573	2704	2110	2078	1556	1584	1595	2112	1481	2469	1530	1533	786	1108	1152	1284	798	853	1423	1482	1163	1392
ENSMUSG00000007812	Zfp655	1134	1329	1105	1374	1171	1323	1096	1596	1091	1252	1199	1456	1627	1400	1199	1251	1280	931	1097	1194	1214	1269	1066	1248
ENSMUSG00000007815	Rhoa	8611	7829	7695	9350	8639	7396	6827	9635	7372	7663	8606	9152	10088	8865	7380	8328	7558	7688	7798	8104	8641	7637	8857	10489
ENSMUSG00000007817	Zmiz1	12138	12546	9906	14115	9576	12800	9757	16140	10592	13455	12327	19319	15198	11111	9957	9311	13434	8038	8866	9414	12409	11126	9471	9132
ENSMUSG00000007827	Ankrd26	863	1012	906	1242	604	1011	860	1370	837	1015	707	1475	982	892	748	640	824	491	608	598	851	880	750	582
ENSMUSG00000007833	Aldh16a1	1656	1676	1667	1971	1479	1580	1274	2007	1453	1586	1695	1747	1423	1242	1185	1224	1053	1306	1387	1326	1424	1356	1795	1829
ENSMUSG00000007836	Hnrnpa0	22747	20295	18930	26403	20014	25086	18100	28966	18853	19871	19307	26865	20439	17136	15601	17173	15904	19108	16926	16121	19585	18802	20737	22317
ENSMUSG00000007837	Prrg2	308	319	286	340	311	278	252	357	292	334	315	398	387	388	239	267	335	375	254	296	268	267	256	244
ENSMUSG00000007850	Hnrnph1	22280	23405	21427	28873	21702	26610	23289	32452	21013	22497	21548	31028	25022	21146	20172	18403	19178	19101	20117	18896	22536	21587	21957	24323
ENSMUSG00000007867	Ift43	588	629	575	699	712	612	486	628	466	599	592	637	768	615	578	553	557	664	503	540	599	574	594	747
ENSMUSG00000007872	Id3	6946	8378	7264	10904	7735	6466	7872	11699	6328	7140	6880	8990	6012	5921	5623	6172	4841	5307	5856	6487	6904	6334	7716	8965
ENSMUSG00000007877	Tcap	82	86	60	32	0	2	1	13	8	36	4	5	233	199	92	127	92	145	87	86	157	139	128	155
ENSMUSG00000007880	Arid1a	11181	11065	10017	14422	10094	14890	12666	20218	9725	12033	10552	17580	11983	9646	9486	8258	10551	6733	8581	8763	10783	10539	10642	10022
ENSMUSG00000007888	Crlf1	2330	2158	2008	2227	918	1342	830	835	1180	1247	1343	1507	181	187	21	172	213	47	20	152	367	311	294	403
ENSMUSG00000007891	Ctsd	5624	5785	4862	5879	7737	5240	4718	6861	4540	5578	6017	5650	9777	8778	6668	8151	6765	9271	7484	7672	6495	6897	7259	8401
ENSMUSG00000007892	Rplp1	20218	18670	19741	24718	19646	14909	15534	20388	17009	17539	20956	21964	19575	18616	17854	20700	13381	21250	19677	20419	17464	18394	24512	31438
ENSMUSG00000007907	Cabs1	0	0	0	0	0	0	0	0	0	0	0	0	0	0	0	0	0	0	0	0	0	0	0	0
ENSMUSG00000007908	Hmgcll1	205	176	207	267	147	180	199	240	237	228	252	377	525	425	430	339	427	390	427	391	351	369	268	303
ENSMUSG00000007944	Ttc9b	0	1	0	2	2	0	5	5	2	1	0	0	340	263	267	198	253	546	271	228	68	123	80	92
ENSMUSG00000007946	Phox2a	4	1	2	4	22	23	145	307	1	1	1	5	82	194	47	177	45	88	106	60	16	17	38	19
ENSMUSG00000007950	Abhd8	2418	2251	2150	2806	2184	2087	1926	2886	2109	2148	1951	2725	3046	2675	2255	2413	2211	3288	2376	2302	2078	2247	2348	2416
ENSMUSG00000007987	Ift22	780	777	784	938	670	675	633	814	718	704	645	855	1082	1035	839	787	790	1227	809	784	887	934	887	1039
ENSMUSG00000007989	Fzd3	961	1101	1027	1354	1067	1379	1082	1718	727	1034	1052	1509	2016	1562	2737	1689	1897	589	2047	1500	1498	1626	1946	1105
ENSMUSG00000008028	1700008O03Rik	8	4	3	4	8	3	8	7	1	4	3	5	7	9	7	3	4	9	6	4	3	11	5	6
ENSMUSG00000008035	Mid1ip1	621	620	592	743	947	653	565	499	620	820	631	771	1440	1278	950	1068	1073	1545	1225	1101	851	951	827	941
ENSMUSG00000008036	Ap2s1	3634	3431	3344	4465	3686	3330	3096	4464	3235	3491	3418	4193	4363	4033	3296	3612	3111	5213	3730	3767	3438	3728	3793	4837
ENSMUSG00000008090	Fgfrl1	2886	2498	2120	3113	1388	1716	1607	2470	2371	2437	2720	3187	2634	2409	1623	1933	1991	1918	1469	1885	1930	1788	1852	2075
ENSMUSG00000008129	4930432K21Rik	78	83	70	134	65	62	66	82	61	95	62	116	93	104	77	70	61	86	71	63	64	70	83	78
ENSMUSG00000008136	Fhl2	208	235	195	180	419	338	259	262	180	231	173	174	484	434	205	285	309	343	211	245	248	234	190	243
ENSMUSG00000008140	Emc10	3057	2904	2653	4097	2910	2602	2173	3606	2379	2743	2820	3736	3686	3137	3673	3131	2725	3828	3932	3034	2546	2608	4119	3392
ENSMUSG00000008153	Clstn3	718	794	564	678	877	923	613	776	710	921	988	810	2167	1455	1450	1403	1553	1847	1444	1337	796	862	751	769
ENSMUSG00000008167	Fbxw9	556	582	484	618	509	528	453	609	484	537	473	580	797	768	575	494	536	795	598	545	515	502	551	552
ENSMUSG00000008193	Spib	4	7	7	6	8	8	3	7	5	16	9	9	0	4	1	4	4	4	3	0	6	4	5	6
ENSMUSG00000008200	Fnbp4	2245	2536	2100	2540	1605	2623	2202	2961	2229	2531	1500	2911	2493	2288	1317	1225	2006	1742	1153	1201	2310	2166	1467	1646
ENSMUSG00000008206	Cers4	315	428	282	246	299	241	178	191	337	437	301	297	578	503	234	302	437	425	280	297	311	343	213	240
ENSMUSG00000008226	Scrn3	630	687	589	725	528	534	465	671	596	607	605	738	714	612	418	438	453	449	400	441	532	469	381	499
ENSMUSG00000008301	Phax	2555	2529	2337	3223	2453	2707	2418	3686	2340	2487	2420	3044	2987	2481	2074	2305	2312	2867	2205	2363	2391	2377	2309	2843
ENSMUSG00000008305	Tle1	3052	2933	2483	3583	2001	3085	2176	3787	2859	3187	2723	3876	3570	3102	2881	2828	3287	3265	3168	3109	4674	4091	4044	4520
ENSMUSG00000008307	1700109H08Rik	6	11	5	2	2	7	5	9	6	6	2	3	11	7	4	2	5	1	0	1	5	2	4	4
ENSMUSG00000008318	Relt	160	136	163	183	80	123	94	168	141	161	166	231	231	152	101	125	124	170	98	113	161	155	153	149
ENSMUSG00000008333	Snrpb2	2885	2961	2532	3703	2952	3075	2916	3690	2566	2716	2952	3555	3098	2613	2618	2556	2448	2933	2580	2654	2952	2637	2756	3633
ENSMUSG00000008348	Ubc	8926	4817	6497	4472	5287	5487	3935	4486	3577	4891	4778	4286	7001	8391	6791	8824	7035	9268	4896	4552	4667	4761	5028	5326
ENSMUSG00000008373	Prpf31	4146	3803	3978	4864	4072	4534	4046	5248	3770	3891	4495	4911	4309	3526	3422	3645	3236	3728	3570	3633	4079	3612	4431	5437
ENSMUSG00000008384	Sertad1	554	517	437	661	428	451	383	651	446	559	593	617	562	540	401	458	354	458	335	405	411	396	467	536
ENSMUSG00000008393	Carhsp1	5390	5347	5122	6877	4750	5585	4949	6839	4949	5129	5024	7217	8536	6646	6640	6152	5939	8108	6866	5819	5315	5552	5551	5768
ENSMUSG00000008398	Elk3	4720	4517	4084	4966	3191	3627	3031	3821	3594	4280	3992	5139	4110	3896	2417	3127	3368	2496	2226	2733	3450	3143	2756	3023
ENSMUSG00000008429	Herpud2	933	958	830	1132	1011	932	645	1191	763	997	928	1165	1540	1273	1072	1097	1023	924	980	1005	1037	1030	1008	988
ENSMUSG00000008435	Rdh13	1043	1067	1122	1470	1115	1372	1225	1895	1008	1181	1169	1513	1219	1145	1017	966	1079	1033	1026	1036	1271	1127	1217	1339
ENSMUSG00000008438	Adam21	9	9	4	3	6	9	10	4	10	9	3	8	9	8	4	6	7	11	2	5	8	7	5	5
ENSMUSG00000008450	Nutf2	813	907	823	1168	961	1070	1003	1503	818	947	788	1275	958	873	776	733	790	1031	709	799	912	857	814	1033
ENSMUSG00000008461	Fut1	3	10	4	3	7	12	7	4	4	3	3	6	10	13	3	8	2	3	0	0	2	3	1	3
ENSMUSG00000008475	Arpc5	3156	3155	2707	3567	3477	2956	2703	3813	2544	2927	3000	3370	5618	4724	3916	4093	3922	4695	4422	4072	3570	3737	3658	4196
ENSMUSG00000008482	Rnf151	11	1	10	23	14	14	22	24	14	2	15	19	19	2	26	14	10	2	39	14	12	5	38	26
ENSMUSG00000008489	Elavl2	147	147	172	160	170	184	312	407	116	138	144	204	3734	2697	3672	2743	2954	2630	3563	2878	1394	1782	1490	1354
ENSMUSG00000008496	Pou2f2	133	151	142	155	47	117	171	313	131	159	48	172	636	527	158	135	712	737	187	179	658	752	197	206
ENSMUSG00000008540	Mgst1	957	1085	946	1188	799	492	565	674	795	834	860	966	574	585	351	553	518	498	498	516	451	420	499	548
ENSMUSG00000008575	Nfib	2789	3563	1968	2474	2173	2851	1927	2267	1737	2736	1249	2123	7921	6524	2458	2906	4826	2857	1437	1978	1701	1992	815	849
ENSMUSG00000008590	Htr3b	0	0	0	4	2	6	12	19	0	1	1	3	7	7	6	7	6	5	5	2	0	2	5	2
ENSMUSG00000008601	Rab25	69	84	78	85	167	147	99	189	58	72	66	71	26	25	28	32	12	33	12	35	57	63	87	85
ENSMUSG00000008604	Ubqln4	5851	5254	5283	7225	5206	5319	4737	8088	5133	5499	5654	7340	6082	5283	4597	5150	4525	5019	4865	5035	5810	5224	5738	6986
ENSMUSG00000008658	Rbfox1	93	87	49	107	41	45	22	36	68	76	65	69	2048	1489	1018	847	1392	1501	1113	841	533	703	329	275
ENSMUSG00000008668	Rps18	3586	3419	3625	62	7411	6042	3046	35	3294	3225	35	56	7014	3118	3125	38	5021	3266	3501	21	7040	3198	4081	45
ENSMUSG00000008682	Rpl10	179	166	149	199	148	151	116	182	162	179	227	212	209	167	146	137	134	144	142	128	182	149	209	206
ENSMUSG00000008683	Rps15a	4194	3184	4050	5176	2898	2858	3550	4890	3530	2754	4113	4503	3253	2935	3301	3752	2466	2749	3356	4028	2648	2908	3991	5228
ENSMUSG00000008690	Ncaph2	6711	6394	6400	7972	6315	6892	6082	8743	5746	6471	6042	7713	6508	6018	5054	5299	4733	6131	5177	5146	6268	5889	6434	7295
ENSMUSG00000008730	Hipk1	3923	4039	3616	4822	3756	4577	3649	5937	3192	4006	4093	5230	5059	3748	3669	3493	4094	2346	3221	3496	4157	3962	3705	3721
ENSMUSG00000008734	Gprc5b	1721	1793	1786	2334	1335	1429	1317	1950	1507	1647	1720	2077	2155	1772	1968	1716	1572	1581	1890	1565	1992	1932	2167	2173
ENSMUSG00000008763	Man1a2	4215	4501	3879	5303	4475	6595	4377	7451	3987	5082	4901	6607	5789	4841	3722	3709	5252	3057	3446	3763	4221	4041	3443	3376
ENSMUSG00000008789	Ceacam5	0	0	0	0	0	0	0	0	0	0	0	0	0	0	0	0	0	0	0	0	0	0	0	0
ENSMUSG00000008813	Tppp2	0	0	0	0	0	0	0	0	0	0	0	0	0	0	0	0	0	0	0	0	0	0	0	0
ENSMUSG00000008822	Acyp1	264	273	310	393	255	223	222	288	209	254	238	315	313	272	246	252	230	326	248	302	277	265	244	337
ENSMUSG00000008843	Cldn13	57	17	42	35	30	17	24	31	34	20	40	44	38	34	26	45	24	31	30	52	33	19	38	68
ENSMUSG00000008845	Cd163	0	0	0	0	1	0	0	0	0	0	1	0	1	9	4	3	0	3	1	0	0	2	2	0
ENSMUSG00000008855	Hdac5	2631	2435	2136	2709	2088	2466	2112	2949	2116	2288	1904	2656	4544	3953	2691	2755	2919	4055	2695	2489	3191	3185	2696	2731
ENSMUSG00000008859	Rala	2611	2704	2528	3327	2915	3167	2649	4013	2306	2608	2547	3424	4437	3679	2931	2959	3386	3611	3034	3050	2979	3138	2596	3081
ENSMUSG00000008874	Clec3a	0	2	1	0	0	0	0	1	0	0	2	0	84	37	31	27	21	17	16	15	11	13	2	3
ENSMUSG00000008892	Vdac3	1504	1404	1416	1852	1650	1512	1311	2131	1339	1450	1673	1827	1979	1730	1647	1793	1558	2043	1786	1769	1623	1562	1798	2466
ENSMUSG00000008932	Slc1a7	2	1	0	3	1	0	0	0	2	0	0	0	1	0	0	1	0	2	0	0	0	0	0	0
ENSMUSG00000008958	Vps72	4270	4157	4224	5159	4307	4641	4022	5943	3928	4201	4113	5307	4400	3730	3150	3350	3202	4147	3509	3431	3779	3684	4069	4760
ENSMUSG00000008976	Gabpa	2917	3414	2773	3432	3225	3695	2952	4457	2562	3141	2911	3506	3652	3253	2575	2649	2826	1744	2341	2435	3367	3078	2734	3106
ENSMUSG00000008999	Bmp7	3705	4270	3383	4376	2117	3465	2622	4415	2091	2726	2097	3328	1935	1721	1018	1238	1689	1331	1057	1329	2675	2236	1691	2101
ENSMUSG00000009013	Dynll1	9252	8462	8026	12575	8791	7661	7860	12701	8209	8126	9542	12040	9452	8505	8303	8552	6803	8808	8365	8503	7376	7460	9974	11325
ENSMUSG00000009030	Pdcl	1702	1983	1637	2088	1900	1955	1838	2552	1577	1870	1958	2085	3010	2365	2509	2151	2186	1915	2393	2219	2283	2167	2238	2207
ENSMUSG00000009035	Tmem184b	3548	3359	3003	4202	3402	3348	2717	4303	2870	3391	3207	4360	4143	3719	2847	3162	3119	2856	2591	2800	3148	2855	3093	3125
ENSMUSG00000009047	Gm5965	0	0	0	0	0	0	0	0	0	0	0	0	0	0	0	0	0	0	0	0	0	0	0	0
ENSMUSG00000009070	Rsph14	0	0	0	0	0	0	0	0	0	0	0	0	0	1	0	0	0	1	0	2	0	0	0	0
ENSMUSG00000009073	Nf2	5644	5674	5102	6299	4689	6266	5148	7140	4798	5636	4322	6693	7967	6775	4895	4844	6434	6230	4904	4733	5822	5922	4277	4536
ENSMUSG00000009075	Cabp7	4	6	4	3	1	3	26	75	2	2	2	1	243	194	117	95	245	532	231	201	82	117	52	62
ENSMUSG00000009076	Zmat5	752	783	685	889	609	612	628	819	682	717	669	880	813	690	644	643	565	942	693	622	705	689	753	930
ENSMUSG00000009079	Ewsr1	10232	10121	9950	12255	8715	11688	9356	13033	9487	10410	9126	12603	10997	9108	7717	7642	8280	8907	7773	7619	9795	9025	9185	10098
ENSMUSG00000009090	Ap1b1	3611	3243	3042	3849	3375	3183	2756	4282	3018	3414	4127	3860	5089	4097	3983	4208	3821	4406	4111	4148	3741	3545	4268	4399
ENSMUSG00000009092	Derl3	86	63	67	68	59	47	51	63	70	66	70	86	74	56	45	64	41	38	31	34	45	37	29	50
ENSMUSG00000009093	Gstt4	0	0	0	0	0	0	0	0	0	0	0	0	0	1	1	0	0	0	0	0	0	0	0	0
ENSMUSG00000009097	Tbx1	327	300	274	367	74	95	69	117	196	237	174	208	289	266	204	209	292	339	341	290	368	320	560	458
ENSMUSG00000009108	Gnat2	18	21	13	23	18	9	5	22	20	15	15	23	9	11	9	5	6	17	9	15	24	13	14	27
ENSMUSG00000009112	Bcl2l13	4477	4572	4480	5728	5611	5626	4942	7830	4240	4490	5074	6099	5141	4093	4750	4258	4098	3416	4636	4407	4626	4422	5245	5188
ENSMUSG00000009114	2610028H24Rik	0	0	0	1	0	0	0	0	0	0	1	0	0	0	0	0	0	0	0	0	0	0	0	0
ENSMUSG00000009115	Spatc1l	0	0	0	0	0	2	1	0	0	2	0	1	0	0	0	0	0	0	0	1	1	0	0	0
ENSMUSG00000009145	Dqx1	10	7	9	8	7	18	17	30	9	10	8	6	4	13	4	4	5	7	5	5	3	10	6	3
ENSMUSG00000009185	Ccl8	0	0	0	0	0	0	0	0	0	0	0	0	0	0	0	0	0	0	0	0	0	0	0	1
ENSMUSG00000009207	Lnp	1420	1956	1518	1637	1009	1459	1143	1587	1159	1408	1274	1396	1095	821	947	755	920	565	876	766	966	810	761	784
ENSMUSG00000009210	Prr29	0	1	0	0	0	2	1	0	0	1	1	1	1	2	0	0	1	1	1	0	0	0	0	0
ENSMUSG00000009214	Tmem8c	787	657	491	556	12	53	21	74	251	469	346	165	1573	1273	548	812	595	749	559	455	798	726	483	766
ENSMUSG00000009216	Fam163b	71	57	59	73	18	48	34	72	73	62	86	145	135	128	74	98	60	75	52	51	72	69	55	49
ENSMUSG00000009246	Trpm5	338	454	172	246	75	15	6	5	221	418	188	171	485	471	46	110	240	168	23	62	57	61	14	25
ENSMUSG00000009248	Ascl2	11	13	8	13	8	0	7	7	12	10	8	8	10	3	4	4	4	5	5	7	4	6	6	7
ENSMUSG00000009281	Rarres2	66	56	39	59	84	9	10	9	30	45	25	32	130	147	30	130	42	43	46	68	8	23	14	9
ENSMUSG00000009291	Pttg1ip	2840	2992	2512	3353	2975	2524	2295	3257	2357	2772	2712	2952	3487	3206	2331	2948	2504	2722	2405	2491	2528	2480	2569	2922
ENSMUSG00000009292	Trpm2	7	7	6	7	6	10	10	4	8	10	6	13	50	24	16	21	41	40	43	27	11	17	10	10
ENSMUSG00000009293	Ube2g2	2003	2002	1834	2623	1944	2198	2038	2791	1766	1863	1693	2562	2933	2504	2058	2141	2002	2553	2004	1860	2128	2042	2112	2234
ENSMUSG00000009350	Mpo	28	56	37	80	18	9	19	20	13	56	45	69	69	59	115	49	52	74	55	93	59	111	167	161
ENSMUSG00000009356	Lpo	5	2	6	1	1	7	4	4	6	2	5	3	28	13	31	16	14	30	28	18	39	29	19	19
ENSMUSG00000009376	Met	1184	1173	1107	1561	1077	1100	996	1176	1043	1258	1597	1886	1055	834	827	729	777	488	666	726	1518	1176	1547	1536
ENSMUSG00000009378	Slc16a12	33	44	50	60	41	43	55	81	42	44	37	46	74	77	89	67	76	72	115	70	38	58	61	47
ENSMUSG00000009394	Syn2	75	81	30	83	44	58	88	100	81	58	17	101	605	416	370	312	425	527	413	313	146	193	140	89
ENSMUSG00000009406	Elk1	1733	1805	1659	1872	1632	1969	1499	1906	1511	1766	1378	1981	1711	1603	1010	1085	1340	1228	1008	1082	1369	1312	1097	1212
ENSMUSG00000009418	Nav1	2557	2606	2324	3138	3425	3889	3786	5862	2114	2940	2710	4059	4926	3711	3368	3144	3765	2224	2965	2826	2533	2668	2389	2286
ENSMUSG00000009470	Tnpo1	7688	8287	7251	9792	8572	9567	8454	14031	7065	8606	8675	12315	10771	8399	10894	8286	8966	5494	9170	8361	10256	9229	11326	9854
ENSMUSG00000009471	Myod1	1819	1209	1243	1865	31	104	84	234	857	1159	1279	962	2719	2057	1097	1648	1321	1398	990	1020	1338	1148	868	1102
ENSMUSG00000009487	Otog	24	14	15	14	2	0	0	6	6	14	9	7	40	30	12	18	15	12	5	6	9	13	4	5
ENSMUSG00000009535	Rnmt	1578	1700	1577	2061	1576	1924	1754	2511	1530	1659	1582	2193	2416	1996	1804	1562	1824	1787	1709	1671	2027	1959	1781	1945
ENSMUSG00000009545	Kcnq1	38	26	32	37	63	49	67	54	34	37	45	40	82	68	57	61	77	70	79	78	78	67	58	89
ENSMUSG00000009549	Srp14	2423	2262	2094	2733	2151	1952	2065	2693	2273	2285	2072	2665	3247	3107	2603	2480	2351	3770	2775	2540	2381	2659	2593	3137
ENSMUSG00000009551	6330409D20Rik	2	2	1	2	2	0	4	5	2	2	1	1	43	26	36	15	28	53	28	20	17	18	11	10
ENSMUSG00000009555	Cdk9	2625	2569	2391	2959	2169	2213	2009	2741	2399	2504	2555	2959	2535	2317	1972	2064	1968	2393	1868	2034	2286	2262	2246	2744
ENSMUSG00000009563	Tor2a	1345	1291	1217	1455	1061	1007	841	1262	1125	1237	1154	1490	1532	1368	1001	1169	1110	1500	1058	1046	1204	1195	1204	1416
ENSMUSG00000009566	Fpgs	1146	1064	1016	1180	905	927	814	1114	971	1035	1060	1235	1147	1024	691	905	815	851	716	824	959	834	1079	1145
ENSMUSG00000009569	Mkl2	2204	2414	1866	2586	2037	2708	1936	2839	1852	2313	2168	2850	2382	1884	1516	1375	2083	1058	1318	1342	2053	1727	1567	1449
ENSMUSG00000009575	Cbx5	28355	30209	27159	35138	30859	33796	29886	41243	25539	30213	26857	39714	31819	25207	26586	21352	25344	17339	21825	20783	27787	25966	24681	24326
ENSMUSG00000009580	Odam	0	1	0	0	0	0	0	0	0	0	0	0	0	0	0	0	0	0	0	0	0	0	1	0
ENSMUSG00000009585	Apobec3	252	238	202	243	132	119	119	251	281	249	194	314	235	252	134	156	186	172	119	153	224	203	199	213
ENSMUSG00000009588	St6galnac1	0	0	0	0	0	0	0	0	0	0	0	0	0	0	0	0	0	0	0	0	0	0	0	0
ENSMUSG00000009596	Taf7l	3	2	1	0	0	0	0	0	2	2	2	0	2	0	1	4	0	0	0	0	0	0	0	0
ENSMUSG00000009614	Sardh	306	219	178	229	635	186	164	217	185	263	270	237	918	1035	666	1012	655	651	564	658	384	519	322	380
ENSMUSG00000009621	Vav2	1154	1120	1149	1553	771	1045	1030	1613	1118	1050	796	1752	2458	1934	1875	1615	1904	2419	1905	1596	1753	1945	1590	1454
ENSMUSG00000009628	Tex15	579	720	677	672	176	261	157	200	605	951	559	631	668	563	534	395	636	355	426	443	1487	1417	946	1060
ENSMUSG00000009630	Ppp2cb	3141	3121	2809	3698	3081	3248	2818	4160	2829	3033	3008	3851	4372	3557	3254	3192	3169	3520	3426	3141	3408	3189	3427	3935
ENSMUSG00000009633	G0s2	127	150	68	125	211	123	50	120	132	151	70	106	227	227	94	124	159	196	73	95	145	130	54	83
ENSMUSG00000009640	Dmap1	1644	1521	1372	1666	1201	1454	1178	1612	1373	1498	1402	1681	1424	1359	975	1133	1254	1451	1020	1068	1275	1224	1273	1479
ENSMUSG00000009646	Pla2g12b	2	1	0	0	1	1	0	0	0	0	0	1	0	0	0	0	0	0	0	0	0	0	0	0
ENSMUSG00000009647	Mcu	1668	1592	1162	1487	1207	1297	1330	1961	1113	1286	1091	1368	2313	1809	1056	1222	1459	1342	999	1084	1346	1327	1021	1253
ENSMUSG00000009654	Oit3	27	52	36	45	22	22	17	18	34	48	38	26	19	36	20	32	21	21	19	21	18	28	21	30
ENSMUSG00000009670	Tex11	3	4	0	0	1	11	0	1	0	3	2	0	3	5	3	3	2	4	1	0	0	5	3	0
ENSMUSG00000009681	Bcr	3420	3290	3131	4415	2994	4068	3197	5228	2999	3460	3273	4789	4983	3710	3663	3372	3912	3720	3450	3340	2953	3078	2956	2724
ENSMUSG00000009687	Fxyd5	151	114	111	151	190	117	118	158	101	134	175	213	220	216	153	243	202	244	195	279	200	216	181	281
ENSMUSG00000009731	Kcnd1	92	89	84	87	134	111	71	109	66	110	93	104	222	187	143	141	209	204	179	169	91	109	96	85
ENSMUSG00000009733	Tfcp2	1175	1154	1032	1272	903	1261	1094	1495	1075	1209	909	1321	1286	1203	721	834	1139	1036	713	785	1181	985	762	907
ENSMUSG00000009734	Pou6f2	24	33	21	36	5	6	6	8	33	43	26	45	128	78	71	43	163	120	90	96	69	85	35	30
ENSMUSG00000009739	Pou6f1	594	568	477	400	298	372	352	342	406	451	257	418	1560	1161	629	603	974	1187	572	458	524	620	265	244
ENSMUSG00000009741	Ubp1	3119	2564	2809	3346	2276	2612	2711	3944	2953	2568	2428	3708	3306	2756	2218	2223	2416	2024	2098	2061	2852	2442	2331	2481
ENSMUSG00000009772	Nuak2	18	20	8	30	31	39	46	90	20	19	21	37	497	364	591	446	376	520	553	390	538	503	629	649
ENSMUSG00000009828	Ick	3623	3666	3363	3868	2740	3775	3113	4019	3184	3574	2580	3978	4187	3239	2327	2149	3232	2428	2284	2123	2752	2803	2005	2083
ENSMUSG00000009863	Sdhb	4118	4037	3995	4969	4412	4419	3892	5456	3605	3925	3941	4694	5123	4629	3724	4152	3765	5148	4060	4231	3897	4075	4317	5669
ENSMUSG00000009876	Cox4i2	354	328	328	454	327	349	314	345	285	267	301	300	88	102	72	108	69	99	44	72	97	82	103	122
ENSMUSG00000009894	Snap47	3537	3618	2836	4115	3501	3535	2542	4484	3019	3781	3719	4163	6160	5676	4487	4492	4368	6582	4987	4241	3318	3959	3844	4169
ENSMUSG00000009900	Wnt3a	127	198	141	154	89	118	87	68	94	123	85	94	211	185	215	149	132	215	164	137	252	258	293	305
ENSMUSG00000009905	Kdsr	546	605	514	693	465	567	469	583	506	572	441	609	496	501	254	314	390	362	225	302	394	368	290	388
ENSMUSG00000009907	Vps4b	2660	2851	2373	2982	2733	3116	2499	3757	2378	2598	2894	3179	3058	2643	2285	2224	2506	2119	2230	2356	2904	2576	2507	2889
ENSMUSG00000009927	Rps25	2925	2832	2714	3396	2968	2410	2492	3158	2455	2614	3156	3043	2852	2547	2190	2632	2076	2664	2430	2553	2604	2559	3190	3957
ENSMUSG00000009941	Nxf2	46	30	18	27	25	29	33	17	37	16	21	38	40	20	35	19	26	14	17	21	18	22	18	28
ENSMUSG00000009995	Taz	880	923	868	1019	736	871	762	968	866	881	722	943	848	839	572	579	692	828	587	560	837	766	709	843
ENSMUSG00000010021	Kif19a	8	9	5	4	6	7	14	23	6	4	12	10	265	215	112	103	152	207	91	83	54	66	51	31
ENSMUSG00000010025	Aldh3a2	931	1019	843	1089	943	841	759	995	789	1004	924	1058	1318	1190	930	1088	982	939	958	948	905	941	904	906
ENSMUSG00000010044	Zmynd10	13	14	9	13	3	3	3	7	7	9	9	8	6	6	2	3	7	7	4	4	6	13	6	7
ENSMUSG00000010045	Tmem115	1560	1403	1233	1687	1487	1280	1030	1572	1239	1399	1635	1636	1771	1488	1433	1638	1296	1442	1496	1601	1358	1248	1633	1842
ENSMUSG00000010047	Hyal2	3826	3474	3546	4751	3553	3460	3333	4791	3404	3712	3573	4556	3518	3171	2800	3090	2772	3290	2849	3037	3184	3115	3840	3973
ENSMUSG00000010048	Ifrd2	1184	988	1152	1328	998	975	962	1461	1058	1063	980	1297	921	904	731	792	680	792	682	750	1003	879	1086	1219
ENSMUSG00000010051	Hyal1	149	148	165	208	107	170	125	206	158	167	135	224	106	104	80	90	109	73	64	80	125	111	103	91
ENSMUSG00000010054	Tusc2	1165	1051	1164	1373	974	993	1155	1520	1137	1133	924	1532	1638	1550	1381	1166	1225	1998	1508	1287	1214	1368	1479	1492
ENSMUSG00000010057	Nprl2	633	567	552	708	528	643	564	665	547	553	511	707	706	651	416	521	501	785	503	533	512	554	463	641
ENSMUSG00000010064	Slc38a3	193	178	169	178	146	125	121	166	172	183	183	194	484	360	329	338	311	382	382	325	262	264	305	363
ENSMUSG00000010066	Cacna2d2	137	138	95	117	53	59	62	32	183	201	102	163	1088	790	567	488	734	832	453	438	326	410	179	156
ENSMUSG00000010067	Rassf1	1090	1080	950	1330	608	866	745	932	960	1052	542	1287	1050	1038	486	551	746	885	441	528	776	771	556	677
ENSMUSG00000010080	Epn3	147	151	153	238	181	211	163	305	165	177	180	224	77	104	39	93	56	69	29	74	107	97	106	124
ENSMUSG00000010086	Rnf112	18	12	9	7	35	23	34	40	12	22	19	22	248	192	110	128	147	191	85	80	28	52	16	16
ENSMUSG00000010095	Slc3a2	2871	2787	2810	3223	2821	2781	2446	2948	2561	2842	2918	3172	3548	2871	2733	2833	2623	3204	3056	2918	3171	2916	3421	4130
ENSMUSG00000010097	Nxf1	6787	6594	5964	7588	4922	6602	5792	8002	6408	6663	5200	7963	6662	6373	4216	4433	5139	6065	4334	4393	6088	5772	5256	6208
ENSMUSG00000010110	Stx5a	3131	3021	2648	3318	2760	3017	2505	3210	2669	2924	2509	3214	3280	3036	1989	2420	2374	2889	1993	2326	2684	2561	2293	3064
ENSMUSG00000010122	Slc47a1	5	4	6	5	9	3	4	3	2	4	3	1	4	6	3	14	2	6	3	3	9	2	9	4
ENSMUSG00000010136	Pifo	0	0	0	0	1	0	0	0	0	0	0	1	4	1	0	1	0	5	3	2	1	2	1	3
ENSMUSG00000010142	Tnfrsf13b	26	51	27	33	21	18	9	33	22	39	28	33	60	54	26	31	32	61	39	28	43	47	40	42
ENSMUSG00000010154	Spire2	32	52	38	60	47	64	61	131	29	29	40	75	522	394	423	324	379	671	463	354	184	258	201	210
ENSMUSG00000010175	Prox1	849	797	481	718	151	169	220	356	193	390	217	159	1981	1369	1250	1068	1363	890	1139	900	744	848	608	571
ENSMUSG00000010205	Raver1	9341	8981	8557	10631	8978	9665	7683	11522	8107	9269	9488	11187	8412	7162	6430	6758	6552	6119	6895	6526	8430	7421	9289	9795
ENSMUSG00000010277	2610507B11Rik	9732	9949	9035	11378	8104	9370	7883	11916	8648	10340	7915	12597	10936	9584	7849	7554	8759	6663	7369	7048	9224	9274	8536	7688
ENSMUSG00000010290	AI597479	1475	1621	1436	1838	1375	1642	1329	1819	1394	1544	1612	2052	2082	1631	1579	1346	1513	1235	1573	1368	1788	1471	1393	1527
ENSMUSG00000010307	Tmem86a	416	424	400	399	527	431	347	461	369	455	417	401	666	649	363	499	536	617	398	456	388	376	392	353
ENSMUSG00000010311	Optc	18	25	14	12	20	9	8	11	9	18	15	10	130	117	113	90	87	139	98	63	48	59	31	40
ENSMUSG00000010342	Tex14	8	9	9	9	7	9	7	15	4	6	5	8	28	56	9	21	17	18	8	8	13	10	8	10
ENSMUSG00000010358	Ifi35	74	67	59	73	57	34	36	49	62	62	59	51	62	88	34	49	38	79	49	56	53	61	59	87
ENSMUSG00000010362	Rdm1	552	619	410	579	491	465	441	565	404	478	455	458	445	438	392	394	318	497	407	401	369	421	395	469
ENSMUSG00000010376	Nedd8	4476	4180	4330	5572	4594	4264	4091	5471	4148	4185	4071	5440	4986	4447	3766	4024	3494	5339	4052	3962	4107	4084	4736	5834
ENSMUSG00000010392	Gosr1	1407	1640	1225	1623	1302	1565	1240	1719	1201	1519	1124	1493	1871	1693	1208	1189	1519	1190	1230	1149	1400	1381	1233	1201
ENSMUSG00000010406	Mrpl52	1449	1350	1356	1729	1614	1467	1460	1785	1220	1272	1285	1519	1631	1450	1137	1421	1133	1850	1340	1336	1317	1380	1433	1762
ENSMUSG00000010435	Spaca7	0	0	0	0	0	0	0	0	0	0	0	0	0	0	0	0	0	1	0	0	0	0	0	0
ENSMUSG00000010453	Kansl3	3363	3401	3000	3900	2827	3980	3599	5199	3120	3301	2157	4209	3366	3133	1778	1991	2701	2561	1803	1942	3247	2947	2282	2295
ENSMUSG00000010461	Eya4	1214	1213	872	1212	1175	1628	1430	1508	691	995	685	1010	1162	1098	510	619	1056	407	390	711	644	652	425	404
ENSMUSG00000010476	Ebf3	5668	5550	3784	4810	1184	924	1057	1510	3301	4350	3705	4154	10217	6854	6067	5151	9060	7086	6329	6475	4446	4949	3572	3426
ENSMUSG00000010492	Uckl1os	0	0	1	0	16	6	7	2	0	0	1	0	2	0	0	1	1	0	1	3	1	0	0	1
ENSMUSG00000010505	Myt1	3	5	4	3	19	23	100	150	7	3	1	1	5562	3956	4727	3428	4126	3957	4697	3286	2053	2808	2150	1696
ENSMUSG00000010517	Faf1	2580	2520	2162	3030	2409	2503	2171	3191	2142	2432	2563	2994	3323	2633	2529	2553	2547	2862	2555	2550	2661	2546	2577	3188
ENSMUSG00000010529	Gm266	119	116	118	223	461	195	254	305	155	190	191	255	150	170	76	172	115	108	93	202	186	171	194	227
ENSMUSG00000010538	Tsacc	18	23	11	22	18	12	17	30	13	18	17	30	21	25	13	12	22	22	11	28	24	31	22	31
ENSMUSG00000010554	Mettl16	2122	2073	1958	3013	1991	2453	2144	3652	1831	2119	1999	3191	2370	1946	2004	1771	1857	1772	1860	1830	1919	1912	2182	2146
ENSMUSG00000010592	Dazl	1	1	2	0	2	1	2	0	0	0	0	0	3	106	3	27	0	0	0	0	3	1	2	1
ENSMUSG00000010601	Apol7a	0	0	0	0	1	0	0	0	0	0	0	0	1	0	0	0	0	0	0	0	0	0	0	0
ENSMUSG00000010607	Pigyl	530	558	444	511	501	405	425	413	411	543	394	430	562	580	375	431	409	644	384	438	431	487	376	479
ENSMUSG00000010608	Rbm25	5585	5845	5070	6897	4011	6244	5169	7921	5185	5732	4467	7602	6188	5247	3694	3442	4873	3627	3338	3328	5579	5237	4127	4339
ENSMUSG00000010609	Psen2	271	261	190	288	155	116	115	159	237	247	325	265	314	318	158	274	239	302	182	272	222	231	203	292
ENSMUSG00000010651	Acaa1b	11	65	17	80	43	87	10	78	17	84	82	77	68	80	59	79	42	95	61	78	46	61	63	89
ENSMUSG00000010660	Plcd1	812	728	670	744	531	504	491	633	706	799	755	776	1102	1009	640	776	835	995	760	696	790	762	746	805
ENSMUSG00000010663	Fads1	6755	6474	5761	7679	7732	7483	5972	8516	6270	6822	8169	8631	8716	7134	6509	7333	6641	7089	7155	7633	7346	6704	7886	9357
ENSMUSG00000010721	Lmbr1	358	424	335	450	389	416	371	508	368	410	368	485	711	569	581	499	589	556	590	539	469	468	440	463
ENSMUSG00000010751	Tnfrsf22	441	459	387	485	349	471	331	421	365	486	386	519	484	410	260	261	376	311	252	319	396	313	257	309
ENSMUSG00000010755	Cars	1350	1319	1280	1650	1300	1569	1321	1749	1207	1388	1285	1679	1804	1525	1348	1248	1283	1597	1489	1318	1580	1528	1799	1916
ENSMUSG00000010760	Phlda2	155	97	113	158	171	15	45	32	94	84	105	99	44	64	26	43	34	38	21	33	22	18	27	23
ENSMUSG00000010796	Asz1	0	0	0	0	10	2	6	0	0	0	0	0	1	12	3	1	0	0	0	0	2	0	0	1
ENSMUSG00000010797	Wnt2	85	60	75	82	2392	506	1170	742	96	103	110	213	409	320	161	214	266	214	142	129	157	172	127	192
ENSMUSG00000010803	Gabra1	18	28	7	16	75	18	29	40	16	32	13	9	73	93	19	53	36	35	28	56	75	62	50	42
ENSMUSG00000010825	Grid2ip	47	34	29	36	30	13	17	11	25	29	31	38	11	20	10	6	15	19	19	16	19	12	15	15
ENSMUSG00000010830	Kdelr3	787	742	539	584	646	176	264	243	394	509	514	406	1412	1219	585	987	756	902	573	630	555	496	450	643
ENSMUSG00000010841	1700006E09Rik	0	0	0	0	0	0	0	0	0	0	0	0	1	0	0	1	1	0	0	0	0	0	0	0
ENSMUSG00000010911	Apip	992	781	870	1024	989	821	781	914	887	744	881	1048	1118	802	657	834	750	798	678	852	867	683	657	1017
ENSMUSG00000010914	Pdhx	1280	1272	1143	1444	1047	1258	1121	1608	1238	1160	1170	1424	1458	1354	1241	1187	1069	1412	1241	1220	1175	1244	1264	1453
ENSMUSG00000010936	Vac14	1649	1454	1446	1848	1655	1755	1434	2298	1519	1597	1574	1930	2120	1769	1422	1468	1536	1869	1633	1511	1746	1696	1770	2003
ENSMUSG00000011008	Mcoln2	24	18	5	5	7	4	3	16	14	17	13	12	8	24	5	13	5	14	9	11	25	21	11	35
ENSMUSG00000011034	Slc5a1	1	8	5	5	0	1	1	1	1	2	1	1	1	0	0	5	0	1	0	1	0	2	0	0
ENSMUSG00000011052	1700049J03Rik	0	0	0	0	0	0	0	0	0	0	0	0	0	0	0	0	0	0	0	0	0	0	0	0
ENSMUSG00000011096	Akt1s1	2634	2376	2343	2883	2742	2465	2182	3116	2136	2250	2262	2589	2921	2722	1958	2409	2133	2915	2199	2331	2455	2351	2684	3010
ENSMUSG00000011114	Tbrg1	4304	3795	3497	4385	4015	3254	2798	3973	3255	3623	4497	4256	5574	4798	3865	4718	3648	4629	4090	4301	3784	3597	4184	5445
ENSMUSG00000011118	Panx3	58	26	12	19	0	0	0	0	5	38	0	0	1	4	0	1	5	3	1	2	0	0	0	0
ENSMUSG00000011148	Adssl1	253	194	172	204	94	33	52	111	161	186	154	175	274	234	103	175	164	168	117	146	268	216	171	227
ENSMUSG00000011154	1700026D08Rik	8	13	2	6	5	11	10	7	7	3	0	3	5	20	2	13	3	3	4	3	1	0	0	2
ENSMUSG00000011158	Brf1	2079	1918	1784	2207	1624	2067	1689	2367	1828	1882	1453	2339	2402	2038	1307	1371	1863	1903	1326	1312	1916	1832	1451	1512
ENSMUSG00000011171	Vipr2	129	156	88	161	93	178	88	90	97	189	157	155	150	112	108	107	91	71	81	88	98	74	63	83
ENSMUSG00000011179	Odc1	3859	3192	3922	4054	4125	3470	3825	4219	3530	3307	4765	4543	4598	3632	2725	4551	3314	3388	2804	4499	3777	3245	3079	5760
ENSMUSG00000011254	Thg1l	1056	1054	1196	1311	1018	1061	1040	1337	1053	1166	757	1343	1040	862	770	628	790	921	801	644	994	952	941	919
ENSMUSG00000011256	Adam19	3558	3363	2612	3337	2917	2747	2446	3810	2435	3492	2639	3515	6936	5465	3545	4200	5583	3961	4043	4276	4238	4052	3434	3147
ENSMUSG00000011257	Pabpc4	2085	1697	1808	2295	1924	1828	1748	2760	1680	1844	1912	2520	2193	1737	1550	1694	1539	1474	1551	1556	2227	1801	2331	2374
ENSMUSG00000011263	Exoc3l2	148	75	118	142	149	99	142	159	104	76	115	179	127	103	98	131	106	129	113	104	172	96	174	193
ENSMUSG00000011267	Zfp296	6	1	18	12	7	16	6	5	9	4	3	19	7	3	2	6	6	2	2	5	6	3	8	0
ENSMUSG00000011305	Plin5	5	3	2	1	2	3	5	2	5	6	2	3	2	4	1	3	1	4	3	1	3	1	2	0
ENSMUSG00000011306	Sugp1	1882	1790	1740	1768	1626	1830	1570	1946	1520	1733	1687	1766	2105	1856	1277	1456	1548	1917	1361	1477	1752	1706	1533	1909
ENSMUSG00000011349	Dmrtc2	2	3	0	3	0	4	0	0	0	1	0	0	0	3	0	1	2	0	0	0	1	1	0	0
ENSMUSG00000011350	Gm5893	0	0	0	0	0	0	0	0	0	0	0	0	0	0	0	0	0	0	0	0	0	0	0	0
ENSMUSG00000011382	Dhdh	138	148	157	172	91	122	119	205	114	177	114	182	190	166	136	123	125	82	103	81	183	135	137	148
ENSMUSG00000011427	Zfp790	1021	958	812	1183	768	950	795	1235	891	924	835	1265	1344	1025	908	841	1063	821	797	759	878	893	721	774
ENSMUSG00000011463	Cpb1	1	2	2	1	2	0	2	0	1	0	1	1	13	4	8	6	5	3	1	3	2	2	5	2
ENSMUSG00000011486	Slc25a41	0	0	2	3	1	4	0	3	2	2	4	0	2	3	0	1	0	0	1	0	0	1	0	0
ENSMUSG00000011589	Fsd1	510	441	454	550	468	500	485	670	441	444	463	616	1052	872	740	643	711	1256	845	753	584	598	592	641
ENSMUSG00000011632	Pinlyp	1	0	3	0	0	1	0	0	0	0	0	2	0	1	0	1	0	1	0	1	2	0	0	0
ENSMUSG00000011658	Fuz	317	368	292	347	234	212	178	224	286	331	237	336	275	307	227	248	228	330	220	220	271	288	255	315
ENSMUSG00000011751	Sptbn4	25	31	26	29	40	25	21	16	18	29	23	21	149	106	65	73	110	119	64	78	34	43	19	12
ENSMUSG00000011752	Pgam1	931	877	990	1296	998	927	927	1305	819	852	1058	1431	1072	878	856	965	837	831	928	993	1201	1030	1086	1618
ENSMUSG00000011831	Evi5	2665	3021	2361	3478	2220	2831	2501	3842	2387	2942	2730	3769	2981	2675	2101	2120	2553	1465	1807	1964	2566	2429	2077	1976
ENSMUSG00000011832	Evi5l	1875	1824	1504	1915	1286	1668	1347	1845	1543	1698	1253	1769	3331	2760	1867	1848	2369	3064	1909	1749	1663	2048	1380	1369
ENSMUSG00000011837	Snapc2	1861	1570	1595	2071	1686	1676	1537	2168	1671	1700	1839	2023	1865	1691	1384	1591	1224	1852	1509	1445	1685	1445	1697	2159
ENSMUSG00000011877	Git1	4424	4166	3867	5382	3469	3901	3679	5659	3711	4110	3631	5682	5426	4756	3449	3743	3971	4490	3419	3465	4296	4210	3846	3975
ENSMUSG00000011884	Gltp	1814	1855	1670	2060	1651	1567	1360	1957	1620	1943	1934	2299	2007	1701	1491	1657	1539	1663	1471	1492	1713	1574	1716	1961
ENSMUSG00000011958	Bnip2	2445	2544	2241	3099	2262	2727	2439	3397	2251	2395	2120	3051	2929	2574	1827	2156	2107	2030	1848	1921	2453	2348	2298	2597
ENSMUSG00000011960	Ccnt1	2297	2530	2181	3225	2174	2945	2439	4069	1986	2408	2594	3466	2981	2415	2614	2187	2548	1608	2271	2362	2580	2291	2597	2354
ENSMUSG00000012017	Scarf2	3738	3423	2845	3725	2178	2231	1646	1905	2744	3310	2403	3502	3418	3138	1504	2156	2635	2545	1516	1798	2385	2379	1993	1863
ENSMUSG00000012042	4930579F01Rik	0	3	0	1	5	11	3	2	1	1	2	4	1	5	0	0	0	1	0	0	1	1	1	0
ENSMUSG00000012076	Brms1l	1539	1821	1463	1905	1298	1747	1466	1867	1365	1670	1161	1790	1787	1848	1160	1169	1420	1403	1074	1140	1419	1357	1035	1152
ENSMUSG00000012114	Med15	2209	2020	1966	2345	1781	2172	1773	2562	1801	1991	2100	2496	2579	2066	1604	1843	1888	1848	1772	1735	1961	1842	1983	2088
ENSMUSG00000012117	Dhdds	2329	2290	2026	2627	2404	2321	1987	2747	1914	2158	2354	2504	2643	2237	1869	2178	1836	2175	1929	2031	2082	2021	2140	2556
ENSMUSG00000012123	Aim1l	145	163	153	206	129	159	88	160	126	175	130	139	55	41	31	36	36	25	20	27	105	105	88	104
ENSMUSG00000012126	Ubxn11	89	101	68	74	59	42	43	76	77	95	63	87	93	90	54	55	64	73	53	81	72	51	59	81
ENSMUSG00000012187	Mogat1	2	3	4	2	1	0	1	2	1	0	6	6	3	1	0	2	3	2	1	8	1	2	5	2
ENSMUSG00000012211	Tex22	0	0	0	0	0	0	0	0	3	1	0	0	1	1	0	0	0	0	1	0	0	0	0	0
ENSMUSG00000012282	Wnt8a	1	4	1	3	0	0	1	1	5	2	4	8	9	12	20	12	6	14	7	3	9	10	7	12
ENSMUSG00000012296	Tjap1	2155	2038	2043	2653	1790	2595	1902	2690	1952	2186	1697	2603	1975	1823	1133	1349	1418	1576	1089	1134	1948	1708	1625	1750
ENSMUSG00000012350	Ehf	3	6	0	3	51	51	48	22	1	0	0	2	2	5	0	6	1	1	0	3	1	1	1	0
ENSMUSG00000012396	Nanog	1	4	4	3	4	3	1	1	0	4	1	1	15	20	3	11	8	17	5	7	4	3	6	3
ENSMUSG00000012405	Rpl15	2829	3897	2791	5249	3910	3741	3023	5659	2859	3377	4823	5243	4604	3839	3549	4081	3449	3826	3430	4230	3720	3382	3157	5014
ENSMUSG00000012422	Tmem167	4116	4261	3595	4666	5374	4830	4269	5470	3445	4017	4539	5145	5700	4524	4152	4036	4313	3285	3776	4141	4404	4058	4217	4367
ENSMUSG00000012428	Steap4	27	15	8	17	27	12	6	9	17	27	32	24	73	70	27	51	150	96	48	100	49	48	22	23
ENSMUSG00000012429	Mplkip	530	617	441	684	694	650	549	808	536	526	526	713	611	530	445	430	475	491	432	480	594	605	561	599
ENSMUSG00000012443	Kif11	6916	7642	6571	8640	6136	8849	6991	10344	6073	6968	6468	9427	6076	4698	5072	4509	4843	3479	4518	4488	7244	5982	6540	7140
ENSMUSG00000012483	Rpa3	559	768	637	886	655	727	724	881	647	633	627	867	636	582	558	486	489	553	514	510	692	602	604	781
ENSMUSG00000012519	Mlkl	5	5	2	6	4	4	8	3	9	3	8	7	8	12	2	12	6	4	3	7	7	8	6	8
ENSMUSG00000012520	Phox2b	0	1	1	2	51	68	312	745	3	0	1	5	107	261	81	183	47	33	90	59	2	9	64	11
ENSMUSG00000012535	Tnpo3	6069	6331	5706	7673	6211	7212	5942	9124	5594	6356	6048	8296	7266	5941	5318	5245	5632	4730	5011	5027	6334	5841	6221	6277
ENSMUSG00000012609	Ttll5	887	962	918	1224	700	909	881	1343	842	984	765	1418	1173	969	763	710	883	768	658	637	971	941	783	801
ENSMUSG00000012640	Zfp715	964	1119	864	1057	848	928	807	1082	833	961	905	1018	1183	1113	829	797	932	656	855	778	877	847	816	919
ENSMUSG00000012705	Retn	1	0	0	0	1	1	0	0	0	0	0	0	1	0	0	3	1	1	1	3	0	0	1	0
ENSMUSG00000012777	Acpt	1	1	5	8	0	1	4	1	3	1	6	9	0	0	0	0	0	0	0	0	0	0	0	0
ENSMUSG00000012819	Cdh23	14	8	9	7	4	9	1	23	8	20	9	10	11	22	12	23	15	8	7	12	20	20	10	12
ENSMUSG00000012848	Rps5	35580	33031	34168	41208	36821	29826	29422	39458	30958	31059	40463	37707	33179	30496	30439	35025	23188	33440	33433	33814	30382	30543	39743	51237
ENSMUSG00000012889	Podnl1	49	19	10	24	5	0	2	2	5	15	6	10	2	4	3	5	21	13	5	11	0	4	1	0
ENSMUSG00000013033	Adgrl1	8061	7955	6912	8619	5469	8385	6257	8214	6698	7776	4759	8940	11443	9223	5203	5382	8442	7438	4572	4599	5718	5875	3452	3478
ENSMUSG00000013076	Amotl1	10244	10570	9374	12132	8313	13048	9522	14195	8740	10744	8748	13444	8864	7792	4616	5470	7088	3873	3984	4639	7838	7278	5819	4967
ENSMUSG00000013083	2200002J24Rik	0	2	1	0	0	0	0	0	0	0	0	1	1	1	0	0	0	0	0	0	1	0	0	0
ENSMUSG00000013089	Etv5	2224	2106	1795	2746	1047	1060	767	1305	1863	2012	2372	3123	1743	1434	980	1124	1537	1261	1075	1348	1651	1501	1271	1539
ENSMUSG00000013091	Tmem190	0	0	0	0	0	0	0	0	0	0	0	0	0	0	0	0	0	0	0	0	1	0	0	0
ENSMUSG00000013150	Gfod2	1044	1006	1008	1448	914	1125	1033	1636	1034	1145	1001	1504	1907	1492	1536	1296	1455	2100	1598	1452	1080	1189	1290	1226
ENSMUSG00000013155	Enkd1	425	422	438	501	340	429	403	525	416	455	301	527	345	335	227	255	275	337	240	242	374	385	365	412
ENSMUSG00000013158	4933405L10Rik	1	1	1	1	2	2	2	0	0	1	0	1	1	1	0	2	0	0	0	1	1	0	1	3
ENSMUSG00000013160	Atp6v0d1	2943	2716	2453	3107	2600	2024	1998	2820	2495	2677	3126	2959	5350	4677	4187	4393	4051	5658	4787	4590	3311	3621	3616	4396
ENSMUSG00000013236	Ptprs	8857	9303	7113	9810	5919	10684	8191	12533	7248	9281	5249	10334	14320	12046	6340	6518	10639	9447	5607	6021	8765	8760	5497	4893
ENSMUSG00000013275	Slc41a1	1349	1339	1214	1786	1080	1283	930	1609	1176	1350	1296	1769	1579	1336	948	1033	1218	884	942	985	1243	1108	1174	1126
ENSMUSG00000013338	Fer1l4	3	0	0	3	2	0	1	0	0	1	1	2	0	1	0	1	2	0	2	0	0	0	0	0
ENSMUSG00000013353	4931406B18Rik	0	0	1	0	0	0	0	0	1	1	0	0	0	0	0	0	0	0	0	0	0	1	0	0
ENSMUSG00000013367	Iglon5	1624	1525	1262	1753	806	1333	864	749	1393	1544	1251	1709	2442	1880	1451	1281	1732	2550	1593	1357	934	1196	792	742
ENSMUSG00000013415	Igf2bp1	7750	6424	7020	11226	7829	8715	9099	15561	8316	8286	8940	14822	6066	4774	5832	5120	5529	3815	5528	5706	7951	6334	9089	10291
ENSMUSG00000013418	B4galnt2	0	1	0	0	33	8	23	23	0	0	1	0	3	1	0	0	0	0	0	1	0	1	0	0
ENSMUSG00000013419	Zfp651	1654	1498	1353	1494	905	1171	1115	1307	1279	1389	811	1407	1997	1715	901	965	1273	1517	873	865	1212	1211	771	774
ENSMUSG00000013465	Nelfb	4144	4137	3875	4840	3720	3950	3378	4700	3674	3985	4218	4919	4385	3863	3141	3307	3283	3903	3329	3422	3830	3566	3951	4474
ENSMUSG00000013483	Card14	46	57	30	52	14	36	21	26	40	49	32	44	13	14	3	12	18	15	2	7	20	15	5	20
ENSMUSG00000013495	Tmem175	468	482	420	428	464	351	307	341	376	462	403	392	586	605	393	459	513	478	340	386	429	446	341	411
ENSMUSG00000013523	Bcas1	10	27	20	28	13	26	27	36	16	16	11	17	231	260	78	77	54	192	28	31	15	37	18	18
ENSMUSG00000013539	Tango2	279	282	276	323	227	222	216	317	281	260	269	304	623	559	528	454	428	703	518	458	358	399	391	467
ENSMUSG00000013562	4833413E03Rik	0	1	1	0	0	0	0	0	0	0	0	0	0	0	0	0	0	0	0	0	0	0	0	0
ENSMUSG00000013584	Aldh1a2	4590	5503	3028	2400	6804	3522	5662	11522	2983	2848	2761	2836	1933	1911	797	2305	2872	2579	2242	5146	1021	1436	2523	1744
ENSMUSG00000013593	Ndufs2	8252	7557	7414	9117	7682	6773	6376	8930	6991	7194	7757	8956	8632	7615	7655	7108	6192	8313	7824	7090	7313	7368	9481	9743
ENSMUSG00000013611	Snx31	53	61	42	75	45	53	37	39	36	56	23	46	43	28	13	59	21	20	20	19	53	38	47	47
ENSMUSG00000013622	Atraid	1235	1241	966	1237	1025	880	748	869	910	1095	896	934	1452	1466	1033	1152	1088	1536	1011	1037	1069	1228	1002	1296
ENSMUSG00000013629	Cad	4958	5056	5031	6723	6341	5796	5058	8364	4344	5646	6415	7575	4844	3755	5480	4506	4099	2909	4794	4895	4768	4162	6642	7157
ENSMUSG00000013643	Lypd8	0	0	0	0	0	0	0	0	0	0	0	0	0	0	0	0	0	0	0	0	0	0	0	0
ENSMUSG00000013646	Sh3bp5l	1732	1746	1518	2148	1613	1856	1542	2389	1635	1629	1503	2115	2466	1980	1751	1600	1762	2238	1729	1672	1726	1823	1612	1792
ENSMUSG00000013653	1810065E05Rik	0	0	0	1	0	0	0	0	0	0	1	0	0	1	0	1	0	0	0	0	0	0	0	0
ENSMUSG00000013662	Atad1	2285	2483	2165	2956	2754	2572	2302	3211	2067	2288	2583	2959	4026	3078	3419	3033	3143	2521	3451	3018	2917	2689	2894	3270
ENSMUSG00000013663	Pten	1883	2116	1751	2388	1597	2200	1859	2946	1555	1961	1562	2348	3480	2887	2149	2038	2435	1515	1855	1753	1994	1974	1655	1595
ENSMUSG00000013668	4933402N03Rik	0	0	0	0	0	0	0	0	0	0	0	0	0	0	0	0	0	0	0	0	0	0	0	0
ENSMUSG00000013698	Pea15a	3075	2631	2584	3517	2901	2120	2145	3094	2614	3061	2581	3986	10003	8412	7006	6950	6398	9213	6521	6136	5430	5834	4825	5751
ENSMUSG00000013701	Timm23	239	200	269	335	304	247	292	383	204	230	248	328	258	266	215	269	183	260	228	280	223	265	327	333
ENSMUSG00000013707	Tnfaip8l2	18	35	27	26	26	18	11	24	12	26	20	23	33	56	34	29	40	71	22	26	22	43	30	29
ENSMUSG00000013736	Trnt1	1233	1391	1088	1719	1268	1492	1366	2011	1106	1268	1286	1731	1665	1499	1205	1191	1394	1213	1092	1213	1515	1419	1207	1512
ENSMUSG00000013766	Ly6g6e	32	35	25	34	32	33	18	31	25	30	27	36	6	3	0	1	4	12	2	1	7	2	10	13
ENSMUSG00000013787	Ehmt2	10236	9295	9072	11865	9134	10369	8619	13391	8764	9847	9576	12497	10271	9023	8081	8227	7953	9015	7983	8020	8826	8288	9502	9411
ENSMUSG00000013822	Elof1	2299	2317	2329	3081	2622	2300	2384	3146	2218	2295	2303	2814	2445	2168	2108	2114	1864	2668	2293	2157	2212	2207	2482	3053
ENSMUSG00000013833	Med16	2546	2289	2341	2808	2796	2729	2277	3796	2179	2426	2414	2932	3012	2557	2209	2476	2262	2790	2598	2493	2430	2479	2976	2970
ENSMUSG00000013846	St3gal1	2160	2126	1591	2620	1227	1434	1449	1937	1410	1990	1544	1977	3603	3014	1722	2442	2710	2104	1785	2095	2272	2135	1610	1726
ENSMUSG00000013858	Tmem259	2659	2550	2234	3013	2052	2592	2031	2931	2270	2486	1974	3006	2869	2686	1800	2087	2183	2846	1931	1802	2599	2395	2294	2396
ENSMUSG00000013878	Rnf170	369	401	324	392	303	405	349	431	292	347	292	402	420	372	272	264	357	299	260	253	345	349	274	283
ENSMUSG00000013921	Clip3	7656	6975	6274	8333	7357	8191	6330	9810	6539	7526	8171	8900	11037	9111	7822	8316	8401	8616	8327	8279	7698	7602	7500	8438
ENSMUSG00000013928	Thap8	1	0	0	0	0	0	0	2	1	0	0	0	0	0	0	0	0	0	0	0	1	3	0	1
ENSMUSG00000013936	Myl2	1	3	1	2	5	0	0	1	0	0	2	0	8	9	1	1	5	5	1	1	3	2	0	8
ENSMUSG00000013973	Dedd	1637	1582	1447	1954	1421	1302	1381	1897	1405	1481	1266	1872	1804	1631	1157	1225	1319	1565	1297	1216	1448	1377	1320	1485
ENSMUSG00000013974	Mcemp1	1	0	1	1	0	0	2	0	0	1	1	2	3	6	1	2	1	5	1	7	2	7	5	0
ENSMUSG00000013997	Nit1	995	956	936	1115	884	1011	837	1088	898	929	1035	1142	1140	1082	684	1097	823	1105	728	911	934	927	761	1318
ENSMUSG00000014030	Pax5	1	2	1	6	0	3	2	2	2	1	0	2	327	205	233	169	342	183	219	187	110	185	73	61
ENSMUSG00000014039	Prdm15	981	953	872	1214	652	991	930	1368	806	962	717	1351	1079	924	751	677	869	710	691	663	911	902	843	651
ENSMUSG00000014074	Rnf168	2515	2659	2305	3065	2023	2824	2304	3577	2082	2514	2032	3329	2599	2245	1696	1570	2015	1611	1440	1453	2509	2198	1766	1781
ENSMUSG00000014075	Tctex1d2	312	376	350	482	207	240	274	379	265	330	341	415	257	373	236	320	190	444	281	318	229	335	255	473
ENSMUSG00000014077	Chp1	2447	2297	2496	3278	2450	2891	2251	3250	2277	2331	2779	3335	3228	2436	2011	2544	2549	2050	2048	2542	2598	2155	2241	2997
ENSMUSG00000014104	Sval2	0	0	0	0	0	0	0	0	0	0	0	0	0	0	0	0	0	0	0	0	0	0	0	0
ENSMUSG00000014158	Trpv4	134	89	62	100	37	47	42	43	36	113	38	37	142	133	24	56	76	54	20	42	41	45	32	26
ENSMUSG00000014164	Klhl3	165	173	162	196	89	160	89	185	172	181	119	258	254	204	152	118	204	121	116	126	161	178	101	77
ENSMUSG00000014177	Tvp23b	688	698	764	842	782	564	670	702	619	586	724	805	974	828	658	747	704	565	634	660	740	580	560	785
ENSMUSG00000014195	Dnajc7	6926	6805	6092	8596	5360	6920	6035	8629	5891	6438	5448	8003	8144	7114	5489	5467	5966	7764	5557	5567	6531	6741	5790	6972
ENSMUSG00000014198	Zfp385c	19	16	14	13	18	23	24	54	9	12	17	16	21	12	3	12	18	15	6	10	9	7	9	6
ENSMUSG00000014226	Cacybp	3177	3519	3128	5050	3815	3845	3708	5764	2926	3379	3879	4975	4160	3561	3489	3571	3091	3216	3400	3503	3898	3606	4063	5185
ENSMUSG00000014232	Cluap1	478	468	410	466	373	369	372	368	331	472	369	428	523	453	332	384	406	466	307	321	384	314	324	427
ENSMUSG00000014243	Zswim7	239	185	169	217	221	178	158	181	183	181	201	214	245	210	132	181	183	193	180	170	174	188	178	248
ENSMUSG00000014245	Pigl	400	349	367	413	333	338	326	427	365	379	393	509	480	424	339	351	401	343	316	359	523	438	403	468
ENSMUSG00000014294	Ndufa2	2235	2210	2185	2797	2521	2175	2130	2744	1946	2131	2258	2545	2495	2181	1892	2185	1746	2716	2138	2159	1992	2062	2389	2892
ENSMUSG00000014301	Pam16	13	10	19	13	9	20	22	14	18	13	11	17	16	17	11	15	20	21	13	8	17	14	19	22
ENSMUSG00000014303	Glis2	2279	2338	1885	2816	1992	2325	2108	3431	2064	2307	1968	3166	2566	2422	1638	1776	2060	2161	1736	1647	2512	2373	2078	2298
ENSMUSG00000014313	Cox6c	3034	3131	2857	3820	4462	4630	3832	5536	2735	2753	3035	3507	3673	2950	2986	2994	2662	3704	3177	3318	3175	2965	3582	4473
ENSMUSG00000014329	Bicc1	2898	3008	2129	2606	2064	2776	1325	2015	1512	2530	1556	1944	3453	3284	1494	1949	2467	1571	1228	1378	1988	2061	1381	1510
ENSMUSG00000014349	Ube2z	5500	5803	5243	7035	5516	5892	5197	7590	4837	5433	5558	6974	6117	5569	4385	5024	4515	5211	4735	4818	4900	4791	5191	5804
ENSMUSG00000014351	Gip	0	0	0	0	0	0	0	0	0	0	0	0	0	1	0	0	0	1	1	0	0	0	0	0
ENSMUSG00000014353	Tmem87b	700	817	687	849	655	819	689	979	728	750	655	1024	1121	854	637	671	831	602	649	714	770	719	698	660
ENSMUSG00000014355	Anapc1	11558	12983	10610	13748	15250	14506	11381	16852	9824	13283	14159	15607	13408	10722	13735	11624	11200	7298	12623	11323	11689	10899	14915	13414
ENSMUSG00000014361	Mertk	1103	897	1121	1441	518	966	716	1122	1138	896	1113	1776	439	371	232	319	471	226	250	365	452	360	338	422
ENSMUSG00000014402	Tsg101	2237	2250	2066	2938	1998	2274	2002	2979	1990	2150	2208	2782	3281	2789	2372	2391	2336	3100	2434	2298	2219	2187	2080	2654
ENSMUSG00000014418	Hps5	1128	1149	980	1211	926	1116	914	1307	912	1127	943	1252	1376	1268	835	938	1089	864	776	847	1110	1056	877	949
ENSMUSG00000014426	Map3k4	2662	2583	2398	3336	2344	3081	2457	3999	2449	2667	2463	3384	2739	2329	2221	2137	2282	1950	2225	2140	2869	2602	2902	2936
ENSMUSG00000014444	Piezo1	2106	2076	1708	2416	2158	1996	1688	2566	1632	2204	1822	2659	2805	2485	1605	1917	2296	1424	1486	1774	2025	2003	1839	1902
ENSMUSG00000014453	Blk	0	1	0	0	1	0	0	2	0	0	0	0	0	3	1	0	2	1	0	0	0	0	1	0
ENSMUSG00000014470	Rnf166	875	875	763	979	666	898	692	1051	777	912	631	1033	927	926	512	638	742	836	601	541	811	746	652	747
ENSMUSG00000014496	Ankrd28	2243	2596	2169	2450	1794	2456	2085	2660	1878	2311	1882	2469	2443	2188	1692	1568	2034	1247	1486	1612	2316	2194	1962	1880
ENSMUSG00000014498	Ankrd52	3138	3144	2903	3906	2657	4053	3364	5156	2728	3325	2097	4409	3748	3119	1987	1971	2990	1814	1821	1850	3072	2829	2418	1850
ENSMUSG00000014503	Pkd2l2	3	1	1	2	0	2	2	2	0	2	2	0	2	2	0	3	2	1	0	2	3	2	3	1
ENSMUSG00000014504	Srp19	1129	1175	1035	1457	1095	1135	1051	1479	991	1065	991	1459	1447	1280	916	975	1079	1151	956	917	1284	1163	1095	1310
ENSMUSG00000014529	Tmbim7	0	0	0	0	0	0	0	0	0	0	0	0	0	0	0	0	0	0	0	0	0	0	0	0
ENSMUSG00000014542	Clec4f	0	1	0	2	1	0	0	0	0	1	0	1	0	0	0	0	0	0	0	1	0	0	0	0
ENSMUSG00000014543	Klra17	1	1	0	1	1	0	0	0	0	1	0	0	0	0	0	0	0	0	0	0	0	1	0	0
ENSMUSG00000014547	Wdfy2	411	376	416	461	392	471	402	572	361	451	369	636	524	479	440	398	468	182	367	343	439	422	418	306
ENSMUSG00000014550	Rbsn	2848	2851	2497	3192	2689	3037	2500	3523	2491	2743	2498	3293	3674	2859	2357	2383	2766	2309	2192	2155	2716	2581	2310	2359
ENSMUSG00000014551	Mrps25	1333	1343	1311	1789	1405	1276	1306	1834	1289	1301	1240	1686	1473	1373	1185	1204	1015	1441	1188	1214	1231	1269	1344	1815
ENSMUSG00000014554	Dguok	769	780	675	823	680	742	607	762	656	703	663	798	783	733	482	683	525	778	525	558	552	589	505	741
ENSMUSG00000014592	Camta1	707	794	760	784	811	1255	996	1387	607	665	575	953	2351	1744	1414	1270	1717	1571	1477	1238	1130	1259	1007	921
ENSMUSG00000014599	Csf1	442	437	398	474	433	330	244	367	343	399	314	448	843	692	354	495	521	486	319	380	546	492	425	526
ENSMUSG00000014601	Strip1	4458	4376	3877	4743	3595	4534	3340	4807	3798	4298	4327	4661	6305	4992	4244	4284	4586	5619	4384	4169	4549	4403	4336	4573
ENSMUSG00000014602	Kif1a	794	757	680	827	728	584	858	985	631	928	877	915	8142	5450	5975	4565	6468	6240	6256	5036	2266	3293	2465	1946
ENSMUSG00000014603	Alx3	911	845	787	1161	1266	2160	1601	3929	318	309	358	728	114	93	9	86	104	11	3	47	474	486	418	546
ENSMUSG00000014606	Slc25a11	3783	3577	3389	3987	3426	3025	2776	3543	3232	3528	3555	4021	4419	3668	3074	3433	3080	3956	3315	3243	3171	3231	3175	3859
ENSMUSG00000014609	Chrne	1	1	0	0	4	5	2	4	0	0	1	0	0	0	0	2	1	1	0	1	2	0	0	0
ENSMUSG00000014633	Cmc2	631	643	607	752	670	626	606	802	558	617	592	801	690	642	513	592	518	603	555	542	608	578	684	796
ENSMUSG00000014668	Chfr	949	997	1057	1272	948	1197	1237	1716	997	944	835	1226	2556	2083	2137	1913	1848	2364	2373	1883	1638	1810	1747	1761
ENSMUSG00000014686	Ceacam16	0	0	0	0	0	0	0	0	0	0	0	0	0	0	0	0	0	0	0	0	0	0	0	0
ENSMUSG00000014704	Hoxa2	45	42	41	56	135	204	165	318	52	54	21	64	324	264	219	140	294	425	303	239	347	334	244	281
ENSMUSG00000014725	Adam28	1	0	0	0	6	8	2	0	0	0	0	0	0	0	0	0	0	0	0	0	0	0	1	0
ENSMUSG00000014747	Ankrd53	0	0	0	1	0	2	1	0	0	0	1	1	0	0	0	2	0	0	0	0	0	0	0	0
ENSMUSG00000014748	Tex261	2871	2880	2538	3459	2968	2709	2255	3135	2369	2723	2822	3182	3356	2772	2318	2723	2440	2328	2403	2394	2760	2374	2637	3005
ENSMUSG00000014763	Fam120b	1826	1729	1615	2015	1541	1737	1523	2049	1524	1754	1717	2064	2361	1951	1571	1671	1894	1872	1621	1670	1646	1663	1524	1572
ENSMUSG00000014767	Tbp	1114	1165	1052	1471	1099	1318	1092	1784	1116	1106	1128	1607	1441	1276	1151	1122	1096	1035	1087	1082	1310	1197	1187	1427
ENSMUSG00000014769	Psmb1	7287	6727	6674	8643	7510	6309	6418	8671	6393	6357	7535	8064	7875	6706	7195	7402	5710	8091	7893	7525	6674	6581	8288	10415
ENSMUSG00000014771	Pdcd2	622	551	555	727	513	568	483	735	558	547	542	697	684	634	499	573	557	714	608	557	571	590	624	707
ENSMUSG00000014773	Dll1	291	281	271	336	79	83	71	109	205	269	199	269	2037	1441	1943	1290	1495	1704	1708	1273	1699	1695	1589	1617
ENSMUSG00000014776	Nol3	90	57	85	69	42	19	24	20	64	77	59	60	224	146	101	107	119	186	94	96	103	126	93	123
ENSMUSG00000014778	Fhod1	884	859	740	998	648	711	628	909	745	918	756	960	686	640	463	496	548	538	464	561	817	657	796	835
ENSMUSG00000014782	Plekhg4	20	20	15	25	6	12	14	12	29	26	6	27	19	20	6	12	9	18	12	4	13	15	7	11
ENSMUSG00000014786	Slc9a5	332	331	268	371	131	217	247	280	304	309	154	343	209	251	112	114	181	201	128	116	229	210	142	160
ENSMUSG00000014791	Elmo3	115	159	136	150	82	117	95	145	117	163	103	106	59	72	39	54	52	52	31	41	81	97	69	99
ENSMUSG00000014813	Stc1	341	384	297	393	209	202	250	317	196	345	328	349	418	360	121	219	401	235	132	240	326	262	167	165
ENSMUSG00000014837	4931428F04Rik	1430	1481	1235	1534	1254	1586	1266	1528	1321	1630	1166	1597	4270	3272	2530	2112	3162	3956	2710	2425	1805	2243	1456	1398
ENSMUSG00000014846	Tppp3	436	446	340	480	98	88	135	257	226	322	272	306	2406	1991	2001	1738	1798	3753	2464	1950	1347	1682	1485	1791
ENSMUSG00000014850	Msh3	1898	1931	1702	2303	1516	2159	1714	2506	1685	1943	1817	2433	1755	1523	1184	1214	1432	1332	1166	1232	1678	1577	1590	1601
ENSMUSG00000014852	Adamts13	0	1	0	1	0	1	0	1	0	1	0	0	0	1	0	0	1	1	2	0	3	0	1	1
ENSMUSG00000014856	Tmem208	607	617	597	742	543	475	508	671	610	571	583	698	824	721	665	648	586	915	735	771	615	643	711	833
ENSMUSG00000014859	E2f4	3218	2900	3105	3878	2549	3255	2962	4436	2935	3111	2507	4230	2983	2799	2004	1993	2216	2609	2010	1923	2840	2817	2592	2901
ENSMUSG00000014867	Surf4	10050	9595	8362	11314	10324	7643	6702	9436	8362	9245	12053	11731	13412	11086	9938	11578	9589	8946	9848	10246	9656	8598	10861	12360
ENSMUSG00000014873	Surf2	680	596	598	785	466	604	550	794	592	621	504	758	768	682	457	504	554	742	508	518	618	592	484	660
ENSMUSG00000014905	Dnajb9	452	471	339	636	506	471	390	709	388	440	588	589	786	701	856	823	618	513	775	761	542	516	661	628
ENSMUSG00000014907	Naf1	572	498	478	552	445	518	436	719	486	518	565	686	565	430	429	405	414	349	379	386	514	484	463	592
ENSMUSG00000014932	Yes1	1112	1580	1279	1643	1032	1260	1016	1575	1110	1397	1339	1671	1535	1325	1219	1160	1141	676	1137	1133	1350	1257	1118	1226
ENSMUSG00000014956	Ppp1cb	7613	10653	7905	11380	8769	8937	7904	11437	7098	9228	11449	11749	10634	9337	9299	9219	8282	6453	8569	9184	9886	8839	8920	10513
ENSMUSG00000014959	Gorasp2	4596	4245	3733	4916	4913	4399	3649	5388	3750	4141	5026	5163	5769	4973	4099	4821	4151	4250	4155	4527	4488	4097	5200	5974
ENSMUSG00000014980	Tsen15	691	688	637	825	559	571	527	673	642	668	679	809	622	602	419	539	456	575	415	517	626	503	605	879
ENSMUSG00000015001	Oc90	1	1	4	2	0	0	0	0	0	1	0	0	3	1	3	1	4	2	1	5	0	0	0	0
ENSMUSG00000015002	Efr3a	1688	1812	1435	1785	2050	2368	1566	2281	1322	1637	1516	1930	2146	1928	1560	1730	1597	1081	1430	1398	1657	1576	1430	1465
ENSMUSG00000015013	Trappc2l	571	530	537	610	545	456	412	490	484	500	500	552	829	711	599	620	603	959	664	619	507	564	660	705
ENSMUSG00000015016	Acsf3	904	835	783	836	707	765	623	795	735	856	760	838	902	843	610	643	726	911	656	706	765	789	751	919
ENSMUSG00000015023	Ddx19a	2284	2378	2280	3166	2336	2398	2012	2986	2230	2426	2932	3290	2690	2264	2240	2475	1999	2136	2323	2268	2372	2357	2842	2987
ENSMUSG00000015027	Galns	432	379	347	412	396	296	225	283	309	405	395	348	524	484	373	397	399	395	366	377	407	338	417	494
ENSMUSG00000015053	Gata2	176	240	153	173	741	571	1399	1452	103	147	104	179	246	515	225	605	246	231	256	497	152	213	308	198
ENSMUSG00000015083	C8g	23	28	24	27	21	18	37	30	33	35	41	49	36	40	20	23	19	37	20	28	34	25	22	32
ENSMUSG00000015085	Entpd2	2	3	4	3	5	0	2	3	3	1	4	0	20	24	6	11	10	13	1	4	1	1	2	5
ENSMUSG00000015087	Rabl6	3641	3526	3559	4105	2914	3808	3397	4367	3373	3581	2367	4137	4212	3677	2361	2234	3056	3795	2350	2261	3832	3648	2802	3035
ENSMUSG00000015090	Ptgds	1	2	2	0	1	3	0	1	0	1	0	1	8	10	2	3	8	12	0	5	11	9	1	8
ENSMUSG00000015092	Edf1	2243	2102	2091	2743	2286	1918	1714	2602	1936	2069	1994	2529	2814	2633	2038	2321	2006	3097	2331	2343	2238	2260	2353	2997
ENSMUSG00000015093	Clic3	1	3	5	7	11	3	5	8	4	4	3	0	4	0	1	3	2	5	2	0	8	0	0	2
ENSMUSG00000015094	Npdc1	189	214	196	178	237	161	223	247	179	223	186	165	2381	1975	1498	1589	1700	3007	1809	1639	809	1076	905	891
ENSMUSG00000015095	Fbxw5	1617	1482	1406	1648	1561	1599	1427	1753	1413	1533	1457	1721	2439	2038	1523	1580	1765	2167	1620	1589	1584	1685	1517	1616
ENSMUSG00000015112	Slc25a13	1633	1432	1662	2202	1711	2027	1796	3750	1498	1591	1797	2179	987	983	973	1001	880	686	1136	1179	1559	1283	1922	2223
ENSMUSG00000015120	Ube2i	714	726	799	931	529	1022	839	1068	823	770	452	904	827	747	429	483	728	564	464	472	809	662	587	535
ENSMUSG00000015126	Tsr3	890	808	840	1035	837	897	940	1189	855	897	723	994	893	898	628	726	678	1111	636	724	846	804	790	924
ENSMUSG00000015127	Unkl	323	334	288	364	263	368	294	487	291	345	289	408	434	352	263	279	353	202	221	237	319	263	239	210
ENSMUSG00000015133	Lrrk1	1090	1233	1059	1430	854	1123	894	1590	840	1128	859	1258	1156	1137	800	844	935	796	762	870	1232	1194	1126	1127
ENSMUSG00000015134	Aldh1a3	381	380	158	155	114	45	36	54	59	198	53	71	446	459	134	174	261	217	145	257	126	107	90	98
ENSMUSG00000015143	Actn1	6677	6162	5915	7624	7192	7022	5621	9931	5280	5817	7697	8086	5028	4590	3664	4762	3977	2619	3727	4417	4761	4286	5739	6218
ENSMUSG00000015149	Sirt2	2484	2325	2116	2528	1892	1903	1516	2285	1968	2342	2035	2609	3041	2649	2034	2040	2214	2716	2003	1937	2116	2163	1836	2225
ENSMUSG00000015165	Hnrnpl	17992	17378	16609	20973	16060	18635	15317	23032	15629	17793	18037	21326	17424	14773	13399	13393	13502	14484	13780	13282	16516	15088	18694	20191
ENSMUSG00000015176	Nolc1	4645	4247	4626	5867	4582	4945	4384	7000	4413	4770	5317	5966	5113	3995	3369	3714	3981	3546	3510	3802	5073	4029	4986	5784
ENSMUSG00000015189	Casd1	2761	2921	2320	3267	2518	2781	2622	3708	2782	3187	3276	4643	3161	2612	2282	2184	2623	1915	2148	2334	3326	2852	2898	3050
ENSMUSG00000015202	Cnksr3	969	960	869	1180	695	783	699	1124	860	928	939	1204	852	713	569	705	725	593	600	749	1255	1039	1197	1253
ENSMUSG00000015214	Mtmr1	637	710	580	753	541	575	433	672	550	636	619	739	1031	867	882	735	746	615	845	748	666	715	651	611
ENSMUSG00000015217	Hmgb3	2983	3188	3242	4070	2904	3974	3309	4810	3071	3170	2786	4484	3257	2723	2488	2350	2392	3252	2565	2466	3049	3169	2736	3342
ENSMUSG00000015222	Map2	3671	3530	2441	3324	1269	1716	1262	2097	2210	2326	1966	2265	17288	11488	15009	11512	12858	10704	13743	11831	6638	8468	6407	5753
ENSMUSG00000015224	Cyp2j9	45	36	17	41	36	25	23	29	22	40	24	41	77	58	28	41	45	35	26	35	26	29	23	15
ENSMUSG00000015242	Nipsnap3a	2	0	0	0	1	0	0	0	2	2	0	0	1	0	0	0	0	2	2	0	2	0	4	1
ENSMUSG00000015243	Abca1	1295	1627	1042	1155	1749	1707	1323	2561	964	1441	958	1060	2397	1860	2166	1483	2417	964	2049	1778	1478	1686	1606	1164
ENSMUSG00000015247	Nipsnap3b	560	593	523	696	710	571	705	802	553	555	564	710	1357	1024	1144	1028	1061	1180	1352	1193	975	918	1003	1062
ENSMUSG00000015289	Lage3	1049	1025	959	1240	1089	995	911	1202	936	966	1025	1277	938	868	799	847	717	984	825	877	902	894	1040	1270
ENSMUSG00000015290	Ubl4a	1749	1827	1737	2088	1931	1999	1883	2371	1503	1691	1410	1858	2235	1916	1591	1622	1634	1910	1593	1602	1798	1747	1724	2039
ENSMUSG00000015291	Gdi1	4428	4283	3763	4050	3328	3444	3235	3792	3817	4301	3608	4254	12990	10324	9741	8871	9444	13814	11371	9443	5779	7170	5918	6323
ENSMUSG00000015305	Sash1	2851	2855	2265	3262	2192	3258	2282	3116	2314	3115	2733	3604	4050	3053	2653	2505	3492	1806	2528	2513	3519	3237	2718	2559
ENSMUSG00000015312	Gadd45b	335	372	351	448	85	89	68	124	268	256	154	298	281	306	140	176	144	212	125	116	164	165	110	128
ENSMUSG00000015314	Slamf6	2	2	0	0	2	0	1	0	0	0	0	2	2	2	0	2	2	2	3	4	0	2	0	0
ENSMUSG00000015316	Slamf1	13	16	19	27	16	14	15	11	11	11	12	22	13	13	22	7	19	8	12	9	23	24	15	13
ENSMUSG00000015335	Zdhhc12	382	356	336	470	351	341	326	478	352	372	386	526	440	438	334	351	355	413	376	331	390	357	422	480
ENSMUSG00000015337	Endog	207	167	190	227	184	151	142	204	184	177	184	230	195	170	146	157	123	194	143	141	139	141	190	238
ENSMUSG00000015340	Cybb	60	88	61	56	84	47	24	32	38	76	42	43	77	118	57	57	79	81	93	57	74	148	120	62
ENSMUSG00000015341	Golga7	2044	2275	1998	2657	2452	2456	2029	2878	1864	2090	2000	2716	3095	2657	2366	2336	2342	2390	2276	2299	2416	2244	2173	2509
ENSMUSG00000015342	Xk	169	143	141	196	195	133	112	199	132	112	261	207	317	252	169	247	252	127	169	300	186	144	161	221
ENSMUSG00000015354	Pcolce2	510	454	464	582	110	196	145	188	391	474	338	402	152	123	68	67	142	135	80	98	170	143	153	212
ENSMUSG00000015355	Cd48	15	19	13	11	0	9	7	2	12	16	8	5	10	16	4	13	13	26	15	17	19	21	10	23
ENSMUSG00000015357	Clpx	1866	2040	1659	2207	1509	1943	1653	2268	1709	1894	1675	2210	1881	1746	1311	1398	1414	1563	1256	1319	1717	1669	1508	1747
ENSMUSG00000015363	Trabd	1846	1770	1861	2386	1573	1809	1789	2611	1774	1861	1596	2425	2025	1882	1498	1552	1397	1857	1633	1450	1749	1801	1894	2065
ENSMUSG00000015365	Mov10l1	2	4	3	0	1	0	0	0	2	1	1	1	2	17	1	7	3	1	0	3	5	2	2	9
ENSMUSG00000015377	Dennd6b	233	220	208	246	164	274	260	242	271	263	152	246	418	362	227	229	296	470	245	237	262	236	162	178
ENSMUSG00000015396	Cd83	508	536	382	370	478	819	584	1720	211	316	217	235	456	442	403	360	449	539	477	541	446	494	536	571
ENSMUSG00000015401	Tmem27	0	1	0	0	5	1	3	3	0	1	0	0	0	4	1	5	2	0	0	1	0	1	1	0
ENSMUSG00000015405	Ace2	9	9	13	6	186	8	4	9	5	8	6	5	178	327	33	474	47	9	39	95	4	7	5	2
ENSMUSG00000015437	Gzmb	11	3	8	4	6	3	2	0	3	6	8	1	8	5	1	0	3	1	1	2	4	3	5	12
ENSMUSG00000015441	Gzmf	0	0	0	0	0	0	0	0	0	0	0	0	0	0	0	0	0	0	0	0	0	0	0	0
ENSMUSG00000015443	Gzmn	0	0	0	0	0	0	0	0	0	0	0	0	0	0	0	0	0	0	0	0	0	0	0	0
ENSMUSG00000015451	C4a	8	5	7	10	1	10	5	13	10	8	5	17	6	15	7	0	10	6	2	5	3	16	4	5
ENSMUSG00000015452	Ager	21	26	18	22	11	27	20	23	20	21	9	13	18	25	4	6	14	16	11	10	35	19	10	16
ENSMUSG00000015461	Atf6b	4029	3781	3661	4626	2988	3589	3126	4446	3457	3824	3248	4373	4642	4091	3281	3410	3428	4410	3485	3381	3763	3611	3929	4152
ENSMUSG00000015467	Egfl8	27	34	15	27	17	12	25	36	18	39	24	29	169	152	122	97	189	215	163	154	75	89	89	98
ENSMUSG00000015468	Notch4	591	541	456	551	748	803	610	807	468	549	496	667	855	722	572	604	855	817	665	691	685	796	737	661
ENSMUSG00000015474	Ppt2	411	395	391	513	419	357	330	460	399	403	406	459	580	513	449	445	437	656	505	459	486	450	559	619
ENSMUSG00000015476	Prrt1	9	10	5	1	9	5	0	2	6	7	1	1	42	34	15	11	30	32	9	8	9	9	7	2
ENSMUSG00000015478	Rnf5	1329	1247	1256	1560	1208	1266	1251	1597	1226	1304	1166	1588	1971	1730	1544	1461	1473	2168	1812	1591	1497	1515	1552	1690
ENSMUSG00000015484	Fam163a	22	59	51	29	47	67	138	165	28	42	19	45	216	219	116	144	116	179	89	102	125	133	61	104
ENSMUSG00000015488	Cacfd1	4624	4523	4023	5666	4265	4567	3729	5148	4241	4626	4753	6029	6392	5027	4817	4630	4774	5378	4813	4590	4602	4430	4408	4819
ENSMUSG00000015501	Hivep2	477	455	328	442	392	442	317	445	267	431	275	314	1401	1076	660	569	1085	570	552	528	566	543	356	378
ENSMUSG00000015519	2310057J18Rik	0	0	0	0	0	0	0	1	0	0	0	0	1	0	0	0	1	0	0	1	0	0	0	0
ENSMUSG00000015522	Arnt	3807	3762	3218	4064	3406	3372	2604	3646	2973	3814	3952	3970	3869	3236	2456	2990	2890	2039	2343	2543	3171	2834	2893	3006
ENSMUSG00000015533	Itga2	173	255	177	230	231	253	190	207	139	223	174	194	274	268	217	173	291	79	155	171	233	250	239	221
ENSMUSG00000015536	Mocs2	1125	1183	988	1291	1104	1247	1141	1324	1059	1193	952	1303	1477	1407	915	1022	1110	1415	984	1040	1046	1153	960	1193
ENSMUSG00000015542	Nat9	260	270	248	389	304	250	181	401	211	265	262	399	457	309	249	242	325	366	294	265	356	268	312	271
ENSMUSG00000015568	Lpl	754	716	580	623	491	332	395	540	663	777	691	936	1294	978	765	798	1192	870	856	806	1107	850	878	881
ENSMUSG00000015575	Atp6v0e	1009	1024	992	1277	1054	818	780	1053	852	817	929	1101	1131	1137	908	1057	823	1115	1012	1066	850	845	1160	1396
ENSMUSG00000015579	Nkx2-5	0	0	0	0	0	0	0	0	0	0	0	0	1	0	0	1	0	0	0	0	0	0	0	0
ENSMUSG00000015597	Zfp318	2636	2754	2274	3146	2020	2945	2228	3561	2179	2759	2318	3559	3103	2527	2304	1941	2626	1830	2046	2059	2476	2482	2077	2207
ENSMUSG00000015599	Ttbk1	223	122	141	200	56	85	94	66	118	117	113	194	1174	863	754	578	962	972	761	591	376	511	312	217
ENSMUSG00000015605	Srf	2628	2645	2525	2937	3071	3674	3086	3889	2266	2558	1618	2804	3116	2808	1580	1835	2061	2132	1517	1604	2617	2360	2057	2140
ENSMUSG00000015619	Gata3	105	124	83	154	544	559	586	1257	137	123	95	162	211	271	127	250	187	148	141	204	160	170	196	191
ENSMUSG00000015627	Gata5	6	0	4	2	1711	61	905	58	0	1	1	14	14	49	1	68	3	3	26	39	1	1	4	1
ENSMUSG00000015647	Lama5	1577	2195	1948	2616	1336	2176	1650	2690	1379	1964	981	2159	643	711	386	461	447	305	230	375	1007	1037	664	800
ENSMUSG00000015652	Steap1	39	39	45	71	49	26	40	42	51	47	48	64	77	69	85	82	58	71	116	66	97	106	127	123
ENSMUSG00000015653	Steap2	358	368	305	372	394	388	301	492	305	391	411	410	462	363	391	346	370	233	383	326	498	448	497	461
ENSMUSG00000015656	Hspa8	13462	15189	17822	18144	18144	11033	16664	22054	11934	16242	17351	19540	21052	17440	15367	16035	15367	17269	15712	15104	15700	16183	20346	20262
ENSMUSG00000015659	Serac1	354	422	327	463	291	371	363	501	318	359	355	490	454	441	380	350	411	228	337	326	345	355	326	283
ENSMUSG00000015665	Awat1	0	0	0	0	0	0	0	0	0	0	0	0	0	0	0	0	0	0	0	0	0	0	0	0
ENSMUSG00000015668	Pdzd11	1853	1755	1542	1928	1502	1647	1420	1877	1510	1569	1502	1931	2042	1918	1599	1611	1508	2001	1716	1587	1610	1642	1615	2106
ENSMUSG00000015671	Psma2	4558	4574	4484	5597	4973	4636	4547	6030	4185	4441	4774	5543	5015	4560	4507	4528	3677	5174	4653	4560	4458	4464	5392	6614
ENSMUSG00000015672	Mrpl32	735	713	796	1044	691	706	741	1014	660	702	678	939	773	749	632	636	598	785	675	684	719	719	714	939
ENSMUSG00000015697	Setdb1	4832	4762	4369	6040	4643	5579	4638	7021	4373	4984	4894	6270	5279	4482	3991	4081	4318	3759	4137	3972	4550	4248	4724	5022
ENSMUSG00000015702	Anxa9	35	41	42	58	53	51	48	58	42	50	29	33	38	22	22	18	31	35	23	27	48	48	41	60
ENSMUSG00000015709	Arnt2	4481	4288	3872	5233	3390	4879	4028	5060	3812	4277	3675	5325	6786	5607	5110	4314	5251	5056	4968	3987	3370	3850	3375	2809
ENSMUSG00000015711	Prune	1989	1984	1911	2294	1824	1818	1579	2275	1598	1946	1885	2230	2807	2339	2003	2134	2002	2233	2028	1968	1920	1849	1753	2084
ENSMUSG00000015714	Cers2	2971	3128	2610	3661	2308	2604	2083	3020	2511	2909	2911	3387	2847	2660	2182	2372	2224	2327	2138	2308	2489	2258	2527	2912
ENSMUSG00000015721	Nlrp5	0	0	0	0	0	0	0	0	0	0	0	0	1	1	0	0	1	0	0	3	0	0	0	1
ENSMUSG00000015733	Capza2	4439	4869	4045	5517	4989	4558	4327	6007	3901	4421	4600	5610	6409	5644	5193	4894	4999	4871	4950	4810	5217	5268	4985	5904
ENSMUSG00000015745	Plekho1	3572	3166	3328	4383	3002	3683	3605	5371	3400	3279	2599	4608	4110	3579	2714	2774	2910	4121	2691	2795	3323	3200	2957	3544
ENSMUSG00000015747	Vps45	942	861	790	1018	760	722	671	955	792	867	695	987	1367	1222	733	879	1022	1352	801	933	909	994	688	982
ENSMUSG00000015748	Prpf3	1979	1933	1881	2847	1639	1966	1923	3314	1899	1853	1938	3045	1696	1557	1464	1503	1322	1454	1451	1517	1692	1630	1931	2350
ENSMUSG00000015749	Anp32e	13678	14522	13845	17259	14636	16321	14595	21031	12572	13933	13283	18448	14119	11679	11219	10720	10766	10198	10649	10405	14055	12451	12400	14800
ENSMUSG00000015750	Aph1a	599	606	564	778	666	669	533	741	545	655	542	672	751	675	486	569	592	673	588	553	625	620	640	761
ENSMUSG00000015755	Tab2	8642	8589	7078	9084	6656	9050	7143	10127	7038	8307	6612	9621	8800	7805	4947	5553	6993	4547	4184	4855	7106	6582	4930	5377
ENSMUSG00000015757	Ppil4	1714	1985	1758	2258	1624	2076	1785	2289	1638	1860	1528	2223	2066	1932	1270	1300	1736	1518	1213	1349	1878	1843	1413	1557
ENSMUSG00000015759	Cnih1	2795	3109	2489	3522	3091	2604	2328	3236	2417	2951	3397	3530	3843	3332	3265	3103	2970	3334	3407	3068	3072	2944	3450	3953
ENSMUSG00000015766	Eps8	758	922	690	784	643	638	429	463	384	634	535	644	564	474	278	319	350	324	270	322	450	368	326	358
ENSMUSG00000015776	Med22	3655	3990	3515	4546	4042	4220	3767	5473	3533	3697	3806	4758	4091	3789	3124	3693	3159	3772	3368	3481	3311	3272	3833	4312
ENSMUSG00000015787	Abo	0	0	1	1	0	0	0	0	0	0	0	0	0	0	0	0	0	0	0	0	0	1	0	0
ENSMUSG00000015790	Surf1	742	772	746	833	662	661	619	792	690	756	697	840	877	894	604	694	659	994	649	738	745	725	651	919
ENSMUSG00000015804	Med28	2215	2228	2090	2795	2446	2362	2067	3032	2032	2111	2281	2812	2524	2232	2023	2119	1816	2540	2173	2222	2145	1992	2254	2817
ENSMUSG00000015806	Qdpr	1957	2114	1805	2640	2224	2033	1854	2623	1622	2137	2527	2529	2623	2335	2071	2345	2049	2316	2070	2352	2124	2173	2264	2922
ENSMUSG00000015812	Gnrh1	2	0	3	0	0	1	1	3	2	2	1	1	0	3	1	0	2	0	1	1	7	0	0	4
ENSMUSG00000015829	Tnr	2	1	0	2	13	15	111	153	1	4	0	0	370	270	248	239	363	196	289	294	181	325	138	147
ENSMUSG00000015837	Sqstm1	4438	4113	3382	4531	4023	3591	2863	4532	3320	3700	4535	4234	6576	5725	4412	5510	4715	5885	4850	5049	4324	4321	4612	5401
ENSMUSG00000015839	Nfe2l2	1155	1206	1010	1366	1261	933	1085	1449	1083	1076	1296	1532	1103	1048	863	1003	837	737	882	924	1048	917	1188	1377
ENSMUSG00000015843	Rxrg	551	447	360	423	70	29	69	64	184	311	225	155	1299	1051	541	703	869	941	574	567	692	655	402	455
ENSMUSG00000015846	Rxra	7259	6918	6050	7653	5499	6750	5005	8162	5489	6508	6056	7078	6048	5278	4302	4576	4783	3978	4002	4173	4949	4731	4394	4602
ENSMUSG00000015850	Adamtsl4	35	37	27	16	22	14	17	37	23	19	21	23	40	60	14	45	36	26	17	26	20	33	19	20
ENSMUSG00000015852	Fcrls	367	434	253	281	408	175	155	280	216	370	165	214	529	624	214	319	407	670	249	283	284	448	214	292
ENSMUSG00000015854	Cd5l	9	8	4	18	8	1	5	4	5	9	2	7	5	13	5	17	1	13	5	4	1	14	2	6
ENSMUSG00000015869	Prpsap1	2833	2600	2503	3378	2747	2802	2287	4020	2618	2697	3219	3329	3306	2865	2679	2925	2577	3223	2955	3101	3037	2766	3626	4149
ENSMUSG00000015879	Fam184b	61	116	71	86	42	52	42	43	69	81	81	78	159	133	74	87	108	137	85	90	79	80	62	61
ENSMUSG00000015880	Ncapg	3457	3531	3253	4398	2826	3335	3322	4993	3022	3209	3634	4721	2429	2269	3061	2514	1936	1777	2767	2440	2928	2878	3748	3949
ENSMUSG00000015882	Lcorl	434	484	405	457	562	519	484	539	338	479	361	507	1143	924	874	701	881	495	678	625	714	589	493	447
ENSMUSG00000015889	Lta4h	5160	4810	4799	5554	4977	4304	3639	4773	3925	4758	5175	5199	5612	4915	3968	4613	4018	3935	4092	4181	4670	4236	4838	5964
ENSMUSG00000015890	Amdhd1	11	8	20	8	4	6	12	7	4	3	4	4	5	3	1	5	1	0	5	0	3	5	5	4
ENSMUSG00000015932	Dstn	5792	7954	6913	8351	9222	7965	7039	8959	5207	7234	8720	7698	9569	8481	7826	8251	6880	7251	8103	7864	6789	7111	7662	9337
ENSMUSG00000015937	H2afy	14500	12930	13523	17894	12227	12117	10822	16273	12603	13173	14355	17530	12072	9639	10780	10770	9442	10416	11660	11012	11329	10648	11980	14962
ENSMUSG00000015942	Gtf2ird2	725	672	544	786	547	708	545	825	570	621	575	690	781	668	513	613	606	688	473	520	576	583	523	591
ENSMUSG00000015943	Bola1	421	378	437	484	382	361	383	442	369	357	392	456	464	394	419	424	354	541	402	424	400	382	420	536
ENSMUSG00000015944	Gatsl2	2438	2224	2020	2649	1158	1557	1200	1503	1966	2214	1789	2978	3641	2676	2042	1977	2435	2121	1797	1617	2026	1983	1495	1309
ENSMUSG00000015947	Fcgr1	63	60	27	39	53	33	29	50	35	57	31	39	86	112	60	75	58	137	78	61	62	117	65	63
ENSMUSG00000015950	Ncf1	87	141	102	105	91	56	61	93	95	92	63	80	168	233	116	107	112	184	123	92	120	181	129	114
ENSMUSG00000015957	Wnt11	1844	1802	1492	2302	925	1162	790	1189	1111	1460	1068	1642	1115	982	539	736	883	675	411	562	853	678	657	701
ENSMUSG00000015961	Adss	3969	3965	3611	4473	4081	4079	3576	4986	3611	3982	4360	4536	3863	3358	3171	3186	3235	2835	3226	3370	3605	3414	3807	4641
ENSMUSG00000015962	1700016C15Rik	0	0	0	1	0	0	1	0	0	0	0	0	0	0	0	0	0	0	0	0	0	0	0	0
ENSMUSG00000015966	Il17rb	1	3	0	0	3	1	0	0	0	2	2	1	1	0	2	0	0	1	1	0	0	0	0	0
ENSMUSG00000015968	Cacna1d	217	245	176	309	292	547	296	303	270	333	228	464	293	293	99	129	277	123	101	93	119	139	76	68
ENSMUSG00000015970	Chdh	19	39	15	17	10	14	7	17	13	28	37	24	15	8	3	4	14	7	8	8	9	15	6	5
ENSMUSG00000015971	Actr8	1460	1361	1368	1747	1217	1335	1243	1755	1293	1360	1348	1662	1693	1408	1275	1231	1285	1606	1322	1311	1427	1438	1327	1660
ENSMUSG00000015980	Lrrc27	82	110	72	144	117	129	88	151	91	115	67	171	260	125	89	74	134	166	76	90	176	135	102	107
ENSMUSG00000015981	Stk32c	51	47	70	72	37	56	71	75	61	65	60	86	413	386	271	246	356	609	346	323	128	239	138	125
ENSMUSG00000015994	Fnta	2797	2757	2430	3239	2168	2402	2110	2993	2336	2512	2320	3020	3074	2799	2074	2336	2218	2836	2194	2193	2551	2434	2434	3018
ENSMUSG00000016018	Skiv2l2	5002	5243	4269	6017	4353	5217	4422	7011	4500	5141	4930	6513	4884	4565	4101	3803	3815	4277	3919	3943	4552	4826	4700	5454
ENSMUSG00000016024	Lbp	133	189	136	172	192	67	96	150	180	220	244	172	144	211	125	201	124	132	119	185	138	154	134	141
ENSMUSG00000016028	Celsr1	1594	2014	1496	2120	1896	2582	1597	2335	1275	1830	1184	1795	2661	2023	2416	1926	2034	1523	2073	1860	3375	3016	3363	3214
ENSMUSG00000016087	Fli1	1790	1508	1403	1717	1088	1386	1420	2037	1846	1896	1975	2541	1577	1417	931	1024	1417	942	916	1152	1682	1434	1583	1764
ENSMUSG00000016128	Stard13	757	711	546	738	327	346	277	384	468	576	471	585	1258	1005	605	635	967	657	600	533	790	706	518	470
ENSMUSG00000016150	Tenm1	63	91	39	53	10	8	5	0	27	72	38	48	156	93	98	43	131	66	42	74	31	38	7	7
ENSMUSG00000016179	Camk1g	741	598	610	812	677	792	576	837	671	635	789	765	716	648	499	607	533	603	455	544	443	450	457	524
ENSMUSG00000016181	Diexf	1362	1313	1222	1683	1197	1354	1233	1922	1216	1346	1212	1786	1473	1175	1106	1040	1118	1052	1008	1041	1221	1194	1347	1412
ENSMUSG00000016194	Hsd11b1	4	3	6	2	8	2	3	4	4	9	13	5	2	7	2	0	4	6	3	4	4	5	5	4
ENSMUSG00000016200	Syt14	966	1099	874	1146	903	1078	994	1184	868	1040	1151	1452	1466	1158	1175	994	1279	691	1068	898	1020	952	890	793
ENSMUSG00000016206	H2-M3	11	12	14	8	38	31	16	16	15	13	14	5	37	23	13	13	22	20	11	14	30	14	19	17
ENSMUSG00000016239	Lonrf3	9	16	5	8	29	64	28	46	10	7	3	12	41	42	71	58	35	30	67	37	32	30	27	24
ENSMUSG00000016252	Atp5e	3748	3624	3549	4389	4579	3593	3325	4375	3066	3486	4242	3864	4714	4075	3998	4237	3297	4836	4564	4484	3481	3516	5052	5634
ENSMUSG00000016253	Nelfcd	4742	4444	4223	5218	3774	4402	3759	5750	4143	4567	4118	5140	4353	3994	3028	3399	3284	3933	3022	3143	3931	3872	3908	4476
ENSMUSG00000016255	Tubb1	113	91	116	148	96	94	78	109	80	86	135	129	79	50	113	118	67	52	98	160	50	89	85	162
ENSMUSG00000016256	Ctsz	2440	2436	2102	2467	2096	1562	1378	1945	1979	2363	2330	2335	3072	3027	2035	2462	2135	2812	2203	2146	2327	2312	2504	2995
ENSMUSG00000016257	Slmo2	2048	2014	2074	2641	1796	1973	1948	2677	1854	2096	1778	2470	2457	2246	1732	1778	1777	2013	1661	1661	1896	1885	1804	2247
ENSMUSG00000016262	Sertad4	3592	4352	3306	4457	2561	3409	2982	2866	3624	4437	3918	5767	4460	3496	1810	2193	2673	2024	1379	1560	3101	2576	1768	2274
ENSMUSG00000016283	H2-M2	0	0	0	0	1	0	0	0	0	0	0	0	0	0	0	0	0	1	0	0	0	1	0	0
ENSMUSG00000016308	Ube2a	1358	1458	1280	1796	1311	1361	1223	1815	1181	1328	1360	1779	1702	1592	1316	1307	1218	1454	1251	1305	1363	1374	1406	1691
ENSMUSG00000016319	Slc25a5	6037	5369	5806	7139	5735	5037	4529	6785	5565	5934	7590	7548	8373	7065	9112	8586	6014	8034	8843	8210	6810	6559	9243	11357
ENSMUSG00000016327	Atp1b4	9	14	2	2	0	0	0	1	0	2	0	0	44	38	16	7	16	19	8	7	11	12	8	7
ENSMUSG00000016344	Ppdpf	2659	2491	2371	3121	2946	3080	2809	3905	2403	2527	2090	2981	2918	2599	2048	2229	2219	3121	2220	2224	2297	2342	2280	2609
ENSMUSG00000016346	Kcnq2	13	20	10	11	24	51	63	79	6	8	2	14	2404	1603	1685	1248	1985	2219	1817	1359	669	1028	451	376
ENSMUSG00000016349	Eef1a2	2	0	2	0	5	4	14	17	2	1	0	1	964	714	640	570	581	1054	587	479	126	256	113	89
ENSMUSG00000016356	Col20a1	46	73	22	32	15	24	22	29	12	48	33	29	111	105	72	81	111	74	75	82	64	38	40	60
ENSMUSG00000016382	Pls3	6248	6367	5196	6859	6518	5778	5096	7510	4407	5800	6145	6050	7350	6464	5656	6433	5618	4216	5733	6322	8053	7487	8004	9325
ENSMUSG00000016386	Mpped2	3063	3069	2422	3451	3228	2260	2240	2758	2378	3026	2715	3562	6184	5287	2960	3696	3251	2900	2088	2176	1996	2167	1444	1664
ENSMUSG00000016409	Nkap	1400	1485	1345	1649	1122	1205	991	1422	1210	1428	1360	1803	1799	1518	1412	1163	1367	1109	1179	1171	1332	1237	1221	1246
ENSMUSG00000016427	Ndufa1	907	852	822	1085	1026	920	808	1020	722	810	876	991	1225	1010	876	984	833	1261	972	1028	911	895	1077	1315
ENSMUSG00000016458	Wt1	12	17	41	14	787	4	114	44	3	21	9	177	961	1132	227	1353	493	189	162	943	15	55	49	18
ENSMUSG00000016477	E2f3	2766	2808	2630	3607	2847	3396	3154	5035	2658	2891	2756	4261	2611	2187	2064	1950	2131	1566	1895	1993	2932	2400	2615	2689
ENSMUSG00000016481	Cr1l	864	942	736	985	914	773	652	956	716	872	892	977	1059	958	756	887	786	703	738	783	943	895	885	951
ENSMUSG00000016487	Ppfibp1	3329	3511	2773	3718	2438	2208	1940	2745	2578	3257	3213	3560	3407	2996	1970	2365	2553	1430	1805	2172	2910	2550	2490	2576
ENSMUSG00000016493	Cd46	9	23	5	12	1	17	15	11	12	17	0	8	13	20	4	4	9	15	2	4	18	19	4	8
ENSMUSG00000016494	Cd34	2143	1994	1800	2165	3477	2431	2219	2847	1825	2232	2252	2393	3763	3375	2771	3254	2989	2763	3332	3445	2699	2722	3277	3528
ENSMUSG00000016495	Plgrkt	567	675	521	596	586	548	475	678	545	621	611	540	952	904	676	751	629	855	602	651	616	678	591	770
ENSMUSG00000016496	Cd274	12	24	19	9	13	13	13	28	11	18	9	13	29	43	24	21	23	24	18	21	23	29	22	29
ENSMUSG00000016498	Pdcd1lg2	0	0	0	1	0	1	0	0	1	0	0	0	0	1	1	0	1	0	0	1	0	1	0	0
ENSMUSG00000016503	Gtf3a	1465	1236	1417	1614	1125	1346	1314	1773	1351	1292	1158	1639	1194	1227	1026	1050	854	1451	1094	967	1022	1182	1291	1496
ENSMUSG00000016510	Mtif3	654	667	604	749	516	689	552	764	582	636	495	715	735	628	445	471	574	740	423	455	589	562	468	544
ENSMUSG00000016520	Lnx2	1199	1067	976	1304	969	1022	835	1274	944	1018	1008	1268	993	819	808	785	798	531	713	715	743	777	834	779
ENSMUSG00000016524	Il19	1	2	2	0	0	2	1	3	0	2	0	0	4	3	1	2	0	0	1	1	2	0	4	1
ENSMUSG00000016526	Dyrk3	229	207	214	272	207	185	188	311	189	195	268	295	419	333	354	355	304	403	402	414	345	313	382	550
ENSMUSG00000016528	Mapkapk2	6124	5643	5314	6878	6178	5911	5114	7824	5155	5631	6079	6783	6383	5794	4700	5438	4578	5060	5068	5064	5504	5195	5831	6806
ENSMUSG00000016529	Il10	1	3	2	1	0	1	0	0	0	1	0	1	0	0	0	0	0	0	0	0	1	0	0	0
ENSMUSG00000016534	Lamp2	3554	4351	2983	4217	4338	3448	2955	4313	2891	3794	4443	4000	5256	4603	3891	4225	4033	2724	3770	3755	4209	3815	4067	4132
ENSMUSG00000016541	Atxn10	11381	11183	10264	12728	11400	11442	9297	13464	9805	11103	12698	12398	15593	13331	12818	13195	11729	15227	13885	13218	11295	12061	12888	15737
ENSMUSG00000016552	Foxred2	697	735	585	721	585	632	521	593	541	756	653	752	711	608	492	508	541	455	414	438	510	519	481	532
ENSMUSG00000016554	Eif3d	8491	7499	7515	9516	8253	7862	7053	10459	7050	7694	8951	9659	9410	7919	7086	8351	6703	8454	7630	7742	7931	7450	8981	10910
ENSMUSG00000016559	H3f3b	24866	27919	22540	27813	22480	26367	20663	25980	20384	24515	22803	27130	27367	21940	16277	18221	20636	20415	15740	17879	22964	20039	17006	21476
ENSMUSG00000016619	Nup50	5378	5332	4887	6974	5193	5464	4846	8063	4892	5363	6148	7785	6130	4854	5526	5308	5079	4245	5504	5244	5482	5259	6082	6244
ENSMUSG00000016624	Phf21b	116	137	130	157	20	114	145	229	132	125	18	190	3373	2592	2446	1524	2373	3634	2248	1411	1510	2064	984	1008
ENSMUSG00000016626	Nlrp14	0	0	1	0	0	0	0	0	0	0	0	0	0	1	0	0	0	0	0	0	0	0	0	0
ENSMUSG00000016637	Ift27	917	918	1089	1145	818	991	1119	1245	805	929	916	1153	860	971	959	939	675	1226	1049	976	746	953	1121	1302
ENSMUSG00000016664	Pacsin2	3013	2852	2581	3362	2578	2756	2369	3746	2497	2873	2749	3701	3379	2876	2254	2660	2511	2122	2081	2163	2756	2689	2569	2763
ENSMUSG00000016756	Cmah	17	16	18	27	21	17	11	19	7	13	10	21	33	31	25	20	16	19	16	15	19	23	22	21
ENSMUSG00000016757	Ttll12	4208	3559	3649	4635	4197	3720	3293	5007	3554	3836	5158	4926	4144	3520	3577	4035	3224	3489	3930	3809	3548	3265	4934	4889
ENSMUSG00000016758	Bik	42	34	26	35	44	25	35	44	34	36	16	35	39	31	18	29	33	36	18	25	36	40	26	36
ENSMUSG00000016763	Scube1	3045	2232	3108	4963	2518	4192	3294	4626	4198	4734	3644	7989	3397	2859	1638	1773	4495	3083	2074	2514	3861	3974	2954	2838
ENSMUSG00000016831	Tox4	2783	3143	2634	3382	2864	3223	2314	3470	2505	3082	3215	3427	3821	3214	2878	2759	2842	2845	2997	2752	3152	2838	3237	3146
ENSMUSG00000016833	Mrps18c	436	498	510	647	599	524	531	680	511	489	497	611	573	467	491	456	472	653	525	516	516	523	533	712
ENSMUSG00000016918	Sulf1	10112	10870	8076	9910	12116	9454	7279	9644	9248	11410	10299	9210	7629	7973	4149	6324	7322	4426	4373	5208	4212	4548	4002	3754
ENSMUSG00000016921	Srsf6	12666	13618	12007	13404	11448	14319	11993	14323	12035	13270	10566	14176	12454	11217	7495	7639	9668	9655	7123	7833	12492	11405	9304	11301
ENSMUSG00000016933	Plcg1	8532	8373	7242	9133	7398	9823	7689	10872	7551	8775	8284	10430	9042	7401	5627	5993	7493	6403	5464	6093	7971	7379	6929	6723
ENSMUSG00000016940	Kctd2	1186	1181	1042	1221	864	1143	962	1177	1023	1050	795	1163	1495	1339	795	854	1008	1437	760	806	1135	1106	784	958
ENSMUSG00000016942	Tmprss6	1	1	1	1	4	1	3	8	1	2	1	1	1	3	0	1	2	1	2	0	0	1	3	0
ENSMUSG00000016946	Kctd5	3368	3278	3139	4064	3437	3790	3259	4722	3114	3336	3145	4561	4112	3568	2825	3099	3037	3504	2877	3017	3206	3219	2907	3722
ENSMUSG00000016982	Pom121l2	11	10	16	7	7	14	5	6	5	11	4	6	10	4	1	6	4	2	0	2	6	12	1	11
ENSMUSG00000016984	Etaa1	1035	1147	998	1425	1232	1665	1380	2099	1055	1048	1088	1415	1171	991	898	963	1004	691	800	904	1277	1050	1144	1281
ENSMUSG00000016995	Matn4	4447	2922	1500	1724	491	285	281	134	1638	2478	2113	788	3602	2999	1001	1320	2536	2531	712	1163	827	721	281	383
ENSMUSG00000016998	Svs4	0	0	0	0	0	0	0	0	0	0	0	0	0	0	0	0	0	0	0	0	0	0	0	0
ENSMUSG00000017000	Svs6	0	0	0	0	0	0	0	0	0	0	0	0	0	0	0	0	0	0	0	0	0	0	0	0
ENSMUSG00000017002	Slpi	86	84	43	56	19	5	9	12	35	96	60	35	88	87	36	43	74	101	25	37	38	47	30	24
ENSMUSG00000017003	Svs3a	0	0	0	0	0	0	0	0	0	0	0	0	0	0	0	0	0	0	0	0	0	0	0	0
ENSMUSG00000017004	Svs5	0	0	0	0	0	0	0	0	0	0	0	0	0	0	0	0	0	0	0	0	0	0	0	0
ENSMUSG00000017007	Rbpjl	5	5	1	1	5	4	1	0	0	6	3	1	2	13	6	3	5	8	2	4	4	3	0	3
ENSMUSG00000017009	Sdc4	790	951	864	1047	654	714	628	955	670	803	833	850	457	521	308	473	383	340	304	474	458	474	537	649
ENSMUSG00000017049	Ccdc70	0	0	0	0	0	0	0	0	0	0	0	0	0	0	0	0	0	0	0	0	0	0	0	0
ENSMUSG00000017057	Il13ra1	310	341	252	317	440	424	333	472	221	303	290	264	426	417	229	332	265	187	241	229	222	237	233	237
ENSMUSG00000017064	Prl5a1	0	0	0	0	0	0	0	0	0	0	0	0	0	0	0	0	0	0	0	0	1	0	0	0
ENSMUSG00000017119	Nbr1	5580	5837	5127	6472	4464	5716	4415	6554	4818	5569	5288	6478	8075	6726	5940	5721	6074	5538	5612	5397	5671	5864	5235	5402
ENSMUSG00000017132	Cyth1	1615	1434	1336	1716	915	1459	1182	1775	1484	1446	1058	1884	1862	1633	919	988	1338	1608	979	1001	1385	1452	922	1098
ENSMUSG00000017144	Rnd3	6910	6112	4764	5838	5742	8196	4953	6537	5018	6036	5742	5893	10353	7979	9879	6819	7905	7639	8880	6319	6089	6471	5752	5274
ENSMUSG00000017146	Brca1	2344	2329	2429	2981	2229	3049	2639	3897	2019	2281	1941	3285	1991	1571	1664	1553	1740	1012	1440	1502	2542	2167	2185	2242
ENSMUSG00000017165	Gast	0	0	0	1	1	0	1	1	1	0	0	0	3	1	1	1	2	3	0	1	4	1	1	1
ENSMUSG00000017167	Cntnap1	5	17	12	10	10	9	7	7	11	13	12	13	84	53	36	48	68	66	45	47	27	35	17	27
ENSMUSG00000017176	Nt5c3b	3344	3384	3119	3831	2975	3226	2891	3543	2974	3339	3051	3627	2941	2783	2088	2494	2206	2729	2127	2299	2500	2543	2459	3195
ENSMUSG00000017188	Coa3	1969	1781	1845	2211	1947	1724	1681	2187	1710	1832	1885	2157	2258	1994	1663	1792	1693	2510	1787	1930	1793	1885	2013	2374
ENSMUSG00000017195	Zpbp2	2	4	1	1	1	1	3	5	3	2	1	3	1	0	1	2	0	1	1	2	0	1	2	3
ENSMUSG00000017204	Gsdma	3	0	0	0	2	1	1	6	0	2	0	1	2	2	0	0	0	0	1	0	0	2	1	0
ENSMUSG00000017210	Med24	4256	3862	3733	4494	3248	4203	3281	5075	3758	3997	3727	4905	4358	3675	2957	3012	3249	3708	3049	2923	3838	3655	3824	3928
ENSMUSG00000017211	Gsdma2	0	0	0	0	0	0	0	0	0	0	0	0	0	0	0	0	0	0	1	1	0	0	0	0
ENSMUSG00000017221	Psmd3	7748	6972	6952	8763	7137	7261	5953	9234	6534	7406	7840	8774	8324	7251	6222	6725	5979	7627	6511	6349	7443	6870	8458	9678
ENSMUSG00000017264	Exosc10	4006	3752	3558	4675	3709	4094	3241	4937	3395	3687	3652	4802	4402	3428	2741	3067	3304	3125	2882	2972	3865	3188	3429	4078
ENSMUSG00000017286	Glod4	2461	2872	2237	3086	2812	2714	1950	3054	2219	2617	2807	2957	2767	2775	2227	2557	2067	2411	2278	2400	2312	2675	2678	3176
ENSMUSG00000017288	Vps53	1856	1711	1564	1878	1504	1501	1169	1820	1521	1653	1857	1964	2543	2109	1886	1972	1945	2123	1980	1975	1693	1739	1748	2072
ENSMUSG00000017291	Taok1	2380	2806	2473	2980	2231	3587	3087	4091	2123	2719	1640	3330	4370	3248	2659	2020	3611	1846	2162	2005	3165	3007	2033	1825
ENSMUSG00000017299	Dnttip1	1506	1577	1437	1868	1316	1459	1300	1852	1326	1515	1442	1813	1522	1435	1085	1213	1168	1601	1066	1164	1365	1380	1295	1668
ENSMUSG00000017300	Tnnc2	725	760	505	534	0	36	7	86	157	462	194	92	1703	1503	628	1065	706	1197	675	649	1413	1339	1262	1698
ENSMUSG00000017307	Acot8	171	186	176	194	148	140	129	162	176	162	136	198	239	197	172	144	171	242	175	158	187	186	177	198
ENSMUSG00000017309	Cd300lg	10	13	6	17	4	13	14	14	15	16	29	16	8	7	8	18	6	10	7	6	15	14	6	18
ENSMUSG00000017310	Spint4	0	0	0	0	2	0	0	0	0	0	0	0	0	0	0	0	0	0	0	0	0	0	0	0
ENSMUSG00000017311	Pyy	1	0	1	0	0	0	0	0	0	0	1	1	1	1	0	1	0	0	0	1	0	0	0	0
ENSMUSG00000017314	Mpp2	1392	1193	1295	1610	1479	1243	1391	1823	1153	1267	1525	1737	1881	1485	1466	1446	1538	1735	1793	1730	1201	1224	1200	1280
ENSMUSG00000017316	Ppy	0	0	0	0	0	0	0	0	0	0	0	0	0	0	0	0	0	0	0	0	0	0	0	1
ENSMUSG00000017344	Vtn	2	0	0	0	1	1	7	27	1	0	0	0	1543	1260	1461	1266	772	1266	1459	1041	346	483	579	615
ENSMUSG00000017376	Nlk	819	785	736	1053	813	963	1111	1691	756	824	656	1193	1988	1690	1541	1261	1682	1414	1490	1317	1438	1348	1293	1098
ENSMUSG00000017386	Traf4	5216	4698	4760	6377	4182	4759	4875	6470	5197	5204	4768	7453	6540	5812	4760	4787	5163	6647	5036	5048	5333	5271	5252	5591
ENSMUSG00000017390	Aldoc	137	122	95	114	79	74	65	74	153	191	217	176	311	306	115	200	89	145	94	105	99	71	74	101
ENSMUSG00000017400	Stac2	84	46	47	65	54	34	43	73	44	57	45	61	704	446	409	368	437	804	406	409	142	206	117	110
ENSMUSG00000017404	Rpl19	1090	937	1014	1240	1009	831	820	1244	775	890	1122	1148	987	876	845	1181	664	925	929	849	967	902	1502	1762
ENSMUSG00000017405	Nek8	356	306	305	376	300	295	282	319	338	328	259	348	228	225	140	205	197	223	153	171	297	231	257	287
ENSMUSG00000017412	Cacnb4	15	28	8	12	26	57	34	42	10	12	11	22	269	187	180	141	161	129	140	101	42	78	34	15
ENSMUSG00000017417	Plxdc1	3	3	6	2	9	1	3	6	1	2	2	0	17	57	10	62	5	8	5	10	5	4	2	2
ENSMUSG00000017418	Arl5b	4427	5108	4329	6693	5499	6044	5374	7746	4440	5165	6317	7715	5174	4282	5564	4874	4749	2753	5086	5030	5014	4416	5355	5147
ENSMUSG00000017421	Zfp207	10133	9374	9022	12998	9090	9835	9045	14003	9007	9385	11202	14008	9192	7957	8929	8444	7072	6701	9063	8201	9433	8732	11507	12233
ENSMUSG00000017428	Psmd11	3167	3002	2888	3878	2808	3268	2762	4143	2635	3003	2938	3882	3609	2955	2479	2557	2544	2587	2429	2421	2959	2768	3051	3427
ENSMUSG00000017446	C1qtnf1	200	338	219	410	558	435	292	301	211	411	425	456	570	457	283	326	346	228	198	247	312	232	178	182
ENSMUSG00000017453	Pipox	12	14	7	14	3	5	0	7	12	8	12	17	23	25	13	20	12	24	28	36	50	40	61	57
ENSMUSG00000017466	Timp2	6425	6556	5049	6692	6543	6082	4354	6494	4731	6134	6174	6241	8740	7616	4498	5942	6127	4592	4097	4863	4894	4659	4363	4777
ENSMUSG00000017478	Zc3h18	4201	4017	3968	5000	3118	4348	3477	5699	3447	4144	3529	5315	3823	3491	2336	2729	2993	2695	2280	2395	3690	3447	3616	3529
ENSMUSG00000017485	Top2b	17582	18749	15373	21005	13507	18808	14604	23167	15388	17750	18141	23612	19975	15823	15830	13844	16168	12164	14152	14088	16457	16023	15472	15360
ENSMUSG00000017491	Rarb	395	536	247	325	3336	2393	2562	3355	237	439	403	594	1447	1168	966	1069	1587	1934	1753	1719	755	924	945	826
ENSMUSG00000017493	Igfbp4	42182	35151	33011	47778	30427	29990	26040	34772	27344	29856	35402	35172	23291	22660	15732	21978	18509	19640	16023	19335	19606	19148	21445	25835
ENSMUSG00000017499	Cdc6	1951	1893	2038	2683	1882	1962	1807	2876	1786	1918	2157	2730	1404	1227	1392	1448	1206	987	1528	1415	1861	1553	2280	2697
ENSMUSG00000017548	Suz12	3702	4620	3823	5180	3593	4592	3843	5722	3549	4080	3624	5270	4005	3357	3121	2875	3225	2310	2853	2728	3885	3456	3220	3292
ENSMUSG00000017550	Atad5	2094	2517	2068	2599	1791	2749	2121	3276	1938	2338	2070	3026	1667	1416	1262	1204	1499	761	1000	1154	2043	1685	1646	1563
ENSMUSG00000017561	Crlf3	1407	1477	1357	1982	1001	1308	1230	1907	1295	1404	1326	1959	1134	1129	797	878	904	730	731	872	1151	995	1034	1276
ENSMUSG00000017588	Krt27	2	0	0	0	0	2	0	1	0	0	0	0	2	1	1	1	1	0	0	0	1	0	0	0
ENSMUSG00000017607	Tns4	224	292	282	370	241	394	328	564	157	217	215	251	56	44	40	49	27	37	41	50	127	109	158	125
ENSMUSG00000017615	Tnfaip1	4828	4990	4414	5954	5293	5307	4559	6570	4346	5065	4778	6065	5443	4923	3489	4180	4282	3892	3524	4044	4690	4401	4552	5235
ENSMUSG00000017631	Abr	4642	5006	3748	5454	6062	9121	5729	8754	4302	5534	4796	6364	6673	5695	3828	4121	5040	5072	3802	3862	3360	3751	3153	2978
ENSMUSG00000017639	Rab11fip4	2991	2982	2673	3578	1812	2600	2258	3210	2684	3033	2567	4389	4654	3537	3094	2573	3754	3800	2926	2627	2855	2892	2417	2357
ENSMUSG00000017652	Cd40	108	109	74	87	164	152	154	165	109	114	91	158	148	146	66	109	145	105	100	110	209	166	108	187
ENSMUSG00000017664	Slc35c2	1257	1232	1227	1478	1291	1177	1100	1593	1108	1224	1170	1504	1542	1352	1132	1250	1151	1501	1238	1186	1198	1168	1253	1507
ENSMUSG00000017667	Zfp334	3300	3103	2991	4001	3402	4287	3683	5251	3073	3310	3514	4533	3577	2976	3028	2848	3089	2592	2796	2932	3401	3187	3490	3617
ENSMUSG00000017670	Elmo2	3563	3739	3364	4345	3471	4474	3574	5148	3063	3848	3537	4484	4312	3847	3003	3322	3310	3307	2888	3123	3295	3323	3328	3471
ENSMUSG00000017677	Wsb1	2009	2176	1844	3011	1510	2285	2085	3357	2296	2227	2255	3331	2272	2125	2021	1752	1994	1798	2260	2182	2304	2083	2457	2603
ENSMUSG00000017679	Ttpal	2571	3209	2607	3308	2902	3003	2414	3293	2102	3146	3081	3405	4072	3253	2654	2737	3333	2859	2512	2621	2870	2790	2425	2674
ENSMUSG00000017686	Rhot1	2069	2256	1989	2733	1829	2162	2008	2931	1955	2163	1975	2673	2783	2612	2109	2042	2136	2192	2005	2036	2194	2433	2090	2546
ENSMUSG00000017688	Hnf4g	0	0	0	0	1	0	1	1	0	0	0	1	1	1	0	3	1	0	2	1	0	1	0	1
ENSMUSG00000017692	Rhbdl3	176	300	237	237	107	192	130	157	124	169	99	95	1858	1342	1492	1069	1347	1938	1500	1008	1088	1284	1131	1062
ENSMUSG00000017697	Ada	278	256	300	331	272	246	142	259	197	264	254	277	217	189	185	195	172	204	188	170	202	190	218	268
ENSMUSG00000017707	Serinc3	3884	4592	3716	4881	4575	3751	3209	4790	3099	4141	4801	4803	7079	6751	5698	6275	5249	5542	6033	5914	5241	5489	5713	6401
ENSMUSG00000017713	Tha1	26	16	15	31	17	15	24	24	32	23	19	43	32	38	17	22	13	35	15	24	44	43	33	33
ENSMUSG00000017715	Pgs1	1208	1242	1147	1566	933	1248	1126	1797	1100	1195	959	1707	1466	1382	1073	1043	1050	1529	1089	1069	1220	1210	1171	1308
ENSMUSG00000017716	Birc5	3847	3575	3743	4816	3869	3970	3571	4952	3463	3614	3502	4731	3196	2799	2669	2895	2359	2836	2635	2716	3693	3275	3901	4739
ENSMUSG00000017718	Afmid	32	46	37	39	35	31	22	31	26	35	25	40	39	38	23	23	28	29	21	28	31	25	20	21
ENSMUSG00000017720	Trp53tg5	0	0	0	0	0	0	0	0	0	0	0	0	0	0	0	0	0	0	0	0	0	0	0	0
ENSMUSG00000017721	Pigt	2445	3396	2494	3258	2977	3371	2236	3273	1931	3401	4012	3002	3897	4182	3500	3730	2815	4208	3798	3675	2813	3411	4071	4201
ENSMUSG00000017723	Wfdc2	212	64	191	222	443	247	434	657	240	79	93	329	57	66	36	50	43	43	39	114	38	30	43	50
ENSMUSG00000017724	Etv4	1199	956	976	1747	691	839	664	1040	1124	1015	1262	2081	625	607	422	549	695	1002	695	947	1216	1024	1021	1349
ENSMUSG00000017733	Eppin	1	1	1	0	5	2	2	2	2	0	0	1	0	0	0	0	0	0	1	1	1	0	0	1
ENSMUSG00000017734	Dbndd2	72	87	73	97	137	97	145	160	72	54	48	82	194	178	119	126	160	202	161	125	136	157	107	113
ENSMUSG00000017737	Mmp9	212	113	141	100	144	51	32	42	46	110	38	18	230	180	97	164	148	203	148	150	94	126	77	84
ENSMUSG00000017740	Slc12a5	69	95	73	71	100	110	112	81	73	87	58	68	661	457	487	412	472	599	514	424	209	296	192	152
ENSMUSG00000017747	Ghdc	295	317	257	403	300	254	220	338	289	304	377	428	391	414	316	335	289	380	307	349	297	308	325	350
ENSMUSG00000017754	Pltp	889	1071	1056	1261	1165	1275	956	1698	705	962	904	816	1506	1309	1218	1368	1127	1437	1543	1494	1298	1306	1655	1966
ENSMUSG00000017756	Slc12a7	3500	3428	3172	4227	3170	4020	3216	4836	3254	3602	4223	5071	3122	2449	3165	2837	2771	2159	3212	3067	3064	2549	3643	3423
ENSMUSG00000017760	Ctsa	2633	2803	2464	2931	2986	2636	2256	3059	2006	2833	3142	2745	3536	3443	2577	3039	2540	3359	2759	2921	2837	2940	3369	3677
ENSMUSG00000017764	Zswim1	688	626	561	798	642	635	555	909	613	651	714	793	791	676	605	591	595	739	662	568	640	620	742	804
ENSMUSG00000017765	Slc12a4	1535	1678	1341	1637	1337	1650	1229	1820	1209	1553	1281	1642	1456	1363	661	904	992	809	661	831	1032	961	964	958
ENSMUSG00000017767	Spata25	0	1	0	0	0	0	1	0	0	1	0	0	0	1	0	1	0	0	0	0	1	2	0	0
ENSMUSG00000017774	Myo1c	2338	2469	2014	2418	2394	1770	1414	1740	1605	2165	1915	2143	2983	2801	1629	2280	1913	1561	1420	1516	1811	1739	1665	1688
ENSMUSG00000017776	Crk	6672	7531	6606	9204	7663	8052	6912	10108	6206	7147	7214	9385	9326	7502	7734	7046	7458	5378	7047	6862	7712	7015	6764	7478
ENSMUSG00000017778	Cox7c	126	68	97	99	60	80	94	103	75	87	61	95	101	99	56	68	71	103	64	75	57	96	69	103
ENSMUSG00000017781	Pitpna	3601	3551	3163	4166	3302	3530	2962	4348	3232	3484	3104	4340	5076	4285	3570	3597	3809	4914	3555	3582	3561	3781	3359	4165
ENSMUSG00000017801	Mlx	1007	909	855	1134	838	783	768	1089	917	923	869	1210	1184	1144	1005	934	961	1150	952	932	968	999	966	1091
ENSMUSG00000017802	Fam134c	3081	3153	2939	4094	2849	3236	2686	4062	2795	3104	2949	4042	4091	3499	3068	3152	2970	3626	3335	2995	2982	3065	3348	3420
ENSMUSG00000017817	Jph2	409	327	248	296	397	113	122	260	133	250	136	141	782	630	229	341	346	350	231	236	330	354	304	281
ENSMUSG00000017830	Dhx58	31	27	30	21	19	27	26	33	29	30	16	25	23	29	16	14	24	27	25	13	33	24	22	9
ENSMUSG00000017831	Rab5a	1632	1576	1314	1718	1619	1709	1423	2059	1363	1494	1394	1882	2837	2198	1836	1824	2036	1535	1737	1695	1998	1968	1646	1717
ENSMUSG00000017832	Hspb9	0	1	0	0	2	0	1	1	0	2	3	0	1	0	0	0	0	1	0	0	3	0	1	1
ENSMUSG00000017837	Nkiras2	2911	2828	2644	3437	2779	2635	2384	3298	2630	2838	2996	3497	3992	3217	3090	2926	2863	3779	3390	3083	3132	2939	3242	3624
ENSMUSG00000017843	Ppp2r5c	4492	4472	3735	5009	4275	4576	3676	5491	3784	4252	3795	5091	5752	4564	3586	3684	4311	3712	3505	3477	4518	4123	3664	4002
ENSMUSG00000017858	Ift52	1910	1983	1695	1972	1916	1846	1614	2078	1733	1886	2013	2050	1993	1764	1511	1644	1508	1598	1522	1595	1724	1838	1697	1930
ENSMUSG00000017861	Mybl2	1053	1111	1221	1428	1076	1309	1096	1634	930	1173	993	1362	904	854	632	754	683	636	680	622	1106	924	999	988
ENSMUSG00000017868	Sgk2	0	0	0	0	1	0	0	0	0	1	0	1	1	0	0	2	0	1	0	1	0	2	3	0
ENSMUSG00000017897	Eya2	851	728	594	740	497	565	955	1912	511	599	585	649	1729	1253	1056	907	1116	1564	1057	886	1794	1567	1627	1913
ENSMUSG00000017922	Prl3c1	0	1	0	0	0	0	0	0	0	0	0	0	0	0	0	1	0	0	0	0	0	0	0	0
ENSMUSG00000017929	B4galt5	1566	1436	1288	1852	2162	1776	1533	2479	1300	1684	1914	1948	3367	2619	2448	2564	2416	2349	2372	2559	2054	1949	2218	2329
ENSMUSG00000017943	Gdap1l1	5	10	11	16	25	23	75	137	8	5	10	11	1938	1467	1503	1260	1378	2593	1688	1355	561	916	523	547
ENSMUSG00000017950	Hnf4a	2	2	1	0	5	6	6	17	0	1	1	2	0	12	2	22	1	1	1	1	1	0	3	2
ENSMUSG00000017969	Ptgis	1252	996	874	1167	596	363	378	569	1033	1158	1376	1203	1157	987	655	979	773	723	684	850	949	724	976	1193
ENSMUSG00000017978	Cadps2	444	522	406	405	144	208	130	341	276	371	320	314	215	228	147	176	253	177	186	195	188	191	163	145
ENSMUSG00000017999	Ddx27	2238	2043	2175	2716	1686	2229	1905	2928	2063	2140	1963	2851	2043	1827	1346	1463	1494	1620	1372	1456	2132	1983	2152	2256
ENSMUSG00000018001	Cyth3	3266	3077	2796	3665	2255	2306	2084	2732	2273	2606	2235	3273	3025	2939	1983	2139	2171	2219	1854	1855	2568	2451	2026	2247
ENSMUSG00000018008	Cyth4	219	198	176	199	162	118	105	172	137	197	150	162	272	313	163	210	236	315	189	168	189	290	182	229
ENSMUSG00000018012	Rac3	657	771	628	817	606	650	508	630	589	722	570	679	1326	1148	857	855	924	1735	1005	901	606	786	538	641
ENSMUSG00000018040	Rrp7a	1957	1780	1912	2337	1659	1636	1593	2343	1721	1790	1774	2218	2521	2194	1822	1866	1701	2599	1982	1876	1953	2010	2270	2646
ENSMUSG00000018042	Cyb5r3	4719	4479	4390	5390	4797	4420	3676	5431	4061	4668	5160	5336	6212	5205	5117	4996	4664	5917	5783	5158	5265	5049	5777	6573
ENSMUSG00000018068	Ints2	2263	2381	2226	2872	2122	2450	2308	3291	2182	2445	2325	3412	2333	1912	2182	1807	1897	1061	1804	1787	2273	2045	2383	2276
ENSMUSG00000018076	Med13l	3187	3146	2489	3326	1834	3386	2437	3726	2202	3057	1790	3534	3788	3276	1902	1735	3170	1496	1451	1491	2702	2582	1664	1278
ENSMUSG00000018102	Hist1h2bc	176	174	178	171	182	132	137	178	128	102	108	156	167	157	155	148	106	169	156	145	146	159	161	189
ENSMUSG00000018126	Baiap2l2	61	83	59	77	53	102	82	126	57	71	45	55	33	56	16	23	31	36	19	27	40	46	39	49
ENSMUSG00000018143	Mafk	275	286	263	289	264	224	248	338	222	238	217	278	459	402	324	280	311	394	333	309	302	303	275	288
ENSMUSG00000018160	Med1	3149	3202	2878	3634	2004	3687	3010	4281	2696	3223	2064	4016	3124	2562	1659	1571	2700	1894	1520	1587	2943	2770	1786	1955
ENSMUSG00000018166	Erbb3	2415	2249	1929	2747	961	1118	1043	1910	1238	1841	1847	1926	3758	3029	2884	2595	3148	1863	2853	2537	2733	2649	2653	2468
ENSMUSG00000018167	Stard3	937	842	796	1159	841	759	698	1116	824	855	880	1132	1094	1001	889	915	844	1132	990	941	963	923	982	1023
ENSMUSG00000018168	Ikzf3	15	10	12	9	5	0	1	3	7	11	4	5	2	3	1	0	3	1	1	2	18	7	5	4
ENSMUSG00000018169	Mfng	377	337	297	426	538	308	349	406	322	339	334	415	1430	1178	1180	1063	1000	1474	1144	946	842	877	908	935
ENSMUSG00000018171	Vmp1	1600	1677	1551	2012	1758	1628	1513	1994	1455	1590	1826	2063	1982	1810	1725	1767	1508	1684	1803	1713	1670	1535	1881	2233
ENSMUSG00000018189	Uchl5	1074	1187	1082	1380	1057	1098	1034	1377	1037	1127	1241	1412	1267	1220	992	1054	947	1183	1056	1039	1260	1234	1168	1683
ENSMUSG00000018196	Glrx2	736	813	723	837	742	877	713	771	646	780	613	791	984	821	542	557	714	876	556	608	664	686	515	712
ENSMUSG00000018199	Trove2	1836	2493	1876	2419	2681	2709	2217	2867	1527	2371	2424	2734	3007	2219	3011	2077	2591	1166	2439	2110	2275	2215	2224	1779
ENSMUSG00000018209	Stk4	2751	2879	2700	3572	2713	3262	2906	4388	2480	2926	2605	3917	3517	2972	2858	2477	2839	2270	2686	2460	2955	3150	2769	2860
ENSMUSG00000018211	Wfdc15b	1	1	0	1	18	2	1	0	0	0	0	0	2	3	0	6	0	0	0	18	0	0	0	0
ENSMUSG00000018217	Pmp22	1613	1640	984	1348	2926	1568	1896	844	946	1175	1308	1196	2207	2033	1023	1638	1389	1242	890	1143	1040	970	776	1025
ENSMUSG00000018238	Gdf9	34	23	25	31	23	27	20	33	19	34	22	27	57	53	29	36	24	55	50	36	30	26	42	38
ENSMUSG00000018239	Zcchc10	321	330	296	395	262	288	308	424	284	281	272	401	307	275	224	237	211	245	232	228	306	279	303	331
ENSMUSG00000018259	Prl8a2	0	0	0	0	0	0	1	0	0	0	0	0	0	0	0	0	0	0	2	1	0	0	0	0
ENSMUSG00000018263	Tbx5	8910	7843	6695	9815	3851	5823	3033	2355	218	340	175	163	108	144	24	56	146	10	4	12	2	4	10	2
ENSMUSG00000018286	Psmb6	7556	6909	7097	9060	7910	7297	6833	9670	6483	7094	7577	8710	8165	7274	6987	7417	5809	8793	7841	7361	6869	7048	8789	10748
ENSMUSG00000018287	Spag7	2586	2644	2418	3069	2765	2626	2605	3418	2340	2546	2464	3181	3266	2812	2151	2386	2297	3151	2268	2377	2589	2658	2480	3441
ENSMUSG00000018293	Pfn1	17028	13827	15562	18608	17132	14076	14010	18781	14095	15199	18033	18816	17344	15653	11424	15496	12555	15650	13257	15149	16054	14490	18510	23518
ENSMUSG00000018322	Tomm34	1237	883	917	1254	1036	1186	1154	1901	1084	874	784	1309	1038	793	566	638	753	706	524	555	904	667	608	794
ENSMUSG00000018326	Ywhab	14345	13485	12455	16427	15028	13725	11984	18034	12543	13631	14664	17404	20230	16710	14191	14981	15795	15062	14862	14566	14968	13791	14522	16107
ENSMUSG00000018334	Ksr1	904	843	773	1023	556	780	661	1013	677	784	673	865	1167	1000	711	797	849	816	775	640	805	796	736	710
ENSMUSG00000018339	Gpx3	609	580	581	852	1348	1013	925	2164	552	658	689	920	1698	1692	1502	1781	1165	1813	1821	1568	1811	1710	1990	2550
ENSMUSG00000018340	Anxa6	9610	9011	6476	8078	8603	4705	3165	4481	5475	8631	9164	6200	16414	13712	7833	12018	10032	9428	7508	8836	7998	7797	7492	8998
ENSMUSG00000018341	Il12rb2	7	4	7	7	8	3	4	5	7	5	1	3	18	16	9	8	13	2	11	9	8	13	7	10
ENSMUSG00000018347	Zkscan6	478	445	453	551	386	436	389	542	389	394	362	431	606	476	351	418	436	485	351	392	479	479	395	450
ENSMUSG00000018362	Kpna2	937	881	957	1137	837	927	867	1233	870	869	917	1227	817	680	797	754	689	660	843	774	834	813	1027	1164
ENSMUSG00000018363	Smurf2	3182	3617	2985	4415	3088	3985	3497	5448	2902	3379	3022	4799	3973	3559	3242	3114	3303	2352	2928	2915	3282	3136	3146	3000
ENSMUSG00000018372	Cep95	585	580	529	683	341	607	531	698	519	528	375	724	543	551	357	363	404	425	294	346	528	534	360	456
ENSMUSG00000018377	Vezf1	4694	4659	4152	5373	4565	5904	5127	7365	4083	4649	4482	6103	5848	4469	4224	3625	4802	3528	3910	3727	5635	4991	4481	4614
ENSMUSG00000018378	Cuedc1	1537	1425	1275	1626	1122	1527	1326	1997	1253	1442	1048	1814	2496	2015	1343	1344	1866	2240	1298	1298	1895	1795	1315	1512
ENSMUSG00000018379	Srsf1	17312	21362	16898	26746	19450	22630	17875	31651	15825	20408	23367	28343	19706	17428	19780	17131	15496	14346	18366	17304	20106	19053	23192	24301
ENSMUSG00000018381	Abi3	113	103	106	125	158	92	113	130	76	118	109	180	135	166	114	165	121	119	107	117	147	128	147	142
ENSMUSG00000018387	Shroom1	223	229	176	237	107	137	114	152	210	199	192	220	182	167	84	113	144	138	97	116	110	125	64	104
ENSMUSG00000018395	Kif3a	1819	1896	1595	2219	1321	1874	1487	2397	1650	1771	1554	2272	3289	2726	2211	2029	2626	2406	2259	1992	2086	2283	1766	1852
ENSMUSG00000018398	Sep-08	6230	6580	5205	6289	4436	5303	3984	5457	4677	6239	5539	6050	6397	5725	3915	4450	4650	3616	3469	3628	5716	5249	4496	5083
ENSMUSG00000018401	Mtmr4	4774	4698	4463	7472	5152	5988	5215	10099	4383	5018	6253	8589	6171	5027	7378	6153	5133	4513	7406	6382	4710	4936	7188	6239
ENSMUSG00000018405	Mrm1	250	280	271	305	190	221	236	295	217	248	225	287	314	285	270	250	234	313	264	272	236	266	265	338
ENSMUSG00000018411	Mapt	53	66	41	111	87	127	143	318	48	65	66	93	12364	9005	6705	6110	9201	13014	7875	6697	2375	3983	1899	1683
ENSMUSG00000018412	Kansl1	5017	5261	4362	5673	3342	5893	4568	6583	4369	5239	3519	6293	5277	4457	2811	2714	4424	3085	2512	2735	4495	4242	2944	2974
ENSMUSG00000018415	Gid4	2105	2198	1763	2838	1592	2226	1544	2883	1661	1983	1603	2885	2035	1768	1445	1423	1540	1428	1384	1273	1968	1837	1609	1686
ENSMUSG00000018417	Myo1b	5726	6470	5162	7523	4963	6258	4711	7815	5094	5980	6448	7687	6223	4813	5238	4872	5226	4104	5163	5325	4609	4505	5183	4943
ENSMUSG00000018425	Dhx40	2913	2933	2671	3327	2650	3125	2895	3529	2746	2933	3169	3653	2892	2490	2504	2227	2417	2165	2349	2317	2877	2718	2758	3095
ENSMUSG00000018427	Ypel2	602	784	429	710	320	490	391	587	518	683	407	859	806	796	408	399	691	508	344	337	445	496	298	255
ENSMUSG00000018428	Akap1	1409	1394	1333	1699	1433	1599	1250	2175	1267	1344	1295	1607	2323	1894	1528	1617	1658	1628	1561	1452	1542	1535	1567	1613
ENSMUSG00000018433	Nol11	3195	3156	2798	3459	3146	3272	2732	3772	2825	3200	3644	3691	3590	3037	2754	2882	2745	2453	2746	2844	3116	2875	3263	3713
ENSMUSG00000018442	Derl2	961	1061	877	1217	962	1083	910	1400	842	998	979	1266	1366	1155	1145	1033	1036	957	1082	975	965	987	983	1144
ENSMUSG00000018446	C1qbp	4506	4179	4655	5640	4729	4553	4495	6310	4223	4484	5112	5691	4654	4359	3691	4441	3413	4354	3931	4379	4610	4435	5469	7703
ENSMUSG00000018449	Rpain	315	347	264	445	264	348	279	444	278	360	251	426	321	403	316	240	249	399	321	266	359	380	386	426
ENSMUSG00000018451	6330403K07Rik	5365	5371	4255	5927	6678	6083	4919	6808	4652	5033	6116	6079	8076	6540	6259	6411	6059	7839	6435	6509	4043	4487	4467	4598
ENSMUSG00000018459	Slc13a3	1	3	1	0	1	0	0	3	0	3	1	0	6	7	8	5	0	3	5	1	3	4	6	5
ENSMUSG00000018470	Kcnab3	62	75	57	94	32	42	45	43	61	59	51	66	103	124	44	60	88	134	61	58	103	103	54	98
ENSMUSG00000018474	Chd3	28803	28721	23661	27834	15005	25636	20297	19832	21157	27536	13682	27322	33010	28185	13277	14041	26154	22025	11396	12644	18636	20626	10596	9363
ENSMUSG00000018476	Kdm6b	6305	5807	5146	7663	4075	6118	5017	7776	5015	6156	5548	8814	6905	5453	4011	4028	5683	3953	3972	3782	5591	5213	4632	4221
ENSMUSG00000018479	1700125H20Rik	3	9	2	6	3	2	5	2	5	2	2	4	9	5	7	5	10	11	8	4	5	2	3	2
ENSMUSG00000018481	Appbp2	4217	4428	3731	5285	4621	4682	4033	6838	3730	4538	5012	5829	6737	5559	5457	5316	5364	3380	5194	4892	5328	5019	5750	5402
ENSMUSG00000018486	Wnt9b	404	326	516	464	293	496	772	1050	267	243	152	203	113	152	88	191	97	77	82	152	131	165	162	151
ENSMUSG00000018500	Adora2b	157	151	156	229	210	209	146	157	119	160	146	208	168	152	112	130	116	107	92	92	143	101	125	134
ENSMUSG00000018501	Ncor1	8284	8745	7449	9473	5345	9002	6859	10146	6662	8489	5807	10648	9990	7952	5850	5405	8373	4429	4817	4843	8168	7689	5869	5323
ENSMUSG00000018507	Trpv2	42	44	24	27	58	18	23	44	22	38	38	39	424	306	291	270	312	438	433	355	134	195	187	175
ENSMUSG00000018509	Cenpv	820	690	770	1042	783	1105	1189	1344	929	908	1060	1497	910	773	835	863	661	1133	935	891	851	826	1011	1328
ENSMUSG00000018537	Pcgf2	2482	2478	2165	3017	1745	2498	1875	3252	2125	2450	2110	3069	2607	2173	1486	1726	1870	2132	1531	1609	2270	2001	1638	2187
ENSMUSG00000018541	Cwc25	1376	1433	1205	1587	1070	1357	1129	1669	1224	1340	1304	1519	1443	1361	998	1066	1182	1168	1054	1096	1326	1172	1161	1302
ENSMUSG00000018543	1700001P01Rik	11	7	13	4	4	5	15	4	12	4	1	8	6	4	4	4	9	6	3	3	7	6	4	3
ENSMUSG00000018547	Pip4k2b	5667	5440	4712	6363	4254	5741	4217	7004	4527	5606	3981	6575	8276	6637	4962	4828	6348	5692	4635	4689	5205	5444	4083	4135
ENSMUSG00000018548	Trim37	2371	2621	2454	3308	2332	2783	2352	3526	2315	2648	2462	3603	5272	4174	4322	3562	3895	3873	4044	3602	3230	3430	3269	3273
ENSMUSG00000018554	Ybx2	280	268	234	256	193	245	197	204	237	249	179	248	159	147	75	106	135	140	74	113	109	77	69	102
ENSMUSG00000018559	Ctdnep1	3706	3297	3185	4240	3194	3294	2818	4501	3117	3206	3280	4191	3783	3438	2780	3160	2832	3622	2949	2953	3170	3049	3196	4049
ENSMUSG00000018565	Elp5	2447	2223	2213	2882	2707	2612	2372	3186	2210	2363	2507	2912	3029	2560	2322	2506	2155	2980	2595	2560	2465	2410	2670	3273
ENSMUSG00000018566	Slc2a4	745	784	731	838	832	1099	803	1082	639	774	686	836	795	634	440	496	593	494	399	511	605	504	501	584
ENSMUSG00000018567	Gabarap	7007	6690	5729	7657	8046	6204	5462	7365	5682	6273	7335	7347	10594	9339	8121	9092	7532	10927	9157	8813	6857	7367	7895	10062
ENSMUSG00000018569	Cldn7	107	132	173	239	429	392	336	632	160	160	182	221	69	82	49	69	31	37	34	103	95	103	141	158
ENSMUSG00000018570	2810408A11Rik	397	432	434	561	337	468	382	481	425	471	372	543	264	255	197	200	195	307	208	221	290	302	279	309
ENSMUSG00000018572	Phf23	4111	3845	3907	5323	3558	3721	3713	5658	3784	3812	3861	5303	4012	3440	3101	3308	2858	3726	3201	3198	3497	3431	3758	4647
ENSMUSG00000018574	Acadvl	1891	1728	1693	1691	1465	1269	1135	1488	1580	1582	1674	1734	2021	1865	1310	1503	1357	1806	1426	1458	1437	1465	1487	1714
ENSMUSG00000018581	Dnah11	16	12	5	9	1	6	3	4	15	21	13	17	14	15	11	10	12	14	11	4	16	24	15	8
ENSMUSG00000018583	G3bp1	13026	12361	11605	15823	13386	13680	11461	18318	11618	12822	14252	16268	12661	10668	11230	11472	9497	9764	11088	10970	11944	11026	14206	15391
ENSMUSG00000018585	Atox1	1432	1439	1276	1734	1726	1537	1333	2043	1267	1450	1392	1496	1842	1682	1294	1433	1233	1869	1428	1602	1354	1474	1569	1944
ENSMUSG00000018589	Glra2	2	2	0	0	1	2	2	0	1	3	11	10	444	303	243	231	270	405	313	224	49	94	54	40
ENSMUSG00000018593	Sparc	11751	13008	8394	11669	22448	11661	9273	13760	8895	13487	14709	10612	36220	34569	20816	29405	20390	21622	20988	22299	17018	18244	18367	21963
ENSMUSG00000018595	Glra4	0	0	0	0	0	0	0	0	0	0	0	0	1	0	0	0	0	0	0	0	0	0	0	0
ENSMUSG00000018599	Mief2	558	507	473	551	462	506	417	580	482	521	529	552	705	596	458	490	531	628	499	472	446	469	499	522
ENSMUSG00000018604	Tbx3	2001	1699	1761	2854	6525	11954	7756	14115	1207	1392	1172	2088	1434	1473	378	1177	721	248	226	553	645	740	799	756
ENSMUSG00000018620	Mmp20	0	0	0	0	4	11	3	20	1	0	0	0	0	0	0	0	0	0	0	0	0	0	0	0
ENSMUSG00000018623	Mmp7	0	0	0	0	0	0	0	0	0	0	0	0	0	0	0	0	0	0	0	0	0	0	0	1
ENSMUSG00000018634	Crhr1	10	17	22	36	2	2	3	3	7	10	13	24	45	47	24	40	23	42	24	20	6	7	2	4
ENSMUSG00000018648	Dusp14	195	207	203	235	257	328	271	380	171	164	173	197	274	198	168	171	150	213	183	171	219	212	227	316
ENSMUSG00000018651	Tada2a	1159	1376	1020	1447	1122	1309	957	1627	998	1277	1146	1517	1288	1232	861	968	976	1084	816	913	1113	1219	1005	1248
ENSMUSG00000018654	Ikzf1	160	129	131	115	90	57	77	114	99	97	105	92	168	193	134	132	154	102	149	123	133	154	153	177
ENSMUSG00000018656	Tcaf3	0	0	0	0	0	0	0	0	0	0	0	0	0	0	0	0	0	0	0	0	0	0	0	0
ENSMUSG00000018659	Pnpo	369	487	804	861	559	521	603	900	353	504	997	990	677	586	686	784	462	557	766	879	461	464	790	1027
ENSMUSG00000018661	Cog1	1386	1380	1272	1575	1237	1516	1229	1627	1147	1333	1331	1549	2286	1756	1601	1526	1750	1940	1556	1521	1635	1665	1589	1760
ENSMUSG00000018666	Cbx1	4886	4731	4164	5644	4734	5185	4270	6601	4433	4634	4238	6202	4519	3841	3149	3338	3596	3246	3158	3453	4723	4200	4088	4548
ENSMUSG00000018669	Cdk5rap3	1463	1493	1665	1886	1533	1535	1485	1924	1232	1459	1539	1921	2037	1853	1535	1694	1459	1962	1599	1632	1634	1573	1866	2110
ENSMUSG00000018672	Copz2	632	676	549	740	583	452	395	538	557	694	668	688	1033	955	572	876	717	861	644	738	658	665	549	801
ENSMUSG00000018677	Slc25a39	4144	3775	3840	4862	5195	4295	4110	6026	3659	3829	3988	4667	4374	3876	3261	3799	3088	4297	3732	4043	4185	3806	4629	5889
ENSMUSG00000018678	Sp2	1030	1131	1179	1540	892	1273	938	1482	857	1139	1127	1504	1301	1055	941	975	999	936	913	955	1174	1086	1112	1221
ENSMUSG00000018697	Aatf	1266	1110	1233	1527	986	1130	987	1436	1093	1129	1222	1305	1468	1252	1040	1150	1022	1259	1049	1115	1159	1107	1132	1528
ENSMUSG00000018698	Lhx1	4	7	3	6	79	1	4	0	6	2	5	8	2265	1611	1817	1367	1582	1943	1894	1383	825	1190	688	704
ENSMUSG00000018707	Dync1h1	9989	10445	8905	12491	11420	14462	11992	19648	8954	11206	8704	15678	16850	11188	15714	10132	14198	9931	13219	12439	10656	10896	10430	12388
ENSMUSG00000018727	Cpsf4l	3	4	1	5	1	1	3	3	5	3	4	6	3	2	4	2	5	4	0	3	4	1	4	0
ENSMUSG00000018733	Pex12	409	355	374	425	389	413	378	455	397	360	350	438	623	506	433	430	427	424	379	390	472	431	376	446
ENSMUSG00000018736	Ndel1	1667	1618	1332	1989	1256	1344	1201	1639	1363	1583	1247	1990	2425	2219	1440	1615	1692	2012	1524	1465	1550	1628	1364	1630
ENSMUSG00000018740	Slc25a35	74	72	67	61	74	71	47	84	55	70	68	79	112	98	61	69	87	75	69	81	67	60	83	78
ENSMUSG00000018750	Zbtb4	399	393	313	378	290	315	249	306	270	356	221	317	617	579	220	295	406	323	179	261	295	305	159	166
ENSMUSG00000018752	Tnfsfm13	0	2	0	4	2	9	3	4	3	7	4	5	4	3	1	4	3	4	0	2	2	3	4	8
ENSMUSG00000018761	Mpdu1	1533	1470	1458	1464	1390	1465	1190	1399	1440	1497	1303	1423	1865	1691	1360	1388	1454	1959	1488	1503	1549	1496	1560	1740
ENSMUSG00000018765	Fxr2	4595	4206	4066	5767	2981	4108	3671	5991	4199	4131	3757	6174	4784	4197	3420	3587	3460	4472	3447	3376	3833	3869	3990	4014
ENSMUSG00000018770	Atp5g3	10222	9719	9559	12641	11185	9918	9386	13309	8869	9370	10657	11955	11258	10082	9329	10108	7881	10824	9707	9702	9615	9438	11235	13888
ENSMUSG00000018774	Cd68	82	107	84	91	130	105	56	107	67	122	63	71	178	193	85	110	149	166	126	98	162	167	150	161
ENSMUSG00000018776	Slc35g3	6	2	2	5	6	1	2	0	4	4	6	2	6	6	3	6	3	0	5	1	2	4	1	2
ENSMUSG00000018796	Acsl1	616	576	476	566	487	410	390	497	384	518	430	466	1078	887	674	657	765	693	781	680	731	710	644	720
ENSMUSG00000018800	Abca5	565	536	318	443	684	772	672	526	416	555	479	504	892	735	513	496	722	365	450	474	666	581	407	386
ENSMUSG00000018809	Smyd4	550	541	477	615	461	536	453	709	443	561	482	648	476	470	388	425	411	371	381	381	459	453	468	443
[truncated: 44,430 more rows]
