# Supplementary material for: Hotair Is Dispensible for Mouse Development
Source: PLoS Genet. 2016 Dec 15;12(12):e1006232. doi: 10.1371/journal.pgen.1006232 (PMC5157951; doi:10.1371/journal.pgen.1006232)
Supplement: S2 Dataset — Numbers of uniquely mapped reads and RPKM/FPKM values are provided in separate files. (TGZ) [file pgen.1006232.s012.tgz]

Archive with 6 entries (5 files):
- S2_Dataset
- S2_Dataset/CufflinksFPKM.txt
- S2_Dataset/NormalizedRPKM.txt
- S2_Dataset/RawRPKM.txt
- S2_Dataset/README.txt
- S2_Dataset/UniqueReadCounts.txt
