# Supplementary material for: Hotair Is Dispensible for Mouse Development
Source: PLoS Genet. 2016 Dec 15;12(12):e1006232. doi: 10.1371/journal.pgen.1006232 (PMC5157951; doi:10.1371/journal.pgen.1006232)
Supplement: S2 Dataset — Numbers of uniquely mapped reads and RPKM/FPKM values are provided in separate files. (TGZ) [file pgen.1006232.s012.tgz › S2_Dataset/README.txt]

This dataset provides gene expression data for 6 RNA-seq samples from Li et al., Cell Reports, 2013, that we reanalyzed with our method.
					
UniqueReadCounts.txt:  number of uniquely mapped reads scored on each gene. These counts were used for all differential expression analyses.
				
RawRPKM.txt:  RPKM values computed based on the numbers of unique reads.
					
NormalizedRPKM.txt: RPKM values computed from the numbers of unique reads, normalized based on the 100 least-varying genes ("housekeeping"), as described in Brawand et al., Nature, 2011. 				

CufflinksFPKM.txt: values obtained with Cufflinks, based on all mapped reads reported by TopHat.					
					
Gene annotations were derived from Ensembl 82. 	Note that 4 additional monoexonic transcripts were added to the annotations, with the following identifiers and coordinates:					
									
Lnc1	chr15	102942870	102943820	1	"AntiHotair (short form, SAHotair in the text and Figure 8)"
Lnc2	chr15	102948000	102954200	1	"AntiHotair (long form, LAHotair in the text and Figure 8)"
Lnc3	chr15	102940886	102943820	-1	Ghost of Hotair (Ghostair)
Lnc4	chr15	102948010	102954200	-1	"Potential alternative 5' region of Hotair, on the opposite strand from AntiHotair long form, not discussed in the text."
