# Supplementary material for: Hotair Is Dispensible for Mouse Development
Source: PLoS Genet. 2016 Dec 15;12(12):e1006232. doi: 10.1371/journal.pgen.1006232 (PMC5157951; doi:10.1371/journal.pgen.1006232)
Supplement: S2 Dataset — Numbers of uniquely mapped reads and RPKM/FPKM values are provided in separate files. (TGZ) [file pgen.1006232.s012.tgz › S2_Dataset/UniqueReadCounts.txt]

GeneID	GeneName	TTF_wt_1	TTF_wt_2	TTF_het_1	TTF_het_2	TTF_ko_1	TTF_ko_2
ENSMUSG00000000001	Gnai3	1215	1143	1816	1694	3528	3274
ENSMUSG00000000003	Pbsn	0	0	0	0	0	0
ENSMUSG00000000028	Cdc45	155	144	184	194	352	332
ENSMUSG00000000031	H19	453	416	829	841	3816	3727
ENSMUSG00000000037	Scml2	5	1	5	5	13	14
ENSMUSG00000000049	Apoh	9	4	7	9	17	8
ENSMUSG00000000056	Narf	423	396	683	602	1037	949
ENSMUSG00000000058	Cav2	300	241	469	417	747	741
ENSMUSG00000000078	Klf6	3169	2943	4167	3882	6411	5946
ENSMUSG00000000085	Scmh1	549	563	805	741	979	921
ENSMUSG00000000088	Cox5a	1346	1284	1972	1952	2497	2436
ENSMUSG00000000093	Tbx2	3	2	6	6	24	25
ENSMUSG00000000094	Tbx4	86	63	46	33	144	160
ENSMUSG00000000103	Zfy2	0	0	0	0	0	0
ENSMUSG00000000120	Ngfr	2152	1924	2720	2557	1811	1774
ENSMUSG00000000125	Wnt3	0	0	0	0	1	0
ENSMUSG00000000126	Wnt9a	317	285	345	345	415	396
ENSMUSG00000000127	Fer	273	245	291	294	777	728
ENSMUSG00000000131	Xpo6	2831	2650	3113	2872	4219	3951
ENSMUSG00000000134	Tfe3	1894	1805	2201	2150	3110	3120
ENSMUSG00000000142	Axin2	42	44	86	81	125	134
ENSMUSG00000000148	Brat1	549	532	638	592	901	846
ENSMUSG00000000149	Gna12	3537	3391	3529	3332	4410	4162
ENSMUSG00000000154	Slc22a18	17	19	24	18	76	59
ENSMUSG00000000157	Itgb2l	0	0	0	0	0	0
ENSMUSG00000000159	Igsf5	0	1	0	1	1	0
ENSMUSG00000000167	Pih1d2	9	15	11	16	26	23
ENSMUSG00000000168	Dlat	1473	1438	1641	1625	2002	1962
ENSMUSG00000000171	Sdhd	2171	1977	2248	2184	3432	3343
ENSMUSG00000000182	Fgf23	0	0	0	0	0	0
ENSMUSG00000000183	Fgf6	0	0	0	0	0	0
ENSMUSG00000000184	Ccnd2	35599	33382	37667	35672	46404	44048
ENSMUSG00000000194	Gpr107	2016	1860	2426	2275	3086	3000
ENSMUSG00000000197	Nalcn	2	1	0	1	2	1
ENSMUSG00000000202	Btbd17	0	0	0	0	0	0
ENSMUSG00000000204	Slfn4	0	0	0	0	0	0
ENSMUSG00000000214	Th	0	0	0	0	0	0
ENSMUSG00000000215	Ins2	0	0	0	0	0	0
ENSMUSG00000000216	Scnn1g	0	0	0	0	0	0
ENSMUSG00000000223	Drp2	31	30	29	36	75	77
ENSMUSG00000000244	Tspan32	4	1	0	2	2	3
ENSMUSG00000000247	Lhx2	2	1	1	2	7	3
ENSMUSG00000000248	Clec2g	1	0	1	1	0	0
ENSMUSG00000000253	Gmpr	390	393	359	313	504	472
ENSMUSG00000000263	Glra1	1	1	2	2	5	2
ENSMUSG00000000266	Mid2	128	110	157	172	329	330
ENSMUSG00000000275	Trim25	788	809	923	975	1404	1348
ENSMUSG00000000276	Dgke	187	210	205	192	297	269
ENSMUSG00000000278	Scpep1	3568	3421	3486	3468	4100	4173
ENSMUSG00000000282	Mnt	564	534	701	711	1280	1197
ENSMUSG00000000290	Itgb2	8	7	8	4	107	116
ENSMUSG00000000295	Hddc2	159	160	234	199	362	285
ENSMUSG00000000296	Tpd52l1	176	150	174	145	236	244
ENSMUSG00000000301	Pemt	106	99	110	111	133	110
ENSMUSG00000000303	Cdh1	1	0	2	1	1	4
ENSMUSG00000000305	Cdh4	3	3	5	3	5	6
ENSMUSG00000000308	Ckmt1	2	1	2	5	12	7
ENSMUSG00000000317	Bcl6b	14	19	26	21	43	36
ENSMUSG00000000318	Clec10a	0	0	0	0	0	0
ENSMUSG00000000320	Alox12	19	19	25	30	46	47
ENSMUSG00000000325	Arvcf	163	159	204	199	305	320
ENSMUSG00000000326	Comt	2364	2304	2636	2587	3834	3692
ENSMUSG00000000339	Rtca	558	520	623	597	916	854
ENSMUSG00000000340	Dbt	125	156	192	181	333	345
ENSMUSG00000000346	Dazap2	2049	1939	2623	2368	2966	2908
ENSMUSG00000000355	Mcts1	218	230	331	330	449	401
ENSMUSG00000000359	Rem1	366	360	237	247	273	280
ENSMUSG00000000365	Rnf17	0	0	1	0	4	1
ENSMUSG00000000374	Trappc10	1152	1074	1408	1331	1932	1895
ENSMUSG00000000378	Ccm2	2152	2154	1752	1825	2534	2525
ENSMUSG00000000381	Wap	0	0	0	0	0	0
ENSMUSG00000000384	Tbrg4	1377	1320	1447	1409	1941	1844
ENSMUSG00000000385	Tmprss2	0	0	0	0	0	0
ENSMUSG00000000386	Mx1	0	0	0	0	0	1
ENSMUSG00000000392	Fap	18	32	11	3	12	10
ENSMUSG00000000394	Gcg	0	0	0	0	0	0
ENSMUSG00000000399	Ndufa9	1692	1595	1724	1642	2444	2299
ENSMUSG00000000402	Egfl6	3	2	0	2	13	24
ENSMUSG00000000409	Lck	4	2	6	5	7	16
ENSMUSG00000000411	Tssk3	0	0	0	0	0	0
ENSMUSG00000000416	Cttnbp2	6	2	8	9	23	12
ENSMUSG00000000420	Galnt1	1047	959	1345	1378	1950	1855
ENSMUSG00000000435	Myf5	0	0	0	0	0	0
ENSMUSG00000000439	Mkrn2	394	372	365	336	500	498
ENSMUSG00000000440	Pparg	21	20	19	22	50	34
ENSMUSG00000000441	Raf1	1743	1744	2093	1966	2826	2744
ENSMUSG00000000486	Sep-01	35	23	32	43	64	75
ENSMUSG00000000489	Pdgfb	68	61	62	56	108	96
ENSMUSG00000000530	Acvrl1	1044	1032	802	761	856	868
ENSMUSG00000000531	Grasp	238	225	280	218	326	331
ENSMUSG00000000532	Acvr1b	192	200	279	301	398	384
ENSMUSG00000000538	Tom1l2	2383	2356	2332	2314	2933	2979
ENSMUSG00000000544	Gpa33	0	0	0	0	0	1
ENSMUSG00000000552	Zfp385a	615	593	705	712	1054	999
ENSMUSG00000000555	Itga5	35966	33682	25047	23834	35456	34021
ENSMUSG00000000560	Gabra2	0	0	0	2	0	1
ENSMUSG00000000561	Wdr77	523	504	598	601	775	660
ENSMUSG00000000562	Adora3	0	0	0	0	0	0
ENSMUSG00000000563	Atp5f1	915	811	1027	953	1579	1530
ENSMUSG00000000567	Sox9	416	436	859	793	1171	1193
ENSMUSG00000000568	Hnrnpd	754	734	1171	1051	1781	1753
ENSMUSG00000000579	Dynlt1c	0	1	1	0	0	0
ENSMUSG00000000581	C1d	214	254	331	321	575	471
ENSMUSG00000000594	Gm2a	687	670	756	797	1031	947
ENSMUSG00000000600	Krit1	134	116	229	197	487	448
ENSMUSG00000000605	Clcn4-2	742	692	1010	894	1401	1257
ENSMUSG00000000606	Vmn2r88	0	0	0	0	0	0
ENSMUSG00000000617	Grm6	0	0	0	0	0	1
ENSMUSG00000000627	Sema4f	219	178	307	341	322	294
ENSMUSG00000000628	Hk2	1401	1294	1208	1228	1896	1807
ENSMUSG00000000631	Myo18a	1685	1619	2118	2047	2858	2845
ENSMUSG00000000632	Sez6	0	0	0	0	0	0
ENSMUSG00000000673	Haao	0	1	0	0	0	1
ENSMUSG00000000682	Cd52	0	0	0	0	12	12
ENSMUSG00000000686	Abhd15	29	20	34	32	28	28
ENSMUSG00000000690	Hoxb6	218	192	296	289	451	454
ENSMUSG00000000693	Loxl3	5600	5245	7340	7031	7092	6945
ENSMUSG00000000701	Tcl1b5	0	0	0	0	0	0
ENSMUSG00000000706	Btn1a1	3	5	2	2	0	1
ENSMUSG00000000708	Kat2b	69	56	72	78	179	145
ENSMUSG00000000711	Rab5b	727	745	825	818	1131	1058
ENSMUSG00000000724	Cryba1	0	0	0	0	0	0
ENSMUSG00000000730	Dnmt3l	18	26	23	24	18	17
ENSMUSG00000000731	Aire	0	0	0	0	0	0
ENSMUSG00000000732	Icosl	9	6	9	13	9	7
ENSMUSG00000000738	Spg7	1780	1532	1563	1471	1928	1862
ENSMUSG00000000739	Sult5a1	0	0	0	0	3	1
ENSMUSG00000000740	Rpl13	177	179	240	218	453	436
ENSMUSG00000000743	Chmp1a	2065	1946	1946	1981	2179	2120
ENSMUSG00000000751	Rpa1	1918	1790	2624	2455	4144	3940
ENSMUSG00000000753	Serpinf1	19130	18134	19576	18661	27297	26366
ENSMUSG00000000759	Tubgcp3	693	670	895	781	1245	1258
ENSMUSG00000000766	Oprm1	0	0	0	0	0	0
ENSMUSG00000000776	Polr3d	712	633	687	679	1030	1009
ENSMUSG00000000782	Tcf7	59	83	134	129	174	158
ENSMUSG00000000787	Ddx3x	1747	1519	2602	2364	4432	4207
ENSMUSG00000000791	Il12rb1	83	98	82	101	102	88
ENSMUSG00000000792	Slc5a5	2	2	10	6	8	11
ENSMUSG00000000794	Kcnn3	1	1	2	4	4	3
ENSMUSG00000000804	Usp32	368	333	550	495	1056	995
ENSMUSG00000000805	Car4	1	0	0	0	0	0
ENSMUSG00000000811	Txnrd3	211	155	187	198	269	288
ENSMUSG00000000817	Fasl	0	0	1	0	0	1
ENSMUSG00000000823	Znf512b	344	371	497	502	867	857
ENSMUSG00000000826	Dnajc5	3596	3394	3961	3804	5378	5065
ENSMUSG00000000827	Tpd52l2	1396	1377	1613	1505	2094	1933
ENSMUSG00000000838	Fmr1	209	216	339	327	848	795
ENSMUSG00000000861	Bcl11a	6	8	28	10	41	44
ENSMUSG00000000869	Il4	0	0	0	0	0	0
ENSMUSG00000000876	Pxmp4	420	373	461	470	672	612
ENSMUSG00000000881	Dlg3	567	607	751	657	1085	987
ENSMUSG00000000884	Gnb1l	74	55	77	74	125	139
ENSMUSG00000000889	Dbh	0	3	0	1	2	0
ENSMUSG00000000901	Mmp11	529	538	663	578	857	837
ENSMUSG00000000902	Smarcb1	2061	1891	2226	2095	3228	3210
ENSMUSG00000000903	Vpreb3	1	2	0	1	1	0
ENSMUSG00000000915	Hip1r	230	192	204	216	501	440
ENSMUSG00000000916	Nsun5	277	267	348	343	400	412
ENSMUSG00000000934	Top1mt	220	224	259	239	395	366
ENSMUSG00000000938	Hoxa10	386	329	470	437	618	598
ENSMUSG00000000942	Hoxa4	8	7	17	18	22	14
ENSMUSG00000000957	Mmp14	10807	10324	11395	11715	17913	17579
ENSMUSG00000000958	Slc7a7	98	79	50	55	106	99
ENSMUSG00000000959	Oxa1l	1240	1173	1459	1466	2282	2210
ENSMUSG00000000976	Heatr6	819	816	970	944	1309	1270
ENSMUSG00000000982	Ccl3	0	0	0	0	1	2
ENSMUSG00000000983	Wfdc18	0	0	0	0	0	0
ENSMUSG00000001014	Icam4	1	3	3	3	2	1
ENSMUSG00000001016	Ilf2	941	873	1178	1083	1865	1765
ENSMUSG00000001017	Chtop	969	892	1234	1231	1829	1740
ENSMUSG00000001018	Snapin	599	581	742	739	1161	1110
ENSMUSG00000001020	S100a4	13147	12498	15146	14249	33074	31535
ENSMUSG00000001021	S100a3	55	50	98	82	83	82
ENSMUSG00000001023	S100a5	2	4	5	2	3	6
ENSMUSG00000001025	S100a6	31326	29297	32914	31696	45720	43391
ENSMUSG00000001027	Scn4a	0	1	0	0	0	0
ENSMUSG00000001029	Icam2	0	0	0	0	1	0
ENSMUSG00000001034	Mapk7	623	586	745	693	1202	1145
ENSMUSG00000001036	Epn2	847	838	812	778	959	936
ENSMUSG00000001039	B9d1	178	166	223	220	441	414
ENSMUSG00000001052	Sec24b	2098	1944	2556	2417	3890	3587
ENSMUSG00000001053	N4bp3	8	8	19	8	23	40
ENSMUSG00000001054	Rmnd5b	526	497	573	585	800	805
ENSMUSG00000001056	Nhp2	1305	1266	1473	1489	2008	1845
ENSMUSG00000001062	Vps9d1	205	186	221	224	349	371
ENSMUSG00000001065	Zfp276	337	304	400	432	585	520
ENSMUSG00000001076	C1ql4	0	0	0	0	0	0
ENSMUSG00000001082	Mfsd10	1043	1008	1323	1204	1903	1905
ENSMUSG00000001089	Luzp1	2272	2143	2943	2756	4032	4061
ENSMUSG00000001095	Slc13a2	0	0	0	0	0	1
ENSMUSG00000001098	Kctd10	10081	9326	10891	10240	14073	13110
ENSMUSG00000001100	Poldip2	2141	2005	2348	2225	3154	3027
ENSMUSG00000001103	Sebox	0	0	1	0	0	0
ENSMUSG00000001105	Ift20	467	469	503	497	889	834
ENSMUSG00000001119	Col6a1	31070	29402	40733	39135	68277	65826
ENSMUSG00000001120	Pcbp3	378	326	400	416	698	644
ENSMUSG00000001123	Lgals9	1454	1417	1163	1141	1446	1332
ENSMUSG00000001127	Araf	1039	1008	1402	1295	2042	1974
ENSMUSG00000001128	Cfp	13	9	12	15	76	79
ENSMUSG00000001131	Timp1	18139	17069	20837	19847	30324	29299
ENSMUSG00000001134	Uxt	23	17	20	15	36	27
ENSMUSG00000001138	Cnnm3	211	237	330	293	393	370
ENSMUSG00000001143	Lman2l	233	227	305	244	423	397
ENSMUSG00000001150	Mcm3ap	1663	1473	1956	1831	2614	2428
ENSMUSG00000001151	Pcnt	409	350	535	544	786	750
ENSMUSG00000001155	Ftcd	0	0	0	0	0	0
ENSMUSG00000001156	Mxd1	206	171	203	193	304	285
ENSMUSG00000001157	Gmcl1	276	292	385	333	553	470
ENSMUSG00000001158	Snrnp27	353	319	487	423	778	756
ENSMUSG00000001166	Oas1c	21	18	20	15	24	35
ENSMUSG00000001168	Oas1h	0	0	0	0	0	0
ENSMUSG00000001173	Ocrl	846	743	890	908	1520	1416
ENSMUSG00000001175	Calm1	9413	8971	9484	9037	15715	15125
ENSMUSG00000001211	Agpat3	1625	1594	1902	1761	2148	2027
ENSMUSG00000001225	Slc26a3	0	0	0	0	0	0
ENSMUSG00000001227	Sema6b	17	8	20	24	46	50
ENSMUSG00000001228	Uhrf1	260	245	340	349	685	619
ENSMUSG00000001229	Dpp9	1861	1724	2190	2140	2998	2980
ENSMUSG00000001240	Ramp2	4	1	10	7	8	20
ENSMUSG00000001247	Lsr	2	1	3	1	2	5
ENSMUSG00000001248	Gramd1a	841	785	851	886	1238	1157
ENSMUSG00000001249	Hpn	1	2	3	3	1	3
ENSMUSG00000001260	Gabrg1	0	0	0	0	0	0
ENSMUSG00000001270	Ckb	1572	1580	792	773	1829	1777
ENSMUSG00000001280	Sp1	1452	1310	1863	1838	3029	2854
ENSMUSG00000001281	Itgb7	20	21	65	54	74	60
ENSMUSG00000001285	Myg1	418	399	512	428	715	666
ENSMUSG00000001288	Rarg	1768	1590	2390	2281	3317	3034
ENSMUSG00000001289	Pfdn5	778	759	583	646	1259	1251
ENSMUSG00000001300	Efnb2	1313	1208	1962	1857	2361	2330
ENSMUSG00000001305	Rrp15	217	202	227	225	392	395
ENSMUSG00000001313	Rnd2	118	105	152	142	189	194
ENSMUSG00000001323	Srr	449	424	453	421	710	620
ENSMUSG00000001333	Sync	125	98	142	117	343	324
ENSMUSG00000001334	Fndc5	16	14	12	16	11	16
ENSMUSG00000001348	Acp5	35	31	30	37	2020	1994
ENSMUSG00000001349	Cnn1	10554	9994	4363	4210	8396	7907
ENSMUSG00000001366	Fbxo9	288	300	357	369	503	508
ENSMUSG00000001376	Ccdc132	218	217	313	268	571	516
ENSMUSG00000001380	Hars	2164	1909	2332	2164	2985	2917
ENSMUSG00000001383	Zmat2	879	806	1019	1015	1613	1560
ENSMUSG00000001403	Ube2c	185	137	265	200	500	461
ENSMUSG00000001415	Smg5	2562	2416	3083	2836	3897	3713
ENSMUSG00000001416	Cct3	6231	6048	6568	6167	8510	7853
ENSMUSG00000001418	Glmp	2947	2737	3754	3650	4537	4554
ENSMUSG00000001419	Mef2d	2567	2501	3023	2933	4483	4344
ENSMUSG00000001420	Tmem79	20	28	41	20	29	34
ENSMUSG00000001424	Snd1	8130	7791	7701	7522	10907	10614
ENSMUSG00000001435	Col18a1	6971	6535	7778	7657	8760	8415
ENSMUSG00000001436	Slc19a1	745	704	979	870	1185	1157
ENSMUSG00000001440	Kpnb1	11585	10913	12813	12336	18677	18061
ENSMUSG00000001441	Npepps	2945	2715	3539	3301	4402	4300
ENSMUSG00000001444	Tbx21	0	0	1	0	0	0
ENSMUSG00000001445	Mrpl10	1411	1337	1520	1458	2215	2085
ENSMUSG00000001467	Cyp51	1886	1879	1684	1532	2753	2678
ENSMUSG00000001472	Tcf25	8354	7783	8630	8150	12228	11685
ENSMUSG00000001473	Tubb6	17031	15666	11025	10416	16830	16480
ENSMUSG00000001482	Def8	1498	1460	1719	1607	2161	2203
ENSMUSG00000001493	Meox1	5	2	1	2	65	58
ENSMUSG00000001494	Sost	0	0	0	0	0	0
ENSMUSG00000001496	Nkx2-1	0	0	0	0	0	0
ENSMUSG00000001497	Pax9	90	91	157	158	313	317
ENSMUSG00000001504	Irx2	226	185	286	288	316	298
ENSMUSG00000001506	Col1a1	218786	209302	238562	226531	304991	291065
ENSMUSG00000001507	Itga3	594	543	1140	1093	1435	1369
ENSMUSG00000001508	Sgca	2	4	1	2	1	1
ENSMUSG00000001510	Dlx3	2	1	7	3	7	10
ENSMUSG00000001517	Foxm1	271	214	341	320	612	585
ENSMUSG00000001518	Itfg2	340	348	305	304	470	494
ENSMUSG00000001520	Nrip2	13	17	10	11	17	20
ENSMUSG00000001521	Tulp3	2996	2850	3172	2979	4001	3905
ENSMUSG00000001524	Gtf2h4	388	329	409	404	576	546
ENSMUSG00000001525	Tubb5	46009	42832	43581	41765	69328	67175
ENSMUSG00000001542	Ell2	514	458	695	643	1350	1273
ENSMUSG00000001552	Jup	4877	4553	3931	3712	5512	5330
ENSMUSG00000001555	Fkbp10	12303	11385	11853	11415	16518	16026
ENSMUSG00000001558	Klhl10	7	7	6	8	13	8
ENSMUSG00000001566	Mnx1	0	1	0	0	0	0
ENSMUSG00000001569	Nom1	601	557	711	725	1030	976
ENSMUSG00000001576	Ergic1	8675	7965	9334	8832	12390	12144
ENSMUSG00000001583	Tnk1	0	0	1	0	2	0
ENSMUSG00000001588	Acap1	3	5	1	6	3	2
ENSMUSG00000001604	Tcea3	31	26	72	45	179	172
ENSMUSG00000001622	Csn3	0	0	0	0	1	0
ENSMUSG00000001627	Ifrd1	554	543	793	775	1218	1210
ENSMUSG00000001630	Stk38l	98	76	148	140	176	213
ENSMUSG00000001632	Brpf1	648	629	789	785	1213	1079
ENSMUSG00000001642	Akr1b3	154	142	192	176	216	214
ENSMUSG00000001655	Hoxc13	635	577	768	738	1136	1052
ENSMUSG00000001656	Hoxc11	203	172	242	208	265	274
ENSMUSG00000001657	Hoxc8	2	1	3	7	5	10
ENSMUSG00000001661	Hoxc6	17	26	61	52	53	45
ENSMUSG00000001663	Gstt1	18	20	31	31	66	46
ENSMUSG00000001665	Gstt3	158	158	219	199	306	288
ENSMUSG00000001666	Ddt	112	103	143	118	279	246
ENSMUSG00000001670	Tat	0	0	0	0	0	0
ENSMUSG00000001672	Marveld3	0	0	0	0	0	0
ENSMUSG00000001674	Ddx18	392	367	420	353	541	514
ENSMUSG00000001687	Ubl3	926	880	1010	978	1262	1327
ENSMUSG00000001700	Gramd3	306	252	277	287	452	414
ENSMUSG00000001707	Eef1e1	970	839	937	949	1154	1069
ENSMUSG00000001729	Akt1	12613	11793	12069	11453	16408	15903
ENSMUSG00000001739	Cldn15	2	2	3	3	7	13
ENSMUSG00000001741	Il16	6	3	92	88	89	65
ENSMUSG00000001750	Tcirg1	791	831	869	868	1352	1298
ENSMUSG00000001751	Naglu	706	595	886	844	1115	1131
ENSMUSG00000001755	Coasy	403	395	497	459	627	592
ENSMUSG00000001761	Smo	2013	1831	2259	2231	3378	3398
ENSMUSG00000001763	Tspan33	13	16	26	17	22	24
ENSMUSG00000001767	Crnkl1	358	295	410	397	762	777
ENSMUSG00000001768	Rin2	239	226	446	447	948	924
ENSMUSG00000001773	Folh1	0	0	0	0	0	0
ENSMUSG00000001774	Chordc1	522	470	696	576	1115	980
ENSMUSG00000001783	Rtcb	3994	3974	4402	4158	5520	5139
ENSMUSG00000001785	Pwp1	839	806	963	885	1349	1157
ENSMUSG00000001786	Fbxo7	231	255	303	305	356	367
ENSMUSG00000001794	Capns1	13407	12501	14290	13765	19186	18903
ENSMUSG00000001802	Lrp3	299	311	360	368	613	558
ENSMUSG00000001804	Dsg4	0	0	0	0	0	0
ENSMUSG00000001815	Evx2	0	0	0	0	0	0
ENSMUSG00000001819	Hoxd13	2	2	8	13	11	8
ENSMUSG00000001823	Hoxd12	0	0	0	0	0	0
ENSMUSG00000001827	Folr1	12	9	7	8	2	3
ENSMUSG00000001829	Clpb	585	626	864	829	1065	920
ENSMUSG00000001833	Sep-07	1179	1069	1812	1669	3783	3538
ENSMUSG00000001844	Zdhhc4	629	696	802	752	1183	1147
ENSMUSG00000001847	Rac1	4930	4494	5664	5334	7078	6914
ENSMUSG00000001855	Nup214	1772	1720	2113	2077	3192	2992
ENSMUSG00000001864	Aif1l	1189	1101	1244	1172	1438	1434
ENSMUSG00000001865	Cpa3	0	0	0	0	0	0
ENSMUSG00000001870	Ltbp1	4398	4124	7173	7012	13835	13494
ENSMUSG00000001891	Ugp2	582	523	744	689	1096	1047
ENSMUSG00000001901	Kcnh6	0	0	0	0	0	0
ENSMUSG00000001909	Trmt1	1163	1110	1360	1347	1675	1549
ENSMUSG00000001910	Nacc1	2048	1974	2303	2175	3362	3233
ENSMUSG00000001911	Nfix	5252	4739	8359	7924	15868	15443
ENSMUSG00000001918	Slc1a5	551	483	554	562	744	741
ENSMUSG00000001924	Uba1	21535	19933	22558	21569	28008	26444
ENSMUSG00000001930	Vwf	4	3	4	5	15	20
ENSMUSG00000001942	Siae	138	133	258	279	460	395
ENSMUSG00000001943	Vsig2	4	6	6	2	39	30
ENSMUSG00000001946	Esam	19	9	8	11	29	37
ENSMUSG00000001948	Spa17	4	4	5	4	16	15
ENSMUSG00000001962	Fam50a	604	510	654	603	1076	1066
ENSMUSG00000001964	Emd	1557	1475	1947	1895	2910	2871
ENSMUSG00000001983	Taco1	184	182	193	169	269	260
ENSMUSG00000001985	Grik3	5	3	11	6	6	4
ENSMUSG00000001986	Gria3	194	192	229	232	517	492
ENSMUSG00000001988	Npas1	3	0	0	1	0	0
ENSMUSG00000001995	Sipa1l2	1336	1176	1539	1530	2643	2562
ENSMUSG00000001998	Ap4e1	95	82	123	135	232	228
ENSMUSG00000001999	Blvra	206	198	229	225	338	356
ENSMUSG00000002006	Pdzd4	198	173	297	317	520	499
ENSMUSG00000002007	Srpk3	0	2	1	3	1	2
ENSMUSG00000002010	Idh3g	1566	1552	1774	1721	2935	2820
ENSMUSG00000002012	Pnck	23	23	9	13	23	17
ENSMUSG00000002014	Ssr4	2472	2327	2537	2405	3817	3780
ENSMUSG00000002015	Bcap31	2805	2687	3114	2859	3826	3735
ENSMUSG00000002017	Fam98a	1515	1367	1536	1419	2180	2131
ENSMUSG00000002020	Ltbp2	8069	7733	12690	12296	22703	21719
ENSMUSG00000002028	Kmt2a	1011	936	1485	1510	2545	2431
ENSMUSG00000002031	Ift46	1279	1190	1496	1470	2330	2253
ENSMUSG00000002032	Tmem25	8	8	7	8	7	7
ENSMUSG00000002033	Cd3g	0	0	0	0	0	0
ENSMUSG00000002043	Trappc6a	377	398	381	357	475	490
ENSMUSG00000002052	Supt6	3707	3563	4071	3944	6939	6625
ENSMUSG00000002055	Spag5	99	100	145	110	254	257
ENSMUSG00000002057	Foxn1	31	27	25	19	39	53
ENSMUSG00000002058	Unc119	451	403	433	453	836	717
ENSMUSG00000002059	Rab34	2382	2208	2667	2592	3297	3130
ENSMUSG00000002064	Sdf2	1073	1053	943	938	1522	1486
ENSMUSG00000002068	Ccne1	822	832	973	867	1369	1345
ENSMUSG00000002076	Hsf2bp	1	2	1	3	2	5
ENSMUSG00000002083	Bbc3	132	127	158	171	346	328
ENSMUSG00000002100	Mybpc3	0	0	0	1	1	0
ENSMUSG00000002102	Psmc3	4726	4462	4506	4271	6547	6177
ENSMUSG00000002103	Acp2	1009	992	1360	1260	1849	1781
ENSMUSG00000002104	Rapsn	2	3	3	4	2	2
ENSMUSG00000002105	Slc39a13	2590	2505	2729	2624	3777	3655
ENSMUSG00000002107	Celf2	413	416	757	703	1044	1020
ENSMUSG00000002108	Nr1h3	21	13	15	11	20	17
ENSMUSG00000002109	Ddb2	20	8	27	28	39	43
ENSMUSG00000002111	Spi1	6	2	1	2	118	153
ENSMUSG00000002129	Sf3a1	2686	2469	3076	2936	4751	4700
ENSMUSG00000002147	Stat6	2580	2275	2750	2773	3881	3590
ENSMUSG00000002190	Clgn	1	0	4	0	5	5
ENSMUSG00000002204	Napsa	0	0	0	0	5	3
ENSMUSG00000002205	Vrk3	364	307	344	369	564	466
ENSMUSG00000002210	Smg9	277	247	377	327	519	538
ENSMUSG00000002221	Paxip1	310	333	454	452	867	866
ENSMUSG00000002222	Rmnd5a	381	309	513	483	714	716
ENSMUSG00000002227	Mov10	437	419	352	336	716	702
ENSMUSG00000002228	Ppm1j	61	56	17	18	54	55
ENSMUSG00000002233	Rhoc	7939	7364	6250	5879	8686	8288
ENSMUSG00000002240	Prr27	0	0	0	0	0	0
ENSMUSG00000002249	Tead3	934	859	1058	962	1669	1585
ENSMUSG00000002250	Ppard	1908	1760	1959	1898	3345	3182
ENSMUSG00000002257	Def6	562	565	717	687	945	924
ENSMUSG00000002265	Peg3	79	99	191	163	366	326
ENSMUSG00000002266	Zim1	1	0	0	0	4	2
ENSMUSG00000002274	Metrn	328	249	374	330	373	336
ENSMUSG00000002279	Lmf1	365	361	376	407	686	641
ENSMUSG00000002280	Narfl	528	452	511	506	639	651
ENSMUSG00000002289	Angptl4	867	782	995	901	1022	1022
ENSMUSG00000002297	Dbf4	91	74	109	93	219	230
ENSMUSG00000002307	Daxx	774	658	666	747	1046	1006
ENSMUSG00000002308	Cd320	319	323	425	451	467	472
ENSMUSG00000002319	Ipo4	6686	6150	6915	6498	9653	9423
ENSMUSG00000002320	Tm9sf1	1676	1534	1956	1797	2312	2343
ENSMUSG00000002324	Rec8	0	0	0	0	1	1
ENSMUSG00000002325	Irf9	416	345	340	346	808	734
ENSMUSG00000002326	Gmpr2	457	425	511	498	671	637
ENSMUSG00000002329	Mdp1	285	240	349	333	466	462
ENSMUSG00000002332	Dhrs1	1314	1234	1306	1218	1587	1550
ENSMUSG00000002341	Ncan	0	0	0	1	1	0
ENSMUSG00000002342	Tmem161a	1154	1026	1296	1259	1588	1535
ENSMUSG00000002343	Armc6	528	495	505	453	667	600
ENSMUSG00000002345	2310045N01Rik	438	408	548	535	790	781
ENSMUSG00000002346	Slc25a42	151	168	148	158	310	270
ENSMUSG00000002365	Snx9	2386	2323	2586	2481	3760	3632
ENSMUSG00000002372	Ranbp3	1796	1713	1895	1843	2683	2625
ENSMUSG00000002379	Ndufa11	1168	1068	1008	1132	1590	1656
ENSMUSG00000002384	Bmp8b	18	9	7	5	23	26
ENSMUSG00000002393	Nr2f6	1262	1187	1344	1439	1994	1926
ENSMUSG00000002395	Use1	826	881	955	919	1198	1231
ENSMUSG00000002396	Ocel1	55	61	71	70	100	90
ENSMUSG00000002409	Dyrk1b	380	366	479	476	782	766
ENSMUSG00000002413	Braf	218	199	322	309	705	658
ENSMUSG00000002416	Ndufb2	422	378	453	404	594	684
ENSMUSG00000002428	Hltf	74	89	105	93	265	217
ENSMUSG00000002455	Prpf6	1760	1682	2097	1937	2836	2809
ENSMUSG00000002458	Rgs19	1085	934	1206	1242	2110	2055
ENSMUSG00000002459	Rgs20	29	16	22	25	20	23
ENSMUSG00000002475	Abhd3	10	10	12	14	18	25
ENSMUSG00000002477	Snrpd1	355	273	367	358	772	789
ENSMUSG00000002486	Tchp	78	77	127	105	204	194
ENSMUSG00000002489	Tiam1	436	423	652	624	1761	1677
ENSMUSG00000002496	Tsc2	1998	1853	2283	2249	3610	3392
ENSMUSG00000002500	Rpl3l	2	0	0	0	2	1
ENSMUSG00000002504	Slc9a3r2	546	545	524	466	841	776
ENSMUSG00000002524	Puf60	3423	3254	3364	3364	5011	4941
ENSMUSG00000002546	Golga2	2584	2410	2499	2331	4035	3806
ENSMUSG00000002550	Uck1	225	188	210	187	298	239
ENSMUSG00000002565	Scin	1	6	5	3	29	42
ENSMUSG00000002578	Ikzf4	13	11	16	13	30	38
ENSMUSG00000002580	Mien1	685	613	700	700	822	720
ENSMUSG00000002588	Pon1	2	0	2	1	0	0
ENSMUSG00000002602	Axl	24414	22869	25713	24515	29593	28800
ENSMUSG00000002603	Tgfb1	2432	2280	2229	2166	2679	2690
ENSMUSG00000002608	Ccdc97	1161	1105	1293	1173	2008	1874
ENSMUSG00000002617	Zfp40	0	0	4	6	21	28
ENSMUSG00000002625	Akap8l	290	305	375	319	542	478
ENSMUSG00000002633	Shh	0	0	0	0	0	0
ENSMUSG00000002635	Pdcd2l	342	316	366	323	413	360
ENSMUSG00000002658	Gtf2f1	1542	1483	1687	1632	2887	2782
ENSMUSG00000002660	Clpp	1260	1205	1501	1460	2014	1891
ENSMUSG00000002661	Alkbh7	104	118	130	113	170	152
ENSMUSG00000002664	Pspn	0	0	0	0	0	0
ENSMUSG00000002668	Dennd1c	1	0	0	0	3	1
ENSMUSG00000002679	Med6	174	207	281	277	425	411
ENSMUSG00000002688	Prkd1	292	221	289	253	451	380
ENSMUSG00000002699	Lcp2	1	0	0	0	62	46
ENSMUSG00000002718	Cse1l	985	1006	1386	1259	2362	2132
ENSMUSG00000002728	Naa20	172	162	227	224	416	386
ENSMUSG00000002731	Prkra	239	236	326	342	441	446
ENSMUSG00000002732	Fkbp7	286	285	317	272	660	637
ENSMUSG00000002733	Plekha3	612	581	813	795	1033	1012
ENSMUSG00000002741	Ykt6	3229	3021	3366	3348	4206	4104
ENSMUSG00000002748	Baz1b	2136	2031	2658	2597	4412	4293
ENSMUSG00000002763	Pex6	1023	894	1041	1049	1295	1263
ENSMUSG00000002767	Mrpl2	867	815	908	882	1269	1195
ENSMUSG00000002768	Mea1	1189	1147	1168	1127	1835	1695
ENSMUSG00000002769	Gnmt	4	2	0	0	0	2
ENSMUSG00000002771	Grin2d	110	103	111	100	210	202
ENSMUSG00000002778	Kdelr1	4668	4234	4987	4842	6714	6567
ENSMUSG00000002781	Tmem143	475	472	503	472	762	733
ENSMUSG00000002791	Pdxk-ps	3	6	4	0	1	2
ENSMUSG00000002797	Ggct	54	35	42	56	79	71
ENSMUSG00000002799	Jag2	3	4	5	4	3	3
ENSMUSG00000002803	Btbd6	136	131	176	133	249	263
ENSMUSG00000002804	Nudt14	107	103	123	95	225	188
ENSMUSG00000002808	Epdr1	895	848	841	839	1094	1014
ENSMUSG00000002812	Flii	5600	5169	5762	5541	7991	7595
ENSMUSG00000002814	Top3a	206	229	265	230	392	410
ENSMUSG00000002820	Atg4d	218	194	208	219	259	300
ENSMUSG00000002825	Qtrt1	446	370	500	487	568	584
ENSMUSG00000002831	Plin4	4	4	4	9	6	12
ENSMUSG00000002833	Hdgfrp2	1148	1117	1243	1117	1954	1858
ENSMUSG00000002835	Chaf1a	507	494	553	508	944	931
ENSMUSG00000002844	Adprh	2250	2144	2201	2014	2680	2708
ENSMUSG00000002845	Tmem39a	615	556	770	715	1103	983
ENSMUSG00000002846	Timmdc1	704	714	699	693	866	891
ENSMUSG00000002847	Pla1a	338	304	129	124	125	121
ENSMUSG00000002870	Mcm2	1387	1319	1702	1686	2636	2580
ENSMUSG00000002871	Tpra1	499	426	725	618	1008	967
ENSMUSG00000002881	Nab1	353	365	515	500	902	819
ENSMUSG00000002885	Adgre5	3112	2849	3027	2964	3375	3232
ENSMUSG00000002897	Il17ra	454	380	592	485	865	828
ENSMUSG00000002900	Lamb1	8382	8050	9126	8454	10431	9987
ENSMUSG00000002908	Kcnn1	84	85	86	90	136	151
ENSMUSG00000002910	Arrdc2	72	68	86	107	152	141
ENSMUSG00000002930	Ppp1r17	0	0	0	0	0	0
ENSMUSG00000002944	Cd36	1	1	0	0	17	17
ENSMUSG00000002948	Map2k7	1739	1626	1827	1817	2257	2094
ENSMUSG00000002949	Timm44	386	322	449	430	696	605
ENSMUSG00000002957	Ap2a2	7827	7302	7935	7549	9689	9171
ENSMUSG00000002963	Pnkp	657	632	718	653	974	925
ENSMUSG00000002968	Med25	1413	1269	1529	1502	2242	2371
ENSMUSG00000002980	Bcam	45	39	43	36	66	45
ENSMUSG00000002981	Clptm1	3646	3551	4611	4266	6019	5710
ENSMUSG00000002983	Relb	211	211	292	280	453	431
ENSMUSG00000002984	Tomm40	3310	3055	3049	2836	4060	3901
ENSMUSG00000002985	Apoe	44	35	56	44	215	232
ENSMUSG00000002992	Apoc2	0	0	0	0	3	1
ENSMUSG00000002996	Hbp1	602	587	774	763	1257	1217
ENSMUSG00000002997	Prkar2b	2003	1905	2825	2522	3318	3176
ENSMUSG00000003031	Cdkn1b	303	297	446	433	759	709
ENSMUSG00000003032	Klf4	351	351	770	672	876	861
ENSMUSG00000003033	Ap1m1	1826	1795	2135	1965	3273	3182
ENSMUSG00000003037	Rab8a	1950	1812	2087	1966	2901	2617
ENSMUSG00000003038	Hmgn2	2	2	31	24	36	50
ENSMUSG00000003039	Fam32a	965	901	1200	1142	1663	1717
ENSMUSG00000003051	Elf3	0	0	0	0	1	0
ENSMUSG00000003053	Cyp2c29	0	0	0	0	0	0
ENSMUSG00000003062	Stard3nl	666	638	783	799	799	774
ENSMUSG00000003068	Stk11	1516	1407	1642	1602	2412	2244
ENSMUSG00000003070	Efna2	85	58	132	124	202	214
ENSMUSG00000003072	Atp5d	5229	4835	5423	4931	7886	7623
ENSMUSG00000003099	Ppp5c	1859	1835	2087	2032	2916	2800
ENSMUSG00000003119	Cdk12	636	659	884	853	1500	1531
ENSMUSG00000003123	Lipe	100	87	117	124	172	170
ENSMUSG00000003131	Pafah1b2	3171	2926	3709	3598	5217	5035
ENSMUSG00000003134	Tbc1d8	11	13	32	30	42	33
ENSMUSG00000003135	Cnot11	698	602	838	728	1168	1080
ENSMUSG00000003153	Slc2a3	114	120	125	124	209	214
ENSMUSG00000003154	Foxj2	455	481	656	658	1084	998
ENSMUSG00000003161	Sri	2103	1995	2043	1825	2933	2827
ENSMUSG00000003166	Dgcr2	1929	1863	2333	2171	3066	3036
ENSMUSG00000003184	Irf3	743	694	753	756	1002	1018
ENSMUSG00000003190	Bcl2l12	219	226	211	202	379	355
ENSMUSG00000003198	Zfp959	8	12	13	21	27	24
ENSMUSG00000003199	Mpnd	968	907	1085	1051	1500	1460
ENSMUSG00000003200	Sh3gl1	2851	2696	2379	2279	3680	3649
ENSMUSG00000003206	Ebi3	0	0	1	0	3	8
ENSMUSG00000003208	Ccdc94	121	130	132	144	247	234
ENSMUSG00000003226	Ranbp2	451	504	875	776	2127	2082
ENSMUSG00000003227	Edar	0	0	1	0	2	0
ENSMUSG00000003228	Grk5	300	268	250	253	338	351
ENSMUSG00000003233	Dvl3	1106	1041	1116	1139	1928	1883
ENSMUSG00000003234	Abcf3	1330	1190	1352	1285	1828	1789
ENSMUSG00000003235	Eif2b5	2036	1874	2340	2276	2699	2608
ENSMUSG00000003269	Cyth2	1025	920	1065	1126	1605	1390
ENSMUSG00000003271	Sult2b1	12	9	3	8	5	13
ENSMUSG00000003273	Car11	48	29	90	75	170	140
ENSMUSG00000003279	Dlgap1	24	21	12	20	52	50
ENSMUSG00000003282	Plag1	26	24	45	31	103	106
ENSMUSG00000003283	Hck	208	191	117	135	355	367
ENSMUSG00000003299	Mrpl4	808	776	855	858	1083	1102
ENSMUSG00000003308	Keap1	1255	1132	1319	1234	2019	1951
ENSMUSG00000003309	Ap1m2	0	0	0	3	0	0
ENSMUSG00000003316	Glg1	4723	4496	6153	5796	8122	7676
ENSMUSG00000003341	Atp8b3	1	4	3	3	2	2
ENSMUSG00000003344	Btbd2	973	859	1159	1084	1655	1522
ENSMUSG00000003345	Csnk1g2	4722	4476	4516	4258	7117	6838
ENSMUSG00000003346	Abhd17a	2682	2553	3182	2937	3554	3386
ENSMUSG00000003348	Mob3a	4394	4062	4340	4105	5992	5759
ENSMUSG00000003352	Cacnb3	1183	1209	1263	1229	1696	1704
ENSMUSG00000003354	Ccdc65	25	33	43	26	66	58
ENSMUSG00000003355	Fkbp11	420	445	317	328	495	563
ENSMUSG00000003360	Ddx23	2029	1929	2297	2077	3271	3056
ENSMUSG00000003363	Pld3	3517	3238	4248	4092	6491	6179
ENSMUSG00000003378	Grik5	117	95	193	211	323	391
ENSMUSG00000003379	Cd79a	1	3	1	2	0	0
ENSMUSG00000003380	Rabac1	2357	2139	2108	2090	2597	2534
ENSMUSG00000003382	Etv3	366	343	463	463	643	626
ENSMUSG00000003402	Prkcsh	6082	5607	5585	5276	7567	7268
ENSMUSG00000003410	Elavl3	0	0	2	1	0	2
ENSMUSG00000003411	Rab3b	41	42	474	423	750	665
ENSMUSG00000003418	St8sia6	1	1	0	1	2	2
ENSMUSG00000003420	Fcgrt	740	702	968	920	1364	1300
ENSMUSG00000003421	Nosip	1032	961	1172	1162	1688	1593
ENSMUSG00000003423	Pih1d1	701	611	663	685	987	948
ENSMUSG00000003429	Rps11	3233	3026	3582	3415	4946	4711
ENSMUSG00000003435	Supt5	5553	5318	5694	5394	8516	8061
ENSMUSG00000003436	Dll3	0	1	3	1	8	4
ENSMUSG00000003437	Paf1	1324	1251	1341	1423	2061	1906
ENSMUSG00000003438	Timm50	1103	1077	1222	1207	1649	1637
ENSMUSG00000003444	Med29	150	139	179	187	288	242
ENSMUSG00000003452	Bicd1	25	26	29	35	60	55
ENSMUSG00000003458	Ncstn	2937	2843	3318	3151	5126	4983
ENSMUSG00000003464	Pex19	2168	1967	2214	2036	2749	2633
ENSMUSG00000003469	Phyhip	191	176	142	154	231	226
ENSMUSG00000003476	Crhr2	0	2	0	0	0	0
ENSMUSG00000003477	Inmt	0	0	0	0	0	0
ENSMUSG00000003484	Cyp4f18	0	0	0	0	0	0
ENSMUSG00000003500	Impdh1	1757	1621	1685	1637	2243	2075
ENSMUSG00000003505	Psg18	0	0	0	0	0	0
ENSMUSG00000003518	Dusp3	2504	2373	2403	2245	2910	2761
ENSMUSG00000003526	Prodh	20	19	29	34	29	19
ENSMUSG00000003527	Dgcr14	549	499	549	559	880	847
ENSMUSG00000003528	Slc25a1	3537	3415	3429	3264	4566	4480
ENSMUSG00000003531	Dgcr6	366	303	452	400	549	478
ENSMUSG00000003534	Ddr1	2096	1992	2279	2149	3663	3558
ENSMUSG00000003541	Ier3	2328	2094	2096	1960	2992	2923
ENSMUSG00000003545	Fosb	119	128	154	150	207	208
ENSMUSG00000003546	Klc4	269	254	293	250	455	475
ENSMUSG00000003549	Ercc1	7203	6946	5977	6066	8942	9004
ENSMUSG00000003555	Cyp17a1	0	0	0	0	0	0
ENSMUSG00000003559	As3mt	67	59	34	37	81	83
ENSMUSG00000003573	Homer3	1616	1506	1839	1762	2653	2497
ENSMUSG00000003575	Crtc1	623	647	809	800	1403	1304
ENSMUSG00000003581	Rnf215	352	356	437	398	570	518
ENSMUSG00000003585	Sec14l2	111	120	110	101	165	158
ENSMUSG00000003604	Aven	333	269	354	332	426	445
ENSMUSG00000003617	Cp	5	7	10	9	15	19
ENSMUSG00000003623	Crot	304	260	322	327	702	674
ENSMUSG00000003644	Rps6ka1	140	145	199	212	337	340
ENSMUSG00000003657	Calb2	0	0	0	0	1	0
ENSMUSG00000003660	Snrnp200	3540	3380	4428	4142	5988	5807
ENSMUSG00000003662	Ciao1	901	911	1045	1011	1318	1233
ENSMUSG00000003665	Has1	10	8	25	32	40	29
ENSMUSG00000003680	Taf6l	548	586	702	696	1031	923
ENSMUSG00000003721	Insig2	572	569	675	712	1111	1085
ENSMUSG00000003731	Kpna6	3787	3429	4238	4040	5313	4990
ENSMUSG00000003746	Man1a	283	252	372	372	708	648
ENSMUSG00000003752	Itpkc	305	291	309	299	443	442
ENSMUSG00000003762	Adck4	690	619	646	585	998	956
ENSMUSG00000003778	Brd8	308	314	405	400	827	754
ENSMUSG00000003779	Kif20a	268	279	406	379	885	790
ENSMUSG00000003808	Farsa	1792	1715	1955	1832	2391	2288
ENSMUSG00000003809	Gcdh	364	352	403	352	444	511
ENSMUSG00000003810	Mast2	2157	1889	1919	1906	2754	2696
ENSMUSG00000003812	Dnase2a	179	164	234	224	315	310
ENSMUSG00000003813	Rad23a	999	1002	1360	1233	1850	1747
ENSMUSG00000003814	Calr	32456	30407	30216	28650	48255	45245
ENSMUSG00000003824	Syce2	12	14	15	15	46	36
ENSMUSG00000003847	Nfat5	736	651	1270	1266	2780	2602
ENSMUSG00000003848	Nob1	889	788	1016	903	1409	1306
ENSMUSG00000003849	Nqo1	1273	1196	1719	1624	2288	2163
ENSMUSG00000003863	Ppfia3	92	78	97	70	142	123
ENSMUSG00000003865	Gys1	3278	3151	3342	3155	5560	5332
ENSMUSG00000003868	Ruvbl2	2053	1873	2219	1954	3160	3053
ENSMUSG00000003872	Lin7b	4	3	2	1	5	3
ENSMUSG00000003873	Bax	3230	3057	3506	3491	4364	4353
ENSMUSG00000003882	Il7r	0	0	0	0	2	1
ENSMUSG00000003923	Tfam	273	243	353	302	456	471
ENSMUSG00000003929	Zfp81	29	36	57	50	135	127
ENSMUSG00000003934	Efnb3	1	4	1	6	6	9
ENSMUSG00000003948	Mmd	1960	1970	2412	2267	2915	2825
ENSMUSG00000003949	Hlf	35	27	39	49	65	53
ENSMUSG00000003955	Fam162a	1378	1397	1849	1761	2883	2703
ENSMUSG00000003970	Rpl8	22359	21339	23272	22085	31179	30001
ENSMUSG00000003974	Grm3	0	0	0	0	0	0
ENSMUSG00000003992	Ssbp2	172	164	218	231	368	341
ENSMUSG00000004018	Fancl	28	20	40	38	76	72
ENSMUSG00000004031	Brinp2	0	2	1	2	0	2
ENSMUSG00000004032	Gstm5	629	585	722	630	1290	1150
ENSMUSG00000004035	Gstm7	21	11	6	14	18	17
ENSMUSG00000004038	Gstm3	0	0	0	0	0	0
ENSMUSG00000004040	Stat3	6687	6278	7198	6961	10654	10370
ENSMUSG00000004043	Stat5a	378	332	583	554	1024	968
ENSMUSG00000004044	Ptrf	33249	31150	37901	35564	55364	52553
ENSMUSG00000004054	Map3k11	555	533	571	534	860	829
ENSMUSG00000004056	Akt2	991	1020	1058	996	1536	1461
ENSMUSG00000004069	Dnaja3	903	889	1087	1010	1425	1310
ENSMUSG00000004070	Hmox2	957	888	1029	1060	1375	1470
ENSMUSG00000004071	Cdip1	690	601	791	698	1086	1064
ENSMUSG00000004085	Zak	4352	4018	4785	4495	6748	6645
ENSMUSG00000004096	Cwc15	660	635	789	739	1316	1211
ENSMUSG00000004098	Col5a3	7705	7161	6336	6073	5202	5072
ENSMUSG00000004099	Dnmt1	1702	1615	1897	1890	3487	3201
ENSMUSG00000004100	Ppan	1182	1112	1153	1153	1841	1705
ENSMUSG00000004105	Angptl2	23029	21685	28644	27137	37479	36234
ENSMUSG00000004110	Cacna1e	1	1	3	1	0	0
ENSMUSG00000004113	Cacna1b	38	42	37	29	74	79
ENSMUSG00000004127	Trmt10a	238	214	252	256	448	387
ENSMUSG00000004151	Etv1	15	13	43	52	79	72
ENSMUSG00000004187	Kifc2	10	10	19	21	26	27
ENSMUSG00000004207	Psap	23474	22003	27924	26342	35337	33763
ENSMUSG00000004221	Ikbkg	1496	1465	2113	1971	2095	1952
ENSMUSG00000004231	Pax2	0	0	0	1	0	0
ENSMUSG00000004233	Wars2	145	115	172	165	259	265
ENSMUSG00000004263	Atn1	3072	2898	3672	3440	6341	6168
ENSMUSG00000004264	Phb2	3659	3453	4217	4094	5572	5265
ENSMUSG00000004266	Ptpn6	7	6	10	8	78	96
ENSMUSG00000004267	Eno2	231	185	270	276	437	416
ENSMUSG00000004268	Emg1	907	887	1031	1027	1557	1437
ENSMUSG00000004270	Lpcat3	1583	1494	1553	1476	2458	2568
ENSMUSG00000004285	Atp6v1f	710	654	683	585	914	827
ENSMUSG00000004296	Il12b	0	0	0	0	0	1
ENSMUSG00000004317	Clcn5	1113	995	1120	1135	2380	2121
ENSMUSG00000004319	Clcn3	87	76	119	94	157	164
ENSMUSG00000004328	Hif3a	3	0	2	0	2	4
ENSMUSG00000004341	Gpx6	0	0	0	0	0	0
ENSMUSG00000004344	Gpx5	0	0	0	0	0	0
ENSMUSG00000004347	Pde1c	6	2	6	4	8	14
ENSMUSG00000004356	Utp20	1361	1303	1878	1766	2803	2724
ENSMUSG00000004359	Spic	0	0	0	0	1	0
ENSMUSG00000004360	9330159F19Rik	4	7	8	2	6	6
ENSMUSG00000004364	Cul3	711	613	990	960	2000	1890
ENSMUSG00000004366	Sst	2	0	0	0	0	0
ENSMUSG00000004371	Il11	693	647	1055	1059	849	844
ENSMUSG00000004383	Large	1817	1699	2274	2042	3234	3040
ENSMUSG00000004393	Ddx56	1494	1328	1692	1588	2035	1882
ENSMUSG00000004394	Tmed4	1471	1387	1435	1364	1799	1743
ENSMUSG00000004415	Col26a1	0	1	1	0	1	1
ENSMUSG00000004446	Bid	559	531	606	582	809	713
ENSMUSG00000004451	Ralb	2154	2041	2004	1941	3131	2851
ENSMUSG00000004455	Ppp1cc	7	7	26	22	36	31
ENSMUSG00000004460	Dnajb11	2042	1865	2266	2034	2909	2768
ENSMUSG00000004462	Tbccd1	215	196	280	273	345	319
ENSMUSG00000004473	Clec11a	22	13	37	40	138	106
ENSMUSG00000004500	Zfp324	220	182	251	260	388	358
ENSMUSG00000004508	Gab2	392	374	471	453	532	512
ENSMUSG00000004530	Coro1c	9601	9005	7809	7529	9839	9230
ENSMUSG00000004535	Tax1bp1	761	731	1002	955	2293	2204
ENSMUSG00000004540	Psg17	0	0	1	0	2	1
ENSMUSG00000004542	Psg19	0	0	0	0	0	0
ENSMUSG00000004552	Ctse	0	0	0	0	1	0
ENSMUSG00000004558	Ndrg2	181	178	175	174	303	287
ENSMUSG00000004561	Mettl17	155	140	209	224	288	315
ENSMUSG00000004562	Arhgef40	2405	2290	2784	2755	4531	4566
ENSMUSG00000004565	Pnpla6	366	398	490	451	712	695
ENSMUSG00000004567	Mcoln1	583	525	757	701	925	918
ENSMUSG00000004568	Arhgef18	1014	895	1032	1010	1577	1523
ENSMUSG00000004591	Pkn2	499	453	592	636	1339	1328
ENSMUSG00000004609	Cd33	1	1	5	0	22	7
ENSMUSG00000004610	Etfb	1926	1756	1776	1606	2256	2214
ENSMUSG00000004612	Nkg7	0	0	0	0	0	1
ENSMUSG00000004613	Lim2	0	0	0	0	0	0
ENSMUSG00000004626	Stxbp2	181	177	295	303	374	390
ENSMUSG00000004630	Pcp2	0	0	0	0	0	0
ENSMUSG00000004631	Sgce	386	331	519	441	718	657
ENSMUSG00000004633	Chn2	4	11	6	7	4	5
ENSMUSG00000004637	Wwox	253	205	261	231	402	347
ENSMUSG00000004642	Slbp	192	168	245	219	451	425
ENSMUSG00000004651	Tyr	0	0	0	0	0	0
ENSMUSG00000004654	Ghrhr	0	0	0	0	1	0
ENSMUSG00000004655	Aqp1	201	189	712	671	958	928
ENSMUSG00000004661	Arid3b	53	64	69	67	102	106
ENSMUSG00000004665	Cnn2	27167	25487	24202	23183	31449	30301
ENSMUSG00000004667	Polr2e	1736	1695	1659	1553	3439	3302
ENSMUSG00000004668	Abca13	5	11	5	8	8	8
ENSMUSG00000004677	Myo9b	4984	4730	5049	5105	8635	8302
ENSMUSG00000004698	Hdac9	21	21	47	43	57	51
ENSMUSG00000004707	Ly9	0	2	1	1	8	6
ENSMUSG00000004709	Cd244	0	0	0	0	5	4
ENSMUSG00000004730	Adgre1	4	1	0	0	63	44
ENSMUSG00000004748	Mtfp1	6	11	8	14	22	23
ENSMUSG00000004768	Rab23	1097	1115	1430	1389	1933	1841
ENSMUSG00000004771	Rab11a	1619	1530	1850	1761	2616	2537
ENSMUSG00000004788	Eif2b2	1952	1874	1628	1629	2610	2500
ENSMUSG00000004789	Dlst	6193	5871	6274	5922	8442	7863
ENSMUSG00000004791	Pgf	82	76	63	75	66	63
ENSMUSG00000004798	Ulk2	691	699	924	875	1455	1301
ENSMUSG00000004814	Ccl24	0	0	0	0	0	0
ENSMUSG00000004815	Dgkq	497	447	477	438	652	635
ENSMUSG00000004821	Tmed11	0	0	0	0	0	0
ENSMUSG00000004837	Grap	2	1	5	4	2	7
ENSMUSG00000004842	Pou1f1	0	0	0	0	0	0
ENSMUSG00000004843	Chmp2b	820	704	1054	1002	1343	1326
ENSMUSG00000004846	Plod3	7188	6858	8648	8285	11165	10452
ENSMUSG00000004849	Ap1s1	3465	3429	3509	3326	4906	4663
ENSMUSG00000004864	Mapk13	1035	1057	1157	1119	1563	1721
ENSMUSG00000004865	Srpk1	1546	1395	1806	1785	2683	2651
ENSMUSG00000004872	Pax3	28	20	35	27	36	31
ENSMUSG00000004880	Lbr	330	292	434	392	563	538
ENSMUSG00000004885	Crabp2	462	440	512	500	645	609
ENSMUSG00000004891	Nes	3645	3457	3538	3400	3170	2994
ENSMUSG00000004892	Bcan	25	25	18	13	21	18
ENSMUSG00000004894	Hapln2	1	0	0	0	0	0
ENSMUSG00000004895	Prcc	795	725	955	921	1318	1266
ENSMUSG00000004896	Rrnad1	136	144	180	177	299	267
ENSMUSG00000004897	Hdgf	6141	6121	6743	6439	9421	8996
ENSMUSG00000004902	Slc25a18	0	0	1	1	0	0
ENSMUSG00000004929	Thop1	1991	1804	2209	1985	3273	3166
ENSMUSG00000004931	Apba3	1098	1124	1197	1174	1631	1611
ENSMUSG00000004933	Matk	5	2	4	6	25	13
ENSMUSG00000004934	Pias4	775	763	884	815	1183	1154
ENSMUSG00000004936	Map2k1	2418	2164	2589	2394	3033	2959
ENSMUSG00000004937	Sgta	3179	2922	3258	3227	5030	4806
ENSMUSG00000004939	Nmrk2	0	0	0	0	0	0
ENSMUSG00000004945	Tmem242	625	642	805	744	1000	928
ENSMUSG00000004947	Dtx2	443	384	429	449	686	665
ENSMUSG00000004948	Zp3	1	0	1	0	1	1
ENSMUSG00000004951	Hspb1	868	802	423	433	902	841
ENSMUSG00000004952	Rasa4	1870	1680	1603	1605	2587	2470
ENSMUSG00000004961	Syt5	90	102	93	71	128	144
ENSMUSG00000004980	Hnrnpa2b1	2714	2492	3739	3341	6518	6260
ENSMUSG00000004988	Fxyd4	0	0	0	0	4	0
ENSMUSG00000004994	Ccdc130	127	130	152	145	239	252
ENSMUSG00000004996	Mri1	575	524	756	734	945	928
ENSMUSG00000005034	Prkacb	1274	1196	1590	1440	2046	2042
ENSMUSG00000005043	Sgsh	723	758	1103	1003	1455	1370
ENSMUSG00000005045	Chd5	16	18	34	24	60	49
ENSMUSG00000005054	Cstb	1704	1557	1912	1831	2930	2740
ENSMUSG00000005057	Sh2b2	143	124	174	162	304	298
ENSMUSG00000005069	Pex5	1899	1798	1779	1745	2234	2214
ENSMUSG00000005078	Jkamp	563	547	724	621	948	900
ENSMUSG00000005087	Cd44	18133	17192	30096	28406	25618	24375
ENSMUSG00000005089	Slc1a2	11	14	19	13	23	27
ENSMUSG00000005102	Eif2ak4	361	390	400	398	744	728
ENSMUSG00000005103	Wdr1	29431	27762	25562	24112	36847	35184
ENSMUSG00000005107	Slc2a9	63	48	58	73	101	88
ENSMUSG00000005124	Wisp1	5115	4941	4652	4442	6369	5960
ENSMUSG00000005125	Ndrg1	914	876	1309	1174	2003	1932
ENSMUSG00000005131	4930550C14Rik	1	1	6	7	12	14
ENSMUSG00000005142	Man2b1	1491	1506	1659	1530	2290	2256
ENSMUSG00000005148	Klf5	487	462	758	721	1422	1415
ENSMUSG00000005150	Wdr83	168	129	152	172	226	213
ENSMUSG00000005161	Prdx2	5482	5108	5688	5218	7663	7365
ENSMUSG00000005198	Polr2a	5583	4948	7533	7100	10224	10107
ENSMUSG00000005202	Shbg	0	0	0	0	1	0
ENSMUSG00000005204	Senp3	1641	1535	1658	1655	2157	2101
ENSMUSG00000005220	Corin	1	0	0	2	1	3
ENSMUSG00000005225	Plekha8	205	186	242	231	330	299
ENSMUSG00000005232	G6pc2	0	0	0	0	0	0
ENSMUSG00000005233	Spc25	37	32	48	52	131	119
ENSMUSG00000005237	Dnah2	0	1	5	0	2	5
ENSMUSG00000005251	Ripk4	0	3	2	5	4	0
ENSMUSG00000005262	Ufd1l	900	805	1054	993	1478	1381
ENSMUSG00000005267	Zfp287	84	73	92	99	153	132
ENSMUSG00000005268	Prlr	2	5	3	6	2	2
ENSMUSG00000005299	Letm1	1196	1155	1488	1344	1893	1918
ENSMUSG00000005312	Ubqln1	3965	3758	4627	4271	6555	6129
ENSMUSG00000005320	Fgfr4	0	0	1	2	1	0
ENSMUSG00000005338	Cadm3	42	38	34	25	52	46
ENSMUSG00000005339	Fcer1a	0	0	0	0	0	0
ENSMUSG00000005354	Txn2	4927	4581	4620	4483	6513	6336
ENSMUSG00000005355	Casp14	40	40	42	54	56	56
ENSMUSG00000005357	Slc1a6	728	663	482	444	899	954
ENSMUSG00000005360	Slc1a3	1	1	19	10	49	53
ENSMUSG00000005362	Crbn	146	165	211	194	419	452
ENSMUSG00000005364	Il5ra	0	0	0	0	0	0
ENSMUSG00000005370	Msh6	429	376	531	525	878	901
ENSMUSG00000005371	Fbxo11	491	422	653	651	1427	1416
ENSMUSG00000005373	Mlxipl	1	0	1	1	0	3
ENSMUSG00000005374	Tbl2	415	399	581	504	818	790
ENSMUSG00000005378	Wbscr22	726	763	812	763	1245	1232
ENSMUSG00000005397	Nid1	24399	22905	25021	23992	22664	21860
ENSMUSG00000005410	Mcm5	811	812	912	939	1631	1572
ENSMUSG00000005413	Hmox1	6677	6250	7840	7580	10504	10007
ENSMUSG00000005417	Mprip	10178	9592	9750	9022	12923	12414
ENSMUSG00000005442	Cic	2275	2111	2923	2918	5397	5408
ENSMUSG00000005447	Pafah1b3	477	455	537	540	820	879
ENSMUSG00000005465	Il27ra	6	3	8	6	5	9
ENSMUSG00000005469	Prkaca	2713	2614	3030	2975	4532	4333
ENSMUSG00000005470	Asf1b	208	173	236	230	425	415
ENSMUSG00000005474	Myl10	3	2	4	4	6	2
ENSMUSG00000005481	Ddx39	1916	1800	2331	2415	2838	2731
ENSMUSG00000005483	Dnajb1	1227	1082	1350	1264	1912	1881
ENSMUSG00000005493	Msh4	0	0	1	0	2	0
ENSMUSG00000005501	Usp40	496	505	555	518	1037	1014
ENSMUSG00000005503	Evx1	0	0	0	0	0	0
ENSMUSG00000005505	Kbtbd4	382	321	448	409	594	625
ENSMUSG00000005506	Celf1	3516	3241	3547	3443	4927	4577
ENSMUSG00000005510	Ndufs3	270	242	329	304	375	367
ENSMUSG00000005514	Por	3318	3180	2745	2728	3166	3151
ENSMUSG00000005533	Igf1r	2955	2612	3571	3454	4650	4406
ENSMUSG00000005534	Insr	538	442	743	676	986	945
ENSMUSG00000005540	Fcer2a	0	0	0	0	0	0
ENSMUSG00000005547	Cyp2a5	0	0	0	0	0	0
ENSMUSG00000005553	Atp4a	0	1	5	4	4	1
ENSMUSG00000005566	Trim28	6691	6420	8159	7689	11136	10528
ENSMUSG00000005575	Ube2m	3560	3369	4035	4036	5865	5700
ENSMUSG00000005580	Adcy9	118	105	169	161	169	163
ENSMUSG00000005583	Mef2c	44	49	75	74	150	142
ENSMUSG00000005609	Ctr9	1168	1054	1469	1351	2320	2334
ENSMUSG00000005610	Eif4g2	13903	13028	18065	16825	26597	25578
ENSMUSG00000005611	Mrvi1	285	300	241	190	415	408
ENSMUSG00000005615	Pcyt1a	2243	2012	2207	2086	3099	3002
ENSMUSG00000005621	Zfp592	758	740	999	937	1554	1478
ENSMUSG00000005625	Psmd4	3136	2761	3089	2875	4118	4017
ENSMUSG00000005628	Tmod4	0	2	2	3	4	5
ENSMUSG00000005640	Insrr	0	0	1	1	0	0
ENSMUSG00000005649	Cabp5	0	0	0	0	0	0
ENSMUSG00000005656	Snx6	955	889	1047	959	1575	1560
ENSMUSG00000005667	Mthfd2	1965	1953	1643	1619	1784	1630
ENSMUSG00000005672	Kit	1	4	1	3	5	0
ENSMUSG00000005674	Tomm40l	662	656	701	682	892	903
ENSMUSG00000005677	Nr1i3	0	1	0	0	0	1
ENSMUSG00000005681	Apoa2	0	0	0	0	14	12
ENSMUSG00000005682	Pan2	183	145	182	164	290	305
ENSMUSG00000005683	Cs	8080	7683	8413	7829	10929	10446
ENSMUSG00000005686	Ampd3	652	528	2169	2073	2557	2388
ENSMUSG00000005687	Bcas2	472	413	517	573	947	786
ENSMUSG00000005696	Sh2d1a	0	0	0	0	0	0
ENSMUSG00000005698	Ctcf	670	607	903	980	1509	1481
ENSMUSG00000005699	Pard6a	127	120	152	159	238	206
ENSMUSG00000005705	Agrp	1	3	0	0	0	1
ENSMUSG00000005716	Pvalb	0	0	0	0	0	0
ENSMUSG00000005718	Tfap4	72	57	140	119	166	160
ENSMUSG00000005732	Ranbp1	1600	1533	2091	1980	3709	3606
ENSMUSG00000005763	Cd247	0	0	0	0	0	0
ENSMUSG00000005774	Rfx5	229	202	326	376	521	516
ENSMUSG00000005779	Psmb4	3646	3427	4009	3960	4927	4793
ENSMUSG00000005800	Mmp8	0	0	0	0	2	3
ENSMUSG00000005802	Slc30a4	313	294	541	514	1007	889
ENSMUSG00000005803	Sqrdl	700	617	1051	894	1305	1204
ENSMUSG00000005804	Bloc1s6	647	570	769	729	981	972
ENSMUSG00000005813	Metap1	1443	1274	1814	1716	2402	2384
ENSMUSG00000005823	Gpr108	1104	1044	1202	1218	1699	1731
ENSMUSG00000005824	Tnfsf14	0	0	0	0	2	0
ENSMUSG00000005836	Gata6	36	34	25	23	68	65
ENSMUSG00000005846	Rsl1d1	1049	975	1273	1262	2029	1879
ENSMUSG00000005864	Cnga2	0	0	0	0	0	0
ENSMUSG00000005871	Apc	579	533	852	759	1944	1840
ENSMUSG00000005873	Reep5	3100	2949	3282	3021	4336	4114
ENSMUSG00000005881	Ergic3	3072	2855	2870	2771	4569	4324
ENSMUSG00000005882	Uqcc1	458	406	401	410	638	631
ENSMUSG00000005883	Spo11	0	0	0	0	0	1
ENSMUSG00000005886	Ncoa2	530	494	623	612	1284	1211
ENSMUSG00000005891	Prl4a1	0	0	0	0	0	0
ENSMUSG00000005892	Trh	1	0	0	0	1	0
ENSMUSG00000005893	Nr2c2	435	419	600	541	968	942
ENSMUSG00000005897	Nr2c1	452	421	501	490	741	736
ENSMUSG00000005899	Smpd4	538	518	761	698	1122	1024
ENSMUSG00000005907	Pex1	114	120	144	139	232	209
ENSMUSG00000005917	Otx1	2	0	0	0	1	1
ENSMUSG00000005936	Kctd20	1826	1694	1909	1795	2514	2457
ENSMUSG00000005947	Itgae	0	1	0	2	0	1
ENSMUSG00000005949	Ctns	272	240	393	369	494	499
ENSMUSG00000005950	P2rx5	82	75	66	48	145	107
ENSMUSG00000005951	Shpk	106	88	83	91	137	134
ENSMUSG00000005952	Trpv1	2	2	0	1	2	0
ENSMUSG00000005958	Ephb3	316	300	395	383	513	489
ENSMUSG00000005968	Tuft1	394	359	703	629	878	904
ENSMUSG00000005973	Rcn1	3231	2856	2832	2778	5310	5108
ENSMUSG00000005980	Dnase1	0	0	0	0	0	0
ENSMUSG00000005981	Trap1	2292	2201	2589	2581	3516	3264
ENSMUSG00000005982	Naa60	735	709	931	867	1352	1258
ENSMUSG00000005983	1700037C18Rik	27	22	34	37	57	61
ENSMUSG00000005986	Ankrd13d	80	95	125	112	199	172
ENSMUSG00000005994	Tyrp1	0	0	0	0	0	1
ENSMUSG00000006005	Tpr	881	901	1424	1354	4635	4260
ENSMUSG00000006007	Pdc	3	2	8	10	8	18
ENSMUSG00000006010	BC003331	164	171	212	212	544	529
ENSMUSG00000006014	Prg4	93	102	317	302	2237	2174
ENSMUSG00000006019	Dhx34	219	163	198	219	351	320
ENSMUSG00000006021	Kptn	220	223	235	257	333	315
ENSMUSG00000006024	Napa	6214	5708	6157	5823	8328	7900
ENSMUSG00000006050	Sra1	1300	1194	1503	1414	2082	1977
ENSMUSG00000006056	Calcoco2	0	0	0	1	0	0
ENSMUSG00000006057	Atp5g1	54	53	56	75	98	82
ENSMUSG00000006058	Snf8	364	396	437	436	630	614
ENSMUSG00000006095	Tbcb	1327	1249	1276	1214	2093	2061
ENSMUSG00000006127	Inpp5k	383	358	549	513	728	693
ENSMUSG00000006134	Crkl	984	948	1353	1348	1908	1884
ENSMUSG00000006143	Upk3bl	4	2	2	0	2	4
ENSMUSG00000006154	Eps8l1	6	0	11	6	7	7
ENSMUSG00000006169	Clint1	2813	2633	3158	2829	4794	4498
ENSMUSG00000006179	Prss16	2	0	3	2	10	5
ENSMUSG00000006191	Cdkal1	132	115	177	164	274	204
ENSMUSG00000006200	Rhox6	0	0	0	0	0	0
ENSMUSG00000006204	5430419D17Rik	0	0	0	0	0	0
ENSMUSG00000006205	Htra1	3541	3415	2538	2548	1820	1718
ENSMUSG00000006215	Zbtb17	557	489	577	531	870	860
ENSMUSG00000006216	Clcnkb	2	0	1	4	6	3
ENSMUSG00000006218	Fam131c	1	2	5	8	3	5
ENSMUSG00000006219	Fblim1	2857	2621	2586	2603	3573	3429
ENSMUSG00000006221	Hspb7	371	377	253	247	1985	1927
ENSMUSG00000006235	Epor	0	2	1	2	6	3
ENSMUSG00000006241	Ccdc159	35	47	47	42	63	70
ENSMUSG00000006262	Mob1b	408	366	619	600	1077	1069
ENSMUSG00000006269	Atp6v1b1	0	0	0	1	0	0
ENSMUSG00000006270	Vax1	0	0	0	0	0	0
ENSMUSG00000006273	Atp6v1b2	2029	1941	2349	2258	3222	3041
ENSMUSG00000006276	Eps15l1	931	907	1066	1112	1714	1680
ENSMUSG00000006281	Tep1	969	870	1092	1050	1494	1497
ENSMUSG00000006288	Ttc5	232	242	268	260	399	366
ENSMUSG00000006289	Osgep	136	152	184	174	228	256
ENSMUSG00000006299	Aamp	4057	3662	3715	3617	5189	4966
ENSMUSG00000006301	Tmbim1	3568	3289	3705	3438	4226	3915
ENSMUSG00000006304	Arpc2	5168	4823	6348	6018	8942	8573
ENSMUSG00000006307	Kmt2b	920	902	1173	1188	1838	1845
ENSMUSG00000006310	Zbtb32	0	2	1	0	2	1
ENSMUSG00000006311	Etv2	0	0	0	0	1	0
ENSMUSG00000006313	Upk1a	9	7	14	11	24	17
ENSMUSG00000006315	Tmem147	1523	1290	1694	1651	2270	2142
ENSMUSG00000006333	Rps9	5565	5216	6616	6239	9029	8688
ENSMUSG00000006335	Tfpt	317	332	318	306	540	554
ENSMUSG00000006342	Susd2	8	11	16	13	24	21
ENSMUSG00000006344	Ggt5	6	6	4	4	25	21
ENSMUSG00000006345	Ggt1	9	5	3	11	4	2
ENSMUSG00000006356	Crip2	8312	7812	8279	7825	12064	11492
ENSMUSG00000006360	Crip1	453	436	582	572	624	612
ENSMUSG00000006362	Cbfa2t3	1	2	1	0	6	2
ENSMUSG00000006369	Fbln1	1804	1711	1214	1171	1476	1291
ENSMUSG00000006373	Pgrmc1	2463	2495	2796	2670	5328	5168
ENSMUSG00000006378	Gcat	229	205	243	232	405	373
ENSMUSG00000006386	Tek	8	8	10	6	25	28
ENSMUSG00000006389	Mpl	0	0	0	1	0	0
ENSMUSG00000006390	Elovl1	3118	2933	3231	2938	4838	4587
ENSMUSG00000006392	Med8	639	624	661	641	902	756
ENSMUSG00000006395	Hyi	142	137	124	115	228	236
ENSMUSG00000006398	Cdc20	256	229	270	246	555	520
ENSMUSG00000006403	Adamts4	320	319	345	362	449	430
ENSMUSG00000006411	Pvrl4	10	7	2	3	9	9
ENSMUSG00000006412	Pfdn2	737	723	744	705	1508	1354
ENSMUSG00000006418	Rnf114	1211	1134	1339	1223	1590	1497
ENSMUSG00000006423	C330007P06Rik	128	114	140	152	319	303
ENSMUSG00000006435	Neurl1a	278	261	270	232	519	516
ENSMUSG00000006442	Srm	2631	2422	2883	2737	4101	3996
ENSMUSG00000006445	Epha2	4920	4502	5884	5603	6714	6462
ENSMUSG00000006456	Rbm14	1539	1350	1894	1759	2812	2764
ENSMUSG00000006457	Actn3	39	38	39	39	66	59
ENSMUSG00000006462	A530013C23Rik	15	16	16	10	15	12
ENSMUSG00000006463	Zdhhc24	200	203	368	323	280	257
ENSMUSG00000006464	Bbs1	57	27	86	66	144	158
ENSMUSG00000006469	Slc34a3	0	0	0	0	0	1
ENSMUSG00000006471	Ndor1	610	599	745	706	919	913
ENSMUSG00000006476	Nsmf	924	814	971	974	1684	1618
ENSMUSG00000006488	Prl7a1	0	2	0	0	0	0
ENSMUSG00000006490	Prl8a9	0	0	0	0	1	0
ENSMUSG00000006494	Pdk1	227	190	393	329	684	730
ENSMUSG00000006498	Ptbp1	5196	4821	5886	5600	8580	8201
ENSMUSG00000006517	Mvd	789	746	541	530	970	940
ENSMUSG00000006519	Cyba	1792	1686	1746	1634	2765	2589
ENSMUSG00000006522	Itih3	2	5	0	0	5	4
ENSMUSG00000006526	Tmem110	479	398	502	474	692	624
ENSMUSG00000006527	Sfmbt1	353	365	382	396	507	517
ENSMUSG00000006529	Itih1	0	0	0	0	1	0
ENSMUSG00000006538	Ihh	1	1	2	0	3	2
ENSMUSG00000006542	Prkag3	4	2	5	3	13	3
ENSMUSG00000006546	Cryba2	0	0	0	0	0	0
ENSMUSG00000006567	Atp7b	2	0	1	3	5	7
ENSMUSG00000006570	Defb2	0	0	0	0	0	0
ENSMUSG00000006574	Slc4a1	0	0	0	0	0	0
ENSMUSG00000006575	Rundc3a	16	15	7	17	19	19
ENSMUSG00000006576	Slc4a3	157	190	235	212	369	339
ENSMUSG00000006585	Cdt1	375	388	484	509	763	750
ENSMUSG00000006586	Runx1t1	165	176	274	285	608	618
ENSMUSG00000006587	Snai3	0	1	0	1	2	4
ENSMUSG00000006589	Aprt	2919	2766	3577	3417	4644	4507
ENSMUSG00000006599	Gtf2h1	500	479	689	606	1292	1202
ENSMUSG00000006611	Hfe	50	47	36	37	30	32
ENSMUSG00000006638	Abhd1	159	124	149	156	272	226
ENSMUSG00000006641	Slc5a6	60	48	79	78	108	123
ENSMUSG00000006642	Tcf23	0	0	0	0	0	1
ENSMUSG00000006649	Nphs1	0	0	0	0	0	0
ENSMUSG00000006651	Aplp1	1405	1369	1273	1217	2033	2048
ENSMUSG00000006673	Qrich1	2227	2103	2694	2464	4247	4189
ENSMUSG00000006675	P4htm	29	39	39	39	86	60
ENSMUSG00000006676	Usp19	3620	3405	4030	3743	5309	5116
ENSMUSG00000006678	Pola1	34	42	66	66	219	168
ENSMUSG00000006699	Cdc42	7354	6773	8405	7619	10076	9683
ENSMUSG00000006705	Pknox1	611	532	680	638	844	863
ENSMUSG00000006711	D130043K22Rik	0	0	0	0	0	1
ENSMUSG00000006715	Gmnn	22	30	29	34	68	57
ENSMUSG00000006717	Acot13	261	195	264	267	408	394
ENSMUSG00000006720	Zfp184	15	9	21	20	33	41
ENSMUSG00000006724	Cyp27b1	3	3	1	3	4	3
ENSMUSG00000006728	Cdk4	5800	5439	6791	6532	9360	9094
ENSMUSG00000006731	B4galnt1	1145	1135	1130	1123	1909	1819
ENSMUSG00000006732	Mettl1	408	393	383	423	664	640
ENSMUSG00000006736	Tspan31	3260	3050	3485	3324	4170	4024
ENSMUSG00000006740	Kif5b	954	893	1294	1273	3140	3124
ENSMUSG00000006763	Saal1	288	286	355	323	476	468
ENSMUSG00000006764	Tph2	2	3	3	1	5	2
ENSMUSG00000006777	Krt23	0	0	0	1	1	0
ENSMUSG00000006782	Cnp	661	592	786	730	1003	958
ENSMUSG00000006784	Ttc25	3	1	5	4	13	6
ENSMUSG00000006800	Sulf2	4351	4136	5915	5567	9682	9570
ENSMUSG00000006818	Sod2	1127	988	1140	1063	1754	1739
ENSMUSG00000006850	Tmco6	87	83	83	83	127	110
ENSMUSG00000006906	Stambp	514	514	544	537	906	918
ENSMUSG00000006920	Ezh1	342	334	403	355	522	538
ENSMUSG00000006930	Hap1	9	9	3	8	14	15
ENSMUSG00000006931	P3h4	3854	3542	4180	4197	6279	5961
ENSMUSG00000006932	Ctnnb1	10792	10110	12457	11935	19288	18495
ENSMUSG00000006941	Eif1b	367	306	415	383	635	583
ENSMUSG00000006948	Klk4	0	0	1	0	0	0
ENSMUSG00000006958	Chrd	123	110	127	113	238	234
ENSMUSG00000006998	Psmd2	4409	4165	5143	4889	6270	5954
ENSMUSG00000007021	Syngr3	2	2	6	8	3	8
ENSMUSG00000007029	Vars	3619	3448	3590	3466	4794	4734
ENSMUSG00000007030	Vwa7	0	2	7	2	6	15
ENSMUSG00000007033	Hspa1l	1	5	3	8	11	4
ENSMUSG00000007034	Slc44a4	1	0	0	1	0	1
ENSMUSG00000007035	Msh5	5	5	6	9	12	8
ENSMUSG00000007036	Abhd16a	895	818	894	807	1266	1205
ENSMUSG00000007038	Neu1	417	424	451	461	634	565
ENSMUSG00000007039	Ddah2	458	424	518	469	901	851
ENSMUSG00000007041	Clic1	9172	8558	8025	7733	11340	10690
ENSMUSG00000007050	Lsm2	373	340	492	448	765	725
ENSMUSG00000007080	Pole	300	273	354	325	618	671
ENSMUSG00000007097	Atp1a2	2	7	2	2	9	4
ENSMUSG00000007107	Atp1a4	0	1	0	0	0	1
ENSMUSG00000007122	Casq1	8	9	4	2	8	11
ENSMUSG00000007207	Stx1a	136	123	130	116	185	179
ENSMUSG00000007209	Ceacam9	0	0	0	0	0	0
ENSMUSG00000007216	Zfp775	73	88	80	90	124	125
ENSMUSG00000007279	Scube2	2	2	3	0	6	1
ENSMUSG00000007338	Mrpl49	484	459	648	617	873	794
ENSMUSG00000007379	Dennd2c	99	107	147	126	200	225
ENSMUSG00000007411	Mark3	1725	1586	2049	1903	2633	2451
ENSMUSG00000007415	Gatad1	1403	1371	1686	1530	2093	1967
ENSMUSG00000007440	Pcdha11	20	15	19	10	22	22
ENSMUSG00000007457	2310003L06Rik	0	0	0	0	0	0
ENSMUSG00000007458	M6pr	1977	1829	1932	1931	2610	2418
ENSMUSG00000007476	Lrrc8a	2110	2019	2429	2234	3411	3386
ENSMUSG00000007480	Mc5r	1	0	0	0	2	1
ENSMUSG00000007564	Ppp2r1a	7314	6864	7312	6790	9728	9139
ENSMUSG00000007570	Fance	426	411	434	424	673	628
ENSMUSG00000007589	Tinf2	178	163	195	220	297	286
ENSMUSG00000007591	Tssk4	9	7	10	7	10	17
ENSMUSG00000007594	Hapln4	41	57	84	69	54	70
ENSMUSG00000007603	Dus3l	593	518	532	551	855	831
ENSMUSG00000007610	Gtpbp3	365	336	391	352	513	512
ENSMUSG00000007613	Tgfbr1	212	180	291	265	460	462
ENSMUSG00000007617	Homer1	140	158	246	208	569	570
ENSMUSG00000007646	Rad51c	17	18	45	46	57	74
ENSMUSG00000007653	Gabrb2	1	1	3	2	7	11
ENSMUSG00000007655	Cav1	13385	12723	17045	16317	26139	24847
ENSMUSG00000007656	Arpp19	1043	977	1325	1287	2048	1992
ENSMUSG00000007659	Bcl2l1	3217	3077	3202	3219	3867	3783
ENSMUSG00000007670	Khsrp	2375	2214	2541	2504	3802	3552
ENSMUSG00000007682	Dio2	5	11	26	22	19	23
ENSMUSG00000007721	Ccdc124	2229	2021	2105	2038	3309	3105
ENSMUSG00000007739	Cct4	2119	2039	2818	2580	4724	4491
ENSMUSG00000007777	0610009B22Rik	101	99	172	182	245	194
ENSMUSG00000007783	Cpt1c	1352	1300	1531	1516	2499	2341
ENSMUSG00000007805	Twist2	783	733	1141	1076	922	899
ENSMUSG00000007812	Zfp655	252	233	407	338	758	708
ENSMUSG00000007815	Rhoa	3958	3697	4018	3682	4831	4586
ENSMUSG00000007817	Zmiz1	3913	3788	5884	5492	11281	10735
ENSMUSG00000007827	Ankrd26	56	45	97	75	232	236
ENSMUSG00000007833	Aldh16a1	638	589	586	581	813	773
ENSMUSG00000007836	Hnrnpa0	2264	2129	3124	3009	4500	4368
ENSMUSG00000007837	Prrg2	361	308	326	363	513	483
ENSMUSG00000007850	Hnrnph1	745	692	1005	923	2666	2519
ENSMUSG00000007867	Ift43	476	413	465	401	709	626
ENSMUSG00000007872	Id3	3710	3345	4336	4274	4982	4855
ENSMUSG00000007877	Tcap	2	3	2	1	3	0
ENSMUSG00000007880	Arid1a	1847	1691	2350	2321	3897	3659
ENSMUSG00000007888	Crlf1	12057	11345	14285	14139	21784	21063
ENSMUSG00000007891	Ctsd	30284	28576	32415	31252	39089	37423
ENSMUSG00000007892	Rplp1	12920	11678	13135	12230	30735	29445
ENSMUSG00000007907	Cabs1	0	0	0	0	0	0
ENSMUSG00000007908	Hmgcll1	41	22	41	38	29	35
ENSMUSG00000007944	Ttc9b	0	0	0	0	1	0
ENSMUSG00000007946	Phox2a	0	1	0	0	1	3
ENSMUSG00000007950	Abhd8	1118	1056	1154	1103	1417	1481
ENSMUSG00000007987	Ift22	579	569	638	641	1020	940
ENSMUSG00000007989	Fzd3	111	72	138	130	194	191
ENSMUSG00000008028	1700008O03Rik	3	1	2	5	8	4
ENSMUSG00000008035	Mid1ip1	1311	1305	1107	1065	1130	1075
ENSMUSG00000008036	Ap2s1	3370	3190	3109	3048	4418	4275
ENSMUSG00000008090	Fgfrl1	774	754	752	719	1188	1185
ENSMUSG00000008129	4930432K21Rik	12	11	18	19	22	40
ENSMUSG00000008136	Fhl2	3554	3266	3910	3816	4796	4695
ENSMUSG00000008140	Emc10	1707	1673	2070	1917	3396	3364
ENSMUSG00000008153	Clstn3	0	0	0	5	0	1
ENSMUSG00000008167	Fbxw9	729	674	767	803	1135	1093
ENSMUSG00000008193	Spib	0	0	0	1	0	0
ENSMUSG00000008200	Fnbp4	315	339	509	475	878	840
ENSMUSG00000008206	Cers4	300	279	304	284	626	591
ENSMUSG00000008226	Scrn3	280	226	322	308	533	464
ENSMUSG00000008301	Phax	575	547	690	622	1142	1077
ENSMUSG00000008305	Tle1	689	602	880	854	1501	1389
ENSMUSG00000008307	1700109H08Rik	1	2	3	2	5	2
ENSMUSG00000008318	Relt	231	186	196	210	194	221
ENSMUSG00000008333	Snrpb2	213	194	267	262	500	409
ENSMUSG00000008348	Ubc	5356	4999	5914	5172	7633	8152
ENSMUSG00000008373	Prpf31	1514	1504	1715	1724	2327	2370
ENSMUSG00000008384	Sertad1	815	847	994	921	1718	1562
ENSMUSG00000008393	Carhsp1	2687	2469	2854	2628	3312	3284
ENSMUSG00000008398	Elk3	2631	2454	3335	3139	4327	4270
ENSMUSG00000008429	Herpud2	625	644	837	813	1132	1180
ENSMUSG00000008435	Rdh13	534	570	636	563	832	765
ENSMUSG00000008438	Adam21	0	1	0	4	1	1
ENSMUSG00000008450	Nutf2	319	321	344	330	443	431
ENSMUSG00000008461	Fut1	0	1	0	0	0	0
ENSMUSG00000008475	Arpc5	3120	2925	3407	3290	5265	5086
ENSMUSG00000008482	Rnf151	4	0	0	1	2	4
ENSMUSG00000008489	Elavl2	3	0	4	7	18	20
ENSMUSG00000008496	Pou2f2	0	0	0	2	1	1
ENSMUSG00000008540	Mgst1	181	192	209	232	330	290
ENSMUSG00000008575	Nfib	86	74	292	267	542	499
ENSMUSG00000008590	Htr3b	0	0	0	0	0	0
ENSMUSG00000008601	Rab25	0	0	1	1	2	0
ENSMUSG00000008604	Ubqln4	1317	1209	1635	1554	2168	2144
ENSMUSG00000008658	Rbfox1	3	1	11	6	20	26
ENSMUSG00000008668	Rps18	978	890	1084	1010	2215	2108
ENSMUSG00000008682	Rpl10	39	41	71	45	112	85
ENSMUSG00000008683	Rps15a	298	298	334	439	1108	1215
ENSMUSG00000008690	Ncaph2	1175	1130	1331	1206	1844	1741
ENSMUSG00000008730	Hipk1	1738	1559	2476	2323	3694	3540
ENSMUSG00000008734	Gprc5b	211	178	204	171	276	274
ENSMUSG00000008763	Man1a2	1083	984	1547	1508	2584	2392
ENSMUSG00000008789	Ceacam5	0	0	0	0	0	0
ENSMUSG00000008813	Tppp2	0	0	0	0	0	0
ENSMUSG00000008822	Acyp1	46	57	77	65	122	119
ENSMUSG00000008843	Cldn13	0	0	0	0	0	0
ENSMUSG00000008845	Cd163	0	0	0	0	0	0
ENSMUSG00000008855	Hdac5	1203	1048	1517	1496	2562	2476
ENSMUSG00000008859	Rala	808	777	948	882	1620	1529
ENSMUSG00000008874	Clec3a	0	0	0	0	0	0
ENSMUSG00000008892	Vdac3	228	196	272	232	242	241
ENSMUSG00000008932	Slc1a7	0	0	0	1	1	1
ENSMUSG00000008958	Vps72	550	522	584	545	863	926
ENSMUSG00000008976	Gabpa	502	437	717	644	1399	1290
ENSMUSG00000008999	Bmp7	5	7	18	14	6	4
ENSMUSG00000009013	Dynll1	2611	2443	2600	2437	4352	4212
ENSMUSG00000009030	Pdcl	356	354	424	397	755	807
ENSMUSG00000009035	Tmem184b	3189	2934	3874	3602	5428	5103
ENSMUSG00000009047	Gm5965	0	0	0	0	0	0
ENSMUSG00000009070	Rsph14	0	0	0	0	0	0
ENSMUSG00000009073	Nf2	1516	1403	1731	1638	2121	2224
ENSMUSG00000009075	Cabp7	0	0	1	0	0	0
ENSMUSG00000009076	Zmat5	272	252	300	302	375	375
ENSMUSG00000009079	Ewsr1	894	856	1071	1062	1927	1759
ENSMUSG00000009090	Ap1b1	2912	2783	3037	2961	4100	3856
ENSMUSG00000009092	Derl3	4	1	1	2	3	4
ENSMUSG00000009093	Gstt4	0	0	1	0	2	1
ENSMUSG00000009097	Tbx1	17	4	30	24	58	59
ENSMUSG00000009108	Gnat2	24	24	23	22	23	31
ENSMUSG00000009112	Bcl2l13	1147	1094	1458	1332	2159	1917
ENSMUSG00000009114	2610028H24Rik	0	1	0	0	0	0
ENSMUSG00000009115	Spatc1l	0	0	0	0	0	0
ENSMUSG00000009145	Dqx1	3	5	3	2	6	6
ENSMUSG00000009185	Ccl8	127	125	257	219	193	207
ENSMUSG00000009207	Lnp	146	127	198	187	335	282
ENSMUSG00000009210	Prr29	0	0	0	0	0	0
ENSMUSG00000009214	Tmem8c	1	0	1	2	1	0
ENSMUSG00000009216	Fam163b	0	0	0	0	0	0
ENSMUSG00000009246	Trpm5	0	1	0	0	1	0
ENSMUSG00000009248	Ascl2	1	2	4	5	5	7
ENSMUSG00000009281	Rarres2	37	34	16	19	38	52
ENSMUSG00000009291	Pttg1ip	5435	5091	5390	5146	7128	6713
ENSMUSG00000009292	Trpm2	0	1	1	0	0	1
ENSMUSG00000009293	Ube2g2	2675	2379	2227	2263	2650	2508
ENSMUSG00000009350	Mpo	0	0	0	0	0	1
ENSMUSG00000009356	Lpo	0	0	0	0	0	1
ENSMUSG00000009376	Met	243	250	417	408	780	703
ENSMUSG00000009378	Slc16a12	0	0	1	0	3	3
ENSMUSG00000009394	Syn2	0	2	1	0	1	2
ENSMUSG00000009406	Elk1	951	878	1034	1064	1450	1486
ENSMUSG00000009418	Nav1	1306	1249	1681	1595	2117	2087
ENSMUSG00000009470	Tnpo1	1465	1382	2051	1904	3260	3159
ENSMUSG00000009471	Myod1	0	0	0	0	0	0
ENSMUSG00000009487	Otog	0	2	0	0	0	0
ENSMUSG00000009535	Rnmt	355	316	529	497	749	700
ENSMUSG00000009545	Kcnq1	5	4	6	3	2	3
ENSMUSG00000009549	Srp14	2056	2014	2265	2096	3232	3087
ENSMUSG00000009551	6330409D20Rik	0	0	0	0	0	0
ENSMUSG00000009555	Cdk9	1118	1111	1103	1071	1614	1498
ENSMUSG00000009563	Tor2a	471	476	611	576	1062	997
ENSMUSG00000009566	Fpgs	909	852	928	893	1305	1190
ENSMUSG00000009569	Mkl2	845	789	1086	1052	1825	1709
ENSMUSG00000009575	Cbx5	1814	1711	2543	2488	4099	3835
ENSMUSG00000009580	Odam	0	0	0	0	0	0
ENSMUSG00000009585	Apobec3	263	251	149	164	600	594
ENSMUSG00000009588	St6galnac1	0	0	0	0	0	0
ENSMUSG00000009596	Taf7l	0	0	0	1	1	1
ENSMUSG00000009614	Sardh	685	640	941	797	1736	1719
ENSMUSG00000009621	Vav2	430	441	462	522	607	610
ENSMUSG00000009628	Tex15	3	1	3	6	11	15
ENSMUSG00000009630	Ppp2cb	1636	1491	2070	1937	1982	1933
ENSMUSG00000009633	G0s2	12	16	31	28	46	47
ENSMUSG00000009640	Dmap1	407	392	423	370	654	598
ENSMUSG00000009646	Pla2g12b	0	0	0	0	0	0
ENSMUSG00000009647	Mcu	737	713	775	699	1234	1247
ENSMUSG00000009654	Oit3	3	2	3	2	7	10
ENSMUSG00000009670	Tex11	0	0	1	1	3	6
ENSMUSG00000009681	Bcr	1457	1360	1705	1524	2444	2296
ENSMUSG00000009687	Fxyd5	2243	2174	1969	1914	2906	2904
ENSMUSG00000009731	Kcnd1	159	153	138	154	327	345
ENSMUSG00000009733	Tfcp2	289	289	365	334	531	488
ENSMUSG00000009734	Pou6f2	0	1	2	1	13	8
ENSMUSG00000009739	Pou6f1	278	279	285	277	408	391
ENSMUSG00000009741	Ubp1	640	563	897	843	1313	1255
ENSMUSG00000009772	Nuak2	868	810	781	756	1276	1249
ENSMUSG00000009828	Ick	264	263	375	388	614	598
ENSMUSG00000009863	Sdhb	2793	2661	2926	2802	4121	3818
ENSMUSG00000009876	Cox4i2	3	1	6	5	5	2
ENSMUSG00000009894	Snap47	2590	2581	2906	2826	3524	3341
ENSMUSG00000009900	Wnt3a	0	0	0	0	0	0
ENSMUSG00000009905	Kdsr	644	558	825	792	955	995
ENSMUSG00000009907	Vps4b	365	355	556	515	902	911
ENSMUSG00000009927	Rps25	15	21	23	26	42	46
ENSMUSG00000009941	Nxf2	2	2	0	0	9	3
ENSMUSG00000009995	Taz	168	201	273	249	403	349
ENSMUSG00000010021	Kif19a	4	5	3	1	5	6
ENSMUSG00000010025	Aldh3a2	1046	989	1145	1078	1386	1425
ENSMUSG00000010044	Zmynd10	0	1	2	2	1	0
ENSMUSG00000010045	Tmem115	1546	1408	1539	1497	2066	1929
ENSMUSG00000010047	Hyal2	1319	1312	1479	1438	2593	2489
ENSMUSG00000010048	Ifrd2	633	569	831	826	960	999
ENSMUSG00000010051	Hyal1	135	103	177	171	241	199
ENSMUSG00000010054	Tusc2	235	251	351	302	483	451
ENSMUSG00000010057	Nprl2	181	194	275	231	385	362
ENSMUSG00000010064	Slc38a3	2	2	0	0	3	4
ENSMUSG00000010066	Cacna2d2	1	0	2	1	1	1
ENSMUSG00000010067	Rassf1	1296	1254	1214	1133	1646	1513
ENSMUSG00000010080	Epn3	19	12	41	33	101	122
ENSMUSG00000010086	Rnf112	0	0	0	0	0	0
ENSMUSG00000010095	Slc3a2	3794	3394	3915	3671	5130	4999
ENSMUSG00000010097	Nxf1	1237	1169	1527	1529	2441	2250
ENSMUSG00000010110	Stx5a	1250	1212	1636	1526	2155	1930
ENSMUSG00000010122	Slc47a1	0	1	0	0	3	2
ENSMUSG00000010136	Pifo	0	0	0	0	0	0
ENSMUSG00000010142	Tnfrsf13b	2	0	0	1	3	5
ENSMUSG00000010154	Spire2	70	68	65	71	123	128
ENSMUSG00000010175	Prox1	26	27	22	23	51	33
ENSMUSG00000010205	Raver1	1832	1795	2241	2275	3620	3486
ENSMUSG00000010277	2610507B11Rik	5243	4983	6461	6045	8139	7833
ENSMUSG00000010290	AI597479	189	216	306	291	416	350
ENSMUSG00000010307	Tmem86a	417	373	324	286	389	355
ENSMUSG00000010311	Optc	17	34	25	37	59	48
ENSMUSG00000010342	Tex14	0	0	3	4	6	3
ENSMUSG00000010358	Ifi35	516	453	456	374	593	566
ENSMUSG00000010362	Rdm1	37	36	40	31	45	62
ENSMUSG00000010376	Nedd8	1789	1733	2042	2105	3614	3546
ENSMUSG00000010392	Gosr1	1031	975	1220	1155	1755	1686
ENSMUSG00000010406	Mrpl52	834	836	843	827	1829	1666
ENSMUSG00000010435	Spaca7	0	0	0	0	0	0
ENSMUSG00000010453	Kansl3	1088	1004	1177	1153	1763	1588
ENSMUSG00000010461	Eya4	18	16	37	27	223	202
ENSMUSG00000010476	Ebf3	150	133	148	133	631	556
ENSMUSG00000010492	Uckl1os	0	1	0	1	3	1
ENSMUSG00000010505	Myt1	0	0	0	0	0	0
ENSMUSG00000010517	Faf1	953	884	1192	1219	1618	1474
ENSMUSG00000010529	Gm266	0	1	0	0	0	1
ENSMUSG00000010538	Tsacc	14	12	30	27	37	25
ENSMUSG00000010554	Mettl16	429	420	588	531	912	830
ENSMUSG00000010592	Dazl	0	0	0	1	1	1
ENSMUSG00000010601	Apol7a	14	11	12	15	21	26
ENSMUSG00000010607	Pigyl	259	225	236	260	378	396
ENSMUSG00000010608	Rbm25	754	674	1041	958	2055	1944
ENSMUSG00000010609	Psen2	316	298	341	321	482	459
ENSMUSG00000010651	Acaa1b	34	20	18	23	10	10
ENSMUSG00000010660	Plcd1	1712	1600	1488	1536	2514	2406
ENSMUSG00000010663	Fads1	2913	2838	2461	2344	3740	3573
ENSMUSG00000010721	Lmbr1	211	180	254	250	342	336
ENSMUSG00000010751	Tnfrsf22	293	253	303	310	397	418
ENSMUSG00000010755	Cars	3056	2883	2818	2710	3279	3261
ENSMUSG00000010760	Phlda2	5	0	1	2	2	2
ENSMUSG00000010796	Asz1	0	0	0	0	0	0
ENSMUSG00000010797	Wnt2	45	46	43	41	66	55
ENSMUSG00000010803	Gabra1	2	2	2	3	10	7
ENSMUSG00000010825	Grid2ip	0	1	1	0	0	0
ENSMUSG00000010830	Kdelr3	2039	1878	2088	1922	2558	2427
ENSMUSG00000010841	1700006E09Rik	0	0	0	0	0	0
ENSMUSG00000010911	Apip	254	256	236	236	433	425
ENSMUSG00000010914	Pdhx	405	379	379	377	565	495
ENSMUSG00000010936	Vac14	660	615	719	711	1051	1034
ENSMUSG00000011008	Mcoln2	1	1	2	1	2	2
ENSMUSG00000011034	Slc5a1	0	0	0	1	0	1
ENSMUSG00000011052	1700049J03Rik	0	0	0	0	0	0
ENSMUSG00000011096	Akt1s1	3551	3342	3417	3386	4854	4700
ENSMUSG00000011114	Tbrg1	3346	3075	3523	3381	5449	5278
ENSMUSG00000011118	Panx3	2	0	0	2	4	3
ENSMUSG00000011148	Adssl1	95	84	176	186	127	135
ENSMUSG00000011154	1700026D08Rik	4	0	18	7	27	21
ENSMUSG00000011158	Brf1	464	391	536	510	763	749
ENSMUSG00000011171	Vipr2	5	10	13	9	37	29
ENSMUSG00000011179	Odc1	498	523	542	484	1135	1079
ENSMUSG00000011254	Thg1l	221	192	252	217	335	345
ENSMUSG00000011256	Adam19	5265	4975	4459	4284	7164	6784
ENSMUSG00000011257	Pabpc4	440	435	572	567	800	789
ENSMUSG00000011263	Exoc3l2	3	3	2	4	7	3
ENSMUSG00000011267	Zfp296	71	50	41	51	95	81
ENSMUSG00000011305	Plin5	0	0	0	0	0	0
ENSMUSG00000011306	Sugp1	746	688	817	751	1234	1187
ENSMUSG00000011349	Dmrtc2	0	0	0	0	0	0
ENSMUSG00000011350	Gm5893	0	0	0	0	0	0
ENSMUSG00000011382	Dhdh	5	4	13	7	9	11
ENSMUSG00000011427	Zfp790	141	143	174	160	348	316
ENSMUSG00000011463	Cpb1	1	0	0	0	0	0
ENSMUSG00000011486	Slc25a41	0	0	0	0	0	0
ENSMUSG00000011589	Fsd1	172	154	191	195	370	321
ENSMUSG00000011632	Pinlyp	0	0	1	0	1	1
ENSMUSG00000011658	Fuz	82	72	132	144	200	196
ENSMUSG00000011751	Sptbn4	22	20	32	20	36	35
ENSMUSG00000011752	Pgam1	121	102	125	110	136	137
ENSMUSG00000011831	Evi5	221	239	405	363	801	777
ENSMUSG00000011832	Evi5l	460	407	485	415	798	817
ENSMUSG00000011837	Snapc2	635	574	644	638	994	989
ENSMUSG00000011877	Git1	1658	1515	1727	1740	2760	2735
ENSMUSG00000011884	Gltp	1037	934	909	892	1563	1650
ENSMUSG00000011958	Bnip2	1485	1350	1834	1661	2998	2803
ENSMUSG00000011960	Ccnt1	624	595	906	817	1280	1217
ENSMUSG00000012017	Scarf2	1595	1490	1913	1922	3481	3387
ENSMUSG00000012042	4930579F01Rik	0	0	0	0	0	0
ENSMUSG00000012076	Brms1l	425	358	530	501	920	899
ENSMUSG00000012114	Med15	2763	2470	3049	2788	4749	4739
ENSMUSG00000012117	Dhdds	744	780	935	885	1113	1147
ENSMUSG00000012123	Aim1l	3	6	0	1	1	1
ENSMUSG00000012126	Ubxn11	19	33	32	28	55	45
ENSMUSG00000012187	Mogat1	1	0	0	1	0	1
ENSMUSG00000012211	Tex22	3	1	1	0	1	1
ENSMUSG00000012282	Wnt8a	0	1	0	0	0	0
ENSMUSG00000012296	Tjap1	1033	981	1285	1179	2160	2086
ENSMUSG00000012350	Ehf	0	0	0	0	0	0
ENSMUSG00000012396	Nanog	3	3	0	6	4	3
ENSMUSG00000012405	Rpl15	378	391	700	603	722	679
ENSMUSG00000012422	Tmem167	463	502	752	745	1204	1171
ENSMUSG00000012428	Steap4	0	0	3	2	26	25
ENSMUSG00000012429	Mplkip	97	79	149	103	174	153
ENSMUSG00000012443	Kif11	20	20	49	26	155	139
ENSMUSG00000012483	Rpa3	47	45	58	54	79	80
ENSMUSG00000012519	Mlkl	350	345	379	347	662	595
ENSMUSG00000012520	Phox2b	0	0	0	0	0	0
ENSMUSG00000012535	Tnpo3	2202	2056	2768	2584	4040	3884
ENSMUSG00000012609	Ttll5	380	342	461	468	739	699
ENSMUSG00000012640	Zfp715	117	103	142	155	353	345
ENSMUSG00000012705	Retn	0	0	0	0	1	1
ENSMUSG00000012777	Acpt	0	0	0	0	0	0
ENSMUSG00000012819	Cdh23	55	73	72	78	108	106
ENSMUSG00000012848	Rps5	15152	14086	17885	16705	22149	21382
ENSMUSG00000012889	Podnl1	290	281	435	381	367	375
ENSMUSG00000013033	Adgrl1	2163	2046	2637	2468	4165	4190
ENSMUSG00000013076	Amotl1	5045	4969	5011	4713	6055	5813
ENSMUSG00000013083	2200002J24Rik	0	0	0	0	0	0
ENSMUSG00000013089	Etv5	496	468	524	471	564	550
ENSMUSG00000013091	Tmem190	1	1	1	1	3	7
ENSMUSG00000013150	Gfod2	249	231	259	246	366	348
ENSMUSG00000013155	Enkd1	99	103	132	138	219	195
ENSMUSG00000013158	4933405L10Rik	0	0	1	1	0	0
ENSMUSG00000013160	Atp6v0d1	4419	4134	4348	4171	5677	5490
ENSMUSG00000013236	Ptprs	6084	5630	7264	6722	10804	10196
ENSMUSG00000013275	Slc41a1	666	679	877	764	1343	1295
ENSMUSG00000013338	Fer1l4	1	0	0	0	0	0
ENSMUSG00000013353	4931406B18Rik	0	0	0	0	0	0
ENSMUSG00000013367	Iglon5	576	500	572	561	1081	1101
ENSMUSG00000013415	Igf2bp1	630	585	599	568	974	965
ENSMUSG00000013418	B4galnt2	0	1	1	0	0	0
ENSMUSG00000013419	Zfp651	980	1025	1043	1073	1495	1433
ENSMUSG00000013465	Nelfb	1339	1300	1340	1311	1938	1917
ENSMUSG00000013483	Card14	4	3	3	10	21	23
ENSMUSG00000013495	Tmem175	377	359	480	469	784	773
ENSMUSG00000013523	Bcas1	0	0	0	0	0	0
ENSMUSG00000013539	Tango2	358	312	378	356	543	560
ENSMUSG00000013562	4833413E03Rik	0	0	0	0	0	0
ENSMUSG00000013584	Aldh1a2	30	18	24	20	25	19
ENSMUSG00000013593	Ndufs2	4382	3997	4746	4694	6524	6317
ENSMUSG00000013611	Snx31	1	2	0	2	0	3
ENSMUSG00000013622	Atraid	601	490	774	817	1165	1096
ENSMUSG00000013629	Cad	3655	3488	4244	4030	5920	5552
ENSMUSG00000013643	Lypd8	0	0	0	0	0	0
ENSMUSG00000013646	Sh3bp5l	775	790	895	821	1006	979
ENSMUSG00000013653	1810065E05Rik	2	0	0	0	1	1
ENSMUSG00000013662	Atad1	523	496	768	778	1361	1237
ENSMUSG00000013663	Pten	893	748	1534	1380	3069	2863
ENSMUSG00000013668	4933402N03Rik	0	0	0	0	0	0
ENSMUSG00000013698	Pea15a	9099	8489	6160	5959	8573	8325
ENSMUSG00000013701	Timm23	18	8	21	20	19	22
ENSMUSG00000013707	Tnfaip8l2	0	2	1	1	4	4
ENSMUSG00000013736	Trnt1	157	161	218	215	502	390
ENSMUSG00000013766	Ly6g6e	0	0	0	0	0	0
ENSMUSG00000013787	Ehmt2	3575	3357	3839	3596	5827	5394
ENSMUSG00000013822	Elof1	985	853	1019	1047	1516	1460
ENSMUSG00000013833	Med16	1077	992	1232	1185	1894	1716
ENSMUSG00000013846	St3gal1	726	751	1114	1033	1672	1596
ENSMUSG00000013858	Tmem259	3015	2722	3549	3576	4791	4520
ENSMUSG00000013878	Rnf170	33	35	57	48	83	87
ENSMUSG00000013921	Clip3	2478	2422	2812	2596	4673	4345
ENSMUSG00000013928	Thap8	0	1	0	0	0	0
ENSMUSG00000013936	Myl2	0	3	1	1	4	0
ENSMUSG00000013973	Dedd	734	694	805	754	1198	1183
ENSMUSG00000013974	Mcemp1	0	0	0	0	1	0
ENSMUSG00000013997	Nit1	337	314	413	422	740	721
ENSMUSG00000014030	Pax5	0	1	3	2	2	1
ENSMUSG00000014039	Prdm15	197	192	232	235	390	396
ENSMUSG00000014074	Rnf168	397	371	601	508	866	877
ENSMUSG00000014075	Tctex1d2	68	52	74	87	118	106
ENSMUSG00000014077	Chp1	2257	2039	2464	2450	3203	3012
ENSMUSG00000014104	Sval2	0	0	0	0	0	0
ENSMUSG00000014158	Trpv4	43	54	77	99	113	78
ENSMUSG00000014164	Klhl3	26	28	31	21	23	19
ENSMUSG00000014177	Tvp23b	394	373	436	441	623	611
ENSMUSG00000014195	Dnajc7	817	846	1026	973	1890	1753
ENSMUSG00000014198	Zfp385c	0	0	0	0	2	4
ENSMUSG00000014226	Cacybp	265	223	434	388	890	846
ENSMUSG00000014232	Cluap1	72	70	90	77	171	149
ENSMUSG00000014243	Zswim7	150	132	164	169	191	193
ENSMUSG00000014245	Pigl	136	145	145	168	185	166
ENSMUSG00000014294	Ndufa2	765	759	920	817	1551	1540
ENSMUSG00000014301	Pam16	2	7	11	10	13	7
ENSMUSG00000014303	Glis2	1181	1111	1375	1372	2263	2221
ENSMUSG00000014313	Cox6c	771	696	841	918	1840	1677
ENSMUSG00000014329	Bicc1	1736	1593	2800	2629	4972	4763
ENSMUSG00000014349	Ube2z	3587	3262	3897	3693	5314	4994
ENSMUSG00000014351	Gip	0	0	0	0	0	0
ENSMUSG00000014353	Tmem87b	270	240	392	373	485	472
ENSMUSG00000014355	Anapc1	3253	2953	4118	3919	5729	5493
ENSMUSG00000014361	Mertk	37	27	53	53	63	69
ENSMUSG00000014402	Tsg101	528	522	623	601	746	694
ENSMUSG00000014418	Hps5	483	466	637	543	792	742
ENSMUSG00000014426	Map3k4	381	354	476	473	742	687
ENSMUSG00000014444	Piezo1	19416	18171	20139	19652	25190	24482
ENSMUSG00000014453	Blk	0	0	0	1	0	1
ENSMUSG00000014470	Rnf166	650	581	750	749	1004	990
ENSMUSG00000014496	Ankrd28	514	502	999	880	1710	1622
ENSMUSG00000014498	Ankrd52	5003	4725	4936	4690	6346	6245
ENSMUSG00000014503	Pkd2l2	3	1	1	6	6	4
ENSMUSG00000014504	Srp19	328	340	413	415	733	646
ENSMUSG00000014529	Tmbim7	0	0	0	0	0	0
ENSMUSG00000014542	Clec4f	0	0	0	0	0	0
ENSMUSG00000014543	Klra17	0	0	0	0	0	0
ENSMUSG00000014547	Wdfy2	293	299	363	373	527	592
ENSMUSG00000014550	Rbsn	686	599	815	750	1114	1078
ENSMUSG00000014551	Mrps25	498	534	683	560	1018	951
ENSMUSG00000014554	Dguok	282	272	307	295	428	411
ENSMUSG00000014592	Camta1	39	19	32	31	56	53
ENSMUSG00000014599	Csf1	26762	25055	37589	35470	51160	49330
ENSMUSG00000014601	Strip1	1634	1591	1932	1821	3072	2808
ENSMUSG00000014602	Kif1a	1349	1233	1026	956	696	622
ENSMUSG00000014603	Alx3	71	82	106	106	62	79
ENSMUSG00000014606	Slc25a11	1585	1458	2139	2054	2563	2408
ENSMUSG00000014609	Chrne	0	0	1	1	0	0
ENSMUSG00000014633	Cmc2	146	142	201	197	337	294
ENSMUSG00000014668	Chfr	624	556	585	641	862	843
ENSMUSG00000014686	Ceacam16	0	0	0	0	0	1
ENSMUSG00000014704	Hoxa2	2	1	3	2	5	1
ENSMUSG00000014725	Adam28	0	0	0	0	0	0
ENSMUSG00000014747	Ankrd53	0	0	0	0	0	0
ENSMUSG00000014748	Tex261	2661	2514	2818	2658	3495	3442
ENSMUSG00000014763	Fam120b	671	629	864	839	1200	1143
ENSMUSG00000014767	Tbp	233	227	294	254	485	423
ENSMUSG00000014769	Psmb1	2212	2105	2521	2179	3228	2990
ENSMUSG00000014771	Pdcd2	249	267	309	320	456	409
ENSMUSG00000014773	Dll1	3	6	8	4	9	6
ENSMUSG00000014776	Nol3	131	178	144	137	265	260
ENSMUSG00000014778	Fhod1	1156	968	1082	1028	1792	1671
ENSMUSG00000014782	Plekhg4	44	35	50	59	188	191
ENSMUSG00000014786	Slc9a5	117	107	184	172	317	314
ENSMUSG00000014791	Elmo3	12	16	19	11	30	27
ENSMUSG00000014813	Stc1	345	299	228	231	253	230
ENSMUSG00000014837	4931428F04Rik	155	131	117	131	189	181
ENSMUSG00000014846	Tppp3	142	142	115	98	179	190
ENSMUSG00000014850	Msh3	55	63	78	74	143	139
ENSMUSG00000014852	Adamts13	0	0	0	0	0	0
ENSMUSG00000014856	Tmem208	587	523	561	572	853	772
ENSMUSG00000014859	E2f4	1153	1179	1323	1313	2418	2256
ENSMUSG00000014867	Surf4	14531	13590	12977	12508	17234	16395
ENSMUSG00000014873	Surf2	353	343	500	495	727	655
ENSMUSG00000014905	Dnajb9	321	278	454	410	695	732
ENSMUSG00000014907	Naf1	193	180	324	284	355	345
ENSMUSG00000014932	Yes1	67	73	97	112	284	283
ENSMUSG00000014956	Ppp1cb	1476	1410	1935	1834	3269	3121
ENSMUSG00000014959	Gorasp2	4631	4394	5072	4643	7110	7029
ENSMUSG00000014980	Tsen15	98	82	84	88	140	127
ENSMUSG00000015001	Oc90	0	0	0	0	0	0
ENSMUSG00000015002	Efr3a	1143	1056	1614	1520	2436	2299
ENSMUSG00000015013	Trappc2l	636	637	702	571	910	935
ENSMUSG00000015016	Acsf3	299	292	301	301	396	420
ENSMUSG00000015023	Ddx19a	717	631	800	827	1279	1250
ENSMUSG00000015027	Galns	532	413	518	482	718	744
ENSMUSG00000015053	Gata2	363	294	385	366	758	713
ENSMUSG00000015083	C8g	3	2	3	5	6	11
ENSMUSG00000015085	Entpd2	47	56	102	72	87	76
ENSMUSG00000015087	Rabl6	1392	1355	1836	1729	2381	2418
ENSMUSG00000015090	Ptgds	0	0	0	0	0	0
ENSMUSG00000015092	Edf1	1015	1189	1448	1148	2203	2112
ENSMUSG00000015093	Clic3	0	0	1	0	1	0
ENSMUSG00000015094	Npdc1	2577	2313	2495	2427	3994	3918
ENSMUSG00000015095	Fbxw5	1140	1003	1245	1167	1614	1516
ENSMUSG00000015112	Slc25a13	209	199	198	162	299	294
ENSMUSG00000015120	Ube2i	209	175	363	300	467	476
ENSMUSG00000015126	Tsr3	311	311	323	286	477	439
ENSMUSG00000015127	Unkl	70	63	77	85	160	154
ENSMUSG00000015133	Lrrk1	2597	2672	3841	3970	3915	3724
ENSMUSG00000015134	Aldh1a3	295	276	268	254	239	246
ENSMUSG00000015143	Actn1	50713	47770	40963	39242	57817	55208
ENSMUSG00000015149	Sirt2	1390	1361	1765	1760	2436	2320
ENSMUSG00000015165	Hnrnpl	5906	5595	7471	7196	10498	10208
ENSMUSG00000015176	Nolc1	1983	1892	2262	2213	3423	3367
ENSMUSG00000015189	Casd1	195	202	312	288	464	389
ENSMUSG00000015202	Cnksr3	234	232	322	343	481	432
ENSMUSG00000015214	Mtmr1	171	158	207	226	347	319
ENSMUSG00000015217	Hmgb3	2	3	5	5	12	11
ENSMUSG00000015222	Map2	137	107	178	173	455	431
ENSMUSG00000015224	Cyp2j9	15	17	12	12	14	12
ENSMUSG00000015242	Nipsnap3a	0	0	0	0	0	0
ENSMUSG00000015243	Abca1	184	147	373	362	654	540
ENSMUSG00000015247	Nipsnap3b	572	544	595	549	813	798
ENSMUSG00000015289	Lage3	242	250	338	318	452	464
ENSMUSG00000015290	Ubl4a	942	840	888	831	1292	1174
ENSMUSG00000015291	Gdi1	2420	2216	2704	2582	4018	3818
ENSMUSG00000015305	Sash1	2325	2125	2668	2621	4893	4744
ENSMUSG00000015312	Gadd45b	551	523	672	644	981	861
ENSMUSG00000015314	Slamf6	0	0	0	0	0	0
ENSMUSG00000015316	Slamf1	0	0	0	0	0	0
ENSMUSG00000015335	Zdhhc12	672	661	666	631	1004	904
ENSMUSG00000015337	Endog	103	115	147	114	194	188
ENSMUSG00000015340	Cybb	2	0	0	0	14	25
ENSMUSG00000015341	Golga7	408	407	418	427	651	684
ENSMUSG00000015342	Xk	76	69	115	113	161	150
ENSMUSG00000015354	Pcolce2	691	649	872	743	770	722
ENSMUSG00000015355	Cd48	0	0	0	0	2	4
ENSMUSG00000015357	Clpx	287	254	430	369	700	601
ENSMUSG00000015363	Trabd	813	781	807	735	1094	998
ENSMUSG00000015365	Mov10l1	0	0	0	0	0	0
ENSMUSG00000015377	Dennd6b	27	20	32	31	48	50
ENSMUSG00000015396	Cd83	0	0	0	1	5	3
ENSMUSG00000015401	Tmem27	0	0	1	0	0	0
ENSMUSG00000015405	Ace2	0	1	1	0	1	0
ENSMUSG00000015437	Gzmb	20	19	17	17	25	11
ENSMUSG00000015441	Gzmf	0	1	0	0	0	0
ENSMUSG00000015443	Gzmn	4	2	0	1	3	1
ENSMUSG00000015451	C4a	2	4	4	5	7	6
ENSMUSG00000015452	Ager	2	7	1	2	3	10
ENSMUSG00000015461	Atf6b	1452	1353	1654	1653	2461	2310
ENSMUSG00000015467	Egfl8	16	18	24	23	23	10
ENSMUSG00000015468	Notch4	68	59	41	43	68	95
ENSMUSG00000015474	Ppt2	309	306	380	350	529	478
ENSMUSG00000015476	Prrt1	0	2	4	4	15	18
ENSMUSG00000015478	Rnf5	384	324	422	409	669	638
ENSMUSG00000015484	Fam163a	0	0	0	0	0	0
ENSMUSG00000015488	Cacfd1	688	657	776	799	1062	1076
ENSMUSG00000015501	Hivep2	541	544	958	947	1552	1510
ENSMUSG00000015519	2310057J18Rik	0	0	0	0	0	0
ENSMUSG00000015522	Arnt	1257	1079	1375	1381	2123	1998
ENSMUSG00000015533	Itga2	2	2	7	3	11	5
ENSMUSG00000015536	Mocs2	295	286	325	340	546	480
ENSMUSG00000015542	Nat9	286	278	306	292	447	431
ENSMUSG00000015568	Lpl	21	16	15	24	107	111
ENSMUSG00000015575	Atp6v0e	4685	4417	4388	4147	5233	5084
ENSMUSG00000015579	Nkx2-5	0	0	0	0	0	1
ENSMUSG00000015597	Zfp318	203	151	329	271	580	513
ENSMUSG00000015599	Ttbk1	24	20	46	34	42	50
ENSMUSG00000015605	Srf	3054	2875	3297	3316	5090	4914
ENSMUSG00000015619	Gata3	39	36	39	30	31	24
ENSMUSG00000015627	Gata5	0	0	0	0	0	0
ENSMUSG00000015647	Lama5	539	525	1065	984	899	871
ENSMUSG00000015652	Steap1	913	866	1042	1013	1143	1047
ENSMUSG00000015653	Steap2	3007	2811	4309	4167	4999	4916
ENSMUSG00000015656	Hspa8	5336	5029	4487	4201	10435	9744
ENSMUSG00000015659	Serac1	29	18	37	26	45	37
ENSMUSG00000015665	Awat1	0	0	0	0	0	0
ENSMUSG00000015668	Pdzd11	848	866	1059	972	1574	1518
ENSMUSG00000015671	Psma2	1628	1460	1853	1579	2611	2458
ENSMUSG00000015672	Mrpl32	297	295	366	337	618	553
ENSMUSG00000015697	Setdb1	779	710	873	842	1345	1232
ENSMUSG00000015702	Anxa9	19	26	25	12	33	29
ENSMUSG00000015709	Arnt2	231	240	390	386	604	554
ENSMUSG00000015711	Prune	710	617	721	693	994	994
ENSMUSG00000015714	Cers2	3318	3008	4118	3917	4985	4743
ENSMUSG00000015721	Nlrp5	0	0	0	0	0	0
ENSMUSG00000015733	Capza2	1480	1438	1953	1877	3160	3064
ENSMUSG00000015745	Plekho1	1373	1279	1122	1003	1283	1310
ENSMUSG00000015747	Vps45	336	298	375	368	498	496
ENSMUSG00000015748	Prpf3	320	299	424	393	649	609
ENSMUSG00000015749	Anp32e	449	406	678	651	1007	894
ENSMUSG00000015750	Aph1a	264	255	208	211	272	230
ENSMUSG00000015755	Tab2	1562	1551	2088	1980	3540	3401
ENSMUSG00000015757	Ppil4	119	112	202	188	405	424
ENSMUSG00000015759	Cnih1	2236	2114	2673	2479	3870	3715
ENSMUSG00000015766	Eps8	534	495	1296	1284	2534	2392
ENSMUSG00000015776	Med22	1930	1743	2102	1973	2621	2461
ENSMUSG00000015787	Abo	0	0	0	0	0	0
ENSMUSG00000015790	Surf1	525	527	500	523	681	715
ENSMUSG00000015804	Med28	812	731	928	882	1180	1133
ENSMUSG00000015806	Qdpr	692	674	725	719	806	791
ENSMUSG00000015812	Gnrh1	0	2	0	0	1	0
ENSMUSG00000015829	Tnr	0	0	0	1	4	1
ENSMUSG00000015837	Sqstm1	10471	9956	10289	9797	11939	11923
ENSMUSG00000015839	Nfe2l2	2108	1964	2700	2415	3480	3227
ENSMUSG00000015843	Rxrg	2	3	0	2	0	1
ENSMUSG00000015846	Rxra	1776	1592	2296	2298	3409	3448
ENSMUSG00000015850	Adamtsl4	514	490	739	720	1053	1019
ENSMUSG00000015852	Fcrls	0	0	0	1	0	1
ENSMUSG00000015854	Cd5l	0	0	0	0	0	0
ENSMUSG00000015869	Prpsap1	1812	1670	2211	2065	2751	2748
ENSMUSG00000015879	Fam184b	0	0	0	0	1	0
ENSMUSG00000015880	Ncapg	18	16	32	30	75	92
ENSMUSG00000015882	Lcorl	9	15	21	21	68	45
ENSMUSG00000015889	Lta4h	2017	1842	2093	2021	2578	2339
ENSMUSG00000015890	Amdhd1	2	1	0	1	1	1
ENSMUSG00000015932	Dstn	9728	9142	8695	8294	15420	14718
ENSMUSG00000015937	H2afy	1539	1432	1907	1758	2468	2383
ENSMUSG00000015942	Gtf2ird2	150	141	148	131	219	220
ENSMUSG00000015943	Bola1	274	256	239	246	516	470
ENSMUSG00000015944	Gatsl2	777	760	859	831	1365	1254
ENSMUSG00000015947	Fcgr1	0	0	0	1	0	1
ENSMUSG00000015950	Ncf1	3	2	0	0	36	29
ENSMUSG00000015957	Wnt11	215	213	160	142	336	305
ENSMUSG00000015961	Adss	1053	1001	1130	1186	2119	2089
ENSMUSG00000015962	1700016C15Rik	0	0	0	0	1	0
ENSMUSG00000015966	Il17rb	1	0	1	0	0	0
ENSMUSG00000015968	Cacna1d	2	3	6	7	21	12
ENSMUSG00000015970	Chdh	0	0	0	0	0	0
ENSMUSG00000015971	Actr8	499	461	584	501	789	758
ENSMUSG00000015980	Lrrc27	247	234	160	156	164	164
ENSMUSG00000015981	Stk32c	12	13	15	13	31	42
ENSMUSG00000015994	Fnta	981	933	1336	1376	1902	1791
ENSMUSG00000016018	Skiv2l2	415	361	484	480	1360	1259
ENSMUSG00000016024	Lbp	2	2	0	0	2	4
ENSMUSG00000016028	Celsr1	51	29	6	8	6	12
ENSMUSG00000016087	Fli1	41	59	61	48	157	137
ENSMUSG00000016128	Stard13	1253	1138	1722	1632	2570	2337
ENSMUSG00000016150	Tenm1	0	1	0	0	0	1
ENSMUSG00000016179	Camk1g	0	1	4	3	7	19
ENSMUSG00000016181	Diexf	395	345	470	524	599	604
ENSMUSG00000016194	Hsd11b1	19	28	32	36	41	20
ENSMUSG00000016200	Syt14	7	13	18	18	29	27
ENSMUSG00000016206	H2-M3	46	25	47	52	77	49
ENSMUSG00000016239	Lonrf3	1	1	3	4	12	7
ENSMUSG00000016252	Atp5e	968	858	723	766	1329	1307
ENSMUSG00000016253	Nelfcd	750	740	908	931	1525	1384
ENSMUSG00000016255	Tubb1	1	2	2	1	1	0
ENSMUSG00000016256	Ctsz	4284	3963	3939	3850	5521	5294
ENSMUSG00000016257	Slmo2	647	632	833	714	1276	1239
ENSMUSG00000016262	Sertad4	596	580	711	683	1412	1332
ENSMUSG00000016283	H2-M2	0	0	0	0	1	3
ENSMUSG00000016308	Ube2a	527	526	644	617	903	860
ENSMUSG00000016319	Slc25a5	1510	1362	1580	1579	2507	2280
ENSMUSG00000016327	Atp1b4	0	0	0	0	0	0
ENSMUSG00000016344	Ppdpf	101	100	154	101	210	176
ENSMUSG00000016346	Kcnq2	0	0	0	0	0	0
ENSMUSG00000016349	Eef1a2	11	9	17	13	32	48
ENSMUSG00000016356	Col20a1	29	24	22	8	29	33
ENSMUSG00000016382	Pls3	2212	2117	2480	2152	5699	5302
ENSMUSG00000016386	Mpped2	25	22	25	16	41	28
ENSMUSG00000016409	Nkap	202	196	264	285	384	367
ENSMUSG00000016427	Ndufa1	256	218	297	267	595	612
ENSMUSG00000016458	Wt1	0	0	1	1	1	3
ENSMUSG00000016477	E2f3	683	721	897	798	1228	1096
ENSMUSG00000016481	Cr1l	308	295	375	319	462	453
ENSMUSG00000016487	Ppfibp1	3619	3538	5180	5083	8612	8359
ENSMUSG00000016493	Cd46	0	2	2	1	7	6
ENSMUSG00000016494	Cd34	135	110	571	508	921	868
ENSMUSG00000016495	Plgrkt	245	217	266	306	497	440
ENSMUSG00000016496	Cd274	26	19	13	26	23	20
ENSMUSG00000016498	Pdcd1lg2	0	0	0	0	0	0
ENSMUSG00000016503	Gtf3a	752	698	945	925	1378	1258
ENSMUSG00000016510	Mtif3	273	262	268	268	423	387
ENSMUSG00000016520	Lnx2	284	272	325	296	495	498
ENSMUSG00000016524	Il19	0	1	0	0	1	1
ENSMUSG00000016526	Dyrk3	192	168	249	227	267	229
ENSMUSG00000016528	Mapkapk2	3932	3797	4004	3848	4949	4621
ENSMUSG00000016529	Il10	0	0	0	0	1	1
ENSMUSG00000016534	Lamp2	3297	3181	4585	4332	7460	7224
ENSMUSG00000016541	Atxn10	5283	4904	5677	5183	7970	7455
ENSMUSG00000016552	Foxred2	106	75	119	136	304	283
ENSMUSG00000016554	Eif3d	5246	5120	5876	5327	8419	7967
ENSMUSG00000016559	H3f3b	1550	1549	2142	1991	3198	3073
ENSMUSG00000016619	Nup50	1314	1315	1516	1565	2235	2074
ENSMUSG00000016624	Phf21b	11	9	10	19	28	36
ENSMUSG00000016626	Nlrp14	0	0	0	0	0	0
ENSMUSG00000016637	Ift27	273	234	326	291	527	503
ENSMUSG00000016664	Pacsin2	2163	2015	1855	1727	3346	3161
ENSMUSG00000016756	Cmah	135	114	88	93	73	72
ENSMUSG00000016757	Ttll12	3645	3308	3710	3581	4942	4828
ENSMUSG00000016758	Bik	2	2	2	3	1	2
ENSMUSG00000016763	Scube1	14	5	6	5	29	25
ENSMUSG00000016831	Tox4	962	989	1166	1173	1603	1501
ENSMUSG00000016833	Mrps18c	67	68	93	114	132	93
ENSMUSG00000016918	Sulf1	1548	1378	1603	1465	3169	2955
ENSMUSG00000016921	Srsf6	2701	2672	3427	3146	4288	4267
ENSMUSG00000016933	Plcg1	2069	1989	2509	2380	3611	3295
ENSMUSG00000016940	Kctd2	376	334	374	371	530	538
ENSMUSG00000016942	Tmprss6	0	0	0	6	2	7
ENSMUSG00000016946	Kctd5	2089	1876	2026	1869	2485	2442
ENSMUSG00000016982	Pom121l2	3	3	6	5	8	16
ENSMUSG00000016984	Etaa1	33	28	47	48	75	87
ENSMUSG00000016995	Matn4	4	9	23	13	33	32
ENSMUSG00000016998	Svs4	0	0	0	0	0	0
ENSMUSG00000017000	Svs6	0	0	0	0	0	0
ENSMUSG00000017002	Slpi	100	95	222	172	145	143
ENSMUSG00000017003	Svs3a	0	0	0	1	3	1
ENSMUSG00000017004	Svs5	0	0	0	0	0	0
ENSMUSG00000017007	Rbpjl	0	1	0	0	2	0
ENSMUSG00000017009	Sdc4	3439	3248	6769	6633	10707	10377
ENSMUSG00000017049	Ccdc70	0	0	0	0	0	0
ENSMUSG00000017057	Il13ra1	189	218	441	414	1195	1114
ENSMUSG00000017064	Prl5a1	0	0	0	0	0	0
ENSMUSG00000017119	Nbr1	1462	1377	1867	1743	3048	2849
ENSMUSG00000017132	Cyth1	174	169	221	189	287	262
ENSMUSG00000017144	Rnd3	971	866	1268	1181	2386	2521
ENSMUSG00000017146	Brca1	53	58	82	73	181	207
ENSMUSG00000017165	Gast	0	0	1	0	0	0
ENSMUSG00000017167	Cntnap1	48	51	103	99	88	99
ENSMUSG00000017176	Nt5c3b	490	468	566	551	923	839
ENSMUSG00000017188	Coa3	572	519	697	701	880	820
ENSMUSG00000017195	Zpbp2	1	1	3	0	1	1
ENSMUSG00000017204	Gsdma	0	0	0	1	0	0
ENSMUSG00000017210	Med24	1072	1003	1328	1290	1947	1678
ENSMUSG00000017211	Gsdma2	0	0	0	0	0	0
ENSMUSG00000017221	Psmd3	4979	4549	4994	4550	6680	6529
ENSMUSG00000017264	Exosc10	1337	1173	1473	1464	2414	2319
ENSMUSG00000017286	Glod4	540	463	570	540	821	737
ENSMUSG00000017288	Vps53	1149	1117	1227	1168	1690	1656
ENSMUSG00000017291	Taok1	689	659	1215	1061	2632	2541
ENSMUSG00000017299	Dnttip1	453	404	560	536	851	784
ENSMUSG00000017300	Tnnc2	1	0	1	0	0	0
ENSMUSG00000017307	Acot8	175	172	195	196	249	236
ENSMUSG00000017309	Cd300lg	0	0	0	0	0	0
ENSMUSG00000017310	Spint4	0	0	0	0	0	0
ENSMUSG00000017311	Pyy	0	0	0	0	0	0
ENSMUSG00000017314	Mpp2	339	338	358	340	546	481
ENSMUSG00000017316	Ppy	0	0	0	0	0	0
ENSMUSG00000017344	Vtn	0	0	0	0	0	0
ENSMUSG00000017376	Nlk	258	276	285	247	415	361
ENSMUSG00000017386	Traf4	1509	1471	1564	1434	1931	1903
ENSMUSG00000017390	Aldoc	32	29	22	28	38	34
ENSMUSG00000017400	Stac2	193	201	287	297	321	292
ENSMUSG00000017404	Rpl19	17	24	19	27	38	28
ENSMUSG00000017405	Nek8	238	205	246	213	324	350
ENSMUSG00000017412	Cacnb4	2	0	1	2	4	4
ENSMUSG00000017417	Plxdc1	66	61	106	95	132	105
ENSMUSG00000017418	Arl5b	169	167	271	245	480	452
ENSMUSG00000017421	Zfp207	2133	2022	2269	2197	4149	3987
ENSMUSG00000017428	Psmd11	1629	1556	2204	1983	2873	2862
ENSMUSG00000017446	C1qtnf1	116	98	164	176	319	293
ENSMUSG00000017453	Pipox	0	0	0	1	1	0
ENSMUSG00000017466	Timp2	27995	25961	40143	38450	66133	63219
ENSMUSG00000017478	Zc3h18	1045	962	1194	1166	1941	1839
ENSMUSG00000017485	Top2b	532	541	895	868	2100	2069
ENSMUSG00000017491	Rarb	10	1	4	0	2	6
ENSMUSG00000017493	Igfbp4	11148	10648	12014	11399	43704	42597
ENSMUSG00000017499	Cdc6	116	97	114	119	260	209
ENSMUSG00000017548	Suz12	188	202	316	305	613	592
ENSMUSG00000017550	Atad5	32	29	40	41	146	130
ENSMUSG00000017561	Crlf3	349	294	415	362	484	428
ENSMUSG00000017588	Krt27	0	0	0	0	0	0
ENSMUSG00000017607	Tns4	23	29	28	38	127	134
ENSMUSG00000017615	Tnfaip1	4928	4633	4895	4780	6723	6396
ENSMUSG00000017631	Abr	1273	1179	1868	1803	2295	2234
ENSMUSG00000017639	Rab11fip4	1	5	4	3	5	6
ENSMUSG00000017652	Cd40	36	46	27	18	11	7
ENSMUSG00000017664	Slc35c2	1137	1010	1113	1176	1383	1361
ENSMUSG00000017667	Zfp334	590	554	707	681	1209	1166
ENSMUSG00000017670	Elmo2	1736	1622	2020	2018	2624	2525
ENSMUSG00000017677	Wsb1	613	553	849	802	1491	1395
ENSMUSG00000017679	Ttpal	1230	1124	1394	1371	1804	1786
ENSMUSG00000017686	Rhot1	605	583	834	804	1140	1119
ENSMUSG00000017688	Hnf4g	0	0	0	0	0	0
ENSMUSG00000017692	Rhbdl3	15	9	9	12	18	11
ENSMUSG00000017697	Ada	264	248	293	270	429	408
ENSMUSG00000017707	Serinc3	6517	6090	7967	7663	11152	10847
ENSMUSG00000017713	Tha1	23	29	32	27	43	35
ENSMUSG00000017715	Pgs1	1326	1312	1616	1494	2104	2015
ENSMUSG00000017716	Birc5	70	79	125	102	263	238
ENSMUSG00000017718	Afmid	27	15	32	32	33	43
ENSMUSG00000017720	Trp53tg5	0	0	0	0	0	0
ENSMUSG00000017721	Pigt	1729	1608	2370	2464	3003	2947
ENSMUSG00000017723	Wfdc2	0	0	6	2	5	2
ENSMUSG00000017724	Etv4	984	924	793	737	908	904
ENSMUSG00000017733	Eppin	0	0	0	0	0	0
ENSMUSG00000017734	Dbndd2	613	535	611	564	644	614
ENSMUSG00000017737	Mmp9	173	169	51	60	2104	2004
ENSMUSG00000017740	Slc12a5	9	14	9	3	16	15
ENSMUSG00000017747	Ghdc	540	488	525	496	668	620
ENSMUSG00000017754	Pltp	104	76	147	178	282	249
ENSMUSG00000017756	Slc12a7	747	720	910	833	1302	1221
ENSMUSG00000017760	Ctsa	5800	5455	7313	6870	9266	8937
ENSMUSG00000017764	Zswim1	432	386	461	434	736	713
ENSMUSG00000017765	Slc12a4	3806	3723	3964	3552	4943	4715
ENSMUSG00000017767	Spata25	0	0	0	1	0	0
ENSMUSG00000017774	Myo1c	28169	26585	25349	24138	33389	32242
ENSMUSG00000017776	Crk	2291	2075	2721	2504	4391	4081
ENSMUSG00000017778	Cox7c	7	6	13	16	31	22
ENSMUSG00000017781	Pitpna	4449	4312	5258	4914	6774	6394
ENSMUSG00000017801	Mlx	619	567	649	605	857	855
ENSMUSG00000017802	Fam134c	1163	1081	1180	1124	1587	1530
ENSMUSG00000017817	Jph2	2092	2022	1639	1541	2637	2680
ENSMUSG00000017830	Dhx58	37	33	27	19	86	59
ENSMUSG00000017831	Rab5a	339	315	424	418	790	773
ENSMUSG00000017832	Hspb9	0	0	0	0	0	0
ENSMUSG00000017837	Nkiras2	1385	1340	1342	1340	1680	1640
ENSMUSG00000017843	Ppp2r5c	1783	1577	2182	2016	3054	2969
ENSMUSG00000017858	Ift52	477	449	497	522	776	810
ENSMUSG00000017861	Mybl2	59	42	58	50	100	100
ENSMUSG00000017868	Sgk2	0	0	2	0	1	1
ENSMUSG00000017897	Eya2	1	1	4	0	4	5
ENSMUSG00000017922	Prl3c1	0	0	0	0	0	0
ENSMUSG00000017929	B4galt5	1745	1616	1883	1715	2920	2683
ENSMUSG00000017943	Gdap1l1	11	8	10	9	20	20
ENSMUSG00000017950	Hnf4a	0	1	0	0	0	0
ENSMUSG00000017969	Ptgis	67	56	42	46	123	113
ENSMUSG00000017978	Cadps2	1	2	1	0	1	0
ENSMUSG00000017999	Ddx27	975	929	1274	1274	1876	1794
ENSMUSG00000018001	Cyth3	1215	1099	1315	1252	2716	2488
ENSMUSG00000018008	Cyth4	11	13	5	5	132	101
ENSMUSG00000018012	Rac3	158	128	227	224	384	377
ENSMUSG00000018040	Rrp7a	1294	1205	1238	1208	1854	1792
ENSMUSG00000018042	Cyb5r3	8213	7635	8818	8429	16296	15794
ENSMUSG00000018068	Ints2	603	607	837	799	1182	1104
ENSMUSG00000018076	Med13l	1276	1231	1885	1813	3111	3072
ENSMUSG00000018102	Hist1h2bc	1824	1649	1919	1899	2413	2312
ENSMUSG00000018126	Baiap2l2	11	5	16	15	20	10
ENSMUSG00000018143	Mafk	1326	1234	957	865	1095	1015
ENSMUSG00000018160	Med1	958	829	1297	1263	2045	1963
ENSMUSG00000018166	Erbb3	170	160	301	249	191	180
ENSMUSG00000018167	Stard3	442	438	493	475	773	647
ENSMUSG00000018168	Ikzf3	0	0	0	0	0	0
ENSMUSG00000018169	Mfng	0	0	0	0	1	2
ENSMUSG00000018171	Vmp1	1684	1538	2014	2004	2419	2401
ENSMUSG00000018189	Uchl5	105	97	163	166	271	238
ENSMUSG00000018196	Glrx2	358	364	551	539	748	855
ENSMUSG00000018199	Trove2	301	260	574	533	1107	1048
ENSMUSG00000018209	Stk4	931	899	1011	914	1198	1144
ENSMUSG00000018211	Wfdc15b	0	0	0	0	0	0
ENSMUSG00000018217	Pmp22	1278	1219	1204	1068	2175	2142
ENSMUSG00000018238	Gdf9	7	7	12	13	21	14
ENSMUSG00000018239	Zcchc10	76	86	114	95	171	152
ENSMUSG00000018259	Prl8a2	0	0	0	0	0	0
ENSMUSG00000018263	Tbx5	0	0	0	0	0	0
ENSMUSG00000018286	Psmb6	1893	1681	1793	1683	2643	2616
ENSMUSG00000018287	Spag7	525	519	675	621	942	982
ENSMUSG00000018293	Pfn1	23929	22737	25967	24568	38965	37117
ENSMUSG00000018322	Tomm34	805	758	862	882	1222	1160
ENSMUSG00000018326	Ywhab	7791	7138	8270	8099	10539	10359
ENSMUSG00000018334	Ksr1	185	181	226	247	298	324
ENSMUSG00000018339	Gpx3	1406	1357	1457	1307	1977	2020
ENSMUSG00000018340	Anxa6	15590	14712	11140	10610	15050	14396
ENSMUSG00000018341	Il12rb2	0	1	0	1	1	1
ENSMUSG00000018347	Zkscan6	202	204	231	208	326	310
ENSMUSG00000018362	Kpna2	51	65	75	62	131	122
ENSMUSG00000018363	Smurf2	1619	1549	2099	2069	3338	3124
ENSMUSG00000018372	Cep95	62	68	108	114	146	136
ENSMUSG00000018377	Vezf1	901	814	1449	1428	2606	2516
ENSMUSG00000018378	Cuedc1	784	732	952	909	1453	1385
ENSMUSG00000018379	Srsf1	2378	2190	3205	3087	4277	4186
ENSMUSG00000018381	Abi3	6	13	20	5	31	26
ENSMUSG00000018387	Shroom1	130	107	215	171	341	295
ENSMUSG00000018395	Kif3a	244	267	437	395	846	812
ENSMUSG00000018398	Sep-08	2400	2475	2729	2586	3765	3667
ENSMUSG00000018401	Mtmr4	1502	1442	1599	1624	2266	2157
ENSMUSG00000018405	Mrm1	236	198	228	209	268	213
ENSMUSG00000018411	Mapt	14	10	22	15	22	16
ENSMUSG00000018412	Kansl1	1179	1167	1659	1635	2509	2498
ENSMUSG00000018415	Gid4	402	395	574	536	769	674
ENSMUSG00000018417	Myo1b	756	761	861	842	1415	1454
ENSMUSG00000018425	Dhx40	740	664	720	617	1048	1012
ENSMUSG00000018427	Ypel2	182	162	173	207	306	304
ENSMUSG00000018428	Akap1	1223	1096	1574	1625	2141	2026
ENSMUSG00000018433	Nol11	877	881	983	1010	1476	1326
ENSMUSG00000018442	Derl2	748	682	898	859	1118	1110
ENSMUSG00000018446	C1qbp	2512	2348	3127	3130	4337	4291
ENSMUSG00000018449	Rpain	90	91	104	75	174	155
ENSMUSG00000018451	6330403K07Rik	14	12	7	5	18	13
ENSMUSG00000018459	Slc13a3	1	0	1	2	10	5
ENSMUSG00000018470	Kcnab3	25	46	36	34	52	50
ENSMUSG00000018474	Chd3	5163	4704	5645	5167	8490	8230
ENSMUSG00000018476	Kdm6b	1122	988	1298	1297	2246	2227
ENSMUSG00000018479	1700125H20Rik	0	0	2	1	0	0
ENSMUSG00000018481	Appbp2	953	890	1265	1190	2015	1956
ENSMUSG00000018486	Wnt9b	0	0	0	0	0	0
ENSMUSG00000018500	Adora2b	318	309	211	207	318	295
ENSMUSG00000018501	Ncor1	1402	1424	2275	2057	4330	4217
ENSMUSG00000018507	Trpv2	585	554	319	324	621	608
ENSMUSG00000018509	Cenpv	69	57	117	88	116	123
ENSMUSG00000018537	Pcgf2	331	323	466	431	874	865
ENSMUSG00000018541	Cwc25	379	381	499	475	657	633
ENSMUSG00000018543	1700001P01Rik	1	0	0	1	0	0
ENSMUSG00000018547	Pip4k2b	2429	2284	2511	2442	3506	3337
ENSMUSG00000018548	Trim37	140	137	285	245	551	468
ENSMUSG00000018554	Ybx2	0	0	1	1	2	2
ENSMUSG00000018559	Ctdnep1	1206	1103	1611	1508	2089	1982
ENSMUSG00000018565	Elp5	1688	1561	1573	1568	2176	2112
ENSMUSG00000018566	Slc2a4	0	0	1	1	2	1
ENSMUSG00000018567	Gabarap	7101	6731	8073	7796	11275	10718
ENSMUSG00000018569	Cldn7	0	0	0	0	0	0
ENSMUSG00000018570	2810408A11Rik	14	11	22	22	46	42
ENSMUSG00000018572	Phf23	1564	1470	1858	1770	2754	2633
ENSMUSG00000018574	Acadvl	2541	2495	2633	2444	3207	3087
ENSMUSG00000018581	Dnah11	0	0	0	0	0	0
ENSMUSG00000018583	G3bp1	2798	2624	3214	3064	4146	3988
ENSMUSG00000018585	Atox1	1560	1440	1573	1476	2543	2518
ENSMUSG00000018589	Glra2	0	0	0	0	0	0
ENSMUSG00000018593	Sparc	134859	127251	139623	133340	172536	166401
ENSMUSG00000018595	Glra4	0	0	0	0	0	0
ENSMUSG00000018599	Mief2	323	332	309	319	422	411
ENSMUSG00000018604	Tbx3	594	662	912	876	1423	1417
ENSMUSG00000018620	Mmp20	0	0	0	0	0	0
ENSMUSG00000018623	Mmp7	0	1	0	0	0	0
ENSMUSG00000018634	Crhr1	1	1	1	6	0	0
ENSMUSG00000018648	Dusp14	834	759	656	613	891	886
ENSMUSG00000018651	Tada2a	206	177	227	232	426	403
ENSMUSG00000018654	Ikzf1	0	1	1	0	12	6
ENSMUSG00000018656	Tcaf3	0	0	0	0	1	0
ENSMUSG00000018659	Pnpo	344	318	337	326	444	407
ENSMUSG00000018661	Cog1	1303	1178	1470	1434	2300	2161
ENSMUSG00000018666	Cbx1	252	256	316	297	543	509
ENSMUSG00000018669	Cdk5rap3	1087	980	1023	963	1309	1254
ENSMUSG00000018672	Copz2	1875	1732	1613	1497	2865	2601
ENSMUSG00000018677	Slc25a39	3124	2876	3586	3295	4305	4032
ENSMUSG00000018678	Sp2	424	453	513	516	745	829
ENSMUSG00000018697	Aatf	467	445	599	592	986	946
ENSMUSG00000018698	Lhx1	0	1	5	4	5	2
ENSMUSG00000018707	Dync1h1	13654	12841	15850	14815	21663	20912
ENSMUSG00000018727	Cpsf4l	0	0	0	1	0	1
ENSMUSG00000018733	Pex12	148	148	178	153	247	252
ENSMUSG00000018736	Ndel1	1926	1843	2219	2161	3191	2915
ENSMUSG00000018740	Slc25a35	30	35	88	84	135	105
ENSMUSG00000018750	Zbtb4	1667	1586	2111	2014	2906	2922
ENSMUSG00000018752	Tnfsfm13	12	15	13	12	43	38
ENSMUSG00000018761	Mpdu1	496	482	626	578	801	790
ENSMUSG00000018765	Fxr2	2778	2662	2768	2634	3401	3347
ENSMUSG00000018770	Atp5g3	3937	3671	4261	4089	6111	5997
ENSMUSG00000018774	Cd68	30	36	61	47	430	404
ENSMUSG00000018776	Slc35g3	0	0	0	0	1	1
ENSMUSG00000018796	Acsl1	145	149	198	171	286	314
ENSMUSG00000018800	Abca5	158	164	197	187	365	328
ENSMUSG00000018809	Smyd4	258	264	342	302	474	405
[truncated: 44,430 more rows]
