# Supplementary material for: Hotair Is Dispensible for Mouse Development
Source: PLoS Genet. 2016 Dec 15;12(12):e1006232. doi: 10.1371/journal.pgen.1006232 (PMC5157951; doi:10.1371/journal.pgen.1006232)
Supplement: S3 Dataset — Data are from the FL, HL, GT, T1, T2 and T3 and are provided in separate files. (TGZ) [file pgen.1006232.s013.tgz]

Archive with 8 entries (7 files):
- S3_Dataset
- S3_Dataset/FL.txt
- S3_Dataset/GT.txt
- S3_Dataset/HL.txt
- S3_Dataset/README.txt
- S3_Dataset/T1.txt
- S3_Dataset/T2.txt
- S3_Dataset/T3.txt
