# Supplementary material for: Hotair Is Dispensible for Mouse Development
Source: PLoS Genet. 2016 Dec 15;12(12):e1006232. doi: 10.1371/journal.pgen.1006232 (PMC5157951; doi:10.1371/journal.pgen.1006232)
Supplement: S3 Dataset — Data are from the FL, HL, GT, T1, T2 and T3 and are provided in separate files. (TGZ) [file pgen.1006232.s013.tgz › S3_Dataset/FL.txt]

GeneID	GeneName	log2FoldChange.LRT	pvalue.LRT	JointFDR.LRT	log2FoldChange.Wald	pvalue.Wald	JointFDR.Wald
ENSMUSG00000027597	Ahcy	2.434263301	1.20E-37	1.21E-33	1.558896992	1.41E-39	1.32E-35
ENSMUSG00000048538	Gm9826	6.711747706	1.46E-25	6.66E-22	0.952615584	5.16E-18	9.67E-15
ENSMUSG00000084897	Gm14226	11.94120676	8.41E-25	3.25E-21	0.800324228	1.37E-14	1.64E-11
ENSMUSG00000059040	Eno1b	-1.269468058	1.93E-19	4.61E-16	-0.966458081	7.03E-20	1.64E-16
ENSMUSG00000047686	Zcchc5	-1.186456397	2.85E-16	4.62E-13	-0.889057304	1.48E-16	2.39E-13
ENSMUSG00000027570	Col9a3	-0.884914701	4.29E-14	4.95E-11	-0.725926479	2.87E-14	3.10E-11
ENSMUSG00000020908	Myh3	-0.619565869	6.95E-14	7.75E-11	-0.558223028	5.78E-14	5.95E-11
ENSMUSG00000027966	Col11a1	-0.711924483	1.10E-13	1.19E-10	-0.620623894	8.57E-14	8.45E-11
ENSMUSG00000028626	Col9a2	-0.939861623	3.37E-13	3.39E-10	-0.742726474	2.20E-13	2.08E-10
ENSMUSG00000052374	Actn2	-0.731519458	2.21E-12	1.85E-09	-0.623070652	1.78E-12	1.42E-09
ENSMUSG00000019817	Plagl1	-0.594989969	2.98E-12	2.46E-09	-0.532795086	2.57E-12	1.99E-09
ENSMUSG00000024899	Papss2	-0.965817153	4.27E-12	3.38E-09	-0.737428989	2.92E-12	2.20E-09
ENSMUSG00000041482	Piezo2	-0.771784697	6.60E-12	5.10E-09	-0.641931283	5.21E-12	3.84E-09
ENSMUSG00000022025	Lect1	-1.119670403	3.96E-11	2.62E-08	-0.767140467	2.91E-11	1.82E-08
ENSMUSG00000024529	Lox	-0.748533095	5.92E-11	3.85E-08	-0.618696981	4.99E-11	3.04E-08
ENSMUSG00000031972	Acta1	-1.09578833	6.28E-11	4.04E-08	-0.757621229	4.13E-11	2.55E-08
ENSMUSG00000024330	Col11a2	-1.299299488	8.82E-11	5.53E-08	-0.794183185	5.47E-11	3.29E-08
ENSMUSG00000033453	Adamts15	-0.652557501	1.19E-10	7.31E-08	-0.56018883	1.04E-10	6.03E-08
ENSMUSG00000022053	Ebf2	-0.839465444	1.93E-10	1.12E-07	-0.656607363	1.57E-10	8.50E-08
ENSMUSG00000019929	Dcn	-0.967138654	2.11E-10	1.20E-07	-0.706025896	1.57E-10	8.50E-08
ENSMUSG00000021614	Vcan	-0.544412195	2.21E-10	1.24E-07	-0.486853154	1.97E-10	1.02E-07
ENSMUSG00000062329	Cytl1	-1.496794603	4.88E-10	2.45E-07	-0.778505054	3.68E-10	1.76E-07
ENSMUSG00000032332	Col12a1	-0.71379662	5.42E-10	2.69E-07	-0.588979582	4.54E-10	2.12E-07
ENSMUSG00000033544	Angptl1	-1.021996526	1.20E-09	5.55E-07	-0.703892453	9.44E-10	4.15E-07
ENSMUSG00000027996	Sfrp2	-0.481323363	1.92E-09	8.46E-07	-0.436213177	1.79E-09	7.28E-07
ENSMUSG00000022483	Col2a1	-0.727216594	2.81E-09	1.16E-06	-0.586637464	2.35E-09	8.97E-07
ENSMUSG00000030607	Acan	-1.353793922	3.14E-09	1.27E-06	-0.739907175	2.25E-09	8.74E-07
ENSMUSG00000054196	Cthrc1	-0.778143454	5.59E-09	2.06E-06	-0.605120735	4.83E-09	1.66E-06
ENSMUSG00000037206	Islr	-0.504612679	6.19E-09	2.24E-06	-0.450035108	5.73E-09	1.88E-06
ENSMUSG00000030218	Mgp	-1.376955412	6.92E-09	2.42E-06	-0.723360008	5.67E-09	1.87E-06
ENSMUSG00000022680	Pdxdc1	-0.570738847	7.55E-09	2.62E-06	-0.493381502	6.85E-09	2.20E-06
ENSMUSG00000040533	Matn1	-1.557545626	2.58E-08	7.49E-06	-0.693221822	2.19E-08	5.91E-06
ENSMUSG00000029563	Foxp2	-0.727201738	2.72E-08	7.79E-06	-0.570498652	2.42E-08	6.40E-06
ENSMUSG00000026043	Col3a1	-0.394093783	3.38E-08	9.46E-06	-0.364202642	3.23E-08	8.13E-06
ENSMUSG00000001119	Col6a1	-0.563675806	3.58E-08	9.90E-06	-0.482492615	3.30E-08	8.25E-06
ENSMUSG00000019932	Kera	-0.831749179	3.68E-08	1.01E-05	-0.609273283	3.08E-08	7.87E-06
ENSMUSG00000005583	Mef2c	-0.544604428	3.73E-08	1.02E-05	-0.470476768	3.47E-08	8.56E-06
ENSMUSG00000015134	Aldh1a3	-1.297602886	3.74E-08	1.02E-05	-0.686714401	3.14E-08	7.95E-06
ENSMUSG00000032735	Ablim3	-0.724581981	3.94E-08	1.07E-05	-0.566344439	3.52E-08	8.63E-06
ENSMUSG00000056174	Col8a2	-0.91042196	4.04E-08	1.09E-05	-0.632519847	3.29E-08	8.24E-06
ENSMUSG00000032440	Tgfbr2	-0.486843745	5.52E-08	1.39E-05	-0.431129939	5.22E-08	1.22E-05
ENSMUSG00000047414	Flrt2	-0.512589567	7.44E-08	1.79E-05	-0.447293407	6.96E-08	1.57E-05
ENSMUSG00000000402	Egfl6	-0.791956143	8.88E-08	2.09E-05	-0.586075032	7.71E-08	1.71E-05
ENSMUSG00000022032	Scara5	-1.249267979	9.36E-08	2.18E-05	-0.665712504	8.03E-08	1.77E-05
ENSMUSG00000055775	Myh8	-1.146118367	9.98E-08	2.30E-05	-0.658741139	8.28E-08	1.82E-05
ENSMUSG00000020241	Col6a2	-0.484834708	1.33E-07	2.97E-05	-0.426797323	1.26E-07	2.57E-05
ENSMUSG00000037962	Fam101a	-0.894362724	1.40E-07	3.11E-05	-0.611688898	1.20E-07	2.47E-05
ENSMUSG00000030672	Mylpf	-0.614260771	1.52E-07	3.31E-05	-0.50358645	1.38E-07	2.78E-05
ENSMUSG00000033016	Nfatc1	-0.597935283	1.62E-07	3.49E-05	-0.494444773	1.48E-07	2.96E-05
ENSMUSG00000074971	Fibin	-0.538252762	1.66E-07	3.58E-05	-0.459954786	1.57E-07	3.10E-05
ENSMUSG00000022665	Ccdc80	-0.659818684	1.86E-07	3.89E-05	-0.524806055	1.70E-07	3.31E-05
ENSMUSG00000040732	Erg	-0.541677202	2.10E-07	4.32E-05	-0.460926544	1.96E-07	3.71E-05
ENSMUSG00000010476	Ebf3	-0.418398637	2.65E-07	5.29E-05	-0.378147079	2.54E-07	4.65E-05
ENSMUSG00000061086	Myl4	-0.918828253	2.65E-07	5.29E-05	-0.608720272	2.23E-07	4.14E-05
ENSMUSG00000019230	Lhx9	0.41615371	3.59E-07	6.76E-05	0.375702201	3.44E-07	5.97E-05
ENSMUSG00000027188	Pamr1	-1.193805163	3.79E-07	7.00E-05	-0.633939529	3.25E-07	5.73E-05
ENSMUSG00000036356	Csgalnact1	-1.113185783	3.83E-07	7.06E-05	-0.629007084	3.32E-07	5.81E-05
ENSMUSG00000018659	Pnpo	0.941224373	4.12E-07	7.54E-05	0.606015249	3.55E-07	6.11E-05
ENSMUSG00000089661	Mia	-1.308511409	4.28E-07	7.76E-05	-0.631006626	3.91E-07	6.59E-05
ENSMUSG00000091898	Tnnc1	-0.692728343	4.42E-07	7.96E-05	-0.532095125	3.97E-07	6.66E-05
ENSMUSG00000039239	Tgfb2	-0.471466463	4.80E-07	8.60E-05	-0.413144126	4.58E-07	7.49E-05
ENSMUSG00000038259	Gdf5	-0.806474931	5.21E-07	9.15E-05	-0.570629848	4.53E-07	7.43E-05
ENSMUSG00000053093	Myh7	-1.367962141	5.31E-07	9.27E-05	-0.624676167	4.79E-07	7.80E-05
ENSMUSG00000031930	Wwp2	-0.467184698	6.11E-07	1.04E-04	-0.409391568	5.80E-07	9.15E-05
ENSMUSG00000048222	Mfap1b	1.014034027	6.88E-07	1.15E-04	0.607680568	6.07E-07	9.50E-05
ENSMUSG00000022150	Dab2	-0.420034287	8.15E-07	1.33E-04	-0.376089515	7.87E-07	1.19E-04
ENSMUSG00000058897	Col25a1	-0.468295753	8.29E-07	1.35E-04	-0.408864677	7.91E-07	1.20E-04
ENSMUSG00000026837	Col5a1	-0.404177152	8.42E-07	1.36E-04	-0.364632302	8.11E-07	1.22E-04
ENSMUSG00000057123	Gja5	-0.685496092	8.76E-07	1.41E-04	-0.522366817	8.09E-07	1.22E-04
ENSMUSG00000040690	Col16a1	-0.638551475	9.20E-07	1.47E-04	-0.50195411	8.55E-07	1.28E-04
ENSMUSG00000038648	Creb3l2	-0.42030836	9.96E-07	1.57E-04	-0.375660414	9.58E-07	1.40E-04
ENSMUSG00000031654	Cbln1	0.75323763	1.10E-06	1.71E-04	0.544426415	1.00E-06	1.45E-04
ENSMUSG00000048616	Nog	-0.924898617	1.12E-06	1.73E-04	-0.585786209	1.00E-06	1.45E-04
ENSMUSG00000047281	Sfn	0.592086872	1.19E-06	1.81E-04	0.477871249	1.12E-06	1.58E-04
ENSMUSG00000000305	Cdh4	-0.709783054	1.26E-06	1.89E-04	-0.527940058	1.15E-06	1.61E-04
ENSMUSG00000027203	Dut	0.702495816	1.48E-06	2.18E-04	0.523712379	1.34E-06	1.84E-04
ENSMUSG00000018340	Anxa6	-0.387986264	1.66E-06	2.39E-04	-0.350914706	1.60E-06	2.15E-04
ENSMUSG00000042451	Mybph	-0.722247431	1.78E-06	2.55E-04	-0.528453673	1.61E-06	2.15E-04
ENSMUSG00000024940	Ltbp3	-0.584259857	1.82E-06	2.60E-04	-0.470818384	1.70E-06	2.26E-04
ENSMUSG00000051910	Sox6	-0.588762668	1.98E-06	2.79E-04	-0.472384068	1.85E-06	2.43E-04
ENSMUSG00000019997	Ctgf	-0.76108198	2.10E-06	2.93E-04	-0.538473868	1.93E-06	2.51E-04
ENSMUSG00000020105	Lrig3	-0.410509519	2.54E-06	3.42E-04	-0.365668629	2.45E-06	3.06E-04
ENSMUSG00000024049	Myom1	-0.792005432	2.89E-06	3.84E-04	-0.542372753	2.65E-06	3.29E-04
ENSMUSG00000047793	Sned1	-0.560107353	2.99E-06	3.95E-04	-0.454924688	2.82E-06	3.47E-04
ENSMUSG00000022687	Boc	-0.398171322	3.26E-06	4.21E-04	-0.356159796	3.17E-06	3.77E-04
ENSMUSG00000038112	AW551984	-0.568797589	3.30E-06	4.24E-04	-0.458545715	3.10E-06	3.72E-04
ENSMUSG00000021390	Ogn	-0.650073381	3.34E-06	4.27E-04	-0.494610771	3.14E-06	3.75E-04
ENSMUSG00000023885	Thbs2	-0.914618628	3.65E-06	4.58E-04	-0.562407032	3.32E-06	3.91E-04
ENSMUSG00000021702	Thbs4	-1.424268913	3.66E-06	4.59E-04	-0.565477891	3.70E-06	4.25E-04
ENSMUSG00000052684	Jun	-0.550662287	3.92E-06	4.83E-04	-0.448125361	3.70E-06	4.25E-04
ENSMUSG00000018217	Pmp22	-0.519955966	4.24E-06	5.16E-04	-0.431230336	4.07E-06	4.58E-04
ENSMUSG00000031383	Dusp9	0.430369048	4.40E-06	5.31E-04	0.377015229	4.26E-06	4.73E-04
ENSMUSG00000050295	Foxc1	-0.806322473	4.80E-06	5.69E-04	-0.538245993	4.33E-06	4.80E-04
ENSMUSG00000001911	Nfix	-0.731551275	5.59E-06	6.51E-04	-0.516685847	5.07E-06	5.51E-04
ENSMUSG00000063765	Chadl	-1.017096549	5.79E-06	6.73E-04	-0.562755188	5.30E-06	5.72E-04
ENSMUSG00000027199	Gatm	-0.664826094	6.02E-06	6.94E-04	-0.493529205	5.67E-06	6.07E-04
ENSMUSG00000022883	Robo1	-0.380240406	6.20E-06	7.09E-04	-0.341312499	6.03E-06	6.40E-04
ENSMUSG00000020099	Unc5b	0.404023043	7.54E-06	8.26E-04	0.357187739	7.31E-06	7.45E-04
ENSMUSG00000051243	Islr2	-0.591043193	8.17E-06	8.87E-04	-0.46087676	7.74E-06	7.81E-04
ENSMUSG00000035783	Acta2	-0.376949351	8.23E-06	8.92E-04	-0.33802555	8.02E-06	8.01E-04
ENSMUSG00000027861	Casq2	-0.599941455	8.48E-06	9.10E-04	-0.46434069	8.03E-06	8.01E-04
ENSMUSG00000048126	Col6a3	-0.606132099	8.66E-06	9.22E-04	-0.466885427	8.11E-06	8.08E-04
ENSMUSG00000028565	Nfia	-0.494133781	8.67E-06	9.22E-04	-0.412243122	8.32E-06	8.19E-04
ENSMUSG00000008575	Nfib	-0.548082663	9.72E-06	1.01E-03	-0.439576486	9.22E-06	8.94E-04
ENSMUSG00000022231	Sema5a	-0.436500932	9.98E-06	1.03E-03	-0.377216724	9.63E-06	9.24E-04
ENSMUSG00000021838	Samd4	-0.530506888	1.06E-05	1.08E-03	-0.430049604	1.02E-05	9.67E-04
ENSMUSG00000055737	Ghr	-0.484647381	1.14E-05	1.15E-03	-0.40507457	1.11E-05	1.03E-03
ENSMUSG00000051048	P4ha3	-0.708457217	1.16E-05	1.16E-03	-0.499135575	1.08E-05	1.01E-03
ENSMUSG00000057098	Ebf1	-0.387013488	1.26E-05	1.24E-03	-0.343519369	1.23E-05	1.12E-03
ENSMUSG00000020061	Mybpc1	-0.671461539	1.28E-05	1.25E-03	-0.486398085	1.20E-05	1.10E-03
ENSMUSG00000028782	Adgrb2	-0.67974219	1.32E-05	1.28E-03	-0.48874762	1.23E-05	1.12E-03
ENSMUSG00000024921	Smarca2	-0.347973826	1.34E-05	1.29E-03	-0.315487479	1.31E-05	1.18E-03
ENSMUSG00000030498	Gas2	-0.478933019	1.50E-05	1.42E-03	-0.400107856	1.44E-05	1.27E-03
ENSMUSG00000037736	Limch1	-0.373922761	1.73E-05	1.58E-03	-0.333253847	1.69E-05	1.43E-03
ENSMUSG00000032911	Cspg4	-0.63957398	1.78E-05	1.62E-03	-0.471257581	1.68E-05	1.43E-03
ENSMUSG00000021798	Ldb3	-1.148940913	1.81E-05	1.64E-03	-0.533573779	1.73E-05	1.46E-03
ENSMUSG00000041577	Prelp	-1.246372802	1.87E-05	1.68E-03	-0.527792474	1.83E-05	1.52E-03
ENSMUSG00000031461	Myom2	-1.236816554	1.90E-05	1.69E-03	-0.52820806	1.84E-05	1.53E-03
ENSMUSG00000036904	Fzd8	-0.525769399	2.16E-05	1.88E-03	-0.421754895	2.08E-05	1.68E-03
ENSMUSG00000029675	Eln	-0.571482444	2.37E-05	2.03E-03	-0.441556566	2.28E-05	1.81E-03
ENSMUSG00000031312	Itgb1bp2	-1.375070252	2.48E-05	2.10E-03	-0.507570862	2.58E-05	2.00E-03
ENSMUSG00000029201	Ugdh	-0.343408836	2.61E-05	2.18E-03	-0.310069698	2.56E-05	1.99E-03
ENSMUSG00000022892	App	-0.316562035	2.71E-05	2.25E-03	-0.289960736	2.66E-05	2.06E-03
ENSMUSG00000021613	Hapln1	-0.514056072	2.74E-05	2.27E-03	-0.413950811	2.63E-05	2.04E-03
ENSMUSG00000036334	Igsf10	-0.423927311	2.79E-05	2.31E-03	-0.363900618	2.72E-05	2.10E-03
ENSMUSG00000051747	Ttn	-0.596312803	2.89E-05	2.38E-03	-0.449484206	2.73E-05	2.10E-03
ENSMUSG00000039678	Tbc1d13	-0.4933313	2.94E-05	2.41E-03	-0.4029428	2.82E-05	2.16E-03
ENSMUSG00000001870	Ltbp1	-0.404341525	2.99E-05	2.44E-03	-0.351262643	2.90E-05	2.21E-03
ENSMUSG00000037169	Mycn	0.397751817	3.12E-05	2.53E-03	0.346772783	3.05E-05	2.29E-03
ENSMUSG00000027544	Nfatc2	-0.796353987	3.30E-05	2.64E-03	-0.500515529	3.09E-05	2.31E-03
ENSMUSG00000009246	Trpm5	-0.963757741	3.35E-05	2.67E-03	-0.516394578	3.14E-05	2.34E-03
ENSMUSG00000059336	Slc14a1	-0.783484657	3.66E-05	2.87E-03	-0.496129179	3.46E-05	2.53E-03
ENSMUSG00000037852	Cpe	-0.447777411	3.77E-05	2.93E-03	-0.376265445	3.65E-05	2.63E-03
ENSMUSG00000025969	Nrp2	0.291589961	3.94E-05	3.02E-03	0.2697052	3.89E-05	2.76E-03
ENSMUSG00000036103	Colec12	-0.660026539	3.99E-05	3.05E-03	-0.466612181	3.76E-05	2.68E-03
ENSMUSG00000048402	Gli2	-0.351053692	4.28E-05	3.22E-03	-0.313814815	4.21E-05	2.94E-03
ENSMUSG00000059921	Unc5c	-0.350253848	5.14E-05	3.73E-03	-0.312550593	5.06E-05	3.43E-03
ENSMUSG00000063524	Eno1	0.4382021	5.15E-05	3.73E-03	0.368676444	5.00E-05	3.40E-03
ENSMUSG00000028364	Tnc	-0.548613163	5.17E-05	3.75E-03	-0.423550095	4.94E-05	3.37E-03
ENSMUSG00000026042	Col5a2	-0.358243724	5.24E-05	3.78E-03	-0.318040283	5.13E-05	3.46E-03
ENSMUSG00000018593	Sparc	-0.344764064	5.43E-05	3.90E-03	-0.308487018	5.33E-05	3.57E-03
ENSMUSG00000029096	Htra3	-0.959478772	5.67E-05	4.03E-03	-0.501732954	5.38E-05	3.59E-03
ENSMUSG00000032294	Pkm	0.276795629	5.82E-05	4.11E-03	0.257134736	5.75E-05	3.76E-03
ENSMUSG00000056569	Mpz	-1.380528773	6.01E-05	4.20E-03	-0.474947469	6.48E-05	4.12E-03
ENSMUSG00000028896	Rcc1	0.358903135	6.14E-05	4.26E-03	0.317807587	6.03E-05	3.91E-03
ENSMUSG00000086596	Susd5	-0.922131793	6.51E-05	4.45E-03	-0.496960034	6.12E-05	3.95E-03
ENSMUSG00000066842	Hmcn1	-0.558298583	6.52E-05	4.45E-03	-0.424794283	6.23E-05	4.00E-03
ENSMUSG00000058056	Palld	-0.384937747	6.77E-05	4.61E-03	-0.334597611	6.64E-05	4.18E-03
ENSMUSG00000098557	Kctd12	-0.479650385	6.80E-05	4.61E-03	-0.388894682	6.59E-05	4.16E-03
ENSMUSG00000023800	Tiam2	-0.540752074	6.80E-05	4.61E-03	-0.417045812	6.56E-05	4.15E-03
ENSMUSG00000021943	Gdf10	-0.604635733	8.19E-05	5.34E-03	-0.438557512	7.80E-05	4.76E-03
ENSMUSG00000000093	Tbx2	0.552324026	8.33E-05	5.39E-03	0.419411548	8.01E-05	4.85E-03
ENSMUSG00000047497	Adamts12	-0.742597395	8.44E-05	5.44E-03	-0.471933757	8.04E-05	4.86E-03
ENSMUSG00000022860	Chodl	-1.656474111	8.56E-05	5.48E-03	-0.426501717	1.13E-04	6.23E-03
ENSMUSG00000015222	Map2	-0.360629882	8.83E-05	5.63E-03	-0.317343924	8.69E-05	5.15E-03
ENSMUSG00000023328	Ache	-0.955312958	8.87E-05	5.64E-03	-0.488837978	8.46E-05	5.05E-03
ENSMUSG00000026872	Zeb2	-0.527223318	8.91E-05	5.65E-03	-0.408233385	8.64E-05	5.13E-03
ENSMUSG00000046743	Fat4	-0.359960115	9.54E-05	5.94E-03	-0.316540563	9.37E-05	5.45E-03
ENSMUSG00000035493	Tgfbi	-0.392245389	9.83E-05	6.06E-03	-0.337153556	9.61E-05	5.54E-03
ENSMUSG00000027342	Pcna	0.377198458	9.95E-05	6.12E-03	0.327594325	9.77E-05	5.61E-03
ENSMUSG00000026147	Col9a1	-0.367358402	1.02E-04	6.23E-03	-0.321136579	9.95E-05	5.68E-03
ENSMUSG00000061848	Gm5805	0.304978928	1.02E-04	6.25E-03	0.277419112	1.01E-04	5.74E-03
ENSMUSG00000023991	Foxp4	-0.327773676	1.02E-04	6.26E-03	-0.294027336	1.01E-04	5.74E-03
ENSMUSG00000022122	Ednrb	-0.807024103	1.13E-04	6.73E-03	-0.474421719	1.06E-04	5.99E-03
ENSMUSG00000028289	Epha7	-0.427657493	1.16E-04	6.86E-03	-0.356874703	1.14E-04	6.25E-03
ENSMUSG00000027230	Creb3l1	-0.813952952	1.19E-04	6.97E-03	-0.473379077	1.14E-04	6.26E-03
ENSMUSG00000051279	Gdf6	-0.743977632	1.23E-04	7.13E-03	-0.463988044	1.17E-04	6.39E-03
ENSMUSG00000026463	Atp2b4	-0.377326738	1.32E-04	7.51E-03	-0.326122545	1.29E-04	6.86E-03
ENSMUSG00000023191	P3h3	-0.357155099	1.34E-04	7.58E-03	-0.313030115	1.32E-04	6.94E-03
ENSMUSG00000044548	Dact1	-0.417619005	1.34E-04	7.60E-03	-0.350139384	1.32E-04	6.94E-03
ENSMUSG00000004655	Aqp1	-1.010155346	1.35E-04	7.62E-03	-0.475585867	1.29E-04	6.86E-03
ENSMUSG00000016995	Matn4	-1.218956988	1.36E-04	7.65E-03	-0.462065705	1.35E-04	7.07E-03
ENSMUSG00000028838	Extl1	-1.023176922	1.43E-04	7.92E-03	-0.473275073	1.38E-04	7.18E-03
ENSMUSG00000037605	Adgrl3	-0.384053092	1.45E-04	8.00E-03	-0.329730398	1.43E-04	7.35E-03
ENSMUSG00000001507	Itga3	0.495804135	1.46E-04	8.03E-03	0.38903668	1.42E-04	7.32E-03
ENSMUSG00000002980	Bcam	0.385657885	1.48E-04	8.11E-03	0.330626229	1.45E-04	7.44E-03
ENSMUSG00000028469	Npr2	-0.471609089	1.53E-04	8.34E-03	-0.377267582	1.50E-04	7.62E-03
ENSMUSG00000024544	Ldlrad4	-0.712666397	1.58E-04	8.53E-03	-0.453318102	1.51E-04	7.67E-03
ENSMUSG00000024598	Fbn2	-0.310542984	1.60E-04	8.59E-03	-0.279999209	1.58E-04	7.89E-03
ENSMUSG00000004661	Arid3b	0.531892341	1.83E-04	9.47E-03	0.401341618	1.77E-04	8.63E-03
ENSMUSG00000031508	Ankrd10	0.539024548	1.92E-04	9.85E-03	0.403478334	1.85E-04	8.96E-03
ENSMUSG00000000567	Sox9	-0.459462106	1.99E-04	1.01E-02	-0.368917444	1.93E-04	9.25E-03
ENSMUSG00000014329	Bicc1	-0.349541891	2.03E-04	1.03E-02	-0.305874284	2.00E-04	9.51E-03
ENSMUSG00000006057	Atp5g1	0.54258419	2.03E-04	1.03E-02	0.403821291	1.98E-04	9.44E-03
ENSMUSG00000031626	Sorbs2	-0.448776749	2.08E-04	1.05E-02	-0.363131962	2.04E-04	9.62E-03
ENSMUSG00000049791	Fzd4	-0.472517474	2.16E-04	1.08E-02	-0.374200674	2.10E-04	9.85E-03
ENSMUSG00000027015	Cybrd1	-0.537502647	2.23E-04	1.10E-02	-0.40070563	2.17E-04	1.01E-02
ENSMUSG00000024232	Bambi	0.376868293	2.23E-04	1.10E-02	0.32265266	2.20E-04	1.01E-02
ENSMUSG00000057329	Bcl2	-0.388452087	2.24E-04	1.10E-02	-0.329587261	2.20E-04	1.02E-02
ENSMUSG00000027254	Map1a	-0.462612627	2.25E-04	1.10E-02	-0.369107123	2.20E-04	1.02E-02
ENSMUSG00000038156	Spon1	-0.824319055	2.27E-04	1.11E-02	-0.457219242	2.16E-04	1.01E-02
ENSMUSG00000019647	Sema6a	-0.386708447	2.29E-04	1.12E-02	-0.328409757	2.25E-04	1.03E-02
ENSMUSG00000026344	Lypd1	-1.249477682	2.31E-04	1.13E-02	-0.437802578	2.43E-04	1.09E-02
ENSMUSG00000001494	Sost	0.933038154	2.33E-04	1.14E-02	0.458731604	2.27E-04	1.03E-02
ENSMUSG00000096544	Gm4617	0.255205992	2.34E-04	1.14E-02	0.236828015	2.31E-04	1.05E-02
ENSMUSG00000024471	Myot	-1.252163967	2.40E-04	1.16E-02	-0.435859125	2.54E-04	1.13E-02
ENSMUSG00000036158	Prickle1	-0.468749918	2.48E-04	1.19E-02	-0.371000972	2.41E-04	1.09E-02
ENSMUSG00000040254	Sema3d	-0.461873497	2.53E-04	1.21E-02	-0.367553702	2.47E-04	1.10E-02
ENSMUSG00000029231	Pdgfra	-0.264045151	2.55E-04	1.21E-02	-0.243565189	2.53E-04	1.12E-02
ENSMUSG00000039234	Sec24d	-0.386519692	2.57E-04	1.22E-02	-0.327495905	2.52E-04	1.12E-02
ENSMUSG00000028031	Dkk2	-0.368376819	2.88E-04	1.33E-02	-0.31582787	2.84E-04	1.23E-02
ENSMUSG00000021388	Aspn	-1.326962345	3.06E-04	1.40E-02	-0.417390334	3.35E-04	1.41E-02
ENSMUSG00000024998	Plce1	-0.439444117	3.06E-04	1.40E-02	-0.354730546	3.00E-04	1.29E-02
ENSMUSG00000055254	Ntrk2	-0.646212273	3.22E-04	1.46E-02	-0.425396249	3.11E-04	1.33E-02
ENSMUSG00000045799	Gm9800	0.351713344	3.23E-04	1.46E-02	0.30471759	3.18E-04	1.35E-02
ENSMUSG00000021765	Fst	-0.657190512	3.26E-04	1.47E-02	-0.427420551	3.13E-04	1.33E-02
ENSMUSG00000022816	Fstl1	-0.330998404	3.57E-04	1.58E-02	-0.290711068	3.52E-04	1.47E-02
ENSMUSG00000000957	Mmp14	-0.286929096	3.61E-04	1.59E-02	-0.259809215	3.58E-04	1.48E-02
ENSMUSG00000028063	Lmna	-0.39059526	3.71E-04	1.63E-02	-0.327104525	3.65E-04	1.50E-02
ENSMUSG00000026414	Tnnt2	-0.564662338	3.73E-04	1.63E-02	-0.401766985	3.63E-04	1.50E-02
ENSMUSG00000031285	Dcx	-0.389416815	3.75E-04	1.64E-02	-0.326363697	3.69E-04	1.51E-02
ENSMUSG00000022010	Tsc22d1	-0.259166901	3.80E-04	1.65E-02	-0.238686666	3.77E-04	1.53E-02
ENSMUSG00000041540	Sox5	-0.390215099	3.89E-04	1.68E-02	-0.326535477	3.82E-04	1.55E-02
ENSMUSG00000028780	Sema3c	-0.571746617	3.97E-04	1.71E-02	-0.402917623	3.84E-04	1.55E-02
ENSMUSG00000036019	Tmtc2	-0.421233043	4.00E-04	1.71E-02	-0.343018662	3.91E-04	1.58E-02
ENSMUSG00000002602	Axl	-0.299362588	4.09E-04	1.74E-02	-0.268306739	4.06E-04	1.62E-02
ENSMUSG00000028195	Cyr61	-0.423234795	4.47E-04	1.86E-02	-0.342913293	4.40E-04	1.72E-02
ENSMUSG00000021756	Il6st	-0.299278769	4.49E-04	1.87E-02	-0.267858032	4.45E-04	1.74E-02
ENSMUSG00000032036	Kirrel3	-0.625207322	4.54E-04	1.88E-02	-0.413522852	4.42E-04	1.73E-02
ENSMUSG00000043391	2510009E07Rik	-0.469546286	4.61E-04	1.90E-02	-0.364115649	4.51E-04	1.75E-02
ENSMUSG00000032265	Fam46a	-0.77867144	4.67E-04	1.92E-02	-0.433448412	4.51E-04	1.75E-02
ENSMUSG00000026208	Des	-0.508221744	4.72E-04	1.94E-02	-0.379209249	4.60E-04	1.78E-02
ENSMUSG00000064193	Gm4735	0.408197316	4.83E-04	1.97E-02	0.334471799	4.75E-04	1.81E-02
ENSMUSG00000002565	Scin	-0.980970477	4.92E-04	1.99E-02	-0.431436349	4.83E-04	1.84E-02
ENSMUSG00000101878	Gm8203	0.24732346	4.95E-04	2.00E-02	0.228720342	4.91E-04	1.87E-02
ENSMUSG00000028464	Tpm2	-0.28850999	4.97E-04	2.01E-02	-0.259752709	4.92E-04	1.87E-02
ENSMUSG00000047759	Hs3st3a1	-0.647036345	5.04E-04	2.03E-02	-0.415695863	4.88E-04	1.85E-02
ENSMUSG00000020122	Egfr	-0.382009082	5.11E-04	2.05E-02	-0.319714155	5.04E-04	1.90E-02
ENSMUSG00000028982	Slc25a33	0.568255076	5.16E-04	2.07E-02	0.397072303	5.02E-04	1.90E-02
ENSMUSG00000038463	Olfml2b	-0.496176104	5.17E-04	2.07E-02	-0.373411494	5.04E-04	1.90E-02
ENSMUSG00000017144	Rnd3	-0.327755725	5.24E-04	2.09E-02	-0.286501081	5.17E-04	1.94E-02
ENSMUSG00000017491	Rarb	-0.738389156	5.36E-04	2.12E-02	-0.426450937	5.18E-04	1.94E-02
ENSMUSG00000041235	Chd7	0.413325805	5.49E-04	2.16E-02	0.335908079	5.39E-04	1.99E-02
ENSMUSG00000039640	Mrpl12	0.308272702	5.87E-04	2.27E-02	0.272872627	5.82E-04	2.11E-02
ENSMUSG00000036040	Adamtsl2	-0.600642849	5.89E-04	2.28E-02	-0.402610781	5.73E-04	2.09E-02
ENSMUSG00000038086	Hspb2	-0.933342764	6.01E-04	2.31E-02	-0.426049139	5.92E-04	2.13E-02
ENSMUSG00000026749	Nek6	-0.306272597	6.28E-04	2.37E-02	-0.271182786	6.21E-04	2.21E-02
ENSMUSG00000020044	Timp3	-0.37466095	6.33E-04	2.39E-02	-0.313863576	6.23E-04	2.21E-02
ENSMUSG00000031808	Slc27a1	-0.64447255	6.39E-04	2.41E-02	-0.409669188	6.19E-04	2.20E-02
ENSMUSG00000039116	Adgrg6	-0.62231801	6.47E-04	2.43E-02	-0.405162641	6.30E-04	2.23E-02
ENSMUSG00000097451	Rian	-0.421341047	6.52E-04	2.44E-02	-0.33812849	6.41E-04	2.25E-02
ENSMUSG00000001228	Uhrf1	0.257038361	6.54E-04	2.45E-02	0.235431249	6.49E-04	2.28E-02
ENSMUSG00000040694	Apobec2	-0.768220774	6.61E-04	2.46E-02	-0.422371276	6.42E-04	2.26E-02
ENSMUSG00000022769	Sdf2l1	0.704852316	6.65E-04	2.48E-02	0.417259053	6.42E-04	2.26E-02
ENSMUSG00000039542	Ncam1	-0.375098923	6.81E-04	2.52E-02	-0.313501412	6.71E-04	2.33E-02
ENSMUSG00000052430	Bmpr1b	-0.447955413	6.82E-04	2.52E-02	-0.349909521	6.69E-04	2.33E-02
ENSMUSG00000001768	Rin2	-0.341537559	6.83E-04	2.52E-02	-0.293652736	6.76E-04	2.34E-02
ENSMUSG00000055053	Nfic	-0.37679499	6.94E-04	2.55E-02	-0.314282441	6.83E-04	2.36E-02
ENSMUSG00000063415	Cyp26b1	0.307062337	7.05E-04	2.58E-02	0.271137877	6.98E-04	2.40E-02
ENSMUSG00000024608	Rps14	0.254305835	7.13E-04	2.60E-02	0.233076556	7.08E-04	2.42E-02
ENSMUSG00000033491	Prss35	-0.625590852	7.41E-04	2.68E-02	-0.402872558	7.17E-04	2.45E-02
ENSMUSG00000005503	Evx1	0.849843756	8.13E-04	2.88E-02	0.41729352	7.95E-04	2.66E-02
ENSMUSG00000099083	Atf7	-0.317675546	8.15E-04	2.89E-02	-0.277386698	8.07E-04	2.69E-02
ENSMUSG00000027323	Rad51	0.34101836	8.38E-04	2.95E-02	0.291936513	8.29E-04	2.73E-02
ENSMUSG00000038560	Sp6	0.878216346	8.52E-04	2.99E-02	0.415447185	8.28E-04	2.73E-02
ENSMUSG00000060044	Tmem26	-0.286419959	8.56E-04	3.00E-02	-0.255947406	8.49E-04	2.79E-02
ENSMUSG00000045672	Col27a1	-0.369291748	8.63E-04	3.01E-02	-0.30824073	8.52E-04	2.79E-02
ENSMUSG00000001506	Col1a1	-0.298107551	8.67E-04	3.03E-02	-0.264001087	8.58E-04	2.81E-02
ENSMUSG00000086126	5730457N03Rik	0.65438235	8.70E-04	3.04E-02	0.403418912	8.49E-04	2.79E-02
ENSMUSG00000018800	Abca5	-0.573817753	8.74E-04	3.05E-02	-0.388033676	8.55E-04	2.80E-02
ENSMUSG00000063531	Sema3e	-0.999829272	8.86E-04	3.08E-02	-0.407157141	8.84E-04	2.87E-02
ENSMUSG00000033420	Antxr1	-0.266232343	8.97E-04	3.10E-02	-0.24122259	8.91E-04	2.89E-02
ENSMUSG00000035279	Ssc5d	-0.56613841	9.00E-04	3.11E-02	-0.385604142	8.78E-04	2.86E-02
ENSMUSG00000006586	Runx1t1	-0.38235979	9.03E-04	3.11E-02	-0.31497272	8.92E-04	2.89E-02
ENSMUSG00000021253	Tgfb3	-0.378319189	9.06E-04	3.12E-02	-0.312777444	8.95E-04	2.90E-02
ENSMUSG00000063804	Lin28b	0.604991752	9.38E-04	3.20E-02	0.393255736	9.16E-04	2.95E-02
ENSMUSG00000024868	Dkk1	0.785498508	9.46E-04	3.22E-02	0.411651019	9.22E-04	2.96E-02
ENSMUSG00000000782	Tcf7	0.409049349	9.48E-04	3.23E-02	0.328056964	9.36E-04	2.99E-02
ENSMUSG00000031963	Bmper	-0.481195101	9.55E-04	3.25E-02	-0.358578429	9.39E-04	3.00E-02
ENSMUSG00000030225	Dera	0.422262058	9.70E-04	3.28E-02	0.334068557	9.55E-04	3.03E-02
ENSMUSG00000038252	Ncapd2	0.409443895	9.84E-04	3.31E-02	0.327905176	9.66E-04	3.06E-02
ENSMUSG00000038400	Pmepa1	-0.461599834	9.89E-04	3.32E-02	-0.3506072	9.73E-04	3.07E-02
ENSMUSG00000028370	Pappa	-0.771592248	9.92E-04	3.32E-02	-0.409645419	9.68E-04	3.06E-02
ENSMUSG00000039286	Fndc3b	-0.370297283	9.93E-04	3.33E-02	-0.307571815	9.82E-04	3.09E-02
ENSMUSG00000027353	Mcm8	0.447224065	9.95E-04	3.33E-02	0.344677734	9.81E-04	3.08E-02
ENSMUSG00000010175	Prox1	-0.503656478	1.00E-03	3.34E-02	-0.365611314	9.85E-04	3.09E-02
ENSMUSG00000039153	Runx2	-0.769192899	1.04E-03	3.43E-02	-0.408424752	1.00E-03	3.14E-02
ENSMUSG00000044243	Bhlha9	0.938718361	1.06E-03	3.49E-02	0.404186045	1.05E-03	3.24E-02
ENSMUSG00000037139	Myom3	-0.931083896	1.06E-03	3.49E-02	-0.404610314	1.05E-03	3.24E-02
ENSMUSG00000061723	Tnnt3	-0.804323724	1.08E-03	3.54E-02	-0.407462926	1.05E-03	3.26E-02
ENSMUSG00000017300	Tnnc2	-0.53482211	1.08E-03	3.54E-02	-0.373674969	1.06E-03	3.26E-02
ENSMUSG00000039084	Chad	-1.349228984	1.08E-03	3.54E-02	-0.359145695	1.23E-03	3.64E-02
ENSMUSG00000043496	Tril	-0.246198192	1.09E-03	3.57E-02	-0.225510232	1.09E-03	3.34E-02
ENSMUSG00000042045	Sln	-1.089070977	1.11E-03	3.63E-02	-0.389170219	1.14E-03	3.46E-02
ENSMUSG00000021701	Plk2	-0.30966619	1.13E-03	3.65E-02	-0.270259462	1.12E-03	3.39E-02
ENSMUSG00000039883	Lrrc17	-0.330099108	1.16E-03	3.73E-02	-0.282973587	1.15E-03	3.47E-02
ENSMUSG00000028373	Astn2	-0.563555752	1.18E-03	3.78E-02	-0.379164272	1.16E-03	3.49E-02
ENSMUSG00000041559	Fmod	-0.50807469	1.19E-03	3.80E-02	-0.364098097	1.16E-03	3.49E-02
ENSMUSG00000030996	Art1	-1.043884218	1.24E-03	3.91E-02	-0.389071935	1.26E-03	3.70E-02
ENSMUSG00000040569	Slc26a7	-1.39591482	1.24E-03	3.92E-02	-0.346697699	1.45E-03	4.08E-02
ENSMUSG00000041390	Mdfic	-0.50170038	1.26E-03	3.96E-02	-0.361006936	1.23E-03	3.64E-02
ENSMUSG00000028851	Nudc	0.362089202	1.26E-03	3.96E-02	0.300927994	1.25E-03	3.67E-02
ENSMUSG00000037601	Nme1	0.304016239	1.28E-03	4.01E-02	0.265793226	1.27E-03	3.72E-02
ENSMUSG00000036256	Igfbp7	-1.134870719	1.29E-03	4.02E-02	-0.377738165	1.35E-03	3.86E-02
ENSMUSG00000027750	Postn	-0.419279343	1.29E-03	4.02E-02	-0.329249456	1.27E-03	3.72E-02
ENSMUSG00000023906	Cldn6	0.47594438	1.30E-03	4.06E-02	0.3517549	1.28E-03	3.74E-02
ENSMUSG00000058571	Gpc6	-0.308459452	1.32E-03	4.08E-02	-0.268529844	1.30E-03	3.79E-02
ENSMUSG00000020682	Mmp28	-0.603350081	1.33E-03	4.11E-02	-0.384577075	1.30E-03	3.77E-02
ENSMUSG00000055538	Zcchc24	-0.306871253	1.33E-03	4.11E-02	-0.267423988	1.32E-03	3.82E-02
ENSMUSG00000022139	Mbnl2	-0.329213963	1.34E-03	4.14E-02	-0.281374783	1.33E-03	3.84E-02
ENSMUSG00000055435	Maf	-0.445023127	1.38E-03	4.21E-02	-0.339225231	1.36E-03	3.89E-02
ENSMUSG00000021193	Pitrm1	0.329161488	1.38E-03	4.21E-02	0.281165449	1.37E-03	3.91E-02
ENSMUSG00000067889	Sptbn2	0.388980545	1.38E-03	4.21E-02	0.314091944	1.37E-03	3.91E-02
ENSMUSG00000024112	Cacna1h	-0.318780282	1.38E-03	4.22E-02	-0.274745496	1.37E-03	3.92E-02
ENSMUSG00000031099	Smarca1	-0.300519774	1.42E-03	4.30E-02	-0.26290977	1.41E-03	3.99E-02
ENSMUSG00000016918	Sulf1	-0.252802625	1.42E-03	4.31E-02	-0.229544958	1.41E-03	4.01E-02
ENSMUSG00000020649	Rrm2	0.258534523	1.42E-03	4.31E-02	0.233757453	1.41E-03	4.01E-02
ENSMUSG00000020866	Cacna1g	-0.255648926	1.44E-03	4.33E-02	-0.231611372	1.43E-03	4.04E-02
ENSMUSG00000066113	Adamtsl1	-0.543241916	1.44E-03	4.34E-02	-0.370046608	1.41E-03	4.00E-02
ENSMUSG00000040037	Negr1	-0.800688274	1.46E-03	4.40E-02	-0.396613045	1.43E-03	4.05E-02
ENSMUSG00000078700	D030028A08Rik	1.401380965	1.48E-03	4.45E-02	0.337442059	1.73E-03	4.65E-02
ENSMUSG00000028034	Fubp1	0.252598406	1.49E-03	4.46E-02	0.229207056	1.48E-03	4.14E-02
ENSMUSG00000079259	Trim71	0.704586182	1.50E-03	4.48E-02	0.393053128	1.46E-03	4.11E-02
ENSMUSG00000055612	Cdca7	0.25747116	1.50E-03	4.48E-02	0.232759302	1.49E-03	4.16E-02
ENSMUSG00000028339	Col15a1	-0.299256997	1.52E-03	4.51E-02	-0.261660938	1.51E-03	4.19E-02
ENSMUSG00000039109	F13a1	-0.777881801	1.55E-03	4.59E-02	-0.394517178	1.52E-03	4.21E-02
ENSMUSG00000019846	Lama4	-0.300594724	1.55E-03	4.59E-02	-0.262405613	1.54E-03	4.26E-02
ENSMUSG00000068122	Agtr2	-0.511452708	1.58E-03	4.63E-02	-0.359791644	1.54E-03	4.26E-02
ENSMUSG00000024827	Gldc	0.587041572	1.63E-03	4.75E-02	0.376457873	1.60E-03	4.38E-02
ENSMUSG00000024812	Tjp2	0.311260983	1.65E-03	4.79E-02	0.268847456	1.64E-03	4.46E-02
ENSMUSG00000031239	Itm2a	-0.257036148	1.66E-03	4.82E-02	-0.232033287	1.65E-03	4.49E-02
ENSMUSG00000050010	Shisa3	-0.542540879	1.67E-03	4.84E-02	-0.366721791	1.63E-03	4.46E-02
ENSMUSG00000055027	Smyd1	-0.486735415	1.67E-03	4.84E-02	-0.351160046	1.64E-03	4.46E-02
ENSMUSG00000042961	Egflam	-0.407975127	1.69E-03	4.89E-02	-0.320698596	1.67E-03	4.54E-02
ENSMUSG00000023391	Dlx2	0.622964441	1.71E-03	4.94E-02	0.380949313	1.68E-03	4.55E-02
ENSMUSG00000042485	Mustn1	-1.072846253	1.75E-03	5.01E-02	-0.370715336	1.80E-03	4.78E-02
ENSMUSG00000081683	Fzd10	0.320898632	1.75E-03	5.01E-02	0.274384624	1.73E-03	4.65E-02
ENSMUSG00000061080	Lsamp	-0.63799684	1.75E-03	5.02E-02	-0.382220882	1.72E-03	4.62E-02
ENSMUSG00000030075	Cntn3	-1.464615544	1.75E-03	5.03E-02	-0.321698825	2.12E-03	5.38E-02
ENSMUSG00000037086	Prr32	-1.151427812	1.79E-03	5.09E-02	-0.360567725	1.89E-03	4.94E-02
ENSMUSG00000050953	Gja1	0.251643953	1.81E-03	5.14E-02	0.227734675	1.80E-03	4.77E-02
ENSMUSG00000029507	Pus1	0.393841527	1.81E-03	5.14E-02	0.31330689	1.79E-03	4.76E-02
ENSMUSG00000023886	Smoc2	-0.339371708	1.82E-03	5.15E-02	-0.284963562	1.80E-03	4.77E-02
ENSMUSG00000029372	Ppbp	0.74837563	1.88E-03	5.27E-02	0.387063802	1.85E-03	4.87E-02
ENSMUSG00000035296	Sgcg	-1.03529715	1.88E-03	5.27E-02	-0.371304682	1.93E-03	5.01E-02
ENSMUSG00000070304	Scn2b	0.510245399	1.90E-03	5.31E-02	0.355612638	1.87E-03	4.90E-02
ENSMUSG00000075478	Slitrk1	-0.945536192	1.91E-03	5.33E-02	-0.378970444	1.92E-03	4.99E-02
ENSMUSG00000058672	Tubb2a	-0.41106402	1.92E-03	5.35E-02	-0.320380222	1.90E-03	4.95E-02
ENSMUSG00000027547	Sall4	1.020241637	2.01E-03	5.52E-02	0.369997579	2.04E-03	5.22E-02
ENSMUSG00000063434	Sorcs3	-1.144905925	2.05E-03	5.61E-02	-0.354959833	2.16E-03	5.45E-02
ENSMUSG00000062380	Tubb3	0.518846778	2.05E-03	5.61E-02	0.356234269	2.02E-03	5.19E-02
ENSMUSG00000046805	Mpeg1	-0.738278993	2.06E-03	5.62E-02	-0.38374342	2.02E-03	5.19E-02
ENSMUSG00000033400	Agl	-0.317208453	2.06E-03	5.63E-02	-0.270886639	2.05E-03	5.23E-02
ENSMUSG00000038642	Ctss	-0.889324384	2.07E-03	5.64E-02	-0.379792445	2.05E-03	5.24E-02
ENSMUSG00000051041	Olfml1	-0.403720892	2.15E-03	5.80E-02	-0.315612246	2.13E-03	5.40E-02
ENSMUSG00000029287	Tgfbr3	-0.438303838	2.18E-03	5.86E-02	-0.329605065	2.15E-03	5.43E-02
ENSMUSG00000022425	Enpp2	-1.144701636	2.20E-03	5.91E-02	-0.351489146	2.30E-03	5.69E-02
ENSMUSG00000052854	Nrk	-0.306855023	2.23E-03	5.95E-02	-0.263984618	2.21E-03	5.53E-02
ENSMUSG00000046562	Unc119b	0.257882571	2.25E-03	6.00E-02	0.231281378	2.24E-03	5.58E-02
ENSMUSG00000068699	Flnc	-0.306199282	2.27E-03	6.02E-02	-0.263444855	2.25E-03	5.60E-02
ENSMUSG00000004044	Ptrf	-0.369689917	2.30E-03	6.09E-02	-0.298820784	2.28E-03	5.64E-02
ENSMUSG00000043439	E130012A19Rik	0.470452784	2.33E-03	6.13E-02	0.339779989	2.29E-03	5.66E-02
ENSMUSG00000029661	Col1a2	-0.212064057	2.34E-03	6.16E-02	-0.196648418	2.33E-03	5.74E-02
ENSMUSG00000043099	Hic1	-0.422629951	2.36E-03	6.19E-02	-0.322317226	2.33E-03	5.73E-02
ENSMUSG00000049124	Gm8186	0.288831394	2.40E-03	6.25E-02	0.252036381	2.38E-03	5.80E-02
ENSMUSG00000031119	Gpc4	-0.290791285	2.41E-03	6.26E-02	-0.253279456	2.39E-03	5.81E-02
ENSMUSG00000073565	Prr16	-0.896051425	2.42E-03	6.29E-02	-0.372340098	2.43E-03	5.88E-02
ENSMUSG00000028476	Reck	-0.366474071	2.43E-03	6.29E-02	-0.296632796	2.40E-03	5.83E-02
ENSMUSG00000041272	Tox	-0.472456717	2.43E-03	6.31E-02	-0.339573537	2.40E-03	5.83E-02
ENSMUSG00000038305	Spats2l	-0.313239974	2.44E-03	6.32E-02	-0.267183252	2.43E-03	5.88E-02
ENSMUSG00000037991	Rmi2	0.446540549	2.48E-03	6.38E-02	0.33052152	2.45E-03	5.91E-02
ENSMUSG00000000901	Mmp11	-0.2902366	2.49E-03	6.39E-02	-0.252708766	2.47E-03	5.95E-02
ENSMUSG00000074505	Fat3	-0.389633824	2.50E-03	6.41E-02	-0.307375325	2.47E-03	5.95E-02
ENSMUSG00000009647	Mcu	-0.334081864	2.51E-03	6.43E-02	-0.279065648	2.49E-03	5.99E-02
ENSMUSG00000026828	Galnt5	-0.438287894	2.53E-03	6.47E-02	-0.327145844	2.50E-03	6.00E-02
ENSMUSG00000033209	Ttc28	-0.274380389	2.60E-03	6.60E-02	-0.241964065	2.59E-03	6.16E-02
ENSMUSG00000064264	Zfp428	0.458715581	2.61E-03	6.61E-02	0.333835506	2.57E-03	6.12E-02
ENSMUSG00000005481	Ddx39	0.276231841	2.62E-03	6.64E-02	0.24316376	2.61E-03	6.19E-02
ENSMUSG00000070643	Sox13	0.494950547	2.63E-03	6.66E-02	0.344604099	2.59E-03	6.16E-02
ENSMUSG00000040212	Emp3	-0.539294663	2.64E-03	6.68E-02	-0.355162639	2.60E-03	6.18E-02
ENSMUSG00000039055	Eme1	0.341935907	2.65E-03	6.69E-02	0.282868794	2.63E-03	6.23E-02
ENSMUSG00000037003	Tns2	-0.445509232	2.66E-03	6.71E-02	-0.328956984	2.63E-03	6.22E-02
ENSMUSG00000027985	Lef1	0.286445674	2.69E-03	6.75E-02	0.249740081	2.67E-03	6.28E-02
ENSMUSG00000059857	Ntng1	-0.77661413	2.70E-03	6.76E-02	-0.373546732	2.66E-03	6.27E-02
ENSMUSG00000022519	Srl	-0.312785197	2.70E-03	6.76E-02	-0.266130714	2.67E-03	6.28E-02
ENSMUSG00000057101	Zfp180	0.325383687	2.72E-03	6.81E-02	0.273406617	2.70E-03	6.33E-02
ENSMUSG00000020372	Gnb2l1	0.202788965	2.82E-03	6.98E-02	0.188747224	2.81E-03	6.50E-02
ENSMUSG00000033377	Palmd	-0.53238426	2.84E-03	7.01E-02	-0.35199317	2.79E-03	6.48E-02
ENSMUSG00000063626	Unc5d	-0.501831643	2.84E-03	7.01E-02	-0.344777904	2.79E-03	6.48E-02
ENSMUSG00000022054	Nefm	-1.044977865	2.86E-03	7.05E-02	-0.350721999	2.94E-03	6.69E-02
ENSMUSG00000020467	Efemp1	-0.526195588	2.87E-03	7.06E-02	-0.350373206	2.82E-03	6.53E-02
ENSMUSG00000038193	Hand2	0.256218885	2.87E-03	7.06E-02	0.22893718	2.85E-03	6.56E-02
ENSMUSG00000026879	Gsn	-0.302816432	2.88E-03	7.06E-02	-0.25959102	2.86E-03	6.56E-02
ENSMUSG00000032561	Acpp	0.606938816	2.88E-03	7.07E-02	0.363822427	2.83E-03	6.53E-02
ENSMUSG00000039461	Tcta	-0.617734496	2.91E-03	7.11E-02	-0.364749312	2.86E-03	6.56E-02
ENSMUSG00000048582	Gja3	0.713933818	2.94E-03	7.16E-02	0.370219421	2.90E-03	6.62E-02
ENSMUSG00000025375	Aatk	-0.53492297	2.94E-03	7.16E-02	-0.351664077	2.89E-03	6.61E-02
ENSMUSG00000070407	Hs3st3b1	-0.336507086	2.97E-03	7.22E-02	-0.278806543	2.95E-03	6.71E-02
ENSMUSG00000031375	Bgn	-0.273349288	3.00E-03	7.26E-02	-0.240430174	2.99E-03	6.76E-02
ENSMUSG00000031298	Adgrg2	-1.032359956	3.02E-03	7.28E-02	-0.349539984	3.10E-03	6.93E-02
ENSMUSG00000064179	Tnnt1	-0.345459828	3.05E-03	7.34E-02	-0.283327904	3.02E-03	6.81E-02
ENSMUSG00000030255	Sspn	-0.405259395	3.07E-03	7.37E-02	-0.311241155	3.03E-03	6.83E-02
ENSMUSG00000005124	Wisp1	-0.356018781	3.08E-03	7.39E-02	-0.288665223	3.05E-03	6.87E-02
ENSMUSG00000015243	Abca1	-0.4331979	3.09E-03	7.41E-02	-0.321993876	3.04E-03	6.85E-02
ENSMUSG00000024968	Rcor2	0.296295363	3.11E-03	7.44E-02	0.254999502	3.08E-03	6.91E-02
ENSMUSG00000042104	Uggt2	-0.499511454	3.12E-03	7.46E-02	-0.342135197	3.07E-03	6.89E-02
ENSMUSG00000051498	Tlr6	-1.147692285	3.13E-03	7.48E-02	-0.333861016	3.34E-03	7.33E-02
ENSMUSG00000029123	Stk32b	-0.751053467	3.14E-03	7.48E-02	-0.368022595	3.09E-03	6.93E-02
ENSMUSG00000039476	Prrx2	0.268558449	3.16E-03	7.52E-02	0.236909554	3.15E-03	7.03E-02
ENSMUSG00000052387	Trpm3	-0.975396931	3.17E-03	7.53E-02	-0.353241844	3.21E-03	7.13E-02
ENSMUSG00000029538	Srsf9	0.2525171	3.17E-03	7.53E-02	0.225830873	3.15E-03	7.04E-02
ENSMUSG00000024742	Fen1	0.269600361	3.17E-03	7.53E-02	0.237597691	3.15E-03	7.04E-02
ENSMUSG00000019936	Epyc	-1.296967578	3.21E-03	7.62E-02	-0.313426745	3.60E-03	7.72E-02
ENSMUSG00000000693	Loxl3	-0.427139703	3.23E-03	7.64E-02	-0.318971132	3.19E-03	7.10E-02
ENSMUSG00000010830	Kdelr3	-0.466986973	3.33E-03	7.82E-02	-0.331698284	3.28E-03	7.24E-02
ENSMUSG00000071337	Tia1	0.277779539	3.34E-03	7.84E-02	0.242694553	3.32E-03	7.30E-02
ENSMUSG00000025001	Hells	0.26118996	3.43E-03	7.99E-02	0.231442779	3.41E-03	7.45E-02
ENSMUSG00000026418	Tnni1	-0.504549938	3.45E-03	8.02E-02	-0.341095066	3.39E-03	7.40E-02
ENSMUSG00000060371	Caln1	-1.227136593	3.53E-03	8.15E-02	-0.317758467	3.88E-03	8.14E-02
ENSMUSG00000056962	Jmjd6	0.371388678	3.55E-03	8.19E-02	0.294367666	3.52E-03	7.61E-02
ENSMUSG00000057604	Lmcd1	-0.663615807	3.58E-03	8.24E-02	-0.361408475	3.53E-03	7.62E-02
ENSMUSG00000015852	Fcrls	-0.608314209	3.59E-03	8.25E-02	-0.357220574	3.53E-03	7.62E-02
ENSMUSG00000083899	Gm12346	0.26044531	3.68E-03	8.38E-02	0.230545075	3.65E-03	7.81E-02
ENSMUSG00000044951	Mylk4	-0.459191731	3.68E-03	8.39E-02	-0.327291427	3.64E-03	7.79E-02
ENSMUSG00000067818	Myl9	-0.32668917	3.72E-03	8.45E-02	-0.271227466	3.68E-03	7.85E-02
ENSMUSG00000022371	Col14a1	-0.526978264	3.72E-03	8.46E-02	-0.344124553	3.66E-03	7.82E-02
ENSMUSG00000046169	Adamts6	-0.693327849	3.78E-03	8.55E-02	-0.360563473	3.72E-03	7.91E-02
ENSMUSG00000052911	Lamb2	-0.348691178	3.90E-03	8.75E-02	-0.282245075	3.87E-03	8.13E-02
ENSMUSG00000003279	Dlgap1	-1.039067993	3.90E-03	8.76E-02	-0.336073287	4.04E-03	8.37E-02
ENSMUSG00000040289	Hey1	0.441975435	3.91E-03	8.76E-02	0.320753722	3.86E-03	8.12E-02
ENSMUSG00000009214	Tmem8c	-0.489319817	3.94E-03	8.82E-02	-0.334197005	3.88E-03	8.15E-02
ENSMUSG00000064325	Hhip	-0.697366024	3.99E-03	8.90E-02	-0.358538469	3.93E-03	8.22E-02
ENSMUSG00000028527	Ak4	0.541892933	4.05E-03	8.98E-02	0.344620988	3.99E-03	8.29E-02
ENSMUSG00000006418	Rnf114	0.245893478	4.08E-03	9.02E-02	0.219875482	4.07E-03	8.40E-02
ENSMUSG00000034462	Pkd2	-0.428275391	4.09E-03	9.03E-02	-0.315283579	4.03E-03	8.36E-02
ENSMUSG00000067916	Gm13139	1.276760831	4.11E-03	9.04E-02	0.303559441	4.57E-03	9.11E-02
ENSMUSG00000038068	Rnf144b	-0.680396237	4.27E-03	9.31E-02	-0.355613558	4.21E-03	8.61E-02
ENSMUSG00000046449	C77370	-0.574849028	4.28E-03	9.32E-02	-0.347904672	4.21E-03	8.61E-02
ENSMUSG00000071226	Cecr2	0.402378352	4.30E-03	9.34E-02	0.304823014	4.25E-03	8.67E-02
ENSMUSG00000059775	Rps26-ps1	0.236640423	4.30E-03	9.35E-02	0.213026056	4.28E-03	8.70E-02
ENSMUSG00000006333	Rps9	0.25183531	4.33E-03	9.38E-02	0.223711881	4.31E-03	8.74E-02
ENSMUSG00000005732	Ranbp1	0.2355376	4.36E-03	9.42E-02	0.212164	4.34E-03	8.79E-02
ENSMUSG00000026558	Uck2	0.217286967	4.40E-03	9.47E-02	0.19862493	4.39E-03	8.84E-02
ENSMUSG00000034437	Gm9761	0.236651501	4.40E-03	9.47E-02	0.212922901	4.38E-03	8.84E-02
ENSMUSG00000026270	Capn10	0.352139606	4.40E-03	9.47E-02	0.28246895	4.37E-03	8.82E-02
ENSMUSG00000058809	Hspd1-ps3	0.244130573	4.41E-03	9.48E-02	0.218241898	4.39E-03	8.84E-02
ENSMUSG00000030744	Rps3	0.210511754	4.43E-03	9.51E-02	0.193430486	4.41E-03	8.87E-02
ENSMUSG00000025980	Hspd1	0.246463127	4.44E-03	9.53E-02	0.219839192	4.42E-03	8.89E-02
ENSMUSG00000026394	Atp6v1g3	0.510599175	4.46E-03	9.55E-02	0.336011565	4.40E-03	8.86E-02
ENSMUSG00000084403	Rps15a-ps8	-0.559901376	4.51E-03	9.63E-02	-0.344457116	4.43E-03	8.90E-02
ENSMUSG00000025089	Gfra1	-0.390685487	4.52E-03	9.64E-02	-0.299321994	4.48E-03	8.97E-02
ENSMUSG00000024037	Wdr4	0.327262488	4.54E-03	9.68E-02	0.269456277	4.52E-03	9.02E-02
ENSMUSG00000021697	Depdc1b	0.518559275	4.61E-03	9.78E-02	0.336858201	4.53E-03	9.04E-02
ENSMUSG00000026185	Igfbp5	-0.204838526	4.63E-03	9.81E-02	-0.18888848	4.61E-03	9.15E-02
ENSMUSG00000038119	Cdon	-0.284016776	4.63E-03	9.82E-02	-0.244362353	4.60E-03	9.14E-02
ENSMUSG00000025439	Clns1a	0.250507196	4.64E-03	9.83E-02	0.222404442	4.62E-03	9.17E-02
ENSMUSG00000048562	Sp8	0.705973944	4.71E-03	9.92E-02	0.352168628	4.64E-03	9.20E-02
ENSMUSG00000018845	Unc45b	-0.469672954	4.72E-03	9.93E-02	-0.324988325	4.66E-03	9.21E-02
ENSMUSG00000026669	Mcm10	0.279812434	4.90E-03	1.02E-01	0.241301711	4.87E-03	9.53E-02
ENSMUSG00000071984	Fndc1	-0.602257394	4.94E-03	1.03E-01	-0.346289881	4.86E-03	9.51E-02
ENSMUSG00000028399	Ptprd	-0.231558009	5.09E-03	1.05E-01	-0.208561488	5.07E-03	9.81E-02
ENSMUSG00000030518	Fam189a1	-0.806273284	5.10E-03	1.05E-01	-0.345188777	5.09E-03	9.84E-02
ENSMUSG00000068748	Ptprz1	-0.690978088	5.13E-03	1.06E-01	-0.348730221	5.06E-03	9.80E-02
ENSMUSG00000020415	Pttg1	0.403801286	5.13E-03	1.06E-01	0.302359138	5.07E-03	9.81E-02
ENSMUSG00000030067	Foxp1	-0.322655789	5.14E-03	1.06E-01	-0.265683789	5.10E-03	9.85E-02
ENSMUSG00000045608	Dbx2	-1.152290948	5.30E-03	1.08E-01	-0.306225006	5.68E-03	1.06E-01
ENSMUSG00000028641	P3h1	-0.290878599	5.35E-03	1.09E-01	-0.247350553	5.32E-03	1.02E-01
ENSMUSG00000032060	Cryab	-0.580593831	5.40E-03	1.10E-01	-0.341229015	5.32E-03	1.02E-01
ENSMUSG00000036093	Arl5a	-0.291784666	5.40E-03	1.10E-01	-0.247816828	5.36E-03	1.02E-01
ENSMUSG00000015656	Hspa8	0.314658942	5.42E-03	1.10E-01	0.260825193	5.37E-03	1.02E-01
ENSMUSG00000043557	Mdga1	0.434745611	5.43E-03	1.10E-01	0.311833973	5.38E-03	1.02E-01
ENSMUSG00000021939	Ctsb	-0.227301743	5.45E-03	1.11E-01	-0.205151788	5.43E-03	1.03E-01
ENSMUSG00000029309	Sparcl1	-0.341378615	5.46E-03	1.11E-01	-0.274561484	5.41E-03	1.03E-01
ENSMUSG00000028737	Aldh4a1	0.537302463	5.49E-03	1.11E-01	0.335265917	5.40E-03	1.03E-01
ENSMUSG00000001865	Cpa3	-0.94157675	5.52E-03	1.12E-01	-0.329586238	5.63E-03	1.06E-01
ENSMUSG00000011256	Adam19	-0.252869633	5.57E-03	1.12E-01	-0.222937631	5.54E-03	1.05E-01
ENSMUSG00000024188	Luc7l	0.297178467	5.62E-03	1.13E-01	0.250615803	5.59E-03	1.05E-01
ENSMUSG00000006378	Gcat	0.291307026	5.63E-03	1.13E-01	0.247164479	5.60E-03	1.05E-01
ENSMUSG00000020034	Tcp11l2	-0.492507019	5.65E-03	1.13E-01	-0.326082438	5.57E-03	1.05E-01
ENSMUSG00000022176	Rem2	0.789787054	5.66E-03	1.13E-01	0.341526296	5.63E-03	1.06E-01
ENSMUSG00000004347	Pde1c	-0.743090008	5.66E-03	1.13E-01	-0.343688878	5.62E-03	1.05E-01
ENSMUSG00000029246	Ppat	0.289952593	5.70E-03	1.14E-01	0.246245386	5.67E-03	1.06E-01
ENSMUSG00000039103	Nexn	-0.431730211	5.81E-03	1.16E-01	-0.309472966	5.76E-03	1.07E-01
ENSMUSG00000026407	Cacna1s	-0.77011698	5.82E-03	1.16E-01	-0.341241166	5.80E-03	1.08E-01
ENSMUSG00000020427	Igfbp3	-0.23092795	5.85E-03	1.16E-01	-0.207427865	5.83E-03	1.08E-01
ENSMUSG00000023960	Enpp5	-0.553571038	5.86E-03	1.16E-01	-0.335423683	5.78E-03	1.08E-01
ENSMUSG00000032243	Itga11	-0.441743903	5.99E-03	1.18E-01	-0.311917673	5.91E-03	1.09E-01
ENSMUSG00000029781	Fkbp9	-0.210004824	6.15E-03	1.21E-01	-0.191813775	6.13E-03	1.13E-01
ENSMUSG00000019564	Arid3a	0.33679254	6.20E-03	1.21E-01	0.270688579	6.16E-03	1.13E-01
ENSMUSG00000030357	Fkbp4	0.23874079	6.24E-03	1.22E-01	0.212604899	6.21E-03	1.14E-01
ENSMUSG00000042436	Mfap4	-0.213000647	6.27E-03	1.22E-01	-0.19398624	6.25E-03	1.14E-01
ENSMUSG00000031636	Pdlim3	-0.605033988	6.30E-03	1.23E-01	-0.337985933	6.21E-03	1.14E-01
ENSMUSG00000076437	2700094K13Rik	0.242018861	6.39E-03	1.24E-01	0.214725244	6.37E-03	1.16E-01
ENSMUSG00000032374	Plod2	-0.254377513	6.42E-03	1.24E-01	-0.223024847	6.40E-03	1.16E-01
ENSMUSG00000001995	Sipa1l2	-0.268548184	6.42E-03	1.24E-01	-0.232175153	6.39E-03	1.16E-01
ENSMUSG00000028337	Coro2a	0.626601632	6.46E-03	1.25E-01	0.338161662	6.38E-03	1.16E-01
ENSMUSG00000028333	Anp32b	0.204760336	6.49E-03	1.25E-01	0.187622974	6.47E-03	1.17E-01
ENSMUSG00000042354	Gnl3	0.305258175	6.54E-03	1.26E-01	0.253693487	6.50E-03	1.17E-01
ENSMUSG00000041598	Cdc42ep4	0.252515129	6.56E-03	1.26E-01	0.221659614	6.53E-03	1.18E-01
ENSMUSG00000052336	Cx3cr1	-0.54831069	6.61E-03	1.27E-01	-0.330966124	6.52E-03	1.17E-01
ENSMUSG00000021270	Hsp90aa1	0.228921429	6.65E-03	1.27E-01	0.205343297	6.63E-03	1.19E-01
ENSMUSG00000033102	Cdc14b	0.348690836	6.66E-03	1.27E-01	0.275356482	6.62E-03	1.19E-01
ENSMUSG00000040118	Cacna2d1	-0.392137611	6.69E-03	1.28E-01	-0.293280861	6.63E-03	1.19E-01
ENSMUSG00000060913	Trim55	-0.522564915	6.73E-03	1.28E-01	-0.326761165	6.65E-03	1.19E-01
ENSMUSG00000022894	Adamts5	-0.50527233	6.77E-03	1.29E-01	-0.323771463	6.67E-03	1.19E-01
ENSMUSG00000091243	Vgll3	-0.505490317	6.77E-03	1.29E-01	-0.323714965	6.69E-03	1.19E-01
ENSMUSG00000053199	Arhgap20	-0.599992153	6.81E-03	1.29E-01	-0.334771446	6.73E-03	1.20E-01
ENSMUSG00000026950	Neb	-0.371543989	6.82E-03	1.29E-01	-0.284888596	6.77E-03	1.20E-01
ENSMUSG00000004897	Hdgf	0.19163505	6.87E-03	1.30E-01	0.177253104	6.85E-03	1.22E-01
ENSMUSG00000027875	Hmgcs2	-1.090856271	6.87E-03	1.30E-01	-0.300236771	7.28E-03	1.27E-01
ENSMUSG00000021186	Fbln5	-0.341660572	6.88E-03	1.30E-01	-0.271649803	6.82E-03	1.21E-01
ENSMUSG00000030609	Aen	0.37546052	6.91E-03	1.31E-01	0.286251279	6.86E-03	1.22E-01
ENSMUSG00000078812	Eif5a	0.225987212	6.97E-03	1.31E-01	0.203011994	6.94E-03	1.23E-01
ENSMUSG00000001473	Tubb6	-0.424531473	6.97E-03	1.31E-01	-0.303511187	6.88E-03	1.22E-01
ENSMUSG00000053141	Ptprt	-0.603878595	7.00E-03	1.32E-01	-0.334113336	6.90E-03	1.22E-01
ENSMUSG00000081752	Gm14680	0.27029752	7.00E-03	1.32E-01	0.232588039	6.98E-03	1.23E-01
ENSMUSG00000027978	Prss12	-0.699397555	7.11E-03	1.33E-01	-0.33498017	7.05E-03	1.24E-01
ENSMUSG00000035021	Baz1a	0.297972982	7.22E-03	1.35E-01	0.248631768	7.18E-03	1.26E-01
ENSMUSG00000042462	Dctpp1	0.284745527	7.23E-03	1.35E-01	0.241047444	7.19E-03	1.26E-01
ENSMUSG00000034007	Scaper	-0.385230377	7.25E-03	1.35E-01	-0.28925496	7.17E-03	1.25E-01
ENSMUSG00000030074	Gxylt2	-0.361742848	7.33E-03	1.36E-01	-0.279663086	7.28E-03	1.27E-01
ENSMUSG00000020042	Btbd11	-0.368656647	7.34E-03	1.36E-01	-0.282512599	7.29E-03	1.27E-01
ENSMUSG00000049382	Krt8	0.724773744	7.38E-03	1.37E-01	0.332556834	7.33E-03	1.27E-01
ENSMUSG00000019873	Reep3	-0.261940042	7.40E-03	1.37E-01	-0.226913093	7.37E-03	1.28E-01
ENSMUSG00000030772	Dkk3	-0.428224554	7.41E-03	1.37E-01	-0.303232626	7.33E-03	1.27E-01
ENSMUSG00000038526	Car14	0.327532433	7.48E-03	1.38E-01	0.263752074	7.43E-03	1.28E-01
ENSMUSG00000023505	Cdca3	0.327106762	7.50E-03	1.38E-01	0.263508392	7.44E-03	1.29E-01
ENSMUSG00000083396	Gm15542	0.301551643	7.53E-03	1.38E-01	0.250169403	7.49E-03	1.29E-01
ENSMUSG00000080002	Gm5566	0.389576695	7.61E-03	1.39E-01	0.289937655	7.56E-03	1.30E-01
ENSMUSG00000002870	Mcm2	0.198893619	7.64E-03	1.40E-01	0.182514585	7.62E-03	1.31E-01
ENSMUSG00000020534	Shmt1	0.261272706	7.68E-03	1.40E-01	0.226205282	7.65E-03	1.31E-01
ENSMUSG00000022476	Polr3h	0.403765077	7.69E-03	1.40E-01	0.294707099	7.62E-03	1.31E-01
ENSMUSG00000026483	Fam129a	-0.657034628	7.88E-03	1.43E-01	-0.331021139	7.79E-03	1.33E-01
ENSMUSG00000032648	Pygm	-0.643427112	7.88E-03	1.43E-01	-0.330810416	7.81E-03	1.33E-01
ENSMUSG00000028197	Col24a1	-0.758157779	7.98E-03	1.44E-01	-0.327445089	7.93E-03	1.34E-01
ENSMUSG00000042367	Gjb3	0.749759413	8.07E-03	1.45E-01	0.327252798	8.04E-03	1.36E-01
ENSMUSG00000020859	Spag9	-0.265948192	8.09E-03	1.45E-01	-0.228732269	8.05E-03	1.36E-01
ENSMUSG00000033910	Gucy1a3	-0.71355038	8.12E-03	1.46E-01	-0.328685823	8.06E-03	1.36E-01
ENSMUSG00000050234	Gja4	-0.601928055	8.14E-03	1.46E-01	-0.328229564	8.05E-03	1.36E-01
ENSMUSG00000021130	Galnt16	-0.35283988	8.15E-03	1.46E-01	-0.274195001	8.08E-03	1.36E-01
ENSMUSG00000018569	Cldn7	0.745770576	8.19E-03	1.46E-01	0.326786107	8.16E-03	1.37E-01
ENSMUSG00000032649	Colgalt2	-0.690334543	8.20E-03	1.46E-01	-0.329007812	8.12E-03	1.36E-01
ENSMUSG00000032698	Lmo2	0.446228196	8.22E-03	1.47E-01	0.305713692	8.15E-03	1.37E-01
ENSMUSG00000034648	Lrrn1	-0.275307814	8.29E-03	1.48E-01	-0.234220213	8.25E-03	1.38E-01
ENSMUSG00000030970	Ctbp2	0.259659647	8.30E-03	1.48E-01	0.224594755	8.26E-03	1.38E-01
ENSMUSG00000017499	Cdc6	0.259572983	8.44E-03	1.50E-01	0.224403047	8.41E-03	1.40E-01
ENSMUSG00000022205	Sub1	0.210087677	8.54E-03	1.51E-01	0.190470294	8.52E-03	1.41E-01
ENSMUSG00000068566	Myadm	-0.268875399	8.58E-03	1.51E-01	-0.230027579	8.55E-03	1.41E-01
ENSMUSG00000039824	Myl6b	-0.538806142	8.60E-03	1.52E-01	-0.321156627	8.50E-03	1.41E-01
ENSMUSG00000037813	D630003M21Rik	-0.352922032	8.63E-03	1.52E-01	-0.273316442	8.57E-03	1.42E-01
ENSMUSG00000031351	Zfp185	-0.562917996	8.66E-03	1.52E-01	-0.323393422	8.55E-03	1.41E-01
ENSMUSG00000074364	Ehd2	-0.278179646	8.67E-03	1.52E-01	-0.235496414	8.63E-03	1.42E-01
ENSMUSG00000083116	Gm13410	-0.35699014	8.68E-03	1.52E-01	-0.274933384	8.62E-03	1.42E-01
ENSMUSG00000048915	Efna5	-0.309601431	8.69E-03	1.53E-01	-0.252814834	8.65E-03	1.43E-01
ENSMUSG00000029817	Tra2a	0.318560026	8.71E-03	1.53E-01	0.257365715	8.65E-03	1.43E-01
ENSMUSG00000028487	Bnc2	-0.340649266	8.71E-03	1.53E-01	-0.267804673	8.65E-03	1.43E-01
ENSMUSG00000054728	Phactr1	-0.582118047	8.76E-03	1.53E-01	-0.324348932	8.67E-03	1.43E-01
ENSMUSG00000027848	Olfml3	-0.269826979	8.77E-03	1.53E-01	-0.230427107	8.72E-03	1.43E-01
ENSMUSG00000021037	Ahsa1	0.225429176	8.79E-03	1.54E-01	0.201374347	8.76E-03	1.43E-01
ENSMUSG00000052214	Opa3	0.408341412	8.86E-03	1.54E-01	0.293312779	8.76E-03	1.44E-01
ENSMUSG00000026974	Zmynd19	0.247763204	8.87E-03	1.55E-01	0.216452516	8.84E-03	1.44E-01
ENSMUSG00000046691	Chtf8	0.213240867	8.97E-03	1.56E-01	0.192546381	8.95E-03	1.46E-01
ENSMUSG00000055421	Pcdh9	-0.556756245	8.98E-03	1.56E-01	-0.321518197	8.88E-03	1.45E-01
ENSMUSG00000027356	Fermt1	0.462267182	9.00E-03	1.56E-01	0.307206389	8.90E-03	1.45E-01
ENSMUSG00000067578	Cbln4	0.68978972	9.01E-03	1.56E-01	0.324795607	8.93E-03	1.45E-01
ENSMUSG00000025316	Banp	0.505106425	9.06E-03	1.57E-01	0.315050715	8.95E-03	1.46E-01
ENSMUSG00000027832	Ptx3	-0.409970484	9.17E-03	1.58E-01	-0.293025107	9.10E-03	1.47E-01
ENSMUSG00000079243	Xirp1	-1.032554499	9.17E-03	1.58E-01	-0.291931745	9.59E-03	1.52E-01
ENSMUSG00000041703	Zic5	0.61317889	9.26E-03	1.59E-01	0.323592227	9.18E-03	1.48E-01
ENSMUSG00000049420	Tmem200a	-0.484284234	9.26E-03	1.59E-01	-0.310758437	9.18E-03	1.48E-01
ENSMUSG00000028581	Laptm5	-0.41075558	9.31E-03	1.60E-01	-0.292904769	9.23E-03	1.49E-01
ENSMUSG00000025161	Slc16a3	0.354124931	9.36E-03	1.60E-01	0.272534565	9.29E-03	1.49E-01
ENSMUSG00000044086	Lmod3	-0.526481934	9.37E-03	1.60E-01	-0.316823194	9.27E-03	1.49E-01
ENSMUSG00000062588	Gm6104	0.24471202	9.47E-03	1.61E-01	0.213991214	9.44E-03	1.51E-01
ENSMUSG00000078452	Raet1d	-0.690017954	9.61E-03	1.63E-01	-0.321909893	9.52E-03	1.52E-01
ENSMUSG00000058152	Chsy3	-0.716087012	9.68E-03	1.64E-01	-0.320404312	9.64E-03	1.53E-01
ENSMUSG00000071669	Snx29	-0.554668539	9.74E-03	1.65E-01	-0.318404648	9.64E-03	1.53E-01
ENSMUSG00000025809	Itgb1	-0.180648165	9.76E-03	1.65E-01	-0.16744105	9.73E-03	1.54E-01
ENSMUSG00000005220	Corin	-0.828282097	9.77E-03	1.65E-01	-0.311765428	9.80E-03	1.54E-01
ENSMUSG00000057457	Phex	-0.6516626	9.80E-03	1.65E-01	-0.321685082	9.72E-03	1.54E-01
ENSMUSG00000004730	Adgre1	-0.746005768	9.81E-03	1.65E-01	-0.31811083	9.79E-03	1.54E-01
ENSMUSG00000039904	Gpr37	-0.846928224	9.81E-03	1.65E-01	-0.309690678	9.90E-03	1.55E-01
ENSMUSG00000064373	Sepp1	-0.352432533	9.81E-03	1.65E-01	-0.271038497	9.73E-03	1.54E-01
ENSMUSG00000040152	Thbs1	-0.211709627	9.86E-03	1.66E-01	-0.190964195	9.84E-03	1.55E-01
ENSMUSG00000036875	Dna2	0.277127007	9.90E-03	1.66E-01	0.23360621	9.86E-03	1.55E-01
ENSMUSG00000024044	Epb4.1l3	-0.239252989	1.01E-02	1.69E-01	-0.209913844	1.01E-02	1.58E-01
ENSMUSG00000045930	Clec14a	-0.347780692	1.02E-02	1.69E-01	-0.268464349	1.01E-02	1.58E-01
ENSMUSG00000028741	Mrto4	0.331972172	1.04E-02	1.71E-01	0.261300831	1.03E-02	1.60E-01
ENSMUSG00000014077	Chp1	0.246616082	1.04E-02	1.72E-01	0.21453332	1.04E-02	1.60E-01
ENSMUSG00000027803	Wwtr1	-0.229203369	1.05E-02	1.72E-01	-0.202940711	1.04E-02	1.61E-01
ENSMUSG00000043943	Naalad2	-0.992873133	1.05E-02	1.73E-01	-0.289356101	1.09E-02	1.65E-01
ENSMUSG00000026605	Cenpf	0.23215832	1.05E-02	1.73E-01	0.204934953	1.05E-02	1.61E-01
ENSMUSG00000015112	Slc25a13	0.296405048	1.05E-02	1.73E-01	0.243649798	1.05E-02	1.61E-01
ENSMUSG00000042082	Arsb	-0.299535569	1.05E-02	1.73E-01	-0.2452791	1.05E-02	1.61E-01
ENSMUSG00000073705	Apitd1	0.448075843	1.06E-02	1.74E-01	0.299621667	1.05E-02	1.62E-01
ENSMUSG00000022440	C1qtnf6	-0.280034852	1.06E-02	1.74E-01	-0.234553496	1.06E-02	1.62E-01
ENSMUSG00000067367	Lyar	0.258795056	1.07E-02	1.75E-01	0.221980359	1.07E-02	1.63E-01
ENSMUSG00000038074	Fkbp14	-0.311688981	1.07E-02	1.75E-01	-0.251219044	1.07E-02	1.63E-01
ENSMUSG00000021318	Gli3	-0.330613065	1.08E-02	1.76E-01	-0.260110516	1.07E-02	1.64E-01
ENSMUSG00000092029	Gm9027	0.59825818	1.08E-02	1.76E-01	0.316979182	1.07E-02	1.63E-01
ENSMUSG00000028044	Cks1b	0.223018469	1.08E-02	1.76E-01	0.198498313	1.08E-02	1.64E-01
ENSMUSG00000038370	Pcp4l1	1.08975885	1.09E-02	1.77E-01	0.275003196	1.16E-02	1.72E-01
ENSMUSG00000002908	Kcnn1	0.695234739	1.09E-02	1.77E-01	0.315822769	1.08E-02	1.65E-01
ENSMUSG00000042401	Crtac1	-0.675045546	1.09E-02	1.77E-01	-0.316301862	1.09E-02	1.65E-01
ENSMUSG00000030470	Csrp3	-1.022613709	1.10E-02	1.78E-01	-0.282958634	1.15E-02	1.71E-01
ENSMUSG00000044134	Fam109a	0.260598357	1.10E-02	1.78E-01	0.222817589	1.10E-02	1.66E-01
ENSMUSG00000038702	Dsel	-0.396951242	1.13E-02	1.81E-01	-0.284445036	1.12E-02	1.68E-01
ENSMUSG00000026000	Lancl1	-0.251347442	1.13E-02	1.81E-01	-0.2168755	1.13E-02	1.69E-01
ENSMUSG00000027827	Kcnab1	-0.615346887	1.13E-02	1.81E-01	-0.315354123	1.12E-02	1.69E-01
ENSMUSG00000034382	AI661453	0.475152662	1.14E-02	1.82E-01	0.30295855	1.13E-02	1.69E-01
ENSMUSG00000031714	Gab1	-0.225540943	1.14E-02	1.82E-01	-0.199901301	1.14E-02	1.70E-01
ENSMUSG00000049551	Fzd9	-0.543160123	1.16E-02	1.83E-01	-0.311126758	1.15E-02	1.71E-01
ENSMUSG00000027566	Psma7	0.198403763	1.17E-02	1.84E-01	0.180383424	1.16E-02	1.72E-01
ENSMUSG00000032531	Amotl2	-0.213067787	1.17E-02	1.84E-01	-0.191054469	1.16E-02	1.72E-01
ENSMUSG00000025219	Fgf8	0.80580302	1.17E-02	1.85E-01	0.304245424	1.18E-02	1.73E-01
ENSMUSG00000040459	Arglu1	0.274949643	1.18E-02	1.85E-01	0.230609993	1.17E-02	1.73E-01
ENSMUSG00000002324	Rec8	-1.18550309	1.18E-02	1.86E-01	-0.257784022	1.29E-02	1.84E-01
ENSMUSG00000060639	Hist1h4i	0.615162393	1.19E-02	1.86E-01	0.313347117	1.18E-02	1.73E-01
ENSMUSG00000057880	Abat	-0.227741651	1.20E-02	1.87E-01	-0.201066053	1.20E-02	1.75E-01
ENSMUSG00000030528	Blm	0.247386735	1.20E-02	1.88E-01	0.213885978	1.20E-02	1.76E-01
ENSMUSG00000044550	Tceal3	-0.445858797	1.21E-02	1.89E-01	-0.295399118	1.20E-02	1.76E-01
ENSMUSG00000086427	Hoxa11os	0.254875966	1.22E-02	1.89E-01	0.218443707	1.21E-02	1.77E-01
ENSMUSG00000042834	Nrep	-0.196409705	1.23E-02	1.90E-01	-0.178669494	1.22E-02	1.78E-01
ENSMUSG00000047907	Tshz2	-0.275394895	1.23E-02	1.91E-01	-0.230406253	1.23E-02	1.78E-01
ENSMUSG00000025577	Cbx2	0.264098767	1.24E-02	1.91E-01	0.223845826	1.23E-02	1.79E-01
ENSMUSG00000013415	Igf2bp1	0.309521211	1.24E-02	1.91E-01	0.248218668	1.23E-02	1.79E-01
ENSMUSG00000056612	Ppp1r14b	0.267217209	1.24E-02	1.92E-01	0.225613287	1.24E-02	1.79E-01
ENSMUSG00000022382	Wnt7b	0.320726961	1.25E-02	1.92E-01	0.253387746	1.24E-02	1.80E-01
ENSMUSG00000024130	Abca3	-0.432176425	1.26E-02	1.94E-01	-0.291316308	1.25E-02	1.80E-01
ENSMUSG00000057497	Fam136a	0.240756085	1.26E-02	1.94E-01	0.209282095	1.26E-02	1.82E-01
ENSMUSG00000061330	Gm11361	0.226765304	1.27E-02	1.95E-01	0.200032439	1.27E-02	1.82E-01
ENSMUSG00000003662	Ciao1	0.339362973	1.27E-02	1.95E-01	0.261229085	1.26E-02	1.82E-01
ENSMUSG00000037876	Jmjd1c	-0.23782458	1.28E-02	1.96E-01	-0.207309568	1.27E-02	1.83E-01
ENSMUSG00000054720	Lrrc8c	-0.298244978	1.28E-02	1.96E-01	-0.242169827	1.27E-02	1.83E-01
ENSMUSG00000100153	Gm5601	0.236241473	1.28E-02	1.96E-01	0.2062372	1.28E-02	1.84E-01
ENSMUSG00000025576	Rbfox3	0.665945428	1.28E-02	1.96E-01	0.309017841	1.28E-02	1.83E-01
ENSMUSG00000036699	Zcchc12	-0.472600557	1.29E-02	1.97E-01	-0.298766022	1.27E-02	1.83E-01
ENSMUSG00000039985	Fam60a	0.405539928	1.29E-02	1.97E-01	0.283843189	1.28E-02	1.83E-01
ENSMUSG00000082896	Gm5844	0.257748905	1.29E-02	1.97E-01	0.219658402	1.29E-02	1.84E-01
ENSMUSG00000029651	Mtus2	-0.570371876	1.31E-02	2.00E-01	-0.30787408	1.30E-02	1.86E-01
ENSMUSG00000027878	Notch2	-0.206035457	1.33E-02	2.01E-01	-0.185307877	1.33E-02	1.88E-01
ENSMUSG00000021469	Msx2	0.365911519	1.34E-02	2.01E-01	0.270528608	1.33E-02	1.88E-01
ENSMUSG00000006651	Aplp1	-0.297946141	1.35E-02	2.02E-01	-0.241351127	1.34E-02	1.89E-01
ENSMUSG00000015396	Cd83	-0.485879003	1.35E-02	2.03E-01	-0.299352131	1.33E-02	1.88E-01
ENSMUSG00000021895	Arhgef3	-0.357773437	1.35E-02	2.03E-01	-0.267317318	1.34E-02	1.89E-01
ENSMUSG00000018678	Sp2	0.295536194	1.35E-02	2.03E-01	0.240054256	1.35E-02	1.89E-01
ENSMUSG00000043587	Pxylp1	-0.355488849	1.36E-02	2.04E-01	-0.26631371	1.35E-02	1.90E-01
ENSMUSG00000062031	Athl1	-0.304409097	1.36E-02	2.04E-01	-0.244378341	1.36E-02	1.90E-01
ENSMUSG00000079225	Gm9531	0.183249797	1.37E-02	2.05E-01	0.168237492	1.37E-02	1.91E-01
ENSMUSG00000006715	Gmnn	0.260472561	1.37E-02	2.05E-01	0.220678432	1.37E-02	1.91E-01
ENSMUSG00000067276	Capn6	-0.245340998	1.38E-02	2.05E-01	-0.21149468	1.37E-02	1.91E-01
ENSMUSG00000030245	Golt1b	0.356389424	1.38E-02	2.05E-01	0.266444667	1.37E-02	1.91E-01
ENSMUSG00000029810	Tmem176b	-0.238972359	1.39E-02	2.06E-01	-0.207385877	1.38E-02	1.92E-01
ENSMUSG00000022682	Rrn3	0.210924285	1.40E-02	2.07E-01	0.188517228	1.39E-02	1.93E-01
ENSMUSG00000041592	Sdk2	-0.458214983	1.40E-02	2.07E-01	-0.293664962	1.39E-02	1.93E-01
ENSMUSG00000034981	Parm1	-0.266975363	1.40E-02	2.07E-01	-0.224274624	1.39E-02	1.93E-01
ENSMUSG00000034928	Rnf44	0.242052599	1.40E-02	2.07E-01	0.209287322	1.39E-02	1.93E-01
ENSMUSG00000024548	Setbp1	-0.225951148	1.40E-02	2.07E-01	-0.198796987	1.40E-02	1.94E-01
ENSMUSG00000025993	Slc40a1	-0.556748394	1.41E-02	2.07E-01	-0.304562758	1.39E-02	1.93E-01
ENSMUSG00000028882	Ppp1r8	0.205912429	1.42E-02	2.08E-01	0.184887893	1.41E-02	1.95E-01
ENSMUSG00000064246	Chil1	-0.997223476	1.44E-02	2.10E-01	-0.270810455	1.50E-02	2.02E-01
ENSMUSG00000083668	Gm5648	0.249375928	1.44E-02	2.11E-01	0.213570257	1.44E-02	1.97E-01
ENSMUSG00000057541	Pus7	0.282018335	1.45E-02	2.11E-01	0.232179989	1.44E-02	1.97E-01
ENSMUSG00000033278	Ptprm	-0.331027108	1.45E-02	2.11E-01	-0.255480851	1.44E-02	1.97E-01
ENSMUSG00000024985	Tcf7l2	-0.272553873	1.45E-02	2.11E-01	-0.227023593	1.44E-02	1.98E-01
ENSMUSG00000031917	Nip7	0.254936906	1.46E-02	2.12E-01	0.216834097	1.45E-02	1.98E-01
ENSMUSG00000100441	Gm7266	0.213497297	1.47E-02	2.14E-01	0.189992615	1.47E-02	2.00E-01
ENSMUSG00000061462	Obscn	-0.690823569	1.48E-02	2.14E-01	-0.301095496	1.47E-02	2.00E-01
ENSMUSG00000031609	Sap30	0.325842582	1.48E-02	2.14E-01	0.252956649	1.47E-02	2.00E-01
ENSMUSG00000028693	Nasp	0.167017495	1.49E-02	2.15E-01	0.155234501	1.48E-02	2.01E-01
ENSMUSG00000025780	Itih5	-0.458037639	1.49E-02	2.15E-01	-0.291680116	1.48E-02	2.00E-01
ENSMUSG00000097537	2610020C07Rik	-1.115110147	1.50E-02	2.16E-01	-0.253399972	1.60E-02	2.10E-01
ENSMUSG00000022799	Arhgap31	-0.294267996	1.50E-02	2.16E-01	-0.23807627	1.49E-02	2.02E-01
ENSMUSG00000018474	Chd3	-0.186640954	1.50E-02	2.17E-01	-0.170429051	1.50E-02	2.03E-01
ENSMUSG00000024621	Csf1r	-0.473283914	1.51E-02	2.17E-01	-0.293790021	1.49E-02	2.02E-01
ENSMUSG00000078521	Aunip	0.536501643	1.51E-02	2.17E-01	0.300488656	1.50E-02	2.02E-01
ENSMUSG00000000171	Sdhd	0.20037721	1.51E-02	2.17E-01	0.180547876	1.51E-02	2.03E-01
ENSMUSG00000001435	Col18a1	0.216247446	1.52E-02	2.18E-01	0.191703825	1.51E-02	2.03E-01
ENSMUSG00000023118	Sympk	0.248013101	1.52E-02	2.18E-01	0.212262699	1.51E-02	2.03E-01
ENSMUSG00000047613	A430005L14Rik	0.289807775	1.52E-02	2.18E-01	0.235604877	1.52E-02	2.04E-01
ENSMUSG00000031826	Usp10	0.204154248	1.53E-02	2.18E-01	0.183197958	1.53E-02	2.04E-01
ENSMUSG00000062866	Phactr2	-0.250782936	1.53E-02	2.19E-01	-0.213857991	1.53E-02	2.04E-01
ENSMUSG00000030849	Fgfr2	-0.231062338	1.53E-02	2.19E-01	-0.201522961	1.53E-02	2.04E-01
ENSMUSG00000005397	Nid1	-0.221702968	1.53E-02	2.19E-01	-0.195335541	1.53E-02	2.04E-01
ENSMUSG00000029108	Pcdh7	-0.294992981	1.53E-02	2.19E-01	-0.238101196	1.53E-02	2.04E-01
ENSMUSG00000039579	Grin3a	-0.535138138	1.53E-02	2.19E-01	-0.299674627	1.52E-02	2.04E-01
ENSMUSG00000026509	Capn2	-0.1962237	1.54E-02	2.19E-01	-0.177448752	1.53E-02	2.05E-01
ENSMUSG00000021728	Emb	0.397434799	1.54E-02	2.19E-01	0.277249399	1.52E-02	2.04E-01
ENSMUSG00000038872	Zfhx3	-0.280086942	1.54E-02	2.19E-01	-0.23041628	1.53E-02	2.05E-01
ENSMUSG00000026646	Suv39h2	0.274158267	1.54E-02	2.19E-01	0.227180462	1.54E-02	2.05E-01
ENSMUSG00000052305	Hbb-bs	-0.320123383	1.55E-02	2.20E-01	-0.249724408	1.54E-02	2.05E-01
ENSMUSG00000028845	Tekt2	-0.80591587	1.55E-02	2.20E-01	-0.288981453	1.57E-02	2.07E-01
ENSMUSG00000090659	Zfp493	0.704418751	1.55E-02	2.20E-01	0.29763208	1.55E-02	2.06E-01
ENSMUSG00000051920	Rspo2	0.562943663	1.56E-02	2.20E-01	0.300520905	1.55E-02	2.06E-01
ENSMUSG00000027376	Prom2	0.710163952	1.56E-02	2.20E-01	0.297150386	1.56E-02	2.06E-01
ENSMUSG00000025352	Gdf11	0.21701393	1.56E-02	2.20E-01	0.192046698	1.56E-02	2.06E-01
ENSMUSG00000027712	Anxa5	-0.213079811	1.56E-02	2.21E-01	-0.189334498	1.56E-02	2.07E-01
ENSMUSG00000029247	Paics	0.177464566	1.57E-02	2.21E-01	0.163249901	1.56E-02	2.07E-01
ENSMUSG00000000628	Hk2	0.302288769	1.57E-02	2.21E-01	0.24135455	1.56E-02	2.07E-01
ENSMUSG00000026728	Vim	-0.168592903	1.57E-02	2.21E-01	-0.156307182	1.57E-02	2.07E-01
ENSMUSG00000013584	Aldh1a2	-0.885627146	1.57E-02	2.21E-01	-0.279446422	1.59E-02	2.10E-01
ENSMUSG00000028884	Rpa2	0.222652587	1.58E-02	2.22E-01	0.195772898	1.57E-02	2.08E-01
ENSMUSG00000028328	Tmod1	-0.608366357	1.58E-02	2.22E-01	-0.30058198	1.57E-02	2.07E-01
ENSMUSG00000032815	Fanca	0.364926653	1.58E-02	2.22E-01	0.266622435	1.57E-02	2.07E-01
ENSMUSG00000027487	Cdk5rap1	-0.424601788	1.58E-02	2.22E-01	-0.283189051	1.57E-02	2.07E-01
ENSMUSG00000073684	Faap20	0.254502433	1.59E-02	2.23E-01	0.215728176	1.58E-02	2.09E-01
ENSMUSG00000025204	Ndufb8	0.231728767	1.59E-02	2.23E-01	0.201652572	1.59E-02	2.09E-01
ENSMUSG00000020021	Fgd6	0.328480557	1.60E-02	2.24E-01	0.252732592	1.59E-02	2.09E-01
ENSMUSG00000045690	Wdr89	0.179947935	1.61E-02	2.25E-01	0.165054678	1.61E-02	2.10E-01
ENSMUSG00000013629	Cad	0.193037904	1.62E-02	2.26E-01	0.174841853	1.62E-02	2.11E-01
ENSMUSG00000046714	Foxc2	-0.691945113	1.62E-02	2.26E-01	-0.296285748	1.62E-02	2.11E-01
ENSMUSG00000062210	Tnfaip8	-0.238849567	1.63E-02	2.27E-01	-0.205987519	1.63E-02	2.12E-01
ENSMUSG00000074643	Cpne1	0.265699093	1.63E-02	2.27E-01	0.221886245	1.63E-02	2.12E-01
ENSMUSG00000035268	Pkig	0.312927912	1.64E-02	2.27E-01	0.245606494	1.63E-02	2.12E-01
ENSMUSG00000011752	Pgam1	0.301930896	1.64E-02	2.27E-01	0.24050787	1.63E-02	2.12E-01
ENSMUSG00000050370	Ch25h	-0.816069402	1.64E-02	2.27E-01	-0.284777644	1.66E-02	2.14E-01
ENSMUSG00000024097	Srsf7	0.192563396	1.64E-02	2.28E-01	0.174430595	1.64E-02	2.13E-01
ENSMUSG00000036523	Greb1	0.398052227	1.64E-02	2.28E-01	0.275693367	1.63E-02	2.12E-01
ENSMUSG00000026471	Mr1	-0.491733399	1.65E-02	2.28E-01	-0.293100188	1.63E-02	2.12E-01
ENSMUSG00000021835	Bmp4	0.264200379	1.65E-02	2.28E-01	0.220929782	1.64E-02	2.13E-01
ENSMUSG00000006205	Htra1	-0.464362467	1.65E-02	2.28E-01	-0.289437771	1.63E-02	2.12E-01
ENSMUSG00000057863	Rpl36	0.648690277	1.65E-02	2.28E-01	0.297519163	1.64E-02	2.13E-01
ENSMUSG00000003644	Rps6ka1	0.398649065	1.66E-02	2.29E-01	0.275596609	1.65E-02	2.13E-01
ENSMUSG00000042650	Alkbh5	0.242409656	1.66E-02	2.29E-01	0.208016988	1.66E-02	2.14E-01
ENSMUSG00000032249	Anp32a	0.174631212	1.67E-02	2.29E-01	0.160820741	1.66E-02	2.14E-01
ENSMUSG00000104913	RP24-324L19.3	0.191129489	1.67E-02	2.30E-01	0.173284431	1.67E-02	2.15E-01
ENSMUSG00000019539	Rcn3	-0.205349326	1.67E-02	2.30E-01	-0.183526224	1.67E-02	2.15E-01
ENSMUSG00000060152	Pop5	0.361426653	1.67E-02	2.30E-01	0.264158975	1.67E-02	2.15E-01
ENSMUSG00000019055	Plod1	-0.250310661	1.68E-02	2.31E-01	-0.212682439	1.68E-02	2.15E-01
ENSMUSG00000020473	Aebp1	-0.36457157	1.69E-02	2.31E-01	-0.265005345	1.68E-02	2.16E-01
ENSMUSG00000019990	Pde7b	-0.409851456	1.69E-02	2.31E-01	-0.277871413	1.68E-02	2.16E-01
ENSMUSG00000050069	Grem2	-0.571939425	1.69E-02	2.32E-01	-0.297175256	1.68E-02	2.16E-01
ENSMUSG00000057455	Rit2	-1.154256823	1.70E-02	2.32E-01	-0.241127333	1.84E-02	2.28E-01
ENSMUSG00000027933	Ints3	0.191402944	1.70E-02	2.32E-01	0.173408812	1.69E-02	2.17E-01
ENSMUSG00000057230	Aak1	-0.204569228	1.70E-02	2.32E-01	-0.182884402	1.70E-02	2.17E-01
ENSMUSG00000025232	Hexa	-0.277170261	1.70E-02	2.32E-01	-0.227623619	1.69E-02	2.17E-01
ENSMUSG00000018446	C1qbp	0.215335467	1.70E-02	2.32E-01	0.190315443	1.70E-02	2.17E-01
ENSMUSG00000053801	Grwd1	0.268506208	1.70E-02	2.32E-01	0.222945831	1.70E-02	2.17E-01
ENSMUSG00000025353	Ormdl2	0.405732102	1.71E-02	2.32E-01	0.276608831	1.70E-02	2.17E-01
ENSMUSG00000033149	Phldb2	-0.189816728	1.71E-02	2.33E-01	-0.172196171	1.71E-02	2.17E-01
ENSMUSG00000032452	Clstn2	-0.401182848	1.71E-02	2.33E-01	-0.275388614	1.70E-02	2.17E-01
ENSMUSG00000025083	Afap1l2	-0.637459589	1.72E-02	2.33E-01	-0.296014692	1.71E-02	2.17E-01
ENSMUSG00000027404	Snrpb	0.189150729	1.73E-02	2.34E-01	0.171662795	1.72E-02	2.19E-01
ENSMUSG00000039782	Cpeb2	-0.660695673	1.74E-02	2.34E-01	-0.294519951	1.73E-02	2.19E-01
ENSMUSG00000036898	Zfp157	-0.28397653	1.75E-02	2.36E-01	-0.230784504	1.74E-02	2.20E-01
ENSMUSG00000030022	Adamts9	-0.353712773	1.75E-02	2.36E-01	-0.260543563	1.74E-02	2.20E-01
ENSMUSG00000064080	Fbln2	-0.25064189	1.77E-02	2.38E-01	-0.21238719	1.76E-02	2.22E-01
ENSMUSG00000050244	Heatr1	0.218430883	1.77E-02	2.38E-01	0.192128854	1.77E-02	2.22E-01
ENSMUSG00000047181	Samd14	0.214368095	1.77E-02	2.38E-01	0.189393743	1.77E-02	2.22E-01
ENSMUSG00000033684	Qsox1	-0.266463043	1.77E-02	2.38E-01	-0.221358474	1.77E-02	2.22E-01
ENSMUSG00000054256	Msi1	0.249635603	1.78E-02	2.38E-01	0.211727589	1.77E-02	2.23E-01
ENSMUSG00000095597	Gm6472	0.172693389	1.78E-02	2.38E-01	0.159057076	1.78E-02	2.23E-01
ENSMUSG00000030730	Atp2a1	-0.316599557	1.78E-02	2.38E-01	-0.245817713	1.77E-02	2.23E-01
ENSMUSG00000079419	Ms4a6c	-1.039446125	1.79E-02	2.39E-01	-0.252585309	1.88E-02	2.31E-01
ENSMUSG00000026721	Rabgap1l	-0.35136538	1.80E-02	2.40E-01	-0.259208615	1.79E-02	2.24E-01
ENSMUSG00000035357	Pdzrn3	-0.349069041	1.80E-02	2.40E-01	-0.258371842	1.79E-02	2.24E-01
ENSMUSG00000037892	Pcdh18	-0.253851836	1.80E-02	2.40E-01	-0.214071224	1.79E-02	2.24E-01
ENSMUSG00000015217	Hmgb3	0.212130784	1.80E-02	2.40E-01	0.187748434	1.80E-02	2.25E-01
ENSMUSG00000037266	Rsrp1	0.396717804	1.80E-02	2.40E-01	0.27292093	1.79E-02	2.24E-01
ENSMUSG00000036545	Adamts2	-0.615942677	1.81E-02	2.41E-01	-0.294074547	1.80E-02	2.25E-01
ENSMUSG00000029207	Apbb2	-0.251049247	1.81E-02	2.41E-01	-0.212378549	1.80E-02	2.25E-01
ENSMUSG00000037949	Ano10	-0.275503484	1.82E-02	2.42E-01	-0.22589063	1.81E-02	2.26E-01
ENSMUSG00000027242	Wdr76	0.329059383	1.82E-02	2.42E-01	0.250526152	1.82E-02	2.26E-01
ENSMUSG00000032334	Loxl1	-0.26622229	1.83E-02	2.43E-01	-0.220846817	1.83E-02	2.27E-01
ENSMUSG00000054580	Pla2r1	0.839990029	1.83E-02	2.43E-01	0.275743025	1.86E-02	2.29E-01
ENSMUSG00000005667	Mthfd2	0.278193127	1.83E-02	2.43E-01	0.227190307	1.83E-02	2.27E-01
ENSMUSG00000027624	Epb4.1l1	-0.248525702	1.84E-02	2.43E-01	-0.210752344	1.83E-02	2.27E-01
ENSMUSG00000051451	Crebzf	0.268651359	1.84E-02	2.44E-01	0.222071337	1.84E-02	2.28E-01
ENSMUSG00000026678	Rgs5	-0.861444873	1.85E-02	2.44E-01	-0.272829412	1.88E-02	2.31E-01
ENSMUSG00000035495	Tstd2	0.304597002	1.85E-02	2.44E-01	0.239895698	1.84E-02	2.28E-01
ENSMUSG00000032231	Anxa2	-0.225043942	1.86E-02	2.44E-01	-0.196125356	1.85E-02	2.28E-01
ENSMUSG00000026701	Prdx6	0.195302483	1.86E-02	2.45E-01	0.17575015	1.86E-02	2.29E-01
ENSMUSG00000047910	Pcdhb16	-0.775253639	1.87E-02	2.45E-01	-0.281594528	1.88E-02	2.31E-01
ENSMUSG00000061353	Cxcl12	-0.275186152	1.87E-02	2.46E-01	-0.225365669	1.87E-02	2.30E-01
ENSMUSG00000030654	Arl6ip1	0.231556395	1.87E-02	2.46E-01	0.200208939	1.87E-02	2.30E-01
ENSMUSG00000003458	Ncstn	-0.232475249	1.88E-02	2.46E-01	-0.200765264	1.87E-02	2.30E-01
ENSMUSG00000026622	Nek2	0.241808456	1.88E-02	2.47E-01	0.206488364	1.88E-02	2.31E-01
ENSMUSG00000028184	Adgrl2	-0.184512199	1.88E-02	2.47E-01	-0.167796231	1.88E-02	2.31E-01
ENSMUSG00000080875	Gm7332	0.227616674	1.90E-02	2.48E-01	0.197596527	1.89E-02	2.32E-01
ENSMUSG00000026917	Wdr5	0.194220725	1.90E-02	2.48E-01	0.174867944	1.90E-02	2.32E-01
ENSMUSG00000028033	Kcnq5	-0.66415072	1.90E-02	2.48E-01	-0.289597066	1.90E-02	2.32E-01
ENSMUSG00000062760	1810041L15Rik	-0.56593466	1.91E-02	2.49E-01	-0.291769778	1.89E-02	2.32E-01
ENSMUSG00000045284	Dcaf12l1	-0.431857871	1.91E-02	2.49E-01	-0.279065698	1.90E-02	2.32E-01
ENSMUSG00000030768	Disp1	-0.260848696	1.91E-02	2.49E-01	-0.217387475	1.90E-02	2.32E-01
ENSMUSG00000021684	Pde8b	-0.804674701	1.91E-02	2.49E-01	-0.277238992	1.93E-02	2.35E-01
ENSMUSG00000001334	Fndc5	-0.307626591	1.92E-02	2.49E-01	-0.240657676	1.91E-02	2.33E-01
ENSMUSG00000027285	Haus2	0.324960022	1.93E-02	2.50E-01	0.24783568	1.92E-02	2.34E-01
ENSMUSG00000003868	Ruvbl2	0.212092262	1.94E-02	2.51E-01	0.187238032	1.93E-02	2.34E-01
ENSMUSG00000035960	Apex1	0.191982189	1.94E-02	2.51E-01	0.173132962	1.94E-02	2.35E-01
ENSMUSG00000020583	Matn3	-0.711994102	1.94E-02	2.51E-01	-0.2852129	1.94E-02	2.35E-01
ENSMUSG00000033595	Lgi3	-0.610621674	1.94E-02	2.51E-01	-0.290714189	1.93E-02	2.35E-01
ENSMUSG00000042286	Stab1	-0.320457576	1.95E-02	2.52E-01	-0.24581587	1.94E-02	2.35E-01
ENSMUSG00000026100	Mstn	-0.617648771	1.95E-02	2.52E-01	-0.290273263	1.94E-02	2.35E-01
ENSMUSG00000038587	Akap12	-0.258279716	1.95E-02	2.52E-01	-0.215694853	1.95E-02	2.36E-01
ENSMUSG00000003469	Phyhip	-0.583056243	1.96E-02	2.52E-01	-0.290756031	1.94E-02	2.35E-01
ENSMUSG00000057143	Trim12c	-0.475216011	1.96E-02	2.53E-01	-0.284830848	1.95E-02	2.36E-01
ENSMUSG00000038894	Irs2	-0.237699537	1.96E-02	2.53E-01	-0.203595241	1.96E-02	2.37E-01
ENSMUSG00000017466	Timp2	-0.182232809	1.97E-02	2.53E-01	-0.165880616	1.97E-02	2.37E-01
ENSMUSG00000032135	Mcam	-0.270428265	1.98E-02	2.54E-01	-0.222176044	1.97E-02	2.37E-01
ENSMUSG00000062694	Cav3	-0.884687617	1.98E-02	2.54E-01	-0.265965487	2.02E-02	2.41E-01
ENSMUSG00000030007	Cct7	0.190947161	1.98E-02	2.54E-01	0.172278631	1.97E-02	2.38E-01
ENSMUSG00000046768	Rhoj	-0.333536956	1.98E-02	2.54E-01	-0.250689159	1.97E-02	2.37E-01
ENSMUSG00000050240	Hic2	0.272774343	2.00E-02	2.55E-01	0.223279602	1.99E-02	2.39E-01
ENSMUSG00000027797	Dclk1	-0.227556468	2.01E-02	2.56E-01	-0.197073746	2.01E-02	2.40E-01
ENSMUSG00000028848	Gpn2	0.41993553	2.01E-02	2.56E-01	0.275111831	2.00E-02	2.39E-01
ENSMUSG00000036885	Arhgef26	-0.408728693	2.02E-02	2.57E-01	-0.272595872	2.01E-02	2.40E-01
ENSMUSG00000061048	Cdh3	0.202974503	2.02E-02	2.57E-01	0.180693318	2.02E-02	2.41E-01
ENSMUSG00000039646	Vasn	-0.228880494	2.03E-02	2.58E-01	-0.197835353	2.02E-02	2.41E-01
ENSMUSG00000023186	Vwa5a	-0.443839194	2.04E-02	2.59E-01	-0.279135455	2.02E-02	2.41E-01
ENSMUSG00000040666	Sh3bgr	-1.066180803	2.04E-02	2.59E-01	-0.241219773	2.15E-02	2.50E-01
ENSMUSG00000047786	Lix1	0.362673697	2.04E-02	2.59E-01	0.260072204	2.03E-02	2.42E-01
ENSMUSG00000039911	Spsb1	-0.332901017	2.05E-02	2.59E-01	-0.249774369	2.04E-02	2.42E-01
ENSMUSG00000029005	Draxin	0.952201481	2.05E-02	2.59E-01	0.255291706	2.11E-02	2.47E-01
ENSMUSG00000027018	Hat1	0.221405782	2.05E-02	2.59E-01	0.192976399	2.04E-02	2.43E-01
ENSMUSG00000028036	Ptgfr	-0.570793812	2.05E-02	2.60E-01	-0.288510586	2.04E-02	2.42E-01
ENSMUSG00000045658	Pid1	-0.459612933	2.07E-02	2.61E-01	-0.280855463	2.06E-02	2.44E-01
ENSMUSG00000003070	Efna2	0.252562313	2.07E-02	2.61E-01	0.211797787	2.07E-02	2.44E-01
ENSMUSG00000033227	Wnt6	0.306822255	2.08E-02	2.61E-01	0.238956353	2.07E-02	2.44E-01
ENSMUSG00000058665	En1	0.514067861	2.08E-02	2.62E-01	0.285935392	2.07E-02	2.44E-01
ENSMUSG00000058145	Adamts17	-0.237225018	2.09E-02	2.62E-01	-0.202717839	2.08E-02	2.45E-01
ENSMUSG00000028519	Dab1	-0.345996925	2.09E-02	2.62E-01	-0.254029032	2.08E-02	2.45E-01
ENSMUSG00000021707	Dhfr	0.212918602	2.09E-02	2.62E-01	0.187228483	2.09E-02	2.46E-01
ENSMUSG00000025880	Smad7	0.333544824	2.10E-02	2.63E-01	0.249475211	2.09E-02	2.46E-01
ENSMUSG00000037621	Atoh8	0.357484395	2.12E-02	2.64E-01	0.257581462	2.11E-02	2.47E-01
ENSMUSG00000027309	4930402H24Rik	-0.251644076	2.12E-02	2.64E-01	-0.211040622	2.11E-02	2.47E-01
ENSMUSG00000067161	Gm5560	0.261198196	2.13E-02	2.65E-01	0.216298019	2.12E-02	2.48E-01
ENSMUSG00000027160	Ccdc34	0.255292138	2.14E-02	2.66E-01	0.212983031	2.13E-02	2.49E-01
ENSMUSG00000053062	Jam2	-0.632861512	2.15E-02	2.67E-01	-0.284907008	2.14E-02	2.49E-01
ENSMUSG00000015672	Mrpl32	0.309107585	2.16E-02	2.68E-01	0.239236394	2.15E-02	2.50E-01
ENSMUSG00000028609	Magoh	0.201460432	2.17E-02	2.68E-01	0.179192894	2.16E-02	2.51E-01
ENSMUSG00000020358	Hnrnpab	0.168323745	2.17E-02	2.68E-01	0.154885938	2.16E-02	2.51E-01
ENSMUSG00000020089	Ppa1	0.223084961	2.17E-02	2.68E-01	0.193581995	2.16E-02	2.51E-01
ENSMUSG00000020964	Sel1l	-0.19740091	2.17E-02	2.68E-01	-0.176345792	2.17E-02	2.51E-01
ENSMUSG00000041859	Mcm3	0.176738814	2.18E-02	2.69E-01	0.161287499	2.17E-02	2.52E-01
ENSMUSG00000021811	Dnajc9	0.204343569	2.18E-02	2.69E-01	0.181146427	2.17E-02	2.52E-01
ENSMUSG00000015176	Nolc1	0.204843909	2.18E-02	2.69E-01	0.181473455	2.18E-02	2.52E-01
ENSMUSG00000033257	Ttll4	0.223584118	2.19E-02	2.70E-01	0.193818075	2.19E-02	2.53E-01
ENSMUSG00000029804	Herc3	-0.48019786	2.20E-02	2.71E-01	-0.281060868	2.18E-02	2.52E-01
ENSMUSG00000034771	Tle2	-0.523303188	2.20E-02	2.71E-01	-0.284054038	2.19E-02	2.53E-01
ENSMUSG00000072720	Myo18b	-0.552865977	2.21E-02	2.71E-01	-0.284961494	2.19E-02	2.53E-01
ENSMUSG00000030930	Chst15	-0.238179674	2.21E-02	2.71E-01	-0.202736878	2.20E-02	2.54E-01
ENSMUSG00000071054	Safb	0.224110171	2.22E-02	2.72E-01	0.194049854	2.21E-02	2.54E-01
ENSMUSG00000024414	Mrpl27	0.374157457	2.22E-02	2.72E-01	0.261364007	2.21E-02	2.54E-01
ENSMUSG00000014361	Mertk	0.321730408	2.22E-02	2.73E-01	0.243829528	2.21E-02	2.54E-01
ENSMUSG00000043079	Synpo	-0.188971398	2.23E-02	2.73E-01	-0.170194336	2.22E-02	2.55E-01
ENSMUSG00000018401	Mtmr4	0.275521058	2.24E-02	2.74E-01	0.223140734	2.23E-02	2.55E-01
ENSMUSG00000027454	Gins1	0.277062103	2.24E-02	2.74E-01	0.223887243	2.23E-02	2.55E-01
ENSMUSG00000035847	Ids	-0.252361847	2.24E-02	2.74E-01	-0.210807542	2.23E-02	2.56E-01
ENSMUSG00000070713	Gm10282	0.263077966	2.26E-02	2.75E-01	0.216575343	2.25E-02	2.57E-01
ENSMUSG00000029625	Cpsf4	0.271948132	2.26E-02	2.75E-01	0.221196329	2.25E-02	2.57E-01
ENSMUSG00000028840	Zfp593	0.398138251	2.26E-02	2.75E-01	0.266923814	2.25E-02	2.56E-01
ENSMUSG00000052957	Gas1	-0.198940989	2.26E-02	2.75E-01	-0.177169252	2.26E-02	2.57E-01
ENSMUSG00000042826	Fgf11	-0.573979802	2.26E-02	2.75E-01	-0.283848854	2.25E-02	2.57E-01
ENSMUSG00000032047	Acat1	-0.227914443	2.26E-02	2.75E-01	-0.19624736	2.26E-02	2.57E-01
ENSMUSG00000031925	Maml2	-0.304889225	2.27E-02	2.75E-01	-0.236578884	2.26E-02	2.57E-01
ENSMUSG00000019820	Utrn	-0.292003377	2.28E-02	2.76E-01	-0.230783639	2.27E-02	2.58E-01
ENSMUSG00000032719	Sbspon	-1.161588824	2.29E-02	2.78E-01	-0.222033439	2.49E-02	2.74E-01
ENSMUSG00000074129	Rpl13a	0.170929349	2.30E-02	2.78E-01	0.15664275	2.29E-02	2.60E-01
ENSMUSG00000071553	Cpa2	0.399928673	2.30E-02	2.78E-01	0.266796212	2.29E-02	2.60E-01
ENSMUSG00000032852	Rspo4	0.801573332	2.30E-02	2.78E-01	0.266559441	2.33E-02	2.63E-01
ENSMUSG00000024987	Cyp26a1	0.586352546	2.31E-02	2.79E-01	0.282696065	2.30E-02	2.61E-01
ENSMUSG00000022972	1110004E09Rik	0.386376843	2.31E-02	2.79E-01	0.263479229	2.30E-02	2.60E-01
ENSMUSG00000070343	Gm10288	0.188516975	2.32E-02	2.80E-01	0.16963193	2.32E-02	2.62E-01
ENSMUSG00000020894	Vamp2	-0.267522523	2.32E-02	2.80E-01	-0.218520776	2.32E-02	2.62E-01
ENSMUSG00000030796	Tead2	0.168774467	2.32E-02	2.80E-01	0.154940529	2.32E-02	2.62E-01
ENSMUSG00000027276	Jag1	0.29119776	2.32E-02	2.80E-01	0.230079924	2.32E-02	2.62E-01
ENSMUSG00000061046	Haghl	-0.428062714	2.33E-02	2.81E-01	-0.271888179	2.32E-02	2.62E-01
ENSMUSG00000028654	Mycl	0.205114339	2.34E-02	2.81E-01	0.181181315	2.33E-02	2.63E-01
ENSMUSG00000001864	Aif1l	0.188010953	2.35E-02	2.82E-01	0.169200537	2.34E-02	2.64E-01
ENSMUSG00000028116	Myoz2	-0.625342558	2.35E-02	2.82E-01	-0.280579428	2.34E-02	2.64E-01
ENSMUSG00000020848	Doc2b	-0.436560077	2.35E-02	2.82E-01	-0.273031436	2.33E-02	2.63E-01
ENSMUSG00000030980	Knop1	0.192301882	2.35E-02	2.82E-01	0.172255745	2.35E-02	2.64E-01
ENSMUSG00000075266	Cenpw	0.378190494	2.36E-02	2.82E-01	0.260820227	2.34E-02	2.64E-01
ENSMUSG00000043639	Rbm20	-0.358626763	2.36E-02	2.83E-01	-0.255234559	2.35E-02	2.64E-01
ENSMUSG00000028676	Srsf10	0.241363544	2.38E-02	2.84E-01	0.203873235	2.37E-02	2.65E-01
ENSMUSG00000032280	Tle3	0.169845368	2.38E-02	2.84E-01	0.155657564	2.38E-02	2.66E-01
ENSMUSG00000037138	Aff3	-0.240761886	2.38E-02	2.84E-01	-0.203501509	2.37E-02	2.66E-01
ENSMUSG00000033577	Myo6	-0.335279972	2.38E-02	2.84E-01	-0.247431267	2.37E-02	2.65E-01
ENSMUSG00000056481	Cd248	-0.210521246	2.38E-02	2.84E-01	-0.18465341	2.38E-02	2.66E-01
ENSMUSG00000028226	Mmp16	-0.37022158	2.38E-02	2.84E-01	-0.258368903	2.37E-02	2.65E-01
ENSMUSG00000107470	CAAA01093177.1	0.322583415	2.39E-02	2.85E-01	0.24274423	2.38E-02	2.66E-01
ENSMUSG00000027298	Tyro3	0.228837847	2.40E-02	2.86E-01	0.196261402	2.40E-02	2.67E-01
ENSMUSG00000020311	Erlec1	-0.293014244	2.41E-02	2.86E-01	-0.230322533	2.40E-02	2.67E-01
ENSMUSG00000006435	Neurl1a	-0.346357431	2.41E-02	2.86E-01	-0.25088348	2.40E-02	2.68E-01
ENSMUSG00000028069	Gpatch4	0.312086105	2.42E-02	2.87E-01	0.238392131	2.41E-02	2.68E-01
ENSMUSG00000024501	Dpysl3	-0.223399612	2.42E-02	2.87E-01	-0.192839082	2.41E-02	2.68E-01
ENSMUSG00000031994	Adamts8	-0.996457456	2.42E-02	2.87E-01	-0.239355881	2.54E-02	2.77E-01
ENSMUSG00000018849	Wwc1	0.308772852	2.42E-02	2.87E-01	0.236992051	2.41E-02	2.68E-01
ENSMUSG00000008683	Rps15a	0.28715416	2.43E-02	2.88E-01	0.22749726	2.42E-02	2.69E-01
ENSMUSG00000039982	Dtx4	-0.312250385	2.44E-02	2.88E-01	-0.238246808	2.43E-02	2.70E-01
ENSMUSG00000064210	Ano6	-0.205091208	2.46E-02	2.90E-01	-0.180802497	2.45E-02	2.71E-01
ENSMUSG00000053626	Tll1	-0.572112181	2.48E-02	2.92E-01	-0.279313474	2.47E-02	2.73E-01
ENSMUSG00000027784	Ppm1l	-0.228064906	2.48E-02	2.92E-01	-0.195475135	2.48E-02	2.73E-01
ENSMUSG00000094320	Gm13202	0.315969986	2.49E-02	2.92E-01	0.239296128	2.48E-02	2.73E-01
ENSMUSG00000037995	Igsf9	0.208705724	2.50E-02	2.93E-01	0.183093686	2.49E-02	2.74E-01
ENSMUSG00000021200	Asb2	-0.71123899	2.51E-02	2.94E-01	-0.270702187	2.52E-02	2.76E-01
ENSMUSG00000057722	Lepr	-0.571979139	2.52E-02	2.94E-01	-0.27873189	2.50E-02	2.75E-01
ENSMUSG00000037905	Bri3bp	0.202668663	2.52E-02	2.94E-01	0.178982963	2.52E-02	2.75E-01
ENSMUSG00000056941	Commd7	0.278781689	2.52E-02	2.94E-01	0.222941019	2.52E-02	2.75E-01
ENSMUSG00000045954	Sdpr	-0.574387463	2.53E-02	2.94E-01	-0.278548702	2.51E-02	2.75E-01
ENSMUSG00000070867	Trabd2b	-0.551206708	2.53E-02	2.95E-01	-0.278430983	2.52E-02	2.76E-01
ENSMUSG00000074088	Snrnp40	0.18676947	2.56E-02	2.96E-01	0.167815518	2.55E-02	2.77E-01
ENSMUSG00000018398	Sep-08	-0.185716559	2.56E-02	2.97E-01	-0.167051646	2.55E-02	2.78E-01
ENSMUSG00000001986	Gria3	-0.681460203	2.56E-02	2.97E-01	-0.272159589	2.57E-02	2.79E-01
ENSMUSG00000027669	Gnb4	-0.298622946	2.58E-02	2.98E-01	-0.231554704	2.57E-02	2.79E-01
ENSMUSG00000029177	Cenpa	0.190839275	2.58E-02	2.98E-01	0.17064088	2.58E-02	2.79E-01
ENSMUSG00000050640	Tmem150c	-0.91093098	2.58E-02	2.98E-01	-0.246205516	2.66E-02	2.84E-01
ENSMUSG00000027210	Meis2	0.258944511	2.60E-02	2.99E-01	0.212539921	2.59E-02	2.80E-01
ENSMUSG00000046618	Olfml2a	-1.206114747	2.60E-02	2.99E-01	-0.208302283	2.88E-02	2.98E-01
ENSMUSG00000040385	Ppp1ca	0.16045901	2.61E-02	3.00E-01	0.148026574	2.61E-02	2.81E-01
ENSMUSG00000036412	Arsi	-0.766810823	2.62E-02	3.00E-01	-0.262725929	2.64E-02	2.83E-01
ENSMUSG00000060860	Ube2s	0.35851817	2.62E-02	3.00E-01	0.252598832	2.60E-02	2.81E-01
ENSMUSG00000027367	Stard7	0.18511508	2.62E-02	3.00E-01	0.166490686	2.61E-02	2.82E-01
ENSMUSG00000025921	Rdh10	-0.430188365	2.62E-02	3.01E-01	-0.268259114	2.60E-02	2.81E-01
ENSMUSG00000024937	Ehbp1l1	-0.320679402	2.63E-02	3.01E-01	-0.24003411	2.61E-02	2.82E-01
ENSMUSG00000028664	Ephb2	0.27098631	2.64E-02	3.02E-01	0.218507796	2.63E-02	2.82E-01
ENSMUSG00000038042	Ptpdc1	-0.331872132	2.64E-02	3.02E-01	-0.243983039	2.62E-02	2.82E-01
ENSMUSG00000025964	Adam23	-0.400997496	2.64E-02	3.02E-01	-0.262801013	2.62E-02	2.82E-01
ENSMUSG00000034203	Chchd4	0.345142816	2.64E-02	3.02E-01	0.248344963	2.63E-02	2.83E-01
ENSMUSG00000084159	Gm12696	0.18351314	2.64E-02	3.02E-01	0.165284414	2.64E-02	2.83E-01
ENSMUSG00000008435	Rdh13	0.260523708	2.64E-02	3.02E-01	0.213140684	2.64E-02	2.83E-01
ENSMUSG00000020744	Slc25a19	0.37496792	2.66E-02	3.03E-01	0.256611596	2.65E-02	2.84E-01
ENSMUSG00000022385	Gtse1	0.244710476	2.66E-02	3.03E-01	0.204514707	2.65E-02	2.84E-01
ENSMUSG00000019838	Slc16a10	0.29401904	2.68E-02	3.04E-01	0.228931415	2.67E-02	2.85E-01
ENSMUSG00000025268	Maged2	-0.190839424	2.68E-02	3.05E-01	-0.170410488	2.67E-02	2.85E-01
ENSMUSG00000023104	Rfc2	0.195261183	2.68E-02	3.05E-01	0.173482621	2.68E-02	2.85E-01
ENSMUSG00000097908	4933404O12Rik	0.571628996	2.69E-02	3.05E-01	0.275526402	2.67E-02	2.85E-01
ENSMUSG00000029394	Cdk2ap1	0.230926896	2.69E-02	3.05E-01	0.196417731	2.68E-02	2.86E-01
ENSMUSG00000032446	Eomes	-0.634086115	2.69E-02	3.05E-01	-0.272942678	2.68E-02	2.86E-01
ENSMUSG00000037364	Srrt	0.169063702	2.69E-02	3.05E-01	0.154502177	2.69E-02	2.86E-01
ENSMUSG00000020167	Tcf3	0.16275282	2.71E-02	3.07E-01	0.149649561	2.71E-02	2.88E-01
ENSMUSG00000028964	Park7	0.209841868	2.71E-02	3.07E-01	0.183179371	2.71E-02	2.88E-01
ENSMUSG00000030222	Rerg	-0.845663342	2.72E-02	3.07E-01	-0.251197207	2.77E-02	2.91E-01
ENSMUSG00000068373	D430041D05Rik	-0.526058894	2.74E-02	3.09E-01	-0.274422777	2.72E-02	2.89E-01
ENSMUSG00000025255	Zfhx4	-0.196646035	2.75E-02	3.10E-01	-0.174271396	2.74E-02	2.90E-01
ENSMUSG00000020022	Ndufa12	0.524583724	2.76E-02	3.10E-01	0.274148376	2.74E-02	2.90E-01
ENSMUSG00000069379	Gm4950	0.366679387	2.76E-02	3.10E-01	0.25344063	2.75E-02	2.90E-01
ENSMUSG00000028194	Ddah1	-0.36329587	2.77E-02	3.11E-01	-0.252465734	2.75E-02	2.91E-01
ENSMUSG00000035704	Alg8	0.409236579	2.77E-02	3.11E-01	0.262807568	2.75E-02	2.91E-01
ENSMUSG00000044894	Uqcrq	0.231024473	2.78E-02	3.12E-01	0.196115895	2.77E-02	2.92E-01
ENSMUSG00000002104	Rapsn	-0.455595699	2.79E-02	3.12E-01	-0.26924308	2.77E-02	2.92E-01
ENSMUSG00000043668	Tox3	-0.3209064	2.79E-02	3.12E-01	-0.238788457	2.78E-02	2.92E-01
ENSMUSG00000044071	Fam19a2	-0.661692825	2.80E-02	3.13E-01	-0.268660048	2.80E-02	2.94E-01
ENSMUSG00000055305	Zfp93	0.516698027	2.81E-02	3.13E-01	0.273068775	2.79E-02	2.93E-01
ENSMUSG00000105879	RP24-291E8.2	0.194239421	2.83E-02	3.15E-01	0.172412159	2.82E-02	2.95E-01
ENSMUSG00000041548	Hspb8	0.283869709	2.83E-02	3.15E-01	0.223426372	2.83E-02	2.95E-01
ENSMUSG00000079215	Zfp664	0.201516589	2.84E-02	3.15E-01	0.177330212	2.83E-02	2.96E-01
ENSMUSG00000038214	Bend3	0.229406259	2.84E-02	3.15E-01	0.194938328	2.83E-02	2.96E-01
ENSMUSG00000049327	Setd8	0.196959047	2.85E-02	3.16E-01	0.174230826	2.84E-02	2.96E-01
ENSMUSG00000022678	Nde1	0.185609339	2.85E-02	3.16E-01	0.166334323	2.84E-02	2.96E-01
ENSMUSG00000004207	Psap	-0.165494647	2.85E-02	3.16E-01	-0.151527346	2.85E-02	2.97E-01
ENSMUSG00000019966	Kitl	-0.418091373	2.86E-02	3.17E-01	-0.263280273	2.84E-02	2.96E-01
ENSMUSG00000029373	Pf4	0.540887337	2.87E-02	3.18E-01	0.272408152	2.85E-02	2.97E-01
ENSMUSG00000033060	Lmo7	0.300245444	2.87E-02	3.18E-01	0.230251509	2.86E-02	2.97E-01
ENSMUSG00000043004	Gng2	-0.189231667	2.88E-02	3.18E-01	-0.168823609	2.87E-02	2.98E-01
ENSMUSG00000071540	3425401B19Rik	-0.718215233	2.88E-02	3.18E-01	-0.262051185	2.89E-02	2.99E-01
ENSMUSG00000100017	2410022M11Rik	-0.69553672	2.88E-02	3.18E-01	-0.264210129	2.89E-02	2.99E-01
ENSMUSG00000027496	Aurka	0.207700525	2.88E-02	3.18E-01	0.181291123	2.87E-02	2.98E-01
ENSMUSG00000026455	Klhl12	0.283022576	2.89E-02	3.19E-01	0.222723682	2.88E-02	2.98E-01
ENSMUSG00000000094	Tbx4	-0.344984201	2.90E-02	3.20E-01	-0.245906601	2.89E-02	2.99E-01
ENSMUSG00000041476	Smpx	-0.711030106	2.91E-02	3.20E-01	-0.262085814	2.92E-02	3.01E-01
ENSMUSG00000003363	Pld3	-0.223375008	2.91E-02	3.20E-01	-0.191054212	2.91E-02	3.00E-01
ENSMUSG00000039607	Rbms3	-0.249098722	2.91E-02	3.21E-01	-0.205805223	2.90E-02	3.00E-01
ENSMUSG00000020023	Tmcc3	-0.283804304	2.95E-02	3.23E-01	-0.22268497	2.95E-02	3.03E-01
ENSMUSG00000028702	Rad54l	0.242155893	2.96E-02	3.24E-01	0.201808869	2.95E-02	3.03E-01
ENSMUSG00000061524	Zic2	0.298813106	2.96E-02	3.24E-01	0.229079702	2.95E-02	3.03E-01
ENSMUSG00000048709	Gm8666	0.228012657	2.96E-02	3.24E-01	0.193657686	2.96E-02	3.03E-01
ENSMUSG00000046668	Cxxc5	0.303036785	2.96E-02	3.24E-01	0.230771146	2.95E-02	3.03E-01
ENSMUSG00000087166	L1td1	-0.59501561	2.97E-02	3.24E-01	-0.269623325	2.95E-02	3.03E-01
ENSMUSG00000007783	Cpt1c	-0.384162742	2.97E-02	3.24E-01	-0.255534396	2.95E-02	3.03E-01
ENSMUSG00000000538	Tom1l2	-0.221765052	2.98E-02	3.25E-01	-0.189857807	2.97E-02	3.04E-01
ENSMUSG00000063142	Kcnma1	-0.639880635	2.99E-02	3.25E-01	-0.26660384	2.99E-02	3.05E-01
ENSMUSG00000001089	Luzp1	0.193289624	2.99E-02	3.26E-01	0.171369036	2.99E-02	3.05E-01
ENSMUSG00000078515	Ddi2	0.288086499	2.99E-02	3.26E-01	0.224354285	2.98E-02	3.05E-01
ENSMUSG00000024966	Stip1	0.197831744	3.00E-02	3.26E-01	0.174441924	2.99E-02	3.05E-01
ENSMUSG00000025507	Pidd1	0.315880212	3.00E-02	3.26E-01	0.235368251	2.99E-02	3.05E-01
ENSMUSG00000036053	Fmnl2	-0.201925424	3.03E-02	3.28E-01	-0.177097558	3.02E-02	3.07E-01
ENSMUSG00000031558	Slit2	-0.273022496	3.04E-02	3.29E-01	-0.217283899	3.03E-02	3.07E-01
ENSMUSG00000029022	Miip	0.505589929	3.04E-02	3.29E-01	0.26905185	3.02E-02	3.07E-01
ENSMUSG00000034424	Gcsh	0.203405279	3.04E-02	3.29E-01	0.178033865	3.04E-02	3.08E-01
ENSMUSG00000038763	Alpk3	-0.580651119	3.04E-02	3.29E-01	-0.268769097	3.03E-02	3.08E-01
ENSMUSG00000029333	Rasgef1b	0.361590461	3.05E-02	3.29E-01	0.249299306	3.03E-02	3.08E-01
ENSMUSG00000000028	Cdc45	0.214716761	3.06E-02	3.30E-01	0.185237102	3.05E-02	3.09E-01
ENSMUSG00000017861	Mybl2	0.264737467	3.06E-02	3.30E-01	0.213165945	3.05E-02	3.09E-01
ENSMUSG00000052229	Gpr17	-0.489830244	3.07E-02	3.31E-01	-0.267864753	3.06E-02	3.09E-01
ENSMUSG00000079003	Samd1	0.210703637	3.08E-02	3.31E-01	0.182645791	3.07E-02	3.10E-01
ENSMUSG00000042745	Id1	0.279143931	3.08E-02	3.32E-01	0.219872182	3.07E-02	3.10E-01
ENSMUSG00000005057	Sh2b2	0.339046843	3.09E-02	3.32E-01	0.242541348	3.07E-02	3.10E-01
ENSMUSG00000073647	Gm10557	-0.378337007	3.09E-02	3.32E-01	-0.252971095	3.07E-02	3.10E-01
ENSMUSG00000026604	Ptpn14	-0.223998098	3.11E-02	3.33E-01	-0.190765879	3.10E-02	3.12E-01
ENSMUSG00000022321	Cdh10	-0.665644889	3.11E-02	3.33E-01	-0.262227508	3.12E-02	3.13E-01
ENSMUSG00000050666	Vstm4	-0.52670706	3.11E-02	3.33E-01	-0.268323206	3.10E-02	3.12E-01
ENSMUSG00000069682	Gm10275	0.16130601	3.12E-02	3.34E-01	0.147920206	3.12E-02	3.13E-01
ENSMUSG00000035107	Dcbld2	0.20928671	3.12E-02	3.34E-01	0.181616386	3.12E-02	3.13E-01
ENSMUSG00000025665	Rps6ka6	0.218082101	3.12E-02	3.34E-01	0.187124058	3.12E-02	3.13E-01
ENSMUSG00000017817	Jph2	-0.466041791	3.12E-02	3.34E-01	-0.265565727	3.11E-02	3.12E-01
ENSMUSG00000023284	Zfp605	0.389330922	3.13E-02	3.34E-01	0.254920503	3.11E-02	3.13E-01
ENSMUSG00000040616	Tmem51	0.457618984	3.15E-02	3.35E-01	0.264533895	3.13E-02	3.14E-01
ENSMUSG00000029910	Mad2l1	0.19000791	3.15E-02	3.35E-01	0.168743487	3.15E-02	3.14E-01
ENSMUSG00000078134	Gm12355	0.18841347	3.15E-02	3.35E-01	0.167640162	3.15E-02	3.14E-01
ENSMUSG00000062591	Tubb4a	-0.517557074	3.15E-02	3.35E-01	-0.267667603	3.13E-02	3.14E-01
ENSMUSG00000040327	Cul9	-0.356829269	3.17E-02	3.36E-01	-0.246954253	3.15E-02	3.15E-01
ENSMUSG00000007097	Atp1a2	-0.440525399	3.18E-02	3.38E-01	-0.262339276	3.17E-02	3.16E-01
ENSMUSG00000042851	Zc3h6	-0.710980975	3.20E-02	3.39E-01	-0.256439986	3.21E-02	3.19E-01
ENSMUSG00000027552	E2f5	0.339863381	3.21E-02	3.39E-01	0.241814606	3.19E-02	3.18E-01
ENSMUSG00000024764	Naa40	0.196388217	3.21E-02	3.39E-01	0.172952823	3.20E-02	3.18E-01
ENSMUSG00000034333	Zbed4	0.306468771	3.21E-02	3.40E-01	0.230420916	3.20E-02	3.18E-01
ENSMUSG00000043903	Gm22	-0.922858802	3.22E-02	3.40E-01	-0.230690082	3.32E-02	3.25E-01
ENSMUSG00000020973	Dnaaf2	0.245778415	3.24E-02	3.41E-01	0.202631462	3.23E-02	3.20E-01
ENSMUSG00000022419	Deptor	-0.419532849	3.24E-02	3.41E-01	-0.258953764	3.22E-02	3.19E-01
ENSMUSG00000026638	Irf6	0.315996762	3.24E-02	3.41E-01	0.233717903	3.23E-02	3.20E-01
ENSMUSG00000038679	Trps1	-0.211207257	3.26E-02	3.42E-01	-0.182456365	3.25E-02	3.21E-01
ENSMUSG00000010461	Eya4	-0.260784004	3.27E-02	3.43E-01	-0.210199499	3.26E-02	3.22E-01
ENSMUSG00000004018	Fancl	0.298053509	3.28E-02	3.43E-01	0.226748162	3.27E-02	3.22E-01
ENSMUSG00000033006	Sox10	-0.443309123	3.28E-02	3.43E-01	-0.261459152	3.26E-02	3.21E-01
ENSMUSG00000048078	Tenm4	-0.177784139	3.29E-02	3.44E-01	-0.159864925	3.28E-02	3.23E-01
ENSMUSG00000063511	Snrnp70	0.177204159	3.29E-02	3.44E-01	0.159445979	3.28E-02	3.23E-01
ENSMUSG00000030870	Ubfd1	0.206135318	3.29E-02	3.45E-01	0.17912967	3.29E-02	3.23E-01
ENSMUSG00000061762	Tac1	-0.694620216	3.30E-02	3.45E-01	-0.256090676	3.31E-02	3.24E-01
ENSMUSG00000045103	Dmd	-0.353883416	3.30E-02	3.45E-01	-0.24498271	3.29E-02	3.23E-01
ENSMUSG00000068923	Syt11	-0.234763004	3.32E-02	3.46E-01	-0.196276345	3.31E-02	3.24E-01
ENSMUSG00000023495	Pcbp4	0.217668562	3.32E-02	3.46E-01	0.186260028	3.31E-02	3.24E-01
ENSMUSG00000042215	Bag2	0.330792357	3.33E-02	3.47E-01	0.23805614	3.32E-02	3.24E-01
ENSMUSG00000023994	Nfya	0.181005958	3.35E-02	3.48E-01	0.16204885	3.34E-02	3.26E-01
ENSMUSG00000026554	Dcaf8	-0.163660051	3.35E-02	3.48E-01	-0.149372381	3.34E-02	3.26E-01
ENSMUSG00000099764	Rps10-ps2	0.177201994	3.36E-02	3.48E-01	0.159318388	3.35E-02	3.26E-01
ENSMUSG00000056216	Cebpg	0.255234727	3.36E-02	3.49E-01	0.207034114	3.35E-02	3.26E-01
ENSMUSG00000037710	Cisd1	0.275328044	3.36E-02	3.49E-01	0.216614779	3.35E-02	3.26E-01
ENSMUSG00000071064	Zfp827	-0.204554307	3.37E-02	3.49E-01	-0.17790204	3.37E-02	3.27E-01
ENSMUSG00000038845	Phb	0.292894687	3.37E-02	3.49E-01	0.224086092	3.36E-02	3.27E-01
ENSMUSG00000036473	Tbc1d24	-0.191759977	3.38E-02	3.50E-01	-0.169440211	3.37E-02	3.27E-01
ENSMUSG00000020111	Micu1	-0.193362074	3.39E-02	3.50E-01	-0.170492978	3.38E-02	3.28E-01
ENSMUSG00000024856	Cdk2ap2	0.333422116	3.40E-02	3.51E-01	0.238298748	3.39E-02	3.29E-01
ENSMUSG00000046897	Zfp740	0.203299839	3.41E-02	3.52E-01	0.176994324	3.41E-02	3.30E-01
ENSMUSG00000034120	Srsf2	0.154688413	3.41E-02	3.52E-01	0.142429054	3.41E-02	3.30E-01
ENSMUSG00000026932	Nacc2	-0.415340108	3.42E-02	3.52E-01	-0.25628998	3.41E-02	3.30E-01
ENSMUSG00000075307	Klhl41	-0.324513003	3.43E-02	3.53E-01	-0.235321105	3.41E-02	3.30E-01
ENSMUSG00000040998	Npnt	-0.280630573	3.43E-02	3.53E-01	-0.218611709	3.42E-02	3.30E-01
ENSMUSG00000024817	Uhrf2	0.24645177	3.44E-02	3.54E-01	0.202154742	3.44E-02	3.32E-01
ENSMUSG00000040537	Adam22	-0.281523743	3.48E-02	3.56E-01	-0.218735414	3.47E-02	3.34E-01
ENSMUSG00000040856	Dlk1	-0.245730128	3.48E-02	3.56E-01	-0.201634436	3.47E-02	3.34E-01
ENSMUSG00000005882	Uqcc1	0.329035576	3.48E-02	3.56E-01	0.236351462	3.47E-02	3.34E-01
ENSMUSG00000023055	Calcoco1	-0.203122506	3.49E-02	3.56E-01	-0.176689964	3.48E-02	3.34E-01
ENSMUSG00000025374	Nabp2	0.244752359	3.50E-02	3.58E-01	0.201031091	3.49E-02	3.35E-01
ENSMUSG00000021868	Ppif	0.235247508	3.50E-02	3.58E-01	0.195877256	3.49E-02	3.35E-01
ENSMUSG00000037606	Osbpl5	-0.242050459	3.51E-02	3.58E-01	-0.199568141	3.50E-02	3.35E-01
ENSMUSG00000027763	Mbnl1	-0.273316724	3.51E-02	3.58E-01	-0.2149743	3.50E-02	3.35E-01
ENSMUSG00000001891	Ugp2	-0.18758811	3.51E-02	3.58E-01	-0.166315474	3.50E-02	3.35E-01
ENSMUSG00000022443	Myh9	0.169846069	3.51E-02	3.58E-01	0.15371876	3.51E-02	3.35E-01
ENSMUSG00000008153	Clstn3	-0.313158724	3.51E-02	3.58E-01	-0.230852882	3.50E-02	3.35E-01
ENSMUSG00000024565	Sall3	0.488099455	3.53E-02	3.59E-01	0.261437796	3.51E-02	3.36E-01
ENSMUSG00000024177	Nme4	0.22061287	3.53E-02	3.59E-01	0.1873817	3.52E-02	3.36E-01
ENSMUSG00000035530	Eif1	0.18226785	3.54E-02	3.59E-01	0.162574264	3.53E-02	3.36E-01
ENSMUSG00000038393	Txnip	-0.176726955	3.55E-02	3.60E-01	-0.158640668	3.54E-02	3.37E-01
ENSMUSG00000093674	Rpl41	0.180135923	3.55E-02	3.60E-01	0.16105297	3.54E-02	3.37E-01
ENSMUSG00000043969	Emx2	-0.298004346	3.55E-02	3.60E-01	-0.225047028	3.54E-02	3.37E-01
ENSMUSG00000027204	Fbn1	-0.229213026	3.55E-02	3.60E-01	-0.192314815	3.55E-02	3.37E-01
ENSMUSG00000040841	Six5	-0.214629755	3.56E-02	3.60E-01	-0.183690863	3.56E-02	3.38E-01
ENSMUSG00000039275	Foxk2	0.17975052	3.56E-02	3.60E-01	0.160757004	3.56E-02	3.38E-01
ENSMUSG00000020250	Txnrd1	0.157961371	3.56E-02	3.60E-01	0.144752255	3.56E-02	3.38E-01
ENSMUSG00000027499	Pkia	-0.25233287	3.57E-02	3.61E-01	-0.204678281	3.56E-02	3.38E-01
ENSMUSG00000005483	Dnajb1	0.272282206	3.57E-02	3.61E-01	0.214216231	3.56E-02	3.38E-01
ENSMUSG00000032373	Car12	-0.406309581	3.57E-02	3.61E-01	-0.253371348	3.55E-02	3.38E-01
ENSMUSG00000029387	Gtf2h3	0.195894534	3.57E-02	3.61E-01	0.171763768	3.57E-02	3.38E-01
ENSMUSG00000079428	Tceal7	-0.768821765	3.58E-02	3.61E-01	-0.242890845	3.62E-02	3.41E-01
ENSMUSG00000050856	Atp5k	0.220457154	3.60E-02	3.63E-01	0.187064944	3.60E-02	3.40E-01
ENSMUSG00000019188	H13	-0.188652352	3.61E-02	3.63E-01	-0.166840578	3.60E-02	3.40E-01
ENSMUSG00000029623	Pdap1	0.165011236	3.61E-02	3.63E-01	0.149992639	3.61E-02	3.41E-01
ENSMUSG00000000555	Itga5	-0.192195372	3.62E-02	3.64E-01	-0.16920513	3.61E-02	3.41E-01
ENSMUSG00000072966	Gprasp2	-0.221479641	3.62E-02	3.64E-01	-0.187620811	3.61E-02	3.41E-01
ENSMUSG00000063317	Usp31	0.280021851	3.63E-02	3.64E-01	0.217279346	3.62E-02	3.41E-01
ENSMUSG00000028111	Ctsk	-0.560666185	3.63E-02	3.64E-01	-0.259957077	3.62E-02	3.41E-01
ENSMUSG00000026825	Dnm1	-0.178981652	3.64E-02	3.65E-01	-0.160079217	3.63E-02	3.42E-01
ENSMUSG00000019467	Arhgef25	-0.197634287	3.66E-02	3.66E-01	-0.17271012	3.65E-02	3.43E-01
ENSMUSG00000027671	Actl6a	0.171898471	3.67E-02	3.66E-01	0.154960557	3.67E-02	3.44E-01
ENSMUSG00000060572	Mfap2	-0.157622726	3.69E-02	3.67E-01	-0.144334407	3.68E-02	3.45E-01
ENSMUSG00000041747	Utp15	0.210545902	3.69E-02	3.68E-01	0.180826369	3.69E-02	3.45E-01
ENSMUSG00000002129	Sf3a1	0.168786172	3.69E-02	3.68E-01	0.152659674	3.69E-02	3.45E-01
ENSMUSG00000075588	Hoxb2	0.771446435	3.70E-02	3.68E-01	0.240389839	3.74E-02	3.47E-01
ENSMUSG00000028797	Tmem234	0.208272854	3.71E-02	3.68E-01	0.179382908	3.70E-02	3.45E-01
ENSMUSG00000063457	Rps15	0.166094033	3.71E-02	3.68E-01	0.150659749	3.70E-02	3.45E-01
ENSMUSG00000031488	Rab11fip1	0.3136569	3.71E-02	3.69E-01	0.229720714	3.70E-02	3.45E-01
ENSMUSG00000025789	St8sia2	-0.190309277	3.72E-02	3.69E-01	-0.167730973	3.71E-02	3.46E-01
ENSMUSG00000067274	Rplp0	0.159933949	3.72E-02	3.70E-01	0.146035924	3.72E-02	3.46E-01
ENSMUSG00000024939	Fam89b	0.199581333	3.73E-02	3.70E-01	0.173813685	3.72E-02	3.46E-01
ENSMUSG00000039062	Anpep	-0.251379243	3.73E-02	3.70E-01	-0.203523589	3.72E-02	3.46E-01
ENSMUSG00000018669	Cdk5rap3	0.240264774	3.73E-02	3.70E-01	0.197774915	3.72E-02	3.46E-01
ENSMUSG00000027327	1700037H04Rik	0.256511178	3.74E-02	3.70E-01	0.206004743	3.73E-02	3.47E-01
ENSMUSG00000068240	Gm11808	0.32390542	3.74E-02	3.71E-01	0.232859237	3.73E-02	3.47E-01
ENSMUSG00000006538	Ihh	-0.756712486	3.75E-02	3.71E-01	-0.241311238	3.78E-02	3.49E-01
ENSMUSG00000020647	Ncoa1	-0.219067601	3.75E-02	3.71E-01	-0.185798555	3.75E-02	3.47E-01
ENSMUSG00000024427	Spry4	0.268993823	3.78E-02	3.72E-01	0.211706265	3.77E-02	3.49E-01
ENSMUSG00000070639	Lrrc8b	-0.324049263	3.78E-02	3.72E-01	-0.232674947	3.77E-02	3.48E-01
ENSMUSG00000032394	Igdcc3	0.644129032	3.78E-02	3.72E-01	0.252496185	3.78E-02	3.49E-01
ENSMUSG00000063568	Jazf1	-0.493256953	3.79E-02	3.73E-01	-0.258219174	3.77E-02	3.49E-01
ENSMUSG00000025743	Sdc3	-0.206282986	3.80E-02	3.73E-01	-0.177893835	3.80E-02	3.50E-01
ENSMUSG00000052406	Rexo4	0.23081781	3.80E-02	3.73E-01	0.192376294	3.80E-02	3.50E-01
ENSMUSG00000026826	Nr4a2	-0.414861966	3.81E-02	3.74E-01	-0.252071026	3.80E-02	3.50E-01
ENSMUSG00000039934	Gsap	-0.758184702	3.81E-02	3.74E-01	-0.240017614	3.85E-02	3.53E-01
ENSMUSG00000004558	Ndrg2	-0.360308754	3.83E-02	3.75E-01	-0.242162623	3.81E-02	3.50E-01
ENSMUSG00000032336	Nptn	-0.2105983	3.83E-02	3.75E-01	-0.180483347	3.83E-02	3.51E-01
ENSMUSG00000027620	Rbm39	0.199039056	3.84E-02	3.75E-01	0.173202554	3.83E-02	3.52E-01
ENSMUSG00000060288	Ppih	0.527072571	3.85E-02	3.76E-01	0.257610995	3.84E-02	3.52E-01
ENSMUSG00000048138	Dmrt2	-0.431884706	3.87E-02	3.77E-01	-0.253485437	3.85E-02	3.53E-01
ENSMUSG00000020475	Pgam2	-0.365601994	3.87E-02	3.77E-01	-0.242996457	3.85E-02	3.53E-01
ENSMUSG00000024431	Nr3c1	-0.378406303	3.89E-02	3.79E-01	-0.245462319	3.87E-02	3.54E-01
ENSMUSG00000047747	Rnf150	-0.300056513	3.90E-02	3.79E-01	-0.223788087	3.88E-02	3.54E-01
ENSMUSG00000079481	Nhsl2	-0.189183675	3.90E-02	3.79E-01	-0.166595914	3.89E-02	3.55E-01
ENSMUSG00000040728	Esrp1	0.309020188	3.92E-02	3.80E-01	0.226813994	3.91E-02	3.56E-01
ENSMUSG00000024759	Atl3	-0.241428711	3.94E-02	3.81E-01	-0.197630872	3.93E-02	3.57E-01
ENSMUSG00000101188	Eif4a-ps4	0.142052286	3.96E-02	3.82E-01	0.131908768	3.95E-02	3.58E-01
ENSMUSG00000028744	Pqlc2	0.510996348	3.96E-02	3.82E-01	0.256214118	3.95E-02	3.58E-01
ENSMUSG00000020255	D10Wsu102e	0.193633393	3.98E-02	3.83E-01	0.169378608	3.97E-02	3.59E-01
ENSMUSG00000007892	Rplp1	0.160361076	4.00E-02	3.84E-01	0.145995568	3.99E-02	3.60E-01
ENSMUSG00000049691	Nkx3-2	-0.728486254	4.00E-02	3.84E-01	-0.240328575	4.03E-02	3.62E-01
ENSMUSG00000028873	Cdca8	0.1826704	4.01E-02	3.84E-01	0.161972959	4.00E-02	3.60E-01
ENSMUSG00000034343	Ube2f	0.277699572	4.02E-02	3.85E-01	0.214355977	4.01E-02	3.61E-01
ENSMUSG00000013822	Elof1	0.191794888	4.02E-02	3.85E-01	0.168081205	4.02E-02	3.61E-01
ENSMUSG00000030231	Plekha5	0.309668674	4.03E-02	3.86E-01	0.226394806	4.01E-02	3.61E-01
ENSMUSG00000074781	Ube2n	0.206767789	4.04E-02	3.86E-01	0.177583889	4.04E-02	3.62E-01
ENSMUSG00000041773	Enc1	-0.181087102	4.05E-02	3.86E-01	-0.160809534	4.04E-02	3.62E-01
ENSMUSG00000056870	Gulp1	-0.312829823	4.05E-02	3.86E-01	-0.227349727	4.03E-02	3.62E-01
ENSMUSG00000040945	Rcc2	0.144717595	4.06E-02	3.87E-01	0.13392057	4.05E-02	3.63E-01
ENSMUSG00000032625	Thsd7a	-0.479455612	4.08E-02	3.88E-01	-0.254302043	4.06E-02	3.63E-01
ENSMUSG00000093594	Gm20707	-0.798913718	4.08E-02	3.88E-01	-0.230656448	4.15E-02	3.68E-01
ENSMUSG00000041264	Uspl1	0.205783238	4.08E-02	3.89E-01	0.176876953	4.08E-02	3.64E-01
ENSMUSG00000026443	Lrrn2	-0.472602787	4.09E-02	3.89E-01	-0.253901928	4.07E-02	3.64E-01
ENSMUSG00000041779	Tram2	-0.222737286	4.09E-02	3.89E-01	-0.186922045	4.08E-02	3.65E-01
ENSMUSG00000027170	Eif3m	0.202448249	4.09E-02	3.89E-01	0.174778642	4.09E-02	3.65E-01
ENSMUSG00000038518	Jarid2	-0.181262679	4.11E-02	3.90E-01	-0.160819463	4.10E-02	3.66E-01
ENSMUSG00000040767	Snrnp25	0.267239066	4.11E-02	3.90E-01	0.209375116	4.10E-02	3.66E-01
ENSMUSG00000059278	Naa38	0.277729943	4.11E-02	3.90E-01	0.213887788	4.10E-02	3.66E-01
ENSMUSG00000081344	Gm14303	0.157192464	4.13E-02	3.91E-01	0.143446073	4.13E-02	3.67E-01
ENSMUSG00000041674	BC006965	-0.617001931	4.14E-02	3.92E-01	-0.249202494	4.14E-02	3.68E-01
ENSMUSG00000035799	Twist1	0.177559557	4.14E-02	3.92E-01	0.158208615	4.13E-02	3.67E-01
ENSMUSG00000053565	Eif3k	0.229414002	4.15E-02	3.92E-01	0.190497714	4.14E-02	3.68E-01
ENSMUSG00000033295	Ptprf	0.165560356	4.15E-02	3.92E-01	0.14963028	4.14E-02	3.68E-01
ENSMUSG00000022639	5330426P16Rik	-0.386177947	4.15E-02	3.92E-01	-0.244549011	4.14E-02	3.68E-01
ENSMUSG00000040022	Rab11fip2	-0.328957027	4.15E-02	3.92E-01	-0.231639015	4.13E-02	3.68E-01
ENSMUSG00000042050	Wdr60	-0.278927474	4.15E-02	3.92E-01	-0.21418214	4.14E-02	3.68E-01
ENSMUSG00000027739	Rab33b	-0.301738242	4.16E-02	3.93E-01	-0.22288433	4.14E-02	3.68E-01
ENSMUSG00000038279	Nop2	0.211416329	4.16E-02	3.93E-01	0.180113518	4.15E-02	3.68E-01
ENSMUSG00000032855	Pkd1	-0.18771312	4.17E-02	3.93E-01	-0.165078354	4.16E-02	3.69E-01
ENSMUSG00000047013	Fbxo41	0.472416146	4.17E-02	3.93E-01	0.252928232	4.15E-02	3.68E-01
ENSMUSG00000035150	Eif2s3x	0.227225845	4.17E-02	3.94E-01	0.189188492	4.17E-02	3.69E-01
ENSMUSG00000081999	Gm13461	0.164903574	4.17E-02	3.94E-01	0.149111377	4.17E-02	3.69E-01
ENSMUSG00000047945	Marcksl1	0.191989386	4.18E-02	3.94E-01	0.167880515	4.17E-02	3.69E-01
ENSMUSG00000071708	Sms	0.319174163	4.19E-02	3.94E-01	0.228467301	4.18E-02	3.69E-01
ENSMUSG00000032763	Ilvbl	-0.2751338	4.20E-02	3.95E-01	-0.212390038	4.19E-02	3.70E-01
ENSMUSG00000039031	Arhgap18	-0.237247318	4.21E-02	3.95E-01	-0.194487753	4.20E-02	3.70E-01
ENSMUSG00000038644	Pold1	0.200707281	4.22E-02	3.96E-01	0.173378686	4.22E-02	3.71E-01
ENSMUSG00000005506	Celf1	0.162153699	4.23E-02	3.96E-01	0.147021921	4.22E-02	3.71E-01
ENSMUSG00000020156	Mum1	0.188583209	4.23E-02	3.96E-01	0.165533391	4.22E-02	3.71E-01
ENSMUSG00000024360	Etf1	0.152676534	4.23E-02	3.96E-01	0.139900986	4.23E-02	3.71E-01
ENSMUSG00000027478	Dnmt3b	0.273026762	4.23E-02	3.96E-01	0.211332226	4.23E-02	3.71E-01
ENSMUSG00000002308	Cd320	0.27309112	4.24E-02	3.96E-01	0.211322732	4.24E-02	3.71E-01
ENSMUSG00000036602	Alx1	-0.485279587	4.25E-02	3.96E-01	-0.252397508	4.23E-02	3.71E-01
ENSMUSG00000074785	Plxnc1	-0.449701236	4.25E-02	3.97E-01	-0.250853757	4.23E-02	3.71E-01
ENSMUSG00000020121	Srgap1	-0.216175018	4.26E-02	3.97E-01	-0.182670428	4.25E-02	3.72E-01
ENSMUSG00000005354	Txn2	0.179869729	4.26E-02	3.97E-01	0.15959719	4.25E-02	3.72E-01
ENSMUSG00000059820	AU019823	-0.245827076	4.26E-02	3.97E-01	-0.198683977	4.25E-02	3.72E-01
ENSMUSG00000037108	Zcwpw1	-0.3828884	4.28E-02	3.98E-01	-0.242911294	4.26E-02	3.73E-01
ENSMUSG00000001948	Spa17	0.808483295	4.28E-02	3.98E-01	0.226226541	4.36E-02	3.77E-01
ENSMUSG00000053286	Trmt1l	0.244654564	4.29E-02	3.98E-01	0.198009159	4.28E-02	3.73E-01
ENSMUSG00000031984	2810004N23Rik	0.208519294	4.29E-02	3.98E-01	0.178041157	4.28E-02	3.73E-01
ENSMUSG00000024521	Pmaip1	0.368304283	4.30E-02	3.99E-01	0.240033238	4.29E-02	3.74E-01
ENSMUSG00000087221	BC037032	-0.648691974	4.31E-02	3.99E-01	-0.24395869	4.32E-02	3.76E-01
ENSMUSG00000086067	Gm16183	-0.809830868	4.31E-02	3.99E-01	-0.225639176	4.38E-02	3.79E-01
ENSMUSG00000097284	4930480K23Rik	-0.95983046	4.33E-02	4.00E-01	-0.206183921	4.51E-02	3.85E-01
ENSMUSG00000039748	Exo1	0.203090491	4.34E-02	4.01E-01	0.174602936	4.33E-02	3.76E-01
ENSMUSG00000019124	Scrn1	-0.390189861	4.34E-02	4.01E-01	-0.243617163	4.32E-02	3.75E-01
ENSMUSG00000020828	Pld2	-0.548371088	4.35E-02	4.02E-01	-0.250370621	4.34E-02	3.77E-01
ENSMUSG00000025967	Eef1b2	0.143732933	4.35E-02	4.02E-01	0.13285839	4.35E-02	3.77E-01
ENSMUSG00000034949	Zfr2	-0.545402263	4.37E-02	4.02E-01	-0.250297329	4.36E-02	3.77E-01
ENSMUSG00000016763	Scube1	0.557726239	4.37E-02	4.02E-01	0.249900657	4.35E-02	3.77E-01
ENSMUSG00000095440	Fignl2	0.406188903	4.37E-02	4.02E-01	0.245586884	4.35E-02	3.77E-01
ENSMUSG00000041459	Tardbp	0.167604606	4.37E-02	4.03E-01	0.150792705	4.37E-02	3.78E-01
ENSMUSG00000027030	Stk39	0.261222486	4.37E-02	4.03E-01	0.205559947	4.36E-02	3.78E-01
ENSMUSG00000074476	Spc24	0.198649695	4.38E-02	4.03E-01	0.171738832	4.37E-02	3.78E-01
ENSMUSG00000006398	Cdc20	0.168922534	4.38E-02	4.03E-01	0.151721738	4.38E-02	3.78E-01
ENSMUSG00000047446	Arl4a	-0.29041191	4.38E-02	4.03E-01	-0.217541025	4.37E-02	3.78E-01
ENSMUSG00000022523	Fgf12	-0.658635041	4.39E-02	4.04E-01	-0.241767471	4.41E-02	3.80E-01
ENSMUSG00000032479	Map4	-0.187516309	4.40E-02	4.04E-01	-0.164492181	4.40E-02	3.79E-01
ENSMUSG00000039231	Suv39h1	0.176212509	4.42E-02	4.06E-01	0.156793487	4.42E-02	3.81E-01
ENSMUSG00000100215	Gm8292	0.187939164	4.43E-02	4.06E-01	0.164717299	4.43E-02	3.81E-01
ENSMUSG00000024534	Sncaip	-0.223363723	4.43E-02	4.06E-01	-0.1862709	4.42E-02	3.81E-01
ENSMUSG00000035325	Sec31a	-0.158505927	4.43E-02	4.06E-01	-0.14405417	4.43E-02	3.81E-01
ENSMUSG00000030499	Kctd15	0.180315129	4.44E-02	4.06E-01	0.159591389	4.43E-02	3.81E-01
ENSMUSG00000002107	Celf2	-0.212199267	4.46E-02	4.07E-01	-0.179800906	4.45E-02	3.82E-01
ENSMUSG00000055210	Foxd2	-0.656221874	4.47E-02	4.08E-01	-0.24087214	4.48E-02	3.83E-01
ENSMUSG00000058290	Espl1	0.179914835	4.47E-02	4.08E-01	0.159255749	4.47E-02	3.83E-01
ENSMUSG00000059119	Nap1l4	0.15014159	4.48E-02	4.08E-01	0.137697625	4.47E-02	3.83E-01
ENSMUSG00000030697	Ppp4c	0.154622882	4.48E-02	4.09E-01	0.141089493	4.48E-02	3.83E-01
ENSMUSG00000026594	Ralgps2	0.221227046	4.51E-02	4.10E-01	0.184849175	4.51E-02	3.85E-01
ENSMUSG00000036853	Mcoln3	0.493192655	4.52E-02	4.11E-01	0.249288925	4.51E-02	3.85E-01
ENSMUSG00000021536	Adcy2	-0.432001002	4.52E-02	4.11E-01	-0.246787227	4.50E-02	3.85E-01
ENSMUSG00000027894	Slc6a17	-0.246319227	4.53E-02	4.11E-01	-0.197938273	4.52E-02	3.86E-01
ENSMUSG00000095419	Gm14328	0.366402543	4.55E-02	4.12E-01	0.237748797	4.53E-02	3.86E-01
ENSMUSG00000006494	Pdk1	-0.231307689	4.56E-02	4.13E-01	-0.190196691	4.55E-02	3.87E-01
ENSMUSG00000059187	Fam19a1	-0.767138351	4.57E-02	4.13E-01	-0.226917491	4.63E-02	3.90E-01
ENSMUSG00000022427	Tomm22	0.24877749	4.57E-02	4.13E-01	0.198985731	4.56E-02	3.87E-01
ENSMUSG00000050558	Prokr2	-0.611973211	4.57E-02	4.13E-01	-0.243480135	4.57E-02	3.88E-01
ENSMUSG00000103515	9330133O14Rik	-0.366797389	4.58E-02	4.13E-01	-0.237561923	4.56E-02	3.87E-01
ENSMUSG00000001416	Cct3	0.153454569	4.58E-02	4.13E-01	0.140099584	4.58E-02	3.88E-01
ENSMUSG00000019214	Chtf18	0.22630838	4.58E-02	4.14E-01	0.187442611	4.58E-02	3.88E-01
ENSMUSG00000043631	Ecm2	-0.924953147	4.58E-02	4.14E-01	-0.206795839	4.75E-02	3.95E-01
ENSMUSG00000057130	Txnl4a	0.258242691	4.59E-02	4.14E-01	0.203319508	4.58E-02	3.88E-01
ENSMUSG00000033735	Spr	0.257046512	4.60E-02	4.14E-01	0.202758232	4.59E-02	3.88E-01
ENSMUSG00000040463	Mybbp1a	0.162909073	4.61E-02	4.14E-01	0.147068931	4.60E-02	3.89E-01
ENSMUSG00000047721	Bola2	0.269519548	4.61E-02	4.15E-01	0.208149787	4.61E-02	3.89E-01
ENSMUSG00000025582	Nptx1	-0.689239481	4.62E-02	4.15E-01	-0.235327371	4.64E-02	3.90E-01
ENSMUSG00000093798	Gm8355	0.281195653	4.62E-02	4.15E-01	0.212860558	4.61E-02	3.89E-01
ENSMUSG00000020986	Sec23a	-0.169048396	4.62E-02	4.15E-01	-0.151458002	4.62E-02	3.89E-01
ENSMUSG00000033285	Wdr3	0.199411934	4.63E-02	4.16E-01	0.17164905	4.63E-02	3.90E-01
ENSMUSG00000026639	Lamb3	0.500799754	4.64E-02	4.16E-01	0.247937356	4.63E-02	3.90E-01
ENSMUSG00000044647	Csrnp3	-0.310024772	4.65E-02	4.16E-01	-0.222835451	4.64E-02	3.90E-01
ENSMUSG00000045659	Plekha7	0.338943253	4.66E-02	4.17E-01	0.230891875	4.64E-02	3.90E-01
ENSMUSG00000002996	Hbp1	-0.159734674	4.66E-02	4.17E-01	-0.144683795	4.65E-02	3.91E-01
ENSMUSG00000024593	Megf10	-0.312242546	4.67E-02	4.17E-01	-0.223431082	4.65E-02	3.91E-01
ENSMUSG00000032418	Me1	-0.391533086	4.67E-02	4.17E-01	-0.240885932	4.66E-02	3.91E-01
ENSMUSG00000021175	Cdca7l	0.237888377	4.68E-02	4.17E-01	0.193230798	4.67E-02	3.91E-01
ENSMUSG00000084013	Gm14270	0.222450455	4.68E-02	4.17E-01	0.185047788	4.67E-02	3.91E-01
ENSMUSG00000029551	Psmg3	0.367692727	4.69E-02	4.18E-01	0.23687103	4.67E-02	3.91E-01
ENSMUSG00000023092	Fhl1	-0.240107578	4.71E-02	4.18E-01	-0.194253857	4.70E-02	3.92E-01
ENSMUSG00000015843	Rxrg	-0.378596997	4.71E-02	4.18E-01	-0.238614527	4.69E-02	3.92E-01
ENSMUSG00000032419	Tbx18	-0.19300178	4.72E-02	4.19E-01	-0.167433503	4.72E-02	3.93E-01
ENSMUSG00000039176	Polg	0.19451366	4.74E-02	4.20E-01	0.168362999	4.73E-02	3.93E-01
ENSMUSG00000052572	Dlg2	-0.522398232	4.75E-02	4.20E-01	-0.24635973	4.74E-02	3.94E-01
ENSMUSG00000022324	Matn2	-0.538646741	4.75E-02	4.20E-01	-0.245826286	4.74E-02	3.94E-01
ENSMUSG00000041506	Rrp9	0.269752498	4.75E-02	4.20E-01	0.207654071	4.74E-02	3.94E-01
ENSMUSG00000036896	C1qc	-0.471992743	4.75E-02	4.20E-01	-0.246437676	4.74E-02	3.94E-01
ENSMUSG00000021303	Gng4	-0.521839014	4.77E-02	4.22E-01	-0.246076216	4.76E-02	3.95E-01
ENSMUSG00000022529	Zfp263	0.238282613	4.77E-02	4.22E-01	0.193121474	4.77E-02	3.95E-01
ENSMUSG00000028898	Trnau1ap	0.243652866	4.78E-02	4.22E-01	0.195763285	4.77E-02	3.95E-01
ENSMUSG00000027820	Mme	-0.175606071	4.81E-02	4.23E-01	-0.155756253	4.80E-02	3.97E-01
ENSMUSG00000037712	Fermt2	0.162194114	4.81E-02	4.23E-01	0.146286085	4.81E-02	3.97E-01
ENSMUSG00000074766	Ism1	-0.30600847	4.82E-02	4.23E-01	-0.220635758	4.80E-02	3.96E-01
ENSMUSG00000007655	Cav1	-0.244563799	4.82E-02	4.23E-01	-0.196076055	4.81E-02	3.97E-01
ENSMUSG00000000739	Sult5a1	-0.415468406	4.82E-02	4.23E-01	-0.242474663	4.80E-02	3.97E-01
ENSMUSG00000048612	Myof	-0.37978002	4.82E-02	4.24E-01	-0.237907672	4.80E-02	3.97E-01
ENSMUSG00000081470	Gm14131	0.877968184	4.83E-02	4.24E-01	0.209190296	4.95E-02	4.03E-01
ENSMUSG00000032575	Manf	0.278512603	4.83E-02	4.24E-01	0.210856207	4.81E-02	3.97E-01
ENSMUSG00000071256	Zfp213	0.370603847	4.84E-02	4.24E-01	0.236305228	4.82E-02	3.97E-01
ENSMUSG00000004099	Dnmt1	0.140424129	4.85E-02	4.25E-01	0.129809215	4.84E-02	3.99E-01
ENSMUSG00000021285	Ppp1r13b	-0.298662895	4.87E-02	4.26E-01	-0.217947933	4.85E-02	3.99E-01
ENSMUSG00000001403	Ube2c	0.18474355	4.87E-02	4.26E-01	0.161794027	4.87E-02	4.00E-01
ENSMUSG00000024331	Dsc2	0.387221366	4.88E-02	4.26E-01	0.238612687	4.86E-02	3.99E-01
ENSMUSG00000054428	Atpif1	0.166964425	4.88E-02	4.26E-01	0.149618465	4.87E-02	4.00E-01
ENSMUSG00000002885	Adgre5	-0.281285606	4.89E-02	4.27E-01	-0.211623993	4.87E-02	4.00E-01
ENSMUSG00000052751	Repin1	0.223770865	4.90E-02	4.27E-01	0.185156384	4.89E-02	4.01E-01
ENSMUSG00000040658	Dnph1	0.253089097	4.90E-02	4.28E-01	0.199787668	4.89E-02	4.01E-01
ENSMUSG00000041633	Kctd12b	-0.361406068	4.90E-02	4.28E-01	-0.234101219	4.89E-02	4.01E-01
ENSMUSG00000053617	Sh3pxd2a	-0.153885435	4.91E-02	4.28E-01	-0.140057983	4.90E-02	4.01E-01
ENSMUSG00000003032	Klf4	-0.383121359	4.91E-02	4.28E-01	-0.237737744	4.89E-02	4.01E-01
ENSMUSG00000021745	Ptprg	-0.161649451	4.91E-02	4.28E-01	-0.145765738	4.91E-02	4.01E-01
ENSMUSG00000024589	Nedd4l	-0.209477568	4.91E-02	4.28E-01	-0.177077532	4.90E-02	4.01E-01
ENSMUSG00000026553	Copa	-0.169369507	4.92E-02	4.28E-01	-0.151268001	4.91E-02	4.02E-01
ENSMUSG00000053930	Shisa6	-0.741362719	4.92E-02	4.28E-01	-0.225085	4.97E-02	4.04E-01
ENSMUSG00000015748	Prpf3	0.224719849	4.92E-02	4.28E-01	0.185619491	4.91E-02	4.02E-01
ENSMUSG00000037885	Stk35	0.191537774	4.93E-02	4.28E-01	0.166094784	4.92E-02	4.02E-01
ENSMUSG00000039218	Srrm2	0.159262801	4.93E-02	4.28E-01	0.144007454	4.92E-02	4.02E-01
ENSMUSG00000029121	Crmp1	0.298418394	4.93E-02	4.29E-01	0.217531639	4.92E-02	4.02E-01
ENSMUSG00000042660	Wdr55	0.240623709	4.94E-02	4.29E-01	0.193736585	4.93E-02	4.02E-01
ENSMUSG00000055408	Hottip	0.367236718	4.94E-02	4.29E-01	0.234886729	4.92E-02	4.02E-01
ENSMUSG00000032643	Fhl3	-0.268417699	4.94E-02	4.29E-01	-0.206282467	4.93E-02	4.02E-01
ENSMUSG00000032115	Hyou1	0.214945554	4.95E-02	4.29E-01	0.180145227	4.94E-02	4.02E-01
ENSMUSG00000050621	Rps27rt	0.15120661	4.96E-02	4.30E-01	0.137994378	4.95E-02	4.03E-01
ENSMUSG00000003227	Edar	0.476683224	4.96E-02	4.30E-01	0.24436346	4.94E-02	4.03E-01
ENSMUSG00000031342	Gpm6b	-0.302623618	4.96E-02	4.30E-01	-0.218751099	4.95E-02	4.03E-01
ENSMUSG00000024975	Pdcd4	-0.182573802	4.96E-02	4.30E-01	-0.160202903	4.96E-02	4.03E-01
ENSMUSG00000033589	Reep4	0.256091388	4.97E-02	4.30E-01	0.200886694	4.96E-02	4.03E-01
ENSMUSG00000017002	Slpi	-0.815881648	4.97E-02	4.30E-01	-0.215075947	5.07E-02	4.08E-01
ENSMUSG00000046982	Tshz1	-0.154993337	4.99E-02	4.31E-01	-0.140790198	4.99E-02	4.04E-01
ENSMUSG00000022548	Apod	-0.359309826	5.00E-02	4.32E-01	-0.23297956	4.98E-02	4.04E-01
ENSMUSG00000041119	Pde9a	-0.290653073	5.01E-02	4.32E-01	-0.214477338	4.99E-02	4.05E-01
ENSMUSG00000042246	Tmc7	0.476601025	5.01E-02	4.32E-01	0.24380564	5.00E-02	4.05E-01
ENSMUSG00000081476	Itpa-ps1	0.206644027	5.02E-02	4.32E-01	0.175159113	5.01E-02	4.06E-01
ENSMUSG00000001657	Hoxc8	0.945918907	5.03E-02	4.33E-01	0.197919127	5.21E-02	4.14E-01
ENSMUSG00000036285	Noa1	0.261140552	5.03E-02	4.33E-01	0.20287079	5.02E-02	4.06E-01
ENSMUSG00000074001	Klhl40	-0.503777465	5.03E-02	4.33E-01	-0.243532664	5.02E-02	4.06E-01
ENSMUSG00000003970	Rpl8	0.1574887	5.03E-02	4.33E-01	0.142581781	5.03E-02	4.07E-01
ENSMUSG00000024163	Mapk8ip3	-0.205699034	5.06E-02	4.35E-01	-0.174504407	5.05E-02	4.07E-01
ENSMUSG00000029430	Ran	0.147483973	5.07E-02	4.35E-01	0.135059076	5.07E-02	4.08E-01
ENSMUSG00000034681	Rnps1	0.182422865	5.08E-02	4.35E-01	0.159910385	5.07E-02	4.08E-01
ENSMUSG00000029438	Bcl7a	0.164891024	5.08E-02	4.35E-01	0.147879739	5.07E-02	4.08E-01
ENSMUSG00000052926	Rnaseh2a	0.219263791	5.09E-02	4.36E-01	0.182167517	5.08E-02	4.09E-01
ENSMUSG00000057236	Rbbp4	0.13648165	5.10E-02	4.36E-01	0.12649523	5.09E-02	4.09E-01
ENSMUSG00000038271	Iffo1	-0.259267425	5.10E-02	4.37E-01	-0.201771028	5.09E-02	4.09E-01
ENSMUSG00000020000	Moxd1	-0.296883838	5.11E-02	4.37E-01	-0.216111648	5.10E-02	4.09E-01
ENSMUSG00000102692	Dchs2	-0.621705838	5.11E-02	4.37E-01	-0.235557918	5.12E-02	4.10E-01
ENSMUSG00000023951	Vegfa	0.245306532	5.12E-02	4.37E-01	0.195402036	5.11E-02	4.10E-01
ENSMUSG00000028179	Cth	0.311896713	5.12E-02	4.38E-01	0.220724359	5.11E-02	4.10E-01
ENSMUSG00000022108	Itm2b	-0.196396283	5.13E-02	4.38E-01	-0.168738139	5.12E-02	4.10E-01
ENSMUSG00000015363	Trabd	0.197270873	5.13E-02	4.38E-01	0.169264184	5.13E-02	4.11E-01
ENSMUSG00000025510	Cd151	0.216069134	5.14E-02	4.38E-01	0.180263978	5.14E-02	4.11E-01
ENSMUSG00000028998	Tomm7	0.182442675	5.15E-02	4.38E-01	0.159797194	5.14E-02	4.12E-01
ENSMUSG00000067148	Polr1c	0.187691029	5.16E-02	4.39E-01	0.163200151	5.15E-02	4.12E-01
ENSMUSG00000030306	Tmtc1	0.311298743	5.16E-02	4.39E-01	0.22035261	5.14E-02	4.12E-01
ENSMUSG00000025321	Itgb8	-0.470623627	5.16E-02	4.39E-01	-0.242208172	5.14E-02	4.12E-01
ENSMUSG00000015568	Lpl	-0.310082601	5.16E-02	4.39E-01	-0.219972545	5.15E-02	4.12E-01
ENSMUSG00000038181	Chpf2	-0.273942009	5.17E-02	4.39E-01	-0.207548418	5.15E-02	4.12E-01
ENSMUSG00000014226	Cacybp	0.234286501	5.17E-02	4.39E-01	0.189862074	5.16E-02	4.12E-01
ENSMUSG00000031226	Pbdc1	0.1840731	5.19E-02	4.40E-01	0.160796603	5.19E-02	4.13E-01
ENSMUSG00000028788	Ptp4a2	0.177303866	5.21E-02	4.41E-01	0.156288423	5.20E-02	4.14E-01
ENSMUSG00000021149	Gtpbp4	0.170212086	5.21E-02	4.41E-01	0.151435672	5.20E-02	4.14E-01
ENSMUSG00000062762	Ei24	0.181602413	5.23E-02	4.42E-01	0.159117062	5.22E-02	4.15E-01
ENSMUSG00000056952	Tatdn2	0.231800438	5.24E-02	4.43E-01	0.188368165	5.24E-02	4.16E-01
ENSMUSG00000030934	Oat	-0.172976182	5.25E-02	4.43E-01	-0.153277273	5.25E-02	4.16E-01
ENSMUSG00000026526	Fh1	0.166002666	5.25E-02	4.43E-01	0.148430526	5.25E-02	4.16E-01
ENSMUSG00000052331	Ankrd44	-0.227521474	5.26E-02	4.44E-01	-0.186111959	5.25E-02	4.16E-01
ENSMUSG00000025499	Hras	0.202976648	5.27E-02	4.44E-01	0.172420495	5.26E-02	4.17E-01
ENSMUSG00000024359	Hspa9	0.139379432	5.29E-02	4.45E-01	0.12861355	5.29E-02	4.18E-01
ENSMUSG00000032058	Ppp2r1b	0.164975059	5.30E-02	4.45E-01	0.147648679	5.29E-02	4.18E-01
ENSMUSG00000030319	Cand2	0.167634006	5.30E-02	4.46E-01	0.149512329	5.30E-02	4.18E-01
ENSMUSG00000021276	Cinp	0.232426235	5.30E-02	4.46E-01	0.188508307	5.29E-02	4.18E-01
ENSMUSG00000029464	Gpn3	0.265825595	5.32E-02	4.46E-01	0.203691781	5.30E-02	4.18E-01
ENSMUSG00000063445	Nmral1	0.158635574	5.32E-02	4.46E-01	0.143084168	5.31E-02	4.19E-01
ENSMUSG00000020897	Aurkb	0.177035015	5.32E-02	4.46E-01	0.155927461	5.31E-02	4.19E-01
ENSMUSG00000008206	Cers4	-0.495601645	5.33E-02	4.46E-01	-0.240533406	5.31E-02	4.19E-01
ENSMUSG00000018572	Phf23	0.174243233	5.33E-02	4.47E-01	0.154027468	5.32E-02	4.19E-01
ENSMUSG00000033596	Rfwd3	0.18620393	5.35E-02	4.47E-01	0.16190197	5.34E-02	4.20E-01
ENSMUSG00000039682	Lap3	0.207711017	5.35E-02	4.47E-01	0.175021925	5.34E-02	4.20E-01
ENSMUSG00000074916	Chst14	-0.226873331	5.35E-02	4.47E-01	-0.185525202	5.34E-02	4.20E-01
ENSMUSG00000057897	Camk2b	-0.899002664	5.36E-02	4.48E-01	-0.199268858	5.51E-02	4.27E-01
ENSMUSG00000030978	Rrm1	0.144917221	5.37E-02	4.48E-01	0.132819383	5.36E-02	4.21E-01
ENSMUSG00000042804	Gpr153	-0.309380181	5.38E-02	4.49E-01	-0.218604159	5.36E-02	4.21E-01
ENSMUSG00000035606	Ky	-0.726363148	5.38E-02	4.49E-01	-0.220721517	5.43E-02	4.23E-01
ENSMUSG00000034040	Wbscr17	-0.474562343	5.39E-02	4.49E-01	-0.239949264	5.37E-02	4.21E-01
ENSMUSG00000079523	Tmsb10	0.156210829	5.41E-02	4.50E-01	0.141217913	5.40E-02	4.22E-01
ENSMUSG00000024236	Svil	-0.182860154	5.41E-02	4.50E-01	-0.159633987	5.40E-02	4.22E-01
ENSMUSG00000040875	Osbpl10	-0.399363459	5.41E-02	4.50E-01	-0.235815825	5.39E-02	4.22E-01
ENSMUSG00000034320	Slc26a2	-0.230563856	5.41E-02	4.50E-01	-0.187252322	5.40E-02	4.22E-01
ENSMUSG00000021996	Esd	0.316353271	5.41E-02	4.50E-01	0.22043722	5.39E-02	4.22E-01
ENSMUSG00000043024	Gm16433	0.209954063	5.42E-02	4.50E-01	0.176136978	5.41E-02	4.23E-01
ENSMUSG00000022906	Parp9	-0.568866046	5.43E-02	4.50E-01	-0.236086621	5.43E-02	4.23E-01
ENSMUSG00000025081	Tdrd1	-0.552037892	5.43E-02	4.50E-01	-0.237174329	5.42E-02	4.23E-01
ENSMUSG00000005161	Prdx2	0.150035948	5.43E-02	4.50E-01	0.136626583	5.43E-02	4.23E-01
ENSMUSG00000072294	Klf12	-0.308596476	5.43E-02	4.51E-01	-0.218073774	5.42E-02	4.23E-01
ENSMUSG00000097180	2700038G22Rik	0.566658626	5.43E-02	4.51E-01	0.23615976	5.43E-02	4.23E-01
ENSMUSG00000021314	Amph	-0.80111918	5.44E-02	4.51E-01	-0.210688822	5.54E-02	4.28E-01
ENSMUSG00000024736	Tmem132a	0.149028303	5.45E-02	4.51E-01	0.135852961	5.44E-02	4.24E-01
ENSMUSG00000037010	Apln	0.266097817	5.48E-02	4.53E-01	0.203155818	5.47E-02	4.25E-01
ENSMUSG00000036371	Serbp1	0.148424047	5.48E-02	4.53E-01	0.135367375	5.48E-02	4.25E-01
ENSMUSG00000034401	Spata6	-0.299377499	5.48E-02	4.53E-01	-0.215038123	5.47E-02	4.25E-01
ENSMUSG00000024134	Six2	-0.197627393	5.49E-02	4.53E-01	-0.168755706	5.48E-02	4.25E-01
ENSMUSG00000042035	Igsf3	-0.170742919	5.49E-02	4.53E-01	-0.15140661	5.48E-02	4.26E-01
ENSMUSG00000022814	Umps	0.17200275	5.49E-02	4.53E-01	0.152264033	5.49E-02	4.26E-01
ENSMUSG00000035049	Rrp12	0.261610076	5.50E-02	4.54E-01	0.201246337	5.49E-02	4.26E-01
ENSMUSG00000030207	8430419L09Rik	-0.281255283	5.50E-02	4.54E-01	-0.208848492	5.49E-02	4.26E-01
ENSMUSG00000031666	Rbl2	-0.283821552	5.51E-02	4.54E-01	-0.20970539	5.50E-02	4.26E-01
ENSMUSG00000052713	Zfp608	-0.218833989	5.52E-02	4.54E-01	-0.180825881	5.50E-02	4.26E-01
ENSMUSG00000068220	Lgals1	-0.137657368	5.52E-02	4.55E-01	-0.127079362	5.52E-02	4.27E-01
ENSMUSG00000090266	Mettl23	0.521703837	5.52E-02	4.55E-01	0.237799501	5.50E-02	4.26E-01
ENSMUSG00000004929	Thop1	0.20503449	5.52E-02	4.55E-01	0.173074504	5.52E-02	4.27E-01
ENSMUSG00000045394	Epcam	0.306776202	5.53E-02	4.55E-01	0.217076524	5.51E-02	4.27E-01
ENSMUSG00000008734	Gprc5b	0.193470161	5.54E-02	4.55E-01	0.166122258	5.53E-02	4.28E-01
ENSMUSG00000000303	Cdh1	0.26238952	5.54E-02	4.55E-01	0.201416757	5.53E-02	4.27E-01
ENSMUSG00000028455	Stoml2	0.17905247	5.54E-02	4.55E-01	0.156920421	5.53E-02	4.28E-01
ENSMUSG00000043635	Adamts3	-0.425218212	5.54E-02	4.55E-01	-0.236904297	5.52E-02	4.27E-01
ENSMUSG00000020190	Mknk2	0.171034298	5.54E-02	4.55E-01	0.151530874	5.54E-02	4.28E-01
ENSMUSG00000033020	Polr2f	0.245900607	5.55E-02	4.56E-01	0.194224148	5.53E-02	4.28E-01
ENSMUSG00000020899	Pfas	0.176855382	5.55E-02	4.56E-01	0.155450913	5.54E-02	4.28E-01
ENSMUSG00000058006	Mdn1	0.207842042	5.55E-02	4.56E-01	0.17463372	5.54E-02	4.28E-01
ENSMUSG00000024578	Il17b	-0.500716818	5.56E-02	4.56E-01	-0.237959316	5.55E-02	4.28E-01
ENSMUSG00000025544	Tm9sf2	-0.174616054	5.60E-02	4.58E-01	-0.153869417	5.60E-02	4.30E-01
ENSMUSG00000045498	Pcdhb3	-0.706933996	5.61E-02	4.58E-01	-0.220179673	5.66E-02	4.33E-01
ENSMUSG00000022120	Rnf219	0.191308815	5.62E-02	4.59E-01	0.164624391	5.62E-02	4.31E-01
ENSMUSG00000040007	Bahd1	0.25043637	5.63E-02	4.59E-01	0.195983358	5.62E-02	4.31E-01
ENSMUSG00000079037	Prnp	-0.205278066	5.64E-02	4.60E-01	-0.172948429	5.64E-02	4.32E-01
ENSMUSG00000030811	Fbxl19	0.177748563	5.64E-02	4.60E-01	0.1558968	5.64E-02	4.32E-01
ENSMUSG00000001440	Kpnb1	0.134178753	5.65E-02	4.60E-01	0.124246116	5.65E-02	4.33E-01
ENSMUSG00000032062	2310030G06Rik	0.796321497	5.66E-02	4.61E-01	0.208420673	5.76E-02	4.37E-01
ENSMUSG00000045464	2810002D19Rik	0.492840032	5.66E-02	4.61E-01	0.23709399	5.65E-02	4.33E-01
ENSMUSG00000017716	Birc5	0.170450474	5.67E-02	4.61E-01	0.15094816	5.67E-02	4.33E-01
ENSMUSG00000025511	Tspan4	-0.372075575	5.67E-02	4.61E-01	-0.230370108	5.65E-02	4.33E-01
ENSMUSG00000043801	Oaz1-ps	0.142531272	5.69E-02	4.62E-01	0.130709673	5.68E-02	4.34E-01
ENSMUSG00000040990	Sh3kbp1	-0.247832844	5.69E-02	4.62E-01	-0.194626506	5.68E-02	4.34E-01
ENSMUSG00000051391	Ywhag	0.145364532	5.69E-02	4.62E-01	0.132858041	5.69E-02	4.34E-01
ENSMUSG00000017146	Brca1	0.180245301	5.72E-02	4.63E-01	0.15742241	5.71E-02	4.35E-01
ENSMUSG00000034959	5031414D18Rik	-0.89145452	5.73E-02	4.64E-01	-0.195532981	5.92E-02	4.43E-01
ENSMUSG00000020952	Scfd1	-0.208425751	5.74E-02	4.64E-01	-0.174528571	5.73E-02	4.36E-01
ENSMUSG00000033769	Exoc6b	-0.170563526	5.75E-02	4.65E-01	-0.150913139	5.75E-02	4.36E-01
ENSMUSG00000035165	Kcne3	0.487822022	5.76E-02	4.65E-01	0.236289041	5.74E-02	4.36E-01
ENSMUSG00000079055	Slc8a3	-0.606910696	5.76E-02	4.65E-01	-0.22910308	5.77E-02	4.37E-01
ENSMUSG00000048175	Asb8	-0.2219859	5.76E-02	4.65E-01	-0.181849119	5.75E-02	4.37E-01
ENSMUSG00000033364	Usp37	0.182557058	5.77E-02	4.65E-01	0.15883699	5.76E-02	4.37E-01
ENSMUSG00000036570	Fxyd1	-0.672577049	5.78E-02	4.66E-01	-0.222025725	5.81E-02	4.39E-01
ENSMUSG00000019577	Pdk4	-0.866517515	5.79E-02	4.66E-01	-0.197967383	5.96E-02	4.44E-01
ENSMUSG00000057522	Spop	0.181087762	5.79E-02	4.66E-01	0.157848708	5.79E-02	4.38E-01
ENSMUSG00000032997	Chpf	-0.232484087	5.79E-02	4.66E-01	-0.187090486	5.78E-02	4.38E-01
ENSMUSG00000044424	Gm9493	0.170349416	5.80E-02	4.66E-01	0.150700623	5.80E-02	4.38E-01
ENSMUSG00000041926	Rnpep	0.21825057	5.80E-02	4.66E-01	0.179775699	5.79E-02	4.38E-01
ENSMUSG00000028850	Gpatch3	0.451960644	5.81E-02	4.67E-01	0.235684707	5.79E-02	4.38E-01
ENSMUSG00000018604	Tbx3	0.263626074	5.82E-02	4.67E-01	0.200867211	5.80E-02	4.38E-01
ENSMUSG00000024789	Jak2	-0.195316895	5.82E-02	4.67E-01	-0.166692813	5.82E-02	4.39E-01
ENSMUSG00000057554	Lgals8	-0.386399586	5.83E-02	4.67E-01	-0.231143944	5.81E-02	4.39E-01
ENSMUSG00000025785	Exosc7	0.256036988	5.83E-02	4.68E-01	0.197690047	5.82E-02	4.39E-01
ENSMUSG00000029447	Cct6a	0.134197547	5.83E-02	4.68E-01	0.124127517	5.83E-02	4.39E-01
ENSMUSG00000041895	Wipi1	-0.200594288	5.85E-02	4.69E-01	-0.169779772	5.84E-02	4.40E-01
ENSMUSG00000001823	Hoxd12	0.178554076	5.86E-02	4.69E-01	0.156097331	5.85E-02	4.40E-01
ENSMUSG00000002103	Acp2	-0.181638321	5.86E-02	4.69E-01	-0.158098867	5.85E-02	4.40E-01
ENSMUSG00000036887	C1qa	-0.493898425	5.86E-02	4.69E-01	-0.235180602	5.84E-02	4.40E-01
ENSMUSG00000029994	Anxa4	-0.31638172	5.87E-02	4.69E-01	-0.217904671	5.85E-02	4.40E-01
ENSMUSG00000021890	Eaf1	0.189015593	5.88E-02	4.70E-01	0.16272937	5.88E-02	4.41E-01
ENSMUSG00000104649	RP24-257C17.2	0.160153024	5.88E-02	4.70E-01	0.143505729	5.88E-02	4.41E-01
ENSMUSG00000028222	Calb1	-0.948675769	5.90E-02	4.70E-01	-0.186478598	6.14E-02	4.51E-01
ENSMUSG00000078154	Gm12184	0.18455572	5.90E-02	4.71E-01	0.159887425	5.90E-02	4.42E-01
ENSMUSG00000042903	Foxo4	0.179404975	5.91E-02	4.71E-01	0.156572128	5.90E-02	4.42E-01
ENSMUSG00000009739	Pou6f1	-0.4061601	5.92E-02	4.71E-01	-0.23245209	5.89E-02	4.42E-01
ENSMUSG00000053768	Chchd3	0.170377051	5.94E-02	4.72E-01	0.150530442	5.93E-02	4.43E-01
ENSMUSG00000021990	Spata13	-0.304105733	5.95E-02	4.72E-01	-0.214147088	5.93E-02	4.43E-01
ENSMUSG00000002835	Chaf1a	0.167818204	5.95E-02	4.72E-01	0.148772263	5.94E-02	4.44E-01
ENSMUSG00000034192	Lsm3	0.179768095	5.95E-02	4.73E-01	0.156737955	5.94E-02	4.44E-01
ENSMUSG00000006585	Cdt1	0.206013702	5.95E-02	4.73E-01	0.172689968	5.94E-02	4.44E-01
ENSMUSG00000058806	Col13a1	-0.489612713	5.96E-02	4.73E-01	-0.234252043	5.95E-02	4.44E-01
ENSMUSG00000078716	Tmem8b	-0.238140341	5.97E-02	4.73E-01	-0.189266952	5.96E-02	4.44E-01
ENSMUSG00000075273	Ttc30b	-0.395575846	5.98E-02	4.74E-01	-0.230952185	5.96E-02	4.45E-01
ENSMUSG00000035305	Ror1	-0.270664718	5.99E-02	4.74E-01	-0.20292296	5.98E-02	4.45E-01
ENSMUSG00000013701	Timm23	0.427404267	5.99E-02	4.74E-01	0.233260582	5.97E-02	4.45E-01
ENSMUSG00000029610	Aimp2	0.211665248	5.99E-02	4.74E-01	0.175761507	5.98E-02	4.45E-01
ENSMUSG00000062933	Gm10123	0.191854173	6.00E-02	4.74E-01	0.164268054	5.99E-02	4.45E-01
ENSMUSG00000028640	Tfap2c	0.53940852	6.01E-02	4.75E-01	0.231771918	5.99E-02	4.45E-01
ENSMUSG00000031740	Mmp2	-0.137221719	6.01E-02	4.75E-01	-0.126355005	6.00E-02	4.46E-01
ENSMUSG00000020849	Ywhae	0.129570937	6.01E-02	4.75E-01	0.120342815	6.00E-02	4.46E-01
ENSMUSG00000036167	Pphln1	-0.189690839	6.02E-02	4.75E-01	-0.162907226	6.01E-02	4.46E-01
ENSMUSG00000044707	Ccnjl	0.30738849	6.02E-02	4.75E-01	0.214693056	6.01E-02	4.46E-01
ENSMUSG00000032816	Igdcc4	-0.216219793	6.03E-02	4.75E-01	-0.17812466	6.03E-02	4.46E-01
ENSMUSG00000021785	Ngly1	-0.279375933	6.05E-02	4.76E-01	-0.205802846	6.03E-02	4.47E-01
ENSMUSG00000041736	Tspo	0.343779027	6.06E-02	4.77E-01	0.222998874	6.04E-02	4.47E-01
ENSMUSG00000020638	Cmpk2	-0.383488184	6.07E-02	4.77E-01	-0.228998994	6.05E-02	4.47E-01
ENSMUSG00000062846	Gm14176	0.240788168	6.07E-02	4.77E-01	0.190184279	6.06E-02	4.48E-01
ENSMUSG00000041263	Rusc1	-0.402671907	6.10E-02	4.78E-01	-0.230714128	6.08E-02	4.49E-01
ENSMUSG00000024258	Polr2d	0.178538147	6.12E-02	4.79E-01	0.155681499	6.11E-02	4.50E-01
ENSMUSG00000026458	Ppfia4	-0.347088138	6.12E-02	4.79E-01	-0.223267301	6.10E-02	4.49E-01
ENSMUSG00000015023	Ddx19a	0.183129905	6.12E-02	4.79E-01	0.158618529	6.12E-02	4.50E-01
ENSMUSG00000079737	3110001I22Rik	0.400564929	6.13E-02	4.79E-01	0.230327107	6.11E-02	4.50E-01
ENSMUSG00000040263	Klhdc4	0.206351486	6.13E-02	4.80E-01	0.172484842	6.12E-02	4.50E-01
ENSMUSG00000020482	Ccdc117	0.274375018	6.13E-02	4.80E-01	0.203701882	6.12E-02	4.50E-01
ENSMUSG00000021998	Lcp1	-0.244831424	6.14E-02	4.80E-01	-0.191805008	6.12E-02	4.50E-01
ENSMUSG00000004455	Ppp1cc	0.302227114	6.15E-02	4.80E-01	0.212586792	6.14E-02	4.51E-01
ENSMUSG00000006457	Actn3	-0.375486156	6.16E-02	4.81E-01	-0.227434107	6.14E-02	4.51E-01
ENSMUSG00000063870	Chd4	0.146740507	6.16E-02	4.81E-01	0.133459557	6.16E-02	4.51E-01
ENSMUSG00000002006	Pdzd4	-0.203914846	6.17E-02	4.81E-01	-0.171027379	6.16E-02	4.52E-01
ENSMUSG00000016257	Slmo2	0.180932703	6.17E-02	4.81E-01	0.157134623	6.17E-02	4.52E-01
ENSMUSG00000064326	Siva1	0.202922102	6.18E-02	4.82E-01	0.170444651	6.17E-02	4.52E-01
ENSMUSG00000020792	Exoc7	-0.19105022	6.19E-02	4.82E-01	-0.163432925	6.18E-02	4.52E-01
ENSMUSG00000025656	Arhgef9	-0.257243173	6.19E-02	4.82E-01	-0.196896443	6.18E-02	4.52E-01
ENSMUSG00000022194	Pabpn1	0.383151739	6.20E-02	4.82E-01	0.228080399	6.18E-02	4.52E-01
ENSMUSG00000003873	Bax	0.185196166	6.22E-02	4.83E-01	0.159759313	6.21E-02	4.54E-01
ENSMUSG00000052396	Mogat2	0.40976468	6.22E-02	4.84E-01	0.230321011	6.20E-02	4.53E-01
ENSMUSG00000031608	Galnt7	0.270711534	6.23E-02	4.84E-01	0.201977573	6.22E-02	4.54E-01
ENSMUSG00000048706	Lurap1l	-0.571460055	6.23E-02	4.84E-01	-0.227099979	6.23E-02	4.55E-01
ENSMUSG00000019891	Dcbld1	0.226323194	6.23E-02	4.84E-01	0.182809982	6.23E-02	4.54E-01
ENSMUSG00000062456	Rpl9-ps6	0.15884841	6.23E-02	4.84E-01	0.142174401	6.23E-02	4.54E-01
ENSMUSG00000031818	Cox4i1	0.139145772	6.24E-02	4.84E-01	0.127649996	6.24E-02	4.55E-01
ENSMUSG00000039662	Icmt	0.176132804	6.26E-02	4.85E-01	0.153901467	6.25E-02	4.55E-01
ENSMUSG00000021423	Ly86	-0.626598798	6.26E-02	4.85E-01	-0.221585454	6.28E-02	4.56E-01
ENSMUSG00000018486	Wnt9b	0.41901656	6.28E-02	4.85E-01	0.230469832	6.26E-02	4.56E-01
ENSMUSG00000027173	Depdc7	-0.546386614	6.28E-02	4.85E-01	-0.228450432	6.28E-02	4.56E-01
ENSMUSG00000078249	Hmga1-rs1	0.461187084	6.29E-02	4.86E-01	0.231625186	6.26E-02	4.56E-01
ENSMUSG00000085463	9430024E24Rik	0.309404862	6.29E-02	4.86E-01	0.213879821	6.28E-02	4.56E-01
ENSMUSG00000040310	Alx4	0.35313254	6.30E-02	4.86E-01	0.223266536	6.27E-02	4.56E-01
ENSMUSG00000016637	Ift27	0.265590189	6.31E-02	4.86E-01	0.199753853	6.29E-02	4.56E-01
ENSMUSG00000040488	Ltbp4	-0.202581723	6.32E-02	4.87E-01	-0.169965911	6.31E-02	4.57E-01
ENSMUSG00000020267	Hint1	0.147817802	6.33E-02	4.87E-01	0.134097754	6.33E-02	4.58E-01
ENSMUSG00000038260	Trpm4	-0.301074921	6.35E-02	4.88E-01	-0.211327633	6.33E-02	4.58E-01
ENSMUSG00000052298	Cdc42se2	0.159531528	6.35E-02	4.88E-01	0.142526506	6.34E-02	4.58E-01
ENSMUSG00000059327	Eda	-0.354193632	6.35E-02	4.88E-01	-0.223065345	6.33E-02	4.58E-01
ENSMUSG00000030512	Snrpa1	0.174082935	6.35E-02	4.88E-01	0.152420874	6.35E-02	4.59E-01
ENSMUSG00000022359	Wdyhv1	0.354604706	6.35E-02	4.88E-01	0.223108176	6.34E-02	4.58E-01
ENSMUSG00000027435	Cd93	-0.19442418	6.36E-02	4.88E-01	-0.165138081	6.35E-02	4.59E-01
ENSMUSG00000026127	Imp4	0.178368122	6.37E-02	4.89E-01	0.155180832	6.37E-02	4.60E-01
ENSMUSG00000060181	Slc35e3	-0.197063419	6.39E-02	4.90E-01	-0.166637788	6.38E-02	4.60E-01
ENSMUSG00000063787	Chchd1	0.206329386	6.40E-02	4.90E-01	0.171899221	6.39E-02	4.61E-01
ENSMUSG00000044950	Pwwp2a	0.22380842	6.40E-02	4.91E-01	0.181107675	6.40E-02	4.61E-01
ENSMUSG00000027177	Hipk3	-0.188043659	6.42E-02	4.91E-01	-0.161174534	6.42E-02	4.62E-01
ENSMUSG00000026439	Rbbp5	0.177979981	6.44E-02	4.92E-01	0.154835105	6.43E-02	4.62E-01
ENSMUSG00000022515	Anks3	-0.23231807	6.46E-02	4.93E-01	-0.185104121	6.45E-02	4.63E-01
ENSMUSG00000070576	Mn1	-0.288276486	6.46E-02	4.93E-01	-0.206985291	6.45E-02	4.63E-01
ENSMUSG00000031458	Coprs	0.276451708	6.46E-02	4.93E-01	0.203074647	6.45E-02	4.63E-01
ENSMUSG00000014668	Chfr	0.229786045	6.47E-02	4.93E-01	0.183874333	6.45E-02	4.63E-01
ENSMUSG00000040957	Cables1	0.30865774	6.47E-02	4.93E-01	0.212800256	6.45E-02	4.63E-01
ENSMUSG00000071644	Eef1g	0.159665549	6.47E-02	4.93E-01	0.142479925	6.46E-02	4.64E-01
ENSMUSG00000030754	Copb1	-0.143427008	6.49E-02	4.94E-01	-0.130688282	6.49E-02	4.64E-01
ENSMUSG00000006782	Cnp	-0.264502431	6.49E-02	4.94E-01	-0.19867073	6.47E-02	4.64E-01
ENSMUSG00000002881	Nab1	-0.283141378	6.49E-02	4.94E-01	-0.205212813	6.48E-02	4.64E-01
ENSMUSG00000058392	Rrp1b	0.180945054	6.50E-02	4.95E-01	0.156629987	6.49E-02	4.65E-01
ENSMUSG00000052727	Map1b	-0.157579543	6.50E-02	4.95E-01	-0.140975172	6.50E-02	4.65E-01
ENSMUSG00000028060	2810403A07Rik	0.266976654	6.51E-02	4.95E-01	0.199541183	6.49E-02	4.65E-01
ENSMUSG00000015937	H2afy	0.157952854	6.51E-02	4.95E-01	0.141233516	6.50E-02	4.65E-01
ENSMUSG00000024530	Slmo1	0.413556676	6.54E-02	4.96E-01	0.228142447	6.52E-02	4.66E-01
ENSMUSG00000028931	Kcnab2	-0.366901416	6.55E-02	4.97E-01	-0.223682843	6.53E-02	4.66E-01
ENSMUSG00000063316	Rpl27	0.326191617	6.55E-02	4.97E-01	0.21657555	6.54E-02	4.66E-01
ENSMUSG00000057193	Slc44a2	-0.162112974	6.55E-02	4.97E-01	-0.144085795	6.55E-02	4.67E-01
ENSMUSG00000050700	Emilin3	-0.193503382	6.56E-02	4.97E-01	-0.164223135	6.55E-02	4.67E-01
ENSMUSG00000040613	Apobec1	-0.791348465	6.56E-02	4.97E-01	-0.198542749	6.68E-02	4.71E-01
ENSMUSG00000092116	Gm10320	0.203927606	6.56E-02	4.97E-01	0.170215948	6.55E-02	4.67E-01
ENSMUSG00000060882	Kcnd2	-0.618754824	6.56E-02	4.97E-01	-0.219166535	6.59E-02	4.68E-01
ENSMUSG00000043518	Rai2	-0.621836222	6.56E-02	4.97E-01	-0.218830094	6.58E-02	4.68E-01
ENSMUSG00000048170	Mcmbp	0.15963157	6.58E-02	4.97E-01	0.1423357	6.57E-02	4.67E-01
ENSMUSG00000035275	Raver2	-0.263678234	6.58E-02	4.98E-01	-0.198030896	6.57E-02	4.67E-01
ENSMUSG00000041846	Smek1	0.179506469	6.61E-02	4.99E-01	0.15554154	6.61E-02	4.69E-01
ENSMUSG00000030213	Atf7ip	-0.143615015	6.62E-02	4.99E-01	-0.130719688	6.61E-02	4.69E-01
ENSMUSG00000029334	Prkg2	-0.518021202	6.62E-02	4.99E-01	-0.22693813	6.61E-02	4.69E-01
ENSMUSG00000062646	Ganc	-0.446074611	6.62E-02	5.00E-01	-0.228593337	6.61E-02	4.69E-01
ENSMUSG00000090066	1110002E22Rik	-0.536823584	6.63E-02	5.00E-01	-0.225671282	6.63E-02	4.70E-01
ENSMUSG00000020181	Nav3	-0.389467858	6.63E-02	5.00E-01	-0.225676257	6.61E-02	4.69E-01
ENSMUSG00000028639	Ybx1	0.186032858	6.63E-02	5.00E-01	0.159590179	6.62E-02	4.69E-01
ENSMUSG00000072082	Ccnf	0.18549228	6.63E-02	5.00E-01	0.159253957	6.63E-02	4.69E-01
ENSMUSG00000025409	Mbd6	0.232590555	6.65E-02	5.00E-01	0.184705372	6.64E-02	4.70E-01
ENSMUSG00000034858	Fam214a	-0.337210241	6.65E-02	5.01E-01	-0.21826284	6.63E-02	4.70E-01
ENSMUSG00000031388	Naa10	0.19538808	6.65E-02	5.01E-01	0.165155047	6.64E-02	4.70E-01
ENSMUSG00000019942	Cdk1	0.145243425	6.67E-02	5.01E-01	0.13188652	6.66E-02	4.71E-01
ENSMUSG00000010376	Nedd8	0.158840094	6.68E-02	5.02E-01	0.14166848	6.67E-02	4.71E-01
ENSMUSG00000025421	Hdhd2	0.207539852	6.68E-02	5.02E-01	0.17195901	6.67E-02	4.71E-01
ENSMUSG00000032968	Inha	-0.510589446	6.69E-02	5.03E-01	-0.226599045	6.69E-02	4.72E-01
ENSMUSG00000020392	Cdkn2aipnl	0.170360746	6.70E-02	5.03E-01	0.149485238	6.69E-02	4.72E-01
ENSMUSG00000000078	Klf6	-0.248405753	6.70E-02	5.03E-01	-0.191551524	6.69E-02	4.72E-01
ENSMUSG00000026429	Ube2t	0.424439918	6.71E-02	5.03E-01	0.227371581	6.69E-02	4.72E-01
ENSMUSG00000060935	Tmem263	-0.17963836	6.71E-02	5.03E-01	-0.155480276	6.70E-02	4.73E-01
ENSMUSG00000055723	Rras2	0.223508009	6.71E-02	5.03E-01	0.180174528	6.70E-02	4.73E-01
ENSMUSG00000003099	Ppp5c	0.166098624	6.71E-02	5.03E-01	0.146613954	6.71E-02	4.73E-01
ENSMUSG00000035227	Spcs2	0.178336658	6.72E-02	5.03E-01	0.154641351	6.71E-02	4.73E-01
ENSMUSG00000022488	Nckap1l	-0.491155513	6.73E-02	5.04E-01	-0.227123032	6.72E-02	4.73E-01
ENSMUSG00000066735	Vkorc1l1	0.173558703	6.74E-02	5.04E-01	0.151533165	6.73E-02	4.73E-01
ENSMUSG00000039187	Fanci	0.255327712	6.75E-02	5.05E-01	0.194206875	6.73E-02	4.74E-01
ENSMUSG00000025758	Plk4	0.204438953	6.75E-02	5.05E-01	0.170108055	6.74E-02	4.74E-01
ENSMUSG00000033152	Podxl2	-0.181768112	6.77E-02	5.06E-01	-0.15671858	6.77E-02	4.75E-01
ENSMUSG00000029426	Scarb2	-0.181363865	6.77E-02	5.06E-01	-0.156465611	6.77E-02	4.75E-01
ENSMUSG00000067279	Ppp1r3c	-0.408047404	6.78E-02	5.06E-01	-0.226025786	6.76E-02	4.74E-01
ENSMUSG00000042348	Arl15	-0.197098817	6.78E-02	5.06E-01	-0.165905686	6.77E-02	4.75E-01
ENSMUSG00000022075	Rhobtb2	0.266924105	6.78E-02	5.06E-01	0.198504419	6.77E-02	4.75E-01
ENSMUSG00000022517	Mgrn1	-0.158044667	6.80E-02	5.06E-01	-0.140978603	6.79E-02	4.75E-01
ENSMUSG00000031283	Chrdl1	-0.27858279	6.80E-02	5.06E-01	-0.202451889	6.79E-02	4.75E-01
ENSMUSG00000004947	Dtx2	0.217722497	6.80E-02	5.06E-01	0.177038584	6.79E-02	4.75E-01
ENSMUSG00000022306	Zfpm2	-0.6657553	6.81E-02	5.07E-01	-0.211313839	6.86E-02	4.77E-01
ENSMUSG00000076431	Sox4	-0.152440256	6.81E-02	5.07E-01	-0.136992687	6.81E-02	4.76E-01
ENSMUSG00000078532	Nkain1	0.208736434	6.82E-02	5.07E-01	0.172304421	6.81E-02	4.76E-01
ENSMUSG00000082988	Gm5903	0.200771141	6.82E-02	5.07E-01	0.167919053	6.81E-02	4.76E-01
ENSMUSG00000053117	E330013P04Rik	-0.583336598	6.83E-02	5.07E-01	-0.219945661	6.84E-02	4.77E-01
ENSMUSG00000025867	Cplx2	-0.215040961	6.83E-02	5.07E-01	-0.175597304	6.82E-02	4.76E-01
ENSMUSG00000031060	Rbm10	0.171066496	6.83E-02	5.07E-01	0.149771185	6.82E-02	4.76E-01
ENSMUSG00000053641	Dennd4a	-0.251545067	6.83E-02	5.08E-01	-0.192402825	6.82E-02	4.76E-01
ENSMUSG00000002748	Baz1b	0.146087453	6.84E-02	5.08E-01	0.132358896	6.83E-02	4.76E-01
ENSMUSG00000041126	H2afv	0.13866021	6.84E-02	5.08E-01	0.126808345	6.83E-02	4.76E-01
ENSMUSG00000031934	Panx1	0.200336155	6.84E-02	5.08E-01	0.167634932	6.83E-02	4.76E-01
ENSMUSG00000028944	Prkag2	0.341415554	6.84E-02	5.08E-01	0.217977203	6.82E-02	4.76E-01
ENSMUSG00000050592	Fam78a	-0.379814068	6.86E-02	5.08E-01	-0.223210207	6.84E-02	4.76E-01
ENSMUSG00000057406	Whsc1	0.137338397	6.86E-02	5.08E-01	0.125785058	6.86E-02	4.77E-01
ENSMUSG00000028329	Xpa	-0.36488045	6.87E-02	5.08E-01	-0.221384584	6.85E-02	4.77E-01
ENSMUSG00000066621	Tecpr1	-0.222475955	6.87E-02	5.08E-01	-0.179255984	6.86E-02	4.77E-01
ENSMUSG00000038481	Cdk19	-0.190544716	6.88E-02	5.09E-01	-0.16188948	6.87E-02	4.78E-01
ENSMUSG00000026617	Bpnt1	0.333381532	6.89E-02	5.09E-01	0.216224803	6.87E-02	4.78E-01
ENSMUSG00000027698	Nceh1	-0.535031405	6.89E-02	5.09E-01	-0.223329742	6.88E-02	4.78E-01
ENSMUSG00000039485	Tspyl4	-0.20369996	6.89E-02	5.09E-01	-0.169406676	6.88E-02	4.78E-01
ENSMUSG00000040250	Asun	0.20319434	6.90E-02	5.09E-01	0.169111716	6.89E-02	4.78E-01
ENSMUSG00000001018	Snapin	-0.223528089	6.90E-02	5.09E-01	-0.179693742	6.89E-02	4.78E-01
ENSMUSG00000030199	Etv6	0.187035432	6.90E-02	5.09E-01	0.159749187	6.89E-02	4.78E-01
ENSMUSG00000057841	Rpl32	0.144254654	6.91E-02	5.10E-01	0.13094089	6.90E-02	4.79E-01
ENSMUSG00000040653	Ppp1r14c	-0.531957777	6.92E-02	5.10E-01	-0.223279425	6.92E-02	4.79E-01
ENSMUSG00000035877	Zhx3	-0.230091793	6.92E-02	5.10E-01	-0.182788165	6.91E-02	4.79E-01
ENSMUSG00000027488	Snta1	-0.39526632	6.93E-02	5.11E-01	-0.224091754	6.91E-02	4.79E-01
ENSMUSG00000038239	Hrc	-0.412458744	6.94E-02	5.11E-01	-0.225082804	6.92E-02	4.79E-01
ENSMUSG00000026134	Prim2	0.250056114	6.95E-02	5.11E-01	0.19141508	6.94E-02	4.80E-01
ENSMUSG00000005718	Tfap4	0.208643373	6.97E-02	5.12E-01	0.171913317	6.97E-02	4.81E-01
ENSMUSG00000034673	Pbx2	0.182779382	7.00E-02	5.13E-01	0.156987076	6.99E-02	4.82E-01
ENSMUSG00000000823	Znf512b	-0.177849335	7.00E-02	5.13E-01	-0.153902058	7.00E-02	4.82E-01
ENSMUSG00000017897	Eya2	-0.2761634	7.02E-02	5.14E-01	-0.200773301	7.01E-02	4.82E-01
ENSMUSG00000003420	Fcgrt	-0.42742892	7.02E-02	5.14E-01	-0.225058135	7.00E-02	4.82E-01
ENSMUSG00000056596	Trnp1	0.929601339	7.03E-02	5.14E-01	0.176138757	7.29E-02	4.92E-01
ENSMUSG00000078652	Psme3	0.145462003	7.04E-02	5.14E-01	0.131714917	7.04E-02	4.83E-01
ENSMUSG00000025082	Vwa2	0.360049001	7.06E-02	5.15E-01	0.21956589	7.04E-02	4.83E-01
ENSMUSG00000029048	Rer1	0.167408644	7.06E-02	5.15E-01	0.147049167	7.06E-02	4.84E-01
ENSMUSG00000043618	Eif5al3-ps	0.189966226	7.07E-02	5.15E-01	0.161213314	7.06E-02	4.84E-01
ENSMUSG00000047085	Lrrc4b	-0.391345157	7.07E-02	5.15E-01	-0.222804658	7.05E-02	4.83E-01
ENSMUSG00000022433	Csnk1e	0.141739386	7.08E-02	5.15E-01	0.1289278	7.07E-02	4.84E-01
ENSMUSG00000026955	Sapcd2	0.229505745	7.08E-02	5.16E-01	0.182066334	7.07E-02	4.84E-01
ENSMUSG00000020307	Cdc34	0.200100773	7.10E-02	5.17E-01	0.166982913	7.10E-02	4.85E-01
ENSMUSG00000005803	Sqrdl	-0.530895602	7.12E-02	5.17E-01	-0.2214821	7.12E-02	4.86E-01
ENSMUSG00000002068	Ccne1	0.199119306	7.12E-02	5.17E-01	0.166405061	7.11E-02	4.86E-01
ENSMUSG00000052429	Prmt1	0.136282357	7.14E-02	5.18E-01	0.124772346	7.13E-02	4.87E-01
ENSMUSG00000021131	Erh	0.188373229	7.14E-02	5.18E-01	0.160140676	7.14E-02	4.87E-01
ENSMUSG00000020863	Luc7l3	0.167609629	7.15E-02	5.18E-01	0.147075097	7.14E-02	4.87E-01
ENSMUSG00000067860	Zic3	0.285818114	7.16E-02	5.19E-01	0.203279263	7.14E-02	4.87E-01
ENSMUSG00000057388	Mrpl18	0.177694898	7.16E-02	5.19E-01	0.153573716	7.16E-02	4.87E-01
ENSMUSG00000005370	Msh6	0.141840137	7.16E-02	5.19E-01	0.128933924	7.16E-02	4.87E-01
ENSMUSG00000054766	Set	0.152358439	7.17E-02	5.19E-01	0.13657386	7.17E-02	4.88E-01
ENSMUSG00000026798	Coq4	0.250164204	7.18E-02	5.20E-01	0.190721159	7.17E-02	4.88E-01
ENSMUSG00000025856	Pdgfa	0.220577213	7.19E-02	5.20E-01	0.177521564	7.19E-02	4.89E-01
ENSMUSG00000020075	Ddx21	0.140457523	7.20E-02	5.20E-01	0.127869011	7.20E-02	4.89E-01
ENSMUSG00000030287	Itpr2	-0.413975704	7.21E-02	5.21E-01	-0.223170715	7.19E-02	4.89E-01
ENSMUSG00000026393	Nek7	0.186319242	7.21E-02	5.21E-01	0.15880195	7.20E-02	4.89E-01
ENSMUSG00000029366	Dck	0.201106179	7.21E-02	5.21E-01	0.167328383	7.20E-02	4.89E-01
ENSMUSG00000019312	Grb7	0.393448337	7.22E-02	5.21E-01	0.221958829	7.20E-02	4.89E-01
ENSMUSG00000029433	Diablo	0.183582866	7.22E-02	5.21E-01	0.157124239	7.22E-02	4.89E-01
ENSMUSG00000052981	Ube2ql1	-0.282298154	7.23E-02	5.21E-01	-0.201903193	7.21E-02	4.89E-01
ENSMUSG00000043336	Filip1l	-0.242192175	7.23E-02	5.21E-01	-0.187290427	7.22E-02	4.89E-01
ENSMUSG00000024785	Rcl1	0.208934369	7.23E-02	5.21E-01	0.171505052	7.22E-02	4.90E-01
ENSMUSG00000059049	Frem1	0.265396022	7.24E-02	5.22E-01	0.196278514	7.23E-02	4.90E-01
ENSMUSG00000050900	Gm7327	0.206599391	7.24E-02	5.22E-01	0.170242395	7.24E-02	4.90E-01
ENSMUSG00000029163	Emilin1	-0.155578151	7.26E-02	5.22E-01	-0.138758664	7.25E-02	4.91E-01
ENSMUSG00000049907	Rasl11b	-0.170033597	7.26E-02	5.23E-01	-0.148521511	7.26E-02	4.91E-01
ENSMUSG00000021993	Mipep	0.21772015	7.29E-02	5.24E-01	0.175878873	7.28E-02	4.92E-01
ENSMUSG00000038690	Atp5j2	0.156460815	7.29E-02	5.24E-01	0.139338081	7.28E-02	4.92E-01
ENSMUSG00000075327	Zbtb2	0.245698771	7.30E-02	5.24E-01	0.188526722	7.30E-02	4.92E-01
ENSMUSG00000032503	Arpp21	-0.322753431	7.31E-02	5.24E-01	-0.211891299	7.29E-02	4.92E-01
ENSMUSG00000001819	Hoxd13	0.183922988	7.34E-02	5.25E-01	0.157149127	7.33E-02	4.94E-01
ENSMUSG00000009621	Vav2	0.209827448	7.34E-02	5.25E-01	0.171740348	7.33E-02	4.94E-01
ENSMUSG00000021364	Elovl2	0.296389772	7.35E-02	5.26E-01	0.205460889	7.33E-02	4.94E-01
ENSMUSG00000034707	Gns	-0.156235825	7.35E-02	5.26E-01	-0.139121083	7.34E-02	4.94E-01
ENSMUSG00000003847	Nfat5	-0.234420812	7.35E-02	5.26E-01	-0.183588095	7.34E-02	4.94E-01
ENSMUSG00000070697	Utp3	0.164508832	7.35E-02	5.26E-01	0.14476011	7.35E-02	4.94E-01
ENSMUSG00000060969	Irx1	-0.692733154	7.35E-02	5.26E-01	-0.202543717	7.41E-02	4.96E-01
ENSMUSG00000038576	Susd4	0.302192363	7.35E-02	5.26E-01	0.206956744	7.34E-02	4.94E-01
ENSMUSG00000002984	Tomm40	0.181119418	7.37E-02	5.26E-01	0.155391842	7.36E-02	4.94E-01
ENSMUSG00000072381	Gm10355	0.49321656	7.37E-02	5.26E-01	0.221445776	7.36E-02	4.94E-01
ENSMUSG00000030782	Tgfb1i1	-0.272586228	7.37E-02	5.26E-01	-0.198238204	7.36E-02	4.94E-01
ENSMUSG00000018076	Med13l	-0.161203759	7.38E-02	5.27E-01	-0.142499363	7.37E-02	4.95E-01
ENSMUSG00000036854	Hspb6	-0.433845822	7.38E-02	5.27E-01	-0.22247802	7.36E-02	4.94E-01
ENSMUSG00000032252	Glce	-0.187053914	7.38E-02	5.27E-01	-0.15896054	7.37E-02	4.95E-01
ENSMUSG00000087598	Zfp111	0.278163429	7.38E-02	5.27E-01	0.200019635	7.36E-02	4.94E-01
ENSMUSG00000089764	Gm16580	0.139411606	7.39E-02	5.27E-01	0.126939019	7.39E-02	4.95E-01
ENSMUSG00000001510	Dlx3	0.341326673	7.39E-02	5.27E-01	0.214878608	7.37E-02	4.95E-01
ENSMUSG00000035873	Pawr	0.486020271	7.40E-02	5.27E-01	0.221545713	7.39E-02	4.95E-01
ENSMUSG00000039356	Exosc2	0.165249697	7.40E-02	5.27E-01	0.145198526	7.39E-02	4.95E-01
ENSMUSG00000042165	Gm9774	0.176318475	7.40E-02	5.27E-01	0.152358952	7.40E-02	4.95E-01
ENSMUSG00000081677	Mdk-ps1	0.264743334	7.40E-02	5.27E-01	0.195459788	7.39E-02	4.95E-01
ENSMUSG00000007872	Id3	0.197749021	7.40E-02	5.27E-01	0.165093044	7.39E-02	4.95E-01
ENSMUSG00000006958	Chrd	-0.455410679	7.41E-02	5.27E-01	-0.222242242	7.40E-02	4.95E-01
ENSMUSG00000032939	Nup93	0.152456488	7.41E-02	5.28E-01	0.136403883	7.41E-02	4.95E-01
ENSMUSG00000040795	Iqcc	0.353037826	7.42E-02	5.28E-01	0.216503556	7.40E-02	4.95E-01
ENSMUSG00000029752	Asns	0.184817001	7.42E-02	5.28E-01	0.15755064	7.42E-02	4.96E-01
ENSMUSG00000021823	Vcl	-0.173625508	7.43E-02	5.28E-01	-0.150619268	7.42E-02	4.96E-01
ENSMUSG00000040174	Alkbh3	-0.33371564	7.44E-02	5.28E-01	-0.213300329	7.42E-02	4.96E-01
ENSMUSG00000096403	Gm9825	0.170744568	7.44E-02	5.28E-01	0.148750039	7.43E-02	4.96E-01
ENSMUSG00000021585	Cast	-0.226703816	7.45E-02	5.28E-01	-0.179809268	7.44E-02	4.96E-01
ENSMUSG00000035566	Pcdh17	-0.307628219	7.45E-02	5.28E-01	-0.207850142	7.43E-02	4.96E-01
ENSMUSG00000055762	Eef1d	0.157552	7.46E-02	5.29E-01	0.139908152	7.46E-02	4.97E-01
ENSMUSG00000090737	Gm6788	0.323590421	7.47E-02	5.29E-01	0.211231896	7.46E-02	4.97E-01
ENSMUSG00000027408	Cpxm1	-0.168988624	7.47E-02	5.29E-01	-0.147565641	7.47E-02	4.97E-01
ENSMUSG00000037020	Wdr62	0.287521668	7.47E-02	5.29E-01	0.202456105	7.46E-02	4.97E-01
ENSMUSG00000059901	Adamts14	-0.539707184	7.48E-02	5.29E-01	-0.217573899	7.48E-02	4.98E-01
ENSMUSG00000039960	Rhou	0.202063093	7.50E-02	5.30E-01	0.16728585	7.49E-02	4.98E-01
ENSMUSG00000013236	Ptprs	-0.142562723	7.50E-02	5.30E-01	-0.129187809	7.50E-02	4.98E-01
ENSMUSG00000090213	Tmem189	0.229003067	7.51E-02	5.30E-01	0.180715814	7.50E-02	4.98E-01
ENSMUSG00000046879	Irgm1	-0.646546126	7.51E-02	5.31E-01	-0.206493842	7.56E-02	5.00E-01
ENSMUSG00000032621	Srek1	0.166497077	7.52E-02	5.31E-01	0.145878658	7.51E-02	4.99E-01
ENSMUSG00000029761	Cald1	-0.168424941	7.52E-02	5.31E-01	-0.14713943	7.51E-02	4.99E-01
ENSMUSG00000032431	Crtap	-0.196012323	7.52E-02	5.31E-01	-0.163890833	7.51E-02	4.99E-01
ENSMUSG00000029335	Bmp3	-0.443135938	7.53E-02	5.31E-01	-0.221404035	7.51E-02	4.99E-01
ENSMUSG00000022790	Igsf11	-0.705359305	7.53E-02	5.31E-01	-0.199187802	7.61E-02	5.02E-01
ENSMUSG00000023039	Krt7	0.304535502	7.54E-02	5.31E-01	0.206700961	7.52E-02	4.99E-01
ENSMUSG00000015501	Hivep2	-0.314011886	7.54E-02	5.31E-01	-0.208857956	7.53E-02	4.99E-01
ENSMUSG00000062098	Btbd3	-0.181609891	7.55E-02	5.32E-01	-0.155416017	7.54E-02	5.00E-01
ENSMUSG00000093826	Gm6900	0.342715502	7.56E-02	5.32E-01	0.21415567	7.54E-02	5.00E-01
ENSMUSG00000019975	Ikbip	-0.288966538	7.56E-02	5.32E-01	-0.202514423	7.55E-02	5.00E-01
ENSMUSG00000067344	Rps25-ps1	0.146150514	7.57E-02	5.32E-01	0.131746554	7.57E-02	5.00E-01
ENSMUSG00000036779	Papd5	0.232417699	7.60E-02	5.33E-01	0.182013379	7.59E-02	5.01E-01
ENSMUSG00000020067	Mypn	-0.449705148	7.61E-02	5.34E-01	-0.220794625	7.59E-02	5.01E-01
ENSMUSG00000051339	2900026A02Rik	-0.26345272	7.61E-02	5.34E-01	-0.194294796	7.59E-02	5.01E-01
ENSMUSG00000020231	Dip2a	-0.187176171	7.62E-02	5.34E-01	-0.158644187	7.61E-02	5.02E-01
ENSMUSG00000024924	Vldlr	-0.360344429	7.62E-02	5.34E-01	-0.216245173	7.60E-02	5.01E-01
ENSMUSG00000074657	Kif5a	-0.451710089	7.62E-02	5.34E-01	-0.220635072	7.61E-02	5.02E-01
ENSMUSG00000026104	Stat1	-0.40395867	7.63E-02	5.34E-01	-0.219754542	7.62E-02	5.02E-01
ENSMUSG00000025212	Sfxn3	-0.270107093	7.64E-02	5.35E-01	-0.19643507	7.62E-02	5.02E-01
ENSMUSG00000036403	Cep135	0.229877479	7.65E-02	5.35E-01	0.180745885	7.64E-02	5.02E-01
ENSMUSG00000097287	D130017N08Rik	-0.526574866	7.66E-02	5.35E-01	-0.216955424	7.66E-02	5.03E-01
ENSMUSG00000059923	Grb2	0.16407201	7.68E-02	5.36E-01	0.144071491	7.68E-02	5.04E-01
ENSMUSG00000001555	Fkbp10	-0.175251709	7.68E-02	5.36E-01	-0.151288635	7.68E-02	5.04E-01
ENSMUSG00000030322	Mbd4	0.255858756	7.69E-02	5.36E-01	0.191273179	7.68E-02	5.04E-01
ENSMUSG00000029093	Sorcs2	-0.23488874	7.69E-02	5.36E-01	-0.182856078	7.68E-02	5.04E-01
ENSMUSG00000039617	Gm7488	0.1616054	7.70E-02	5.36E-01	0.142401659	7.70E-02	5.04E-01
ENSMUSG00000023067	Cdkn1a	-0.258365847	7.71E-02	5.37E-01	-0.192119431	7.70E-02	5.04E-01
ENSMUSG00000040265	Dnm3	-0.277109821	7.74E-02	5.38E-01	-0.198319379	7.72E-02	5.05E-01
ENSMUSG00000050671	Ism2	0.726333435	7.74E-02	5.38E-01	0.194580949	7.84E-02	5.08E-01
ENSMUSG00000055436	Srsf11	0.160364231	7.74E-02	5.38E-01	0.141519739	7.74E-02	5.06E-01
ENSMUSG00000060862	Zbtb40	0.328532424	7.75E-02	5.38E-01	0.210792883	7.73E-02	5.05E-01
ENSMUSG00000048332	Lhfp	-0.202768269	7.75E-02	5.38E-01	-0.167158867	7.75E-02	5.06E-01
ENSMUSG00000079157	Fam155a	-0.740284261	7.76E-02	5.38E-01	-0.192621931	7.87E-02	5.09E-01
ENSMUSG00000030725	Lipt2	0.355056555	7.76E-02	5.39E-01	0.214760667	7.75E-02	5.06E-01
ENSMUSG00000020069	Hnrnph3	0.168061896	7.76E-02	5.39E-01	0.146591408	7.76E-02	5.06E-01
ENSMUSG00000027737	Slc7a11	0.329131848	7.77E-02	5.39E-01	0.210790452	7.75E-02	5.06E-01
ENSMUSG00000008822	Acyp1	0.354914621	7.77E-02	5.39E-01	0.214664165	7.76E-02	5.06E-01
ENSMUSG00000023908	Pkmyt1	0.248212622	7.78E-02	5.39E-01	0.188087232	7.76E-02	5.06E-01
ENSMUSG00000022893	Adamts1	-0.185891252	7.79E-02	5.40E-01	-0.157605244	7.78E-02	5.07E-01
ENSMUSG00000023232	Serinc2	-0.179942923	7.80E-02	5.40E-01	-0.154022411	7.79E-02	5.07E-01
ENSMUSG00000028798	Eif3i	0.136737186	7.81E-02	5.40E-01	0.124616463	7.81E-02	5.08E-01
ENSMUSG00000045211	Nudt18	-0.391237091	7.82E-02	5.41E-01	-0.217837562	7.80E-02	5.07E-01
ENSMUSG00000018427	Ypel2	-0.337411692	7.82E-02	5.41E-01	-0.211940468	7.80E-02	5.07E-01
ENSMUSG00000020808	Fam64a	0.171364367	7.82E-02	5.41E-01	0.148645459	7.81E-02	5.08E-01
ENSMUSG00000103622	Gm38391	-0.732188734	7.83E-02	5.41E-01	-0.192948154	7.95E-02	5.12E-01
ENSMUSG00000026201	Stk16	0.178110697	7.83E-02	5.41E-01	0.152851299	7.83E-02	5.08E-01
ENSMUSG00000027881	Prpf38b	0.195244614	7.83E-02	5.41E-01	0.162901065	7.83E-02	5.08E-01
ENSMUSG00000040855	Reps2	-0.507599121	7.84E-02	5.41E-01	-0.216733303	7.83E-02	5.08E-01
ENSMUSG00000042988	Notum	0.370471021	7.85E-02	5.41E-01	0.215986552	7.83E-02	5.08E-01
ENSMUSG00000036242	3632451O06Rik	-0.253999434	7.85E-02	5.41E-01	-0.190054029	7.84E-02	5.09E-01
ENSMUSG00000026238	Ptma	0.128688102	7.86E-02	5.41E-01	0.118452562	7.85E-02	5.09E-01
ENSMUSG00000028212	Ccne2	0.267263692	7.86E-02	5.41E-01	0.194729097	7.84E-02	5.08E-01
ENSMUSG00000030846	Tial1	0.171584234	7.86E-02	5.42E-01	0.1487304	7.86E-02	5.09E-01
ENSMUSG00000062393	Dgkk	0.394717157	7.87E-02	5.42E-01	0.217662286	7.86E-02	5.09E-01
ENSMUSG00000027198	Ext2	-0.157211791	7.89E-02	5.43E-01	-0.13921786	7.88E-02	5.10E-01
ENSMUSG00000078247	Airn	-0.442104573	7.90E-02	5.43E-01	-0.218622162	7.89E-02	5.10E-01
ENSMUSG00000004069	Dnaja3	0.181736833	7.91E-02	5.43E-01	0.154947821	7.90E-02	5.10E-01
ENSMUSG00000051413	Plagl2	0.157125649	7.91E-02	5.43E-01	0.139135049	7.91E-02	5.11E-01
ENSMUSG00000046997	Spsb4	-0.217843075	7.93E-02	5.44E-01	-0.174440782	7.92E-02	5.11E-01
ENSMUSG00000032366	Tpm1	-0.136284682	7.94E-02	5.45E-01	-0.12418201	7.93E-02	5.12E-01
ENSMUSG00000032171	Pin1	0.171068533	7.95E-02	5.45E-01	0.14829099	7.94E-02	5.12E-01
ENSMUSG00000025337	Sbds	0.202953729	7.95E-02	5.45E-01	0.166872734	7.94E-02	5.12E-01
ENSMUSG00000037318	Traf3ip3	-0.854832232	7.95E-02	5.45E-01	-0.176367781	8.17E-02	5.18E-01
ENSMUSG00000042079	Hnrnpf	0.151880685	7.95E-02	5.45E-01	0.135467745	7.95E-02	5.12E-01
ENSMUSG00000032363	Adamts7	-0.204943062	7.99E-02	5.46E-01	-0.167845204	7.98E-02	5.13E-01
ENSMUSG00000054843	Atrnl1	-0.195739928	8.00E-02	5.46E-01	-0.162881073	7.99E-02	5.13E-01
ENSMUSG00000036422	Pcdh8	-0.513032173	8.02E-02	5.47E-01	-0.214905178	8.01E-02	5.13E-01
ENSMUSG00000052033	Pfdn4	0.238390862	8.02E-02	5.47E-01	0.183423121	8.01E-02	5.13E-01
ENSMUSG00000097164	Cep83os	-0.402246877	8.03E-02	5.47E-01	-0.217044053	8.01E-02	5.13E-01
ENSMUSG00000055760	Gemin6	0.317638939	8.04E-02	5.47E-01	0.207244636	8.03E-02	5.14E-01
ENSMUSG00000027358	Bmp2	-0.259908918	8.05E-02	5.47E-01	-0.191567081	8.03E-02	5.14E-01
ENSMUSG00000051323	Pcdh19	-0.31666998	8.05E-02	5.48E-01	-0.207013742	8.03E-02	5.14E-01
ENSMUSG00000048249	Crebrf	-0.374890757	8.06E-02	5.48E-01	-0.215122349	8.04E-02	5.14E-01
ENSMUSG00000079598	Clec2l	-0.511783117	8.06E-02	5.48E-01	-0.214625908	8.06E-02	5.15E-01
ENSMUSG00000089695	Gm15946	0.544509505	8.06E-02	5.48E-01	0.212050127	8.07E-02	5.15E-01
ENSMUSG00000055235	Wdr86	0.18277292	8.07E-02	5.48E-01	0.155321136	8.06E-02	5.15E-01
ENSMUSG00000021569	Trip13	0.182126086	8.08E-02	5.48E-01	0.154920688	8.07E-02	5.15E-01
ENSMUSG00000030770	Parva	-0.13409596	8.08E-02	5.48E-01	-0.122434551	8.08E-02	5.15E-01
ENSMUSG00000032803	Cdv3	0.159256575	8.08E-02	5.48E-01	0.140397164	8.08E-02	5.15E-01
ENSMUSG00000048776	Pthlh	-0.601784597	8.09E-02	5.49E-01	-0.206124193	8.13E-02	5.17E-01
ENSMUSG00000070544	Top1	0.148198482	8.10E-02	5.49E-01	0.132743257	8.09E-02	5.16E-01
ENSMUSG00000036273	Lrrk2	-0.351928941	8.10E-02	5.49E-01	-0.212480364	8.08E-02	5.15E-01
ENSMUSG00000020978	Klhdc2	0.144951209	8.10E-02	5.49E-01	0.130418081	8.10E-02	5.16E-01
ENSMUSG00000049001	Ndnf	-0.283928119	8.13E-02	5.50E-01	-0.198790471	8.12E-02	5.17E-01
ENSMUSG00000028530	Jak1	-0.142956003	8.14E-02	5.50E-01	-0.128945524	8.13E-02	5.17E-01
ENSMUSG00000045515	Pou3f3	-0.444971053	8.15E-02	5.51E-01	-0.216748023	8.14E-02	5.17E-01
ENSMUSG00000020526	Znhit3	0.292994483	8.15E-02	5.51E-01	0.201141256	8.14E-02	5.17E-01
ENSMUSG00000022265	Ank	-0.271124288	8.16E-02	5.51E-01	-0.19489296	8.14E-02	5.18E-01
ENSMUSG00000075334	Rprm	-0.292435444	8.17E-02	5.51E-01	-0.200972454	8.14E-02	5.18E-01
ENSMUSG00000028691	Prdx1	0.13574483	8.18E-02	5.51E-01	0.123603975	8.17E-02	5.19E-01
ENSMUSG00000029657	Hsph1	0.509134056	8.19E-02	5.52E-01	0.213859566	8.17E-02	5.18E-01
ENSMUSG00000067365	Tmem128	0.24783876	8.19E-02	5.52E-01	0.186687681	8.18E-02	5.19E-01
ENSMUSG00000030264	Thumpd3	0.203802863	8.20E-02	5.52E-01	0.16681518	8.19E-02	5.19E-01
ENSMUSG00000020520	Galnt10	-0.220841698	8.21E-02	5.53E-01	-0.175214281	8.20E-02	5.19E-01
ENSMUSG00000027510	Rbm38	0.309214327	8.22E-02	5.53E-01	0.204703457	8.20E-02	5.19E-01
ENSMUSG00000079022	Col22a1	-0.61167238	8.23E-02	5.53E-01	-0.203857833	8.25E-02	5.21E-01
ENSMUSG00000073542	Cep76	0.237456032	8.24E-02	5.53E-01	0.182427055	8.23E-02	5.20E-01
ENSMUSG00000038267	Slc22a23	-0.202330399	8.24E-02	5.53E-01	-0.16596442	8.24E-02	5.20E-01
ENSMUSG00000026072	Il1r1	-0.421200834	8.25E-02	5.54E-01	-0.216061501	8.23E-02	5.20E-01
ENSMUSG00000024732	Ccdc86	0.2246236	8.25E-02	5.54E-01	0.176845934	8.24E-02	5.20E-01
ENSMUSG00000028796	Phc2	0.144743824	8.26E-02	5.54E-01	0.130133564	8.26E-02	5.21E-01
ENSMUSG00000000247	Lhx2	0.205693653	8.29E-02	5.55E-01	0.167626677	8.28E-02	5.21E-01
ENSMUSG00000052557	Gan	0.25099616	8.29E-02	5.55E-01	0.187562709	8.28E-02	5.22E-01
ENSMUSG00000051705	Senp8	0.289953512	8.30E-02	5.55E-01	0.199775079	8.28E-02	5.22E-01
ENSMUSG00000051639	Gm5812	0.159745421	8.30E-02	5.55E-01	0.140487651	8.29E-02	5.22E-01
ENSMUSG00000013622	Atraid	-0.2030844	8.30E-02	5.55E-01	-0.166244564	8.29E-02	5.22E-01
ENSMUSG00000022309	Angpt1	-0.241727715	8.31E-02	5.55E-01	-0.183959416	8.29E-02	5.22E-01
ENSMUSG00000044807	Zfp354c	-0.165669135	8.32E-02	5.56E-01	-0.144353411	8.32E-02	5.22E-01
ENSMUSG00000033307	Mif	0.186988849	8.33E-02	5.56E-01	0.157379596	8.32E-02	5.22E-01
ENSMUSG00000009112	Bcl2l13	0.139549279	8.33E-02	5.56E-01	0.126309625	8.32E-02	5.23E-01
ENSMUSG00000040599	Mis12	0.200389497	8.35E-02	5.57E-01	0.164739923	8.34E-02	5.23E-01
ENSMUSG00000029014	Dnajc2	0.170706966	8.35E-02	5.57E-01	0.147529181	8.35E-02	5.24E-01
ENSMUSG00000051510	Mafg	0.197386424	8.36E-02	5.57E-01	0.163114607	8.35E-02	5.24E-01
ENSMUSG00000024800	Rpp30	0.250481653	8.37E-02	5.57E-01	0.18714493	8.35E-02	5.24E-01
ENSMUSG00000075232	Amd1	0.201593297	8.37E-02	5.57E-01	0.165337886	8.36E-02	5.24E-01
ENSMUSG00000019087	Atp6ap1	-0.152315659	8.37E-02	5.57E-01	-0.135367339	8.36E-02	5.24E-01
ENSMUSG00000066571	4931406P16Rik	-0.16036313	8.37E-02	5.57E-01	-0.140816673	8.36E-02	5.24E-01
ENSMUSG00000051790	Nlgn2	-0.175648924	8.38E-02	5.57E-01	-0.150567624	8.37E-02	5.24E-01
ENSMUSG00000036446	Lum	-0.498861227	8.39E-02	5.58E-01	-0.212918184	8.37E-02	5.24E-01
ENSMUSG00000024312	Wdr46	0.18705724	8.39E-02	5.58E-01	0.157314266	8.38E-02	5.24E-01
ENSMUSG00000024843	Chka	0.349337623	8.39E-02	5.58E-01	0.210568639	8.37E-02	5.24E-01
ENSMUSG00000001707	Eef1e1	0.247701983	8.39E-02	5.58E-01	0.186022914	8.38E-02	5.24E-01
ENSMUSG00000069920	B3gnt9	-0.523281299	8.39E-02	5.58E-01	-0.211055681	8.40E-02	5.25E-01
ENSMUSG00000045215	Asxl3	-0.167736874	8.40E-02	5.58E-01	-0.145585042	8.39E-02	5.25E-01
ENSMUSG00000022111	Uchl3	0.259574344	8.40E-02	5.58E-01	0.190256785	8.39E-02	5.25E-01
ENSMUSG00000019923	Zwint	0.142330904	8.40E-02	5.58E-01	0.128274181	8.40E-02	5.25E-01
ENSMUSG00000020361	Hspa4	0.119715076	8.43E-02	5.59E-01	0.111087234	8.43E-02	5.25E-01
ENSMUSG00000011254	Thg1l	0.226936386	8.44E-02	5.59E-01	0.177423152	8.42E-02	5.25E-01
ENSMUSG00000084353	Gm15452	0.233247728	8.44E-02	5.59E-01	0.180128181	8.43E-02	5.25E-01
ENSMUSG00000026634	Angel2	0.174000939	8.44E-02	5.59E-01	0.149463893	8.44E-02	5.26E-01
ENSMUSG00000027236	Eif3j1	2.734657588	8.45E-02	5.59E-01	0.059124213	1.45E-01	6.65E-01
ENSMUSG00000041231	Ublcp1	-0.295074385	8.45E-02	5.59E-01	-0.200434644	8.44E-02	5.26E-01
ENSMUSG00000030557	Mef2a	-0.186020288	8.46E-02	5.59E-01	-0.156611601	8.45E-02	5.26E-01
ENSMUSG00000016150	Tenm1	-0.780867377	8.46E-02	5.60E-01	-0.180957302	8.61E-02	5.30E-01
ENSMUSG00000021643	Serf1	0.192649592	8.47E-02	5.60E-01	0.160331069	8.46E-02	5.26E-01
ENSMUSG00000037035	Inhbb	-0.708587672	8.47E-02	5.60E-01	-0.190005124	8.57E-02	5.29E-01
ENSMUSG00000010362	Rdm1	-0.28536444	8.49E-02	5.61E-01	-0.197801455	8.47E-02	5.27E-01
ENSMUSG00000023147	Wrb	0.208665732	8.50E-02	5.61E-01	0.168700998	8.49E-02	5.27E-01
ENSMUSG00000050064	Zfp697	0.311550057	8.51E-02	5.61E-01	0.203854344	8.49E-02	5.27E-01
ENSMUSG00000050288	Fzd2	-0.161555044	8.53E-02	5.62E-01	-0.141429608	8.52E-02	5.28E-01
ENSMUSG00000024083	Pja2	-0.142206442	8.54E-02	5.62E-01	-0.128073607	8.54E-02	5.28E-01
ENSMUSG00000019960	Dusp6	0.200087737	8.54E-02	5.62E-01	0.164214176	8.54E-02	5.28E-01
ENSMUSG00000029097	Trmt44	0.40301427	8.55E-02	5.62E-01	0.213672516	8.53E-02	5.28E-01
ENSMUSG00000028871	Rspo1	0.57910569	8.56E-02	5.62E-01	0.20451884	8.57E-02	5.29E-01
ENSMUSG00000042622	Maff	0.506139658	8.57E-02	5.63E-01	0.210875876	8.57E-02	5.29E-01
ENSMUSG00000033581	Igf2bp2	0.178401127	8.57E-02	5.63E-01	0.151959849	8.56E-02	5.29E-01
ENSMUSG00000062510	Nsl1	0.199228144	8.60E-02	5.64E-01	0.163657338	8.59E-02	5.30E-01
ENSMUSG00000038418	Egr1	-0.407781742	8.61E-02	5.64E-01	-0.213425918	8.59E-02	5.30E-01
ENSMUSG00000024222	Fkbp5	0.164415684	8.61E-02	5.64E-01	0.143201012	8.60E-02	5.30E-01
ENSMUSG00000047821	Trim16	-0.481264888	8.61E-02	5.64E-01	-0.212167305	8.59E-02	5.30E-01
ENSMUSG00000028657	Ppt1	-0.205656869	8.67E-02	5.66E-01	-0.16684958	8.65E-02	5.32E-01
ENSMUSG00000002820	Atg4d	0.239637143	8.67E-02	5.66E-01	0.182114659	8.66E-02	5.32E-01
ENSMUSG00000030031	Kbtbd8	0.362808127	8.68E-02	5.66E-01	0.210424334	8.66E-02	5.32E-01
ENSMUSG00000034612	Chst11	-0.184936427	8.70E-02	5.67E-01	-0.155610483	8.69E-02	5.33E-01
ENSMUSG00000051111	Sv2c	-0.650329951	8.70E-02	5.67E-01	-0.195180061	8.75E-02	5.35E-01
ENSMUSG00000024043	Arhgap28	-0.141663239	8.70E-02	5.67E-01	-0.127551243	8.70E-02	5.33E-01
ENSMUSG00000027852	Nras	0.148031292	8.70E-02	5.67E-01	0.132075018	8.70E-02	5.33E-01
ENSMUSG00000037257	Aagab	0.18735531	8.70E-02	5.67E-01	0.156974761	8.70E-02	5.33E-01
ENSMUSG00000041417	Pik3r1	-0.215233977	8.70E-02	5.67E-01	-0.171451622	8.69E-02	5.33E-01
ENSMUSG00000015755	Tab2	-0.12713327	8.71E-02	5.67E-01	-0.116726224	8.70E-02	5.33E-01
ENSMUSG00000013150	Gfod2	0.216778826	8.73E-02	5.68E-01	0.172115688	8.72E-02	5.34E-01
ENSMUSG00000026034	Clk1	0.232492238	8.73E-02	5.68E-01	0.179046659	8.72E-02	5.34E-01
ENSMUSG00000033705	Stard9	-0.269298129	8.73E-02	5.68E-01	-0.192290088	8.72E-02	5.34E-01
ENSMUSG00000005575	Ube2m	0.190225309	8.74E-02	5.68E-01	0.158536331	8.72E-02	5.34E-01
ENSMUSG00000081603	Gm14681	0.122770033	8.74E-02	5.68E-01	0.113330319	8.73E-02	5.34E-01
ENSMUSG00000018893	Mb	-0.847159813	8.74E-02	5.68E-01	-0.170199081	8.99E-02	5.42E-01
ENSMUSG00000067058	Rps15a-ps5	0.14569957	8.75E-02	5.68E-01	0.130395372	8.74E-02	5.34E-01
ENSMUSG00000085925	Rtl1	-0.716856322	8.75E-02	5.68E-01	-0.18649084	8.85E-02	5.38E-01
ENSMUSG00000012017	Scarf2	-0.160970955	8.76E-02	5.69E-01	-0.14078338	8.76E-02	5.35E-01
ENSMUSG00000063060	Sox7	-0.31154329	8.77E-02	5.69E-01	-0.202650578	8.76E-02	5.35E-01
ENSMUSG00000041025	Iffo2	0.226401469	8.78E-02	5.69E-01	0.176344025	8.77E-02	5.35E-01
ENSMUSG00000036305	Rpl39-ps	0.135115318	8.79E-02	5.70E-01	0.122695776	8.79E-02	5.36E-01
ENSMUSG00000055322	Tns1	-0.144322856	8.80E-02	5.70E-01	-0.12937527	8.79E-02	5.36E-01
ENSMUSG00000056394	Lig1	0.157323239	8.80E-02	5.70E-01	0.138327094	8.80E-02	5.36E-01
ENSMUSG00000004980	Hnrnpa2b1	0.116787666	8.81E-02	5.70E-01	0.108569146	8.80E-02	5.36E-01
ENSMUSG00000019944	Rhobtb1	-0.187702629	8.82E-02	5.71E-01	-0.156983034	8.81E-02	5.37E-01
ENSMUSG00000024873	Cnih2	0.239151143	8.83E-02	5.71E-01	0.181470098	8.82E-02	5.37E-01
ENSMUSG00000001285	Myg1	0.189489596	8.84E-02	5.71E-01	0.157953421	8.83E-02	5.37E-01
ENSMUSG00000104309	Gm5846	0.18654109	8.85E-02	5.72E-01	0.156288663	8.84E-02	5.37E-01
ENSMUSG00000028047	Thbs3	-0.247906624	8.85E-02	5.72E-01	-0.18473911	8.83E-02	5.37E-01
ENSMUSG00000049929	Lpar4	-0.242196339	8.85E-02	5.72E-01	-0.182598569	8.84E-02	5.38E-01
ENSMUSG00000030189	Ybx3	0.140786414	8.86E-02	5.72E-01	0.12679528	8.85E-02	5.38E-01
ENSMUSG00000026915	Strbp	0.190643828	8.86E-02	5.72E-01	0.158565269	8.85E-02	5.38E-01
ENSMUSG00000018548	Trim37	0.168468983	8.86E-02	5.72E-01	0.145481834	8.85E-02	5.38E-01
ENSMUSG00000030232	Aebp2	0.23186212	8.88E-02	5.72E-01	0.178421948	8.86E-02	5.38E-01
ENSMUSG00000020949	Fkbp3	0.152876391	8.88E-02	5.72E-01	0.135252055	8.88E-02	5.39E-01
ENSMUSG00000040738	Ints8	0.228474533	8.90E-02	5.73E-01	0.176938657	8.89E-02	5.39E-01
ENSMUSG00000022234	Cct5	0.131840079	8.92E-02	5.74E-01	0.120163576	8.92E-02	5.40E-01
ENSMUSG00000055675	Kbtbd11	0.212653417	8.93E-02	5.74E-01	0.169729788	8.92E-02	5.40E-01
ENSMUSG00000033855	Ston1	-0.237022015	8.94E-02	5.75E-01	-0.180355795	8.92E-02	5.40E-01
ENSMUSG00000043154	Ppp2r3a	-0.173091151	8.95E-02	5.75E-01	-0.148225498	8.94E-02	5.41E-01
ENSMUSG00000042473	Tbc1d8b	-0.323278012	8.97E-02	5.76E-01	-0.203868867	8.95E-02	5.41E-01
ENSMUSG00000015120	Ube2i	0.237709083	8.97E-02	5.76E-01	0.180518194	8.96E-02	5.41E-01
ENSMUSG00000040462	Os9	-0.168241652	8.97E-02	5.76E-01	-0.145195107	8.97E-02	5.41E-01
ENSMUSG00000022391	Rangap1	0.142112257	8.97E-02	5.76E-01	0.127653112	8.97E-02	5.41E-01
ENSMUSG00000023832	Acat2	0.183334652	8.98E-02	5.76E-01	0.15425556	8.97E-02	5.42E-01
ENSMUSG00000083992	Gm11478	0.13899483	8.98E-02	5.76E-01	0.125402324	8.98E-02	5.42E-01
ENSMUSG00000029545	Acads	0.175548626	8.98E-02	5.76E-01	0.149666393	8.98E-02	5.42E-01
ENSMUSG00000009633	G0s2	-0.581448641	9.00E-02	5.76E-01	-0.200621355	9.01E-02	5.43E-01
ENSMUSG00000027799	Nbea	-0.166822941	9.00E-02	5.77E-01	-0.144273577	8.99E-02	5.42E-01
ENSMUSG00000040339	Fam102b	-0.226995341	9.00E-02	5.77E-01	-0.176046788	8.99E-02	5.42E-01
ENSMUSG00000028633	Ctps	0.150377134	9.01E-02	5.77E-01	0.133423329	9.00E-02	5.42E-01
ENSMUSG00000034773	BC030867	0.245540203	9.02E-02	5.77E-01	0.183388489	9.01E-02	5.42E-01
ENSMUSG00000021711	Trappc13	0.180260601	9.03E-02	5.78E-01	0.15239161	9.03E-02	5.43E-01
ENSMUSG00000034993	Vat1	-0.177660626	9.05E-02	5.78E-01	-0.15084102	9.04E-02	5.43E-01
ENSMUSG00000001910	Nacc1	0.150232459	9.05E-02	5.78E-01	0.133284245	9.04E-02	5.43E-01
ENSMUSG00000027637	1110008F13Rik	0.174823797	9.05E-02	5.78E-01	0.149141827	9.04E-02	5.43E-01
ENSMUSG00000036782	Klhl13	-0.1613411	9.05E-02	5.78E-01	-0.140701361	9.04E-02	5.43E-01
ENSMUSG00000040034	Nup43	0.18495026	9.06E-02	5.78E-01	0.155053224	9.05E-02	5.44E-01
ENSMUSG00000007338	Mrpl49	0.173405696	9.09E-02	5.79E-01	0.148234266	9.08E-02	5.44E-01
ENSMUSG00000007050	Lsm2	0.176400079	9.10E-02	5.79E-01	0.150018737	9.09E-02	5.45E-01
ENSMUSG00000029103	Lrpap1	-0.166187883	9.10E-02	5.79E-01	-0.14374998	9.09E-02	5.45E-01
ENSMUSG00000053522	Lgals7	0.623455146	9.10E-02	5.79E-01	0.194999798	9.15E-02	5.46E-01
ENSMUSG00000026240	Cops7b	0.165124718	9.11E-02	5.80E-01	0.14306503	9.10E-02	5.45E-01
ENSMUSG00000021532	Fastkd3	0.229807065	9.12E-02	5.80E-01	0.176930736	9.11E-02	5.45E-01
ENSMUSG00000004952	Rasa4	-0.446884789	9.12E-02	5.80E-01	-0.209831736	9.11E-02	5.45E-01
ENSMUSG00000044155	Lsm8	0.183006105	9.12E-02	5.80E-01	0.153840698	9.12E-02	5.45E-01
ENSMUSG00000001750	Tcirg1	-0.336995289	9.13E-02	5.80E-01	-0.205149881	9.11E-02	5.45E-01
ENSMUSG00000043531	Sorcs1	-0.740497519	9.14E-02	5.80E-01	-0.180171698	9.26E-02	5.49E-01
ENSMUSG00000072623	Zfp9	-0.212728103	9.14E-02	5.80E-01	-0.169323483	9.13E-02	5.46E-01
ENSMUSG00000086688	Gm11560	0.168762544	9.14E-02	5.80E-01	0.145307668	9.14E-02	5.46E-01
ENSMUSG00000024079	Eif2ak2	-0.201845582	9.15E-02	5.80E-01	-0.163977011	9.14E-02	5.46E-01
ENSMUSG00000029016	Clcn6	-0.212028717	9.16E-02	5.81E-01	-0.168940289	9.15E-02	5.46E-01
ENSMUSG00000051220	Ercc6l	0.158353103	9.17E-02	5.81E-01	0.138623307	9.16E-02	5.46E-01
ENSMUSG00000031028	Tub	-0.244245171	9.17E-02	5.81E-01	-0.182455522	9.16E-02	5.46E-01
ENSMUSG00000031819	Emc8	0.158369541	9.18E-02	5.81E-01	0.138616924	9.18E-02	5.47E-01
ENSMUSG00000005470	Asf1b	0.272966703	9.19E-02	5.82E-01	0.191783678	9.18E-02	5.47E-01
ENSMUSG00000091105	Mrto4-ps2	-0.628123361	9.20E-02	5.82E-01	-0.19365542	9.25E-02	5.49E-01
ENSMUSG00000001056	Nhp2	0.208625121	9.21E-02	5.82E-01	0.167222228	9.19E-02	5.47E-01
ENSMUSG00000021018	Polr2h	0.217594732	9.21E-02	5.82E-01	0.171418399	9.20E-02	5.47E-01
ENSMUSG00000107383	RP24-246N21.1	0.129581187	9.23E-02	5.83E-01	0.118265872	9.22E-02	5.48E-01
ENSMUSG00000038485	Socs7	0.181591739	9.23E-02	5.83E-01	0.152870262	9.23E-02	5.48E-01
ENSMUSG00000083621	Gm14586	0.143065079	9.23E-02	5.83E-01	0.128121707	9.23E-02	5.48E-01
ENSMUSG00000030983	Bccip	0.149869661	9.24E-02	5.83E-01	0.132855872	9.23E-02	5.48E-01
ENSMUSG00000030735	Gm9755	0.16733406	9.24E-02	5.83E-01	0.144294942	9.24E-02	5.48E-01
ENSMUSG00000083854	Dnajc19-ps	0.292989991	9.25E-02	5.83E-01	0.196725693	9.22E-02	5.48E-01
ENSMUSG00000037902	Sirpa	-0.18041429	9.26E-02	5.84E-01	-0.152149685	9.25E-02	5.49E-01
ENSMUSG00000001655	Hoxc13	0.407218833	9.26E-02	5.84E-01	0.209247198	9.25E-02	5.49E-01
ENSMUSG00000010554	Mettl16	0.194805891	9.27E-02	5.84E-01	0.160106856	9.26E-02	5.49E-01
ENSMUSG00000069117	Gm10260	0.751508172	9.27E-02	5.84E-01	0.177518531	9.42E-02	5.52E-01
ENSMUSG00000062175	Tgif2	0.152927968	9.27E-02	5.84E-01	0.134903652	9.27E-02	5.49E-01
ENSMUSG00000027748	Trpc4	-0.664387814	9.27E-02	5.84E-01	-0.188584345	9.36E-02	5.51E-01
ENSMUSG00000024420	Zfp521	-0.137466298	9.28E-02	5.84E-01	-0.124064117	9.28E-02	5.49E-01
ENSMUSG00000048489	8430408G22Rik	0.560992091	9.29E-02	5.84E-01	0.200416656	9.30E-02	5.50E-01
ENSMUSG00000041268	Dmxl2	0.305635148	9.29E-02	5.84E-01	0.199241962	9.27E-02	5.49E-01
ENSMUSG00000035726	Supt16	0.156370837	9.30E-02	5.85E-01	0.13717658	9.29E-02	5.50E-01
ENSMUSG00000038453	Srcin1	-0.617272175	9.30E-02	5.85E-01	-0.194050326	9.34E-02	5.51E-01
ENSMUSG00000039065	Fam173b	0.354502441	9.30E-02	5.85E-01	0.206231444	9.29E-02	5.49E-01
ENSMUSG00000062075	Lmnb2	0.158200448	9.31E-02	5.85E-01	0.138377236	9.30E-02	5.50E-01
ENSMUSG00000020627	Klhl29	-0.198308232	9.31E-02	5.85E-01	-0.161864083	9.30E-02	5.50E-01
ENSMUSG00000029427	Zcchc8	0.157751575	9.32E-02	5.85E-01	0.138065721	9.31E-02	5.50E-01
ENSMUSG00000028902	Sf3a3	0.142717599	9.33E-02	5.85E-01	0.127796082	9.32E-02	5.51E-01
ENSMUSG00000090553	Snrpe	0.169926514	9.33E-02	5.85E-01	0.145791182	9.32E-02	5.51E-01
ENSMUSG00000082740	Gm14127	0.759237808	9.33E-02	5.85E-01	0.176103295	9.48E-02	5.54E-01
ENSMUSG00000037646	Vps13b	-0.200853569	9.34E-02	5.86E-01	-0.163108308	9.33E-02	5.51E-01
ENSMUSG00000026966	Ssna1	0.166591904	9.35E-02	5.86E-01	0.143703848	9.34E-02	5.51E-01
ENSMUSG00000003153	Slc2a3	0.203072091	9.35E-02	5.86E-01	0.164210834	9.34E-02	5.51E-01
ENSMUSG00000066878	Gm10184	0.212943084	9.36E-02	5.86E-01	0.168959139	9.34E-02	5.51E-01
ENSMUSG00000085711	Gm15163	0.184643113	9.36E-02	5.86E-01	0.154412303	9.35E-02	5.51E-01
ENSMUSG00000021365	Nedd9	-0.216592699	9.36E-02	5.86E-01	-0.170630503	9.35E-02	5.51E-01
ENSMUSG00000020674	Pxdn	-0.120948425	9.37E-02	5.86E-01	-0.111569624	9.36E-02	5.51E-01
ENSMUSG00000031661	Nkd1	0.178160926	9.38E-02	5.87E-01	0.150659148	9.38E-02	5.52E-01
ENSMUSG00000027130	Slc12a6	-0.185612571	9.38E-02	5.87E-01	-0.154916775	9.38E-02	5.51E-01
ENSMUSG00000040722	Scamp5	-0.292561837	9.39E-02	5.87E-01	-0.196071437	9.37E-02	5.51E-01
ENSMUSG00000006476	Nsmf	-0.188079475	9.39E-02	5.87E-01	-0.156280895	9.38E-02	5.51E-01
ENSMUSG00000030036	Mogs	0.171482424	9.40E-02	5.87E-01	0.146658291	9.39E-02	5.52E-01
ENSMUSG00000038244	Mical2	0.324679183	9.40E-02	5.87E-01	0.20208688	9.38E-02	5.52E-01
ENSMUSG00000037820	Tgm2	-0.478553538	9.40E-02	5.87E-01	-0.206461581	9.40E-02	5.52E-01
ENSMUSG00000027133	Nop10	0.258828238	9.41E-02	5.87E-01	0.186784002	9.39E-02	5.52E-01
ENSMUSG00000002012	Pnck	-0.314001542	9.42E-02	5.88E-01	-0.200233742	9.41E-02	5.52E-01
ENSMUSG00000027490	E2f1	0.185506888	9.44E-02	5.88E-01	0.154767547	9.43E-02	5.53E-01
ENSMUSG00000021326	Trim27	0.155609501	9.46E-02	5.89E-01	0.136510743	9.45E-02	5.54E-01
ENSMUSG00000027187	Cat	0.144610761	9.46E-02	5.89E-01	0.129020358	9.45E-02	5.54E-01
ENSMUSG00000029017	Pmpcb	0.151347962	9.47E-02	5.89E-01	0.133644844	9.47E-02	5.54E-01
ENSMUSG00000004383	Large	-0.183339501	9.50E-02	5.89E-01	-0.153467824	9.49E-02	5.54E-01
ENSMUSG00000020935	Dcakd	0.162610873	9.50E-02	5.89E-01	0.141017318	9.49E-02	5.54E-01
ENSMUSG00000042364	Snx18	-0.150375358	9.51E-02	5.90E-01	-0.132954271	9.50E-02	5.55E-01
ENSMUSG00000042962	Gm5436	0.207105752	9.52E-02	5.90E-01	0.165867759	9.51E-02	5.55E-01
ENSMUSG00000042770	Hebp1	0.31315473	9.53E-02	5.90E-01	0.199636884	9.51E-02	5.55E-01
ENSMUSG00000022629	Kif21a	0.273436016	9.53E-02	5.90E-01	0.190721248	9.51E-02	5.55E-01
ENSMUSG00000004865	Srpk1	0.145427463	9.55E-02	5.91E-01	0.129511023	9.55E-02	5.56E-01
ENSMUSG00000029673	Auts2	-0.14805827	9.56E-02	5.91E-01	-0.131326704	9.55E-02	5.56E-01
ENSMUSG00000042625	Safb2	0.188543086	9.56E-02	5.91E-01	0.156250777	9.56E-02	5.56E-01
ENSMUSG00000050912	Tmem123	0.150596342	9.57E-02	5.91E-01	0.133045848	9.56E-02	5.57E-01
ENSMUSG00000102252	Snrpn	0.223456382	9.58E-02	5.91E-01	0.173155898	9.56E-02	5.57E-01
ENSMUSG00000020393	Kremen1	0.150124432	9.59E-02	5.92E-01	0.132707671	9.58E-02	5.57E-01
ENSMUSG00000038141	Tmem181a	-0.346585715	9.59E-02	5.92E-01	-0.203963981	9.57E-02	5.57E-01
ENSMUSG00000007877	Tcap	-0.839169039	9.60E-02	5.92E-01	-0.164024833	9.88E-02	5.65E-01
ENSMUSG00000029859	Epha1	0.246242481	9.60E-02	5.92E-01	0.181960187	9.59E-02	5.57E-01
ENSMUSG00000030990	Pgap2	0.199862288	9.61E-02	5.92E-01	0.162107361	9.60E-02	5.58E-01
ENSMUSG00000028670	Lypla2	0.172585764	9.62E-02	5.93E-01	0.147036899	9.61E-02	5.58E-01
ENSMUSG00000083364	Llph-ps2	0.342094971	9.62E-02	5.93E-01	0.203327661	9.60E-02	5.58E-01
ENSMUSG00000046794	Ppp1r3b	-0.29577782	9.62E-02	5.93E-01	-0.195839363	9.61E-02	5.58E-01
ENSMUSG00000090622	A930033H14Rik	-0.687843445	9.63E-02	5.93E-01	-0.182756772	9.74E-02	5.61E-01
ENSMUSG00000000532	Acvr1b	0.171852998	9.63E-02	5.93E-01	0.146581821	9.62E-02	5.58E-01
ENSMUSG00000034024	Cct2	0.120759242	9.64E-02	5.93E-01	0.111281255	9.63E-02	5.58E-01
ENSMUSG00000024597	Slc12a2	-0.179381334	9.65E-02	5.94E-01	-0.150988061	9.64E-02	5.59E-01
ENSMUSG00000040711	Sh3pxd2b	-0.13132656	9.65E-02	5.94E-01	-0.119299235	9.65E-02	5.59E-01
ENSMUSG00000031467	Agpat5	0.201768282	9.67E-02	5.94E-01	0.162951874	9.66E-02	5.59E-01
ENSMUSG00000029270	Fam69a	-0.266528587	9.67E-02	5.94E-01	-0.188274594	9.66E-02	5.59E-01
ENSMUSG00000016833	Mrps18c	0.275489275	9.67E-02	5.94E-01	0.190775629	9.66E-02	5.59E-01
ENSMUSG00000074800	Gm4149	0.212923684	9.67E-02	5.94E-01	0.168275827	9.66E-02	5.59E-01
ENSMUSG00000033066	Gas7	-0.282082619	9.68E-02	5.94E-01	-0.192445894	9.66E-02	5.59E-01
ENSMUSG00000032412	Atp1b3	0.203228855	9.70E-02	5.95E-01	0.163616081	9.69E-02	5.60E-01
ENSMUSG00000039001	Rps21	0.147803975	9.70E-02	5.95E-01	0.131019803	9.70E-02	5.60E-01
ENSMUSG00000015837	Sqstm1	-0.150486245	9.71E-02	5.95E-01	-0.132844192	9.70E-02	5.60E-01
ENSMUSG00000031012	Cask	-0.147565791	9.71E-02	5.95E-01	-0.130851422	9.71E-02	5.60E-01
ENSMUSG00000001247	Lsr	0.228500729	9.71E-02	5.95E-01	0.174928008	9.70E-02	5.60E-01
ENSMUSG00000024472	Dcp2	0.204014898	9.71E-02	5.95E-01	0.163982135	9.70E-02	5.60E-01
ENSMUSG00000026657	Frmd4a	-0.127416013	9.71E-02	5.95E-01	-0.1163334	9.71E-02	5.60E-01
ENSMUSG00000046947	Adck2	-0.222885149	9.71E-02	5.95E-01	-0.172585783	9.70E-02	5.60E-01
ENSMUSG00000026496	Parp1	0.124149851	9.72E-02	5.95E-01	0.113850124	9.71E-02	5.60E-01
ENSMUSG00000019979	Apaf1	-0.150222566	9.72E-02	5.95E-01	-0.132648885	9.72E-02	5.60E-01
ENSMUSG00000015291	Gdi1	-0.176537298	9.72E-02	5.95E-01	-0.149236931	9.71E-02	5.60E-01
ENSMUSG00000042428	Mgat3	0.167677143	9.75E-02	5.96E-01	0.143894062	9.74E-02	5.61E-01
ENSMUSG00000026049	Tex30	0.29700917	9.75E-02	5.96E-01	0.195601281	9.73E-02	5.61E-01
ENSMUSG00000025742	Prps2	0.24219217	9.75E-02	5.96E-01	0.180098222	9.74E-02	5.61E-01
ENSMUSG00000039929	Urb1	0.190882955	9.76E-02	5.96E-01	0.157191903	9.75E-02	5.61E-01
ENSMUSG00000041351	Rap1gap	-0.318529009	9.76E-02	5.96E-01	-0.199496506	9.74E-02	5.61E-01
ENSMUSG00000032179	Bmp5	-0.252913697	9.77E-02	5.96E-01	-0.183733959	9.76E-02	5.61E-01
ENSMUSG00000085787	Gm13092	0.172734924	9.78E-02	5.96E-01	0.146915857	9.77E-02	5.62E-01
ENSMUSG00000022913	Psmg1	0.195579436	9.79E-02	5.97E-01	0.159604056	9.78E-02	5.62E-01
ENSMUSG00000040195	Tmem194	0.260214477	9.79E-02	5.97E-01	0.186009844	9.78E-02	5.62E-01
ENSMUSG00000056076	Eif3b	0.144258693	9.79E-02	5.97E-01	0.128498341	9.78E-02	5.62E-01
ENSMUSG00000040084	Bub1b	0.135117569	9.80E-02	5.97E-01	0.121984619	9.79E-02	5.62E-01
ENSMUSG00000038374	Rbm8a	0.148350423	9.81E-02	5.98E-01	0.131297558	9.80E-02	5.63E-01
ENSMUSG00000040322	Slc25a24	-0.159743721	9.82E-02	5.98E-01	-0.138827026	9.82E-02	5.63E-01
ENSMUSG00000019851	Perp	0.236931211	9.82E-02	5.98E-01	0.177962532	9.81E-02	5.63E-01
ENSMUSG00000019487	Trip10	0.244469263	9.82E-02	5.98E-01	0.180704573	9.81E-02	5.63E-01
ENSMUSG00000036882	Arhgap33	0.195225286	9.84E-02	5.99E-01	0.159326008	9.83E-02	5.63E-01
ENSMUSG00000038909	Kat7	0.145453766	9.85E-02	5.99E-01	0.129278206	9.84E-02	5.64E-01
ENSMUSG00000082691	Dynlt1-ps1	-0.155210816	9.85E-02	5.99E-01	-0.135852716	9.84E-02	5.64E-01
ENSMUSG00000070705	Eid2b	-0.270702188	9.85E-02	5.99E-01	-0.188859093	9.84E-02	5.63E-01
ENSMUSG00000046791	2410016O06Rik	0.220505853	9.85E-02	5.99E-01	0.171251418	9.84E-02	5.64E-01
ENSMUSG00000039959	Hip1	-0.131874278	9.86E-02	5.99E-01	-0.119566249	9.85E-02	5.64E-01
ENSMUSG00000024781	Lipa	-0.173521639	9.87E-02	5.99E-01	-0.147261075	9.86E-02	5.64E-01
ENSMUSG00000095588	Gm12350	0.168458193	9.87E-02	5.99E-01	0.144218081	9.86E-02	5.64E-01
ENSMUSG00000031848	Lsm4	0.182129977	9.87E-02	5.99E-01	0.152225672	9.86E-02	5.64E-01
ENSMUSG00000022218	Tgm1	0.436494499	9.88E-02	5.99E-01	0.205084704	9.87E-02	5.64E-01
ENSMUSG00000039419	Cntnap2	-0.643383615	9.88E-02	6.00E-01	-0.186256748	9.95E-02	5.67E-01
ENSMUSG00000025920	Stau2	-0.167210778	9.91E-02	6.00E-01	-0.14340796	9.90E-02	5.65E-01
ENSMUSG00000026113	Inpp4a	-0.273043916	9.92E-02	6.00E-01	-0.189278048	9.90E-02	5.65E-01
ENSMUSG00000022048	Dpysl2	0.156694217	9.92E-02	6.00E-01	0.13675307	9.91E-02	5.65E-01
ENSMUSG00000036188	Ankmy2	-0.203351906	9.93E-02	6.01E-01	-0.163239488	9.92E-02	5.65E-01
ENSMUSG00000070923	Klhl9	0.177059283	9.94E-02	6.01E-01	0.149240601	9.93E-02	5.66E-01
ENSMUSG00000087228	Gm12827	-0.656749643	9.94E-02	6.01E-01	-0.184135023	1.00E-01	5.69E-01
ENSMUSG00000044338	Aplnr	-0.178094518	9.96E-02	6.02E-01	-0.149811831	9.95E-02	5.67E-01
ENSMUSG00000022177	Haus4	-0.27081086	9.98E-02	6.02E-01	-0.188445482	9.97E-02	5.67E-01
ENSMUSG00000026174	Rqcd1	0.135964586	9.99E-02	6.03E-01	0.122461523	9.99E-02	5.67E-01
ENSMUSG00000081453	Gm6767	0.14991771	1.00E-01	6.03E-01	0.132189387	9.99E-02	5.68E-01
ENSMUSG00000032548	Slco2a1	-0.619026365	1.00E-01	6.03E-01	-0.188307127	1.01E-01	5.69E-01
ENSMUSG00000006931	P3h4	-0.20365251	1.00E-01	6.03E-01	-0.163235483	1.00E-01	5.68E-01
ENSMUSG00000025134	Alyref	0.146899532	1.00E-01	6.03E-01	0.130128127	1.00E-01	5.68E-01
ENSMUSG00000027605	Acss2	-0.329833257	1.00E-01	6.03E-01	-0.199973938	1.00E-01	5.68E-01
ENSMUSG00000049225	Pdp1	-0.261390207	1.00E-01	6.03E-01	-0.185643875	1.00E-01	5.68E-01
ENSMUSG00000040097	Flywch1	0.17708196	1.00E-01	6.03E-01	0.149144407	1.00E-01	5.68E-01
ENSMUSG00000048763	Hoxb3	0.969950751	1.00E-01	6.03E-01	0.145709155	1.04E-01	5.79E-01
ENSMUSG00000025872	Thoc3	0.139082829	1.00E-01	6.03E-01	0.124668163	1.00E-01	5.68E-01
ENSMUSG00000020018	Snrpf	0.210256853	1.00E-01	6.03E-01	0.166316286	1.00E-01	5.68E-01
ENSMUSG00000044617	Zbtb39	0.161513333	1.00E-01	6.03E-01	0.139725953	1.00E-01	5.68E-01
ENSMUSG00000061186	Sfmbt2	-0.483748291	1.00E-01	6.03E-01	-0.201707317	1.00E-01	5.69E-01
ENSMUSG00000021840	Mapk1ip1l	0.129178774	1.00E-01	6.03E-01	0.117458594	1.00E-01	5.69E-01
ENSMUSG00000043773	1700048O20Rik	0.466985757	1.01E-01	6.04E-01	0.20259718	1.00E-01	5.69E-01
[truncated: 44,430 more rows]
