# Supplementary material for: Hotair Is Dispensible for Mouse Development
Source: PLoS Genet. 2016 Dec 15;12(12):e1006232. doi: 10.1371/journal.pgen.1006232 (PMC5157951; doi:10.1371/journal.pgen.1006232)
Supplement: S3 Dataset — Data are from the FL, HL, GT, T1, T2 and T3 and are provided in separate files. (TGZ) [file pgen.1006232.s013.tgz › S3_Dataset/GT.txt]

GeneID	GeneName	log2FoldChange.LRT	pvalue.LRT	JointFDR.LRT	log2FoldChange.Wald	pvalue.Wald	JointFDR.Wald
Lnc3	Lnc3	7.388348843	8.91E-49	2.24E-44	2.920416323	4.68E-50	6.26E-46
ENSMUSG00000069117	Gm10260	4.691630033	5.71E-45	8.19E-41	2.951147526	1.49E-55	3.50E-51
ENSMUSG00000034674	Tdg	4.932465525	3.86E-30	2.59E-26	2.348984701	1.02E-32	6.36E-29
ENSMUSG00000000889	Dbh	3.204595789	3.45E-25	1.51E-21	2.061214993	4.81E-28	2.15E-24
ENSMUSG00000086903	Hotair	-12.92028608	4.08E-25	1.71E-21	-1.569705702	1.67E-16	2.65E-13
Lnc2	Lnc2	3.599801787	5.02E-18	9.89E-15	1.776846912	2.50E-19	5.20E-16
ENSMUSG00000012520	Phox2b	2.958752406	1.72E-14	2.21E-11	1.557190345	2.66E-15	3.53E-12
ENSMUSG00000033207	Mamdc2	2.55822841	5.74E-14	6.48E-11	1.502199989	9.13E-15	1.14E-11
ENSMUSG00000045658	Pid1	-1.231139337	7.57E-13	7.04E-10	-1.04011477	3.79E-13	3.52E-10
ENSMUSG00000007946	Phox2a	3.144958032	1.56E-11	1.11E-08	1.337987539	1.24E-11	8.15E-09
ENSMUSG00000049281	Scn3b	2.354379677	1.71E-11	1.20E-08	1.341310321	6.15E-12	4.39E-09
ENSMUSG00000026442	Nfasc	2.267297686	1.93E-11	1.33E-08	1.332921386	6.32E-12	4.48E-09
ENSMUSG00000020052	Ascl1	2.529434468	1.57E-10	9.17E-08	1.287854786	7.18E-11	4.23E-08
ENSMUSG00000003410	Elavl3	2.738280857	3.02E-10	1.60E-07	1.262413431	1.78E-10	9.40E-08
ENSMUSG00000033006	Sox10	1.811686429	3.17E-10	1.68E-07	1.196591189	1.45E-10	8.01E-08
ENSMUSG00000000214	Th	2.247353913	7.94E-10	3.87E-07	1.232787141	3.48E-10	1.68E-07
ENSMUSG00000039377	Hlx	1.691540832	9.99E-10	4.75E-07	1.146176666	5.09E-10	2.36E-07
ENSMUSG00000027581	Stmn3	2.587517175	1.72E-09	7.66E-07	1.203877011	1.19E-09	5.05E-07
ENSMUSG00000034336	Ina	2.274116579	2.10E-09	9.00E-07	1.200295455	1.15E-09	4.92E-07
ENSMUSG00000027350	Chgb	2.816890641	2.27E-09	9.66E-07	1.182169455	1.96E-09	7.79E-07
ENSMUSG00000038252	Ncapd2	1.080336645	2.93E-09	1.21E-06	0.895093075	1.96E-09	7.79E-07
ENSMUSG00000045414	1190002N15Rik	-0.972490739	2.99E-09	1.23E-06	-0.832073804	2.21E-09	8.63E-07
ENSMUSG00000015829	Tnr	3.104155183	3.24E-09	1.30E-06	1.137316113	5.19E-09	1.76E-06
ENSMUSG00000032181	Scg3	2.873371498	6.07E-09	2.22E-06	1.136018249	6.84E-09	2.20E-06
ENSMUSG00000021186	Fbln5	-1.258195565	1.03E-08	3.44E-06	-0.967352217	6.51E-09	2.12E-06
ENSMUSG00000029121	Crmp1	0.961622045	2.06E-08	6.19E-06	0.81150702	1.60E-08	4.56E-06
ENSMUSG00000003032	Klf4	-1.895548988	4.14E-08	1.11E-05	-1.092935734	2.14E-08	5.86E-06
ENSMUSG00000028546	Elavl4	1.720111454	4.50E-08	1.18E-05	1.066109398	2.64E-08	6.90E-06
ENSMUSG00000068154	Insm1	3.031644508	5.49E-08	1.39E-05	1.022362416	9.83E-08	2.09E-05
ENSMUSG00000030761	Myo7a	2.960422266	7.62E-08	1.82E-05	1.016482046	1.17E-07	2.43E-05
ENSMUSG00000019124	Scrn1	-0.906905529	8.92E-08	2.09E-05	-0.767889983	7.22E-08	1.62E-05
ENSMUSG00000017897	Eya2	1.256179923	1.40E-07	3.11E-05	0.927050044	9.72E-08	2.07E-05
ENSMUSG00000027500	Stmn2	1.547728939	1.93E-07	4.00E-05	0.999386579	1.22E-07	2.51E-05
ENSMUSG00000067351	Rps15a-ps2	4.564261672	2.15E-07	4.42E-05	0.764019848	6.59E-06	6.87E-04
ENSMUSG00000038305	Spats2l	-1.124746365	2.46E-07	4.98E-05	-0.867184734	1.81E-07	3.47E-05
ENSMUSG00000098009	Gm5597	2.044582491	2.72E-07	5.40E-05	1.029792714	1.94E-07	3.68E-05
ENSMUSG00000026204	Ptprn	3.279680101	2.94E-07	5.74E-05	0.909663048	9.66E-07	1.41E-04
ENSMUSG00000031425	Plp1	1.541758273	3.06E-07	5.92E-05	0.984061839	2.12E-07	3.96E-05
ENSMUSG00000027820	Mme	-1.085781257	3.53E-07	6.69E-05	-0.845440969	2.64E-07	4.79E-05
ENSMUSG00000025094	Slc18a2	2.620672511	4.88E-07	8.71E-05	0.96666678	6.27E-07	9.78E-05
ENSMUSG00000022054	Nefm	1.086162647	5.09E-07	9.00E-05	0.840361397	3.85E-07	6.51E-05
ENSMUSG00000084403	Rps15a-ps8	-1.034338293	5.33E-07	9.28E-05	-0.816264847	4.22E-07	7.02E-05
Lnc1	Lnc1	1.721453863	5.37E-07	9.32E-05	0.990881363	3.83E-07	6.51E-05
ENSMUSG00000069171	Nr2f1	0.795279416	8.94E-07	1.44E-04	0.682486486	7.73E-07	1.17E-04
ENSMUSG00000010505	Myt1	2.432084756	1.07E-06	1.67E-04	0.94816745	1.19E-06	1.65E-04
ENSMUSG00000026042	Col5a2	-0.724992615	1.32E-06	1.96E-04	-0.634909175	1.16E-06	1.62E-04
ENSMUSG00000105703	RP24-378G4.3	-6.697313321	1.54E-06	2.25E-04	-0.498640037	4.58E-04	1.77E-02
ENSMUSG00000030110	Ret	1.698224437	2.00E-06	2.82E-04	0.948418131	1.36E-06	1.86E-04
ENSMUSG00000081169	Gm12551	1.743222148	2.24E-06	3.11E-04	0.945366661	1.59E-06	2.14E-04
ENSMUSG00000028137	Celf3	2.357949522	3.27E-06	4.21E-04	0.902760939	3.39E-06	3.97E-04
ENSMUSG00000022055	Nefl	1.108717517	3.84E-06	4.77E-04	0.815049399	3.02E-06	3.65E-04
ENSMUSG00000051323	Pcdh19	-1.375561927	3.90E-06	4.82E-04	-0.885247803	2.91E-06	3.54E-04
ENSMUSG00000058672	Tubb2a	-0.844795638	4.68E-06	5.58E-04	-0.695410912	4.10E-06	4.60E-04
ENSMUSG00000025478	Dpysl4	0.872362031	5.00E-06	5.91E-04	0.709205277	4.31E-06	4.78E-04
ENSMUSG00000030329	Pianp	-1.967031356	5.07E-06	5.98E-04	-0.912098857	3.97E-06	4.49E-04
ENSMUSG00000004661	Arid3b	0.925002453	5.85E-06	6.79E-04	0.732878753	4.99E-06	5.42E-04
ENSMUSG00000032532	Cck	2.856639072	7.51E-06	8.24E-04	0.793990094	1.60E-05	1.36E-03
ENSMUSG00000032394	Igdcc3	1.549658884	9.05E-06	9.52E-04	0.881803115	6.69E-06	6.93E-04
ENSMUSG00000070407	Hs3st3b1	-1.371460015	1.02E-05	1.05E-03	-0.856478433	7.69E-06	7.77E-04
ENSMUSG00000040280	Ndufa4l2	2.312169492	1.77E-05	1.62E-03	0.815669597	2.11E-05	1.69E-03
ENSMUSG00000023473	Celsr3	2.098068035	1.82E-05	1.65E-03	0.835568515	1.88E-05	1.55E-03
ENSMUSG00000095440	Fignl2	1.396426199	1.88E-05	1.68E-03	0.839407259	1.45E-05	1.27E-03
ENSMUSG00000025592	Dach2	1.004655223	2.44E-05	2.07E-03	0.740470587	2.12E-05	1.70E-03
ENSMUSG00000039661	Dusp26	2.281804636	2.69E-05	2.24E-03	0.794839191	3.31E-05	2.45E-03
ENSMUSG00000022206	Npr3	-0.874935707	2.95E-05	2.42E-03	-0.685390584	2.61E-05	2.02E-03
ENSMUSG00000099328	Gm28011	3.8902953	2.97E-05	2.44E-03	0.585046468	2.45E-04	1.10E-02
ENSMUSG00000022483	Col2a1	0.831436971	3.10E-05	2.52E-03	0.664608643	2.76E-05	2.12E-03
ENSMUSG00000060044	Tmem26	-1.108614439	3.36E-05	2.68E-03	-0.76594428	2.78E-05	2.14E-03
ENSMUSG00000035916	Ptprq	-2.327875714	3.48E-05	2.76E-03	-0.774536293	4.47E-05	3.09E-03
ENSMUSG00000019947	Arid5b	-0.731459517	3.61E-05	2.84E-03	-0.610438908	3.32E-05	2.45E-03
ENSMUSG00000069072	Slc7a14	2.636449695	4.10E-05	3.11E-03	0.723862708	7.31E-05	4.51E-03
ENSMUSG00000019913	Sim1	-2.53816422	4.23E-05	3.19E-03	-0.734176508	6.80E-05	4.26E-03
ENSMUSG00000009075	Cabp7	4.455032354	4.32E-05	3.24E-03	0.502200175	7.01E-04	2.41E-02
ENSMUSG00000020297	Nsg2	0.949833524	4.33E-05	3.25E-03	0.708806436	3.83E-05	2.72E-03
ENSMUSG00000018486	Wnt9b	1.087698619	6.02E-05	4.20E-03	0.744198369	5.16E-05	3.48E-03
ENSMUSG00000030862	Cpxm2	-1.773630333	6.02E-05	4.20E-03	-0.79567359	5.54E-05	3.66E-03
ENSMUSG00000046997	Spsb4	0.867057273	6.33E-05	4.37E-03	0.669007106	5.65E-05	3.71E-03
ENSMUSG00000026072	Il1r1	-1.301486641	6.49E-05	4.45E-03	-0.780210657	5.61E-05	3.70E-03
ENSMUSG00000001911	Nfix	-1.348450908	7.03E-05	4.72E-03	-0.784609051	5.76E-05	3.76E-03
ENSMUSG00000028063	Lmna	-1.051560894	7.07E-05	4.73E-03	-0.730391639	6.09E-05	3.93E-03
ENSMUSG00000021750	Fam107a	0.985110812	7.13E-05	4.76E-03	0.709705815	6.35E-05	4.05E-03
ENSMUSG00000047414	Flrt2	-1.031745556	7.38E-05	4.90E-03	-0.724010931	6.33E-05	4.04E-03
ENSMUSG00000028871	Rspo1	-1.215541356	8.06E-05	5.29E-03	-0.761348227	6.86E-05	4.29E-03
ENSMUSG00000039579	Grin3a	1.277494972	8.08E-05	5.29E-03	0.77066562	6.78E-05	4.25E-03
ENSMUSG00000032303	Chrna3	2.40191831	9.16E-05	5.78E-03	0.70551851	1.34E-04	7.02E-03
ENSMUSG00000030905	Crym	1.172528424	9.42E-05	5.89E-03	0.749236576	7.99E-05	4.85E-03
ENSMUSG00000025092	Hspa12a	0.817099288	9.60E-05	5.96E-03	0.639802675	8.78E-05	5.17E-03
ENSMUSG00000047261	Gap43	1.12143396	9.76E-05	6.03E-03	0.738101125	8.34E-05	4.99E-03
ENSMUSG00000021061	Sptb	0.956109565	1.03E-04	6.27E-03	0.691895888	9.19E-05	5.38E-03
ENSMUSG00000006289	Osgep	-0.816574421	1.06E-04	6.42E-03	-0.637813361	9.71E-05	5.59E-03
ENSMUSG00000031391	L1cam	1.047876148	1.10E-04	6.62E-03	0.716254745	9.83E-05	5.64E-03
ENSMUSG00000015053	Gata2	1.010654784	1.23E-04	7.13E-03	0.704139306	1.08E-04	6.04E-03
ENSMUSG00000028351	Brinp1	-0.692711729	1.24E-04	7.16E-03	-0.574297512	1.16E-04	6.34E-03
ENSMUSG00000019278	Dpep1	1.359229827	1.25E-04	7.22E-03	0.760568796	1.07E-04	6.02E-03
ENSMUSG00000068699	Flnc	-0.683528748	1.28E-04	7.35E-03	-0.568901753	1.19E-04	6.48E-03
ENSMUSG00000036560	Lgi4	1.683793989	1.33E-04	7.55E-03	0.756961719	1.25E-04	6.73E-03
ENSMUSG00000049420	Tmem200a	-0.982270724	1.34E-04	7.61E-03	-0.693186512	1.20E-04	6.49E-03
ENSMUSG00000050966	Lin28a	1.912462236	1.36E-04	7.65E-03	0.739297947	1.41E-04	7.28E-03
ENSMUSG00000073079	Srp54a	9.147256579	1.38E-04	7.75E-03	0.293737143	1.10E-02	NA
ENSMUSG00000035864	Syt1	1.346854973	1.39E-04	7.77E-03	0.753857608	1.23E-04	6.61E-03
ENSMUSG00000098541	Gm27535	3.610824925	1.41E-04	7.87E-03	0.516965271	8.20E-04	2.72E-02
ENSMUSG00000022665	Ccdc80	-0.906337149	1.43E-04	7.92E-03	-0.66754182	1.28E-04	6.83E-03
ENSMUSG00000056972	Magel2	1.373487843	1.67E-04	8.88E-03	0.747947592	1.47E-04	7.50E-03
ENSMUSG00000063919	Srrm4	2.011084854	1.70E-04	8.97E-03	0.715322093	1.88E-04	9.09E-03
ENSMUSG00000017943	Gdap1l1	1.973837727	1.83E-04	9.47E-03	0.71445779	2.01E-04	9.54E-03
ENSMUSG00000060600	Eno3	1.087210552	1.84E-04	9.50E-03	0.710573596	1.60E-04	7.96E-03
ENSMUSG00000022044	Stmn4	2.067750054	1.93E-04	9.90E-03	0.70053421	2.25E-04	1.03E-02
ENSMUSG00000022636	Alcam	-1.280405055	1.99E-04	1.01E-02	-0.735284042	1.70E-04	8.36E-03
ENSMUSG00000029337	Fgf5	2.166447039	2.02E-04	1.03E-02	0.685343704	2.54E-04	1.13E-02
ENSMUSG00000033910	Gucy1a3	-0.96170325	2.20E-04	1.09E-02	-0.674272429	1.96E-04	9.37E-03
ENSMUSG00000049691	Nkx3-2	3.244399301	2.21E-04	1.10E-02	0.533574989	8.22E-04	2.72E-02
ENSMUSG00000050315	Synpo2	-0.73031146	2.33E-04	1.13E-02	-0.584772546	2.17E-04	1.01E-02
ENSMUSG00000022680	Pdxdc1	-0.727208388	2.39E-04	1.16E-02	-0.5828639	2.22E-04	1.02E-02
ENSMUSG00000036766	Dner	-1.617184572	2.41E-04	1.16E-02	-0.728730265	2.22E-04	1.02E-02
ENSMUSG00000066258	Trim12a	5.628435634	2.41E-04	1.16E-02	0.352289755	5.51E-03	NA
ENSMUSG00000097431	Gm26782	-2.271038651	2.70E-04	1.27E-02	-0.652719051	3.71E-04	1.52E-02
ENSMUSG00000014329	Bicc1	-0.674318712	2.76E-04	1.29E-02	-0.553773027	2.61E-04	1.16E-02
ENSMUSG00000043410	Hfm1	-5.707727961	2.81E-04	1.31E-02	-0.337568035	6.44E-03	NA
ENSMUSG00000063804	Lin28b	0.823859456	2.83E-04	1.31E-02	0.621555424	2.63E-04	1.16E-02
ENSMUSG00000021194	Chga	2.418673286	2.83E-04	1.31E-02	0.628440718	4.44E-04	1.73E-02
ENSMUSG00000039683	Sdk1	-0.662539847	2.96E-04	1.36E-02	-0.54646872	2.82E-04	1.23E-02
ENSMUSG00000039058	Ak5	-1.738851268	3.04E-04	1.39E-02	-0.707078707	2.94E-04	1.27E-02
ENSMUSG00000037406	Htra4	2.455325233	3.16E-04	1.44E-02	0.617094052	5.13E-04	1.93E-02
ENSMUSG00000020607	Fam84a	-0.892798839	3.18E-04	1.44E-02	-0.642856308	2.95E-04	1.27E-02
ENSMUSG00000064080	Fbln2	-0.642464052	3.27E-04	1.47E-02	-0.534282083	3.10E-04	1.33E-02
ENSMUSG00000092368	A930015D03Rik	2.295552757	3.29E-04	1.48E-02	0.634721568	4.66E-04	1.79E-02
ENSMUSG00000074505	Fat3	-1.209085935	3.31E-04	1.49E-02	-0.706742901	2.88E-04	1.25E-02
ENSMUSG00000047216	Cdh19	1.933413098	3.32E-04	1.49E-02	0.680822635	3.67E-04	1.51E-02
ENSMUSG00000036913	Trim67	2.069155518	3.76E-04	1.64E-02	0.65633621	4.55E-04	1.76E-02
ENSMUSG00000028364	Tnc	-1.141966854	3.85E-04	1.67E-02	-0.692610339	3.38E-04	1.42E-02
ENSMUSG00000036339	Tmem260	-0.613928383	3.89E-04	1.68E-02	-0.515924168	3.73E-04	1.52E-02
ENSMUSG00000019256	Ahr	-0.817017908	3.93E-04	1.69E-02	-0.611649059	3.66E-04	1.50E-02
ENSMUSG00000028373	Astn2	-0.953336841	4.00E-04	1.71E-02	-0.653935249	3.68E-04	1.51E-02
ENSMUSG00000020875	Hoxb9	1.102605294	4.21E-04	1.78E-02	0.68285273	3.77E-04	1.53E-02
ENSMUSG00000048120	Entpd1	-0.860657292	4.25E-04	1.79E-02	-0.624991178	3.95E-04	1.59E-02
ENSMUSG00000051166	Eml5	1.36073363	4.27E-04	1.80E-02	0.700614059	3.97E-04	1.59E-02
ENSMUSG00000036545	Adamts2	-1.97882795	4.44E-04	1.85E-02	-0.65640242	5.01E-04	1.90E-02
ENSMUSG00000102697	Pcdhac2	-0.75420111	4.55E-04	1.88E-02	-0.583402916	4.28E-04	1.69E-02
ENSMUSG00000055254	Ntrk2	1.118100403	4.65E-04	1.91E-02	0.68151649	4.13E-04	1.64E-02
ENSMUSG00000023484	Prph	2.134829819	4.88E-04	1.98E-02	0.629970933	6.28E-04	2.23E-02
ENSMUSG00000048385	Scrt1	2.85633422	5.24E-04	2.09E-02	0.529767044	1.23E-03	3.64E-02
ENSMUSG00000027840	Wnt2b	-0.952405749	5.50E-04	2.16E-02	-0.64349271	5.09E-04	1.92E-02
ENSMUSG00000040035	Disp2	1.898758589	5.72E-04	2.22E-02	0.648241298	6.42E-04	2.26E-02
ENSMUSG00000068327	Tlx2	1.78549964	5.86E-04	2.27E-02	0.66039241	5.97E-04	2.14E-02
ENSMUSG00000021388	Aspn	-4.830463851	6.18E-04	2.35E-02	-0.33805831	7.53E-03	1.30E-01
ENSMUSG00000003436	Dll3	2.435154218	6.28E-04	2.37E-02	0.570397732	1.03E-03	3.20E-02
ENSMUSG00000048138	Dmrt2	0.862746614	6.84E-04	2.52E-02	0.612685148	6.40E-04	2.25E-02
ENSMUSG00000031673	Cdh11	-0.45235632	7.01E-04	2.57E-02	-0.406357917	6.84E-04	2.37E-02
ENSMUSG00000022108	Itm2b	-0.496265426	7.02E-04	2.58E-02	-0.436783296	6.82E-04	2.36E-02
ENSMUSG00000008489	Elavl2	0.894449811	7.03E-04	2.58E-02	0.620710532	6.60E-04	2.30E-02
ENSMUSG00000032011	Thy1	-2.069885962	7.53E-04	2.72E-02	-0.607484972	9.42E-04	3.00E-02
ENSMUSG00000039954	Stk32a	2.490880157	8.48E-04	2.98E-02	0.541454142	1.47E-03	4.11E-02
ENSMUSG00000025427	Rnf165	0.910517722	8.50E-04	2.99E-02	0.619341261	7.90E-04	2.64E-02
ENSMUSG00000029212	Gabrb1	-1.458066797	8.61E-04	3.01E-02	-0.66125656	8.07E-04	2.69E-02
ENSMUSG00000086712	AI427809	-4.127773226	8.73E-04	3.04E-02	-0.362169747	6.31E-03	1.15E-01
ENSMUSG00000042842	Serpinb6b	-2.028120638	9.30E-04	3.18E-02	-0.597489969	1.14E-03	3.44E-02
ENSMUSG00000027849	Syt6	2.046160504	9.58E-04	3.25E-02	0.593380748	1.20E-03	3.56E-02
ENSMUSG00000035557	Krt17	-1.448725909	9.59E-04	3.25E-02	-0.655132473	8.99E-04	2.91E-02
ENSMUSG00000024620	Pdgfrb	-0.449072735	9.85E-04	3.31E-02	-0.401656454	9.63E-04	3.05E-02
ENSMUSG00000061762	Tac1	-1.937837003	9.90E-04	3.32E-02	-0.604773785	1.15E-03	3.48E-02
ENSMUSG00000038112	AW551984	-0.850680961	9.95E-04	3.33E-02	-0.598544517	9.25E-04	2.96E-02
ENSMUSG00000037266	Rsrp1	0.793647911	9.97E-04	3.33E-02	0.580452634	9.36E-04	2.99E-02
ENSMUSG00000031283	Chrdl1	1.269969363	1.08E-03	3.54E-02	0.650163512	1.02E-03	3.16E-02
ENSMUSG00000038521	C1s1	8.692834287	1.09E-03	3.56E-02	0.218752874	3.20E-02	NA
ENSMUSG00000037580	Gch1	1.589660179	1.11E-03	3.61E-02	0.63490392	1.12E-03	3.39E-02
ENSMUSG00000021732	Fgf10	-0.912608011	1.13E-03	3.65E-02	-0.609971739	1.06E-03	3.26E-02
ENSMUSG00000071669	Snx29	-0.836704132	1.13E-03	3.67E-02	-0.590005969	1.07E-03	3.30E-02
ENSMUSG00000005087	Cd44	-1.049625492	1.15E-03	3.70E-02	-0.633491644	1.06E-03	3.26E-02
ENSMUSG00000027273	Snap25	2.100516106	1.17E-03	3.76E-02	0.57124483	1.52E-03	4.22E-02
ENSMUSG00000042529	Kcnj12	2.542799544	1.22E-03	3.88E-02	0.509174624	2.20E-03	5.51E-02
ENSMUSG00000060716	Plekhh1	0.698743804	1.24E-03	3.91E-02	0.53895356	1.18E-03	3.54E-02
ENSMUSG00000020000	Moxd1	0.921653515	1.24E-03	3.92E-02	0.608946943	1.15E-03	3.47E-02
ENSMUSG00000015405	Ace2	-4.136679326	1.25E-03	3.95E-02	-0.318756868	1.10E-02	1.67E-01
ENSMUSG00000039234	Sec24d	-0.619204172	1.27E-03	3.98E-02	-0.501821622	1.22E-03	3.61E-02
ENSMUSG00000075324	Fign	0.747691942	1.28E-03	4.00E-02	0.557632644	1.21E-03	3.60E-02
ENSMUSG00000053192	Mllt11	0.695969871	1.31E-03	4.06E-02	0.53652035	1.26E-03	3.69E-02
ENSMUSG00000049502	Dtx3l	0.740635387	1.32E-03	4.09E-02	0.554054704	1.26E-03	3.70E-02
ENSMUSG00000028255	Clca1	0.845005741	1.33E-03	4.11E-02	0.58744226	1.26E-03	3.70E-02
ENSMUSG00000041324	Inhba	-1.387538875	1.34E-03	4.14E-02	-0.636227386	1.28E-03	3.73E-02
ENSMUSG00000048899	Rimkla	-1.167055432	1.35E-03	4.16E-02	-0.635360038	1.26E-03	3.70E-02
ENSMUSG00000018340	Anxa6	-0.956990665	1.37E-03	4.20E-02	-0.612261255	1.27E-03	3.71E-02
ENSMUSG00000039224	D1Pas1	-8.718258064	1.39E-03	4.23E-02	-0.204869864	3.80E-02	NA
ENSMUSG00000031375	Bgn	-1.045718114	1.39E-03	4.24E-02	-0.624967506	1.28E-03	3.73E-02
ENSMUSG00000050587	Lrrc4c	-2.526366544	1.40E-03	4.25E-02	-0.500570967	2.49E-03	5.99E-02
ENSMUSG00000024713	Pcsk5	-0.948035683	1.41E-03	4.29E-02	-0.609086161	1.32E-03	3.81E-02
ENSMUSG00000022639	5330426P16Rik	-0.971003453	1.43E-03	4.31E-02	-0.612792981	1.32E-03	3.82E-02
ENSMUSG00000037010	Apln	-0.700610659	1.44E-03	4.34E-02	-0.536312718	1.38E-03	3.93E-02
ENSMUSG00000031738	Irx6	-1.21244114	1.50E-03	4.46E-02	-0.631566467	1.40E-03	3.98E-02
ENSMUSG00000036578	Fxyd7	-1.293508124	1.55E-03	4.58E-02	-0.629670414	1.47E-03	4.11E-02
ENSMUSG00000045545	Krt14	-0.777655489	1.56E-03	4.60E-02	-0.562750507	1.47E-03	4.13E-02
ENSMUSG00000006575	Rundc3a	1.03525929	1.58E-03	4.64E-02	0.616361574	1.50E-03	4.16E-02
ENSMUSG00000027547	Sall4	1.093633	1.62E-03	4.73E-02	0.622308073	1.49E-03	4.16E-02
ENSMUSG00000055409	Nell1	-2.202330697	1.63E-03	4.75E-02	-0.529325811	2.33E-03	5.73E-02
ENSMUSG00000015484	Fam163a	1.299163543	1.69E-03	4.90E-02	0.623691277	1.62E-03	4.44E-02
ENSMUSG00000040690	Col16a1	-1.035949945	1.74E-03	4.99E-02	-0.613271627	1.61E-03	4.41E-02
ENSMUSG00000026399	Cd55	1.498303373	1.81E-03	5.14E-02	0.610143347	1.77E-03	4.72E-02
ENSMUSG00000068196	Col8a1	-1.086244219	1.87E-03	5.25E-02	-0.614365016	1.73E-03	4.65E-02
ENSMUSG00000043592	Unc5cl	2.668295371	1.87E-03	5.26E-02	0.457348293	3.81E-03	8.05E-02
ENSMUSG00000056962	Jmjd6	0.59300458	1.95E-03	5.40E-02	0.48118009	1.89E-03	4.94E-02
ENSMUSG00000073411	H2-D1	-1.40364583	1.95E-03	5.41E-02	-0.61144483	1.88E-03	4.92E-02
ENSMUSG00000042961	Egflam	-0.595747608	1.99E-03	5.49E-02	-0.482181472	1.93E-03	5.01E-02
ENSMUSG00000048612	Myof	-0.96742263	2.01E-03	5.52E-02	-0.597794089	1.87E-03	4.91E-02
ENSMUSG00000069939	Gm12070	2.827723974	2.08E-03	5.66E-02	0.433843988	4.68E-03	9.24E-02
ENSMUSG00000024899	Papss2	-1.131348156	2.10E-03	5.69E-02	-0.609833224	1.99E-03	5.12E-02
ENSMUSG00000000402	Egfl6	-1.392792564	2.14E-03	5.77E-02	-0.606443819	2.04E-03	5.23E-02
ENSMUSG00000021647	Cartpt	2.412615595	2.15E-03	5.79E-02	0.482128678	3.53E-03	7.62E-02
ENSMUSG00000027204	Fbn1	-0.7823557	2.26E-03	6.00E-02	-0.553109779	2.14E-03	5.41E-02
ENSMUSG00000033595	Lgi3	-1.702876909	2.29E-03	6.07E-02	-0.571109227	2.48E-03	5.97E-02
ENSMUSG00000002602	Axl	-0.728788018	2.30E-03	6.08E-02	-0.535330828	2.19E-03	5.50E-02
ENSMUSG00000029287	Tgfbr3	-0.733832694	2.30E-03	6.08E-02	-0.536753996	2.21E-03	5.52E-02
ENSMUSG00000047496	Rnf152	0.73107814	2.30E-03	6.09E-02	0.535657581	2.22E-03	5.55E-02
ENSMUSG00000042604	Kcna4	-1.812541189	2.32E-03	6.10E-02	-0.556796392	2.61E-03	6.19E-02
ENSMUSG00000028782	Adgrb2	-1.12990195	2.32E-03	6.10E-02	-0.605507995	2.16E-03	5.43E-02
ENSMUSG00000092444	Gm18733	8.594470845	2.33E-03	6.13E-02	0.185598451	5.04E-02	NA
ENSMUSG00000062949	Atp11c	0.589392654	2.35E-03	6.16E-02	0.476055146	2.28E-03	5.64E-02
ENSMUSG00000019929	Dcn	-1.208285444	2.37E-03	6.20E-02	-0.605673184	2.22E-03	5.54E-02
ENSMUSG00000005397	Nid1	-0.529901072	2.43E-03	6.30E-02	-0.443853854	2.37E-03	5.79E-02
ENSMUSG00000047759	Hs3st3a1	-0.855887423	2.45E-03	6.34E-02	-0.56875381	2.33E-03	5.73E-02
ENSMUSG00000026687	Aldh9a1	-0.50384124	2.47E-03	6.36E-02	-0.428448654	2.41E-03	5.85E-02
ENSMUSG00000029120	Ppp2r2c	2.789607761	2.47E-03	6.37E-02	0.425755434	5.32E-03	1.02E-01
ENSMUSG00000047821	Trim16	-1.000054025	2.53E-03	6.46E-02	-0.591263209	2.37E-03	5.79E-02
ENSMUSG00000097084	Foxl1	-0.884608934	2.60E-03	6.59E-02	-0.572402208	2.46E-03	5.95E-02
ENSMUSG00000008496	Pou2f2	1.415499703	2.66E-03	6.71E-02	0.589006473	2.61E-03	6.19E-02
ENSMUSG00000024301	Kifc5b	0.960581679	2.66E-03	6.71E-02	0.583893532	2.51E-03	6.01E-02
ENSMUSG00000048070	Pirt	1.465474174	2.68E-03	6.73E-02	0.584120851	2.68E-03	6.29E-02
ENSMUSG00000058145	Adamts17	-0.704022319	2.70E-03	6.76E-02	-0.52203058	2.59E-03	6.16E-02
ENSMUSG00000018263	Tbx5	-0.897474971	2.79E-03	6.93E-02	-0.572271041	2.62E-03	6.21E-02
ENSMUSG00000030769	Slc5a11	-1.813951273	2.81E-03	6.97E-02	-0.541154538	3.19E-03	7.10E-02
ENSMUSG00000004665	Cnn2	-0.472734473	2.85E-03	7.03E-02	-0.407718718	2.79E-03	6.48E-02
ENSMUSG00000106990	RP23-23C4.6	0.893778146	2.85E-03	7.04E-02	0.569805175	2.73E-03	6.37E-02
ENSMUSG00000033882	Rbm46	-1.381614319	2.86E-03	7.04E-02	-0.585884888	2.81E-03	6.51E-02
ENSMUSG00000035776	Cd99l2	-0.482653557	2.87E-03	7.06E-02	-0.413735587	2.81E-03	6.51E-02
ENSMUSG00000039883	Lrrc17	-1.080522675	2.90E-03	7.10E-02	-0.590738714	2.71E-03	6.34E-02
ENSMUSG00000030225	Dera	0.588348182	2.90E-03	7.10E-02	0.4715523	2.82E-03	6.52E-02
ENSMUSG00000032109	Nlrx1	-0.991829899	2.91E-03	7.11E-02	-0.583138757	2.75E-03	6.40E-02
ENSMUSG00000060639	Hist1h4i	0.789532977	2.93E-03	7.13E-02	0.545935317	2.81E-03	6.50E-02
ENSMUSG00000037206	Islr	-1.117638911	3.00E-03	7.25E-02	-0.590411701	2.81E-03	6.50E-02
ENSMUSG00000043587	Pxylp1	-0.634678901	3.01E-03	7.27E-02	-0.491923212	2.92E-03	6.65E-02
ENSMUSG00000062380	Tubb3	0.701105812	3.08E-03	7.40E-02	0.517295373	2.96E-03	6.72E-02
ENSMUSG00000079259	Trim71	1.077283137	3.10E-03	7.44E-02	0.586574501	2.92E-03	6.65E-02
ENSMUSG00000006205	Htra1	-1.034017796	3.11E-03	7.45E-02	-0.583477949	2.94E-03	6.69E-02
ENSMUSG00000035566	Pcdh17	-0.728421032	3.12E-03	7.46E-02	-0.525966893	3.00E-03	6.77E-02
ENSMUSG00000060314	Zfp941	-0.96747081	3.13E-03	7.47E-02	-0.57663748	2.97E-03	6.74E-02
ENSMUSG00000032440	Tgfbr2	-0.470421165	3.16E-03	7.52E-02	-0.405042194	3.10E-03	6.94E-02
ENSMUSG00000022986	Krt75	-1.376797251	3.27E-03	7.71E-02	-0.577170219	3.19E-03	7.10E-02
ENSMUSG00000026249	Serpine2	-0.431922728	3.37E-03	7.89E-02	-0.379548446	3.31E-03	7.29E-02
ENSMUSG00000052942	Glis3	-1.038538297	3.52E-03	8.12E-02	-0.577336455	3.32E-03	7.30E-02
ENSMUSG00000031349	Nsdhl	-0.503077765	3.57E-03	8.21E-02	-0.423003419	3.49E-03	7.56E-02
ENSMUSG00000027223	Mapk8ip1	0.528248176	3.57E-03	8.21E-02	0.437069242	3.48E-03	7.55E-02
ENSMUSG00000041235	Chd7	0.87587503	3.59E-03	8.25E-02	0.557590818	3.39E-03	7.42E-02
ENSMUSG00000042354	Gnl3	0.525079593	3.59E-03	8.25E-02	0.435223957	3.51E-03	7.59E-02
ENSMUSG00000028226	Mmp16	-0.667340237	3.66E-03	8.36E-02	-0.500189595	3.53E-03	7.62E-02
ENSMUSG00000017376	Nlk	0.514758759	3.66E-03	8.36E-02	0.429193324	3.59E-03	7.71E-02
ENSMUSG00000044447	Dock5	-0.618044659	3.67E-03	8.38E-02	-0.480168285	3.56E-03	7.67E-02
ENSMUSG00000022197	Pdzd2	0.568515133	3.80E-03	8.57E-02	0.456734754	3.70E-03	7.87E-02
ENSMUSG00000058756	Thra	-0.449544164	3.83E-03	8.63E-02	-0.389691363	3.76E-03	7.97E-02
ENSMUSG00000063160	Numbl	-0.607073076	3.84E-03	8.66E-02	-0.474372466	3.73E-03	7.92E-02
ENSMUSG00000056481	Cd248	-0.508822731	3.87E-03	8.70E-02	-0.42508503	3.78E-03	8.00E-02
ENSMUSG00000057123	Gja5	-1.281702642	3.93E-03	8.79E-02	-0.570662479	3.77E-03	7.98E-02
ENSMUSG00000036760	Kcnk9	3.398341612	3.96E-03	8.85E-02	0.332150183	1.24E-02	1.80E-01
ENSMUSG00000028111	Ctsk	-1.162092637	4.06E-03	8.99E-02	-0.571877924	3.87E-03	8.13E-02
ENSMUSG00000037892	Pcdh18	-0.426493101	4.09E-03	9.03E-02	-0.374023995	4.03E-03	8.35E-02
ENSMUSG00000031906	Smpd3	1.082549703	4.12E-03	9.06E-02	0.569529958	3.95E-03	8.25E-02
ENSMUSG00000019564	Arid3a	0.711829255	4.12E-03	9.06E-02	0.512238755	3.96E-03	8.26E-02
ENSMUSG00000029541	Cyp2w1	-2.220062148	4.14E-03	9.09E-02	-0.454481626	6.04E-03	1.11E-01
ENSMUSG00000009246	Trpm5	-3.16380085	4.17E-03	9.16E-02	-0.34202436	1.20E-02	1.76E-01
ENSMUSG00000023284	Zfp605	0.830666615	4.27E-03	9.31E-02	0.541303576	4.09E-03	8.43E-02
ENSMUSG00000046561	Arsj	-1.845706227	4.33E-03	9.37E-02	-0.50228731	5.10E-03	9.85E-02
ENSMUSG00000017446	C1qtnf1	-0.853841297	4.36E-03	9.41E-02	-0.544815264	4.16E-03	8.54E-02
ENSMUSG00000030322	Mbd4	0.689638519	4.50E-03	9.62E-02	0.502101921	4.35E-03	8.80E-02
ENSMUSG00000052229	Gpr17	0.897060838	4.59E-03	9.75E-02	0.548940427	4.40E-03	8.86E-02
ENSMUSG00000022425	Enpp2	-0.889053852	4.60E-03	9.78E-02	-0.548355321	4.37E-03	8.82E-02
ENSMUSG00000030208	Emp1	-0.482693411	4.61E-03	9.79E-02	-0.407534255	4.52E-03	9.03E-02
ENSMUSG00000040258	Nxph4	2.323894594	4.63E-03	9.81E-02	0.434062584	7.11E-03	1.24E-01
ENSMUSG00000034168	Irf2bpl	-0.424913531	4.64E-03	9.83E-02	-0.371668887	4.57E-03	9.11E-02
ENSMUSG00000003469	Phyhip	-1.819176244	4.66E-03	9.86E-02	-0.499209868	5.41E-03	1.03E-01
ENSMUSG00000045573	Penk	-0.676994088	4.74E-03	9.98E-02	-0.496195201	4.60E-03	9.13E-02
ENSMUSG00000019817	Plagl1	-0.82769823	4.75E-03	1.00E-01	-0.536489504	4.53E-03	9.04E-02
ENSMUSG00000051617	Krt9	1.094715429	4.77E-03	1.00E-01	0.560992466	4.58E-03	9.11E-02
ENSMUSG00000021536	Adcy2	-0.640063339	4.79E-03	1.01E-01	-0.48252321	4.64E-03	9.20E-02
ENSMUSG00000026043	Col3a1	-0.559384558	4.86E-03	1.02E-01	-0.447401219	4.74E-03	9.33E-02
ENSMUSG00000004328	Hif3a	-0.488533822	4.91E-03	1.02E-01	-0.409947564	4.83E-03	9.46E-02
ENSMUSG00000022505	Emp2	-0.803916395	4.95E-03	1.03E-01	-0.529678934	4.74E-03	9.34E-02
ENSMUSG00000027220	Syt13	-0.71548539	5.08E-03	1.05E-01	-0.506388137	4.90E-03	9.56E-02
ENSMUSG00000023885	Thbs2	-1.230226754	5.09E-03	1.05E-01	-0.554796016	4.90E-03	9.56E-02
ENSMUSG00000054146	Krt15	-0.705101221	5.09E-03	1.05E-01	-0.503268973	4.91E-03	9.56E-02
ENSMUSG00000033453	Adamts15	-0.618326233	5.19E-03	1.06E-01	-0.471938092	5.03E-03	9.76E-02
ENSMUSG00000026837	Col5a1	-0.648498252	5.23E-03	1.07E-01	-0.483365932	5.06E-03	9.80E-02
ENSMUSG00000061411	Nol4l	0.561931817	5.35E-03	1.09E-01	0.446586683	5.22E-03	1.00E-01
ENSMUSG00000041216	Clvs1	1.484860283	5.39E-03	1.10E-01	0.528563447	5.59E-03	1.05E-01
ENSMUSG00000029817	Tra2a	0.520832744	5.52E-03	1.12E-01	0.425633566	5.41E-03	1.03E-01
ENSMUSG00000028883	Sema3a	-0.562310876	5.58E-03	1.12E-01	-0.445850701	5.45E-03	1.03E-01
ENSMUSG00000089768	Tmsb15b1	4.998981196	5.64E-03	1.13E-01	0.221870696	3.59E-02	NA
ENSMUSG00000029211	Gabra4	-0.857337256	5.67E-03	1.13E-01	-0.533540174	5.41E-03	1.03E-01
ENSMUSG00000071226	Cecr2	0.871551543	5.71E-03	1.14E-01	0.535350392	5.45E-03	1.03E-01
ENSMUSG00000092083	Kcnb2	-1.040690491	5.72E-03	1.14E-01	-0.548747746	5.49E-03	1.04E-01
ENSMUSG00000022438	Parvb	0.432109471	5.81E-03	1.15E-01	0.373776307	5.73E-03	1.07E-01
ENSMUSG00000031255	Sytl4	0.778894104	5.88E-03	1.17E-01	0.517014279	5.67E-03	1.06E-01
ENSMUSG00000049929	Lpar4	-0.604806644	5.88E-03	1.17E-01	-0.463101155	5.73E-03	1.07E-01
ENSMUSG00000038175	Mylip	-0.605322519	5.93E-03	1.17E-01	-0.46311715	5.78E-03	1.08E-01
ENSMUSG00000062393	Dgkk	1.043756392	5.98E-03	1.18E-01	0.546156815	5.73E-03	1.07E-01
ENSMUSG00000007080	Pole	-0.400732933	5.99E-03	1.18E-01	-0.352991528	5.92E-03	1.10E-01
ENSMUSG00000035934	Pknox2	0.556245224	5.99E-03	1.18E-01	0.441436739	5.86E-03	1.09E-01
ENSMUSG00000030532	Hddc3	-0.557688703	6.05E-03	1.19E-01	-0.441889551	5.91E-03	1.09E-01
ENSMUSG00000057465	Saa2	3.147392	6.08E-03	1.20E-01	0.321447415	1.58E-02	2.08E-01
ENSMUSG00000030351	Tspan11	-0.672912435	6.09E-03	1.20E-01	-0.487148749	5.90E-03	1.09E-01
ENSMUSG00000031740	Mmp2	-0.535006362	6.09E-03	1.20E-01	-0.430949955	5.95E-03	1.10E-01
ENSMUSG00000032841	Prr5l	-0.497245458	6.11E-03	1.20E-01	-0.411297498	6.00E-03	1.11E-01
ENSMUSG00000056553	Ptprn2	2.603984277	6.21E-03	1.22E-01	0.376642808	1.13E-02	1.69E-01
ENSMUSG00000032511	Scn5a	1.867580645	6.22E-03	1.22E-01	0.468920183	7.48E-03	1.29E-01
ENSMUSG00000008683	Rps15a	0.415616795	6.23E-03	1.22E-01	0.362402731	6.15E-03	1.13E-01
ENSMUSG00000025091	Pnliprp2	1.152190894	6.24E-03	1.22E-01	0.542408345	6.09E-03	1.12E-01
ENSMUSG00000056812	St8sia3	1.697941412	6.24E-03	1.22E-01	0.490833045	6.96E-03	1.23E-01
ENSMUSG00000043969	Emx2	1.339483464	6.30E-03	1.23E-01	0.530941734	6.27E-03	1.14E-01
ENSMUSG00000043639	Rbm20	-1.090640768	6.35E-03	1.23E-01	-0.543007956	6.09E-03	1.12E-01
ENSMUSG00000030074	Gxylt2	-0.514300065	6.38E-03	1.24E-01	-0.419503434	6.28E-03	1.14E-01
ENSMUSG00000046618	Olfml2a	-1.151023599	6.46E-03	1.25E-01	-0.540656746	6.25E-03	1.14E-01
ENSMUSG00000034098	Fstl5	2.29284658	6.46E-03	1.25E-01	0.410655485	9.73E-03	1.54E-01
ENSMUSG00000021765	Fst	-0.981980501	6.46E-03	1.25E-01	-0.538542182	6.24E-03	1.14E-01
ENSMUSG00000030188	Magohb	0.829248489	6.64E-03	1.27E-01	0.52127723	6.39E-03	1.16E-01
ENSMUSG00000019590	Cyb561	0.704009051	6.64E-03	1.27E-01	0.493605181	6.43E-03	1.16E-01
ENSMUSG00000061080	Lsamp	-0.830662981	6.68E-03	1.28E-01	-0.521118322	6.46E-03	1.17E-01
ENSMUSG00000068220	Lgals1	-0.61596706	6.78E-03	1.29E-01	-0.46382052	6.59E-03	1.18E-01
ENSMUSG00000070691	Runx3	-1.17402878	6.92E-03	1.31E-01	-0.534788565	6.73E-03	1.20E-01
ENSMUSG00000019893	Ros1	-8.794383137	6.94E-03	1.31E-01	-0.127648724	1.10E-01	NA
ENSMUSG00000031557	Plekha2	0.571782451	6.97E-03	1.31E-01	0.444927819	6.83E-03	1.21E-01
ENSMUSG00000095224	F930015N05Rik	-1.362766877	7.00E-03	1.32E-01	-0.520190853	7.07E-03	1.24E-01
ENSMUSG00000083563	Gm13340	-1.533015976	7.04E-03	1.32E-01	-0.501162824	7.46E-03	1.29E-01
ENSMUSG00000050711	Scg2	2.400830611	7.07E-03	1.33E-01	0.389972964	1.13E-02	1.69E-01
ENSMUSG00000027015	Cybrd1	-0.76009224	7.16E-03	1.34E-01	-0.504618337	6.95E-03	1.23E-01
ENSMUSG00000044337	Ackr3	-0.600335845	7.20E-03	1.34E-01	-0.456035249	7.01E-03	1.23E-01
ENSMUSG00000023078	Cxcl13	-3.252090624	7.39E-03	1.37E-01	-0.289217559	2.21E-02	2.54E-01
ENSMUSG00000032890	Rims3	1.341943879	7.39E-03	1.37E-01	0.517697396	7.43E-03	1.28E-01
ENSMUSG00000001119	Col6a1	-1.938355598	7.42E-03	1.37E-01	-0.441286152	9.35E-03	1.50E-01
ENSMUSG00000044948	Cfap43	-0.415192645	7.42E-03	1.37E-01	-0.36011078	7.33E-03	1.27E-01
ENSMUSG00000019874	Fabp7	1.557575712	7.43E-03	1.37E-01	0.493586762	7.98E-03	1.35E-01
ENSMUSG00000070576	Mn1	0.765562008	7.46E-03	1.38E-01	0.504313637	7.20E-03	1.26E-01
ENSMUSG00000008348	Ubc	-0.467223656	7.51E-03	1.38E-01	-0.391277374	7.39E-03	1.28E-01
ENSMUSG00000030787	Lyve1	-2.789591838	7.57E-03	1.39E-01	-0.334385085	1.62E-02	2.11E-01
ENSMUSG00000003934	Efnb3	-0.391267634	7.59E-03	1.39E-01	-0.344239077	7.50E-03	1.29E-01
ENSMUSG00000004044	Ptrf	-0.863773439	7.62E-03	1.40E-01	-0.519709102	7.30E-03	1.27E-01
ENSMUSG00000031351	Zfp185	-0.707634096	7.63E-03	1.40E-01	-0.489315232	7.41E-03	1.28E-01
ENSMUSG00000024810	Il33	-2.842391192	7.76E-03	1.41E-01	-0.325557741	1.74E-02	2.20E-01
ENSMUSG00000028004	Npy2r	1.832651166	7.83E-03	1.42E-01	0.453331433	9.32E-03	1.49E-01
ENSMUSG00000053963	6330403A02Rik	1.411576329	7.88E-03	1.43E-01	0.505379935	8.10E-03	1.36E-01
ENSMUSG00000021592	Arsk	0.691778425	7.95E-03	1.44E-01	0.483337641	7.76E-03	1.32E-01
ENSMUSG00000033615	Cplx1	1.896590071	8.01E-03	1.44E-01	0.443266308	9.82E-03	1.55E-01
ENSMUSG00000021754	Map3k1	0.548947406	8.02E-03	1.44E-01	0.431525661	7.85E-03	1.33E-01
ENSMUSG00000049349	Gm5105	1.976801708	8.03E-03	1.44E-01	0.431680099	1.03E-02	1.59E-01
ENSMUSG00000020701	Tmem132e	1.024138155	8.14E-03	1.46E-01	0.525851563	7.87E-03	1.34E-01
ENSMUSG00000022177	Haus4	-0.493953083	8.19E-03	1.46E-01	-0.404267605	8.07E-03	1.36E-01
ENSMUSG00000024544	Ldlrad4	-0.875048748	8.24E-03	1.47E-01	-0.516557432	7.94E-03	1.34E-01
ENSMUSG00000028033	Kcnq5	-1.474933194	8.42E-03	1.50E-01	-0.493008449	8.73E-03	1.43E-01
ENSMUSG00000021508	Cxcl14	-0.823909443	8.42E-03	1.50E-01	-0.509220896	8.09E-03	1.36E-01
ENSMUSG00000046743	Fat4	-0.398558899	8.43E-03	1.50E-01	-0.347913602	8.33E-03	1.39E-01
ENSMUSG00000032231	Anxa2	-0.572780637	8.48E-03	1.50E-01	-0.440492227	8.28E-03	1.38E-01
ENSMUSG00000037606	Osbpl5	-0.539906561	8.52E-03	1.51E-01	-0.42597522	8.35E-03	1.39E-01
ENSMUSG00000046186	Cd109	-0.570268274	8.52E-03	1.51E-01	-0.439217097	8.36E-03	1.39E-01
ENSMUSG00000038168	P3h2	-0.808555919	8.60E-03	1.52E-01	-0.505621761	8.30E-03	1.39E-01
ENSMUSG00000015766	Eps8	-0.630564593	8.61E-03	1.52E-01	-0.461767471	8.40E-03	1.40E-01
ENSMUSG00000022848	Dirc2	-0.535327233	8.62E-03	1.52E-01	-0.423603169	8.46E-03	1.40E-01
ENSMUSG00000034755	Pcdh11x	-1.391997215	8.62E-03	1.52E-01	-0.500072007	8.83E-03	1.44E-01
ENSMUSG00000040254	Sema3d	-0.529151776	8.70E-03	1.53E-01	-0.420512251	8.54E-03	1.41E-01
ENSMUSG00000037411	Serpine1	-1.01787556	8.74E-03	1.53E-01	-0.52066234	8.51E-03	1.41E-01
ENSMUSG00000001334	Fndc5	0.701724405	8.79E-03	1.54E-01	0.482328734	8.56E-03	1.42E-01
ENSMUSG00000028278	Rragd	0.761096378	8.80E-03	1.54E-01	0.496181714	8.49E-03	1.41E-01
ENSMUSG00000008153	Clstn3	-0.499063151	8.87E-03	1.55E-01	-0.405362984	8.73E-03	1.43E-01
ENSMUSG00000053522	Lgals7	-1.879865312	8.88E-03	1.55E-01	-0.435925523	1.07E-02	1.64E-01
ENSMUSG00000022371	Col14a1	-0.557948863	8.88E-03	1.55E-01	-0.432976096	8.71E-03	1.43E-01
ENSMUSG00000053279	Aldh1a1	-2.104027792	9.02E-03	1.56E-01	-0.403969055	1.24E-02	1.80E-01
ENSMUSG00000024998	Plce1	0.776451146	9.06E-03	1.57E-01	0.497733841	8.75E-03	1.43E-01
ENSMUSG00000040212	Emp3	-1.190320492	9.15E-03	1.58E-01	-0.513232524	8.95E-03	1.46E-01
ENSMUSG00000041272	Tox	-0.612198233	9.18E-03	1.58E-01	-0.453401898	8.96E-03	1.46E-01
ENSMUSG00000075334	Rprm	-0.663537815	9.21E-03	1.59E-01	-0.470170407	8.94E-03	1.46E-01
ENSMUSG00000067818	Myl9	-0.890500247	9.25E-03	1.59E-01	-0.511925155	8.88E-03	1.45E-01
ENSMUSG00000037005	Xpnpep2	-1.139955796	9.27E-03	1.59E-01	-0.514543966	9.08E-03	1.47E-01
ENSMUSG00000079737	3110001I22Rik	0.764649536	9.71E-03	1.64E-01	0.491970677	9.44E-03	1.51E-01
ENSMUSG00000049436	Upk1b	-0.942732806	9.76E-03	1.65E-01	-0.511592582	9.46E-03	1.51E-01
ENSMUSG00000020241	Col6a2	-1.847990166	9.76E-03	1.65E-01	-0.429428767	1.18E-02	1.74E-01
ENSMUSG00000038023	Atp6v0a2	-0.701412072	9.78E-03	1.65E-01	-0.47820755	9.48E-03	1.51E-01
ENSMUSG00000037225	Fgf2	-0.864781833	9.79E-03	1.65E-01	-0.505455084	9.54E-03	1.52E-01
ENSMUSG00000040856	Dlk1	-0.841953533	9.84E-03	1.65E-01	-0.503441564	9.47E-03	1.51E-01
ENSMUSG00000027375	Mal	-2.462584095	9.93E-03	1.66E-01	-0.35222879	1.64E-02	2.13E-01
ENSMUSG00000073406	H2-Bl	4.078425326	9.98E-03	1.67E-01	0.229214209	3.76E-02	NA
ENSMUSG00000063626	Unc5d	-1.43239198	1.00E-02	1.67E-01	-0.483046462	1.03E-02	1.60E-01
ENSMUSG00000036834	Plch1	0.930383843	1.00E-02	1.67E-01	0.509702118	9.67E-03	1.53E-01
ENSMUSG00000033960	9430020K01Rik	-0.480734584	1.01E-02	1.68E-01	-0.39338705	9.96E-03	1.56E-01
ENSMUSG00000098470	C1rb	-8.163120848	1.01E-02	1.69E-01	-0.132195335	1.03E-01	NA
ENSMUSG00000063838	1700027J19Rik	-0.55678094	1.02E-02	1.69E-01	-0.428844757	1.00E-02	1.56E-01
ENSMUSG00000067586	S1pr3	-0.699875438	1.03E-02	1.70E-01	-0.475931884	9.94E-03	1.56E-01
ENSMUSG00000024940	Ltbp3	-0.632923701	1.03E-02	1.70E-01	-0.456770609	1.00E-02	1.57E-01
ENSMUSG00000048126	Col6a3	-0.431667588	1.03E-02	1.71E-01	-0.365810468	1.02E-02	1.58E-01
ENSMUSG00000068615	Gjd2	2.599202	1.03E-02	1.71E-01	0.337330378	1.81E-02	2.25E-01
ENSMUSG00000020841	Cpd	-0.420658498	1.03E-02	1.71E-01	-0.359235863	1.02E-02	1.58E-01
ENSMUSG00000028800	Hdac1	0.986477614	1.04E-02	1.71E-01	0.509634922	9.99E-03	1.56E-01
ENSMUSG00000039062	Anpep	-0.490998891	1.04E-02	1.71E-01	-0.398133659	1.02E-02	1.59E-01
ENSMUSG00000020532	Acaca	-0.434690181	1.04E-02	1.71E-01	-0.367469031	1.03E-02	1.59E-01
ENSMUSG00000013415	Igf2bp1	0.41650134	1.04E-02	1.72E-01	0.356584228	1.03E-02	1.59E-01
ENSMUSG00000050732	Vamp8	-0.442606347	1.04E-02	1.72E-01	-0.371992923	1.03E-02	1.59E-01
ENSMUSG00000037605	Adgrl3	-0.482292599	1.04E-02	1.72E-01	-0.393601315	1.03E-02	1.59E-01
ENSMUSG00000045440	Insm2	3.654750116	1.04E-02	1.72E-01	0.249884826	3.20E-02	NA
ENSMUSG00000037428	Vgf	2.59134125	1.06E-02	1.74E-01	0.336064563	1.84E-02	2.28E-01
ENSMUSG00000026034	Clk1	0.564516172	1.06E-02	1.74E-01	0.430989479	1.04E-02	1.61E-01
ENSMUSG00000030536	Iqgap1	-0.401339019	1.07E-02	1.75E-01	-0.346803143	1.06E-02	1.62E-01
ENSMUSG00000029335	Bmp3	-0.784882907	1.07E-02	1.75E-01	-0.490805949	1.04E-02	1.61E-01
ENSMUSG00000039202	Abhd2	-0.431437517	1.07E-02	1.75E-01	-0.365032151	1.06E-02	1.63E-01
ENSMUSG00000028339	Col15a1	-0.407242502	1.09E-02	1.77E-01	-0.35025106	1.08E-02	1.64E-01
ENSMUSG00000031144	Syp	1.157533869	1.09E-02	1.77E-01	0.500885601	1.08E-02	1.64E-01
ENSMUSG00000007655	Cav1	-0.726868248	1.09E-02	1.77E-01	-0.479378135	1.06E-02	1.62E-01
ENSMUSG00000036403	Cep135	0.502880419	1.09E-02	1.77E-01	0.402905169	1.08E-02	1.64E-01
ENSMUSG00000042104	Uggt2	-0.456579508	1.10E-02	1.77E-01	-0.378956208	1.08E-02	1.65E-01
ENSMUSG00000023495	Pcbp4	0.375723149	1.10E-02	1.78E-01	0.329863761	1.09E-02	1.66E-01
ENSMUSG00000048078	Tenm4	-0.561156015	1.10E-02	1.78E-01	-0.428580443	1.08E-02	1.65E-01
ENSMUSG00000022658	Tagln3	0.604685723	1.11E-02	1.78E-01	0.444761052	1.08E-02	1.65E-01
ENSMUSG00000025931	Paqr8	-0.525583653	1.11E-02	1.79E-01	-0.413142069	1.09E-02	1.66E-01
ENSMUSG00000021047	Nova1	0.741775523	1.12E-02	1.79E-01	0.481218061	1.09E-02	1.65E-01
ENSMUSG00000000628	Hk2	0.450449093	1.12E-02	1.80E-01	0.375268713	1.10E-02	1.67E-01
ENSMUSG00000020964	Sel1l	-0.405979738	1.12E-02	1.80E-01	-0.349070584	1.11E-02	1.68E-01
ENSMUSG00000036875	Dna2	0.457034317	1.13E-02	1.81E-01	0.378704977	1.11E-02	1.68E-01
ENSMUSG00000019990	Pde7b	-0.734473297	1.13E-02	1.81E-01	-0.478969911	1.10E-02	1.67E-01
ENSMUSG00000050666	Vstm4	-0.595951358	1.14E-02	1.82E-01	-0.440720699	1.12E-02	1.68E-01
ENSMUSG00000027612	Mmp24	2.250440713	1.15E-02	1.83E-01	0.36708588	1.67E-02	2.15E-01
ENSMUSG00000021457	Syk	0.55719752	1.15E-02	1.83E-01	0.425735622	1.13E-02	1.69E-01
ENSMUSG00000024759	Atl3	-0.502806301	1.15E-02	1.83E-01	-0.401766648	1.13E-02	1.69E-01
ENSMUSG00000035200	Chrnb4	1.929698872	1.15E-02	1.83E-01	0.406096409	1.44E-02	1.97E-01
ENSMUSG00000028132	Tmem56	1.166503083	1.16E-02	1.84E-01	0.495929429	1.14E-02	1.70E-01
ENSMUSG00000029231	Pdgfra	-0.337120937	1.16E-02	1.84E-01	-0.302711074	1.16E-02	1.71E-01
ENSMUSG00000022508	Bcl6	-1.260528533	1.18E-02	1.85E-01	-0.486605075	1.19E-02	1.74E-01
ENSMUSG00000083022	Rps15a-ps6	-0.562841902	1.20E-02	1.87E-01	-0.426827556	1.18E-02	1.73E-01
ENSMUSG00000033396	Spg11	-0.421494591	1.21E-02	1.88E-01	-0.35741128	1.19E-02	1.75E-01
ENSMUSG00000079157	Fam155a	1.004392069	1.21E-02	1.89E-01	0.4987337	1.18E-02	1.73E-01
ENSMUSG00000060572	Mfap2	-0.421338956	1.22E-02	1.90E-01	-0.357154178	1.21E-02	1.76E-01
ENSMUSG00000045827	Serpinb9	-1.347216157	1.25E-02	1.92E-01	-0.473412571	1.27E-02	1.82E-01
ENSMUSG00000007682	Dio2	-0.622301055	1.25E-02	1.93E-01	-0.446246353	1.23E-02	1.79E-01
ENSMUSG00000055675	Kbtbd11	0.534523216	1.26E-02	1.94E-01	0.413779586	1.24E-02	1.80E-01
ENSMUSG00000044345	Marveld1	-0.402937731	1.27E-02	1.95E-01	-0.345490881	1.26E-02	1.81E-01
ENSMUSG00000037887	Dusp8	1.106320202	1.28E-02	1.96E-01	0.490927165	1.27E-02	1.82E-01
ENSMUSG00000048782	Insc	1.40055897	1.30E-02	1.97E-01	0.463582718	1.35E-02	1.89E-01
ENSMUSG00000049791	Fzd4	-0.945021044	1.30E-02	1.98E-01	-0.493220346	1.26E-02	1.82E-01
ENSMUSG00000024339	Tap2	-2.187241263	1.32E-02	2.00E-01	-0.361708846	1.84E-02	2.28E-01
ENSMUSG00000052727	Map1b	0.573873897	1.32E-02	2.00E-01	0.428268622	1.29E-02	1.85E-01
ENSMUSG00000063415	Cyp26b1	-0.552140883	1.33E-02	2.01E-01	-0.419640785	1.30E-02	1.86E-01
ENSMUSG00000085700	Hbb-bh0	-1.600345236	1.34E-02	2.01E-01	-0.43538475	1.46E-02	1.99E-01
ENSMUSG00000023505	Cdca3	0.46705556	1.34E-02	2.02E-01	0.380688733	1.32E-02	1.88E-01
ENSMUSG00000031841	Cdh13	-0.721303273	1.35E-02	2.02E-01	-0.468208107	1.32E-02	1.87E-01
ENSMUSG00000054728	Phactr1	0.855248895	1.35E-02	2.03E-01	0.486056863	1.31E-02	1.87E-01
ENSMUSG00000090919	Pabpc4l	-0.533697376	1.35E-02	2.03E-01	-0.411569262	1.33E-02	1.88E-01
ENSMUSG00000086119	Gm2415	-0.583037954	1.35E-02	2.03E-01	-0.430513938	1.33E-02	1.88E-01
ENSMUSG00000054256	Msi1	0.608419228	1.36E-02	2.04E-01	0.439080994	1.33E-02	1.88E-01
ENSMUSG00000034799	Unc13a	2.068625779	1.37E-02	2.04E-01	0.373242754	1.82E-02	2.27E-01
ENSMUSG00000020100	Slc29a3	-0.47637031	1.38E-02	2.05E-01	-0.384834454	1.36E-02	1.91E-01
ENSMUSG00000062444	Ap3b2	1.873143579	1.39E-02	2.06E-01	0.395197833	1.71E-02	2.18E-01
ENSMUSG00000019906	Lin7a	-0.965190385	1.39E-02	2.06E-01	-0.488694932	1.35E-02	1.90E-01
ENSMUSG00000020044	Timp3	-0.392209871	1.39E-02	2.06E-01	-0.337573293	1.38E-02	1.92E-01
ENSMUSG00000032193	Ldlr	-0.426222932	1.39E-02	2.07E-01	-0.357845309	1.38E-02	1.92E-01
ENSMUSG00000047910	Pcdhb16	-0.991989181	1.39E-02	2.07E-01	-0.488234876	1.37E-02	1.91E-01
ENSMUSG00000027546	Atp9a	-0.42251365	1.41E-02	2.07E-01	-0.355564214	1.39E-02	1.93E-01
ENSMUSG00000033061	Resp18	4.011213231	1.42E-02	2.08E-01	0.211139798	4.76E-02	NA
ENSMUSG00000033740	St18	2.269192494	1.42E-02	2.08E-01	0.345486064	2.08E-02	2.45E-01
ENSMUSG00000031434	Morc4	-0.487433459	1.43E-02	2.09E-01	-0.389442309	1.41E-02	1.94E-01
ENSMUSG00000019774	Mtrf1l	0.694557773	1.43E-02	2.10E-01	0.459837555	1.40E-02	1.94E-01
ENSMUSG00000039985	Fam60a	0.507156353	1.43E-02	2.10E-01	0.398510914	1.41E-02	1.95E-01
ENSMUSG00000066026	Dhrs3	0.535777947	1.44E-02	2.10E-01	0.410812004	1.41E-02	1.95E-01
ENSMUSG00000052353	Cemip	-1.206999574	1.44E-02	2.10E-01	-0.474676952	1.44E-02	1.97E-01
ENSMUSG00000031508	Ankrd10	0.565990392	1.44E-02	2.11E-01	0.422499129	1.42E-02	1.95E-01
ENSMUSG00000039081	Zfp503	-0.413334277	1.44E-02	2.11E-01	-0.349833469	1.43E-02	1.96E-01
ENSMUSG00000028845	Tekt2	-1.518018407	1.44E-02	2.11E-01	-0.439070783	1.56E-02	2.06E-01
ENSMUSG00000045174	Amer3	4.661611794	1.47E-02	2.13E-01	0.185120493	6.02E-02	NA
ENSMUSG00000039646	Vasn	-0.50402104	1.49E-02	2.16E-01	-0.39609464	1.47E-02	2.00E-01
ENSMUSG00000010175	Prox1	0.696840213	1.50E-02	2.16E-01	0.458211125	1.47E-02	2.00E-01
ENSMUSG00000049641	Vgll2	-1.278713644	1.50E-02	2.16E-01	-0.464110797	1.51E-02	2.03E-01
ENSMUSG00000030220	Arhgdib	-0.746403504	1.50E-02	2.17E-01	-0.467405194	1.46E-02	1.99E-01
ENSMUSG00000029390	Tmed2	-0.512754697	1.51E-02	2.17E-01	-0.399777353	1.48E-02	2.01E-01
ENSMUSG00000031099	Smarca1	-0.391835448	1.52E-02	2.18E-01	-0.336139942	1.50E-02	2.03E-01
ENSMUSG00000032419	Tbx18	-0.983098388	1.52E-02	2.18E-01	-0.482528593	1.48E-02	2.01E-01
ENSMUSG00000009633	G0s2	-1.184905972	1.52E-02	2.18E-01	-0.471784093	1.51E-02	2.03E-01
ENSMUSG00000097040	2610316D01Rik	-1.443457446	1.53E-02	2.18E-01	-0.443047408	1.62E-02	2.11E-01
ENSMUSG00000073565	Prr16	-0.657357767	1.53E-02	2.19E-01	-0.448287823	1.50E-02	2.03E-01
ENSMUSG00000026553	Copa	-0.42215509	1.54E-02	2.19E-01	-0.353838016	1.52E-02	2.04E-01
ENSMUSG00000020758	Itgb4	-0.660365471	1.55E-02	2.20E-01	-0.448689036	1.51E-02	2.03E-01
ENSMUSG00000025316	Banp	0.715185219	1.55E-02	2.20E-01	0.460648469	1.51E-02	2.03E-01
ENSMUSG00000014846	Tppp3	0.900562171	1.55E-02	2.20E-01	0.479525129	1.52E-02	2.04E-01
ENSMUSG00000016918	Sulf1	-0.488935623	1.55E-02	2.20E-01	-0.388250829	1.53E-02	2.04E-01
ENSMUSG00000020178	Adora2a	0.696360993	1.56E-02	2.21E-01	0.456149301	1.53E-02	2.04E-01
ENSMUSG00000054889	Dsp	-0.382799948	1.57E-02	2.21E-01	-0.330084901	1.55E-02	2.06E-01
ENSMUSG00000060487	Samd5	-0.782786701	1.58E-02	2.22E-01	-0.469642425	1.54E-02	2.05E-01
ENSMUSG00000037169	Mycn	0.475166354	1.59E-02	2.23E-01	0.38112273	1.57E-02	2.07E-01
ENSMUSG00000028060	2810403A07Rik	0.695803486	1.60E-02	2.24E-01	0.455296143	1.56E-02	2.06E-01
ENSMUSG00000063320	1190007I07Rik	0.86378621	1.60E-02	2.24E-01	0.475507554	1.57E-02	2.07E-01
ENSMUSG00000034968	Lbx2	0.951289145	1.61E-02	2.25E-01	0.478564969	1.56E-02	2.07E-01
ENSMUSG00000000184	Ccnd2	0.470933029	1.61E-02	2.25E-01	0.378753176	1.59E-02	2.09E-01
ENSMUSG00000101174	Hoxd4	1.080315763	1.61E-02	2.25E-01	0.473939554	1.60E-02	2.10E-01
ENSMUSG00000052957	Gas1	-0.44866622	1.62E-02	2.26E-01	-0.367337767	1.60E-02	2.10E-01
ENSMUSG00000025492	Ifitm3	-0.681826802	1.62E-02	2.26E-01	-0.45141332	1.59E-02	2.09E-01
ENSMUSG00000057143	Trim12c	-0.525717199	1.63E-02	2.26E-01	-0.403085331	1.60E-02	2.10E-01
ENSMUSG00000041559	Fmod	-1.0163116	1.64E-02	2.27E-01	-0.476131847	1.60E-02	2.10E-01
ENSMUSG00000043531	Sorcs1	-0.627800628	1.64E-02	2.27E-01	-0.437745366	1.61E-02	2.10E-01
ENSMUSG00000102644	Thap6	-0.636399947	1.65E-02	2.28E-01	-0.439626145	1.62E-02	2.11E-01
ENSMUSG00000074743	Thbd	-1.047981438	1.65E-02	2.28E-01	-0.474270492	1.62E-02	2.11E-01
ENSMUSG00000037991	Rmi2	0.476797685	1.67E-02	2.30E-01	0.380758854	1.65E-02	2.13E-01
ENSMUSG00000029319	Coq2	-0.480138983	1.67E-02	2.30E-01	-0.382327936	1.65E-02	2.13E-01
ENSMUSG00000030275	Etnk1	0.453191747	1.67E-02	2.30E-01	0.369061287	1.65E-02	2.14E-01
ENSMUSG00000027950	Chrnb2	1.074752225	1.68E-02	2.30E-01	0.471140451	1.66E-02	2.14E-01
ENSMUSG00000040610	Tlx3	2.221723171	1.68E-02	2.31E-01	0.33635387	2.40E-02	2.67E-01
ENSMUSG00000056947	Mab21l1	-0.606336422	1.68E-02	2.31E-01	-0.430673932	1.65E-02	2.13E-01
ENSMUSG00000030683	Sez6l2	1.507577002	1.68E-02	2.31E-01	0.426037825	1.82E-02	2.26E-01
ENSMUSG00000004655	Aqp1	-1.05764368	1.69E-02	2.31E-01	-0.47163298	1.66E-02	2.15E-01
ENSMUSG00000078566	Bnip3	0.645352322	1.69E-02	2.32E-01	0.441030601	1.66E-02	2.14E-01
ENSMUSG00000048763	Hoxb3	0.746118841	1.70E-02	2.32E-01	0.460785967	1.66E-02	2.14E-01
ENSMUSG00000052854	Nrk	-0.394768679	1.70E-02	2.32E-01	-0.336237249	1.69E-02	2.16E-01
ENSMUSG00000050064	Zfp697	0.499828019	1.71E-02	2.33E-01	0.39068053	1.69E-02	2.16E-01
ENSMUSG00000043391	2510009E07Rik	-0.396170962	1.71E-02	2.33E-01	-0.336954467	1.70E-02	2.17E-01
ENSMUSG00000009614	Sardh	-1.271798238	1.72E-02	2.33E-01	-0.452638772	1.74E-02	2.20E-01
ENSMUSG00000059970	Hspa2	0.901609005	1.73E-02	2.34E-01	0.472716462	1.68E-02	2.16E-01
ENSMUSG00000090035	Galnt4	-0.54947558	1.73E-02	2.34E-01	-0.410527974	1.70E-02	2.17E-01
ENSMUSG00000027848	Olfml3	-0.373933032	1.73E-02	2.34E-01	-0.323181825	1.72E-02	2.18E-01
ENSMUSG00000001656	Hoxc11	0.634991601	1.74E-02	2.34E-01	0.437407332	1.70E-02	2.17E-01
ENSMUSG00000044707	Ccnjl	0.534353048	1.74E-02	2.35E-01	0.404636586	1.71E-02	2.18E-01
ENSMUSG00000018593	Sparc	-0.731211952	1.74E-02	2.35E-01	-0.457404375	1.69E-02	2.17E-01
ENSMUSG00000006930	Hap1	0.942809072	1.74E-02	2.35E-01	0.471821458	1.72E-02	2.18E-01
ENSMUSG00000030020	Prickle2	-0.439730241	1.75E-02	2.36E-01	-0.361111732	1.73E-02	2.19E-01
ENSMUSG00000004872	Pax3	1.663474094	1.76E-02	2.37E-01	0.401122117	1.99E-02	2.39E-01
ENSMUSG00000040505	Abcg5	-0.996101054	1.76E-02	2.37E-01	-0.470470785	1.73E-02	2.20E-01
ENSMUSG00000007805	Twist2	-0.515351007	1.77E-02	2.38E-01	-0.396471347	1.74E-02	2.20E-01
ENSMUSG00000040721	Zfhx2	0.479473593	1.79E-02	2.39E-01	0.380302632	1.77E-02	2.22E-01
ENSMUSG00000036256	Igfbp7	-0.775098923	1.80E-02	2.40E-01	-0.460838495	1.77E-02	2.22E-01
ENSMUSG00000034648	Lrrn1	-0.549147142	1.81E-02	2.41E-01	-0.408974416	1.78E-02	2.23E-01
ENSMUSG00000017737	Mmp9	-1.556758211	1.82E-02	2.42E-01	-0.411861228	1.99E-02	2.38E-01
ENSMUSG00000059187	Fam19a1	-0.959909822	1.82E-02	2.42E-01	-0.468775121	1.79E-02	2.24E-01
ENSMUSG00000072944	Nup62cl	-1.663819898	1.82E-02	2.42E-01	-0.397079205	2.07E-02	2.44E-01
ENSMUSG00000033948	Zswim5	0.711107955	1.83E-02	2.42E-01	0.451283186	1.79E-02	2.24E-01
ENSMUSG00000034248	Slc25a37	0.589865887	1.83E-02	2.43E-01	0.422283937	1.80E-02	2.25E-01
ENSMUSG00000018411	Mapt	0.927410219	1.85E-02	2.44E-01	0.467876905	1.81E-02	2.26E-01
ENSMUSG00000027208	Fgf7	-2.224015332	1.85E-02	2.44E-01	-0.325990115	2.61E-02	2.82E-01
ENSMUSG00000003746	Man1a	-0.685677835	1.86E-02	2.44E-01	-0.445933283	1.81E-02	2.26E-01
ENSMUSG00000044022	Pcdhb21	-0.994404535	1.86E-02	2.45E-01	-0.466443135	1.83E-02	2.27E-01
ENSMUSG00000035735	Dagla	0.601526039	1.87E-02	2.46E-01	0.42486118	1.84E-02	2.28E-01
ENSMUSG00000036473	Tbc1d24	-0.397766184	1.87E-02	2.46E-01	-0.336488755	1.86E-02	2.29E-01
ENSMUSG00000019987	Arg1	0.868717604	1.89E-02	2.47E-01	0.465226829	1.84E-02	2.28E-01
ENSMUSG00000033880	Lgals3bp	-1.084287804	1.89E-02	2.47E-01	-0.460717831	1.87E-02	2.30E-01
ENSMUSG00000059336	Slc14a1	-1.585392119	1.90E-02	2.48E-01	-0.403445491	2.10E-02	2.47E-01
ENSMUSG00000000560	Gabra2	-1.35813449	1.90E-02	2.48E-01	-0.433041813	1.98E-02	2.38E-01
ENSMUSG00000103088	Pcdhgb6	-0.539550461	1.91E-02	2.49E-01	-0.40362987	1.88E-02	2.31E-01
ENSMUSG00000017344	Vtn	3.847369669	1.91E-02	2.49E-01	0.201863562	5.55E-02	NA
ENSMUSG00000057967	Fgf18	-1.529069802	1.93E-02	2.50E-01	-0.410099364	2.09E-02	2.46E-01
ENSMUSG00000012017	Scarf2	-0.426673701	1.93E-02	2.50E-01	-0.352199008	1.91E-02	2.33E-01
ENSMUSG00000033855	Ston1	-0.380730371	1.93E-02	2.50E-01	-0.325828579	1.91E-02	2.33E-01
ENSMUSG00000026712	Mrc1	-1.040580619	1.93E-02	2.51E-01	-0.461837049	1.90E-02	2.32E-01
ENSMUSG00000030199	Etv6	0.415055142	1.93E-02	2.51E-01	0.3458098	1.91E-02	2.33E-01
ENSMUSG00000026728	Vim	-0.562951186	1.93E-02	2.51E-01	-0.411637429	1.90E-02	2.32E-01
ENSMUSG00000029219	Slc10a4	1.639727592	1.94E-02	2.51E-01	0.395129153	2.18E-02	2.52E-01
ENSMUSG00000017721	Pigt	-0.344274945	1.94E-02	2.51E-01	-0.302493128	1.93E-02	2.34E-01
ENSMUSG00000053117	E330013P04Rik	1.591163194	1.96E-02	2.52E-01	0.400604823	2.17E-02	2.51E-01
ENSMUSG00000051397	Tacstd2	-0.466075222	1.96E-02	2.53E-01	-0.371776392	1.94E-02	2.35E-01
ENSMUSG00000029657	Hsph1	0.555105032	1.96E-02	2.53E-01	0.408451514	1.93E-02	2.34E-01
ENSMUSG00000038580	Sct	1.536873835	1.97E-02	2.53E-01	0.406979834	2.14E-02	2.50E-01
ENSMUSG00000066113	Adamtsl1	-0.75109331	1.97E-02	2.53E-01	-0.453237172	1.92E-02	2.34E-01
ENSMUSG00000036295	Lrrn3	0.794426674	1.97E-02	2.54E-01	0.45787975	1.92E-02	2.34E-01
ENSMUSG00000037108	Zcwpw1	-0.624214859	1.98E-02	2.54E-01	-0.428857223	1.94E-02	2.35E-01
ENSMUSG00000055421	Pcdh9	-1.052982578	1.98E-02	2.54E-01	-0.4585877	1.96E-02	2.37E-01
ENSMUSG00000045515	Pou3f3	-1.680816206	1.98E-02	2.54E-01	-0.386766418	2.28E-02	2.59E-01
ENSMUSG00000038526	Car14	0.443219753	1.99E-02	2.55E-01	0.360213307	1.97E-02	2.37E-01
ENSMUSG00000049604	Hoxb13	1.142725824	1.99E-02	2.55E-01	0.451951405	1.98E-02	2.38E-01
ENSMUSG00000028332	Hemgn	1.231976976	2.04E-02	2.59E-01	0.440805707	2.07E-02	2.45E-01
ENSMUSG00000030223	Ptpro	1.203263189	2.05E-02	2.59E-01	0.443336864	2.08E-02	2.45E-01
ENSMUSG00000044177	Wfikkn2	-0.808276524	2.06E-02	2.60E-01	-0.456121252	2.01E-02	2.40E-01
ENSMUSG00000040265	Dnm3	-0.843552452	2.07E-02	2.61E-01	-0.457806771	2.02E-02	2.41E-01
ENSMUSG00000007122	Casq1	-1.275976517	2.08E-02	2.61E-01	-0.434239242	2.13E-02	2.48E-01
ENSMUSG00000075273	Ttc30b	-0.665186361	2.08E-02	2.62E-01	-0.435867456	2.05E-02	2.43E-01
ENSMUSG00000027797	Dclk1	-0.500298162	2.08E-02	2.62E-01	-0.385541042	2.05E-02	2.43E-01
ENSMUSG00000033016	Nfatc1	-0.858998552	2.08E-02	2.62E-01	-0.458026169	2.04E-02	2.42E-01
ENSMUSG00000018830	Myh11	-0.761856975	2.08E-02	2.62E-01	-0.451040244	2.04E-02	2.42E-01
ENSMUSG00000037034	Pax1	2.545802818	2.09E-02	2.62E-01	0.282094643	3.49E-02	3.35E-01
ENSMUSG00000046719	Nxph3	0.652786961	2.10E-02	2.63E-01	0.43289394	2.07E-02	2.44E-01
ENSMUSG00000000957	Mmp14	-0.315797593	2.10E-02	2.63E-01	-0.282151897	2.09E-02	2.46E-01
ENSMUSG00000039860	Srrm3	1.693074355	2.10E-02	2.63E-01	0.380235453	2.41E-02	2.68E-01
ENSMUSG00000051980	Casr	-2.305839524	2.12E-02	2.65E-01	-0.306466581	3.07E-02	3.10E-01
ENSMUSG00000022176	Rem2	0.600145504	2.12E-02	2.65E-01	0.419289006	2.09E-02	2.46E-01
ENSMUSG00000032179	Bmp5	-0.715160433	2.12E-02	2.65E-01	-0.443900457	2.08E-02	2.45E-01
ENSMUSG00000052512	Nav2	0.537703761	2.13E-02	2.65E-01	0.399477977	2.09E-02	2.46E-01
ENSMUSG00000030987	Stim1	-0.519566481	2.14E-02	2.66E-01	-0.392449271	2.11E-02	2.47E-01
ENSMUSG00000032246	Calml4	-1.37211617	2.14E-02	2.66E-01	-0.419838186	2.23E-02	2.55E-01
ENSMUSG00000036052	Dnajb5	0.442754763	2.15E-02	2.67E-01	0.358206898	2.13E-02	2.49E-01
ENSMUSG00000037949	Ano10	-0.436469683	2.16E-02	2.68E-01	-0.354970104	2.14E-02	2.49E-01
ENSMUSG00000024298	Zfp871	-0.386905939	2.18E-02	2.69E-01	-0.327638242	2.16E-02	2.50E-01
ENSMUSG00000025083	Afap1l2	0.636516905	2.18E-02	2.69E-01	0.427424751	2.15E-02	2.50E-01
ENSMUSG00000017466	Timp2	-0.36698198	2.18E-02	2.69E-01	-0.315589706	2.16E-02	2.51E-01
ENSMUSG00000038463	Olfml2b	-0.526789759	2.20E-02	2.71E-01	-0.394208229	2.17E-02	2.52E-01
ENSMUSG00000007207	Stx1a	0.654087448	2.20E-02	2.71E-01	0.43079383	2.17E-02	2.51E-01
ENSMUSG00000103332	Pcdhga2	-0.698649409	2.21E-02	2.71E-01	-0.439084669	2.17E-02	2.51E-01
ENSMUSG00000023067	Cdkn1a	0.722170106	2.22E-02	2.73E-01	0.44238487	2.18E-02	2.52E-01
ENSMUSG00000020482	Ccdc117	0.501489919	2.23E-02	2.73E-01	0.383992	2.20E-02	2.53E-01
ENSMUSG00000023243	Kcnk5	0.619741096	2.24E-02	2.74E-01	0.422194988	2.21E-02	2.54E-01
ENSMUSG00000048347	Pcdhb18	-0.963201321	2.24E-02	2.74E-01	-0.452272796	2.21E-02	2.54E-01
ENSMUSG00000020644	Id2	0.343867299	2.26E-02	2.75E-01	0.3003928	2.24E-02	2.56E-01
ENSMUSG00000051343	Rab11fip5	-0.399311459	2.26E-02	2.75E-01	-0.33411082	2.24E-02	2.56E-01
ENSMUSG00000026511	Srp9	-0.804866201	2.26E-02	2.75E-01	-0.449886066	2.21E-02	2.54E-01
ENSMUSG00000026880	Stom	-0.772307901	2.26E-02	2.75E-01	-0.447176287	2.21E-02	2.54E-01
ENSMUSG00000028222	Calb1	-5.831505398	2.27E-02	2.75E-01	-0.102286242	1.63E-01	6.94E-01
ENSMUSG00000029291	Rufy3	0.663537606	2.28E-02	2.76E-01	0.431289454	2.23E-02	2.56E-01
ENSMUSG00000062210	Tnfaip8	-0.411657126	2.28E-02	2.76E-01	-0.340815991	2.26E-02	2.57E-01
ENSMUSG00000091618	H60c	-3.753048756	2.28E-02	2.76E-01	-0.196677427	5.97E-02	NA
ENSMUSG00000061242	Gm9104	1.946253488	2.28E-02	2.77E-01	0.337136645	2.93E-02	3.01E-01
ENSMUSG00000031962	Cdh15	1.108365004	2.28E-02	2.77E-01	0.442461494	2.27E-02	2.59E-01
ENSMUSG00000029661	Col1a2	-1.473011181	2.30E-02	2.78E-01	-0.399644985	2.46E-02	2.72E-01
ENSMUSG00000100241	Slc18a3	1.37118384	2.30E-02	2.78E-01	0.413100597	2.40E-02	2.68E-01
ENSMUSG00000040488	Ltbp4	-0.612697956	2.30E-02	2.79E-01	-0.419344669	2.26E-02	2.58E-01
ENSMUSG00000062372	Otof	-2.100233575	2.31E-02	2.79E-01	-0.319486384	3.15E-02	3.14E-01
ENSMUSG00000078249	Hmga1-rs1	0.538221617	2.32E-02	2.80E-01	0.39660922	2.29E-02	2.60E-01
ENSMUSG00000002985	Apoe	-0.548793484	2.33E-02	2.80E-01	-0.400077288	2.30E-02	2.60E-01
ENSMUSG00000022150	Dab2	-0.388418905	2.36E-02	2.83E-01	-0.327112936	2.34E-02	2.64E-01
ENSMUSG00000028069	Gpatch4	0.430252302	2.37E-02	2.83E-01	0.349767543	2.35E-02	2.64E-01
ENSMUSG00000030980	Knop1	0.336479955	2.37E-02	2.84E-01	0.294918584	2.36E-02	2.64E-01
ENSMUSG00000052748	Swt1	0.487007228	2.38E-02	2.84E-01	0.37605032	2.35E-02	2.64E-01
ENSMUSG00000017774	Myo1c	-0.53226248	2.38E-02	2.84E-01	-0.393697667	2.34E-02	2.64E-01
ENSMUSG00000069833	Ahnak	-0.50238237	2.38E-02	2.84E-01	-0.382366542	2.35E-02	2.64E-01
ENSMUSG00000027187	Cat	-0.391971566	2.39E-02	2.84E-01	-0.328966535	2.37E-02	2.65E-01
ENSMUSG00000042501	Cpa6	-2.297771443	2.39E-02	2.85E-01	-0.296055982	3.47E-02	3.34E-01
ENSMUSG00000030222	Rerg	-0.590456903	2.40E-02	2.85E-01	-0.411709723	2.36E-02	2.64E-01
ENSMUSG00000039519	Cyp7b1	-0.926141888	2.40E-02	2.85E-01	-0.44772829	2.37E-02	2.65E-01
ENSMUSG00000027488	Snta1	-0.742885208	2.42E-02	2.87E-01	-0.439874513	2.37E-02	2.65E-01
ENSMUSG00000070643	Sox13	0.436104638	2.42E-02	2.87E-01	0.35219692	2.40E-02	2.67E-01
ENSMUSG00000050312	Nsun3	-1.088994785	2.42E-02	2.87E-01	-0.438836118	2.41E-02	2.68E-01
ENSMUSG00000056116	H2-T22	-0.621729299	2.44E-02	2.88E-01	-0.418850694	2.40E-02	2.67E-01
ENSMUSG00000024621	Csf1r	-0.88580809	2.44E-02	2.88E-01	-0.447089684	2.39E-02	2.67E-01
ENSMUSG00000090863	A530084C06Rik	-1.027330097	2.44E-02	2.89E-01	-0.442359921	2.42E-02	2.69E-01
ENSMUSG00000071708	Sms	0.456051428	2.44E-02	2.89E-01	0.361585174	2.42E-02	2.69E-01
ENSMUSG00000037625	Cldn11	0.435349179	2.45E-02	2.89E-01	0.351577572	2.43E-02	2.69E-01
ENSMUSG00000028003	Lrat	-2.491992761	2.48E-02	2.91E-01	-0.271810818	4.01E-02	3.61E-01
ENSMUSG00000024601	Isoc1	-0.412205646	2.48E-02	2.91E-01	-0.339388604	2.46E-02	2.72E-01
ENSMUSG00000026748	Plxdc2	-0.481950808	2.50E-02	2.93E-01	-0.372441233	2.47E-02	2.73E-01
ENSMUSG00000030770	Parva	-0.328645005	2.51E-02	2.94E-01	-0.289025858	2.50E-02	2.74E-01
ENSMUSG00000034765	Dusp5	0.709649104	2.51E-02	2.94E-01	0.433308723	2.47E-02	2.73E-01
ENSMUSG00000067261	Foxd3	1.198357363	2.54E-02	2.95E-01	0.423835381	2.58E-02	2.79E-01
ENSMUSG00000026463	Atp2b4	-0.392814243	2.55E-02	2.96E-01	-0.32822353	2.53E-02	2.76E-01
ENSMUSG00000025287	Acot9	-0.502270705	2.56E-02	2.97E-01	-0.379907356	2.54E-02	2.77E-01
ENSMUSG00000074364	Ehd2	-0.676108304	2.56E-02	2.97E-01	-0.427438078	2.51E-02	2.75E-01
ENSMUSG00000045991	Onecut2	1.42339181	2.58E-02	2.98E-01	0.395018758	2.74E-02	2.90E-01
ENSMUSG00000006369	Fbln1	-0.404672579	2.59E-02	2.99E-01	-0.334455572	2.57E-02	2.79E-01
ENSMUSG00000024254	Abcg8	-1.662647822	2.59E-02	2.99E-01	-0.363045083	2.93E-02	3.02E-01
ENSMUSG00000041794	Myrip	1.31269238	2.60E-02	2.99E-01	0.408358664	2.69E-02	2.87E-01
ENSMUSG00000075588	Hoxb2	0.613084266	2.60E-02	2.99E-01	0.41372831	2.56E-02	2.78E-01
ENSMUSG00000023991	Foxp4	0.312808857	2.60E-02	2.99E-01	0.277868336	2.59E-02	2.80E-01
ENSMUSG00000024747	Aldh1a7	-1.161732093	2.61E-02	3.00E-01	-0.42476203	2.65E-02	2.84E-01
ENSMUSG00000030255	Sspn	-0.646278126	2.62E-02	3.00E-01	-0.420711794	2.57E-02	2.79E-01
ENSMUSG00000051652	Lrrc3	-0.590341391	2.63E-02	3.01E-01	-0.407534841	2.59E-02	2.80E-01
ENSMUSG00000025582	Nptx1	1.130820067	2.64E-02	3.02E-01	0.426735929	2.66E-02	2.85E-01
ENSMUSG00000040711	Sh3pxd2b	-0.339387868	2.65E-02	3.02E-01	-0.295413734	2.63E-02	2.83E-01
ENSMUSG00000074890	Lcmt2	-0.440208585	2.65E-02	3.03E-01	-0.352036743	2.63E-02	2.83E-01
ENSMUSG00000095134	Gm21857	8.40387717	2.66E-02	3.03E-01	0.083483172	2.03E-01	NA
ENSMUSG00000004018	Fancl	0.375564777	2.67E-02	3.04E-01	0.317498387	2.65E-02	2.84E-01
ENSMUSG00000030126	Tmcc1	0.408351302	2.67E-02	3.04E-01	0.335780883	2.65E-02	2.84E-01
ENSMUSG00000052305	Hbb-bs	-1.826011714	2.67E-02	3.04E-01	-0.336433091	3.27E-02	3.22E-01
ENSMUSG00000039278	Pcsk1n	1.367307396	2.67E-02	3.04E-01	0.398563119	2.81E-02	2.94E-01
ENSMUSG00000025212	Sfxn3	-0.77364574	2.68E-02	3.04E-01	-0.436339659	2.62E-02	2.82E-01
ENSMUSG00000050240	Hic2	0.38485987	2.68E-02	3.05E-01	0.322801521	2.66E-02	2.85E-01
ENSMUSG00000020524	Gria1	-1.982717212	2.69E-02	3.05E-01	-0.316832776	3.49E-02	3.35E-01
ENSMUSG00000022754	Tmem45a	-0.933429203	2.70E-02	3.06E-01	-0.438471253	2.65E-02	2.84E-01
ENSMUSG00000020846	Fam101b	-0.478613539	2.71E-02	3.07E-01	-0.368704895	2.68E-02	2.86E-01
ENSMUSG00000067006	Serpinb5	-2.839367336	2.72E-02	3.07E-01	-0.236781098	4.98E-02	NA
ENSMUSG00000098557	Kctd12	-0.705774055	2.72E-02	3.08E-01	-0.428406083	2.67E-02	2.85E-01
ENSMUSG00000103144	Pcdhga1	-0.872586591	2.73E-02	3.09E-01	-0.437903442	2.70E-02	2.87E-01
ENSMUSG00000079685	Ulbp1	-1.139877803	2.73E-02	3.09E-01	-0.42290803	2.75E-02	2.91E-01
ENSMUSG00000032285	Dnaja4	0.696823504	2.74E-02	3.09E-01	0.426595448	2.69E-02	2.87E-01
ENSMUSG00000078350	Smim1	-1.169979129	2.74E-02	3.09E-01	-0.419661209	2.76E-02	2.91E-01
ENSMUSG00000028676	Srsf10	0.390292091	2.74E-02	3.09E-01	0.325448645	2.72E-02	2.89E-01
ENSMUSG00000024457	Trim26	-0.389097884	2.75E-02	3.10E-01	-0.324747748	2.72E-02	2.89E-01
ENSMUSG00000052446	Zfp961	0.401637509	2.75E-02	3.10E-01	0.331604273	2.73E-02	2.89E-01
ENSMUSG00000006777	Krt23	-3.187683188	2.75E-02	3.10E-01	-0.212158224	5.76E-02	NA
ENSMUSG00000066189	Cacng3	3.774495475	2.76E-02	3.11E-01	0.181497814	7.24E-02	NA
ENSMUSG00000006221	Hspb7	-8.464416724	2.78E-02	3.12E-01	-0.080675797	2.10E-01	NA
ENSMUSG00000097493	9930014A18Rik	-0.53956191	2.79E-02	3.12E-01	-0.390177769	2.76E-02	2.91E-01
ENSMUSG00000073940	Hbb-bt	0.899684565	2.81E-02	3.13E-01	0.435982893	2.76E-02	2.91E-01
ENSMUSG00000049100	Pcdh10	-1.856712742	2.81E-02	3.13E-01	-0.327570708	3.48E-02	3.34E-01
ENSMUSG00000024909	Efemp2	-0.403792592	2.82E-02	3.14E-01	-0.332221605	2.80E-02	2.93E-01
ENSMUSG00000049353	Rd3	-4.637854935	2.83E-02	3.15E-01	-0.147403098	9.55E-02	NA
ENSMUSG00000032589	Bsn	0.757813149	2.83E-02	3.15E-01	0.430897514	2.79E-02	2.93E-01
ENSMUSG00000015340	Cybb	-1.375184618	2.83E-02	3.15E-01	-0.39172585	2.98E-02	3.05E-01
ENSMUSG00000022231	Sema5a	-0.40672353	2.84E-02	3.16E-01	-0.33363355	2.82E-02	2.95E-01
ENSMUSG00000028005	Gucy1b3	-0.877171207	2.84E-02	3.16E-01	-0.435199792	2.79E-02	2.93E-01
ENSMUSG00000021223	Papln	-1.896779459	2.86E-02	3.17E-01	-0.324186692	3.52E-02	3.36E-01
ENSMUSG00000038838	Vars2	0.413781192	2.87E-02	3.18E-01	0.337080987	2.85E-02	2.96E-01
ENSMUSG00000023232	Serinc2	-0.36687717	2.87E-02	3.18E-01	-0.311169592	2.85E-02	2.97E-01
ENSMUSG00000039787	Cercam	-0.718766449	2.87E-02	3.18E-01	-0.426577136	2.82E-02	2.95E-01
ENSMUSG00000050737	Ptges	-0.395315723	2.88E-02	3.18E-01	-0.327217316	2.86E-02	2.97E-01
ENSMUSG00000037621	Atoh8	0.598340659	2.90E-02	3.20E-01	0.405238447	2.85E-02	2.97E-01
ENSMUSG00000004508	Gab2	0.400833295	2.91E-02	3.21E-01	0.329940784	2.89E-02	2.99E-01
ENSMUSG00000015002	Efr3a	-0.338218628	2.92E-02	3.21E-01	-0.293301245	2.90E-02	3.00E-01
ENSMUSG00000026879	Gsn	-0.627763469	2.97E-02	3.24E-01	-0.410557874	2.92E-02	3.01E-01
ENSMUSG00000044288	Cnr1	0.661033755	2.98E-02	3.25E-01	0.416450799	2.93E-02	3.02E-01
ENSMUSG00000063659	Zbtb18	0.488632043	3.01E-02	3.27E-01	0.369437256	2.98E-02	3.04E-01
ENSMUSG00000000394	Gcg	-4.711808061	3.01E-02	3.27E-01	-0.140340393	1.06E-01	NA
ENSMUSG00000094002	Gm9866	-1.332454338	3.01E-02	3.27E-01	-0.390943479	3.15E-02	3.15E-01
ENSMUSG00000022523	Fgf12	-2.465140637	3.01E-02	3.27E-01	-0.25757753	4.71E-02	3.93E-01
ENSMUSG00000091562	Gm9581	-0.529176521	3.01E-02	3.27E-01	-0.38383138	2.98E-02	3.04E-01
ENSMUSG00000030284	Creld1	0.632070391	3.02E-02	3.27E-01	0.410447952	2.97E-02	3.04E-01
ENSMUSG00000027962	Vcam1	-0.648724018	3.03E-02	3.28E-01	-0.413511312	2.98E-02	3.04E-01
ENSMUSG00000030782	Tgfb1i1	-0.831158479	3.05E-02	3.30E-01	-0.429477216	2.99E-02	3.05E-01
ENSMUSG00000073821	8030451A03Rik	-1.166667659	3.06E-02	3.30E-01	-0.409082907	3.11E-02	3.12E-01
ENSMUSG00000029123	Stk32b	-0.824374669	3.06E-02	3.30E-01	-0.42872307	3.02E-02	3.07E-01
ENSMUSG00000046387	Pcdhb17	-0.681402573	3.07E-02	3.30E-01	-0.417806145	3.02E-02	3.07E-01
ENSMUSG00000030772	Dkk3	-0.475564391	3.07E-02	3.31E-01	-0.363578572	3.04E-02	3.08E-01
ENSMUSG00000021806	Nid2	-0.644453199	3.08E-02	3.31E-01	-0.411862436	3.03E-02	3.07E-01
ENSMUSG00000055053	Nfic	-0.512283398	3.09E-02	3.32E-01	-0.377271359	3.05E-02	3.09E-01
ENSMUSG00000079560	Hoxa3	0.737124613	3.10E-02	3.33E-01	0.423347842	3.05E-02	3.09E-01
ENSMUSG00000071337	Tia1	0.374114256	3.11E-02	3.33E-01	0.313969535	3.09E-02	3.11E-01
ENSMUSG00000068130	Zfp442	0.630099825	3.12E-02	3.34E-01	0.408411057	3.07E-02	3.10E-01
ENSMUSG00000048332	Lhfp	-0.802189288	3.12E-02	3.34E-01	-0.4270783	3.06E-02	3.10E-01
ENSMUSG00000022816	Fstl1	-0.448078384	3.13E-02	3.34E-01	-0.35141042	3.09E-02	3.11E-01
ENSMUSG00000061878	Sphk1	1.570936802	3.13E-02	3.34E-01	0.355556461	3.49E-02	3.35E-01
ENSMUSG00000024600	Slc27a6	-1.104364478	3.13E-02	3.34E-01	-0.413288797	3.15E-02	3.14E-01
ENSMUSG00000022376	Adcy8	2.108156251	3.14E-02	3.35E-01	0.29007454	4.23E-02	3.71E-01
ENSMUSG00000021097	Clmn	0.413075261	3.14E-02	3.35E-01	0.334593534	3.12E-02	3.13E-01
ENSMUSG00000022517	Mgrn1	-0.311886496	3.16E-02	3.36E-01	-0.275010547	3.15E-02	3.14E-01
ENSMUSG00000006386	Tek	-0.751769663	3.16E-02	3.36E-01	-0.423340651	3.11E-02	3.12E-01
ENSMUSG00000090125	Pou3f1	-1.366662016	3.17E-02	3.37E-01	-0.381234576	3.35E-02	3.26E-01
ENSMUSG00000043556	Fbxl7	-0.443390867	3.17E-02	3.37E-01	-0.348803493	3.15E-02	3.14E-01
ENSMUSG00000029571	Tmem106b	-0.361067579	3.18E-02	3.38E-01	-0.305974046	3.16E-02	3.15E-01
ENSMUSG00000030000	Add2	0.455032517	3.18E-02	3.38E-01	0.353907034	3.15E-02	3.15E-01
ENSMUSG00000041362	Shtn1	0.691515946	3.18E-02	3.38E-01	0.416736662	3.14E-02	3.14E-01
ENSMUSG00000055430	Nap1l5	1.080397711	3.20E-02	3.39E-01	0.413241629	3.22E-02	3.19E-01
ENSMUSG00000063687	Pcdhb5	-0.834864423	3.21E-02	3.39E-01	-0.425127746	3.17E-02	3.16E-01
ENSMUSG00000070720	Tmem200b	0.469270353	3.22E-02	3.40E-01	0.35953337	3.19E-02	3.17E-01
ENSMUSG00000084910	C630043F03Rik	-0.483052381	3.23E-02	3.41E-01	-0.36492238	3.20E-02	3.18E-01
ENSMUSG00000072494	Ppp1r3e	-1.664956985	3.23E-02	3.41E-01	-0.340626135	3.70E-02	3.45E-01
ENSMUSG00000060147	Serpinb6a	-0.38817519	3.23E-02	3.41E-01	-0.320978431	3.21E-02	3.19E-01
ENSMUSG00000019975	Ikbip	-0.455937874	3.24E-02	3.41E-01	-0.353799424	3.21E-02	3.18E-01
ENSMUSG00000007036	Abhd16a	-0.405535572	3.24E-02	3.42E-01	-0.330036924	3.22E-02	3.19E-01
ENSMUSG00000024593	Megf10	-0.581764452	3.25E-02	3.42E-01	-0.395774605	3.20E-02	3.18E-01
ENSMUSG00000030101	Sumf1	-0.396430216	3.27E-02	3.43E-01	-0.325161695	3.24E-02	3.21E-01
ENSMUSG00000036825	Ssx2ip	0.441871235	3.29E-02	3.44E-01	0.347160596	3.26E-02	3.21E-01
ENSMUSG00000035151	Elmod2	0.431927813	3.29E-02	3.44E-01	0.342585042	3.26E-02	3.21E-01
ENSMUSG00000038366	Lasp1	-0.350551239	3.30E-02	3.45E-01	-0.299103205	3.28E-02	3.22E-01
ENSMUSG00000074115	Saa1	1.894182256	3.30E-02	3.45E-01	0.310176743	4.08E-02	3.64E-01
ENSMUSG00000000739	Sult5a1	-0.688435189	3.31E-02	3.46E-01	-0.414033741	3.26E-02	3.21E-01
ENSMUSG00000079042	Apela	-0.939834679	3.31E-02	3.46E-01	-0.420306926	3.29E-02	3.23E-01
ENSMUSG00000031558	Slit2	-0.4718652	3.31E-02	3.46E-01	-0.35972256	3.28E-02	3.22E-01
ENSMUSG00000045636	Mtus1	-0.469612706	3.31E-02	3.46E-01	-0.358766363	3.28E-02	3.22E-01
ENSMUSG00000053040	Aph1c	-1.107528068	3.32E-02	3.46E-01	-0.407174065	3.35E-02	3.26E-01
ENSMUSG00000022769	Sdf2l1	0.57671667	3.32E-02	3.46E-01	0.393467826	3.28E-02	3.22E-01
ENSMUSG00000083261	Gm7816	0.37127016	3.33E-02	3.47E-01	0.311027776	3.31E-02	3.24E-01
ENSMUSG00000027358	Bmp2	-0.725314613	3.33E-02	3.47E-01	-0.417499296	3.28E-02	3.23E-01
ENSMUSG00000056666	Retsat	-0.667185084	3.34E-02	3.48E-01	-0.410629002	3.30E-02	3.23E-01
ENSMUSG00000033769	Exoc6b	-0.33213307	3.34E-02	3.48E-01	-0.287495868	3.32E-02	3.25E-01
ENSMUSG00000024594	Prrc1	-0.348609518	3.34E-02	3.48E-01	-0.297694833	3.32E-02	3.25E-01
ENSMUSG00000048154	Kmt2d	0.714852929	3.35E-02	3.48E-01	0.416470434	3.29E-02	3.23E-01
ENSMUSG00000017144	Rnd3	-0.398701868	3.35E-02	3.48E-01	-0.325818559	3.32E-02	3.25E-01
ENSMUSG00000058006	Mdn1	0.526143664	3.35E-02	3.48E-01	0.378806805	3.31E-02	3.24E-01
ENSMUSG00000032607	Amt	0.56230973	3.36E-02	3.49E-01	0.389130723	3.32E-02	3.25E-01
ENSMUSG00000029781	Fkbp9	-0.439359734	3.37E-02	3.49E-01	-0.345402364	3.33E-02	3.26E-01
ENSMUSG00000009281	Rarres2	-2.430645371	3.37E-02	3.49E-01	-0.249069622	5.25E-02	4.16E-01
ENSMUSG00000048285	Frmd6	-0.474422635	3.37E-02	3.49E-01	-0.360202752	3.33E-02	3.25E-01
ENSMUSG00000019960	Dusp6	-0.415765312	3.38E-02	3.50E-01	-0.334200154	3.35E-02	3.26E-01
ENSMUSG00000060862	Zbtb40	0.491607183	3.40E-02	3.51E-01	0.366338373	3.37E-02	3.27E-01
ENSMUSG00000073600	Prob1	0.657124591	3.43E-02	3.53E-01	0.407559573	3.39E-02	3.29E-01
ENSMUSG00000040195	Tmem194	0.455023261	3.45E-02	3.54E-01	0.351513481	3.42E-02	3.30E-01
ENSMUSG00000000594	Gm2a	-0.602491114	3.45E-02	3.54E-01	-0.397534873	3.40E-02	3.29E-01
ENSMUSG00000022032	Scara5	-1.856472876	3.45E-02	3.54E-01	-0.308131413	4.25E-02	3.72E-01
ENSMUSG00000038028	Tigar	0.539215873	3.45E-02	3.54E-01	0.381487135	3.41E-02	3.30E-01
ENSMUSG00000015619	Gata3	0.553698436	3.45E-02	3.54E-01	0.385694263	3.41E-02	3.30E-01
ENSMUSG00000026915	Strbp	0.384327997	3.46E-02	3.55E-01	0.317467963	3.44E-02	3.32E-01
ENSMUSG00000020684	Rasl10b	0.551493057	3.47E-02	3.56E-01	0.384788644	3.43E-02	3.31E-01
ENSMUSG00000039963	Ccdc40	0.498787823	3.47E-02	3.56E-01	0.368116753	3.44E-02	3.32E-01
ENSMUSG00000072066	6720489N17Rik	0.42445471	3.48E-02	3.56E-01	0.337600853	3.45E-02	3.32E-01
ENSMUSG00000054976	Nyap2	1.826473294	3.48E-02	3.56E-01	0.313148765	4.18E-02	3.70E-01
ENSMUSG00000041773	Enc1	-0.329840455	3.49E-02	3.57E-01	-0.285416135	3.47E-02	3.34E-01
ENSMUSG00000029563	Foxp2	0.410192038	3.51E-02	3.58E-01	0.330542395	3.48E-02	3.34E-01
ENSMUSG00000037499	Nenf	-0.54164661	3.51E-02	3.58E-01	-0.38151243	3.47E-02	3.33E-01
ENSMUSG00000021238	Aldh6a1	-0.411160163	3.52E-02	3.59E-01	-0.330897208	3.50E-02	3.35E-01
ENSMUSG00000043670	Diras1	2.117775336	3.53E-02	3.59E-01	0.279562176	4.69E-02	3.92E-01
ENSMUSG00000069041	Slc25a31	-3.313790084	3.57E-02	3.61E-01	-0.187212732	7.46E-02	NA
ENSMUSG00000035299	Mid1	0.491945135	3.57E-02	3.61E-01	0.364685452	3.54E-02	3.37E-01
ENSMUSG00000029641	Rasl11a	0.597032433	3.57E-02	3.61E-01	0.394397319	3.53E-02	3.37E-01
ENSMUSG00000039395	Mreg	0.633797679	3.58E-02	3.61E-01	0.401438202	3.53E-02	3.36E-01
ENSMUSG00000029675	Eln	-3.181696953	3.59E-02	3.62E-01	-0.181114512	8.18E-02	5.19E-01
ENSMUSG00000008035	Mid1ip1	-0.682374226	3.60E-02	3.63E-01	-0.408173337	3.54E-02	3.37E-01
ENSMUSG00000036437	Npy1r	-1.846741888	3.61E-02	3.63E-01	-0.306079	4.40E-02	3.79E-01
ENSMUSG00000070304	Scn2b	0.38684183	3.62E-02	3.64E-01	0.31783591	3.60E-02	3.40E-01
ENSMUSG00000026828	Galnt5	-0.80629595	3.62E-02	3.64E-01	-0.415437048	3.57E-02	3.39E-01
ENSMUSG00000031028	Tub	0.465738145	3.63E-02	3.64E-01	0.354239041	3.60E-02	3.40E-01
ENSMUSG00000091345	Col6a5	-2.816266508	3.63E-02	3.64E-01	-0.210236134	6.57E-02	4.67E-01
ENSMUSG00000021890	Eaf1	0.379543482	3.64E-02	3.65E-01	0.313844925	3.61E-02	3.41E-01
ENSMUSG00000004730	Adgre1	-1.055439997	3.64E-02	3.65E-01	-0.403415137	3.64E-02	3.42E-01
ENSMUSG00000027215	Cd82	-0.679756185	3.65E-02	3.65E-01	-0.406950595	3.59E-02	3.40E-01
ENSMUSG00000027660	Skil	0.34753881	3.66E-02	3.66E-01	0.295551444	3.64E-02	3.42E-01
ENSMUSG00000050700	Emilin3	-0.472451741	3.66E-02	3.66E-01	-0.356625267	3.62E-02	3.41E-01
ENSMUSG00000083396	Gm15542	0.371763095	3.66E-02	3.66E-01	0.309452264	3.64E-02	3.42E-01
ENSMUSG00000008136	Fhl2	-0.646041995	3.67E-02	3.67E-01	-0.40190982	3.62E-02	3.41E-01
ENSMUSG00000032013	Trim29	-0.591805726	3.67E-02	3.67E-01	-0.392007481	3.63E-02	3.41E-01
ENSMUSG00000042851	Zc3h6	-1.071593211	3.70E-02	3.68E-01	-0.400207212	3.72E-02	3.46E-01
ENSMUSG00000056222	Spock1	-0.902655298	3.71E-02	3.69E-01	-0.412233365	3.67E-02	3.44E-01
ENSMUSG00000015748	Prpf3	0.381105343	3.71E-02	3.69E-01	0.314242007	3.69E-02	3.45E-01
ENSMUSG00000078521	Aunip	0.523019171	3.72E-02	3.70E-01	0.373383799	3.69E-02	3.45E-01
ENSMUSG00000037405	Icam1	-0.55283908	3.73E-02	3.70E-01	-0.381803151	3.69E-02	3.45E-01
ENSMUSG00000054920	Klhl5	0.37162258	3.73E-02	3.70E-01	0.308979335	3.71E-02	3.46E-01
ENSMUSG00000041020	Map7d2	0.999679574	3.74E-02	3.70E-01	0.405401682	3.73E-02	3.47E-01
ENSMUSG00000060284	Sp7	-0.767604073	3.75E-02	3.71E-01	-0.411789568	3.70E-02	3.45E-01
ENSMUSG00000073485	H3f3aos	-1.066776467	3.75E-02	3.71E-01	-0.399267086	3.77E-02	3.49E-01
ENSMUSG00000045954	Sdpr	-1.4241955	3.75E-02	3.71E-01	-0.355669798	4.02E-02	3.61E-01
ENSMUSG00000043313	Pcdhb19	-0.718550319	3.77E-02	3.72E-01	-0.408659255	3.71E-02	3.46E-01
ENSMUSG00000019823	Mical1	-0.360685349	3.77E-02	3.72E-01	-0.30265534	3.75E-02	3.47E-01
ENSMUSG00000004415	Col26a1	-0.363701335	3.77E-02	3.72E-01	-0.304379469	3.74E-02	3.47E-01
ENSMUSG00000044550	Tceal3	-0.65442568	3.77E-02	3.72E-01	-0.401455044	3.72E-02	3.46E-01
ENSMUSG00000030231	Plekha5	0.490101493	3.78E-02	3.72E-01	0.362016571	3.74E-02	3.47E-01
ENSMUSG00000040797	Iqsec3	2.026190264	3.79E-02	3.73E-01	0.281278771	4.89E-02	4.01E-01
ENSMUSG00000005124	Wisp1	-0.628800273	3.79E-02	3.73E-01	-0.397380888	3.74E-02	3.47E-01
ENSMUSG00000068859	Sp9	-0.826461453	3.81E-02	3.74E-01	-0.411542304	3.76E-02	3.48E-01
ENSMUSG00000002257	Def6	-0.660624417	3.82E-02	3.74E-01	-0.401406342	3.78E-02	3.49E-01
ENSMUSG00000026888	Grb14	0.835427046	3.83E-02	3.75E-01	0.411241724	3.78E-02	3.49E-01
ENSMUSG00000038119	Cdon	-0.474056761	3.85E-02	3.76E-01	-0.355549252	3.80E-02	3.50E-01
ENSMUSG00000034853	Acot11	-0.667289715	3.86E-02	3.76E-01	-0.401839312	3.80E-02	3.50E-01
ENSMUSG00000029699	Ssc4d	0.582586552	3.88E-02	3.78E-01	0.387120364	3.83E-02	3.52E-01
ENSMUSG00000032047	Acat1	-0.410271297	3.90E-02	3.79E-01	-0.32789368	3.87E-02	3.54E-01
ENSMUSG00000048489	8430408G22Rik	0.756568639	3.90E-02	3.79E-01	0.40823029	3.85E-02	3.53E-01
ENSMUSG00000026207	Speg	0.565114432	3.90E-02	3.79E-01	0.382875438	3.85E-02	3.53E-01
ENSMUSG00000036169	Sostdc1	-0.518275188	3.91E-02	3.79E-01	-0.369968255	3.86E-02	3.53E-01
ENSMUSG00000024817	Uhrf2	0.378760398	3.91E-02	3.79E-01	0.311897285	3.88E-02	3.54E-01
ENSMUSG00000009741	Ubp1	0.306532093	3.91E-02	3.79E-01	0.268747619	3.89E-02	3.55E-01
ENSMUSG00000072762	4930522L14Rik	0.64693376	3.92E-02	3.80E-01	0.398041067	3.87E-02	3.54E-01
ENSMUSG00000021823	Vcl	-0.387598135	3.92E-02	3.80E-01	-0.316445105	3.90E-02	3.55E-01
ENSMUSG00000027864	Ptgfrn	-0.375989854	3.93E-02	3.80E-01	-0.310304663	3.90E-02	3.55E-01
ENSMUSG00000026509	Capn2	-0.306733606	3.95E-02	3.81E-01	-0.268752565	3.93E-02	3.57E-01
ENSMUSG00000029778	Adcyap1r1	0.758716898	3.96E-02	3.82E-01	0.407077983	3.92E-02	3.56E-01
ENSMUSG00000031409	Tceal6	-1.095489872	3.98E-02	3.83E-01	-0.390544669	4.01E-02	3.61E-01
ENSMUSG00000027525	Phactr3	0.932678102	3.98E-02	3.84E-01	0.404247545	3.95E-02	3.58E-01
ENSMUSG00000062309	Rpp25	-2.473990572	3.99E-02	3.84E-01	-0.229121477	6.33E-02	4.58E-01
ENSMUSG00000045377	Tmem88	-0.87776584	3.99E-02	3.84E-01	-0.406899488	3.94E-02	3.57E-01
ENSMUSG00000028434	Epb4.1l4b	0.346941274	3.99E-02	3.84E-01	0.293625371	3.97E-02	3.59E-01
ENSMUSG00000024843	Chka	0.602057118	4.00E-02	3.84E-01	0.389606125	3.94E-02	3.57E-01
ENSMUSG00000020288	Ahsa2	0.353858975	4.00E-02	3.84E-01	0.297628928	3.98E-02	3.59E-01
ENSMUSG00000019899	Lama2	0.601581396	4.00E-02	3.84E-01	0.389448013	3.94E-02	3.58E-01
ENSMUSG00000031609	Sap30	0.383059692	4.00E-02	3.84E-01	0.313615267	3.98E-02	3.59E-01
ENSMUSG00000090958	Lrrc32	-0.887903492	4.00E-02	3.84E-01	-0.406160895	3.96E-02	3.58E-01
ENSMUSG00000035441	Myo1d	-0.504697486	4.01E-02	3.84E-01	-0.364609691	3.97E-02	3.59E-01
ENSMUSG00000079057	Cyp4v3	-0.857463177	4.02E-02	3.85E-01	-0.406531851	3.98E-02	3.59E-01
ENSMUSG00000039385	Cdh6	0.54338349	4.02E-02	3.85E-01	0.375861665	3.98E-02	3.59E-01
ENSMUSG00000069045	Ddx3y	-14.80267593	4.03E-02	3.86E-01	-0.027231163	4.75E-01	9.27E-01
ENSMUSG00000087095	Emx2os	2.339741112	4.03E-02	3.86E-01	0.240843712	5.99E-02	4.45E-01
ENSMUSG00000050105	Grrp1	0.743365323	4.06E-02	3.87E-01	0.404715706	4.01E-02	3.61E-01
ENSMUSG00000024319	Vps52	-0.363628712	4.07E-02	3.88E-01	-0.302795752	4.04E-02	3.63E-01
ENSMUSG00000041708	Mpped1	-0.638231871	4.08E-02	3.88E-01	-0.394487723	4.02E-02	3.61E-01
ENSMUSG00000044921	Rassf9	-0.779600896	4.08E-02	3.89E-01	-0.40538765	4.04E-02	3.62E-01
ENSMUSG00000034462	Pkd2	-0.40144729	4.08E-02	3.89E-01	-0.32243878	4.05E-02	3.63E-01
ENSMUSG00000023845	Lnpep	-0.370467989	4.09E-02	3.89E-01	-0.30642051	4.07E-02	3.64E-01
ENSMUSG00000047565	Acot10	-0.70207349	4.09E-02	3.89E-01	-0.401370179	4.04E-02	3.62E-01
ENSMUSG00000030513	Pcsk6	-0.459016846	4.10E-02	3.89E-01	-0.347509027	4.07E-02	3.64E-01
ENSMUSG00000038530	Rgs4	1.310959263	4.10E-02	3.89E-01	0.361270967	4.29E-02	3.74E-01
ENSMUSG00000048583	Igf2	-0.50258109	4.10E-02	3.90E-01	-0.36306039	4.06E-02	3.63E-01
ENSMUSG00000085925	Rtl1	-1.648056156	4.12E-02	3.91E-01	-0.31609606	4.72E-02	3.93E-01
ENSMUSG00000030022	Adamts9	0.547253262	4.13E-02	3.91E-01	0.375717155	4.08E-02	3.64E-01
ENSMUSG00000033557	Fam20b	-0.374713789	4.13E-02	3.91E-01	-0.308503867	4.10E-02	3.66E-01
ENSMUSG00000027577	Chrna4	0.725612986	4.14E-02	3.92E-01	0.402200726	4.09E-02	3.65E-01
ENSMUSG00000001865	Cpa3	-1.445988338	4.14E-02	3.92E-01	-0.342444151	4.47E-02	3.83E-01
ENSMUSG00000007888	Crlf1	-0.527823243	4.15E-02	3.92E-01	-0.370212301	4.10E-02	3.66E-01
ENSMUSG00000059851	Suv420h2	0.336502731	4.15E-02	3.92E-01	0.286764727	4.13E-02	3.67E-01
ENSMUSG00000031129	Slc9a9	-0.72328287	4.15E-02	3.92E-01	-0.401869476	4.10E-02	3.66E-01
ENSMUSG00000044167	Foxo1	-0.360152173	4.16E-02	3.93E-01	-0.300405222	4.14E-02	3.68E-01
ENSMUSG00000030249	Abcc9	-0.594305272	4.17E-02	3.93E-01	-0.38561376	4.13E-02	3.67E-01
ENSMUSG00000084941	Gm11944	1.037983946	4.18E-02	3.94E-01	0.391087605	4.20E-02	3.70E-01
ENSMUSG00000022257	Laptm4b	-0.29959658	4.19E-02	3.94E-01	-0.263256267	4.17E-02	3.69E-01
ENSMUSG00000031871	Cdh5	-0.44481988	4.20E-02	3.95E-01	-0.341060603	4.16E-02	3.69E-01
ENSMUSG00000008206	Cers4	-0.663786101	4.21E-02	3.95E-01	-0.395772943	4.15E-02	3.68E-01
ENSMUSG00000034226	Rhov	-0.860553705	4.21E-02	3.95E-01	-0.40251649	4.17E-02	3.69E-01
ENSMUSG00000040010	Slc7a5	-0.329219994	4.23E-02	3.96E-01	-0.282025462	4.21E-02	3.70E-01
ENSMUSG00000059195	Gm12715	-0.414699451	4.23E-02	3.96E-01	-0.327753353	4.20E-02	3.70E-01
ENSMUSG00000087143	A830082K12Rik	0.501662078	4.23E-02	3.96E-01	0.361334849	4.19E-02	3.70E-01
ENSMUSG00000072591	5930412G12Rik	-0.582719601	4.26E-02	3.97E-01	-0.382230367	4.20E-02	3.70E-01
ENSMUSG00000081752	Gm14680	0.316289177	4.26E-02	3.97E-01	0.273849079	4.24E-02	3.72E-01
ENSMUSG00000038132	Rbm24	0.770074219	4.28E-02	3.98E-01	0.401658463	4.22E-02	3.71E-01
ENSMUSG00000016624	Phf21b	1.369104665	4.28E-02	3.98E-01	0.348835506	4.53E-02	3.86E-01
ENSMUSG00000021010	Npas3	-0.593918284	4.30E-02	3.99E-01	-0.383948764	4.25E-02	3.72E-01
ENSMUSG00000025352	Gdf11	0.540657276	4.31E-02	4.00E-01	0.371864321	4.26E-02	3.73E-01
ENSMUSG00000027620	Rbm39	0.366583154	4.32E-02	4.00E-01	0.30313931	4.30E-02	3.74E-01
ENSMUSG00000025921	Rdh10	0.533544522	4.32E-02	4.00E-01	0.369878895	4.27E-02	3.73E-01
ENSMUSG00000000881	Dlg3	0.402264767	4.33E-02	4.00E-01	0.321298042	4.30E-02	3.74E-01
ENSMUSG00000031377	Bmx	-2.832142532	4.35E-02	4.02E-01	-0.196493786	7.70E-02	5.04E-01
ENSMUSG00000034463	Scara3	-0.398232781	4.36E-02	4.02E-01	-0.319184188	4.32E-02	3.76E-01
ENSMUSG00000060913	Trim55	1.827231994	4.36E-02	4.02E-01	0.288694798	5.26E-02	4.17E-01
ENSMUSG00000038648	Creb3l2	-0.313344429	4.38E-02	4.03E-01	-0.27157728	4.36E-02	3.77E-01
ENSMUSG00000101589	Rbm6-ps1	0.41870721	4.38E-02	4.03E-01	0.328534509	4.35E-02	3.77E-01
ENSMUSG00000000555	Itga5	-0.357049729	4.39E-02	4.03E-01	-0.297593074	4.36E-02	3.78E-01
ENSMUSG00000069114	Zbtb10	0.396397395	4.45E-02	4.07E-01	0.317722312	4.42E-02	3.81E-01
ENSMUSG00000020218	Wif1	-0.466579364	4.47E-02	4.08E-01	-0.347254119	4.44E-02	3.81E-01
ENSMUSG00000000308	Ckmt1	-0.802054521	4.49E-02	4.09E-01	-0.397743784	4.45E-02	3.82E-01
ENSMUSG00000030551	Nr2f2	0.296780452	4.50E-02	4.09E-01	0.260432717	4.48E-02	3.83E-01
ENSMUSG00000026640	Plxna2	0.41452699	4.51E-02	4.10E-01	0.325863047	4.47E-02	3.83E-01
ENSMUSG00000027540	Ptpn1	0.310918961	4.51E-02	4.10E-01	0.269588204	4.49E-02	3.84E-01
ENSMUSG00000020866	Cacna1g	-0.577218524	4.51E-02	4.10E-01	-0.37808257	4.45E-02	3.82E-01
ENSMUSG00000031217	Efnb1	-0.403564002	4.52E-02	4.10E-01	-0.32075519	4.48E-02	3.83E-01
ENSMUSG00000025010	Ccnj	0.529471928	4.52E-02	4.10E-01	0.366723874	4.47E-02	3.83E-01
ENSMUSG00000026494	Kif26b	-0.399491866	4.52E-02	4.11E-01	-0.318790802	4.49E-02	3.84E-01
ENSMUSG00000026335	Pam	-0.415496132	4.53E-02	4.11E-01	-0.326152733	4.49E-02	3.84E-01
ENSMUSG00000032041	Tirap	0.412744416	4.53E-02	4.11E-01	0.32484163	4.51E-02	3.85E-01
ENSMUSG00000027552	E2f5	0.395595	4.54E-02	4.11E-01	0.31679825	4.51E-02	3.85E-01
ENSMUSG00000027996	Sfrp2	-0.384558725	4.54E-02	4.11E-01	-0.311391498	4.51E-02	3.85E-01
ENSMUSG00000021974	Fgf9	-0.79979302	4.58E-02	4.13E-01	-0.396373426	4.53E-02	3.86E-01
ENSMUSG00000045598	Zfp553	0.338354059	4.58E-02	4.14E-01	0.286065247	4.56E-02	3.87E-01
ENSMUSG00000030232	Aebp2	0.449035698	4.59E-02	4.14E-01	0.339758603	4.55E-02	3.87E-01
ENSMUSG00000006418	Rnf114	0.290740822	4.59E-02	4.14E-01	0.256125816	4.58E-02	3.88E-01
ENSMUSG00000030674	Qprt	0.912928306	4.59E-02	4.14E-01	0.391762368	4.58E-02	3.88E-01
ENSMUSG00000035078	Mtmr9	-0.323587132	4.60E-02	4.14E-01	-0.277171922	4.58E-02	3.88E-01
ENSMUSG00000023963	Cyp39a1	-0.393262679	4.60E-02	4.14E-01	-0.315305943	4.57E-02	3.88E-01
ENSMUSG00000024507	Hsd17b4	-0.305080274	4.61E-02	4.14E-01	-0.265520716	4.59E-02	3.88E-01
ENSMUSG00000090369	4933411K16Rik	3.395052425	4.63E-02	4.15E-01	0.167831434	9.23E-02	NA
ENSMUSG00000035131	Brinp3	-4.026700737	4.64E-02	4.16E-01	-0.135216092	1.21E-01	NA
ENSMUSG00000052751	Repin1	0.363551724	4.64E-02	4.16E-01	0.299916283	4.62E-02	3.89E-01
ENSMUSG00000049580	Tsku	-0.389086507	4.65E-02	4.16E-01	-0.313013952	4.62E-02	3.89E-01
ENSMUSG00000079277	Hoxd3	1.20001353	4.66E-02	4.17E-01	0.361607402	4.78E-02	3.96E-01
ENSMUSG00000079215	Zfp664	0.33948062	4.68E-02	4.17E-01	0.286341206	4.65E-02	3.91E-01
ENSMUSG00000038210	Hoxa11	0.656119412	4.68E-02	4.17E-01	0.388007555	4.61E-02	3.89E-01
ENSMUSG00000032763	Ilvbl	-0.412714903	4.69E-02	4.18E-01	-0.323805441	4.66E-02	3.91E-01
ENSMUSG00000075316	Scn9a	2.123513121	4.70E-02	4.18E-01	0.250661448	6.21E-02	4.53E-01
ENSMUSG00000031278	Acsl4	0.395762064	4.71E-02	4.18E-01	0.315884951	4.68E-02	3.92E-01
ENSMUSG00000019873	Reep3	-0.339209248	4.71E-02	4.18E-01	-0.286051978	4.69E-02	3.92E-01
ENSMUSG00000045294	Insig1	-0.337410073	4.72E-02	4.19E-01	-0.284943582	4.70E-02	3.92E-01
ENSMUSG00000042821	Snai1	0.379054197	4.73E-02	4.19E-01	0.307559127	4.71E-02	3.92E-01
ENSMUSG00000027510	Rbm38	0.422972436	4.74E-02	4.20E-01	0.328015004	4.71E-02	3.92E-01
ENSMUSG00000078185	Chml	0.417886482	4.76E-02	4.21E-01	0.325691538	4.73E-02	3.93E-01
ENSMUSG00000032253	Phip	0.415955237	4.76E-02	4.21E-01	0.324859767	4.72E-02	3.93E-01
ENSMUSG00000028657	Ppt1	-0.307547423	4.77E-02	4.22E-01	-0.266575284	4.75E-02	3.95E-01
ENSMUSG00000022528	Hes1	-0.372008777	4.78E-02	4.22E-01	-0.303718956	4.75E-02	3.94E-01
ENSMUSG00000028037	Ifi44	-2.17095025	4.78E-02	4.22E-01	-0.244466993	6.32E-02	4.57E-01
ENSMUSG00000024935	Slc1a1	-1.151065042	4.78E-02	4.22E-01	-0.364811073	4.88E-02	4.00E-01
ENSMUSG00000032625	Thsd7a	-0.454217698	4.79E-02	4.22E-01	-0.340186281	4.75E-02	3.94E-01
ENSMUSG00000056536	Pign	-0.411669495	4.79E-02	4.22E-01	-0.322789826	4.75E-02	3.95E-01
ENSMUSG00000087178	A230056P14Rik	1.238174936	4.80E-02	4.23E-01	0.353419193	4.96E-02	4.03E-01
ENSMUSG00000061603	Akap6	0.909515928	4.81E-02	4.23E-01	0.3877433	4.79E-02	3.96E-01
ENSMUSG00000054843	Atrnl1	-0.329415541	4.81E-02	4.23E-01	-0.279909571	4.79E-02	3.96E-01
ENSMUSG00000025702	Mar-08	0.335353375	4.81E-02	4.23E-01	0.2833958	4.79E-02	3.96E-01
ENSMUSG00000022440	C1qtnf6	-0.538367461	4.82E-02	4.24E-01	-0.365804054	4.77E-02	3.95E-01
ENSMUSG00000045731	Pnoc	-1.960510452	4.83E-02	4.24E-01	-0.263541262	6.12E-02	4.50E-01
ENSMUSG00000023191	P3h3	-0.368580031	4.84E-02	4.24E-01	-0.301628974	4.81E-02	3.97E-01
ENSMUSG00000021758	Ddx4	-2.37895266	4.85E-02	4.25E-01	-0.223915566	6.97E-02	4.81E-01
ENSMUSG00000025783	4930412O13Rik	2.046646073	4.86E-02	4.26E-01	0.255716144	6.23E-02	4.54E-01
ENSMUSG00000032332	Col12a1	-0.594335842	4.88E-02	4.26E-01	-0.376785275	4.81E-02	3.97E-01
ENSMUSG00000031112	Stk26	0.371761333	4.88E-02	4.26E-01	0.303092602	4.85E-02	3.99E-01
ENSMUSG00000045062	Pcdhb7	-0.680234425	4.88E-02	4.26E-01	-0.387077979	4.83E-02	3.98E-01
ENSMUSG00000016087	Fli1	0.348733767	4.88E-02	4.27E-01	0.290733629	4.86E-02	3.99E-01
ENSMUSG00000019832	Rab32	-0.626675746	4.89E-02	4.27E-01	-0.381420233	4.83E-02	3.98E-01
ENSMUSG00000009621	Vav2	0.398830175	4.90E-02	4.28E-01	0.316221392	4.87E-02	4.00E-01
ENSMUSG00000030528	Blm	0.369983442	4.90E-02	4.28E-01	0.302056102	4.88E-02	4.00E-01
ENSMUSG00000024533	Spire1	0.415119657	4.91E-02	4.28E-01	0.323536055	4.88E-02	4.00E-01
ENSMUSG00000047844	Bex4	0.614189131	4.91E-02	4.28E-01	0.379457314	4.85E-02	3.99E-01
ENSMUSG00000033420	Antxr1	-0.29009628	4.92E-02	4.28E-01	-0.254791371	4.90E-02	4.01E-01
ENSMUSG00000032358	Fam83b	-0.640548819	4.92E-02	4.28E-01	-0.3826422	4.87E-02	4.00E-01
ENSMUSG00000035189	Ano4	1.129754958	4.93E-02	4.29E-01	0.363974875	5.02E-02	4.06E-01
ENSMUSG00000024659	Anxa1	-0.477594592	4.94E-02	4.29E-01	-0.347197349	4.90E-02	4.01E-01
ENSMUSG00000038235	F11r	-0.417434623	4.95E-02	4.29E-01	-0.324298084	4.91E-02	4.02E-01
ENSMUSG00000082145	Gm12312	2.245505732	4.95E-02	4.29E-01	0.232020589	6.96E-02	4.81E-01
ENSMUSG00000025878	Uimc1	0.429445805	4.96E-02	4.30E-01	0.329247589	4.93E-02	4.02E-01
ENSMUSG00000004865	Srpk1	0.44190621	4.97E-02	4.30E-01	0.334160904	4.93E-02	4.02E-01
ENSMUSG00000002625	Akap8l	0.47192883	5.00E-02	4.31E-01	0.344828112	4.96E-02	4.03E-01
ENSMUSG00000021943	Gdf10	-0.810188698	5.00E-02	4.31E-01	-0.388754739	4.94E-02	4.03E-01
ENSMUSG00000097537	2610020C07Rik	-0.863254896	5.00E-02	4.32E-01	-0.38652164	4.98E-02	4.04E-01
ENSMUSG00000079037	Prnp	-0.382406181	5.01E-02	4.32E-01	-0.307777641	4.98E-02	4.04E-01
ENSMUSG00000005583	Mef2c	-0.434803847	5.03E-02	4.33E-01	-0.330970736	4.99E-02	4.04E-01
ENSMUSG00000036718	Micall2	-0.418792689	5.03E-02	4.33E-01	-0.324331005	5.00E-02	4.05E-01
ENSMUSG00000022103	Gfra2	-0.408499284	5.05E-02	4.34E-01	-0.319772123	5.01E-02	4.06E-01
ENSMUSG00000036655	Colec11	-3.388111321	5.05E-02	4.34E-01	-0.150898264	1.11E-01	5.97E-01
ENSMUSG00000056758	Hmga2	0.281945824	5.06E-02	4.34E-01	0.248969197	5.04E-02	4.07E-01
ENSMUSG00000028173	Wls	-0.26703531	5.06E-02	4.34E-01	-0.238669569	5.04E-02	4.07E-01
ENSMUSG00000037071	Scd1	-0.301099416	5.06E-02	4.35E-01	-0.261568343	5.04E-02	4.07E-01
ENSMUSG00000021703	Serinc5	0.367424403	5.06E-02	4.35E-01	0.299959866	5.04E-02	4.07E-01
ENSMUSG00000029521	Chek2	0.432051339	5.07E-02	4.35E-01	0.329508499	5.04E-02	4.07E-01
ENSMUSG00000021994	Wnt5a	-0.415090468	5.11E-02	4.37E-01	-0.322272324	5.07E-02	4.08E-01
ENSMUSG00000059791	Nrm	-0.366521964	5.13E-02	4.38E-01	-0.299190493	5.10E-02	4.09E-01
ENSMUSG00000079022	Col22a1	0.67778829	5.13E-02	4.38E-01	0.383283309	5.08E-02	4.08E-01
ENSMUSG00000027210	Meis2	0.379548714	5.14E-02	4.38E-01	0.305722987	5.11E-02	4.10E-01
ENSMUSG00000022500	Litaf	-0.314577089	5.14E-02	4.38E-01	-0.269782789	5.12E-02	4.10E-01
ENSMUSG00000036832	Lpar3	-1.352094434	5.15E-02	4.38E-01	-0.331143597	5.46E-02	4.24E-01
ENSMUSG00000089670	Gm16581	0.521160946	5.15E-02	4.39E-01	0.358024446	5.11E-02	4.10E-01
ENSMUSG00000035704	Alg8	0.404460143	5.16E-02	4.39E-01	0.317292476	5.13E-02	4.11E-01
ENSMUSG00000039153	Runx2	-0.860780883	5.17E-02	4.39E-01	-0.383924428	5.12E-02	4.10E-01
ENSMUSG00000041540	Sox5	0.590348458	5.18E-02	4.39E-01	0.372435248	5.12E-02	4.10E-01
ENSMUSG00000026554	Dcaf8	-0.30286642	5.18E-02	4.39E-01	-0.262349754	5.16E-02	4.12E-01
ENSMUSG00000019796	Lrp11	0.631857051	5.19E-02	4.40E-01	0.377907847	5.14E-02	4.12E-01
ENSMUSG00000102918	Pcdhgc3	-0.27796885	5.20E-02	4.40E-01	-0.245923216	5.18E-02	4.13E-01
ENSMUSG00000034112	Atp2c2	0.617096992	5.20E-02	4.40E-01	0.376029647	5.15E-02	4.12E-01
ENSMUSG00000050288	Fzd2	-0.262246989	5.20E-02	4.40E-01	-0.234985489	5.18E-02	4.13E-01
ENSMUSG00000033781	Asb13	0.402507047	5.22E-02	4.41E-01	0.316062199	5.19E-02	4.13E-01
ENSMUSG00000028896	Rcc1	0.292437922	5.22E-02	4.42E-01	0.255511108	5.20E-02	4.14E-01
ENSMUSG00000021702	Thbs4	-1.63240811	5.23E-02	4.42E-01	-0.292351782	5.98E-02	4.45E-01
ENSMUSG00000047635	2810006K23Rik	0.443008686	5.24E-02	4.43E-01	0.332635482	5.21E-02	4.14E-01
ENSMUSG00000031714	Gab1	-0.294597431	5.25E-02	4.43E-01	-0.256824637	5.24E-02	4.16E-01
ENSMUSG00000028527	Ak4	0.363259913	5.26E-02	4.44E-01	0.296843931	5.24E-02	4.16E-01
ENSMUSG00000029810	Tmem176b	-0.518499266	5.28E-02	4.45E-01	-0.356219246	5.23E-02	4.15E-01
ENSMUSG00000040855	Reps2	-0.766594603	5.29E-02	4.45E-01	-0.383959376	5.24E-02	4.16E-01
ENSMUSG00000034673	Pbx2	0.309071513	5.30E-02	4.45E-01	0.265878894	5.28E-02	4.17E-01
ENSMUSG00000083679	Gm12892	0.663826894	5.30E-02	4.46E-01	0.379742299	5.25E-02	4.16E-01
ENSMUSG00000002603	Tgfb1	-0.577454832	5.31E-02	4.46E-01	-0.368711454	5.25E-02	4.16E-01
ENSMUSG00000044646	Zbtb7c	-2.001428526	5.31E-02	4.46E-01	-0.247838658	6.85E-02	4.77E-01
ENSMUSG00000048647	Exd1	1.353691984	5.32E-02	4.46E-01	0.327284389	5.64E-02	4.32E-01
ENSMUSG00000022441	Efcab6	2.988151952	5.32E-02	4.46E-01	0.177822472	9.17E-02	NA
ENSMUSG00000044043	Pcdhb14	-1.130764396	5.32E-02	4.46E-01	-0.355515105	5.44E-02	4.24E-01
ENSMUSG00000092586	Ly6g6c	2.779786848	5.34E-02	4.47E-01	0.189154799	8.62E-02	NA
ENSMUSG00000019726	Lyst	0.609663514	5.35E-02	4.47E-01	0.373406255	5.28E-02	4.18E-01
ENSMUSG00000004698	Hdac9	-0.550890916	5.35E-02	4.47E-01	-0.363037049	5.30E-02	4.18E-01
ENSMUSG00000061527	Krt5	-0.426114967	5.35E-02	4.47E-01	-0.325355383	5.31E-02	4.19E-01
ENSMUSG00000057606	Colq	-1.670211889	5.35E-02	4.48E-01	-0.285506076	6.18E-02	4.52E-01
ENSMUSG00000007617	Homer1	0.369425173	5.36E-02	4.48E-01	0.299561136	5.33E-02	4.20E-01
ENSMUSG00000001622	Csn3	3.556906057	5.37E-02	4.48E-01	0.147956101	1.13E-01	NA
ENSMUSG00000029372	Ppbp	0.683986501	5.38E-02	4.49E-01	0.380196475	5.32E-02	4.19E-01
ENSMUSG00000030609	Aen	0.387889892	5.38E-02	4.49E-01	0.308469227	5.35E-02	4.20E-01
ENSMUSG00000021055	Esr2	1.140254289	5.39E-02	4.49E-01	0.352907926	5.51E-02	4.27E-01
ENSMUSG00000036990	Otud4	0.307196902	5.40E-02	4.49E-01	0.2644106	5.38E-02	4.21E-01
ENSMUSG00000063450	Syne2	0.534070223	5.40E-02	4.49E-01	0.358965976	5.34E-02	4.20E-01
ENSMUSG00000015880	Ncapg	0.290769447	5.41E-02	4.50E-01	0.253910652	5.39E-02	4.22E-01
ENSMUSG00000031328	Flna	-0.332818323	5.41E-02	4.50E-01	-0.279648197	5.39E-02	4.22E-01
ENSMUSG00000022512	Cldn1	-0.632907066	5.41E-02	4.50E-01	-0.375368937	5.35E-02	4.20E-01
ENSMUSG00000038181	Chpf2	-0.383064469	5.42E-02	4.50E-01	-0.305984601	5.38E-02	4.22E-01
ENSMUSG00000053470	Kdm3a	0.329679775	5.42E-02	4.50E-01	0.277805495	5.40E-02	4.22E-01
ENSMUSG00000015027	Galns	-0.580203641	5.44E-02	4.51E-01	-0.367639274	5.39E-02	4.22E-01
ENSMUSG00000026930	Gpsm1	0.299140436	5.45E-02	4.52E-01	0.259183318	5.43E-02	4.23E-01
ENSMUSG00000037610	Kcnmb2	0.721527408	5.46E-02	4.52E-01	0.380595194	5.41E-02	4.23E-01
ENSMUSG00000001089	Luzp1	0.388507037	5.48E-02	4.53E-01	0.308233812	5.45E-02	4.24E-01
ENSMUSG00000032375	Aph1b	-0.436956733	5.49E-02	4.53E-01	-0.328657471	5.45E-02	4.24E-01
ENSMUSG00000023050	Map3k12	0.416658969	5.49E-02	4.53E-01	0.320569117	5.46E-02	4.25E-01
ENSMUSG00000020312	Shc2	0.355010199	5.50E-02	4.54E-01	0.291506367	5.47E-02	4.25E-01
ENSMUSG00000075394	Hoxc4	-0.828196838	5.51E-02	4.54E-01	-0.37896023	5.48E-02	4.25E-01
ENSMUSG00000046159	Chrm3	-1.362221774	5.52E-02	4.55E-01	-0.321824311	5.89E-02	4.42E-01
ENSMUSG00000008575	Nfib	-0.369305525	5.52E-02	4.55E-01	-0.298739637	5.49E-02	4.26E-01
ENSMUSG00000046818	Ddit4l	-0.735569927	5.53E-02	4.55E-01	-0.380131382	5.47E-02	4.25E-01
ENSMUSG00000030177	Ccdc77	0.416047196	5.53E-02	4.55E-01	0.32004874	5.50E-02	4.26E-01
ENSMUSG00000079036	Alkbh1	0.435203058	5.53E-02	4.55E-01	0.327695788	5.49E-02	4.26E-01
ENSMUSG00000042286	Stab1	-0.670922236	5.54E-02	4.55E-01	-0.377221968	5.47E-02	4.25E-01
ENSMUSG00000036523	Greb1	0.555785441	5.55E-02	4.56E-01	0.362089362	5.49E-02	4.26E-01
ENSMUSG00000039943	Plcb4	0.42061107	5.55E-02	4.56E-01	0.321814787	5.51E-02	4.27E-01
ENSMUSG00000025219	Fgf8	1.190693137	5.55E-02	4.56E-01	0.343355201	5.72E-02	4.35E-01
ENSMUSG00000021303	Gng4	-1.333805493	5.57E-02	4.56E-01	-0.324406315	5.91E-02	4.43E-01
ENSMUSG00000031596	Slc7a2	-0.431517841	5.57E-02	4.57E-01	-0.325990254	5.53E-02	4.28E-01
ENSMUSG00000048814	Lonrf2	0.406571153	5.58E-02	4.57E-01	0.315772521	5.55E-02	4.28E-01
ENSMUSG00000038214	Bend3	0.357659498	5.58E-02	4.57E-01	0.29255003	5.55E-02	4.28E-01
ENSMUSG00000036412	Arsi	-1.116320618	5.58E-02	4.57E-01	-0.352028141	5.68E-02	4.34E-01
ENSMUSG00000024087	Cyp1b1	-0.856149648	5.60E-02	4.58E-01	-0.376593051	5.55E-02	4.28E-01
ENSMUSG00000056025	Clca3a1	-2.545834105	5.62E-02	4.59E-01	-0.19445968	8.77E-02	5.35E-01
ENSMUSG00000042129	Rassf4	0.638397352	5.63E-02	4.59E-01	0.373154992	5.57E-02	4.29E-01
ENSMUSG00000053641	Dennd4a	-0.400320511	5.64E-02	4.60E-01	-0.312697103	5.61E-02	4.30E-01
ENSMUSG00000026585	Kifap3	-0.263251317	5.65E-02	4.60E-01	-0.234754443	5.63E-02	4.32E-01
ENSMUSG00000036887	C1qa	-0.865204941	5.65E-02	4.60E-01	-0.375012926	5.61E-02	4.31E-01
ENSMUSG00000001555	Fkbp10	-0.460177595	5.66E-02	4.61E-01	-0.335780139	5.62E-02	4.31E-01
ENSMUSG00000073125	Xlr3b	-1.364740169	5.68E-02	4.62E-01	-0.318216918	6.01E-02	4.46E-01
ENSMUSG00000021986	Amer2	0.531705132	5.71E-02	4.63E-01	0.355247496	5.66E-02	4.33E-01
ENSMUSG00000044502	Bod1	-0.302584959	5.71E-02	4.63E-01	-0.260602844	5.69E-02	4.34E-01
ENSMUSG00000085492	Trmt61b	0.862461093	5.71E-02	4.63E-01	0.373902606	5.69E-02	4.34E-01
ENSMUSG00000057315	Arhgap24	-0.397323224	5.73E-02	4.64E-01	-0.310894981	5.70E-02	4.34E-01
ENSMUSG00000035021	Baz1a	0.42690141	5.73E-02	4.64E-01	0.323250198	5.69E-02	4.34E-01
ENSMUSG00000107596	RP23-325H23.3	0.537869831	5.73E-02	4.64E-01	0.356450325	5.68E-02	4.34E-01
ENSMUSG00000020810	Cygb	0.573405739	5.73E-02	4.64E-01	0.36331143	5.68E-02	4.34E-01
ENSMUSG00000035783	Acta2	-3.204946174	5.74E-02	4.64E-01	-0.14798621	1.19E-01	6.16E-01
ENSMUSG00000048978	Nrsn1	1.610685572	5.78E-02	4.66E-01	0.285530695	6.52E-02	4.66E-01
ENSMUSG00000026429	Ube2t	0.579043156	5.78E-02	4.66E-01	0.363671538	5.73E-02	4.36E-01
ENSMUSG00000059834	Sclt1	0.458976158	5.78E-02	4.66E-01	0.334469327	5.74E-02	4.36E-01
ENSMUSG00000034928	Rnf44	0.378602204	5.80E-02	4.66E-01	0.301974637	5.77E-02	4.37E-01
ENSMUSG00000049957	Ccdc137	0.375234816	5.82E-02	4.67E-01	0.300257898	5.79E-02	4.38E-01
ENSMUSG00000037143	Cfap61	2.178310316	5.82E-02	4.67E-01	0.226472876	7.71E-02	NA
ENSMUSG00000024897	Apba1	0.899883702	5.82E-02	4.67E-01	0.369424984	5.82E-02	4.39E-01
ENSMUSG00000074825	Itpripl1	-0.385010785	5.82E-02	4.67E-01	-0.304826169	5.79E-02	4.38E-01
ENSMUSG00000085645	Hoxb5os	1.112781961	5.85E-02	4.68E-01	0.347193839	5.96E-02	4.45E-01
ENSMUSG00000035696	Rnf38	0.309417216	5.85E-02	4.69E-01	0.264377955	5.83E-02	4.39E-01
ENSMUSG00000027435	Cd93	-0.406018892	5.87E-02	4.70E-01	-0.313894097	5.83E-02	4.40E-01
ENSMUSG00000036109	Mbnl3	-0.56880095	5.88E-02	4.70E-01	-0.361053681	5.82E-02	4.39E-01
ENSMUSG00000081534	Slc48a1	-0.462811316	5.88E-02	4.70E-01	-0.335030056	5.83E-02	4.39E-01
ENSMUSG00000022053	Ebf2	0.467183948	5.89E-02	4.70E-01	0.336312191	5.85E-02	4.40E-01
ENSMUSG00000046491	C1qtnf2	-1.225710966	5.89E-02	4.70E-01	-0.332142051	6.13E-02	4.50E-01
ENSMUSG00000050332	Amer1	-0.316060764	5.90E-02	4.70E-01	-0.26821269	5.87E-02	4.41E-01
ENSMUSG00000021670	Hmgcr	-0.263781179	5.91E-02	4.71E-01	-0.234588766	5.89E-02	4.42E-01
ENSMUSG00000024039	Cbs	-0.736614276	5.92E-02	4.71E-01	-0.37409359	5.88E-02	4.41E-01
ENSMUSG00000028214	Gem	-0.883748839	5.92E-02	4.71E-01	-0.368925797	5.91E-02	4.43E-01
ENSMUSG00000026637	Traf5	-0.671692963	5.92E-02	4.71E-01	-0.372009181	5.87E-02	4.41E-01
ENSMUSG00000053025	Sv2b	-0.98965222	5.93E-02	4.71E-01	-0.359577947	5.97E-02	4.45E-01
ENSMUSG00000059430	Actg2	-4.623261745	5.93E-02	4.72E-01	-0.093612317	1.93E-01	7.38E-01
ENSMUSG00000027438	Napb	1.108286447	5.93E-02	4.72E-01	0.34619263	6.04E-02	4.47E-01
ENSMUSG00000048732	Klhl11	-0.362255292	5.94E-02	4.72E-01	-0.293297275	5.91E-02	4.43E-01
ENSMUSG00000024188	Luc7l	0.346511756	5.95E-02	4.73E-01	0.285139449	5.92E-02	4.43E-01
ENSMUSG00000052551	Adarb2	-1.433133577	5.95E-02	4.73E-01	-0.304360353	6.41E-02	4.61E-01
ENSMUSG00000040111	Gramd1b	0.479506961	5.96E-02	4.73E-01	0.339549209	5.92E-02	4.43E-01
ENSMUSG00000049624	Slc17a5	-0.457033641	5.97E-02	4.73E-01	-0.332471788	5.93E-02	4.43E-01
ENSMUSG00000018211	Wfdc15b	-4.378931252	5.97E-02	4.73E-01	-0.114068632	1.53E-01	NA
ENSMUSG00000048387	Osr1	-0.339399955	5.97E-02	4.73E-01	-0.281214171	5.95E-02	4.44E-01
ENSMUSG00000036570	Fxyd1	-1.191787691	5.98E-02	4.74E-01	-0.334861078	6.16E-02	4.52E-01
ENSMUSG00000020427	Igfbp3	-0.386787611	6.00E-02	4.74E-01	-0.304779807	5.96E-02	4.44E-01
ENSMUSG00000071553	Cpa2	0.902203393	6.01E-02	4.75E-01	0.366305717	5.99E-02	4.45E-01
ENSMUSG00000027881	Prpf38b	0.360589054	6.01E-02	4.75E-01	0.292181315	5.98E-02	4.45E-01
ENSMUSG00000028195	Cyr61	-0.504057014	6.02E-02	4.75E-01	-0.345916538	5.96E-02	4.44E-01
ENSMUSG00000003534	Ddr1	-0.281811677	6.02E-02	4.75E-01	-0.24650915	6.00E-02	4.46E-01
ENSMUSG00000034292	Traf3ip1	0.430755473	6.05E-02	4.76E-01	0.322667151	6.01E-02	4.46E-01
ENSMUSG00000019082	Slc25a22	0.385656641	6.05E-02	4.76E-01	0.303986703	6.02E-02	4.46E-01
ENSMUSG00000020290	Xpo1	0.30918166	6.06E-02	4.77E-01	0.263614952	6.03E-02	4.47E-01
ENSMUSG00000002980	Bcam	-0.294217313	6.07E-02	4.77E-01	-0.254355893	6.05E-02	4.47E-01
ENSMUSG00000027198	Ext2	-0.34136019	6.08E-02	4.77E-01	-0.28189172	6.05E-02	4.47E-01
ENSMUSG00000024887	Asah2	-0.630768403	6.08E-02	4.77E-01	-0.366816318	6.03E-02	4.46E-01
ENSMUSG00000033624	Pdpr	-0.312060533	6.09E-02	4.78E-01	-0.265237168	6.07E-02	4.48E-01
ENSMUSG00000067367	Lyar	0.320957037	6.09E-02	4.78E-01	0.2704516	6.07E-02	4.48E-01
ENSMUSG00000001123	Lgals9	-0.911476136	6.09E-02	4.78E-01	-0.363963787	6.09E-02	4.49E-01
ENSMUSG00000103585	Pcdhgb4	-0.571922016	6.11E-02	4.78E-01	-0.35903021	6.06E-02	4.47E-01
ENSMUSG00000098789	Jmjd7	-0.648443017	6.11E-02	4.78E-01	-0.367965758	6.06E-02	4.47E-01
ENSMUSG00000020258	Glyctk	-0.697246506	6.12E-02	4.79E-01	-0.370512109	6.07E-02	4.48E-01
ENSMUSG00000044349	Snhg11	2.289213322	6.12E-02	4.79E-01	0.212201324	8.35E-02	NA
ENSMUSG00000066613	Zfp932	0.560773035	6.13E-02	4.79E-01	0.357030634	6.07E-02	4.48E-01
ENSMUSG00000024008	Cpne5	-0.428880793	6.14E-02	4.80E-01	-0.321385507	6.11E-02	4.50E-01
ENSMUSG00000038037	Socs1	-0.613163144	6.14E-02	4.80E-01	-0.364264004	6.09E-02	4.49E-01
ENSMUSG00000005360	Slc1a3	0.723807069	6.15E-02	4.80E-01	0.371073528	6.08E-02	4.48E-01
ENSMUSG00000060586	H2-Eb1	-2.334499428	6.15E-02	4.80E-01	-0.20652204	8.65E-02	5.31E-01
ENSMUSG00000031604	Msmo1	-0.440778886	6.16E-02	4.81E-01	-0.32564253	6.11E-02	4.50E-01
ENSMUSG00000095325	Zfp870	-0.433967371	6.16E-02	4.81E-01	-0.323148895	6.12E-02	4.50E-01
ENSMUSG00000033060	Lmo7	-0.493058667	6.19E-02	4.82E-01	-0.341610037	6.14E-02	4.51E-01
ENSMUSG00000005125	Ndrg1	-0.383249293	6.20E-02	4.82E-01	-0.302156898	6.17E-02	4.52E-01
ENSMUSG00000042078	Svop	1.960501334	6.21E-02	4.83E-01	0.239673171	7.68E-02	5.04E-01
ENSMUSG00000022952	Runx1	-0.562794192	6.27E-02	4.85E-01	-0.356026128	6.21E-02	4.53E-01
ENSMUSG00000042514	Klhl14	-3.276283313	6.28E-02	4.85E-01	-0.147936668	1.19E-01	NA
ENSMUSG00000073758	Sh3d21	-0.593816309	6.28E-02	4.85E-01	-0.36037231	6.23E-02	4.54E-01
ENSMUSG00000043673	Kcns3	-1.262326278	6.29E-02	4.86E-01	-0.319761652	6.58E-02	4.68E-01
ENSMUSG00000058420	Syt17	0.522631309	6.30E-02	4.86E-01	0.347786149	6.26E-02	4.55E-01
ENSMUSG00000024500	Ppp2r2b	-0.779859524	6.32E-02	4.87E-01	-0.368048963	6.27E-02	4.56E-01
ENSMUSG00000038718	Pbx3	0.364620808	6.32E-02	4.87E-01	0.292817673	6.29E-02	4.56E-01
ENSMUSG00000005057	Sh2b2	0.543321854	6.32E-02	4.87E-01	0.351983825	6.27E-02	4.56E-01
ENSMUSG00000043885	Slc36a4	-0.308858718	6.34E-02	4.88E-01	-0.26257757	6.31E-02	4.57E-01
ENSMUSG00000042306	S100a14	-1.804016662	6.35E-02	4.88E-01	-0.253143575	7.55E-02	5.00E-01
ENSMUSG00000036606	Plxnb2	-0.247717716	6.36E-02	4.88E-01	-0.222448135	6.34E-02	4.58E-01
ENSMUSG00000086224	2700069I18Rik	-0.830141183	6.37E-02	4.89E-01	-0.365219475	6.33E-02	4.58E-01
ENSMUSG00000022427	Tomm22	0.358801786	6.38E-02	4.89E-01	0.289705625	6.35E-02	4.59E-01
ENSMUSG00000031636	Pdlim3	0.487900067	6.39E-02	4.90E-01	0.338675216	6.34E-02	4.58E-01
ENSMUSG00000031119	Gpc4	-0.374524639	6.41E-02	4.91E-01	-0.297164934	6.37E-02	4.60E-01
ENSMUSG00000004631	Sgce	-0.416210756	6.41E-02	4.91E-01	-0.314967998	6.36E-02	4.60E-01
ENSMUSG00000027341	Tmem230	0.384612627	6.41E-02	4.91E-01	0.301723357	6.38E-02	4.60E-01
ENSMUSG00000022797	Tfrc	0.281970973	6.41E-02	4.91E-01	0.245676246	6.39E-02	4.61E-01
ENSMUSG00000051703	Tmem198	1.481949741	6.41E-02	4.91E-01	0.289789778	7.00E-02	4.82E-01
ENSMUSG00000026322	Htr4	-2.152101754	6.42E-02	4.91E-01	-0.218854745	8.30E-02	NA
ENSMUSG00000037014	Sstr4	-1.137552007	6.42E-02	4.91E-01	-0.333528985	6.58E-02	4.68E-01
ENSMUSG00000085323	9130410C08Rik	0.968572713	6.44E-02	4.92E-01	0.352650787	6.49E-02	4.64E-01
ENSMUSG00000101609	Kcnq1ot1	0.755358532	6.47E-02	4.94E-01	0.366249464	6.42E-02	4.62E-01
ENSMUSG00000060568	Fam78b	0.555218028	6.48E-02	4.94E-01	0.35251617	6.43E-02	4.62E-01
ENSMUSG00000028519	Dab1	-0.703067899	6.50E-02	4.95E-01	-0.365822159	6.44E-02	4.63E-01
ENSMUSG00000103749	Pcdhgb5	-0.543453507	6.50E-02	4.95E-01	-0.350217755	6.45E-02	4.63E-01
ENSMUSG00000041649	Klf8	-0.699308565	6.50E-02	4.95E-01	-0.365508026	6.45E-02	4.63E-01
ENSMUSG00000029233	Srd5a3	-0.403966798	6.52E-02	4.95E-01	-0.309458145	6.48E-02	4.64E-01
ENSMUSG00000014668	Chfr	0.330967766	6.52E-02	4.95E-01	0.274622323	6.50E-02	4.65E-01
ENSMUSG00000002083	Bbc3	0.654396882	6.52E-02	4.96E-01	0.363332478	6.47E-02	4.64E-01
ENSMUSG00000056174	Col8a2	-2.559063999	6.53E-02	4.96E-01	-0.178610347	1.03E-01	5.77E-01
ENSMUSG00000000531	Grasp	-0.451147947	6.54E-02	4.96E-01	-0.326584702	6.49E-02	4.65E-01
ENSMUSG00000033007	Asic4	0.909659509	6.55E-02	4.97E-01	0.356684051	6.54E-02	4.66E-01
ENSMUSG00000028331	5830415F09Rik	0.896655516	6.55E-02	4.97E-01	0.357729671	6.54E-02	4.66E-01
ENSMUSG00000029436	Mmp17	0.536553457	6.55E-02	4.97E-01	0.348413464	6.51E-02	4.65E-01
ENSMUSG00000033777	Tlr13	-1.154967945	6.56E-02	4.97E-01	-0.329012638	6.73E-02	4.73E-01
ENSMUSG00000052534	Pbx1	0.330387406	6.56E-02	4.97E-01	0.274176368	6.53E-02	4.66E-01
ENSMUSG00000022744	Cldnd1	-0.380641749	6.57E-02	4.97E-01	-0.299215102	6.53E-02	4.66E-01
ENSMUSG00000021371	Mcur1	0.394858626	6.57E-02	4.97E-01	0.305400233	6.54E-02	4.66E-01
ENSMUSG00000030309	Caprin2	0.386371093	6.57E-02	4.97E-01	0.301716131	6.54E-02	4.66E-01
ENSMUSG00000050069	Grem2	-0.743694466	6.57E-02	4.97E-01	-0.36510773	6.51E-02	4.65E-01
ENSMUSG00000031536	Polb	0.345872148	6.60E-02	4.98E-01	0.282274941	6.57E-02	4.67E-01
ENSMUSG00000015745	Plekho1	0.285578662	6.60E-02	4.99E-01	0.247532087	6.58E-02	4.68E-01
ENSMUSG00000028064	Sema4a	-0.523402713	6.61E-02	4.99E-01	-0.34532617	6.55E-02	4.67E-01
ENSMUSG00000026721	Rabgap1l	-0.394323418	6.62E-02	4.99E-01	-0.304931507	6.58E-02	4.68E-01
ENSMUSG00000028551	Cdkn2c	-0.698723099	6.63E-02	5.00E-01	-0.363862845	6.58E-02	4.68E-01
ENSMUSG00000045092	S1pr1	-0.434538573	6.63E-02	5.00E-01	-0.320378883	6.59E-02	4.68E-01
ENSMUSG00000057329	Bcl2	-0.308762131	6.64E-02	5.00E-01	-0.261630451	6.61E-02	4.69E-01
ENSMUSG00000029201	Ugdh	-0.301996633	6.64E-02	5.00E-01	-0.25759082	6.62E-02	4.69E-01
ENSMUSG00000002668	Dennd1c	0.707121131	6.66E-02	5.01E-01	0.363582498	6.61E-02	4.69E-01
ENSMUSG00000021416	Eci3	-1.672652821	6.66E-02	5.01E-01	-0.262935103	7.59E-02	5.01E-01
ENSMUSG00000043913	Ccdc60	-1.27655398	6.70E-02	5.03E-01	-0.31088626	7.02E-02	4.83E-01
ENSMUSG00000071076	Jund	0.365915869	6.71E-02	5.03E-01	0.291775877	6.67E-02	4.71E-01
ENSMUSG00000034320	Slc26a2	-0.318168442	6.71E-02	5.03E-01	-0.26684587	6.69E-02	4.72E-01
ENSMUSG00000097924	A730020E08Rik	0.707266774	6.72E-02	5.03E-01	0.362872506	6.67E-02	4.71E-01
ENSMUSG00000034617	Mtrr	0.372602249	6.72E-02	5.03E-01	0.294829199	6.69E-02	4.72E-01
ENSMUSG00000059040	Eno1b	-0.603262339	6.73E-02	5.04E-01	-0.35684863	6.67E-02	4.71E-01
ENSMUSG00000043099	Hic1	-0.473272328	6.75E-02	5.05E-01	-0.331881379	6.70E-02	4.73E-01
ENSMUSG00000024943	Smc5	0.3727896	6.75E-02	5.05E-01	0.294775239	6.72E-02	4.73E-01
ENSMUSG00000046794	Ppp1r3b	-0.346705163	6.76E-02	5.05E-01	-0.282078683	6.73E-02	4.74E-01
ENSMUSG00000054499	Dedd2	0.505354228	6.78E-02	5.06E-01	0.339852775	6.74E-02	4.74E-01
ENSMUSG00000053286	Trmt1l	0.309917021	6.78E-02	5.06E-01	0.261869121	6.76E-02	4.75E-01
ENSMUSG00000024921	Smarca2	-0.400085878	6.79E-02	5.06E-01	-0.306483177	6.74E-02	4.74E-01
ENSMUSG00000030319	Cand2	0.251361299	6.79E-02	5.06E-01	0.224273449	6.77E-02	4.75E-01
ENSMUSG00000021176	Efcab11	0.612172295	6.79E-02	5.06E-01	0.357018721	6.73E-02	4.73E-01
ENSMUSG00000039756	Dnttip2	0.278336352	6.80E-02	5.06E-01	0.242419395	6.78E-02	4.75E-01
ENSMUSG00000033904	Ccp110	0.442164634	6.81E-02	5.07E-01	0.321886677	6.77E-02	4.75E-01
ENSMUSG00000025738	Fbxl16	0.44896302	6.82E-02	5.07E-01	0.323989876	6.78E-02	4.75E-01
ENSMUSG00000058056	Palld	-0.288788121	6.83E-02	5.07E-01	-0.248989558	6.81E-02	4.76E-01
ENSMUSG00000061684	Rpl21-ps8	1.390932327	6.83E-02	5.07E-01	0.293479909	7.34E-02	4.94E-01
ENSMUSG00000026037	Orc2	0.280123399	6.85E-02	5.08E-01	0.243464373	6.83E-02	4.76E-01
ENSMUSG00000029426	Scarb2	-0.312337678	6.85E-02	5.08E-01	-0.263098106	6.82E-02	4.76E-01
ENSMUSG00000075012	Fjx1	-0.35075095	6.85E-02	5.08E-01	-0.283782664	6.82E-02	4.76E-01
ENSMUSG00000026768	Itga8	-0.626514877	6.85E-02	5.08E-01	-0.357761537	6.78E-02	4.75E-01
ENSMUSG00000069378	Prdm6	0.525935462	6.86E-02	5.08E-01	0.343718108	6.80E-02	4.76E-01
ENSMUSG00000032621	Srek1	0.356472598	6.86E-02	5.08E-01	0.286569883	6.83E-02	4.76E-01
ENSMUSG00000001270	Ckb	0.562770951	6.87E-02	5.08E-01	0.350162104	6.81E-02	4.76E-01
ENSMUSG00000004558	Ndrg2	-0.409817217	6.89E-02	5.09E-01	-0.30975756	6.85E-02	4.77E-01
ENSMUSG00000075028	Prdm11	-0.345078354	6.90E-02	5.09E-01	-0.280728973	6.87E-02	4.78E-01
ENSMUSG00000030671	Pde3b	0.370376632	6.90E-02	5.10E-01	0.29298914	6.87E-02	4.78E-01
ENSMUSG00000100104	Gm5644	-0.351942359	6.91E-02	5.10E-01	-0.284137154	6.88E-02	4.78E-01
ENSMUSG00000033900	Map9	0.374226285	6.93E-02	5.11E-01	0.294625773	6.90E-02	4.79E-01
ENSMUSG00000055737	Ghr	-0.426295037	6.94E-02	5.11E-01	-0.315663044	6.89E-02	4.78E-01
ENSMUSG00000021699	Pde4d	-0.380252073	6.94E-02	5.11E-01	-0.297249315	6.91E-02	4.79E-01
ENSMUSG00000028410	Dnaja1	0.335339065	6.95E-02	5.11E-01	0.275485019	6.92E-02	4.79E-01
ENSMUSG00000053046	Brsk2	1.490620097	6.95E-02	5.11E-01	0.279397485	7.60E-02	5.01E-01
ENSMUSG00000033906	Zdhhc15	-0.307337581	6.95E-02	5.11E-01	-0.259884931	6.93E-02	4.79E-01
ENSMUSG00000037060	Prkcdbp	-0.582832359	6.96E-02	5.11E-01	-0.352099021	6.89E-02	4.78E-01
ENSMUSG00000044950	Pwwp2a	0.389362212	6.96E-02	5.11E-01	0.301114154	6.93E-02	4.79E-01
ENSMUSG00000032377	Plscr4	-1.059384933	6.96E-02	5.11E-01	-0.33387488	7.06E-02	4.84E-01
ENSMUSG00000090935	Synj2bp	0.308112149	6.96E-02	5.11E-01	0.260293977	6.94E-02	4.80E-01
ENSMUSG00000075304	Sp5	-1.354748889	6.97E-02	5.11E-01	-0.296218661	7.41E-02	4.95E-01
ENSMUSG00000050777	Tmem37	-1.285992123	6.98E-02	5.12E-01	-0.304503972	7.31E-02	4.93E-01
ENSMUSG00000059498	Fcgr3	-0.784803518	6.98E-02	5.12E-01	-0.358150268	6.95E-02	4.80E-01
ENSMUSG00000045498	Pcdhb3	-0.736806292	6.99E-02	5.12E-01	-0.359330494	6.95E-02	4.80E-01
ENSMUSG00000038233	Fam198a	-1.214934468	7.01E-02	5.13E-01	-0.313530423	7.26E-02	4.91E-01
ENSMUSG00000016995	Matn4	-0.933803831	7.04E-02	5.14E-01	-0.346710169	7.05E-02	4.83E-01
ENSMUSG00000082691	Dynlt1-ps1	-0.312416574	7.04E-02	5.14E-01	-0.262569014	7.01E-02	4.82E-01
ENSMUSG00000102428	Pcdhga12	-0.497448938	7.04E-02	5.14E-01	-0.335895503	7.00E-02	4.82E-01
ENSMUSG00000056418	BC043934	-0.676265964	7.07E-02	5.15E-01	-0.357835589	7.01E-02	4.82E-01
ENSMUSG00000083863	Gm13341	-1.717878267	7.08E-02	5.16E-01	-0.250698331	8.17E-02	5.18E-01
ENSMUSG00000060336	Zfp937	0.496214628	7.09E-02	5.16E-01	0.335226709	7.05E-02	4.83E-01
ENSMUSG00000028893	Sesn2	0.489678296	7.09E-02	5.16E-01	0.333686626	7.04E-02	4.83E-01
ENSMUSG00000038633	Degs1	-0.394538413	7.10E-02	5.16E-01	-0.302589987	7.06E-02	4.84E-01
ENSMUSG00000039419	Cntnap2	0.730301538	7.11E-02	5.17E-01	0.357760276	7.07E-02	4.84E-01
ENSMUSG00000079184	Mphosph8	0.345363677	7.14E-02	5.18E-01	0.279974919	7.11E-02	4.86E-01
ENSMUSG00000027827	Kcnab1	-0.566208253	7.14E-02	5.18E-01	-0.348027588	7.08E-02	4.84E-01
ENSMUSG00000022634	Yaf2	0.361950978	7.16E-02	5.19E-01	0.287947097	7.13E-02	4.87E-01
ENSMUSG00000042589	Cux2	0.657665168	7.19E-02	5.20E-01	0.355991125	7.11E-02	4.86E-01
ENSMUSG00000035208	Slfn8	-1.979390599	7.19E-02	5.20E-01	-0.223053257	8.92E-02	5.40E-01
ENSMUSG00000032291	Crabp1	0.577006371	7.21E-02	5.20E-01	0.348930655	7.14E-02	4.87E-01
ENSMUSG00000032567	Aste1	0.526273591	7.24E-02	5.22E-01	0.340413822	7.19E-02	4.89E-01
ENSMUSG00000010054	Tusc2	0.313345565	7.25E-02	5.22E-01	0.262454521	7.23E-02	4.90E-01
ENSMUSG00000029420	Rimbp2	0.774585416	7.27E-02	5.23E-01	0.354663536	7.23E-02	4.90E-01
ENSMUSG00000056673	Kdm5d	-25.58257735	7.28E-02	5.23E-01	-0.021726787	5.24E-01	9.41E-01
ENSMUSG00000047446	Arl4a	-0.381745198	7.30E-02	5.24E-01	-0.296257442	7.26E-02	4.91E-01
ENSMUSG00000074622	Mafb	-0.402595618	7.30E-02	5.24E-01	-0.304749279	7.27E-02	4.92E-01
ENSMUSG00000028980	H6pd	-0.426331062	7.31E-02	5.24E-01	-0.313458966	7.27E-02	4.91E-01
ENSMUSG00000021379	Id4	0.552508325	7.33E-02	5.25E-01	0.344190218	7.28E-02	4.92E-01
ENSMUSG00000022556	Hsf1	0.338781709	7.37E-02	5.26E-01	0.275789876	7.34E-02	4.94E-01
ENSMUSG00000078588	Ccdc24	0.570705696	7.37E-02	5.26E-01	0.346357811	7.32E-02	4.93E-01
ENSMUSG00000020159	Gabrp	-0.339040873	7.38E-02	5.27E-01	-0.275877139	7.35E-02	4.94E-01
ENSMUSG00000092203	1110038B12Rik	0.465335346	7.39E-02	5.27E-01	0.325191544	7.34E-02	4.94E-01
ENSMUSG00000106795	RP24-150D8.2	-1.094830773	7.39E-02	5.27E-01	-0.32256057	7.55E-02	5.00E-01
ENSMUSG00000044317	Gpr4	-1.022529145	7.40E-02	5.27E-01	-0.331226757	7.50E-02	4.98E-01
ENSMUSG00000030510	Cers3	-0.540404139	7.41E-02	5.27E-01	-0.341584899	7.35E-02	4.94E-01
ENSMUSG00000004270	Lpcat3	-0.373806394	7.41E-02	5.27E-01	-0.292312537	7.37E-02	4.95E-01
ENSMUSG00000053128	Rnf26	-0.259924566	7.42E-02	5.28E-01	-0.229007141	7.40E-02	4.95E-01
ENSMUSG00000047409	Ctdspl	-0.319595565	7.42E-02	5.28E-01	-0.265438025	7.39E-02	4.95E-01
ENSMUSG00000027018	Hat1	0.256634926	7.42E-02	5.28E-01	0.226779189	7.40E-02	4.95E-01
ENSMUSG00000079553	Kifc1	-0.359016601	7.43E-02	5.28E-01	-0.285494437	7.39E-02	4.95E-01
ENSMUSG00000038975	Rabggtb	0.448509939	7.43E-02	5.28E-01	0.319991539	7.38E-02	4.95E-01
ENSMUSG00000054459	Vsnl1	-1.582643138	7.43E-02	5.28E-01	-0.260378543	8.31E-02	5.22E-01
ENSMUSG00000075327	Zbtb2	0.378177652	7.43E-02	5.28E-01	0.294100915	7.40E-02	4.95E-01
ENSMUSG00000030247	Kcnj8	-1.155666285	7.44E-02	5.28E-01	-0.314218845	7.64E-02	5.02E-01
ENSMUSG00000035325	Sec31a	-0.30672863	7.44E-02	5.28E-01	-0.258139992	7.42E-02	4.96E-01
ENSMUSG00000058897	Col25a1	0.314579432	7.45E-02	5.28E-01	0.262545436	7.43E-02	4.96E-01
ENSMUSG00000017286	Glod4	-0.295822517	7.47E-02	5.29E-01	-0.251675205	7.44E-02	4.96E-01
ENSMUSG00000026544	Dusp23	-0.596758702	7.47E-02	5.29E-01	-0.348435623	7.42E-02	4.96E-01
ENSMUSG00000069135	Fgfr1op	0.303802622	7.48E-02	5.29E-01	0.256337177	7.46E-02	4.97E-01
ENSMUSG00000045349	Sh2d5	0.885626083	7.49E-02	5.30E-01	0.34419478	7.49E-02	4.98E-01
ENSMUSG00000034460	Six4	0.439879281	7.50E-02	5.30E-01	0.316896438	7.45E-02	4.97E-01
ENSMUSG00000089762	Ier5l	0.389144994	7.50E-02	5.30E-01	0.298386909	7.47E-02	4.98E-01
ENSMUSG00000032477	Cdc25a	0.255345295	7.51E-02	5.31E-01	0.225738089	7.49E-02	4.98E-01
ENSMUSG00000034203	Chchd4	0.389097661	7.53E-02	5.31E-01	0.298256781	7.49E-02	4.98E-01
ENSMUSG00000103756	Gm37285	2.416834201	7.53E-02	5.31E-01	0.184320257	1.05E-01	NA
ENSMUSG00000052331	Ankrd44	-0.391350572	7.54E-02	5.31E-01	-0.299160275	7.49E-02	4.98E-01
ENSMUSG00000039286	Fndc3b	-0.335321538	7.54E-02	5.31E-01	-0.273394558	7.51E-02	4.99E-01
ENSMUSG00000033788	Dysf	-0.415799423	7.55E-02	5.31E-01	-0.308417655	7.50E-02	4.98E-01
ENSMUSG00000042082	Arsb	-0.410527639	7.55E-02	5.32E-01	-0.306503701	7.51E-02	4.98E-01
ENSMUSG00000018500	Adora2b	-0.577088506	7.55E-02	5.32E-01	-0.345438024	7.50E-02	4.98E-01
ENSMUSG00000053395	Cacng8	-0.650639263	7.55E-02	5.32E-01	-0.351232157	7.50E-02	4.98E-01
ENSMUSG00000004791	Pgf	0.44235347	7.57E-02	5.32E-01	0.317200331	7.52E-02	4.99E-01
ENSMUSG00000027739	Rab33b	-0.344933881	7.58E-02	5.33E-01	-0.278091787	7.55E-02	5.00E-01
ENSMUSG00000024900	Cpt1a	-0.411131517	7.59E-02	5.33E-01	-0.306510799	7.54E-02	5.00E-01
ENSMUSG00000064210	Ano6	-0.277047138	7.59E-02	5.33E-01	-0.239822483	7.57E-02	5.01E-01
ENSMUSG00000050910	Cdr2l	0.409278586	7.59E-02	5.33E-01	0.305809027	7.55E-02	5.00E-01
ENSMUSG00000025647	Shisa5	-0.456884875	7.60E-02	5.33E-01	-0.321358068	7.55E-02	5.00E-01
ENSMUSG00000031310	Zmym3	-0.260919274	7.61E-02	5.34E-01	-0.229298393	7.60E-02	5.01E-01
ENSMUSG00000030409	Dmpk	0.692414056	7.62E-02	5.34E-01	0.351640879	7.56E-02	5.00E-01
ENSMUSG00000040459	Arglu1	0.368444893	7.62E-02	5.34E-01	0.289012875	7.59E-02	5.01E-01
ENSMUSG00000036880	Acaa2	-0.355368641	7.63E-02	5.34E-01	-0.282965406	7.60E-02	5.01E-01
ENSMUSG00000002688	Prkd1	0.392932097	7.63E-02	5.34E-01	0.299290206	7.60E-02	5.01E-01
ENSMUSG00000052271	Bhlha15	1.916828918	7.64E-02	5.34E-01	0.222778601	9.28E-02	5.49E-01
ENSMUSG00000039611	Tmem246	-0.431318748	7.64E-02	5.35E-01	-0.313211483	7.60E-02	5.01E-01
ENSMUSG00000107470	CAAA01093177.1	0.305160092	7.65E-02	5.35E-01	0.256639259	7.63E-02	5.02E-01
ENSMUSG00000029026	Trp73	-0.709030295	7.66E-02	5.35E-01	-0.351236049	7.60E-02	5.01E-01
ENSMUSG00000049184	Purg	0.426393449	7.66E-02	5.35E-01	0.3114898	7.62E-02	5.02E-01
ENSMUSG00000061601	Pclo	0.755921916	7.67E-02	5.35E-01	0.350237853	7.61E-02	5.02E-01
ENSMUSG00000000078	Klf6	-0.349634599	7.67E-02	5.35E-01	-0.280080451	7.63E-02	5.02E-01
ENSMUSG00000029416	Slc15a4	0.399607136	7.67E-02	5.35E-01	0.301719374	7.64E-02	5.02E-01
ENSMUSG00000039640	Mrpl12	0.258178566	7.68E-02	5.35E-01	0.227348297	7.66E-02	5.03E-01
ENSMUSG00000032717	Mdfi	0.267269788	7.70E-02	5.36E-01	0.233317611	7.68E-02	5.04E-01
ENSMUSG00000005373	Mlxipl	1.169118343	7.70E-02	5.36E-01	0.308335034	7.97E-02	5.13E-01
ENSMUSG00000084131	Rpl3-ps2	1.413138681	7.71E-02	5.37E-01	0.276661076	8.32E-02	5.23E-01
ENSMUSG00000027007	Ssfa2	0.292243839	7.73E-02	5.38E-01	0.248850721	7.71E-02	5.05E-01
ENSMUSG00000027227	Sord	-0.419255429	7.76E-02	5.38E-01	-0.308464794	7.72E-02	5.05E-01
ENSMUSG00000030268	Bcat1	0.344944911	7.77E-02	5.39E-01	0.277413769	7.74E-02	5.06E-01
ENSMUSG00000044468	Fam46c	-0.634569709	7.78E-02	5.39E-01	-0.348244078	7.71E-02	5.05E-01
ENSMUSG00000052373	Mpp3	0.963636988	7.78E-02	5.39E-01	0.332231558	7.83E-02	5.08E-01
ENSMUSG00000031543	Ank1	0.477265863	7.78E-02	5.39E-01	0.32556426	7.74E-02	5.06E-01
ENSMUSG00000047921	Trappc9	-0.295378694	7.79E-02	5.40E-01	-0.250564264	7.77E-02	5.07E-01
ENSMUSG00000034343	Ube2f	0.309100687	7.80E-02	5.40E-01	0.25847331	7.77E-02	5.07E-01
ENSMUSG00000040462	Os9	-0.3087612	7.80E-02	5.40E-01	-0.258265292	7.78E-02	5.07E-01
ENSMUSG00000025105	Bnc1	-0.579074977	7.83E-02	5.41E-01	-0.343197676	7.76E-02	5.06E-01
ENSMUSG00000001870	Ltbp1	-0.381955169	7.83E-02	5.41E-01	-0.29391249	7.79E-02	5.07E-01
ENSMUSG00000023852	Chd1	0.370047979	7.84E-02	5.41E-01	0.288810081	7.80E-02	5.07E-01
ENSMUSG00000040729	Cep126	0.557946821	7.85E-02	5.41E-01	0.340285228	7.80E-02	5.07E-01
ENSMUSG00000017697	Ada	-0.538961649	7.85E-02	5.41E-01	-0.337492878	7.81E-02	5.08E-01
ENSMUSG00000045689	Pcdhb4	-0.783630218	7.87E-02	5.42E-01	-0.346238529	7.84E-02	5.08E-01
ENSMUSG00000030754	Copb1	-0.257592492	7.88E-02	5.42E-01	-0.226589809	7.86E-02	5.09E-01
ENSMUSG00000051048	P4ha3	-0.372326594	7.88E-02	5.42E-01	-0.289597509	7.84E-02	5.09E-01
ENSMUSG00000053821	Gm9922	-1.057513802	7.89E-02	5.43E-01	-0.319523871	8.04E-02	5.14E-01
ENSMUSG00000054667	Irs4	-1.025296601	7.90E-02	5.43E-01	-0.323287877	8.00E-02	5.13E-01
ENSMUSG00000069516	Lyz2	-0.996209123	7.91E-02	5.43E-01	-0.326610365	7.98E-02	5.13E-01
ENSMUSG00000028982	Slc25a33	0.459619864	7.91E-02	5.43E-01	0.320059433	7.87E-02	5.10E-01
ENSMUSG00000063179	Pstk	-0.352273771	7.93E-02	5.44E-01	-0.28034406	7.89E-02	5.10E-01
ENSMUSG00000068373	D430041D05Rik	-0.753367593	7.94E-02	5.45E-01	-0.346955865	7.88E-02	5.10E-01
ENSMUSG00000033257	Ttll4	0.269253386	7.94E-02	5.45E-01	0.234121028	7.92E-02	5.11E-01
ENSMUSG00000087221	BC037032	-0.553319859	7.95E-02	5.45E-01	-0.338782221	7.90E-02	5.10E-01
ENSMUSG00000036602	Alx1	-0.497302493	7.95E-02	5.45E-01	-0.329067971	7.89E-02	5.10E-01
ENSMUSG00000062960	Kdr	-0.47016296	7.96E-02	5.45E-01	-0.322644185	7.90E-02	5.11E-01
ENSMUSG00000027931	Npr1	-0.977489689	7.96E-02	5.45E-01	-0.328006326	8.03E-02	5.14E-01
ENSMUSG00000035407	Kank4	0.329292826	7.96E-02	5.45E-01	0.268857892	7.94E-02	5.12E-01
ENSMUSG00000031383	Dusp9	0.380431293	7.97E-02	5.45E-01	0.292657143	7.93E-02	5.12E-01
ENSMUSG00000039601	Rcan2	0.518907692	7.97E-02	5.46E-01	0.333067041	7.92E-02	5.11E-01
ENSMUSG00000024610	Cd74	-1.906254995	7.97E-02	5.46E-01	-0.217850473	9.74E-02	5.61E-01
ENSMUSG00000053838	Nudcd3	-0.261872593	7.98E-02	5.46E-01	-0.229241973	7.96E-02	5.12E-01
ENSMUSG00000030217	Art4	-0.503023362	7.98E-02	5.46E-01	-0.329941631	7.93E-02	5.12E-01
ENSMUSG00000041771	Slc24a4	1.665365636	7.98E-02	5.46E-01	0.243490326	9.12E-02	5.45E-01
ENSMUSG00000048534	Amica1	1.072627184	7.99E-02	5.46E-01	0.316222168	8.16E-02	5.18E-01
ENSMUSG00000020154	Ptprb	-0.578011129	8.01E-02	5.46E-01	-0.34141227	7.94E-02	5.12E-01
ENSMUSG00000021928	Ebpl	-0.417702454	8.01E-02	5.46E-01	-0.306558201	7.97E-02	5.13E-01
ENSMUSG00000074280	Gm6166	0.390688023	8.01E-02	5.46E-01	0.296610307	7.97E-02	5.13E-01
ENSMUSG00000074916	Chst14	-0.315040175	8.02E-02	5.47E-01	-0.26111751	7.99E-02	5.13E-01
ENSMUSG00000079165	Sap25	0.969582206	8.02E-02	5.47E-01	0.327940498	8.09E-02	5.16E-01
ENSMUSG00000054752	Fsd1l	0.440642069	8.02E-02	5.47E-01	0.313921922	7.98E-02	5.13E-01
ENSMUSG00000042436	Mfap4	-0.352884081	8.04E-02	5.47E-01	-0.28023298	8.00E-02	5.13E-01
ENSMUSG00000017677	Wsb1	0.377274989	8.04E-02	5.47E-01	0.291034976	8.00E-02	5.13E-01
ENSMUSG00000047793	Sned1	-0.617005582	8.04E-02	5.47E-01	-0.344456056	7.97E-02	5.13E-01
ENSMUSG00000028581	Laptm5	-0.584184651	8.07E-02	5.48E-01	-0.341477662	8.00E-02	5.13E-01
ENSMUSG00000028796	Phc2	0.257726016	8.08E-02	5.48E-01	0.226316593	8.06E-02	5.15E-01
ENSMUSG00000046807	Lrrc75b	0.533411289	8.10E-02	5.49E-01	0.334627864	8.04E-02	5.14E-01
ENSMUSG00000038379	Ttk	0.292576965	8.12E-02	5.50E-01	0.248095617	8.09E-02	5.16E-01
ENSMUSG00000026764	Kif5c	0.477573911	8.13E-02	5.50E-01	0.323327337	8.07E-02	5.15E-01
ENSMUSG00000075470	Alg10b	-0.249369885	8.13E-02	5.50E-01	-0.220601175	8.11E-02	5.17E-01
ENSMUSG00000006344	Ggt5	-1.497749184	8.14E-02	5.50E-01	-0.260242367	8.88E-02	5.39E-01
ENSMUSG00000078202	Nrarp	-0.329491775	8.15E-02	5.50E-01	-0.268363684	8.12E-02	5.17E-01
ENSMUSG00000046636	Gm7729	-0.372487484	8.15E-02	5.51E-01	-0.288500432	8.12E-02	5.17E-01
ENSMUSG00000074826	Gm10767	1.899924289	8.16E-02	5.51E-01	0.217935985	9.83E-02	NA
ENSMUSG00000053141	Ptprt	-1.655907702	8.16E-02	5.51E-01	-0.241294755	9.21E-02	5.48E-01
ENSMUSG00000020015	Cdk17	0.318222359	8.17E-02	5.51E-01	0.26237333	8.15E-02	5.18E-01
ENSMUSG00000020105	Lrig3	0.523643963	8.17E-02	5.51E-01	0.332466515	8.11E-02	5.16E-01
ENSMUSG00000054619	Mettl7a1	0.36301259	8.18E-02	5.51E-01	0.284280241	8.15E-02	5.18E-01
ENSMUSG00000026532	Spta1	0.839122552	8.19E-02	5.52E-01	0.338495925	8.17E-02	5.19E-01
ENSMUSG00000050359	Sprr1a	-2.193632802	8.19E-02	5.52E-01	-0.188554178	1.10E-01	5.93E-01
ENSMUSG00000016028	Celsr1	-0.321732615	8.20E-02	5.52E-01	-0.264180018	8.17E-02	5.18E-01
ENSMUSG00000036510	Cdh8	-1.070967839	8.20E-02	5.52E-01	-0.313197891	8.34E-02	5.23E-01
ENSMUSG00000026466	Tor1aip1	-0.268888983	8.21E-02	5.53E-01	-0.23332331	8.19E-02	5.19E-01
ENSMUSG00000035847	Ids	-0.33856328	8.22E-02	5.53E-01	-0.272680297	8.19E-02	5.19E-01
ENSMUSG00000035726	Supt16	0.247781429	8.23E-02	5.53E-01	0.219363398	8.21E-02	5.19E-01
ENSMUSG00000005338	Cadm3	-0.69837629	8.23E-02	5.53E-01	-0.344630102	8.17E-02	5.18E-01
ENSMUSG00000039990	Edrf1	0.396449897	8.23E-02	5.53E-01	0.297796275	8.19E-02	5.19E-01
ENSMUSG00000027583	Zbtb46	0.520305679	8.23E-02	5.53E-01	0.331356274	8.17E-02	5.19E-01
ENSMUSG00000041264	Uspl1	0.28008578	8.27E-02	5.54E-01	0.240215312	8.25E-02	5.21E-01
ENSMUSG00000040181	Fmo1	-2.066034523	8.29E-02	5.55E-01	-0.201185222	1.04E-01	NA
ENSMUSG00000026749	Nek6	-0.345279719	8.30E-02	5.55E-01	-0.275667846	8.26E-02	5.21E-01
ENSMUSG00000030346	Rad51ap1	0.334942815	8.30E-02	5.55E-01	0.270611236	8.27E-02	5.21E-01
ENSMUSG00000039831	Arhgap29	-0.293098491	8.30E-02	5.55E-01	-0.247952032	8.27E-02	5.21E-01
ENSMUSG00000058881	Zfp516	0.293886607	8.30E-02	5.55E-01	0.2484144	8.28E-02	5.21E-01
ENSMUSG00000021431	Snrnp48	0.410141213	8.30E-02	5.55E-01	0.302387222	8.26E-02	5.21E-01
ENSMUSG00000024617	Camk2a	-0.560658474	8.31E-02	5.55E-01	-0.336547996	8.26E-02	5.21E-01
ENSMUSG00000019467	Arhgef25	-0.305054997	8.31E-02	5.55E-01	-0.254775407	8.28E-02	5.22E-01
ENSMUSG00000020310	Madcam1	-0.67505723	8.32E-02	5.56E-01	-0.343368987	8.28E-02	5.21E-01
ENSMUSG00000068457	Uty	-24.84621325	8.32E-02	5.56E-01	-0.021723203	5.24E-01	9.41E-01
ENSMUSG00000054423	Cadps	0.476504632	8.34E-02	5.56E-01	0.321613845	8.28E-02	5.22E-01
ENSMUSG00000001025	S100a6	-0.531939723	8.36E-02	5.57E-01	-0.33219152	8.31E-02	5.22E-01
ENSMUSG00000097276	4930525G20Rik	1.209638103	8.37E-02	5.57E-01	0.293116695	8.73E-02	5.34E-01
ENSMUSG00000030718	Ppme1	0.311615095	8.37E-02	5.57E-01	0.258221137	8.35E-02	5.24E-01
ENSMUSG00000041313	Slc7a1	-0.28278802	8.41E-02	5.58E-01	-0.241555295	8.38E-02	5.24E-01
ENSMUSG00000025409	Mbd6	0.430206607	8.41E-02	5.58E-01	0.308513048	8.36E-02	5.24E-01
ENSMUSG00000043432	Leng9	-0.708456577	8.41E-02	5.58E-01	-0.342201315	8.37E-02	5.24E-01
ENSMUSG00000028565	Nfia	-0.548531401	8.42E-02	5.58E-01	-0.334267012	8.35E-02	5.24E-01
ENSMUSG00000055633	Zfp580	-0.37916929	8.42E-02	5.58E-01	-0.290124814	8.38E-02	5.24E-01
ENSMUSG00000031503	Col4a2	-0.290809106	8.44E-02	5.59E-01	-0.24627165	8.41E-02	5.25E-01
ENSMUSG00000026976	Pax8	-2.294607948	8.44E-02	5.59E-01	-0.178103454	1.16E-01	6.08E-01
ENSMUSG00000046380	Jrk	-0.318500611	8.44E-02	5.59E-01	-0.261712426	8.41E-02	5.25E-01
ENSMUSG00000021556	Golm1	0.268473998	8.45E-02	5.59E-01	0.232592989	8.43E-02	5.25E-01
ENSMUSG00000029625	Cpsf4	0.276121621	8.45E-02	5.59E-01	0.237379457	8.43E-02	5.25E-01
ENSMUSG00000038602	Slc35f1	-0.469392457	8.45E-02	5.59E-01	-0.319057931	8.40E-02	5.25E-01
ENSMUSG00000089715	Cbx6	-0.271138238	8.45E-02	5.59E-01	-0.234260907	8.44E-02	5.26E-01
ENSMUSG00000085156	Gm11974	0.957591653	8.46E-02	5.60E-01	0.323127643	8.52E-02	5.28E-01
ENSMUSG00000024968	Rcor2	0.38290557	8.46E-02	5.60E-01	0.291463726	8.42E-02	5.25E-01
ENSMUSG00000030838	Ush1c	0.660420806	8.47E-02	5.60E-01	0.341652255	8.42E-02	5.25E-01
ENSMUSG00000031502	Col4a1	-0.253870164	8.47E-02	5.60E-01	-0.223057167	8.45E-02	5.26E-01
ENSMUSG00000040250	Asun	0.290549149	8.47E-02	5.60E-01	0.246030273	8.45E-02	5.26E-01
ENSMUSG00000087060	Eldr	-0.976527155	8.47E-02	5.60E-01	-0.320730564	8.55E-02	5.29E-01
ENSMUSG00000075702	Selm	-0.587945483	8.49E-02	5.61E-01	-0.337883526	8.42E-02	5.25E-01
ENSMUSG00000100510	AV026068	0.61572993	8.50E-02	5.61E-01	0.339679791	8.45E-02	5.26E-01
ENSMUSG00000040102	Klhl42	0.407089326	8.50E-02	5.61E-01	0.30031009	8.46E-02	5.26E-01
ENSMUSG00000029761	Cald1	-0.236826933	8.51E-02	5.61E-01	-0.211342568	8.50E-02	5.27E-01
ENSMUSG00000050234	Gja4	-0.476321476	8.54E-02	5.62E-01	-0.320167189	8.49E-02	5.27E-01
ENSMUSG00000019846	Lama4	-0.469767247	8.55E-02	5.62E-01	-0.318583249	8.49E-02	5.27E-01
ENSMUSG00000027377	Mall	-0.604676074	8.56E-02	5.62E-01	-0.338364902	8.51E-02	5.27E-01
ENSMUSG00000036362	P2ry13	-1.42446716	8.56E-02	5.62E-01	-0.262988711	9.29E-02	5.49E-01
ENSMUSG00000026872	Zeb2	-0.428693631	8.56E-02	5.62E-01	-0.30716034	8.51E-02	5.27E-01
ENSMUSG00000038708	Golga4	0.539860383	8.58E-02	5.63E-01	0.33175207	8.51E-02	5.27E-01
ENSMUSG00000024664	Fads3	-0.841352427	8.60E-02	5.64E-01	-0.333007429	8.58E-02	5.29E-01
ENSMUSG00000004341	Gpx6	-1.337770969	8.61E-02	5.64E-01	-0.273213562	9.13E-02	5.46E-01
ENSMUSG00000005503	Evx1	0.48658403	8.62E-02	5.65E-01	0.321923434	8.57E-02	5.29E-01
ENSMUSG00000052713	Zfp608	0.37579149	8.63E-02	5.65E-01	0.287862296	8.59E-02	5.30E-01
ENSMUSG00000053093	Myh7	1.97945143	8.63E-02	5.65E-01	0.202268535	1.07E-01	5.86E-01
ENSMUSG00000044224	Dnajc21	0.418557337	8.63E-02	5.65E-01	0.303520029	8.59E-02	5.30E-01
ENSMUSG00000028967	Errfi1	0.38223833	8.64E-02	5.65E-01	0.290416322	8.60E-02	5.30E-01
ENSMUSG00000027408	Cpxm1	-0.304385865	8.64E-02	5.65E-01	-0.253504568	8.62E-02	5.30E-01
ENSMUSG00000027009	Itga4	0.479947893	8.65E-02	5.65E-01	0.32027418	8.59E-02	5.30E-01
ENSMUSG00000036948	BC037034	0.555837898	8.66E-02	5.65E-01	0.33309727	8.60E-02	5.30E-01
ENSMUSG00000033475	Tomm6	-0.281181308	8.66E-02	5.65E-01	-0.240019399	8.63E-02	5.31E-01
ENSMUSG00000058454	Dhcr7	-0.301594514	8.66E-02	5.66E-01	-0.251887056	8.64E-02	5.31E-01
ENSMUSG00000074793	Hspa12b	-0.263072953	8.67E-02	5.66E-01	-0.228712068	8.65E-02	5.31E-01
ENSMUSG00000029097	Trmt44	0.483099473	8.67E-02	5.66E-01	0.320777784	8.62E-02	5.31E-01
ENSMUSG00000041482	Piezo2	0.52429634	8.68E-02	5.66E-01	0.328567616	8.62E-02	5.30E-01
ENSMUSG00000024778	Fas	-1.541874652	8.70E-02	5.67E-01	-0.247331919	9.63E-02	5.58E-01
ENSMUSG00000091931	AK010878	0.437122339	8.70E-02	5.67E-01	0.308855061	8.66E-02	5.32E-01
ENSMUSG00000036873	2410004B18Rik	0.37137188	8.70E-02	5.67E-01	0.285705479	8.67E-02	5.32E-01
ENSMUSG00000031591	Asah1	-0.346796676	8.71E-02	5.67E-01	-0.274898608	8.67E-02	5.32E-01
ENSMUSG00000038253	Hoxa5	0.881668431	8.71E-02	5.67E-01	0.327774898	8.72E-02	5.34E-01
ENSMUSG00000103082	Gm38124	-2.037972004	8.71E-02	5.67E-01	-0.198540581	1.09E-01	NA
ENSMUSG00000057092	Fxyd3	-0.501114965	8.72E-02	5.67E-01	-0.324075724	8.68E-02	5.32E-01
ENSMUSG00000032816	Igdcc4	-0.289994066	8.72E-02	5.67E-01	-0.24510784	8.70E-02	5.33E-01
ENSMUSG00000026482	Rgl1	0.396795873	8.72E-02	5.68E-01	0.295555457	8.68E-02	5.32E-01
ENSMUSG00000046352	Gjb2	-0.323074226	8.73E-02	5.68E-01	-0.263223179	8.70E-02	5.33E-01
ENSMUSG00000022883	Robo1	-0.400210886	8.74E-02	5.68E-01	-0.296708411	8.70E-02	5.33E-01
ENSMUSG00000103897	Pcdhga8	-0.602020161	8.76E-02	5.69E-01	-0.336321403	8.71E-02	5.33E-01
ENSMUSG00000026220	Slc16a14	-1.56005022	8.77E-02	5.69E-01	-0.244256698	9.66E-02	5.59E-01
ENSMUSG00000074635	3110070M22Rik	-1.660807128	8.78E-02	5.69E-01	-0.232440627	9.91E-02	5.65E-01
ENSMUSG00000027111	Itga6	-0.367305479	8.79E-02	5.70E-01	-0.283694451	8.75E-02	5.35E-01
ENSMUSG00000025351	Cd63	-0.351561385	8.79E-02	5.70E-01	-0.276788443	8.75E-02	5.35E-01
ENSMUSG00000052395	Rft1	-0.326509789	8.79E-02	5.70E-01	-0.264770027	8.76E-02	5.35E-01
ENSMUSG00000039989	Cbx4	-0.390225063	8.81E-02	5.71E-01	-0.292661483	8.77E-02	5.36E-01
ENSMUSG00000028381	Ugcg	0.266933599	8.82E-02	5.71E-01	0.230882226	8.80E-02	5.36E-01
ENSMUSG00000015112	Slc25a13	0.388536051	8.83E-02	5.71E-01	0.291997466	8.79E-02	5.36E-01
ENSMUSG00000040540	Gm9770	-0.26027256	8.84E-02	5.72E-01	-0.226579975	8.83E-02	5.37E-01
ENSMUSG00000026259	Ngef	-1.582227153	8.85E-02	5.72E-01	-0.241043309	9.80E-02	5.63E-01
ENSMUSG00000022974	Paxbp1	0.513680749	8.86E-02	5.72E-01	0.325404445	8.80E-02	5.36E-01
ENSMUSG00000020973	Dnaaf2	0.291516736	8.87E-02	5.72E-01	0.245617902	8.85E-02	5.38E-01
ENSMUSG00000041237	Pklr	1.526786321	8.88E-02	5.72E-01	0.246327427	9.81E-02	5.63E-01
ENSMUSG00000007872	Id3	0.311734855	8.90E-02	5.73E-01	0.256802463	8.87E-02	5.38E-01
ENSMUSG00000029499	Pxmp2	-0.874779548	8.91E-02	5.74E-01	-0.325757978	8.94E-02	5.41E-01
ENSMUSG00000069049	Eif2s3y	-24.45511109	8.94E-02	5.75E-01	-0.02172038	5.24E-01	9.41E-01
ENSMUSG00000009418	Nav1	0.253025829	8.94E-02	5.75E-01	0.221681571	8.92E-02	5.40E-01
ENSMUSG00000019087	Atp6ap1	-0.274548817	8.97E-02	5.76E-01	-0.235311904	8.95E-02	5.41E-01
ENSMUSG00000026208	Des	1.243568235	8.97E-02	5.76E-01	0.279597482	9.40E-02	5.52E-01
ENSMUSG00000067889	Sptbn2	0.469729428	8.99E-02	5.76E-01	0.315708884	8.94E-02	5.41E-01
ENSMUSG00000020982	Nemf	0.403935122	9.00E-02	5.77E-01	0.296732175	8.96E-02	5.41E-01
ENSMUSG00000052188	Gm14964	2.242017433	9.01E-02	5.77E-01	0.179913646	1.17E-01	NA
ENSMUSG00000020496	Rnf187	-0.256220577	9.01E-02	5.77E-01	-0.223660701	8.99E-02	5.42E-01
ENSMUSG00000032374	Plod2	-0.258321311	9.03E-02	5.78E-01	-0.224970794	9.02E-02	5.43E-01
ENSMUSG00000026974	Zmynd19	0.267090622	9.04E-02	5.78E-01	0.230545276	9.02E-02	5.43E-01
ENSMUSG00000062198	2700097O09Rik	0.407219961	9.04E-02	5.78E-01	0.297615873	9.00E-02	5.42E-01
ENSMUSG00000079505	Gm11131	-2.628793464	9.04E-02	5.78E-01	-0.152358173	1.35E-01	NA
ENSMUSG00000023960	Enpp5	-0.570414866	9.06E-02	5.78E-01	-0.331191813	9.00E-02	5.42E-01
ENSMUSG00000018322	Tomm34	0.305958237	9.06E-02	5.78E-01	0.253218432	9.04E-02	5.43E-01
ENSMUSG00000030846	Tial1	0.30804958	9.06E-02	5.78E-01	0.254355216	9.04E-02	5.43E-01
ENSMUSG00000020844	Nxn	-0.245901707	9.08E-02	5.79E-01	-0.216714968	9.06E-02	5.44E-01
ENSMUSG00000087088	Gm16638	-1.207283492	9.08E-02	5.79E-01	-0.283472346	9.42E-02	5.53E-01
ENSMUSG00000039396	Neil3	0.437074221	9.10E-02	5.79E-01	0.306590922	9.06E-02	5.44E-01
ENSMUSG00000048373	Fgfbp1	-0.95888175	9.13E-02	5.80E-01	-0.313840813	9.23E-02	5.48E-01
ENSMUSG00000033684	Qsox1	-0.306368845	9.16E-02	5.81E-01	-0.253180559	9.14E-02	5.46E-01
ENSMUSG00000052539	Magi3	0.36770586	9.17E-02	5.81E-01	0.282276309	9.14E-02	5.46E-01
ENSMUSG00000009471	Myod1	1.051856098	9.17E-02	5.81E-01	0.301998875	9.33E-02	5.51E-01
ENSMUSG00000000435	Myf5	1.576243903	9.18E-02	5.81E-01	0.236835539	1.02E-01	5.74E-01
ENSMUSG00000090063	Dlx6os1	-0.923923751	9.20E-02	5.82E-01	-0.317001856	9.24E-02	5.49E-01
ENSMUSG00000055193	Klk15	1.647771931	9.20E-02	5.82E-01	0.229549938	1.04E-01	5.78E-01
ENSMUSG00000020790	Ankfy1	-0.235637761	9.21E-02	5.82E-01	-0.209516	9.19E-02	5.47E-01
ENSMUSG00000042208	0610010F05Rik	0.350639107	9.21E-02	5.82E-01	0.274819672	9.18E-02	5.47E-01
ENSMUSG00000015522	Arnt	-0.255463771	9.21E-02	5.82E-01	-0.222807751	9.19E-02	5.47E-01
ENSMUSG00000021998	Lcp1	-0.370399061	9.22E-02	5.82E-01	-0.283175049	9.18E-02	5.47E-01
ENSMUSG00000022722	Arl6	0.320349528	9.23E-02	5.82E-01	0.260317984	9.20E-02	5.47E-01
ENSMUSG00000029648	Flt1	-0.388528314	9.23E-02	5.83E-01	-0.290167699	9.18E-02	5.47E-01
ENSMUSG00000022351	Sqle	-0.265295451	9.23E-02	5.83E-01	-0.229056251	9.21E-02	5.47E-01
ENSMUSG00000026308	Klhl30	0.997840175	9.25E-02	5.83E-01	0.307697767	9.40E-02	5.52E-01
ENSMUSG00000047996	Prrg1	-0.481670864	9.27E-02	5.84E-01	-0.316410983	9.22E-02	5.48E-01
ENSMUSG00000084099	Gm12929	-0.375455277	9.28E-02	5.84E-01	-0.284931871	9.25E-02	5.49E-01
ENSMUSG00000090659	Zfp493	0.659498911	9.28E-02	5.84E-01	0.333189888	9.23E-02	5.48E-01
ENSMUSG00000037188	Grhl3	-0.342139976	9.30E-02	5.84E-01	-0.270652973	9.26E-02	5.49E-01
ENSMUSG00000020538	Srebf1	-0.247909818	9.31E-02	5.85E-01	-0.217683694	9.29E-02	5.50E-01
ENSMUSG00000007867	Ift43	-0.382368972	9.32E-02	5.85E-01	-0.287454731	9.28E-02	5.49E-01
ENSMUSG00000015396	Cd83	0.621889333	9.32E-02	5.85E-01	0.332266318	9.25E-02	5.49E-01
ENSMUSG00000055368	Slc6a2	2.058120784	9.33E-02	5.85E-01	0.190236121	1.17E-01	NA
ENSMUSG00000032525	Nktr	0.517982837	9.33E-02	5.85E-01	0.322643691	9.26E-02	5.49E-01
ENSMUSG00000004054	Map3k11	0.344369292	9.34E-02	5.85E-01	0.271545116	9.31E-02	5.50E-01
ENSMUSG00000065952	C330021F23Rik	1.259284807	9.34E-02	5.86E-01	0.273425884	9.81E-02	5.63E-01
ENSMUSG00000061576	Dpp6	-0.553187412	9.37E-02	5.86E-01	-0.326866558	9.30E-02	5.50E-01
ENSMUSG00000056268	Dennd1b	0.430546311	9.37E-02	5.87E-01	0.303202114	9.32E-02	5.51E-01
ENSMUSG00000034333	Zbed4	0.284065851	9.37E-02	5.87E-01	0.240120599	9.35E-02	5.51E-01
ENSMUSG00000025050	Pcgf6	0.368527614	9.37E-02	5.87E-01	0.281787498	9.34E-02	5.51E-01
ENSMUSG00000040813	Tex264	-0.379873849	9.38E-02	5.87E-01	-0.286220503	9.35E-02	5.51E-01
ENSMUSG00000030641	Ddias	0.359344205	9.39E-02	5.87E-01	0.277920621	9.36E-02	5.51E-01
ENSMUSG00000019810	Fuca2	-0.394499296	9.41E-02	5.87E-01	-0.291499858	9.36E-02	5.51E-01
ENSMUSG00000041329	Atp1b2	-0.672822863	9.41E-02	5.87E-01	-0.331985627	9.35E-02	5.51E-01
ENSMUSG00000097023	AI854517	-1.677425755	9.41E-02	5.87E-01	-0.224122318	1.06E-01	5.84E-01
ENSMUSG00000020902	Ntn1	-0.408823638	9.41E-02	5.87E-01	-0.296375715	9.37E-02	5.51E-01
ENSMUSG00000000567	Sox9	0.524011237	9.41E-02	5.87E-01	0.322904618	9.35E-02	5.51E-01
ENSMUSG00000038244	Mical2	-0.934506616	9.43E-02	5.88E-01	-0.31289279	9.49E-02	5.54E-01
ENSMUSG00000030474	Siglece	-2.377876496	9.43E-02	5.88E-01	-0.165472048	1.29E-01	NA
ENSMUSG00000025912	Mybl1	0.597139106	9.43E-02	5.88E-01	0.329837182	9.38E-02	5.52E-01
ENSMUSG00000060548	Tnfrsf19	-0.250047716	9.44E-02	5.88E-01	-0.218882448	9.42E-02	5.52E-01
ENSMUSG00000030737	Slco2b1	-0.57605582	9.45E-02	5.88E-01	-0.328274817	9.39E-02	5.52E-01
ENSMUSG00000037257	Aagab	0.276296433	9.46E-02	5.89E-01	0.235324487	9.44E-02	5.53E-01
ENSMUSG00000020542	Myocd	-0.499179256	9.47E-02	5.89E-01	-0.318465433	9.42E-02	5.52E-01
ENSMUSG00000040964	Arhgef10l	0.308395252	9.47E-02	5.89E-01	0.253420326	9.45E-02	5.53E-01
ENSMUSG00000053214	Gm9899	-0.885116961	9.48E-02	5.89E-01	-0.317484173	9.53E-02	5.55E-01
ENSMUSG00000034317	Trim59	0.236945505	9.49E-02	5.89E-01	0.210001679	9.48E-02	5.54E-01
ENSMUSG00000053819	Camk2d	-0.353757234	9.52E-02	5.90E-01	-0.27503037	9.49E-02	5.54E-01
ENSMUSG00000020142	Slc1a4	-0.346173416	9.53E-02	5.90E-01	-0.271681082	9.49E-02	5.54E-01
ENSMUSG00000030075	Cntn3	-0.676646644	9.53E-02	5.90E-01	-0.330605127	9.49E-02	5.54E-01
ENSMUSG00000021798	Ldb3	1.489668054	9.55E-02	5.91E-01	0.241644618	1.05E-01	5.81E-01
ENSMUSG00000014599	Csf1	-0.474518483	9.56E-02	5.91E-01	-0.31307315	9.51E-02	5.55E-01
ENSMUSG00000036743	Psma8	-1.761316812	9.60E-02	5.92E-01	-0.213607909	1.10E-01	NA
ENSMUSG00000023994	Nfya	0.258026208	9.60E-02	5.92E-01	0.223772193	9.58E-02	5.57E-01
ENSMUSG00000058975	Kcnc1	0.825813384	9.61E-02	5.92E-01	0.321620271	9.61E-02	5.58E-01
ENSMUSG00000070498	Tmem132b	-1.398450231	9.64E-02	5.93E-01	-0.251299485	1.04E-01	5.79E-01
ENSMUSG00000040618	Pck2	-0.459315624	9.65E-02	5.94E-01	-0.309172735	9.59E-02	5.57E-01
ENSMUSG00000021843	Ktn1	0.286421799	9.65E-02	5.94E-01	0.240859611	9.63E-02	5.58E-01
ENSMUSG00000027247	Arhgap1	-0.375875169	9.66E-02	5.94E-01	-0.283516954	9.62E-02	5.58E-01
ENSMUSG00000057777	Mab21l2	-1.405049247	9.67E-02	5.94E-01	-0.249816417	1.05E-01	5.80E-01
ENSMUSG00000089788	Gm16586	0.628527365	9.67E-02	5.94E-01	0.329118058	9.60E-02	5.58E-01
ENSMUSG00000012609	Ttll5	0.326401398	9.67E-02	5.94E-01	0.261979762	9.64E-02	5.59E-01
ENSMUSG00000044393	Dsg2	-0.387203648	9.67E-02	5.94E-01	-0.287694498	9.63E-02	5.58E-01
ENSMUSG00000022763	Aifm3	1.741839531	9.67E-02	5.94E-01	0.214323319	1.11E-01	5.97E-01
ENSMUSG00000021991	Cacna2d3	-0.939213119	9.67E-02	5.94E-01	-0.309221348	9.75E-02	5.61E-01
ENSMUSG00000036446	Lum	-2.243040043	9.67E-02	5.94E-01	-0.167511043	1.31E-01	6.39E-01
ENSMUSG00000026455	Klhl12	0.287778762	9.68E-02	5.94E-01	0.241557682	9.66E-02	5.59E-01
ENSMUSG00000030614	Tmem126b	0.315006228	9.68E-02	5.94E-01	0.256250097	9.66E-02	5.59E-01
ENSMUSG00000083914	Rps18-ps1	-1.21813982	9.70E-02	5.95E-01	-0.273540621	1.02E-01	5.72E-01
ENSMUSG00000062257	Opcml	-1.048057977	9.70E-02	5.95E-01	-0.295507641	9.90E-02	5.65E-01
ENSMUSG00000103677	Pcdhga4	-0.645564936	9.72E-02	5.95E-01	-0.32886275	9.66E-02	5.59E-01
ENSMUSG00000035152	Ap2b1	-0.252060368	9.72E-02	5.95E-01	-0.219721267	9.70E-02	5.60E-01
ENSMUSG00000018166	Erbb3	0.340913128	9.75E-02	5.96E-01	0.26855753	9.72E-02	5.60E-01
ENSMUSG00000029376	Mthfd2l	0.31856243	9.75E-02	5.96E-01	0.257872229	9.72E-02	5.60E-01
ENSMUSG00000024261	Syt4	1.153284685	9.75E-02	5.96E-01	0.281420715	1.01E-01	5.70E-01
ENSMUSG00000050370	Ch25h	-1.141107888	9.75E-02	5.96E-01	-0.283118387	1.01E-01	5.69E-01
ENSMUSG00000031402	Mpp1	-0.290885988	9.75E-02	5.96E-01	-0.243145442	9.73E-02	5.61E-01
ENSMUSG00000009394	Syn2	0.774594814	9.76E-02	5.96E-01	0.32384266	9.76E-02	5.61E-01
ENSMUSG00000031438	Rnf128	-0.411524169	9.77E-02	5.96E-01	-0.29540025	9.72E-02	5.60E-01
ENSMUSG00000069206	Zfp874a	0.472541584	9.81E-02	5.97E-01	0.311058864	9.75E-02	5.61E-01
ENSMUSG00000043252	Tmem64	-0.353023122	9.81E-02	5.98E-01	-0.273674767	9.77E-02	5.62E-01
ENSMUSG00000035455	Fignl1	-0.279527654	9.81E-02	5.98E-01	-0.236497155	9.79E-02	5.62E-01
ENSMUSG00000000690	Hoxb6	1.095749264	9.82E-02	5.98E-01	0.287973723	1.01E-01	5.70E-01
ENSMUSG00000051518	Rps19bp1	0.304757853	9.83E-02	5.98E-01	0.250531192	9.80E-02	5.63E-01
ENSMUSG00000023972	Ptk7	-0.219414368	9.83E-02	5.98E-01	-0.197266157	9.82E-02	5.63E-01
ENSMUSG00000025757	Hspa4l	0.570970021	9.84E-02	5.99E-01	0.324564115	9.78E-02	5.62E-01
ENSMUSG00000020122	Egfr	-0.450148108	9.85E-02	5.99E-01	-0.305779676	9.79E-02	5.62E-01
ENSMUSG00000026727	Rsu1	-0.362831784	9.85E-02	5.99E-01	-0.277596258	9.81E-02	5.63E-01
ENSMUSG00000030029	Lrig1	-0.525263071	9.86E-02	5.99E-01	-0.31971794	9.79E-02	5.62E-01
ENSMUSG00000074676	Foxs1	-3.513763675	9.86E-02	5.99E-01	-0.10621143	1.82E-01	NA
ENSMUSG00000073481	Mar-02	-0.34198271	9.87E-02	5.99E-01	-0.268620858	9.83E-02	5.63E-01
ENSMUSG00000029014	Dnajc2	0.313115893	9.88E-02	5.99E-01	0.25474972	9.85E-02	5.64E-01
ENSMUSG00000026479	Lamc2	-0.299206929	9.88E-02	5.99E-01	-0.247423935	9.86E-02	5.64E-01
ENSMUSG00000029603	Dtx1	-0.56851246	9.88E-02	6.00E-01	-0.324032275	9.82E-02	5.63E-01
ENSMUSG00000023087	Ccrn4l	0.350532129	9.89E-02	6.00E-01	0.272303593	9.86E-02	5.64E-01
ENSMUSG00000021796	Bmpr1a	-0.251731124	9.90E-02	6.00E-01	-0.219212606	9.88E-02	5.65E-01
ENSMUSG00000034610	Zcchc11	0.345707966	9.90E-02	6.00E-01	0.270185316	9.86E-02	5.64E-01
ENSMUSG00000053647	Gper1	-2.145768237	9.90E-02	6.00E-01	-0.176291847	1.27E-01	NA
ENSMUSG00000028641	P3h1	-0.342957877	9.90E-02	6.00E-01	-0.268938047	9.87E-02	5.64E-01
ENSMUSG00000039197	Adk	-0.27762571	9.91E-02	6.00E-01	-0.235171195	9.89E-02	5.65E-01
ENSMUSG00000002885	Adgre5	-0.540779087	9.91E-02	6.00E-01	-0.321210544	9.84E-02	5.64E-01
ENSMUSG00000038415	Foxq1	-0.794744888	9.91E-02	6.00E-01	-0.320831244	9.89E-02	5.65E-01
ENSMUSG00000030909	Anks4b	-1.824915683	9.92E-02	6.00E-01	-0.203141309	1.18E-01	6.12E-01
ENSMUSG00000029217	Tec	0.503439461	9.92E-02	6.00E-01	0.315986466	9.87E-02	5.64E-01
ENSMUSG00000034762	Glis1	0.597364749	9.92E-02	6.00E-01	0.325641	9.86E-02	5.64E-01
ENSMUSG00000062908	Acadm	0.332348864	9.92E-02	6.00E-01	0.264005701	9.90E-02	5.65E-01
ENSMUSG00000069601	Ank3	0.409658292	9.93E-02	6.01E-01	0.294090678	9.88E-02	5.65E-01
ENSMUSG00000039168	Dap	-0.339510681	9.94E-02	6.01E-01	-0.267269844	9.90E-02	5.65E-01
ENSMUSG00000026103	Gls	0.31241946	9.94E-02	6.01E-01	0.254203283	9.92E-02	5.65E-01
ENSMUSG00000024990	Rbp4	0.747276756	9.95E-02	6.01E-01	0.323535093	9.93E-02	5.66E-01
ENSMUSG00000104126	Gm37486	-0.267597178	9.96E-02	6.02E-01	-0.229052228	9.94E-02	5.66E-01
ENSMUSG00000098221	Gm27030	-1.85673137	9.97E-02	6.02E-01	-0.200398447	1.17E-01	NA
ENSMUSG00000040046	Tph1	0.998517206	9.98E-02	6.02E-01	0.29830096	1.01E-01	5.72E-01
ENSMUSG00000022865	Cxadr	-0.24591706	9.98E-02	6.02E-01	-0.215288232	9.96E-02	5.67E-01
ENSMUSG00000062190	Lancl2	-0.24677143	9.98E-02	6.02E-01	-0.215842876	9.97E-02	5.67E-01
ENSMUSG00000049800	Sertad2	-0.262865087	1.00E-01	6.03E-01	-0.226082877	9.98E-02	5.67E-01
ENSMUSG00000024960	Plcb3	-0.426540394	1.00E-01	6.03E-01	-0.298643744	9.97E-02	5.67E-01
ENSMUSG00000000094	Tbx4	-0.510244869	1.00E-01	6.03E-01	-0.3164234	9.96E-02	5.67E-01
ENSMUSG00000031910	Has3	-0.954456482	1.00E-01	6.03E-01	-0.303004148	1.02E-01	5.72E-01
ENSMUSG00000035517	Tdrd7	-0.485797293	1.00E-01	6.03E-01	-0.312211982	9.97E-02	5.67E-01
ENSMUSG00000025237	Parp6	0.6235209	1.00E-01	6.04E-01	0.325530206	9.97E-02	5.67E-01
ENSMUSG00000041481	Serpina3g	-2.306386164	1.01E-01	6.04E-01	-0.164715005	1.32E-01	NA
ENSMUSG00000036896	C1qc	-0.756787001	1.01E-01	6.04E-01	-0.321973933	1.00E-01	5.68E-01
ENSMUSG00000038193	Hand2	0.442652651	1.01E-01	6.04E-01	0.302723442	1.00E-01	5.68E-01
ENSMUSG00000103622	Gm38391	-0.711877645	1.01E-01	6.05E-01	-0.324020102	1.00E-01	5.69E-01
ENSMUSG00000018774	Cd68	-0.704302686	1.01E-01	6.05E-01	-0.324313025	1.00E-01	5.69E-01
ENSMUSG00000041445	Mmrn2	-0.467186719	1.01E-01	6.05E-01	-0.308242827	1.00E-01	5.69E-01
ENSMUSG00000024851	Pitpnm1	0.386270148	1.01E-01	6.06E-01	0.285418824	1.01E-01	5.70E-01
ENSMUSG00000069917	Hba-a2	-2.564806847	1.01E-01	6.06E-01	-0.142303676	1.51E-01	6.76E-01
ENSMUSG00000050447	Lypd6	0.410860406	1.01E-01	6.06E-01	0.29352565	1.01E-01	5.70E-01
ENSMUSG00000025064	Col17a1	-0.610132881	1.01E-01	6.06E-01	-0.324397548	1.01E-01	5.69E-01
ENSMUSG00000039841	Zfp800	0.421179924	1.01E-01	6.06E-01	0.296456269	1.01E-01	5.70E-01
ENSMUSG00000061046	Haghl	-0.478735826	1.02E-01	6.07E-01	-0.310119667	1.01E-01	5.70E-01
ENSMUSG00000053835	H2-T24	1.367586524	1.02E-01	6.07E-01	0.249162116	1.09E-01	5.90E-01
ENSMUSG00000020097	Sgpl1	-0.231488953	1.02E-01	6.08E-01	-0.205314613	1.02E-01	5.72E-01
ENSMUSG00000078866	Gm14420	0.733793611	1.02E-01	6.08E-01	0.321901865	1.02E-01	5.72E-01
ENSMUSG00000107276	RP24-535K22.2	1.512027923	1.02E-01	6.08E-01	0.232558508	1.12E-01	5.98E-01
ENSMUSG00000015968	Cacna1d	-0.569203478	1.02E-01	6.08E-01	-0.32157251	1.01E-01	5.71E-01
ENSMUSG00000067071	Hes6	0.285652144	1.02E-01	6.08E-01	0.239156648	1.02E-01	5.73E-01
ENSMUSG00000051041	Olfml1	-0.310326498	1.02E-01	6.08E-01	-0.252404055	1.02E-01	5.73E-01
ENSMUSG00000026049	Tex30	0.349792213	1.02E-01	6.08E-01	0.270836535	1.02E-01	5.73E-01
ENSMUSG00000020740	Gga3	0.349232512	1.02E-01	6.09E-01	0.270595078	1.02E-01	5.73E-01
ENSMUSG00000032076	Cadm1	0.258547636	1.02E-01	6.09E-01	0.222998252	1.02E-01	5.73E-01
ENSMUSG00000029267	Mtf2	0.247037718	1.02E-01	6.09E-01	0.215646462	1.02E-01	5.73E-01
ENSMUSG00000059555	Tor4a	-0.599417161	1.02E-01	6.09E-01	-0.322998712	1.02E-01	5.72E-01
ENSMUSG00000004231	Pax2	-3.317105633	1.02E-01	6.09E-01	-0.10627994	1.89E-01	7.34E-01
ENSMUSG00000066647	Gm5113	0.46427324	1.02E-01	6.09E-01	0.30659716	1.02E-01	5.73E-01
ENSMUSG00000020986	Sec23a	-0.264177007	1.02E-01	6.09E-01	-0.226438073	1.02E-01	5.74E-01
ENSMUSG00000045464	2810002D19Rik	-0.441165146	1.02E-01	6.09E-01	-0.301228034	1.02E-01	5.73E-01
ENSMUSG00000079164	Tlr5	-0.706136497	1.03E-01	6.10E-01	-0.32241904	1.02E-01	5.74E-01
ENSMUSG00000029168	Dpysl5	0.34740473	1.03E-01	6.11E-01	0.269575176	1.02E-01	5.74E-01
ENSMUSG00000022892	App	-0.363304796	1.03E-01	6.11E-01	-0.276132614	1.02E-01	5.74E-01
ENSMUSG00000029022	Miip	0.432808018	1.03E-01	6.11E-01	0.298859438	1.02E-01	5.74E-01
ENSMUSG00000029569	Tmem168	-0.31350643	1.03E-01	6.11E-01	-0.253780504	1.03E-01	5.75E-01
ENSMUSG00000072919	Noxred1	1.693313971	1.03E-01	6.11E-01	0.212538473	1.17E-01	NA
ENSMUSG00000045639	Zfp629	0.333531722	1.03E-01	6.11E-01	0.26338619	1.03E-01	5.75E-01
ENSMUSG00000020251	Glt8d2	-0.519688934	1.03E-01	6.12E-01	-0.315574004	1.03E-01	5.75E-01
ENSMUSG00000049796	Crh	-3.242263567	1.03E-01	6.12E-01	-0.111224464	1.80E-01	7.21E-01
ENSMUSG00000050229	Pigm	-0.336826664	1.03E-01	6.12E-01	-0.264771379	1.03E-01	5.76E-01
ENSMUSG00000070942	Il1rl2	-0.549750887	1.03E-01	6.12E-01	-0.318799796	1.03E-01	5.75E-01
ENSMUSG00000022225	Cma1	-2.861598749	1.03E-01	6.12E-01	-0.129208521	1.61E-01	NA
ENSMUSG00000020023	Tmcc3	-0.471136747	1.04E-01	6.13E-01	-0.307331421	1.03E-01	5.76E-01
ENSMUSG00000032854	Ugt8a	-1.017694476	1.04E-01	6.13E-01	-0.291244036	1.05E-01	5.81E-01
ENSMUSG00000057762	Gm6169	-0.473696435	1.04E-01	6.13E-01	-0.307775074	1.03E-01	5.76E-01
ENSMUSG00000030748	Il4ra	-0.455784675	1.04E-01	6.13E-01	-0.303940715	1.03E-01	5.77E-01
ENSMUSG00000068566	Myadm	-0.532951671	1.04E-01	6.14E-01	-0.31666827	1.03E-01	5.77E-01
ENSMUSG00000035597	Prpf39	0.459370204	1.04E-01	6.14E-01	0.304664819	1.03E-01	5.77E-01
ENSMUSG00000020493	Prr11	0.283617901	1.04E-01	6.15E-01	0.237519453	1.04E-01	5.78E-01
ENSMUSG00000072714	Rpl21-ps4	-3.029413682	1.04E-01	6.15E-01	-0.123062455	1.63E-01	NA
ENSMUSG00000029474	Rnf34	0.252222567	1.04E-01	6.15E-01	0.218602204	1.04E-01	5.79E-01
ENSMUSG00000064373	Sepp1	-0.462806483	1.04E-01	6.15E-01	-0.30513221	1.04E-01	5.78E-01
ENSMUSG00000041733	Coq5	0.27793777	1.04E-01	6.15E-01	0.234200517	1.04E-01	5.79E-01
ENSMUSG00000033715	Akr1c14	-2.31974702	1.05E-01	6.15E-01	-0.157953359	1.39E-01	6.54E-01
ENSMUSG00000096054	Syne1	0.631680816	1.05E-01	6.15E-01	0.321867913	1.04E-01	5.78E-01
ENSMUSG00000021453	Gadd45g	0.703618331	1.05E-01	6.15E-01	0.320690034	1.04E-01	5.78E-01
ENSMUSG00000020717	Pecam1	-0.331889382	1.05E-01	6.15E-01	-0.262115173	1.04E-01	5.79E-01
ENSMUSG00000001506	Col1a1	-1.53311099	1.05E-01	6.15E-01	-0.225017369	1.16E-01	6.10E-01
ENSMUSG00000042256	Ptchd4	-0.707876378	1.05E-01	6.15E-01	-0.320133461	1.04E-01	5.79E-01
ENSMUSG00000021900	Btd	-0.427339815	1.05E-01	6.16E-01	-0.296448025	1.04E-01	5.79E-01
ENSMUSG00000032135	Mcam	-0.449970872	1.05E-01	6.16E-01	-0.302120269	1.04E-01	5.79E-01
ENSMUSG00000000901	Mmp11	-0.270660504	1.05E-01	6.16E-01	-0.229872238	1.05E-01	5.80E-01
ENSMUSG00000045005	Fzd5	0.643381847	1.05E-01	6.16E-01	0.321405978	1.04E-01	5.79E-01
ENSMUSG00000038550	Ciart	0.727441735	1.05E-01	6.16E-01	0.318858805	1.05E-01	5.80E-01
ENSMUSG00000040738	Ints8	0.324385832	1.05E-01	6.16E-01	0.258486191	1.05E-01	5.80E-01
ENSMUSG00000041268	Dmxl2	0.43536114	1.05E-01	6.17E-01	0.298262705	1.05E-01	5.80E-01
ENSMUSG00000001156	Mxd1	0.299620674	1.05E-01	6.17E-01	0.245999262	1.05E-01	5.81E-01
ENSMUSG00000050368	Hoxd10	0.533368326	1.05E-01	6.17E-01	0.315705225	1.05E-01	5.80E-01
ENSMUSG00000044912	Syt16	-0.567114415	1.05E-01	6.17E-01	-0.318547193	1.05E-01	5.80E-01
ENSMUSG00000022385	Gtse1	0.320322219	1.05E-01	6.17E-01	0.256427287	1.05E-01	5.81E-01
ENSMUSG00000021711	Trappc13	0.247946268	1.05E-01	6.17E-01	0.215713838	1.05E-01	5.81E-01
ENSMUSG00000046768	Rhoj	-0.54566493	1.06E-01	6.18E-01	-0.316735907	1.05E-01	5.80E-01
ENSMUSG00000073295	Nudt11	0.353153123	1.06E-01	6.18E-01	0.270884599	1.06E-01	5.82E-01
ENSMUSG00000031380	Figf	0.52316983	1.06E-01	6.18E-01	0.314033958	1.05E-01	5.81E-01
ENSMUSG00000019851	Perp	-0.350798704	1.06E-01	6.19E-01	-0.269889105	1.06E-01	5.82E-01
ENSMUSG00000005103	Wdr1	-0.27783702	1.06E-01	6.19E-01	-0.233829869	1.06E-01	5.82E-01
ENSMUSG00000061758	Akr1b10	0.418870854	1.06E-01	6.19E-01	0.293379425	1.06E-01	5.82E-01
ENSMUSG00000019889	Ptprk	0.295682992	1.06E-01	6.19E-01	0.243717638	1.06E-01	5.82E-01
ENSMUSG00000047992	Fam69c	-1.866214937	1.06E-01	6.19E-01	-0.191000546	1.28E-01	6.33E-01
ENSMUSG00000020074	Ccar1	0.365918326	1.06E-01	6.19E-01	0.275862747	1.06E-01	5.82E-01
ENSMUSG00000063171	Rps4l	-0.35844422	1.06E-01	6.19E-01	-0.272873247	1.06E-01	5.82E-01
ENSMUSG00000081262	Gm12261	-0.62893974	1.06E-01	6.19E-01	-0.320186081	1.06E-01	5.82E-01
ENSMUSG00000032064	Dixdc1	0.35901068	1.07E-01	6.20E-01	0.273030558	1.06E-01	5.83E-01
ENSMUSG00000014603	Alx3	0.502482943	1.07E-01	6.20E-01	0.310799311	1.06E-01	5.83E-01
ENSMUSG00000022629	Kif21a	0.450861546	1.07E-01	6.20E-01	0.301186778	1.06E-01	5.83E-01
ENSMUSG00000058248	Kcnh1	0.417874351	1.07E-01	6.20E-01	0.292793021	1.06E-01	5.83E-01
ENSMUSG00000055745	Ldoc1l	-0.243556643	1.07E-01	6.20E-01	-0.212655565	1.07E-01	5.84E-01
ENSMUSG00000035129	Gm6781	-0.324836222	1.07E-01	6.20E-01	-0.258139401	1.06E-01	5.84E-01
ENSMUSG00000021918	Nek4	0.325329183	1.07E-01	6.21E-01	0.258348652	1.07E-01	5.84E-01
ENSMUSG00000027086	Fastkd1	0.343004903	1.07E-01	6.21E-01	0.266198133	1.07E-01	5.84E-01
ENSMUSG00000034764	1700006J14Rik	1.524508071	1.07E-01	6.21E-01	0.225301539	1.18E-01	6.13E-01
ENSMUSG00000016206	H2-M3	-1.219261582	1.07E-01	6.21E-01	-0.261242994	1.12E-01	5.99E-01
ENSMUSG00000022174	Dad1	-0.367760019	1.07E-01	6.22E-01	-0.276081163	1.07E-01	5.85E-01
ENSMUSG00000025650	Col7a1	-0.735044511	1.07E-01	6.22E-01	-0.316059093	1.07E-01	5.85E-01
ENSMUSG00000041420	Meis3	0.323603996	1.07E-01	6.22E-01	0.257379635	1.07E-01	5.85E-01
ENSMUSG00000022146	Osmr	-1.254268341	1.07E-01	6.22E-01	-0.256509117	1.12E-01	6.00E-01
ENSMUSG00000070544	Top1	0.310594889	1.07E-01	6.22E-01	0.251072676	1.07E-01	5.85E-01
ENSMUSG00000014075	Tctex1d2	0.414136325	1.08E-01	6.22E-01	0.291314148	1.07E-01	5.85E-01
ENSMUSG00000019997	Ctgf	-0.644650714	1.08E-01	6.23E-01	-0.318941811	1.07E-01	5.85E-01
ENSMUSG00000021242	Npc2	-0.302760079	1.08E-01	6.23E-01	-0.247019108	1.07E-01	5.86E-01
ENSMUSG00000033102	Cdc14b	0.364062905	1.08E-01	6.23E-01	0.274527534	1.07E-01	5.86E-01
ENSMUSG00000026814	Eng	-0.427739816	1.08E-01	6.23E-01	-0.295001951	1.07E-01	5.86E-01
ENSMUSG00000034252	Senp6	0.308524051	1.08E-01	6.23E-01	0.249943127	1.07E-01	5.86E-01
ENSMUSG00000001493	Meox1	1.547960297	1.08E-01	6.23E-01	0.219873141	1.20E-01	6.18E-01
ENSMUSG00000037762	Slc16a9	-0.677546785	1.08E-01	6.24E-01	-0.317943835	1.08E-01	5.87E-01
ENSMUSG00000026100	Mstn	1.653602556	1.08E-01	6.24E-01	0.210786016	1.22E-01	6.21E-01
ENSMUSG00000018451	6330403K07Rik	-0.261497384	1.08E-01	6.24E-01	-0.223742848	1.08E-01	5.87E-01
ENSMUSG00000033450	Tagap	-1.390658293	1.08E-01	6.24E-01	-0.238293677	1.16E-01	6.09E-01
ENSMUSG00000032527	Pccb	-0.34910854	1.08E-01	6.24E-01	-0.268403447	1.08E-01	5.87E-01
ENSMUSG00000026944	Abca2	0.326738906	1.08E-01	6.24E-01	0.258587197	1.08E-01	5.87E-01
ENSMUSG00000040287	Stac3	1.710320759	1.08E-01	6.24E-01	0.203961805	1.24E-01	6.25E-01
ENSMUSG00000034324	Tmem132c	-0.410613751	1.08E-01	6.24E-01	-0.290008723	1.08E-01	5.87E-01
ENSMUSG00000046718	Bst2	-0.781591587	1.08E-01	6.24E-01	-0.311667323	1.08E-01	5.88E-01
ENSMUSG00000001349	Cnn1	-2.831995657	1.08E-01	6.24E-01	-0.123057608	1.72E-01	7.10E-01
ENSMUSG00000037628	Cdkn3	-0.382069148	1.08E-01	6.24E-01	-0.280818177	1.08E-01	5.87E-01
ENSMUSG00000044528	Tram1l1	-0.337236757	1.09E-01	6.25E-01	-0.263208144	1.08E-01	5.88E-01
ENSMUSG00000028745	Capzb	-0.27985642	1.09E-01	6.25E-01	-0.23442044	1.08E-01	5.88E-01
ENSMUSG00000026989	Dapl1	0.667227615	1.09E-01	6.25E-01	0.31771344	1.08E-01	5.88E-01
ENSMUSG00000013584	Aldh1a2	0.531910978	1.09E-01	6.25E-01	0.313098713	1.08E-01	5.87E-01
ENSMUSG00000020385	Clk4	0.450284443	1.09E-01	6.26E-01	0.299804245	1.08E-01	5.88E-01
ENSMUSG00000032327	Stra6	0.279934492	1.09E-01	6.26E-01	0.234396734	1.09E-01	5.89E-01
ENSMUSG00000043219	Hoxa6	1.36346371	1.09E-01	6.26E-01	0.240769985	1.16E-01	6.10E-01
ENSMUSG00000019432	Ddx39b	-0.212440007	1.09E-01	6.26E-01	-0.191045647	1.09E-01	5.90E-01
ENSMUSG00000046191	Pcdhb20	-0.641070229	1.09E-01	6.26E-01	-0.317741002	1.08E-01	5.89E-01
ENSMUSG00000033059	Pygb	-0.263246581	1.09E-01	6.26E-01	-0.224610769	1.09E-01	5.90E-01
ENSMUSG00000068040	Tm9sf4	-0.263461151	1.09E-01	6.27E-01	-0.224731142	1.09E-01	5.90E-01
ENSMUSG00000021759	Ppap2a	-0.424980627	1.09E-01	6.27E-01	-0.293468943	1.09E-01	5.89E-01
ENSMUSG00000082319	Gm8822	-0.280980974	1.09E-01	6.27E-01	-0.234905634	1.09E-01	5.90E-01
ENSMUSG00000044667	Lppr4	-1.848402383	1.10E-01	6.28E-01	-0.190846457	1.28E-01	NA
ENSMUSG00000026109	Tmeff2	0.922760229	1.10E-01	6.28E-01	0.295581597	1.11E-01	5.95E-01
ENSMUSG00000085180	AI838599	2.211693319	1.10E-01	6.29E-01	0.162273014	1.41E-01	NA
ENSMUSG00000025255	Zfhx4	-0.445788145	1.10E-01	6.29E-01	-0.298302183	1.09E-01	5.91E-01
ENSMUSG00000038732	Mboat1	-0.490627033	1.10E-01	6.30E-01	-0.306588221	1.10E-01	5.92E-01
ENSMUSG00000038668	Lpar1	-0.349959127	1.10E-01	6.30E-01	-0.26805056	1.10E-01	5.92E-01
ENSMUSG00000024293	Esco1	0.532619517	1.10E-01	6.30E-01	0.311915612	1.10E-01	5.92E-01
ENSMUSG00000029659	Medag	-1.092074252	1.10E-01	6.30E-01	-0.273651456	1.14E-01	6.02E-01
ENSMUSG00000037138	Aff3	-0.300333931	1.10E-01	6.30E-01	-0.245088016	1.10E-01	5.94E-01
ENSMUSG00000039376	Synpo2l	1.055163407	1.11E-01	6.31E-01	0.278133219	1.13E-01	6.01E-01
ENSMUSG00000029513	Prkab1	-0.252390723	1.11E-01	6.31E-01	-0.217653454	1.11E-01	5.95E-01
ENSMUSG00000073609	D2hgdh	0.681731857	1.11E-01	6.32E-01	0.315226396	1.10E-01	5.94E-01
ENSMUSG00000034744	Nagk	-0.422061419	1.11E-01	6.32E-01	-0.291833003	1.10E-01	5.94E-01
ENSMUSG00000032846	Zswim6	0.321373218	1.11E-01	6.32E-01	0.255265648	1.11E-01	5.95E-01
ENSMUSG00000037990	Sh3rf3	-1.008156902	1.11E-01	6.33E-01	-0.283518629	1.13E-01	6.01E-01
ENSMUSG00000035504	Reep6	-0.525709205	1.11E-01	6.33E-01	-0.31050047	1.11E-01	5.95E-01
ENSMUSG00000073207	Ccdc160	0.944515938	1.11E-01	6.33E-01	0.291310595	1.12E-01	6.00E-01
ENSMUSG00000002944	Cd36	-1.004807772	1.12E-01	6.34E-01	-0.283465018	1.13E-01	6.02E-01
ENSMUSG00000021270	Hsp90aa1	0.276676232	1.12E-01	6.34E-01	0.231974204	1.11E-01	5.97E-01
ENSMUSG00000019909	Fam162b	0.669945624	1.12E-01	6.35E-01	0.314343111	1.12E-01	5.98E-01
ENSMUSG00000020228	Helb	-0.327135511	1.12E-01	6.36E-01	-0.25755018	1.12E-01	5.98E-01
ENSMUSG00000024030	Abcg1	-0.382557756	1.12E-01	6.36E-01	-0.279352878	1.12E-01	5.98E-01
ENSMUSG00000001552	Jup	-0.240500936	1.12E-01	6.36E-01	-0.209836534	1.12E-01	5.99E-01
ENSMUSG00000072980	Oip5	0.342562167	1.12E-01	6.36E-01	0.26422627	1.12E-01	5.99E-01
ENSMUSG00000039982	Dtx4	0.254697985	1.12E-01	6.36E-01	0.218819898	1.12E-01	5.99E-01
ENSMUSG00000017561	Crlf3	0.299682492	1.12E-01	6.36E-01	0.244257347	1.12E-01	5.99E-01
ENSMUSG00000030824	Nucb1	-0.305486397	1.13E-01	6.37E-01	-0.247161104	1.12E-01	5.99E-01
ENSMUSG00000039809	Gabbr2	-3.107132795	1.13E-01	6.37E-01	-0.113636259	1.82E-01	NA
ENSMUSG00000026080	Chst10	-0.304201696	1.13E-01	6.37E-01	-0.246463556	1.12E-01	6.00E-01
ENSMUSG00000029598	Plbd2	-0.287389556	1.13E-01	6.37E-01	-0.237675733	1.12E-01	6.00E-01
ENSMUSG00000066180	Gm10155	-1.140704023	1.13E-01	6.37E-01	-0.264764618	1.16E-01	6.09E-01
ENSMUSG00000018765	Fxr2	0.299574153	1.13E-01	6.37E-01	0.244084288	1.13E-01	6.00E-01
ENSMUSG00000032911	Cspg4	-0.596814223	1.13E-01	6.37E-01	-0.313966639	1.12E-01	5.99E-01
ENSMUSG00000073591	Pcdhb22	-0.543745428	1.13E-01	6.38E-01	-0.310944483	1.12E-01	6.00E-01
ENSMUSG00000078429	Ctdsp2	-0.211045873	1.13E-01	6.38E-01	-0.189601329	1.13E-01	6.01E-01
ENSMUSG00000021033	Gstz1	-0.380337632	1.13E-01	6.38E-01	-0.278249397	1.13E-01	6.00E-01
ENSMUSG00000018659	Pnpo	0.329377695	1.13E-01	6.38E-01	0.25824562	1.13E-01	6.01E-01
ENSMUSG00000031698	Mylk3	0.582886235	1.14E-01	6.39E-01	0.312762011	1.13E-01	6.01E-01
ENSMUSG00000026950	Neb	1.310816929	1.14E-01	6.39E-01	0.241847675	1.20E-01	6.19E-01
ENSMUSG00000026743	Mllt10	0.332786178	1.14E-01	6.39E-01	0.259646378	1.13E-01	6.01E-01
ENSMUSG00000061535	C1qtnf7	-0.453489198	1.14E-01	6.39E-01	-0.297761379	1.13E-01	6.01E-01
ENSMUSG00000023800	Tiam2	-0.568269114	1.14E-01	6.40E-01	-0.311995163	1.13E-01	6.01E-01
ENSMUSG00000040703	Cyp2s1	-0.636302434	1.14E-01	6.40E-01	-0.313294271	1.13E-01	6.02E-01
ENSMUSG00000060591	Ifitm2	-0.251137187	1.14E-01	6.40E-01	-0.216344563	1.14E-01	6.02E-01
ENSMUSG00000077450	Rab11b	-0.24371341	1.14E-01	6.40E-01	-0.211639599	1.14E-01	6.03E-01
ENSMUSG00000040187	Arntl2	1.336752103	1.14E-01	6.40E-01	0.238772234	1.21E-01	6.20E-01
ENSMUSG00000060419	Rps16-ps2	-0.338585193	1.14E-01	6.40E-01	-0.262005085	1.14E-01	6.02E-01
ENSMUSG00000013622	Atraid	-0.356933297	1.14E-01	6.40E-01	-0.269410881	1.14E-01	6.02E-01
ENSMUSG00000083307	AA414768	-1.113272163	1.14E-01	6.40E-01	-0.266588434	1.18E-01	6.13E-01
ENSMUSG00000050222	Il17d	-0.548823103	1.14E-01	6.40E-01	-0.310386268	1.14E-01	6.02E-01
ENSMUSG00000106928	RP23-26P10.1	0.971508916	1.14E-01	6.40E-01	0.284628664	1.16E-01	6.08E-01
ENSMUSG00000032009	Sesn3	-0.255875009	1.14E-01	6.41E-01	-0.219212666	1.14E-01	6.03E-01
ENSMUSG00000097918	Ascl5	-2.29136975	1.15E-01	6.42E-01	-0.154289401	1.47E-01	NA
ENSMUSG00000033022	Cdo1	-0.473374801	1.15E-01	6.42E-01	-0.300978368	1.14E-01	6.04E-01
ENSMUSG00000054051	Ercc6	0.416090295	1.15E-01	6.42E-01	0.288360576	1.14E-01	6.04E-01
ENSMUSG00000005802	Slc30a4	-0.250240369	1.15E-01	6.42E-01	-0.215635218	1.15E-01	6.05E-01
ENSMUSG00000042605	Atxn2	0.327867699	1.15E-01	6.43E-01	0.257074136	1.15E-01	6.05E-01
ENSMUSG00000029759	Pon3	-0.653504245	1.15E-01	6.43E-01	-0.312061038	1.15E-01	6.05E-01
ENSMUSG00000086825	Gm15675	1.490190271	1.15E-01	6.43E-01	0.220385195	1.26E-01	6.29E-01
ENSMUSG00000059751	Rps3a3	-1.380119601	1.15E-01	6.44E-01	-0.23127439	1.24E-01	6.25E-01
ENSMUSG00000048216	Gpr85	-0.404332647	1.15E-01	6.44E-01	-0.28480466	1.15E-01	6.06E-01
ENSMUSG00000025579	Gaa	-0.468572237	1.15E-01	6.44E-01	-0.299727393	1.15E-01	6.05E-01
ENSMUSG00000028456	Unc13b	0.352304514	1.15E-01	6.44E-01	0.267110526	1.15E-01	6.06E-01
ENSMUSG00000021340	Gpld1	-0.524581239	1.15E-01	6.44E-01	-0.307310446	1.15E-01	6.06E-01
ENSMUSG00000043889	Gm8399	-0.297217581	1.16E-01	6.44E-01	-0.242197144	1.15E-01	6.07E-01
ENSMUSG00000106951	RP23-134H19.3	-0.69520822	1.16E-01	6.45E-01	-0.310050907	1.15E-01	6.07E-01
ENSMUSG00000063952	Brpf3	0.434704201	1.16E-01	6.45E-01	0.292565435	1.15E-01	6.06E-01
ENSMUSG00000079481	Nhsl2	-0.276347936	1.16E-01	6.45E-01	-0.230918793	1.16E-01	6.07E-01
ENSMUSG00000042428	Mgat3	0.29881321	1.16E-01	6.45E-01	0.242892011	1.16E-01	6.08E-01
ENSMUSG00000044338	Aplnr	-0.529448365	1.16E-01	6.46E-01	-0.30749343	1.15E-01	6.07E-01
ENSMUSG00000002459	Rgs20	2.131962655	1.16E-01	6.46E-01	0.162654661	1.46E-01	NA
ENSMUSG00000033590	Myo5c	0.85807699	1.16E-01	6.46E-01	0.295698978	1.17E-01	6.11E-01
ENSMUSG00000033170	Card10	0.351743116	1.16E-01	6.46E-01	0.266582608	1.16E-01	6.08E-01
ENSMUSG00000029061	Mmp23	-0.657988879	1.16E-01	6.46E-01	-0.310900501	1.16E-01	6.08E-01
ENSMUSG00000038403	Hfe2	1.555104689	1.17E-01	6.47E-01	0.211374011	1.29E-01	6.35E-01
ENSMUSG00000030592	Ryr1	0.85175313	1.17E-01	6.47E-01	0.296185214	1.17E-01	6.11E-01
ENSMUSG00000095180	Rhox5	-1.136583346	1.17E-01	6.47E-01	-0.260713533	1.21E-01	6.19E-01
ENSMUSG00000028086	Fbxw7	0.385180334	1.17E-01	6.47E-01	0.278413672	1.16E-01	6.09E-01
ENSMUSG00000031274	Col4a5	-0.287045448	1.17E-01	6.47E-01	-0.236582906	1.16E-01	6.10E-01
ENSMUSG00000030376	Slc8a2	-0.368900089	1.17E-01	6.48E-01	-0.272726072	1.17E-01	6.10E-01
ENSMUSG00000005686	Ampd3	-0.941395888	1.17E-01	6.48E-01	-0.285147529	1.18E-01	6.14E-01
ENSMUSG00000005873	Reep5	-0.287042593	1.17E-01	6.48E-01	-0.236463448	1.17E-01	6.11E-01
ENSMUSG00000019779	Frk	-0.352853203	1.17E-01	6.48E-01	-0.266665278	1.17E-01	6.11E-01
ENSMUSG00000030313	Dennd5b	0.303478788	1.17E-01	6.49E-01	0.244876365	1.17E-01	6.11E-01
ENSMUSG00000022887	Masp1	0.292465523	1.17E-01	6.49E-01	0.23926635	1.17E-01	6.12E-01
ENSMUSG00000071984	Fndc1	-0.959907274	1.18E-01	6.49E-01	-0.282385357	1.19E-01	6.16E-01
ENSMUSG00000035944	Ttc38	-0.362430429	1.18E-01	6.49E-01	-0.270077487	1.17E-01	6.12E-01
ENSMUSG00000027276	Jag1	-0.305045053	1.18E-01	6.50E-01	-0.245514213	1.18E-01	6.12E-01
ENSMUSG00000085666	Gm9855	-1.4311019	1.18E-01	6.50E-01	-0.222275609	1.28E-01	6.34E-01
ENSMUSG00000106847	Peg13	-0.357542116	1.18E-01	6.51E-01	-0.268149213	1.18E-01	6.12E-01
ENSMUSG00000032431	Crtap	-0.401078346	1.18E-01	6.51E-01	-0.282572777	1.18E-01	6.12E-01
ENSMUSG00000030265	Kras	0.252293142	1.18E-01	6.51E-01	0.216335932	1.18E-01	6.13E-01
ENSMUSG00000036853	Mcoln3	0.408121084	1.18E-01	6.51E-01	0.284496672	1.18E-01	6.13E-01
ENSMUSG00000057880	Abat	-0.259352383	1.18E-01	6.51E-01	-0.220579063	1.18E-01	6.14E-01
ENSMUSG00000026478	Lamc1	-0.382253926	1.19E-01	6.51E-01	-0.276684114	1.18E-01	6.13E-01
ENSMUSG00000024480	Ap3s1	-0.289394215	1.19E-01	6.52E-01	-0.237364047	1.18E-01	6.14E-01
ENSMUSG00000053113	Socs3	-0.347848588	1.19E-01	6.52E-01	-0.264119642	1.19E-01	6.14E-01
ENSMUSG00000015134	Aldh1a3	-0.991576699	1.19E-01	6.53E-01	-0.276814945	1.21E-01	6.19E-01
ENSMUSG00000062329	Cytl1	-2.511924126	1.19E-01	6.53E-01	-0.134159933	1.68E-01	7.03E-01
ENSMUSG00000097743	Gm16973	0.934786293	1.19E-01	6.53E-01	0.283654688	1.20E-01	6.19E-01
ENSMUSG00000053332	Gas5	-0.429338573	1.19E-01	6.53E-01	-0.289493749	1.19E-01	6.15E-01
ENSMUSG00000028840	Zfp593	0.329593983	1.19E-01	6.53E-01	0.256478935	1.19E-01	6.15E-01
ENSMUSG00000028644	Ermap	0.696629327	1.19E-01	6.53E-01	0.306593327	1.19E-01	6.15E-01
ENSMUSG00000031403	Dkc1	0.257144745	1.19E-01	6.53E-01	0.219104788	1.19E-01	6.16E-01
ENSMUSG00000001520	Nrip2	-1.362638754	1.19E-01	6.54E-01	-0.230130737	1.27E-01	6.32E-01
ENSMUSG00000038793	Lefty1	-1.698184377	1.19E-01	6.54E-01	-0.194860269	1.35E-01	6.46E-01
ENSMUSG00000024421	Lama3	-0.531885304	1.19E-01	6.54E-01	-0.305315633	1.19E-01	6.15E-01
ENSMUSG00000009647	Mcu	0.252177358	1.20E-01	6.54E-01	0.216051238	1.19E-01	6.16E-01
ENSMUSG00000025321	Itgb8	-0.458862784	1.20E-01	6.54E-01	-0.295452126	1.19E-01	6.16E-01
ENSMUSG00000050010	Shisa3	-3.441729545	1.20E-01	6.54E-01	-0.091978671	2.21E-01	7.72E-01
ENSMUSG00000019647	Sema6a	0.302589913	1.20E-01	6.55E-01	0.243808703	1.20E-01	6.17E-01
ENSMUSG00000068735	Trp53i11	-0.301047298	1.20E-01	6.55E-01	-0.243044933	1.20E-01	6.17E-01
ENSMUSG00000034708	Grn	-0.364473625	1.20E-01	6.55E-01	-0.270025024	1.20E-01	6.17E-01
ENSMUSG00000072115	Ang	-1.361642973	1.20E-01	6.55E-01	-0.229679157	1.28E-01	6.33E-01
ENSMUSG00000046879	Irgm1	-0.660068301	1.20E-01	6.55E-01	-0.307378443	1.20E-01	6.17E-01
ENSMUSG00000022387	Brd1	0.343358173	1.20E-01	6.56E-01	0.261914241	1.20E-01	6.18E-01
ENSMUSG00000020140	Lgr5	0.575270771	1.20E-01	6.56E-01	0.30714187	1.20E-01	6.18E-01
ENSMUSG00000021273	Fdft1	-0.29049912	1.21E-01	6.56E-01	-0.237530249	1.20E-01	6.18E-01
ENSMUSG00000105923	RP24-377E5.1	-1.759427799	1.21E-01	6.57E-01	-0.188356222	1.39E-01	NA
ENSMUSG00000046822	Slc39a3	-0.252856064	1.21E-01	6.57E-01	-0.216261105	1.21E-01	6.19E-01
ENSMUSG00000070719	Pla2g4d	-1.890814423	1.21E-01	6.57E-01	-0.177232499	1.41E-01	NA
ENSMUSG00000045509	Gpr150	-1.897427642	1.21E-01	6.57E-01	-0.176606719	1.43E-01	NA
ENSMUSG00000020572	Nampt	0.251429207	1.21E-01	6.57E-01	0.215380967	1.21E-01	6.19E-01
ENSMUSG00000089999	Gm6485	-0.265039609	1.21E-01	6.57E-01	-0.22346752	1.21E-01	6.19E-01
ENSMUSG00000028270	Gbp2	-1.787825083	1.21E-01	6.58E-01	-0.183957967	1.41E-01	6.58E-01
ENSMUSG00000021396	Nxnl2	-1.202167668	1.21E-01	6.58E-01	-0.247258062	1.27E-01	6.30E-01
ENSMUSG00000060961	Slc4a4	0.403951625	1.21E-01	6.58E-01	0.281948462	1.21E-01	6.19E-01
ENSMUSG00000028497	Hacd4	-0.608476914	1.21E-01	6.58E-01	-0.307208574	1.21E-01	6.19E-01
ENSMUSG00000022075	Rhobtb2	0.272871071	1.21E-01	6.58E-01	0.227816831	1.21E-01	6.20E-01
ENSMUSG00000029475	Kdm2b	0.332860263	1.22E-01	6.58E-01	0.257191543	1.21E-01	6.20E-01
ENSMUSG00000028785	Hpca	1.031528771	1.22E-01	6.58E-01	0.26896135	1.24E-01	6.26E-01
ENSMUSG00000027800	Tm4sf1	-0.898969167	1.22E-01	6.59E-01	-0.285380433	1.22E-01	6.23E-01
ENSMUSG00000024868	Dkk1	-0.601187427	1.22E-01	6.59E-01	-0.306882695	1.21E-01	6.20E-01
ENSMUSG00000032463	Faim	0.331430584	1.22E-01	6.59E-01	0.256413469	1.22E-01	6.21E-01
ENSMUSG00000027346	Gpcpd1	-0.421321562	1.22E-01	6.59E-01	-0.286097602	1.22E-01	6.21E-01
ENSMUSG00000069227	Gprin1	0.422961228	1.22E-01	6.59E-01	0.286389003	1.22E-01	6.21E-01
ENSMUSG00000022956	Atp5o	-0.300683011	1.22E-01	6.60E-01	-0.242261526	1.22E-01	6.21E-01
ENSMUSG00000092607	Scnm1	0.311818946	1.22E-01	6.60E-01	0.247581983	1.22E-01	6.21E-01
ENSMUSG00000028354	Fmn2	-0.558847395	1.22E-01	6.60E-01	-0.305025232	1.22E-01	6.21E-01
ENSMUSG00000045930	Clec14a	-0.486601978	1.23E-01	6.61E-01	-0.298013588	1.22E-01	6.22E-01
ENSMUSG00000069727	Gm5595	0.398085201	1.23E-01	6.61E-01	0.279536313	1.22E-01	6.23E-01
ENSMUSG00000041846	Smek1	0.315754641	1.23E-01	6.61E-01	0.24922708	1.23E-01	6.23E-01
ENSMUSG00000019943	Atp2b1	0.325006124	1.23E-01	6.62E-01	0.253297043	1.23E-01	6.23E-01
ENSMUSG00000058076	Sdhc	-0.224317451	1.23E-01	6.62E-01	-0.197635723	1.23E-01	6.23E-01
ENSMUSG00000015363	Trabd	0.240661445	1.23E-01	6.62E-01	0.208291719	1.23E-01	6.23E-01
ENSMUSG00000030213	Atf7ip	-0.210985968	1.23E-01	6.62E-01	-0.188460832	1.23E-01	6.24E-01
ENSMUSG00000078794	Dact3	0.308950154	1.23E-01	6.62E-01	0.245960959	1.23E-01	6.23E-01
ENSMUSG00000014039	Prdm15	0.352199342	1.23E-01	6.62E-01	0.264267468	1.23E-01	6.23E-01
ENSMUSG00000034723	Tmx4	-0.302344869	1.23E-01	6.62E-01	-0.242787948	1.23E-01	6.23E-01
ENSMUSG00000055809	Dnaaf3	0.662323561	1.24E-01	6.62E-01	0.30416716	1.23E-01	6.24E-01
ENSMUSG00000063785	Utp14a	0.265648351	1.24E-01	6.62E-01	0.223302573	1.23E-01	6.24E-01
ENSMUSG00000041817	Fam169a	0.319235484	1.24E-01	6.62E-01	0.250593886	1.23E-01	6.24E-01
ENSMUSG00000021294	Kif26a	0.426551727	1.24E-01	6.62E-01	0.286598057	1.23E-01	6.23E-01
ENSMUSG00000100017	2410022M11Rik	-0.630390783	1.24E-01	6.63E-01	-0.304953357	1.23E-01	6.24E-01
ENSMUSG00000061731	Ext1	-0.254219255	1.24E-01	6.63E-01	-0.216577127	1.24E-01	6.24E-01
ENSMUSG00000043068	Fam89a	0.571454024	1.24E-01	6.63E-01	0.304411474	1.23E-01	6.24E-01
ENSMUSG00000027995	Tlr2	-0.462490529	1.24E-01	6.63E-01	-0.293706332	1.23E-01	6.24E-01
ENSMUSG00000075419	Dolk	-0.342002919	1.24E-01	6.63E-01	-0.260154951	1.24E-01	6.24E-01
ENSMUSG00000061393	Acvr2b	0.343388702	1.24E-01	6.63E-01	0.26069597	1.24E-01	6.24E-01
ENSMUSG00000051159	Cited1	-0.465711093	1.24E-01	6.63E-01	-0.294085379	1.24E-01	6.24E-01
ENSMUSG00000029860	Zyx	-0.244592039	1.24E-01	6.63E-01	-0.21062292	1.24E-01	6.25E-01
ENSMUSG00000027322	Siglec1	-2.371601368	1.24E-01	6.64E-01	-0.141523825	1.61E-01	NA
ENSMUSG00000001018	Snapin	-0.310528956	1.24E-01	6.64E-01	-0.246440461	1.24E-01	6.25E-01
ENSMUSG00000021767	Kat6b	-0.377144521	1.24E-01	6.64E-01	-0.272623665	1.24E-01	6.25E-01
ENSMUSG00000059182	Skap2	0.311923154	1.24E-01	6.64E-01	0.247047476	1.24E-01	6.26E-01
ENSMUSG00000078706	Gm53	0.487158142	1.25E-01	6.65E-01	0.296979998	1.24E-01	6.25E-01
ENSMUSG00000050855	Zfp940	0.379848701	1.25E-01	6.65E-01	0.273328985	1.24E-01	6.26E-01
ENSMUSG00000022129	Dct	1.187172863	1.25E-01	6.65E-01	0.24556986	1.30E-01	6.36E-01
ENSMUSG00000051486	Pcdhb11	-1.223429338	1.25E-01	6.65E-01	-0.240890066	1.31E-01	6.38E-01
ENSMUSG00000083623	Gm7224	1.086846963	1.25E-01	6.65E-01	0.258581596	1.28E-01	6.34E-01
ENSMUSG00000029108	Pcdh7	-0.274514557	1.25E-01	6.66E-01	-0.227983915	1.25E-01	6.27E-01
ENSMUSG00000029246	Ppat	0.263708773	1.25E-01	6.66E-01	0.221888133	1.25E-01	6.27E-01
ENSMUSG00000037979	Ccdc92	0.44852994	1.25E-01	6.66E-01	0.290363345	1.25E-01	6.27E-01
ENSMUSG00000020863	Luc7l3	0.338923649	1.25E-01	6.66E-01	0.258492506	1.25E-01	6.27E-01
ENSMUSG00000021932	Rnaseh2b	-0.303247362	1.25E-01	6.66E-01	-0.242747096	1.25E-01	6.27E-01
ENSMUSG00000096145	Vkorc1	-0.493947713	1.25E-01	6.66E-01	-0.29750767	1.25E-01	6.27E-01
ENSMUSG00000021678	F2rl1	-0.928620234	1.25E-01	6.66E-01	-0.277915052	1.27E-01	6.30E-01
ENSMUSG00000058715	Fcer1g	-0.675094601	1.25E-01	6.66E-01	-0.301992043	1.25E-01	6.28E-01
ENSMUSG00000046834	Krt1	-0.812691544	1.26E-01	6.66E-01	-0.290843357	1.26E-01	6.29E-01
ENSMUSG00000015889	Lta4h	-0.276384041	1.26E-01	6.67E-01	-0.22886559	1.26E-01	6.28E-01
ENSMUSG00000063531	Sema3e	-0.49212724	1.26E-01	6.67E-01	-0.29680066	1.25E-01	6.28E-01
ENSMUSG00000031737	Irx5	-0.336753202	1.26E-01	6.67E-01	-0.257376923	1.26E-01	6.28E-01
ENSMUSG00000067995	Gtf2f2	0.29192138	1.26E-01	6.67E-01	0.236974051	1.26E-01	6.29E-01
ENSMUSG00000030341	Tnfrsf1a	-0.264026678	1.26E-01	6.68E-01	-0.221867725	1.26E-01	6.29E-01
ENSMUSG00000048911	Rnf24	-0.331830453	1.27E-01	6.68E-01	-0.255192908	1.26E-01	6.29E-01
ENSMUSG00000103472	Pcdhga7	-0.368924371	1.27E-01	6.68E-01	-0.269019571	1.26E-01	6.29E-01
ENSMUSG00000064125	Prr36	0.434106808	1.27E-01	6.68E-01	0.286650427	1.26E-01	6.30E-01
ENSMUSG00000042631	Xkr7	2.21280499	1.27E-01	6.68E-01	0.149802973	1.60E-01	NA
ENSMUSG00000022682	Rrn3	0.274631917	1.27E-01	6.69E-01	0.22769737	1.27E-01	6.30E-01
ENSMUSG00000097644	Gm26862	-0.970735995	1.27E-01	6.69E-01	-0.271087726	1.29E-01	6.34E-01
ENSMUSG00000040536	Necab1	-0.962516481	1.27E-01	6.69E-01	-0.271983629	1.29E-01	6.35E-01
ENSMUSG00000020937	Plcd3	-0.431256713	1.27E-01	6.69E-01	-0.285881737	1.27E-01	6.30E-01
ENSMUSG00000030584	Dpf1	0.355446466	1.27E-01	6.69E-01	0.26415683	1.27E-01	6.30E-01
ENSMUSG00000035165	Kcne3	0.626214109	1.27E-01	6.69E-01	0.302266386	1.27E-01	6.30E-01
ENSMUSG00000003458	Ncstn	-0.300141623	1.27E-01	6.69E-01	-0.240758077	1.27E-01	6.31E-01
ENSMUSG00000049230	Gm9833	0.277025799	1.27E-01	6.69E-01	0.228907447	1.27E-01	6.31E-01
ENSMUSG00000061461	Smim20	-0.361747777	1.27E-01	6.70E-01	-0.266300702	1.27E-01	6.31E-01
ENSMUSG00000040795	Iqcc	0.430115069	1.27E-01	6.70E-01	0.285466884	1.27E-01	6.31E-01
ENSMUSG00000026740	Dnajc1	0.293938826	1.27E-01	6.70E-01	0.2376379	1.27E-01	6.32E-01
ENSMUSG00000025001	Hells	0.248679378	1.28E-01	6.70E-01	0.212598515	1.27E-01	6.32E-01
ENSMUSG00000021939	Ctsb	-0.332905445	1.28E-01	6.71E-01	-0.25529233	1.27E-01	6.32E-01
ENSMUSG00000024112	Cacna1h	-0.290918361	1.28E-01	6.71E-01	-0.236011982	1.28E-01	6.33E-01
ENSMUSG00000057406	Whsc1	0.269307144	1.28E-01	6.71E-01	0.224521649	1.28E-01	6.33E-01
ENSMUSG00000020723	Cacng4	-0.319261489	1.28E-01	6.71E-01	-0.24936612	1.28E-01	6.33E-01
ENSMUSG00000002068	Ccne1	0.296104983	1.28E-01	6.72E-01	0.238535477	1.28E-01	6.33E-01
ENSMUSG00000027896	Slc16a4	-1.500394085	1.28E-01	6.72E-01	-0.205905213	1.40E-01	6.56E-01
ENSMUSG00000056492	Adgrf5	-0.3559893	1.28E-01	6.72E-01	-0.263913631	1.28E-01	6.33E-01
ENSMUSG00000051498	Tlr6	-1.007788034	1.28E-01	6.72E-01	-0.264779311	1.31E-01	6.38E-01
ENSMUSG00000056306	Sertm1	1.381939283	1.28E-01	6.72E-01	0.218980954	1.38E-01	6.51E-01
ENSMUSG00000035273	Hpse	-0.657773945	1.29E-01	6.72E-01	-0.299995296	1.28E-01	6.34E-01
ENSMUSG00000102222	Pcdhga10	-0.465727511	1.29E-01	6.72E-01	-0.291466031	1.28E-01	6.33E-01
ENSMUSG00000051339	2900026A02Rik	-0.310469949	1.29E-01	6.72E-01	-0.245263466	1.28E-01	6.34E-01
ENSMUSG00000013367	Iglon5	-0.472179822	1.29E-01	6.72E-01	-0.292528761	1.28E-01	6.33E-01
ENSMUSG00000002324	Rec8	-0.51712842	1.29E-01	6.72E-01	-0.29766695	1.28E-01	6.33E-01
ENSMUSG00000021427	Ssr1	-0.254236858	1.29E-01	6.72E-01	-0.215753467	1.28E-01	6.34E-01
ENSMUSG00000045624	Esf1	0.336753842	1.29E-01	6.72E-01	0.25651052	1.28E-01	6.34E-01
ENSMUSG00000026223	Itm2c	-0.262713921	1.29E-01	6.72E-01	-0.220670974	1.28E-01	6.34E-01
ENSMUSG00000001289	Pfdn5	-0.314984197	1.29E-01	6.73E-01	-0.247223703	1.29E-01	6.34E-01
ENSMUSG00000041592	Sdk2	0.384778627	1.29E-01	6.73E-01	0.273093585	1.29E-01	6.34E-01
ENSMUSG00000001418	Glmp	-0.278327076	1.29E-01	6.73E-01	-0.229203446	1.29E-01	6.35E-01
ENSMUSG00000042660	Wdr55	0.257581691	1.29E-01	6.74E-01	0.217562057	1.29E-01	6.35E-01
ENSMUSG00000022361	Zhx1	0.282873978	1.30E-01	6.74E-01	0.231518079	1.29E-01	6.35E-01
ENSMUSG00000032803	Cdv3	0.222714043	1.30E-01	6.74E-01	0.195781882	1.29E-01	6.36E-01
ENSMUSG00000070495	Ctcfl	-1.655929013	1.30E-01	6.74E-01	-0.189841697	1.46E-01	NA
ENSMUSG00000034218	Atm	0.267288173	1.30E-01	6.74E-01	0.223077907	1.29E-01	6.36E-01
ENSMUSG00000059668	Krt4	-1.960121954	1.30E-01	6.74E-01	-0.164370886	1.53E-01	NA
ENSMUSG00000041958	Pigs	-0.268117641	1.30E-01	6.74E-01	-0.223534803	1.29E-01	6.36E-01
ENSMUSG00000028212	Ccne2	0.272772205	1.30E-01	6.74E-01	0.226091846	1.29E-01	6.36E-01
ENSMUSG00000042473	Tbc1d8b	-0.359225776	1.30E-01	6.74E-01	-0.264526102	1.29E-01	6.36E-01
ENSMUSG00000020260	Pofut2	-0.282575829	1.30E-01	6.74E-01	-0.23131469	1.29E-01	6.36E-01
ENSMUSG00000021779	Thrb	0.51593079	1.30E-01	6.74E-01	0.296923772	1.29E-01	6.35E-01
ENSMUSG00000054939	Zfp174	-0.490049397	1.30E-01	6.75E-01	-0.294095967	1.29E-01	6.36E-01
ENSMUSG00000010307	Tmem86a	-0.383535028	1.30E-01	6.75E-01	-0.27234667	1.29E-01	6.36E-01
ENSMUSG00000053799	Exoc6	0.380113554	1.30E-01	6.75E-01	0.271289021	1.29E-01	6.36E-01
ENSMUSG00000020817	Rabep1	0.297224564	1.30E-01	6.75E-01	0.238678251	1.30E-01	6.36E-01
ENSMUSG00000042045	Sln	2.419507761	1.30E-01	6.75E-01	0.133508996	1.73E-01	NA
ENSMUSG00000029913	Prdm5	0.339708383	1.30E-01	6.75E-01	0.257195236	1.30E-01	6.36E-01
ENSMUSG00000048728	Zfp454	0.439553836	1.30E-01	6.75E-01	0.286010218	1.30E-01	6.36E-01
ENSMUSG00000013495	Tmem175	-0.450098035	1.30E-01	6.76E-01	-0.287895089	1.30E-01	6.36E-01
ENSMUSG00000016477	E2f3	0.242704944	1.31E-01	6.76E-01	0.208479856	1.30E-01	6.37E-01
ENSMUSG00000029600	Rita1	0.3359153	1.31E-01	6.76E-01	0.255551702	1.30E-01	6.37E-01
ENSMUSG00000001494	Sost	-1.408108796	1.31E-01	6.76E-01	-0.213400243	1.41E-01	6.57E-01
ENSMUSG00000069835	Sat2	-0.515012502	1.31E-01	6.76E-01	-0.296091844	1.30E-01	6.37E-01
ENSMUSG00000047963	Stbd1	-0.617225765	1.31E-01	6.76E-01	-0.299496082	1.30E-01	6.37E-01
ENSMUSG00000021868	Ppif	0.272957627	1.31E-01	6.76E-01	0.225964938	1.31E-01	6.38E-01
ENSMUSG00000034206	Polq	0.535286859	1.31E-01	6.76E-01	0.297651388	1.30E-01	6.37E-01
ENSMUSG00000014602	Kif1a	0.369678812	1.31E-01	6.77E-01	0.267587015	1.31E-01	6.38E-01
ENSMUSG00000020411	Nipal4	-1.239105073	1.31E-01	6.77E-01	-0.232510891	1.38E-01	6.51E-01
ENSMUSG00000045613	Chrm2	-3.798384776	1.31E-01	6.78E-01	-0.077202217	2.55E-01	8.08E-01
ENSMUSG00000000365	Rnf17	-1.050324828	1.31E-01	6.78E-01	-0.256280267	1.34E-01	6.44E-01
ENSMUSG00000042353	Frem3	-2.770999525	1.31E-01	6.78E-01	-0.114963343	1.92E-01	NA
ENSMUSG00000047657	Crry-ps	-0.578257882	1.31E-01	6.78E-01	-0.298848147	1.31E-01	6.38E-01
ENSMUSG00000001424	Snd1	-0.240301215	1.31E-01	6.78E-01	-0.206860489	1.31E-01	6.39E-01
ENSMUSG00000029869	Ephb6	-0.287840151	1.31E-01	6.78E-01	-0.233645304	1.31E-01	6.39E-01
ENSMUSG00000024986	Hhex	0.518681146	1.31E-01	6.78E-01	0.295972316	1.31E-01	6.38E-01
ENSMUSG00000052336	Cx3cr1	-0.556256804	1.31E-01	6.78E-01	-0.298253423	1.31E-01	6.38E-01
ENSMUSG00000021906	Oxnad1	0.289781199	1.32E-01	6.78E-01	0.234597444	1.31E-01	6.39E-01
ENSMUSG00000002332	Dhrs1	-0.260682032	1.32E-01	6.78E-01	-0.218989565	1.31E-01	6.39E-01
ENSMUSG00000011171	Vipr2	-0.69152939	1.32E-01	6.78E-01	-0.295736814	1.31E-01	6.39E-01
ENSMUSG00000009731	Kcnd1	-0.597755315	1.32E-01	6.78E-01	-0.298855271	1.31E-01	6.39E-01
ENSMUSG00000027784	Ppm1l	-0.313095603	1.32E-01	6.78E-01	-0.245635491	1.31E-01	6.39E-01
ENSMUSG00000034164	Emid1	-0.439040961	1.32E-01	6.78E-01	-0.285108385	1.31E-01	6.39E-01
ENSMUSG00000022061	Nkx3-1	0.882070943	1.32E-01	6.78E-01	0.277070824	1.33E-01	6.43E-01
ENSMUSG00000030747	Dgat2	0.471902147	1.32E-01	6.78E-01	0.290562581	1.31E-01	6.39E-01
ENSMUSG00000041836	Ptpre	-0.726006957	1.32E-01	6.78E-01	-0.293000683	1.32E-01	6.40E-01
ENSMUSG00000066245	Gm10156	-0.431480875	1.32E-01	6.78E-01	-0.283367626	1.32E-01	6.40E-01
ENSMUSG00000003363	Pld3	-0.355207197	1.32E-01	6.79E-01	-0.262283523	1.32E-01	6.40E-01
ENSMUSG00000032503	Arpp21	1.412702363	1.32E-01	6.79E-01	0.210857388	1.43E-01	6.60E-01
ENSMUSG00000051517	Arhgef39	0.320303314	1.32E-01	6.79E-01	0.248558586	1.32E-01	6.41E-01
ENSMUSG00000057193	Slc44a2	-0.217482817	1.32E-01	6.79E-01	-0.191918042	1.32E-01	6.41E-01
ENSMUSG00000104346	Pcdhga3	-0.457353788	1.33E-01	6.80E-01	-0.287854777	1.32E-01	6.41E-01
ENSMUSG00000026452	Syt2	0.857689024	1.33E-01	6.80E-01	0.279040576	1.34E-01	6.44E-01
ENSMUSG00000030521	Mphosph10	0.298736959	1.33E-01	6.80E-01	0.238693995	1.32E-01	6.41E-01
ENSMUSG00000041479	Syt15	-2.380155826	1.33E-01	6.80E-01	-0.133250358	1.74E-01	NA
ENSMUSG00000039929	Urb1	0.276377429	1.33E-01	6.80E-01	0.227356143	1.33E-01	6.42E-01
ENSMUSG00000030016	Zfp638	0.35341632	1.33E-01	6.81E-01	0.261291513	1.33E-01	6.42E-01
ENSMUSG00000030499	Kctd15	0.299032405	1.33E-01	6.81E-01	0.238724458	1.33E-01	6.43E-01
ENSMUSG00000025880	Smad7	0.343462262	1.33E-01	6.82E-01	0.257547227	1.33E-01	6.43E-01
ENSMUSG00000038702	Dsel	-0.341170398	1.33E-01	6.82E-01	-0.256667753	1.33E-01	6.43E-01
ENSMUSG00000040407	Akap9	0.494989322	1.34E-01	6.82E-01	0.292500513	1.33E-01	6.43E-01
ENSMUSG00000037353	Letmd1	0.244544431	1.34E-01	6.82E-01	0.209128366	1.33E-01	6.43E-01
ENSMUSG00000043079	Synpo	-0.380396532	1.34E-01	6.82E-01	-0.269939249	1.33E-01	6.43E-01
ENSMUSG00000087174	5530601H04Rik	0.311380702	1.34E-01	6.82E-01	0.24432203	1.33E-01	6.43E-01
ENSMUSG00000032036	Kirrel3	-0.586634949	1.34E-01	6.82E-01	-0.297348195	1.33E-01	6.43E-01
ENSMUSG00000090093	Gm14399	0.741353918	1.34E-01	6.82E-01	0.290046475	1.34E-01	6.44E-01
ENSMUSG00000062825	Actg1	-0.269317427	1.34E-01	6.82E-01	-0.223417974	1.33E-01	6.43E-01
ENSMUSG00000074867	Zfp808	0.419605999	1.34E-01	6.82E-01	0.279922315	1.33E-01	6.43E-01
ENSMUSG00000097794	Gm2990	1.957003702	1.34E-01	6.83E-01	0.161437837	1.59E-01	NA
ENSMUSG00000038295	Atg9b	1.018678204	1.34E-01	6.83E-01	0.257761792	1.37E-01	6.50E-01
ENSMUSG00000020653	Klf11	-0.294654474	1.34E-01	6.83E-01	-0.236374006	1.34E-01	6.44E-01
ENSMUSG00000020250	Txnrd1	0.240732806	1.34E-01	6.83E-01	0.206699418	1.34E-01	6.44E-01
ENSMUSG00000017386	Traf4	0.215857557	1.34E-01	6.83E-01	0.190604745	1.34E-01	6.45E-01
ENSMUSG00000060594	Layn	-0.680120321	1.34E-01	6.83E-01	-0.293956576	1.34E-01	6.45E-01
ENSMUSG00000045657	Pcdhb10	-0.9767562	1.34E-01	6.83E-01	-0.262648232	1.37E-01	6.49E-01
ENSMUSG00000019933	Mrln	1.937493022	1.34E-01	6.83E-01	0.162098641	1.59E-01	NA
ENSMUSG00000047534	Mis18bp1	0.296495311	1.35E-01	6.83E-01	0.237175875	1.34E-01	6.45E-01
ENSMUSG00000016494	Cd34	-0.360000131	1.35E-01	6.83E-01	-0.263054446	1.34E-01	6.45E-01
[truncated: 44,430 more rows]
