# Supplementary material for: Hotair Is Dispensible for Mouse Development
Source: PLoS Genet. 2016 Dec 15;12(12):e1006232. doi: 10.1371/journal.pgen.1006232 (PMC5157951; doi:10.1371/journal.pgen.1006232)
Supplement: S3 Dataset — Data are from the FL, HL, GT, T1, T2 and T3 and are provided in separate files. (TGZ) [file pgen.1006232.s013.tgz › S3_Dataset/HL.txt]

GeneID	GeneName	log2FoldChange.LRT	pvalue.LRT	JointFDR.LRT	log2FoldChange.Wald	pvalue.Wald	JointFDR.Wald
ENSMUSG00000008668	Rps18	-6.3568172	4.83E-160	4.85E-155	-4.274857181	5.37E-203	5.03E-198
ENSMUSG00000060550	H2-Q7	-11.87681559	1.11E-24	3.99E-21	-1.220937102	8.63E-17	1.42E-13
ENSMUSG00000097971	Gm26917	2.073505953	2.39E-24	8.29E-21	1.492512729	5.68E-26	2.22E-22
Lnc2	Lnc2	3.741668117	1.00E-21	3.05E-18	1.515480333	6.44E-22	1.88E-18
ENSMUSG00000098178	Yam1	2.463056587	1.01E-18	2.11E-15	1.426004978	5.10E-20	1.23E-16
Lnc3	Lnc3	7.582685892	2.74E-17	5.00E-14	0.962949857	6.44E-12	4.54E-09
ENSMUSG00000042607	Asb4	1.298996589	1.45E-16	2.42E-13	1.047602567	4.88E-17	8.31E-14
ENSMUSG00000086903	Hotair	-10.99636743	1.93E-14	2.46E-11	-0.739200144	9.77E-09	2.94E-06
ENSMUSG00000046618	Olfml2a	-1.795105421	1.84E-13	1.90E-10	-1.140538574	5.76E-14	5.95E-11
ENSMUSG00000069117	Gm10260	1.211216908	2.58E-11	1.75E-08	0.916414102	1.41E-11	9.10E-09
ENSMUSG00000021134	Srsf5	-0.982903856	2.45E-10	1.35E-07	-0.794345417	1.76E-10	9.40E-08
ENSMUSG00000070729	Gm12966	-0.971127976	2.46E-10	1.35E-07	-0.788500088	1.75E-10	9.40E-08
ENSMUSG00000063446	Lppr1	1.825465912	2.95E-10	1.58E-07	1.001499379	1.81E-10	9.47E-08
Lnc1	Lnc1	2.277351949	1.67E-08	5.23E-06	0.872605771	1.98E-08	5.44E-06
ENSMUSG00000099681	1700052K11Rik	-1.17258739	2.26E-08	6.70E-06	-0.81838507	1.67E-08	4.74E-06
ENSMUSG00000073643	Wdfy1	-0.897112261	3.54E-08	9.82E-06	-0.711020443	2.91E-08	7.51E-06
ENSMUSG00000039678	Tbc1d13	-0.741195299	1.26E-07	2.84E-05	-0.620351886	1.10E-07	2.30E-05
ENSMUSG00000097908	4933404O12Rik	1.04217582	1.43E-07	3.14E-05	0.751279414	1.15E-07	2.39E-05
ENSMUSG00000078190	Dnm3os	-1.66080794	2.92E-07	5.73E-05	-0.820005845	2.17E-07	4.04E-05
ENSMUSG00000062270	Morf4l1	-0.84311947	1.22E-06	1.85E-04	-0.649027884	1.08E-06	1.53E-04
ENSMUSG00000018659	Pnpo	1.064827191	1.54E-06	2.25E-04	0.717672955	1.26E-06	1.75E-04
ENSMUSG00000020875	Hoxb9	1.316127828	1.74E-06	2.49E-04	0.753668473	1.42E-06	1.93E-04
ENSMUSG00000029657	Hsph1	0.668740635	7.26E-06	8.05E-04	0.54801865	6.64E-06	6.90E-04
ENSMUSG00000045193	Cirbp	-0.657176274	7.43E-06	8.17E-04	-0.541569553	6.89E-06	7.10E-04
ENSMUSG00000027210	Meis2	0.625228431	7.76E-06	8.48E-04	0.523615139	7.21E-06	7.37E-04
ENSMUSG00000025375	Aatk	-0.89603372	9.06E-06	9.52E-04	-0.638408514	8.12E-06	8.08E-04
ENSMUSG00000052534	Pbx1	0.56509088	9.32E-06	9.76E-04	0.486528881	8.76E-06	8.56E-04
ENSMUSG00000054196	Cthrc1	-0.800541665	1.22E-05	1.20E-03	-0.601055832	1.11E-05	1.03E-03
ENSMUSG00000062329	Cytl1	-1.233148394	1.48E-05	1.41E-03	-0.684442686	1.32E-05	1.18E-03
ENSMUSG00000001656	Hoxc11	0.66435833	1.73E-05	1.58E-03	0.536905307	1.62E-05	1.38E-03
ENSMUSG00000048222	Mfap1b	0.880426047	3.08E-05	2.51E-03	0.610196729	2.82E-05	2.16E-03
ENSMUSG00000025650	Col7a1	-1.258085089	4.70E-05	3.47E-03	-0.647052166	4.25E-05	2.97E-03
ENSMUSG00000048502	Duxbl1	-9.099012103	5.10E-05	3.71E-03	-0.226708856	5.91E-03	NA
ENSMUSG00000025161	Slc16a3	0.859437869	6.09E-05	4.24E-03	0.591022145	5.48E-05	3.64E-03
ENSMUSG00000083914	Rps18-ps1	-2.524483678	6.14E-05	4.26E-03	-0.504632174	1.41E-04	7.29E-03
ENSMUSG00000037034	Pax1	1.900783396	7.12E-05	4.76E-03	0.578406294	8.86E-05	5.21E-03
ENSMUSG00000097073	9430037G07Rik	-9.036963026	8.14E-05	5.31E-03	-0.213908379	7.72E-03	NA
ENSMUSG00000090266	Mettl23	0.915550821	8.95E-05	5.67E-03	0.594173593	8.19E-05	4.92E-03
ENSMUSG00000098541	Gm27535	4.371820349	1.00E-04	6.15E-03	0.314361292	1.62E-03	4.43E-02
ENSMUSG00000063524	Eno1	0.624726683	1.03E-04	6.27E-03	0.497088987	9.70E-05	5.59E-03
ENSMUSG00000047786	Lix1	0.75667168	1.08E-04	6.53E-03	0.548912901	1.00E-04	5.72E-03
ENSMUSG00000089901	Gm8113	-5.805325456	1.12E-04	6.70E-03	-0.245554918	4.70E-03	9.28E-02
ENSMUSG00000022054	Nefm	-1.100306737	1.23E-04	7.13E-03	-0.607625261	1.11E-04	6.17E-03
ENSMUSG00000025064	Col17a1	-0.837115891	1.31E-04	7.48E-03	-0.56795849	1.20E-04	6.49E-03
ENSMUSG00000000628	Hk2	0.592223321	1.43E-04	7.92E-03	0.47721569	1.36E-04	7.14E-03
ENSMUSG00000031891	Hsd11b2	0.810820508	1.44E-04	7.95E-03	0.559113465	1.32E-04	6.97E-03
ENSMUSG00000032251	Irak1bp1	-1.223864124	1.53E-04	8.33E-03	-0.601956776	1.41E-04	7.30E-03
ENSMUSG00000048489	8430408G22Rik	0.904719909	1.60E-04	8.62E-03	0.576109854	1.50E-04	7.62E-03
ENSMUSG00000011118	Panx3	-9.292669194	1.66E-04	8.83E-03	-0.176280113	1.68E-02	2.15E-01
ENSMUSG00000002265	Peg3	0.64112031	1.66E-04	8.83E-03	0.497985356	1.56E-04	7.86E-03
ENSMUSG00000053368	Rxfp2	3.300039436	1.74E-04	9.14E-03	0.35554641	1.17E-03	3.51E-02
ENSMUSG00000020484	Xbp1	0.555948517	1.76E-04	9.20E-03	0.45633815	1.68E-04	8.29E-03
ENSMUSG00000026864	Hspa5	0.494938413	1.82E-04	9.41E-03	0.42163388	1.75E-04	8.52E-03
ENSMUSG00000064193	Gm4735	0.617409069	1.97E-04	1.01E-02	0.484972535	1.87E-04	9.03E-03
ENSMUSG00000024330	Col11a2	-0.948570447	2.02E-04	1.03E-02	-0.576929155	1.85E-04	8.95E-03
ENSMUSG00000073421	H2-Ab1	-8.839960506	2.08E-04	1.05E-02	-0.191645412	1.22E-02	NA
ENSMUSG00000026131	Dst	-0.795259687	2.09E-04	1.05E-02	-0.546249017	1.95E-04	9.34E-03
ENSMUSG00000022680	Pdxdc1	-0.526917154	2.22E-04	1.10E-02	-0.43819095	2.14E-04	9.97E-03
ENSMUSG00000004552	Ctse	1.566414878	2.23E-04	1.10E-02	0.561921377	2.32E-04	1.05E-02
ENSMUSG00000067578	Cbln4	0.740104809	2.44E-04	1.17E-02	0.527014101	2.31E-04	1.05E-02
ENSMUSG00000038560	Sp6	0.880269644	2.47E-04	1.18E-02	0.560153779	2.30E-04	1.05E-02
ENSMUSG00000033813	Tcea1	0.729079213	2.75E-04	1.29E-02	0.521370246	2.59E-04	1.15E-02
ENSMUSG00000023571	Fam132a	-0.822106491	2.99E-04	1.37E-02	-0.543248545	2.83E-04	1.23E-02
ENSMUSG00000029467	Atp2a2	0.454462686	3.05E-04	1.40E-02	0.392572598	2.97E-04	1.28E-02
ENSMUSG00000027346	Gpcpd1	-0.633338759	3.66E-04	1.61E-02	-0.481996484	3.51E-04	1.46E-02
ENSMUSG00000018401	Mtmr4	0.473316553	3.68E-04	1.62E-02	0.402579524	3.58E-04	1.48E-02
ENSMUSG00000071553	Cpa2	0.801777107	3.90E-04	1.69E-02	0.532216166	3.66E-04	1.50E-02
ENSMUSG00000053141	Ptprt	-0.875019276	3.97E-04	1.71E-02	-0.544861221	3.76E-04	1.53E-02
ENSMUSG00000053007	Creb5	-0.754566233	4.15E-04	1.76E-02	-0.519407153	3.90E-04	1.57E-02
ENSMUSG00000076258	Gm23935	2.091432349	4.43E-04	1.85E-02	0.453498997	7.14E-04	2.44E-02
ENSMUSG00000036422	Pcdh8	0.878570686	4.73E-04	1.94E-02	0.540068838	4.46E-04	1.74E-02
ENSMUSG00000012405	Rpl15	0.52690514	4.76E-04	1.95E-02	0.429720103	4.60E-04	1.78E-02
ENSMUSG00000054321	Taf4b	-0.794141228	4.85E-04	1.97E-02	-0.524269819	4.63E-04	1.78E-02
ENSMUSG00000031189	Aff2	0.642738057	4.90E-04	1.99E-02	0.480590735	4.67E-04	1.80E-02
ENSMUSG00000078249	Hmga1-rs1	0.511757011	4.91E-04	1.99E-02	0.421413629	4.76E-04	1.82E-02
ENSMUSG00000097177	9330159M07Rik	-3.365091705	5.38E-04	2.13E-02	-0.309704662	2.64E-03	6.24E-02
ENSMUSG00000034341	Wbp2	-0.663631368	5.55E-04	2.18E-02	-0.485601992	5.29E-04	1.96E-02
ENSMUSG00000097451	Rian	-0.854940183	5.78E-04	2.25E-02	-0.530820431	5.40E-04	1.99E-02
ENSMUSG00000029372	Ppbp	0.973485377	6.04E-04	2.31E-02	0.541013296	5.73E-04	2.09E-02
ENSMUSG00000031734	Irx3	0.93179914	6.06E-04	2.32E-02	0.538372555	5.66E-04	2.07E-02
ENSMUSG00000038843	Gcnt1	0.956547923	6.38E-04	2.40E-02	0.53764823	6.08E-04	2.17E-02
ENSMUSG00000097574	C920006O11Rik	-3.157584445	6.61E-04	2.46E-02	-0.318784117	2.60E-03	6.18E-02
ENSMUSG00000060981	Hist1h4h	2.654153216	6.94E-04	2.55E-02	0.36620067	1.75E-03	4.68E-02
ENSMUSG00000019916	P4ha1	0.601289435	7.03E-04	2.58E-02	0.458023839	6.75E-04	2.34E-02
ENSMUSG00000022484	Hoxc10	0.530197922	7.70E-04	2.76E-02	0.425123087	7.47E-04	2.53E-02
ENSMUSG00000019960	Dusp6	0.496492438	9.06E-04	3.12E-02	0.406049007	8.82E-04	2.87E-02
ENSMUSG00000020482	Ccdc117	0.499482361	9.59E-04	3.26E-02	0.406852068	9.35E-04	2.99E-02
ENSMUSG00000026103	Gls	0.476900367	1.16E-03	3.73E-02	0.392663119	1.13E-03	3.43E-02
ENSMUSG00000074415	2610203C20Rik	-0.603645492	1.25E-03	3.93E-02	-0.447998806	1.20E-03	3.58E-02
ENSMUSG00000041482	Piezo2	-0.684224459	1.26E-03	3.97E-02	-0.472839195	1.21E-03	3.60E-02
ENSMUSG00000022032	Scara5	-1.369825715	1.28E-03	4.01E-02	-0.489159844	1.32E-03	3.82E-02
ENSMUSG00000029754	Dlx6	-1.186892437	1.33E-03	4.11E-02	-0.502833706	1.32E-03	3.82E-02
ENSMUSG00000022144	Gdnf	1.087467887	1.38E-03	4.22E-02	0.506151087	1.35E-03	3.87E-02
ENSMUSG00000056014	A430033K04Rik	-0.691356023	1.41E-03	4.29E-02	-0.471626614	1.36E-03	3.90E-02
ENSMUSG00000031548	Sfrp1	0.472263787	1.48E-03	4.43E-02	0.38722263	1.44E-03	4.07E-02
ENSMUSG00000038086	Hspb2	-1.528473891	1.52E-03	4.52E-02	-0.460243829	1.69E-03	4.58E-02
ENSMUSG00000100801	Gm15459	0.658704107	1.57E-03	4.61E-02	0.460460077	1.50E-03	4.18E-02
ENSMUSG00000029121	Crmp1	0.521898618	1.68E-03	4.87E-02	0.409448751	1.64E-03	4.47E-02
ENSMUSG00000020053	Igf1	0.584119915	1.75E-03	5.01E-02	0.433985414	1.69E-03	4.58E-02
ENSMUSG00000021303	Gng4	-1.0980415	1.82E-03	5.16E-02	-0.491634678	1.80E-03	4.77E-02
ENSMUSG00000029070	Mxra8	-0.715736579	2.00E-03	5.51E-02	-0.466896625	1.93E-03	5.01E-02
ENSMUSG00000032575	Manf	0.443549393	2.07E-03	5.65E-02	0.367603332	2.04E-03	5.22E-02
ENSMUSG00000025823	Pdia4	0.494412604	2.10E-03	5.69E-02	0.393318232	2.05E-03	5.24E-02
ENSMUSG00000099328	Gm28011	4.243379417	2.12E-03	5.73E-02	0.206841031	1.39E-02	1.93E-01
ENSMUSG00000028031	Dkk2	-0.729555519	2.13E-03	5.75E-02	-0.467767179	2.04E-03	5.23E-02
ENSMUSG00000097767	Miat	-1.397884881	2.14E-03	5.78E-02	-0.455774607	2.25E-03	5.60E-02
ENSMUSG00000029919	Hpgds	-0.973191783	2.28E-03	6.03E-02	-0.484074722	2.21E-03	5.53E-02
ENSMUSG00000022136	Dnajc3	0.452208451	2.32E-03	6.10E-02	0.370819618	2.28E-03	5.64E-02
ENSMUSG00000102742	Pcdhga11	0.80384762	2.34E-03	6.14E-02	0.474680653	2.26E-03	5.61E-02
ENSMUSG00000025940	Tmem70	0.505376351	2.34E-03	6.15E-02	0.396519368	2.29E-03	5.66E-02
ENSMUSG00000049539	Hist1h1a	1.6378374	2.40E-03	6.26E-02	0.418475555	2.87E-03	6.57E-02
ENSMUSG00000105827	Hist2h2bb	3.423296225	2.49E-03	6.40E-02	0.242797028	9.41E-03	1.50E-01
ENSMUSG00000027187	Cat	0.538090445	2.52E-03	6.45E-02	0.409050891	2.45E-03	5.93E-02
ENSMUSG00000020869	Lrrc59	0.481199423	2.54E-03	6.49E-02	0.384069884	2.49E-03	5.98E-02
ENSMUSG00000020160	Meis1	0.502685414	2.63E-03	6.66E-02	0.393323907	2.58E-03	6.14E-02
ENSMUSG00000001930	Vwf	0.865898867	2.66E-03	6.71E-02	0.474524893	2.57E-03	6.12E-02
ENSMUSG00000032294	Pkm	0.498365706	2.69E-03	6.75E-02	0.391071615	2.63E-03	6.22E-02
ENSMUSG00000045515	Pou3f3	-1.292303762	2.77E-03	6.90E-02	-0.452291239	2.84E-03	6.54E-02
ENSMUSG00000082791	Gm4875	-0.615210595	2.82E-03	6.98E-02	-0.43255746	2.75E-03	6.41E-02
ENSMUSG00000083836	Ldha-ps2	0.544202137	2.83E-03	7.01E-02	0.408987224	2.76E-03	6.43E-02
ENSMUSG00000022769	Sdf2l1	0.652650744	3.12E-03	7.45E-02	0.439651066	3.02E-03	6.81E-02
ENSMUSG00000052565	Hist1h1d	2.014048508	3.14E-03	7.48E-02	0.352667197	4.64E-03	9.20E-02
ENSMUSG00000041075	Fzd7	0.47658493	3.23E-03	7.65E-02	0.378033764	3.17E-03	7.06E-02
ENSMUSG00000040415	Dtx3	-0.475620266	3.25E-03	7.68E-02	-0.377461483	3.19E-03	7.10E-02
ENSMUSG00000098234	Snhg6	0.745123979	3.25E-03	7.68E-02	0.455151074	3.15E-03	7.04E-02
ENSMUSG00000061013	Mkx	-0.60706462	3.36E-03	7.87E-02	-0.425719597	3.27E-03	7.23E-02
ENSMUSG00000082101	Slfn14	1.438351902	3.37E-03	7.89E-02	0.422524942	3.71E-03	7.88E-02
ENSMUSG00000044976	Wdr72	1.774402752	3.43E-03	7.99E-02	0.377206444	4.40E-03	8.86E-02
ENSMUSG00000104686	RP24-255F19.5	-1.544774735	3.48E-03	8.07E-02	-0.406598297	3.93E-03	8.22E-02
ENSMUSG00000073411	H2-D1	-0.949039943	3.63E-03	8.32E-02	-0.460994724	3.56E-03	7.66E-02
ENSMUSG00000028645	Slc2a1	0.600333917	3.63E-03	8.32E-02	0.42181144	3.52E-03	7.61E-02
ENSMUSG00000081871	Gm11488	-0.516428999	3.64E-03	8.32E-02	-0.393021008	3.57E-03	7.68E-02
ENSMUSG00000009246	Trpm5	-0.961796858	3.79E-03	8.57E-02	-0.458865027	3.69E-03	7.86E-02
ENSMUSG00000005483	Dnajb1	0.437764252	3.95E-03	8.83E-02	0.355971633	3.89E-03	8.16E-02
ENSMUSG00000029648	Flt1	0.5217449	3.95E-03	8.83E-02	0.393384785	3.88E-03	8.14E-02
ENSMUSG00000095567	Noc2l	-0.391993917	4.01E-03	8.92E-02	-0.330812638	3.96E-03	8.26E-02
ENSMUSG00000029328	Hnrnpdl	-0.427139357	4.02E-03	8.94E-02	-0.350245454	3.95E-03	8.25E-02
ENSMUSG00000026458	Ppfia4	-0.776581548	4.08E-03	9.02E-02	-0.449796015	3.96E-03	8.26E-02
ENSMUSG00000061046	Haghl	-0.585677368	4.12E-03	9.07E-02	-0.413971363	4.03E-03	8.35E-02
ENSMUSG00000017418	Arl5b	0.37222653	4.16E-03	9.13E-02	0.318651117	4.11E-03	8.46E-02
ENSMUSG00000074207	Adh1	1.371323443	4.20E-03	9.19E-02	0.416785947	4.54E-03	9.06E-02
ENSMUSG00000028519	Dab1	-0.513773309	4.23E-03	9.25E-02	-0.388822408	4.17E-03	8.55E-02
ENSMUSG00000083899	Gm12346	0.383537572	4.24E-03	9.27E-02	0.325233638	4.19E-03	8.57E-02
ENSMUSG00000018263	Tbx5	-0.864664763	4.25E-03	9.28E-02	-0.452967369	4.14E-03	8.51E-02
ENSMUSG00000026414	Tnnt2	-1.102996303	4.29E-03	9.32E-02	-0.444466157	4.25E-03	8.66E-02
ENSMUSG00000036596	Cpz	1.757368005	4.29E-03	9.33E-02	0.365104306	5.48E-03	1.04E-01
ENSMUSG00000028565	Nfia	-0.701460304	4.31E-03	9.35E-02	-0.438595437	4.17E-03	8.55E-02
ENSMUSG00000001911	Nfix	-0.681401301	4.31E-03	9.35E-02	-0.43519198	4.17E-03	8.55E-02
ENSMUSG00000069379	Gm4950	0.506428428	4.34E-03	9.40E-02	0.385452285	4.26E-03	8.67E-02
ENSMUSG00000091363	Gm7701	0.579207126	4.35E-03	9.40E-02	0.41056196	4.26E-03	8.67E-02
ENSMUSG00000044712	Slc38a6	-1.08960366	4.35E-03	9.41E-02	-0.444533207	4.30E-03	8.73E-02
ENSMUSG00000103081	Pcdhgb8	-1.432528555	4.37E-03	9.43E-02	-0.406336689	4.77E-03	9.37E-02
ENSMUSG00000065037	Rn7sk	2.521694917	4.37E-03	9.43E-02	0.270250599	9.93E-03	1.56E-01
ENSMUSG00000020689	Itgb3	0.854481517	4.37E-03	9.43E-02	0.451544319	4.24E-03	8.65E-02
ENSMUSG00000041688	Amot	0.48012069	4.37E-03	9.43E-02	0.374377604	4.29E-03	8.71E-02
ENSMUSG00000048916	Gm5540	0.743886094	4.38E-03	9.44E-02	0.443646201	4.24E-03	8.66E-02
ENSMUSG00000092274	Neat1	-1.828844362	4.39E-03	9.45E-02	-0.355118208	5.68E-03	1.06E-01
ENSMUSG00000036928	Stag3	-1.516807794	4.40E-03	9.47E-02	-0.394847636	4.93E-03	9.59E-02
ENSMUSG00000085396	Firre	-1.247601167	4.42E-03	9.51E-02	-0.428246034	4.52E-03	9.02E-02
ENSMUSG00000026220	Slc16a14	-3.363582455	4.45E-03	9.53E-02	-0.218892089	1.42E-02	1.95E-01
ENSMUSG00000095403	Gm21092	-0.964197204	4.46E-03	9.55E-02	-0.45026775	4.35E-03	8.79E-02
ENSMUSG00000027342	Pcna	0.394291427	4.53E-03	9.66E-02	0.330700533	4.48E-03	8.97E-02
ENSMUSG00000025927	Tfap2b	-0.550568184	4.56E-03	9.71E-02	-0.400519602	4.46E-03	8.94E-02
ENSMUSG00000020704	Asic2	-1.550419793	4.65E-03	9.83E-02	-0.387123969	5.32E-03	1.02E-01
ENSMUSG00000022269	Mar-11	2.071756611	4.67E-03	9.86E-02	0.323075602	7.07E-03	1.24E-01
ENSMUSG00000001504	Irx2	-0.679236337	4.71E-03	9.93E-02	-0.431288754	4.61E-03	9.16E-02
ENSMUSG00000000305	Cdh4	-0.674445802	4.91E-03	1.02E-01	-0.429265237	4.77E-03	9.37E-02
ENSMUSG00000045411	2410002F23Rik	-0.39346007	4.99E-03	1.04E-01	-0.32904771	4.94E-03	9.60E-02
ENSMUSG00000036555	Iqce	-0.456456192	5.01E-03	1.04E-01	-0.361237246	4.95E-03	9.62E-02
ENSMUSG00000040732	Erg	-0.490001605	5.02E-03	1.04E-01	-0.375885956	4.93E-03	9.59E-02
ENSMUSG00000027907	S100a11	-0.498468601	5.12E-03	1.06E-01	-0.378917952	5.03E-03	9.74E-02
ENSMUSG00000082160	Gm11578	0.774358385	5.14E-03	1.06E-01	0.439459354	5.03E-03	9.75E-02
ENSMUSG00000082896	Gm5844	0.428805155	5.35E-03	1.09E-01	0.34690798	5.27E-03	1.01E-01
ENSMUSG00000022462	Slc38a2	0.375954782	5.48E-03	1.11E-01	0.317899608	5.42E-03	1.03E-01
ENSMUSG00000058773	Hist1h1b	1.576043887	5.52E-03	1.11E-01	0.372435134	6.46E-03	1.17E-01
ENSMUSG00000009376	Met	0.42771648	5.55E-03	1.12E-01	0.345750525	5.48E-03	1.04E-01
ENSMUSG00000024049	Myom1	-0.971716163	5.62E-03	1.13E-01	-0.437040278	5.52E-03	1.04E-01
ENSMUSG00000030249	Abcc9	0.739649386	5.65E-03	1.13E-01	0.432236193	5.54E-03	1.04E-01
ENSMUSG00000085282	Gm15663	-0.752954951	5.68E-03	1.14E-01	-0.433395252	5.56E-03	1.05E-01
ENSMUSG00000021270	Hsp90aa1	0.375852319	5.87E-03	1.16E-01	0.317048981	5.80E-03	1.08E-01
ENSMUSG00000063229	Ldha	0.489323832	6.33E-03	1.23E-01	0.370809249	6.21E-03	1.14E-01
ENSMUSG00000022894	Adamts5	-0.714467862	6.34E-03	1.23E-01	-0.425120747	6.17E-03	1.13E-01
ENSMUSG00000015852	Fcrls	-0.791258729	6.54E-03	1.26E-01	-0.429637696	6.39E-03	1.16E-01
ENSMUSG00000061482	Hist1h4d	1.1803641	6.69E-03	1.28E-01	0.40859446	6.89E-03	1.22E-01
ENSMUSG00000039109	F13a1	-0.77520361	6.70E-03	1.28E-01	-0.427735439	6.53E-03	1.18E-01
ENSMUSG00000008575	Nfib	-0.59552474	6.73E-03	1.28E-01	-0.402384636	6.57E-03	1.18E-01
ENSMUSG00000030695	Aldoa	0.53768888	6.75E-03	1.28E-01	0.386342579	6.61E-03	1.19E-01
ENSMUSG00000021255	Esrrb	-1.187544742	6.77E-03	1.29E-01	-0.406993318	6.97E-03	1.23E-01
ENSMUSG00000040537	Adam22	-0.55120984	6.79E-03	1.29E-01	-0.390204896	6.67E-03	1.19E-01
ENSMUSG00000052981	Ube2ql1	-0.593870581	6.83E-03	1.30E-01	-0.401431131	6.68E-03	1.19E-01
ENSMUSG00000082740	Gm14127	1.165903364	6.84E-03	1.30E-01	0.408827039	6.99E-03	1.23E-01
ENSMUSG00000020935	Dcakd	0.426456595	6.90E-03	1.30E-01	0.341673362	6.80E-03	1.21E-01
ENSMUSG00000069171	Nr2f1	0.721307369	6.94E-03	1.31E-01	0.421976955	6.77E-03	1.20E-01
ENSMUSG00000036898	Zfp157	-0.59667838	6.97E-03	1.31E-01	-0.401514128	6.81E-03	1.21E-01
ENSMUSG00000036856	Wnt4	-0.485989027	7.07E-03	1.33E-01	-0.36699426	6.97E-03	1.23E-01
ENSMUSG00000097284	4930480K23Rik	-1.518974501	7.09E-03	1.33E-01	-0.361863781	8.07E-03	1.36E-01
ENSMUSG00000041598	Cdc42ep4	0.36899382	7.11E-03	1.33E-01	0.310776588	7.04E-03	1.24E-01
ENSMUSG00000092060	Bend4	0.491452816	7.13E-03	1.33E-01	0.368917589	7.02E-03	1.23E-01
ENSMUSG00000032872	Cyb5r4	0.478725488	7.17E-03	1.34E-01	0.363832109	7.07E-03	1.24E-01
ENSMUSG00000060093	Hist1h4a	2.832868425	7.22E-03	1.35E-01	0.229031518	1.64E-02	2.13E-01
ENSMUSG00000032115	Hyou1	0.353049527	7.34E-03	1.36E-01	0.301007519	7.27E-03	1.27E-01
ENSMUSG00000040690	Col16a1	-0.580261706	7.37E-03	1.36E-01	-0.395696553	7.22E-03	1.26E-01
ENSMUSG00000041120	Nbl1	-0.402521095	7.52E-03	1.38E-01	-0.3283235	7.43E-03	1.28E-01
ENSMUSG00000035202	Lars2	1.7431355	7.55E-03	1.39E-01	0.326708408	9.73E-03	1.54E-01
ENSMUSG00000070282	3000002C10Rik	-1.575971954	7.55E-03	1.39E-01	-0.349889711	8.86E-03	1.45E-01
ENSMUSG00000027199	Gatm	-0.788052427	7.60E-03	1.39E-01	-0.422382279	7.41E-03	1.28E-01
ENSMUSG00000025804	Ccr1	-1.535197917	7.70E-03	1.41E-01	-0.354708349	8.83E-03	1.44E-01
ENSMUSG00000020904	Cfap52	-7.905205971	7.79E-03	1.42E-01	-0.10031164	7.79E-02	NA
ENSMUSG00000001334	Fndc5	-0.607835169	7.98E-03	1.44E-01	-0.399312136	7.82E-03	1.33E-01
ENSMUSG00000018486	Wnt9b	-0.715223759	7.98E-03	1.44E-01	-0.415004259	7.83E-03	1.33E-01
ENSMUSG00000040289	Hey1	0.48008184	8.01E-03	1.44E-01	0.361948932	7.89E-03	1.34E-01
ENSMUSG00000039462	Col10a1	-2.323249687	8.10E-03	1.45E-01	-0.262889697	1.33E-02	1.88E-01
ENSMUSG00000086324	Gm15564	1.843789851	8.12E-03	1.46E-01	0.30881245	1.11E-02	1.68E-01
ENSMUSG00000003469	Phyhip	-0.994561858	8.15E-03	1.46E-01	-0.413502595	8.08E-03	1.36E-01
ENSMUSG00000050010	Shisa3	-0.629104683	8.19E-03	1.46E-01	-0.402427364	8.03E-03	1.35E-01
ENSMUSG00000051627	Hist1h1e	1.8340954	8.39E-03	1.49E-01	0.310874133	1.11E-02	1.67E-01
ENSMUSG00000033377	Palmd	-0.87597637	8.51E-03	1.50E-01	-0.416810536	8.35E-03	1.39E-01
ENSMUSG00000009633	G0s2	-0.876120973	8.59E-03	1.52E-01	-0.415901365	8.49E-03	1.41E-01
ENSMUSG00000031365	Zfp275	0.368141539	8.60E-03	1.52E-01	0.307890056	8.52E-03	1.41E-01
ENSMUSG00000093798	Gm8355	0.470113333	8.62E-03	1.52E-01	0.356425517	8.49E-03	1.41E-01
ENSMUSG00000032394	Igdcc3	0.95023891	8.66E-03	1.52E-01	0.412824204	8.53E-03	1.41E-01
ENSMUSG00000029859	Epha1	-0.43989091	8.68E-03	1.52E-01	-0.343671569	8.59E-03	1.42E-01
ENSMUSG00000006576	Slc4a3	-0.71389811	8.75E-03	1.53E-01	-0.41097848	8.56E-03	1.42E-01
ENSMUSG00000033450	Tagap	-1.923960311	8.80E-03	1.54E-01	-0.295944799	1.22E-02	1.77E-01
ENSMUSG00000073409	H2-Q6	-2.38748437	8.82E-03	1.54E-01	-0.249268784	1.54E-02	2.05E-01
ENSMUSG00000045382	Cxcr4	0.612862697	8.82E-03	1.54E-01	0.396630086	8.66E-03	1.43E-01
ENSMUSG00000026950	Neb	-0.988678778	8.83E-03	1.54E-01	-0.409035517	8.73E-03	1.43E-01
ENSMUSG00000032348	Gsta4	0.469801968	8.86E-03	1.54E-01	0.355712677	8.72E-03	1.43E-01
ENSMUSG00000056296	Synpr	-1.126414608	8.96E-03	1.56E-01	-0.394885237	9.16E-03	1.48E-01
ENSMUSG00000021508	Cxcl14	-0.450399875	8.97E-03	1.56E-01	-0.347601054	8.84E-03	1.44E-01
ENSMUSG00000032373	Car12	-0.487382035	8.99E-03	1.56E-01	-0.361883085	8.88E-03	1.45E-01
ENSMUSG00000021932	Rnaseh2b	-0.501895707	9.26E-03	1.59E-01	-0.366251579	9.12E-03	1.48E-01
ENSMUSG00000022636	Alcam	-0.506839853	9.31E-03	1.60E-01	-0.367808423	9.15E-03	1.48E-01
ENSMUSG00000063626	Unc5d	-0.940794699	9.32E-03	1.60E-01	-0.408684392	9.22E-03	1.49E-01
ENSMUSG00000034007	Scaper	-0.442857699	9.36E-03	1.60E-01	-0.343467035	9.26E-03	1.49E-01
ENSMUSG00000033792	Atp7a	0.504455228	9.37E-03	1.60E-01	0.366840459	9.21E-03	1.49E-01
ENSMUSG00000035168	Tanc1	0.379616732	9.48E-03	1.61E-01	0.312858004	9.38E-03	1.50E-01
ENSMUSG00000047793	Sned1	-0.495546372	9.49E-03	1.62E-01	-0.363473863	9.35E-03	1.50E-01
ENSMUSG00000034435	Tmem30b	0.50133068	9.56E-03	1.62E-01	0.365229818	9.40E-03	1.50E-01
ENSMUSG00000066113	Adamtsl1	-0.698720932	9.57E-03	1.63E-01	-0.405615257	9.35E-03	1.50E-01
ENSMUSG00000104913	RP24-324L19.3	0.451525693	9.60E-03	1.63E-01	0.346621299	9.47E-03	1.51E-01
ENSMUSG00000059343	Aldoart1	0.784293952	9.69E-03	1.64E-01	0.409640282	9.52E-03	1.52E-01
ENSMUSG00000032850	Rnft2	-0.471303092	9.81E-03	1.65E-01	-0.353849367	9.70E-03	1.53E-01
ENSMUSG00000045871	Slitrk6	0.46293063	9.82E-03	1.65E-01	0.350662354	9.69E-03	1.53E-01
ENSMUSG00000033737	Fndc3c1	0.459613431	9.85E-03	1.66E-01	0.349314834	9.72E-03	1.54E-01
ENSMUSG00000037509	Arhgef4	-0.812711937	9.90E-03	1.66E-01	-0.408724147	9.76E-03	1.54E-01
ENSMUSG00000022309	Angpt1	-0.473810603	9.91E-03	1.66E-01	-0.354571714	9.79E-03	1.54E-01
ENSMUSG00000036959	Bcorl1	0.387512416	9.92E-03	1.66E-01	0.316304439	9.83E-03	1.55E-01
ENSMUSG00000033022	Cdo1	0.350340149	1.00E-02	1.67E-01	0.295746609	9.95E-03	1.56E-01
ENSMUSG00000002910	Arrdc2	-0.858359204	1.01E-02	1.68E-01	-0.40699753	1.00E-02	1.56E-01
ENSMUSG00000088246	Gm25911	2.179684078	1.02E-02	1.69E-01	0.260659885	1.60E-02	2.10E-01
ENSMUSG00000086105	Gm11636	-3.196520757	1.02E-02	1.70E-01	-0.188299904	2.60E-02	NA
ENSMUSG00000040055	Gjb6	-0.58963685	1.02E-02	1.70E-01	-0.386709669	1.01E-02	1.57E-01
ENSMUSG00000020882	Cacnb1	-0.635993564	1.04E-02	1.71E-01	-0.394422724	1.02E-02	1.58E-01
ENSMUSG00000028527	Ak4	0.538394035	1.04E-02	1.71E-01	0.374004498	1.02E-02	1.59E-01
ENSMUSG00000096010	Hist4h4	2.091555696	1.04E-02	1.72E-01	0.269104018	1.55E-02	2.06E-01
ENSMUSG00000025656	Arhgef9	-0.418534442	1.04E-02	1.72E-01	-0.330595163	1.03E-02	1.60E-01
ENSMUSG00000028737	Aldh4a1	0.56391491	1.04E-02	1.72E-01	0.380464709	1.02E-02	1.59E-01
ENSMUSG00000024172	St6gal2	0.482365784	1.05E-02	1.73E-01	0.356160272	1.04E-02	1.61E-01
ENSMUSG00000034226	Rhov	-0.762547836	1.06E-02	1.74E-01	-0.404173019	1.05E-02	1.61E-01
ENSMUSG00000026394	Atp6v1g3	-0.60048861	1.07E-02	1.74E-01	-0.387272917	1.05E-02	1.61E-01
ENSMUSG00000097316	Gm10516	-1.107156444	1.07E-02	1.74E-01	-0.385197685	1.08E-02	1.65E-01
ENSMUSG00000103088	Pcdhgb6	0.602454474	1.07E-02	1.75E-01	0.387642749	1.05E-02	1.61E-01
ENSMUSG00000064293	Cntn4	0.858234544	1.07E-02	1.75E-01	0.403612155	1.06E-02	1.63E-01
ENSMUSG00000047798	Cd300lf	-7.746351679	1.08E-02	1.76E-01	-0.093310381	8.97E-02	NA
ENSMUSG00000026494	Kif26b	0.344401351	1.08E-02	1.76E-01	0.291346618	1.07E-02	1.64E-01
ENSMUSG00000054065	Pkp3	-0.528424075	1.08E-02	1.76E-01	-0.369948708	1.07E-02	1.63E-01
ENSMUSG00000032398	Snapc5	-0.570884716	1.10E-02	1.78E-01	-0.380068523	1.08E-02	1.65E-01
ENSMUSG00000001768	Rin2	-0.390352049	1.12E-02	1.80E-01	-0.315830063	1.11E-02	1.67E-01
ENSMUSG00000043090	Zfp866	-0.380631242	1.12E-02	1.80E-01	-0.310820626	1.11E-02	1.68E-01
ENSMUSG00000020894	Vamp2	-0.408151649	1.12E-02	1.80E-01	-0.324377994	1.11E-02	1.68E-01
ENSMUSG00000066607	6030419C18Rik	-0.490377073	1.13E-02	1.80E-01	-0.357216621	1.11E-02	1.68E-01
ENSMUSG00000047220	Ccdc36	-4.066119375	1.13E-02	1.81E-01	-0.138542767	4.86E-02	4.00E-01
ENSMUSG00000037720	Tmem33	0.374736933	1.14E-02	1.81E-01	0.307551767	1.13E-02	1.69E-01
ENSMUSG00000044086	Lmod3	-1.270757057	1.14E-02	1.82E-01	-0.360935407	1.20E-02	1.76E-01
ENSMUSG00000033948	Zswim5	0.554303458	1.15E-02	1.83E-01	0.374757301	1.13E-02	1.69E-01
ENSMUSG00000020277	Pfkl	0.447850786	1.15E-02	1.83E-01	0.341096631	1.14E-02	1.70E-01
ENSMUSG00000021952	Xpo4	0.416679052	1.15E-02	1.83E-01	0.327782844	1.14E-02	1.70E-01
ENSMUSG00000003644	Rps6ka1	0.446751609	1.16E-02	1.83E-01	0.340577367	1.14E-02	1.70E-01
ENSMUSG00000041920	Slc16a6	-0.780960514	1.16E-02	1.84E-01	-0.3997305	1.15E-02	1.71E-01
ENSMUSG00000018379	Srsf1	0.344224344	1.17E-02	1.84E-01	0.290316318	1.16E-02	1.71E-01
ENSMUSG00000064288	Hist1h4k	1.797211565	1.17E-02	1.85E-01	0.293150838	1.51E-02	2.03E-01
ENSMUSG00000019936	Epyc	-1.867013618	1.17E-02	1.85E-01	-0.282889776	1.59E-02	2.09E-01
ENSMUSG00000079505	Gm11131	-2.37275938	1.19E-02	1.86E-01	-0.23543797	1.96E-02	2.37E-01
ENSMUSG00000078566	Bnip3	0.520166077	1.19E-02	1.87E-01	0.364735762	1.17E-02	1.73E-01
ENSMUSG00000028782	Adgrb2	-0.606720227	1.19E-02	1.87E-01	-0.384201417	1.17E-02	1.73E-01
ENSMUSG00000029729	Zkscan1	0.359565712	1.19E-02	1.87E-01	0.298652944	1.18E-02	1.74E-01
ENSMUSG00000038242	Aox4	4.47710245	1.20E-02	1.87E-01	0.135508103	4.93E-02	NA
ENSMUSG00000060371	Caln1	-1.016245	1.24E-02	1.92E-01	-0.383862252	1.25E-02	1.81E-01
ENSMUSG00000027869	Hsd3b6	1.623279459	1.25E-02	1.93E-01	0.306898983	1.52E-02	2.04E-01
ENSMUSG00000029755	Dlx5	-0.550059545	1.25E-02	1.93E-01	-0.370842807	1.24E-02	1.79E-01
ENSMUSG00000003657	Calb2	0.413438479	1.25E-02	1.93E-01	0.324721716	1.24E-02	1.80E-01
ENSMUSG00000024054	Smchd1	0.330456143	1.30E-02	1.98E-01	0.280894891	1.29E-02	1.84E-01
ENSMUSG00000096995	2810029C07Rik	-1.209457025	1.31E-02	1.99E-01	-0.358725056	1.36E-02	1.90E-01
ENSMUSG00000035305	Ror1	0.504199602	1.31E-02	1.99E-01	0.357247409	1.29E-02	1.85E-01
ENSMUSG00000039100	Mar-06	0.370341081	1.32E-02	2.00E-01	0.302926121	1.31E-02	1.86E-01
ENSMUSG00000062380	Tubb3	0.469338075	1.33E-02	2.01E-01	0.345458649	1.32E-02	1.87E-01
ENSMUSG00000107000	RP23-15K13.2	-1.592161892	1.34E-02	2.02E-01	-0.307782101	1.56E-02	2.07E-01
ENSMUSG00000010066	Cacna2d2	-0.731995071	1.34E-02	2.02E-01	-0.390772163	1.33E-02	1.88E-01
ENSMUSG00000046798	Cldn12	0.379337998	1.36E-02	2.03E-01	0.307040024	1.35E-02	1.89E-01
ENSMUSG00000024827	Gldc	0.639589041	1.36E-02	2.03E-01	0.383448474	1.33E-02	1.88E-01
ENSMUSG00000021798	Ldb3	-1.090156345	1.37E-02	2.04E-01	-0.369520451	1.40E-02	1.93E-01
ENSMUSG00000074221	Zfp568	0.33336705	1.37E-02	2.05E-01	0.281915796	1.36E-02	1.91E-01
ENSMUSG00000039579	Grin3a	-0.596013555	1.37E-02	2.05E-01	-0.376580856	1.35E-02	1.90E-01
ENSMUSG00000025001	Hells	0.329675558	1.38E-02	2.05E-01	0.27970449	1.37E-02	1.91E-01
ENSMUSG00000101166	Gm28496	-7.646246564	1.39E-02	2.07E-01	-0.087002476	1.02E-01	NA
ENSMUSG00000028845	Tekt2	-1.023231378	1.40E-02	2.07E-01	-0.37528795	1.41E-02	1.94E-01
ENSMUSG00000037736	Limch1	-0.448274451	1.40E-02	2.07E-01	-0.336628506	1.39E-02	1.93E-01
ENSMUSG00000053470	Kdm3a	0.360764911	1.40E-02	2.07E-01	0.296913828	1.39E-02	1.93E-01
ENSMUSG00000027875	Hmgcs2	-1.011076982	1.41E-02	2.07E-01	-0.37590156	1.42E-02	1.95E-01
ENSMUSG00000024565	Sall3	0.762368417	1.41E-02	2.08E-01	0.3891139	1.39E-02	1.93E-01
ENSMUSG00000040310	Alx4	0.560432191	1.42E-02	2.08E-01	0.368875624	1.39E-02	1.93E-01
ENSMUSG00000009628	Tex15	-0.541456833	1.44E-02	2.10E-01	-0.364161927	1.41E-02	1.95E-01
ENSMUSG00000020134	Peli1	0.347061766	1.45E-02	2.11E-01	0.288981928	1.44E-02	1.97E-01
ENSMUSG00000021364	Elovl2	0.433357947	1.46E-02	2.12E-01	0.329812592	1.45E-02	1.98E-01
ENSMUSG00000000823	Znf512b	-0.559839295	1.47E-02	2.13E-01	-0.367516594	1.44E-02	1.97E-01
ENSMUSG00000040612	Ildr2	0.814863489	1.48E-02	2.14E-01	0.38575547	1.46E-02	1.99E-01
ENSMUSG00000048376	F2r	0.360645608	1.48E-02	2.14E-01	0.296077459	1.46E-02	1.99E-01
ENSMUSG00000099094	Gm19569	-0.758724602	1.49E-02	2.15E-01	-0.38575383	1.47E-02	2.00E-01
ENSMUSG00000003660	Snrnp200	0.366505865	1.49E-02	2.15E-01	0.298950536	1.48E-02	2.01E-01
ENSMUSG00000042808	Gpx2	1.303960374	1.50E-02	2.16E-01	0.336518648	1.62E-02	2.12E-01
ENSMUSG00000022208	Jph4	-0.924809646	1.50E-02	2.16E-01	-0.378815096	1.50E-02	2.03E-01
ENSMUSG00000035557	Krt17	-0.699425778	1.51E-02	2.17E-01	-0.383500153	1.48E-02	2.01E-01
ENSMUSG00000023328	Ache	-1.264306191	1.52E-02	2.18E-01	-0.34047957	1.61E-02	2.11E-01
ENSMUSG00000051855	Mest	0.352531702	1.52E-02	2.18E-01	0.291288642	1.51E-02	2.03E-01
ENSMUSG00000004880	Lbr	0.376588463	1.52E-02	2.18E-01	0.303697757	1.51E-02	2.03E-01
ENSMUSG00000083892	Gm1848	0.514223699	1.53E-02	2.19E-01	0.355046211	1.52E-02	2.03E-01
ENSMUSG00000102748	Pcdhgb2	0.795433764	1.53E-02	2.19E-01	0.383864666	1.52E-02	2.04E-01
ENSMUSG00000039070	Cpa4	-0.897475089	1.54E-02	2.19E-01	-0.379174917	1.54E-02	2.05E-01
ENSMUSG00000091994	E130317F20Rik	-0.466209145	1.54E-02	2.19E-01	-0.340466034	1.53E-02	2.04E-01
ENSMUSG00000031312	Itgb1bp2	-1.834015421	1.55E-02	2.20E-01	-0.267027449	2.06E-02	2.44E-01
ENSMUSG00000019929	Dcn	-0.734776785	1.55E-02	2.20E-01	-0.383529746	1.52E-02	2.04E-01
ENSMUSG00000017737	Mmp9	-1.556481718	1.55E-02	2.20E-01	-0.300985039	1.82E-02	2.26E-01
ENSMUSG00000093594	Gm20707	-0.909257107	1.55E-02	2.20E-01	-0.377858435	1.55E-02	2.06E-01
ENSMUSG00000053293	Pom121	0.3693127	1.55E-02	2.20E-01	0.299709334	1.54E-02	2.05E-01
ENSMUSG00000031770	Herpud1	0.409780596	1.57E-02	2.21E-01	0.318427475	1.56E-02	2.06E-01
ENSMUSG00000022523	Fgf12	-1.188816458	1.57E-02	2.22E-01	-0.347466927	1.64E-02	2.13E-01
ENSMUSG00000078695	Cisd3	1.115035379	1.58E-02	2.22E-01	0.356338403	1.63E-02	2.12E-01
ENSMUSG00000044548	Dact1	0.405312774	1.58E-02	2.22E-01	0.316422452	1.56E-02	2.07E-01
ENSMUSG00000030275	Etnk1	0.403427579	1.58E-02	2.22E-01	0.315525233	1.57E-02	2.07E-01
ENSMUSG00000055435	Maf	-0.568069561	1.58E-02	2.22E-01	-0.366067354	1.56E-02	2.07E-01
ENSMUSG00000052133	Sema5b	-0.484363112	1.60E-02	2.24E-01	-0.345249352	1.58E-02	2.09E-01
ENSMUSG00000057836	Xlr3a	1.709776842	1.61E-02	2.25E-01	0.280570187	2.00E-02	2.39E-01
ENSMUSG00000044167	Foxo1	0.401501527	1.62E-02	2.26E-01	0.314191561	1.60E-02	2.10E-01
ENSMUSG00000029817	Tra2a	0.395041048	1.63E-02	2.26E-01	0.311239239	1.61E-02	2.11E-01
ENSMUSG00000035898	Uba6	0.397369668	1.63E-02	2.27E-01	0.31221826	1.61E-02	2.11E-01
ENSMUSG00000026156	B3gat2	1.648532026	1.63E-02	2.27E-01	0.28722416	1.98E-02	2.38E-01
ENSMUSG00000079042	Apela	-0.674410797	1.64E-02	2.28E-01	-0.377444012	1.62E-02	2.11E-01
ENSMUSG00000031808	Slc27a1	-0.479115714	1.64E-02	2.28E-01	-0.342863132	1.63E-02	2.12E-01
ENSMUSG00000033174	Mgll	-0.63212876	1.65E-02	2.28E-01	-0.373557906	1.63E-02	2.12E-01
ENSMUSG00000025665	Rps6ka6	0.335672548	1.65E-02	2.28E-01	0.280787194	1.64E-02	2.13E-01
ENSMUSG00000059939	9430015G10Rik	-0.478434545	1.65E-02	2.28E-01	-0.342542996	1.63E-02	2.12E-01
ENSMUSG00000028469	Npr2	-0.427846659	1.66E-02	2.29E-01	-0.324670041	1.64E-02	2.13E-01
ENSMUSG00000005917	Otx1	-1.394891023	1.66E-02	2.29E-01	-0.317081855	1.82E-02	2.27E-01
ENSMUSG00000021996	Esd	0.551317548	1.66E-02	2.29E-01	0.36102668	1.64E-02	2.12E-01
ENSMUSG00000050148	Ubqln2	0.455992371	1.66E-02	2.29E-01	0.335012416	1.64E-02	2.13E-01
ENSMUSG00000032244	Fem1b	0.351399286	1.68E-02	2.31E-01	0.289119954	1.67E-02	2.15E-01
ENSMUSG00000068267	Cenpb	-0.386029898	1.70E-02	2.32E-01	-0.306176781	1.69E-02	2.16E-01
ENSMUSG00000037086	Prr32	-2.028624349	1.70E-02	2.32E-01	-0.24137036	2.44E-02	2.71E-01
ENSMUSG00000022965	Ifngr2	-0.38009061	1.72E-02	2.33E-01	-0.30318026	1.71E-02	2.17E-01
ENSMUSG00000061353	Cxcl12	0.341531308	1.72E-02	2.33E-01	0.283440331	1.71E-02	2.17E-01
ENSMUSG00000009739	Pou6f1	-0.543319083	1.72E-02	2.34E-01	-0.3578227	1.70E-02	2.17E-01
ENSMUSG00000031383	Dusp9	0.364917349	1.72E-02	2.34E-01	0.295696926	1.71E-02	2.18E-01
ENSMUSG00000104475	D630036G22Rik	-1.834921513	1.74E-02	2.35E-01	-0.261503505	2.22E-02	2.54E-01
ENSMUSG00000022464	Slc38a4	0.386960894	1.75E-02	2.36E-01	0.306032708	1.74E-02	2.20E-01
ENSMUSG00000013419	Zfp651	-0.473261858	1.75E-02	2.36E-01	-0.339186778	1.73E-02	2.19E-01
ENSMUSG00000090021	Gm6493	0.353493033	1.77E-02	2.38E-01	0.289354708	1.76E-02	2.22E-01
ENSMUSG00000048126	Col6a3	-0.628827253	1.78E-02	2.38E-01	-0.369849273	1.75E-02	2.21E-01
ENSMUSG00000074934	Grem1	0.62524322	1.81E-02	2.41E-01	0.3686455	1.78E-02	2.23E-01
ENSMUSG00000024817	Uhrf2	0.349680181	1.81E-02	2.41E-01	0.287002855	1.80E-02	2.25E-01
ENSMUSG00000087153	Gm6483	-0.875982152	1.82E-02	2.42E-01	-0.369531384	1.81E-02	2.26E-01
ENSMUSG00000055413	H2-Q5	-7.523954056	1.83E-02	2.42E-01	-0.080571142	1.16E-01	NA
ENSMUSG00000038296	Galnt18	-0.489675939	1.83E-02	2.42E-01	-0.342688344	1.81E-02	2.26E-01
ENSMUSG00000056938	Acbd4	-0.95202494	1.84E-02	2.44E-01	-0.36243071	1.85E-02	2.29E-01
ENSMUSG00000014226	Cacybp	0.310643477	1.85E-02	2.44E-01	0.264685464	1.84E-02	2.28E-01
ENSMUSG00000058357	Gm6612	-7.553367965	1.86E-02	2.45E-01	-0.079244591	1.19E-01	NA
ENSMUSG00000004952	Rasa4	-0.700184217	1.87E-02	2.45E-01	-0.371881931	1.85E-02	2.28E-01
ENSMUSG00000060862	Zbtb40	0.485688264	1.87E-02	2.46E-01	0.340789503	1.85E-02	2.29E-01
ENSMUSG00000007097	Atp1a2	0.482990893	1.87E-02	2.46E-01	0.339941353	1.85E-02	2.29E-01
ENSMUSG00000037962	Fam101a	-0.587157033	1.88E-02	2.47E-01	-0.362017666	1.86E-02	2.29E-01
ENSMUSG00000102644	Thap6	-0.668035718	1.89E-02	2.47E-01	-0.369984372	1.86E-02	2.29E-01
ENSMUSG00000025036	Sfxn2	-0.615123435	1.89E-02	2.47E-01	-0.365407645	1.86E-02	2.30E-01
ENSMUSG00000021193	Pitrm1	0.316856179	1.89E-02	2.47E-01	0.268108042	1.88E-02	2.31E-01
ENSMUSG00000024534	Sncaip	-0.364370427	1.89E-02	2.48E-01	-0.293746655	1.88E-02	2.31E-01
ENSMUSG00000051390	Zbtb22	-0.400359462	1.90E-02	2.48E-01	-0.310292036	1.88E-02	2.31E-01
ENSMUSG00000040771	Oard1	-0.454528559	1.90E-02	2.48E-01	-0.330805829	1.88E-02	2.31E-01
ENSMUSG00000061684	Rpl21-ps8	-1.519899201	1.92E-02	2.49E-01	-0.289762876	2.19E-02	2.53E-01
ENSMUSG00000036853	Mcoln3	0.542802617	1.92E-02	2.49E-01	0.353564178	1.90E-02	2.32E-01
ENSMUSG00000005986	Ankrd13d	-0.673331417	1.92E-02	2.49E-01	-0.369270638	1.90E-02	2.32E-01
ENSMUSG00000073647	Gm10557	-0.575645976	1.93E-02	2.50E-01	-0.3593714	1.90E-02	2.32E-01
ENSMUSG00000039037	St6galnac5	-0.798103139	1.93E-02	2.51E-01	-0.369664953	1.92E-02	2.33E-01
ENSMUSG00000063870	Chd4	0.29211756	1.93E-02	2.51E-01	0.252793305	1.92E-02	2.34E-01
ENSMUSG00000006057	Atp5g1	0.501585051	1.94E-02	2.51E-01	0.343832029	1.92E-02	2.34E-01
ENSMUSG00000042962	Gm5436	0.382123067	1.95E-02	2.52E-01	0.301667368	1.93E-02	2.35E-01
ENSMUSG00000046605	B3gntl1	-0.54732955	1.95E-02	2.52E-01	-0.353826734	1.93E-02	2.34E-01
ENSMUSG00000069814	E130309D14Rik	0.850354456	1.96E-02	2.53E-01	0.366201714	1.95E-02	2.36E-01
ENSMUSG00000049305	Ccdc71	-0.425833765	1.96E-02	2.53E-01	-0.319779366	1.94E-02	2.35E-01
ENSMUSG00000024937	Ehbp1l1	-0.502672464	1.96E-02	2.53E-01	-0.343791961	1.94E-02	2.35E-01
ENSMUSG00000074971	Fibin	0.4389257	1.96E-02	2.53E-01	0.324547494	1.94E-02	2.35E-01
ENSMUSG00000054951	9130008F23Rik	-1.942582331	1.96E-02	2.53E-01	-0.242277159	2.61E-02	2.81E-01
ENSMUSG00000011752	Pgam1	0.386611185	1.97E-02	2.53E-01	0.30349617	1.95E-02	2.36E-01
ENSMUSG00000027184	Caprin1	0.317470309	1.97E-02	2.53E-01	0.26793473	1.96E-02	2.37E-01
ENSMUSG00000025980	Hspd1	0.329072409	1.97E-02	2.54E-01	0.274528606	1.96E-02	2.37E-01
ENSMUSG00000061273	Mmgt1	0.33529193	1.97E-02	2.54E-01	0.277951933	1.96E-02	2.37E-01
ENSMUSG00000040033	Stat2	0.49329385	1.98E-02	2.54E-01	0.340997196	1.96E-02	2.37E-01
ENSMUSG00000092289	Gm6659	4.063995151	1.99E-02	2.54E-01	0.119930204	6.93E-02	NA
ENSMUSG00000030225	Dera	0.425904378	1.99E-02	2.55E-01	0.319418401	1.97E-02	2.37E-01
ENSMUSG00000029405	G3bp2	0.304058001	2.00E-02	2.55E-01	0.259814734	1.98E-02	2.38E-01
ENSMUSG00000025153	Fasn	0.309273869	2.00E-02	2.56E-01	0.262917544	1.99E-02	2.39E-01
ENSMUSG00000088088	Rmrp	2.398287841	2.00E-02	2.56E-01	0.194258375	3.61E-02	3.40E-01
ENSMUSG00000021010	Npas3	-0.502012929	2.03E-02	2.58E-01	-0.342359685	2.01E-02	2.40E-01
ENSMUSG00000022865	Cxadr	0.352437931	2.03E-02	2.58E-01	0.286527273	2.02E-02	2.41E-01
ENSMUSG00000015377	Dennd6b	-0.628068804	2.03E-02	2.58E-01	-0.363107729	2.01E-02	2.40E-01
ENSMUSG00000055897	Ppp4r1l-ps	-0.712943283	2.05E-02	2.60E-01	-0.367226313	2.02E-02	2.41E-01
ENSMUSG00000020467	Efemp1	-0.460719437	2.07E-02	2.61E-01	-0.330258298	2.05E-02	2.43E-01
ENSMUSG00000044244	Il20rb	-1.757080626	2.07E-02	2.61E-01	-0.257117488	2.56E-02	2.78E-01
ENSMUSG00000034771	Tle2	-0.589226296	2.07E-02	2.61E-01	-0.358000441	2.04E-02	2.43E-01
ENSMUSG00000040181	Fmo1	-0.898101955	2.07E-02	2.61E-01	-0.358762741	2.08E-02	2.45E-01
ENSMUSG00000036545	Adamts2	-0.918208795	2.08E-02	2.62E-01	-0.356953163	2.08E-02	2.45E-01
ENSMUSG00000095217	Hist1h2bn	1.849036006	2.08E-02	2.62E-01	0.24733051	2.71E-02	2.88E-01
ENSMUSG00000003032	Klf4	-0.588710758	2.09E-02	2.62E-01	-0.357406036	2.07E-02	2.44E-01
ENSMUSG00000027358	Bmp2	-0.422350886	2.10E-02	2.63E-01	-0.316653428	2.08E-02	2.45E-01
ENSMUSG00000103183	Gm37090	-1.440211324	2.11E-02	2.64E-01	-0.292974188	2.34E-02	2.64E-01
ENSMUSG00000036054	Sugp2	-0.466298808	2.14E-02	2.66E-01	-0.330936727	2.12E-02	2.47E-01
ENSMUSG00000064179	Tnnt1	-0.681642428	2.14E-02	2.66E-01	-0.364008503	2.11E-02	2.47E-01
ENSMUSG00000023926	Rhag	0.970028627	2.15E-02	2.67E-01	0.349516038	2.18E-02	2.52E-01
ENSMUSG00000063646	Jakmip1	-2.23774691	2.16E-02	2.67E-01	-0.208660044	3.27E-02	3.22E-01
ENSMUSG00000023912	Slc25a27	-0.693298337	2.17E-02	2.69E-01	-0.363218624	2.15E-02	2.50E-01
ENSMUSG00000073968	Trim68	-0.630337694	2.20E-02	2.71E-01	-0.359421984	2.17E-02	2.51E-01
ENSMUSG00000024807	Syvn1	0.331660063	2.21E-02	2.72E-01	0.274183404	2.20E-02	2.53E-01
ENSMUSG00000026413	Pkp1	-0.575431472	2.22E-02	2.73E-01	-0.352818134	2.20E-02	2.53E-01
ENSMUSG00000027353	Mcm8	0.398486671	2.24E-02	2.74E-01	0.305663067	2.22E-02	2.55E-01
ENSMUSG00000022120	Rnf219	0.342070008	2.25E-02	2.74E-01	0.27947837	2.23E-02	2.55E-01
ENSMUSG00000105742	RP24-347B12.1	-2.977243382	2.26E-02	2.75E-01	-0.160192418	4.50E-02	NA
ENSMUSG00000019039	Dalrd3	-0.515870561	2.28E-02	2.77E-01	-0.341299965	2.26E-02	2.57E-01
ENSMUSG00000021697	Depdc1b	0.442588589	2.28E-02	2.77E-01	0.321462381	2.26E-02	2.58E-01
ENSMUSG00000020917	Acly	0.302106915	2.29E-02	2.77E-01	0.256912502	2.28E-02	2.59E-01
ENSMUSG00000035296	Sgcg	-1.406383394	2.32E-02	2.80E-01	-0.289582383	2.58E-02	2.79E-01
ENSMUSG00000033161	Atp1a1	0.292828676	2.32E-02	2.80E-01	0.251122232	2.31E-02	2.62E-01
ENSMUSG00000006476	Nsmf	-0.392870558	2.33E-02	2.80E-01	-0.302423878	2.32E-02	2.62E-01
ENSMUSG00000063015	Ccni	0.327795826	2.35E-02	2.82E-01	0.271148677	2.34E-02	2.63E-01
ENSMUSG00000055567	Unc80	-1.396379609	2.35E-02	2.82E-01	-0.289646573	2.58E-02	2.80E-01
ENSMUSG00000028820	Sfpq	0.325386822	2.36E-02	2.82E-01	0.269808097	2.34E-02	2.64E-01
ENSMUSG00000036561	Ppp6r2	-0.483588515	2.38E-02	2.84E-01	-0.332198102	2.35E-02	2.64E-01
ENSMUSG00000079017	Ifi27l2a	-7.422476262	2.38E-02	2.84E-01	-0.073633645	1.34E-01	NA
ENSMUSG00000028364	Tnc	-0.572269029	2.38E-02	2.84E-01	-0.349367863	2.35E-02	2.64E-01
ENSMUSG00000041992	Rapgef5	0.499327899	2.39E-02	2.84E-01	0.335810796	2.37E-02	2.65E-01
ENSMUSG00000023391	Dlx2	0.495567553	2.40E-02	2.85E-01	0.334771225	2.38E-02	2.66E-01
ENSMUSG00000035165	Kcne3	0.56467291	2.40E-02	2.85E-01	0.347786737	2.37E-02	2.66E-01
ENSMUSG00000074252	Gm10654	-4.293758163	2.44E-02	2.88E-01	-0.112463317	7.59E-02	NA
ENSMUSG00000028023	Pitx2	0.391684818	2.45E-02	2.89E-01	0.30075518	2.43E-02	2.70E-01
ENSMUSG00000013089	Etv5	0.319389473	2.45E-02	2.89E-01	0.265905964	2.44E-02	2.70E-01
ENSMUSG00000039461	Tcta	-0.530701765	2.46E-02	2.90E-01	-0.341182108	2.43E-02	2.70E-01
ENSMUSG00000078238	Gm12854	-0.424689906	2.46E-02	2.90E-01	-0.313188446	2.45E-02	2.71E-01
ENSMUSG00000039463	Slc9a8	-0.416928884	2.47E-02	2.91E-01	-0.310316046	2.45E-02	2.71E-01
ENSMUSG00000015342	Xk	0.785955276	2.47E-02	2.91E-01	0.354087803	2.46E-02	2.71E-01
ENSMUSG00000060244	Alyref2	-0.658850565	2.48E-02	2.91E-01	-0.354492201	2.46E-02	2.71E-01
ENSMUSG00000002633	Shh	2.322950658	2.49E-02	2.92E-01	0.190751288	4.06E-02	3.64E-01
ENSMUSG00000042388	Dlgap3	-1.25248503	2.49E-02	2.92E-01	-0.303807045	2.65E-02	2.84E-01
ENSMUSG00000015134	Aldh1a3	-1.189456905	2.50E-02	2.93E-01	-0.311380579	2.62E-02	2.82E-01
ENSMUSG00000028396	2310002L09Rik	-1.409940722	2.50E-02	2.93E-01	-0.283029732	2.79E-02	2.93E-01
ENSMUSG00000055022	Cntn1	1.179181991	2.51E-02	2.93E-01	0.312711257	2.64E-02	2.83E-01
ENSMUSG00000024960	Plcb3	-0.557694234	2.51E-02	2.94E-01	-0.344854544	2.48E-02	2.73E-01
ENSMUSG00000085779	Atcayos	-1.952396423	2.53E-02	2.95E-01	-0.223488277	3.36E-02	3.27E-01
ENSMUSG00000020083	2010107G23Rik	0.598542911	2.53E-02	2.95E-01	0.349328269	2.50E-02	2.75E-01
ENSMUSG00000045210	Vcpip1	0.367647978	2.54E-02	2.96E-01	0.289521284	2.53E-02	2.76E-01
ENSMUSG00000031860	Pbx4	-1.054881671	2.55E-02	2.96E-01	-0.326971133	2.61E-02	2.81E-01
ENSMUSG00000030978	Rrm1	0.322972452	2.55E-02	2.96E-01	0.267255115	2.53E-02	2.77E-01
ENSMUSG00000001661	Hoxc6	0.968683472	2.56E-02	2.97E-01	0.336417161	2.59E-02	2.80E-01
ENSMUSG00000055027	Smyd1	-0.779711412	2.57E-02	2.97E-01	-0.35203765	2.54E-02	2.77E-01
ENSMUSG00000027552	E2f5	0.381098819	2.57E-02	2.97E-01	0.295217705	2.55E-02	2.77E-01
ENSMUSG00000024163	Mapk8ip3	-0.326426482	2.58E-02	2.98E-01	-0.268938631	2.56E-02	2.78E-01
ENSMUSG00000048758	Rpl29	0.541180419	2.60E-02	2.99E-01	0.340847195	2.56E-02	2.78E-01
ENSMUSG00000103749	Pcdhgb5	0.682080353	2.60E-02	2.99E-01	0.352339491	2.58E-02	2.80E-01
ENSMUSG00000001819	Hoxd13	-0.355518966	2.62E-02	3.00E-01	-0.283311613	2.60E-02	2.81E-01
ENSMUSG00000059022	Kcp	-0.532513327	2.62E-02	3.00E-01	-0.338891709	2.59E-02	2.80E-01
ENSMUSG00000037465	Klf10	0.378083637	2.63E-02	3.01E-01	0.293381616	2.61E-02	2.81E-01
ENSMUSG00000020108	Ddit4	0.342924711	2.63E-02	3.01E-01	0.277107176	2.61E-02	2.82E-01
ENSMUSG00000015143	Actn1	0.343996528	2.64E-02	3.02E-01	0.277572796	2.62E-02	2.82E-01
ENSMUSG00000038042	Ptpdc1	-0.381758225	2.65E-02	3.03E-01	-0.294767403	2.63E-02	2.83E-01
ENSMUSG00000066829	Zfp810	-0.454285233	2.66E-02	3.03E-01	-0.320366061	2.63E-02	2.83E-01
ENSMUSG00000044098	Rsbn1	0.326690791	2.66E-02	3.03E-01	0.26856588	2.64E-02	2.83E-01
ENSMUSG00000050312	Nsun3	-1.036587591	2.66E-02	3.03E-01	-0.325819661	2.71E-02	2.88E-01
ENSMUSG00000061207	Stk19	-0.65305601	2.66E-02	3.03E-01	-0.350265161	2.64E-02	2.83E-01
ENSMUSG00000031478	Nek3	0.512684498	2.66E-02	3.03E-01	0.334496914	2.64E-02	2.83E-01
ENSMUSG00000074736	Syndig1	-0.712862837	2.66E-02	3.04E-01	-0.351145647	2.64E-02	2.83E-01
ENSMUSG00000024299	Adamts10	-0.370047901	2.66E-02	3.04E-01	-0.2895752	2.65E-02	2.84E-01
ENSMUSG00000024082	Ndufaf7	-0.394823699	2.67E-02	3.04E-01	-0.299923037	2.65E-02	2.84E-01
ENSMUSG00000083396	Gm15542	0.327621862	2.67E-02	3.04E-01	0.268969441	2.66E-02	2.84E-01
ENSMUSG00000033208	S100b	-3.173563218	2.68E-02	3.05E-01	-0.142767856	5.60E-02	NA
ENSMUSG00000020080	Hkdc1	-0.719225522	2.69E-02	3.05E-01	-0.350465397	2.67E-02	2.85E-01
ENSMUSG00000013629	Cad	0.319493883	2.70E-02	3.06E-01	0.264430988	2.69E-02	2.86E-01
ENSMUSG00000051220	Ercc6l	0.343624709	2.71E-02	3.07E-01	0.276896751	2.69E-02	2.87E-01
ENSMUSG00000033987	Dnah17	-3.506818074	2.71E-02	3.07E-01	-0.130441341	6.32E-02	NA
ENSMUSG00000090602	Gm5611	0.460115265	2.72E-02	3.07E-01	0.321184157	2.70E-02	2.87E-01
ENSMUSG00000039153	Runx2	-0.60706942	2.72E-02	3.08E-01	-0.346438903	2.69E-02	2.87E-01
ENSMUSG00000066232	Ipo7	0.289076239	2.73E-02	3.08E-01	0.246839226	2.72E-02	2.88E-01
ENSMUSG00000033732	Sf3b3	0.330185316	2.73E-02	3.09E-01	0.269936197	2.72E-02	2.88E-01
ENSMUSG00000034187	Nsf	0.362216678	2.73E-02	3.09E-01	0.285523015	2.71E-02	2.88E-01
ENSMUSG00000027714	Exosc9	0.501837892	2.74E-02	3.09E-01	0.331216761	2.71E-02	2.88E-01
ENSMUSG00000090086	AI480526	-0.912853646	2.75E-02	3.10E-01	-0.336950162	2.76E-02	2.91E-01
ENSMUSG00000031451	Gas6	-0.53119108	2.77E-02	3.11E-01	-0.336238141	2.74E-02	2.90E-01
ENSMUSG00000020368	Canx	0.318858508	2.78E-02	3.11E-01	0.263653078	2.76E-02	2.91E-01
ENSMUSG00000037138	Aff3	0.36907051	2.78E-02	3.12E-01	0.288233946	2.76E-02	2.91E-01
ENSMUSG00000066553	Gm6969	0.682515874	2.78E-02	3.12E-01	0.34870059	2.74E-02	2.90E-01
ENSMUSG00000028960	Ube4b	0.309865922	2.79E-02	3.12E-01	0.25862629	2.78E-02	2.92E-01
ENSMUSG00000071867	Gm6304	-0.518747449	2.80E-02	3.13E-01	-0.333546133	2.77E-02	2.92E-01
ENSMUSG00000027236	Eif3j1	3.038745797	2.80E-02	3.13E-01	0.135142618	6.71E-02	4.73E-01
ENSMUSG00000004187	Kifc2	-1.024928212	2.80E-02	3.13E-01	-0.322972619	2.86E-02	2.98E-01
ENSMUSG00000050243	Gm5446	0.400205166	2.80E-02	3.13E-01	0.300690555	2.79E-02	2.93E-01
ENSMUSG00000103756	Gm37285	2.397232308	2.81E-02	3.13E-01	0.181876046	4.47E-02	3.83E-01
ENSMUSG00000071793	2610005L07Rik	-1.356885636	2.82E-02	3.14E-01	-0.280615693	3.07E-02	3.10E-01
ENSMUSG00000037991	Rmi2	0.382886611	2.82E-02	3.14E-01	0.293685594	2.81E-02	2.94E-01
ENSMUSG00000034664	Itga2b	0.806288739	2.87E-02	3.18E-01	0.342733433	2.86E-02	2.97E-01
ENSMUSG00000006360	Crip1	-0.758139476	2.87E-02	3.18E-01	-0.345247977	2.85E-02	2.97E-01
ENSMUSG00000041040	Fam117b	0.313327813	2.87E-02	3.18E-01	0.260083725	2.86E-02	2.97E-01
ENSMUSG00000020387	Jade2	-0.57667336	2.89E-02	3.19E-01	-0.340283507	2.87E-02	2.98E-01
ENSMUSG00000054252	Fgfr3	-0.376312537	2.90E-02	3.20E-01	-0.290322672	2.88E-02	2.99E-01
ENSMUSG00000038550	Ciart	0.771157694	2.90E-02	3.20E-01	0.343723045	2.89E-02	2.99E-01
ENSMUSG00000030516	Tjp1	0.344861449	2.91E-02	3.21E-01	0.276084998	2.89E-02	2.99E-01
ENSMUSG00000007877	Tcap	-2.415481531	2.92E-02	3.21E-01	-0.176567994	4.65E-02	3.91E-01
ENSMUSG00000038642	Ctss	-0.800104269	2.93E-02	3.22E-01	-0.341444911	2.92E-02	3.01E-01
ENSMUSG00000008206	Cers4	-0.525918512	2.93E-02	3.22E-01	-0.332742431	2.91E-02	3.00E-01
ENSMUSG00000063568	Jazf1	-0.63638899	2.94E-02	3.23E-01	-0.343933282	2.91E-02	3.00E-01
ENSMUSG00000038393	Txnip	-0.346978899	2.94E-02	3.23E-01	-0.276890491	2.92E-02	3.01E-01
ENSMUSG00000017692	Rhbdl3	-0.745983508	2.94E-02	3.23E-01	-0.34384458	2.93E-02	3.02E-01
ENSMUSG00000052387	Trpm3	-0.879586107	2.95E-02	3.23E-01	-0.334749232	2.95E-02	3.03E-01
ENSMUSG00000032349	Elovl5	0.334266789	2.95E-02	3.23E-01	0.27064124	2.93E-02	3.02E-01
ENSMUSG00000058809	Hspd1-ps3	0.327011686	2.96E-02	3.24E-01	0.266861198	2.95E-02	3.03E-01
ENSMUSG00000006638	Abhd1	-1.644056095	2.96E-02	3.24E-01	-0.24159761	3.56E-02	3.38E-01
ENSMUSG00000006411	Pvrl4	-0.463023221	2.97E-02	3.24E-01	-0.318854375	2.95E-02	3.03E-01
ENSMUSG00000103515	9330133O14Rik	-0.449527169	2.99E-02	3.26E-01	-0.314953977	2.97E-02	3.04E-01
ENSMUSG00000027395	Polr1b	0.51883735	2.99E-02	3.26E-01	0.330794476	2.96E-02	3.03E-01
ENSMUSG00000021993	Mipep	0.359655417	3.00E-02	3.26E-01	0.282357219	2.98E-02	3.04E-01
ENSMUSG00000042485	Mustn1	-1.539634117	3.00E-02	3.26E-01	-0.253108683	3.48E-02	3.34E-01
ENSMUSG00000033152	Podxl2	-0.327791401	3.01E-02	3.27E-01	-0.266974902	2.99E-02	3.05E-01
ENSMUSG00000053226	Dand5	-0.896691963	3.05E-02	3.29E-01	-0.33054904	3.07E-02	3.10E-01
ENSMUSG00000066687	Zbtb16	0.772450231	3.05E-02	3.29E-01	0.340282772	3.04E-02	3.08E-01
ENSMUSG00000038319	Kcnh2	0.485654038	3.05E-02	3.29E-01	0.323298606	3.03E-02	3.07E-01
ENSMUSG00000048538	Gm9826	5.221001392	3.05E-02	3.30E-01	0.069615633	1.58E-01	6.87E-01
ENSMUSG00000054604	Cggbp1	0.292916479	3.05E-02	3.30E-01	0.247615836	3.04E-02	3.08E-01
ENSMUSG00000002718	Cse1l	0.315924101	3.05E-02	3.30E-01	0.260496062	3.04E-02	3.08E-01
ENSMUSG00000067455	Hist1h4j	2.004299628	3.06E-02	3.30E-01	0.206298175	4.17E-02	3.69E-01
ENSMUSG00000025321	Itgb8	-0.56682934	3.07E-02	3.30E-01	-0.336282999	3.04E-02	3.08E-01
ENSMUSG00000021929	Kpna3	0.326505711	3.08E-02	3.31E-01	0.265908995	3.06E-02	3.10E-01
ENSMUSG00000060969	Irx1	-1.511463147	3.08E-02	3.32E-01	-0.252833319	3.58E-02	3.39E-01
ENSMUSG00000028248	Pnisr	-0.377733553	3.09E-02	3.32E-01	-0.289392153	3.07E-02	3.10E-01
ENSMUSG00000087151	Gm14022	-1.454491402	3.09E-02	3.32E-01	-0.261395641	3.45E-02	3.32E-01
ENSMUSG00000044573	Acp1	0.594620111	3.10E-02	3.33E-01	0.338595086	3.06E-02	3.10E-01
ENSMUSG00000043410	Hfm1	-2.813155146	3.10E-02	3.33E-01	-0.147348337	5.98E-02	4.45E-01
ENSMUSG00000004936	Map2k1	0.295424676	3.11E-02	3.33E-01	0.248802693	3.10E-02	3.12E-01
ENSMUSG00000036036	Zfp57	-0.402677445	3.11E-02	3.33E-01	-0.298733819	3.09E-02	3.11E-01
ENSMUSG00000040738	Ints8	0.322483345	3.12E-02	3.34E-01	0.263607871	3.10E-02	3.12E-01
ENSMUSG00000068859	Sp9	-0.68502577	3.12E-02	3.34E-01	-0.341148943	3.10E-02	3.12E-01
ENSMUSG00000056648	Hoxb8	1.040359437	3.12E-02	3.34E-01	0.312346282	3.21E-02	3.19E-01
ENSMUSG00000032412	Atp1b3	0.297039231	3.13E-02	3.34E-01	0.249661619	3.11E-02	3.12E-01
ENSMUSG00000037108	Zcwpw1	-0.516564735	3.13E-02	3.34E-01	-0.328344679	3.10E-02	3.12E-01
ENSMUSG00000025326	Ube3a	0.340366297	3.13E-02	3.34E-01	0.272449754	3.12E-02	3.13E-01
ENSMUSG00000028979	Masp2	-3.682554461	3.14E-02	3.34E-01	-0.115527127	7.98E-02	NA
ENSMUSG00000031904	Slc7a6	0.312124466	3.15E-02	3.36E-01	0.257908463	3.14E-02	3.14E-01
ENSMUSG00000079553	Kifc1	-0.331758332	3.17E-02	3.36E-01	-0.268020634	3.15E-02	3.15E-01
ENSMUSG00000002985	Apoe	-0.360648451	3.17E-02	3.37E-01	-0.281480883	3.16E-02	3.15E-01
ENSMUSG00000102900	Gm37811	-7.340322848	3.19E-02	3.38E-01	-0.065319246	1.59E-01	NA
ENSMUSG00000093910	Zfp853	-1.074000119	3.20E-02	3.39E-01	-0.306315274	3.28E-02	3.23E-01
ENSMUSG00000025203	Scd2	0.328211796	3.20E-02	3.39E-01	0.266066876	3.18E-02	3.17E-01
ENSMUSG00000039154	Shd	-0.434396308	3.21E-02	3.39E-01	-0.308181743	3.19E-02	3.17E-01
ENSMUSG00000061080	Lsamp	-0.722577185	3.23E-02	3.41E-01	-0.338602288	3.20E-02	3.18E-01
ENSMUSG00000090622	A930033H14Rik	-0.918815764	3.23E-02	3.41E-01	-0.323659347	3.26E-02	3.21E-01
ENSMUSG00000034853	Acot11	0.399063705	3.24E-02	3.41E-01	0.296284748	3.22E-02	3.19E-01
ENSMUSG00000051920	Rspo2	0.558824357	3.24E-02	3.41E-01	0.332645848	3.21E-02	3.19E-01
ENSMUSG00000025626	Phf6	0.273153741	3.28E-02	3.43E-01	0.234802645	3.26E-02	3.22E-01
ENSMUSG00000048047	Zbtb33	0.359272572	3.28E-02	3.43E-01	0.280163515	3.26E-02	3.21E-01
ENSMUSG00000039824	Myl6b	-0.541727372	3.29E-02	3.44E-01	-0.329813694	3.26E-02	3.21E-01
ENSMUSG00000014956	Ppp1cb	0.352832728	3.30E-02	3.45E-01	0.277133709	3.28E-02	3.23E-01
ENSMUSG00000029005	Draxin	0.637110773	3.30E-02	3.45E-01	0.337263594	3.27E-02	3.22E-01
ENSMUSG00000079104	Prps1l3	0.367579966	3.31E-02	3.45E-01	0.283512122	3.28E-02	3.23E-01
ENSMUSG00000021728	Emb	0.380573976	3.31E-02	3.46E-01	0.288749498	3.29E-02	3.23E-01
ENSMUSG00000058153	Sez6l	1.29188948	3.31E-02	3.46E-01	0.275709024	3.60E-02	3.40E-01
ENSMUSG00000031328	Flna	0.32944182	3.32E-02	3.46E-01	0.265993198	3.30E-02	3.23E-01
ENSMUSG00000040867	Begain	-0.564031489	3.32E-02	3.46E-01	-0.331950417	3.30E-02	3.23E-01
ENSMUSG00000024134	Six2	-0.356287782	3.34E-02	3.47E-01	-0.278406178	3.32E-02	3.25E-01
ENSMUSG00000044716	Dok7	-0.7674015	3.34E-02	3.48E-01	-0.333994529	3.33E-02	3.25E-01
ENSMUSG00000032238	Rora	-0.782480221	3.36E-02	3.48E-01	-0.332854371	3.34E-02	3.26E-01
ENSMUSG00000027808	Serp1	0.302488052	3.37E-02	3.49E-01	0.25157846	3.35E-02	3.26E-01
ENSMUSG00000035356	Nfkbiz	-1.034189347	3.38E-02	3.50E-01	-0.306771666	3.45E-02	3.32E-01
ENSMUSG00000054146	Krt15	-0.678428921	3.39E-02	3.51E-01	-0.336117545	3.36E-02	3.27E-01
ENSMUSG00000005312	Ubqln1	0.291865252	3.40E-02	3.51E-01	0.245458337	3.38E-02	3.28E-01
ENSMUSG00000042826	Fgf11	-0.68784127	3.41E-02	3.52E-01	-0.335520888	3.39E-02	3.29E-01
ENSMUSG00000018474	Chd3	-0.458685264	3.43E-02	3.53E-01	-0.312498661	3.40E-02	3.29E-01
ENSMUSG00000000167	Pih1d2	-1.244612898	3.44E-02	3.54E-01	-0.27844298	3.65E-02	3.43E-01
ENSMUSG00000049134	Nrap	-1.954561269	3.47E-02	3.56E-01	-0.201268475	4.55E-02	3.87E-01
ENSMUSG00000043079	Synpo	0.278483993	3.48E-02	3.56E-01	0.237275318	3.47E-02	3.33E-01
ENSMUSG00000035929	H2-Q4	-0.458412631	3.49E-02	3.57E-01	-0.311694146	3.47E-02	3.33E-01
ENSMUSG00000032595	Cdhr4	-1.202882956	3.50E-02	3.58E-01	-0.282131273	3.70E-02	3.45E-01
ENSMUSG00000094614	Gm21769	-1.643618912	3.51E-02	3.58E-01	-0.230326579	4.15E-02	3.68E-01
ENSMUSG00000074577	Fam65c	-1.167006001	3.52E-02	3.58E-01	-0.286564974	3.67E-02	3.44E-01
ENSMUSG00000006538	Ihh	-1.372541377	3.52E-02	3.58E-01	-0.259743665	3.91E-02	3.56E-01
ENSMUSG00000040272	Accs	-0.425066178	3.52E-02	3.59E-01	-0.302254116	3.50E-02	3.35E-01
ENSMUSG00000051486	Pcdhb11	-1.339869847	3.53E-02	3.59E-01	-0.26442988	3.85E-02	3.53E-01
ENSMUSG00000032036	Kirrel3	-0.558272333	3.54E-02	3.59E-01	-0.328188152	3.50E-02	3.35E-01
ENSMUSG00000032305	Fam219b	-0.484337961	3.54E-02	3.59E-01	-0.316969	3.51E-02	3.36E-01
ENSMUSG00000050296	Abca12	-1.262636546	3.54E-02	3.59E-01	-0.273815229	3.79E-02	3.50E-01
ENSMUSG00000001143	Lman2l	0.361750924	3.56E-02	3.60E-01	0.27925383	3.54E-02	3.37E-01
ENSMUSG00000049553	Polr1a	0.328207833	3.59E-02	3.62E-01	0.263802667	3.57E-02	3.39E-01
ENSMUSG00000046447	Camk2n1	0.916982198	3.61E-02	3.63E-01	0.315161049	3.65E-02	3.43E-01
ENSMUSG00000032537	Ephb1	-0.814322111	3.61E-02	3.63E-01	-0.325225268	3.60E-02	3.40E-01
ENSMUSG00000047909	Ankrd16	-0.738034111	3.62E-02	3.64E-01	-0.329918455	3.60E-02	3.40E-01
ENSMUSG00000043773	1700048O20Rik	0.759691591	3.63E-02	3.64E-01	0.328623462	3.61E-02	3.41E-01
ENSMUSG00000017724	Etv4	0.432388769	3.66E-02	3.66E-01	0.303156712	3.63E-02	3.42E-01
ENSMUSG00000023191	P3h3	-0.321580404	3.68E-02	3.67E-01	-0.260055479	3.66E-02	3.43E-01
ENSMUSG00000020114	Cand1	0.328006731	3.69E-02	3.67E-01	0.263194715	3.67E-02	3.44E-01
ENSMUSG00000055692	Tmem191c	-1.274722486	3.69E-02	3.68E-01	-0.268725172	3.94E-02	3.57E-01
ENSMUSG00000051498	Tlr6	-0.940285174	3.70E-02	3.68E-01	-0.310521103	3.75E-02	3.47E-01
ENSMUSG00000001774	Chordc1	0.324795663	3.71E-02	3.69E-01	0.261496904	3.69E-02	3.45E-01
ENSMUSG00000042215	Bag2	0.334175003	3.71E-02	3.69E-01	0.265995238	3.69E-02	3.45E-01
ENSMUSG00000021388	Aspn	-1.268748197	3.71E-02	3.69E-01	-0.269054583	3.99E-02	3.60E-01
ENSMUSG00000062646	Ganc	-0.60590952	3.73E-02	3.70E-01	-0.328657173	3.70E-02	3.45E-01
ENSMUSG00000022884	Eif4a2	-0.333395239	3.74E-02	3.70E-01	-0.265460043	3.72E-02	3.46E-01
ENSMUSG00000032437	Stt3b	0.278857022	3.74E-02	3.70E-01	0.236491523	3.73E-02	3.47E-01
ENSMUSG00000031010	Usp9x	0.349984044	3.76E-02	3.71E-01	0.272900581	3.74E-02	3.47E-01
ENSMUSG00000038205	Prkab2	-0.402607708	3.76E-02	3.72E-01	-0.293000563	3.74E-02	3.47E-01
ENSMUSG00000044730	9930104L06Rik	-0.692728202	3.77E-02	3.72E-01	-0.328920603	3.74E-02	3.47E-01
ENSMUSG00000024462	Gabbr1	-0.566385022	3.77E-02	3.72E-01	-0.325523779	3.74E-02	3.47E-01
ENSMUSG00000030265	Kras	0.292147655	3.78E-02	3.73E-01	0.243966012	3.77E-02	3.49E-01
ENSMUSG00000022548	Apod	-0.493732295	3.80E-02	3.73E-01	-0.315645217	3.77E-02	3.48E-01
ENSMUSG00000036098	Myrf	0.578644289	3.80E-02	3.73E-01	0.326137719	3.76E-02	3.48E-01
ENSMUSG00000070583	Fv1	0.548333269	3.80E-02	3.73E-01	0.323388038	3.76E-02	3.48E-01
ENSMUSG00000093651	Gm5873	0.443831067	3.81E-02	3.74E-01	0.304672806	3.78E-02	3.49E-01
ENSMUSG00000021062	Rab15	-0.34824325	3.82E-02	3.74E-01	-0.271726008	3.80E-02	3.50E-01
ENSMUSG00000044707	Ccnjl	0.348326136	3.82E-02	3.74E-01	0.271746559	3.80E-02	3.50E-01
ENSMUSG00000029084	Cd38	0.440127515	3.82E-02	3.74E-01	0.30357567	3.80E-02	3.50E-01
ENSMUSG00000000317	Bcl6b	-0.472254759	3.84E-02	3.75E-01	-0.310995116	3.82E-02	3.51E-01
ENSMUSG00000027699	Ect2	0.279543078	3.86E-02	3.76E-01	0.236453178	3.85E-02	3.52E-01
ENSMUSG00000031976	Urb2	0.344308006	3.86E-02	3.77E-01	0.269739591	3.84E-02	3.52E-01
ENSMUSG00000036138	Acaa1a	-0.636035716	3.87E-02	3.77E-01	-0.327561102	3.83E-02	3.52E-01
ENSMUSG00000029992	Gfpt1	0.301028838	3.89E-02	3.78E-01	0.248375144	3.88E-02	3.54E-01
ENSMUSG00000077450	Rab11b	-0.283203355	3.91E-02	3.79E-01	-0.238397456	3.89E-02	3.55E-01
ENSMUSG00000020814	Mxra7	0.392958361	3.91E-02	3.79E-01	0.288541511	3.89E-02	3.55E-01
ENSMUSG00000032113	Chek1	0.291484638	3.91E-02	3.79E-01	0.243064417	3.90E-02	3.55E-01
ENSMUSG00000030882	Dnhd1	-0.807375684	3.92E-02	3.80E-01	-0.319278487	3.92E-02	3.56E-01
ENSMUSG00000028347	Tmeff1	0.27180825	3.92E-02	3.80E-01	0.231637206	3.91E-02	3.56E-01
ENSMUSG00000047213	Ythdf3	0.349902457	3.92E-02	3.80E-01	0.271831122	3.90E-02	3.55E-01
ENSMUSG00000032087	Dscaml1	-1.528193228	3.93E-02	3.80E-01	-0.232744076	4.54E-02	3.86E-01
ENSMUSG00000019647	Sema6a	-0.286982505	3.95E-02	3.81E-01	-0.240398857	3.93E-02	3.57E-01
ENSMUSG00000029373	Pf4	0.604404094	3.95E-02	3.81E-01	0.325132402	3.92E-02	3.56E-01
ENSMUSG00000036578	Fxyd7	-0.977762189	3.95E-02	3.82E-01	-0.300571899	4.02E-02	3.62E-01
ENSMUSG00000034723	Tmx4	0.380320571	3.96E-02	3.82E-01	0.283710261	3.94E-02	3.57E-01
ENSMUSG00000019467	Arhgef25	-0.286678602	3.97E-02	3.83E-01	-0.240117044	3.96E-02	3.58E-01
ENSMUSG00000029804	Herc3	-0.442972309	3.98E-02	3.83E-01	-0.302839794	3.95E-02	3.58E-01
ENSMUSG00000036356	Csgalnact1	-0.673044578	3.99E-02	3.84E-01	-0.325370153	3.96E-02	3.58E-01
ENSMUSG00000041773	Enc1	0.278727324	3.99E-02	3.84E-01	0.235498688	3.97E-02	3.59E-01
ENSMUSG00000045464	2810002D19Rik	0.574722884	4.00E-02	3.84E-01	0.322663919	3.98E-02	3.59E-01
ENSMUSG00000085586	Gm11613	-1.435314491	4.01E-02	3.84E-01	-0.242706573	4.45E-02	3.82E-01
ENSMUSG00000037938	Chchd5	-0.36042783	4.02E-02	3.85E-01	-0.275595686	4.00E-02	3.60E-01
ENSMUSG00000042207	Kdm5b	0.339452954	4.02E-02	3.85E-01	0.266669323	4.00E-02	3.60E-01
ENSMUSG00000015243	Abca1	-0.407947116	4.03E-02	3.86E-01	-0.2925132	4.01E-02	3.61E-01
ENSMUSG00000079487	Med12	0.286211402	4.04E-02	3.86E-01	0.239605725	4.02E-02	3.62E-01
ENSMUSG00000017421	Zfp207	0.272883103	4.04E-02	3.86E-01	0.231871779	4.03E-02	3.62E-01
ENSMUSG00000069274	Hist1h4f	1.817629558	4.04E-02	3.86E-01	0.202841469	5.08E-02	4.09E-01
ENSMUSG00000003814	Calr	0.316873242	4.05E-02	3.87E-01	0.255825783	4.03E-02	3.62E-01
ENSMUSG00000028134	Ptbp2	0.308846691	4.06E-02	3.87E-01	0.251734638	4.04E-02	3.62E-01
ENSMUSG00000039103	Nexn	-0.644622737	4.07E-02	3.88E-01	-0.324213152	4.04E-02	3.62E-01
ENSMUSG00000014603	Alx3	0.568551466	4.09E-02	3.89E-01	0.321162587	4.06E-02	3.63E-01
ENSMUSG00000058571	Gpc6	0.420536766	4.10E-02	3.89E-01	0.295784255	4.06E-02	3.64E-01
ENSMUSG00000097593	Gm26676	-2.996037494	4.11E-02	3.90E-01	-0.129308026	7.52E-02	NA
ENSMUSG00000025353	Ormdl2	0.425773124	4.11E-02	3.90E-01	0.297022143	4.09E-02	3.65E-01
ENSMUSG00000030067	Foxp1	-0.350347322	4.13E-02	3.91E-01	-0.270788654	4.10E-02	3.66E-01
ENSMUSG00000022515	Anks3	-0.454876387	4.13E-02	3.91E-01	-0.304242533	4.10E-02	3.66E-01
ENSMUSG00000079737	3110001I22Rik	0.460943632	4.14E-02	3.92E-01	0.305404494	4.11E-02	3.66E-01
ENSMUSG00000078161	Erich3	-1.298144094	4.15E-02	3.92E-01	-0.256204682	4.45E-02	3.82E-01
ENSMUSG00000028626	Col9a2	-0.406513845	4.16E-02	3.93E-01	-0.291039493	4.13E-02	3.67E-01
ENSMUSG00000029752	Asns	0.408017994	4.17E-02	3.93E-01	0.291470178	4.13E-02	3.68E-01
ENSMUSG00000106755	RP23-403P6.1	0.317984176	4.17E-02	3.93E-01	0.255795889	4.15E-02	3.68E-01
ENSMUSG00000046093	Hpcal4	-1.486719809	4.20E-02	3.95E-01	-0.233021099	4.73E-02	3.93E-01
ENSMUSG00000025158	Rfng	-0.340213016	4.20E-02	3.95E-01	-0.265919234	4.19E-02	3.70E-01
ENSMUSG00000059540	Tcea2	-0.631068784	4.21E-02	3.95E-01	-0.321824598	4.18E-02	3.70E-01
ENSMUSG00000028608	0610037L13Rik	-0.317726123	4.22E-02	3.95E-01	-0.255413579	4.20E-02	3.70E-01
ENSMUSG00000078247	Airn	-0.709453901	4.22E-02	3.96E-01	-0.320310892	4.19E-02	3.70E-01
ENSMUSG00000034789	Rab24	-0.381999923	4.22E-02	3.96E-01	-0.282408257	4.20E-02	3.70E-01
ENSMUSG00000073125	Xlr3b	2.394393169	4.23E-02	3.96E-01	0.154813589	6.55E-02	4.67E-01
ENSMUSG00000032366	Tpm1	-0.276629751	4.25E-02	3.97E-01	-0.233319938	4.24E-02	3.72E-01
ENSMUSG00000038412	Higd1a	0.396911288	4.26E-02	3.97E-01	0.287149096	4.24E-02	3.72E-01
ENSMUSG00000026617	Bpnt1	0.368768269	4.27E-02	3.98E-01	0.277196128	4.25E-02	3.72E-01
ENSMUSG00000057858	Fam204a	-0.401096657	4.27E-02	3.98E-01	-0.288418255	4.25E-02	3.72E-01
ENSMUSG00000081453	Gm6767	0.388056461	4.27E-02	3.98E-01	0.284176997	4.24E-02	3.72E-01
ENSMUSG00000006456	Rbm14	0.32783672	4.27E-02	3.98E-01	0.259964107	4.25E-02	3.72E-01
ENSMUSG00000022665	Ccdc80	-0.321776478	4.28E-02	3.98E-01	-0.257073246	4.26E-02	3.73E-01
ENSMUSG00000029246	Ppat	0.285911737	4.28E-02	3.98E-01	0.238499418	4.26E-02	3.73E-01
ENSMUSG00000042050	Wdr60	-0.379020696	4.28E-02	3.98E-01	-0.280904318	4.26E-02	3.73E-01
ENSMUSG00000022414	Tab1	-0.287869249	4.29E-02	3.98E-01	-0.239539416	4.28E-02	3.73E-01
ENSMUSG00000089682	Bcl2l2	-0.594327798	4.30E-02	3.99E-01	-0.319765561	4.26E-02	3.73E-01
ENSMUSG00000106383	RP23-231L15.4	-1.111378569	4.30E-02	3.99E-01	-0.276633082	4.45E-02	3.82E-01
ENSMUSG00000022682	Rrn3	0.27472176	4.30E-02	3.99E-01	0.232052701	4.28E-02	3.74E-01
ENSMUSG00000022550	Adck5	-0.383246355	4.31E-02	3.99E-01	-0.282185	4.29E-02	3.74E-01
ENSMUSG00000036676	Tmtc3	0.335723568	4.31E-02	3.99E-01	0.263341602	4.29E-02	3.74E-01
ENSMUSG00000027624	Epb4.1l1	-0.339550499	4.34E-02	4.01E-01	-0.264898645	4.32E-02	3.76E-01
ENSMUSG00000045573	Penk	-0.553530398	4.35E-02	4.02E-01	-0.316528598	4.31E-02	3.75E-01
ENSMUSG00000063236	1110038F14Rik	-0.337671371	4.35E-02	4.02E-01	-0.263988307	4.33E-02	3.76E-01
ENSMUSG00000016619	Nup50	0.26156744	4.36E-02	4.02E-01	0.223999177	4.35E-02	3.77E-01
ENSMUSG00000079471	Gm7325	-0.679776029	4.38E-02	4.03E-01	-0.31872927	4.35E-02	3.77E-01
ENSMUSG00000011960	Ccnt1	0.283446786	4.40E-02	4.04E-01	0.236676879	4.38E-02	3.79E-01
ENSMUSG00000039850	Endov	-0.378438065	4.40E-02	4.04E-01	-0.279899874	4.38E-02	3.78E-01
ENSMUSG00000022055	Nefl	-0.58861539	4.40E-02	4.04E-01	-0.317870308	4.38E-02	3.78E-01
ENSMUSG00000022905	Kpna1	0.278907409	4.41E-02	4.05E-01	0.234064471	4.40E-02	3.79E-01
ENSMUSG00000033285	Wdr3	0.282789129	4.43E-02	4.06E-01	0.236198266	4.41E-02	3.80E-01
ENSMUSG00000039713	Plekhg5	-0.372509504	4.43E-02	4.06E-01	-0.277527066	4.41E-02	3.80E-01
ENSMUSG00000000275	Trim25	-0.428065721	4.43E-02	4.06E-01	-0.294840382	4.41E-02	3.80E-01
ENSMUSG00000079179	Rab10os	-0.639663128	4.43E-02	4.06E-01	-0.318517874	4.40E-02	3.80E-01
ENSMUSG00000102336	Gm37233	-0.828479633	4.44E-02	4.06E-01	-0.307641653	4.44E-02	3.81E-01
ENSMUSG00000082988	Gm5903	0.3088539	4.45E-02	4.06E-01	0.249957904	4.43E-02	3.81E-01
ENSMUSG00000042742	B630005N14Rik	0.340962464	4.45E-02	4.07E-01	0.264900885	4.43E-02	3.81E-01
ENSMUSG00000028211	Trp53inp1	0.312797936	4.45E-02	4.07E-01	0.251900292	4.43E-02	3.81E-01
ENSMUSG00000051747	Ttn	-1.60709169	4.46E-02	4.07E-01	-0.212743401	5.34E-02	4.20E-01
ENSMUSG00000044629	Cnrip1	-0.665264027	4.47E-02	4.08E-01	-0.317620141	4.44E-02	3.82E-01
ENSMUSG00000032420	Nt5e	-0.468928724	4.47E-02	4.08E-01	-0.303688987	4.45E-02	3.82E-01
ENSMUSG00000075592	Nynrin	0.338518887	4.48E-02	4.08E-01	0.263697877	4.45E-02	3.82E-01
ENSMUSG00000025278	Flnb	0.292117282	4.49E-02	4.09E-01	0.241110607	4.47E-02	3.83E-01
ENSMUSG00000078485	Plekhn1	-1.165702054	4.49E-02	4.09E-01	-0.265850025	4.69E-02	3.92E-01
ENSMUSG00000022108	Itm2b	-0.339177421	4.49E-02	4.09E-01	-0.263930227	4.46E-02	3.83E-01
ENSMUSG00000041859	Mcm3	0.304600278	4.50E-02	4.10E-01	0.247563048	4.49E-02	3.83E-01
ENSMUSG00000052551	Adarb2	-1.262744157	4.52E-02	4.11E-01	-0.253177689	4.85E-02	3.99E-01
ENSMUSG00000022895	Ets2	0.283180492	4.52E-02	4.11E-01	0.236074434	4.51E-02	3.85E-01
ENSMUSG00000027569	Mrgbp	-0.487484344	4.53E-02	4.11E-01	-0.306467562	4.49E-02	3.84E-01
ENSMUSG00000050541	Adra1b	-1.766261167	4.53E-02	4.11E-01	-0.198687176	5.50E-02	4.26E-01
ENSMUSG00000024811	Tnks2	0.248519534	4.53E-02	4.11E-01	0.21538192	4.52E-02	3.85E-01
ENSMUSG00000050244	Heatr1	0.266652865	4.53E-02	4.11E-01	0.226529892	4.52E-02	3.85E-01
ENSMUSG00000005836	Gata6	1.077056843	4.55E-02	4.12E-01	0.276016133	4.71E-02	3.93E-01
ENSMUSG00000044005	Gls2	0.946599504	4.55E-02	4.12E-01	0.292490334	4.62E-02	3.89E-01
ENSMUSG00000041237	Pklr	1.18335047	4.55E-02	4.12E-01	0.262456422	4.83E-02	3.98E-01
ENSMUSG00000024621	Csf1r	-0.525113813	4.56E-02	4.12E-01	-0.311214176	4.52E-02	3.85E-01
ENSMUSG00000079419	Ms4a6c	-0.926738976	4.57E-02	4.13E-01	-0.294441489	4.62E-02	3.89E-01
ENSMUSG00000074794	Arrdc3	-0.328047233	4.57E-02	4.13E-01	-0.258522675	4.55E-02	3.87E-01
ENSMUSG00000089788	Gm16586	-0.733636952	4.58E-02	4.13E-01	-0.313057234	4.55E-02	3.87E-01
ENSMUSG00000005357	Slc1a6	-0.85558153	4.58E-02	4.13E-01	-0.302152054	4.61E-02	3.89E-01
ENSMUSG00000050229	Pigm	0.385503795	4.60E-02	4.14E-01	0.280979389	4.57E-02	3.87E-01
ENSMUSG00000085436	Zfp335os	-0.873360631	4.60E-02	4.14E-01	-0.299950169	4.63E-02	3.90E-01
ENSMUSG00000040312	Cchcr1	-0.416506849	4.60E-02	4.14E-01	-0.290393396	4.57E-02	3.88E-01
ENSMUSG00000005501	Usp40	-0.285488852	4.61E-02	4.14E-01	-0.237040636	4.59E-02	3.88E-01
ENSMUSG00000102135	Gm37108	-4.427361224	4.61E-02	4.15E-01	-0.070904467	1.62E-01	6.93E-01
ENSMUSG00000066107	Gm12666	6.392130331	4.62E-02	4.15E-01	0.047430155	2.40E-01	7.94E-01
ENSMUSG00000024691	Fam111a	0.330313103	4.62E-02	4.15E-01	0.259286421	4.60E-02	3.89E-01
ENSMUSG00000031333	Abcb7	0.335383001	4.64E-02	4.16E-01	0.261431145	4.62E-02	3.89E-01
ENSMUSG00000005514	Por	0.276202336	4.65E-02	4.16E-01	0.231691947	4.64E-02	3.90E-01
ENSMUSG00000031285	Dcx	0.319142343	4.66E-02	4.17E-01	0.253975699	4.64E-02	3.90E-01
ENSMUSG00000022330	Osr2	-0.303491492	4.66E-02	4.17E-01	-0.246314529	4.64E-02	3.90E-01
ENSMUSG00000081289	Gm14857	0.397472998	4.66E-02	4.17E-01	0.284314542	4.64E-02	3.90E-01
ENSMUSG00000019775	Rgs17	-1.239793715	4.67E-02	4.17E-01	-0.25331	4.96E-02	4.03E-01
ENSMUSG00000024245	Tmem178	-0.53659701	4.67E-02	4.17E-01	-0.310946564	4.64E-02	3.90E-01
ENSMUSG00000084215	Gm11814	0.503444944	4.70E-02	4.18E-01	0.306900586	4.67E-02	3.91E-01
ENSMUSG00000027078	Ube2l6	0.659098112	4.70E-02	4.18E-01	0.314443188	4.66E-02	3.91E-01
ENSMUSG00000021765	Fst	-0.590741642	4.70E-02	4.18E-01	-0.314054476	4.66E-02	3.91E-01
ENSMUSG00000042289	Hsd3b7	-0.633528036	4.70E-02	4.18E-01	-0.314475842	4.68E-02	3.91E-01
ENSMUSG00000037773	Pced1a	-0.355838479	4.71E-02	4.18E-01	-0.269478127	4.69E-02	3.92E-01
ENSMUSG00000033063	Cntnap3	-0.90471292	4.71E-02	4.19E-01	-0.294328175	4.77E-02	3.96E-01
ENSMUSG00000041417	Pik3r1	-0.346561861	4.71E-02	4.19E-01	-0.265771771	4.69E-02	3.92E-01
ENSMUSG00000019849	Prep	0.305223801	4.72E-02	4.19E-01	0.246967997	4.70E-02	3.92E-01
ENSMUSG00000031283	Chrdl1	0.458821477	4.72E-02	4.19E-01	0.299384648	4.68E-02	3.92E-01
ENSMUSG00000025810	Nrp1	0.316004526	4.72E-02	4.19E-01	0.252193269	4.70E-02	3.92E-01
ENSMUSG00000026202	Tuba4a	0.486370161	4.74E-02	4.20E-01	0.304021622	4.71E-02	3.92E-01
ENSMUSG00000020732	Rab37	1.106964862	4.75E-02	4.20E-01	0.268534577	4.95E-02	4.03E-01
ENSMUSG00000091243	Vgll3	-0.605449893	4.75E-02	4.20E-01	-0.313816496	4.71E-02	3.93E-01
ENSMUSG00000022206	Npr3	-0.51910812	4.75E-02	4.20E-01	-0.308304608	4.72E-02	3.93E-01
ENSMUSG00000055531	Cpsf6	0.253814795	4.76E-02	4.21E-01	0.218074057	4.75E-02	3.94E-01
ENSMUSG00000030409	Dmpk	-0.664402642	4.77E-02	4.21E-01	-0.313219288	4.73E-02	3.94E-01
ENSMUSG00000024457	Trim26	-0.291420863	4.79E-02	4.23E-01	-0.239536234	4.78E-02	3.96E-01
ENSMUSG00000022403	St13	0.264100711	4.79E-02	4.23E-01	0.224211381	4.78E-02	3.96E-01
ENSMUSG00000075703	Ept1	0.285260592	4.80E-02	4.23E-01	0.236217578	4.78E-02	3.96E-01
ENSMUSG00000033589	Reep4	0.313800355	4.80E-02	4.23E-01	0.25078062	4.78E-02	3.96E-01
ENSMUSG00000069917	Hba-a2	2.169913327	4.80E-02	4.23E-01	0.157452206	7.13E-02	4.86E-01
ENSMUSG00000075334	Rprm	-0.306314049	4.81E-02	4.23E-01	-0.247083912	4.80E-02	3.96E-01
ENSMUSG00000100033	Gm8337	1.264426617	4.82E-02	4.24E-01	0.247585045	5.21E-02	4.14E-01
ENSMUSG00000021840	Mapk1ip1l	0.258634465	4.83E-02	4.24E-01	0.220820907	4.82E-02	3.97E-01
ENSMUSG00000035064	Eef2k	-0.301724854	4.86E-02	4.25E-01	-0.244606572	4.84E-02	3.99E-01
ENSMUSG00000042851	Zc3h6	-0.716846359	4.86E-02	4.25E-01	-0.30940858	4.84E-02	3.99E-01
ENSMUSG00000010175	Prox1	-0.74178278	4.88E-02	4.26E-01	-0.307537552	4.86E-02	4.00E-01
ENSMUSG00000020690	Efcab3	-7.058562771	4.89E-02	4.27E-01	-0.056130038	1.93E-01	NA
ENSMUSG00000020850	Prpf8	0.268279545	4.89E-02	4.27E-01	0.226365787	4.87E-02	4.00E-01
ENSMUSG00000105402	RP24-448C16.7	-0.622710066	4.89E-02	4.27E-01	-0.311858654	4.87E-02	4.00E-01
ENSMUSG00000025512	Chid1	-0.330519137	4.90E-02	4.27E-01	-0.257988409	4.88E-02	4.00E-01
ENSMUSG00000000142	Axin2	-0.358030394	4.91E-02	4.28E-01	-0.269162023	4.89E-02	4.01E-01
ENSMUSG00000022212	Cpne6	-4.046823516	4.92E-02	4.28E-01	-0.090498801	1.15E-01	NA
ENSMUSG00000036120	Rfxank	-0.335893965	4.92E-02	4.28E-01	-0.260198842	4.90E-02	4.01E-01
ENSMUSG00000025241	Fyco1	-0.402187268	4.95E-02	4.29E-01	-0.283679095	4.92E-02	4.02E-01
ENSMUSG00000024991	Eif3a	0.242629566	4.95E-02	4.29E-01	0.210570684	4.93E-02	4.02E-01
ENSMUSG00000034265	Zdhhc14	-0.708268247	4.96E-02	4.30E-01	-0.308196748	4.95E-02	4.03E-01
ENSMUSG00000020788	Atp2a3	0.749657103	4.98E-02	4.31E-01	0.305135726	4.98E-02	4.04E-01
ENSMUSG00000027848	Olfml3	-0.292642497	4.99E-02	4.31E-01	-0.239447753	4.97E-02	4.04E-01
ENSMUSG00000096349	Gm22513	3.375413747	5.00E-02	4.31E-01	0.105721323	1.03E-01	NA
ENSMUSG00000048677	Tpcn2	-0.454103923	5.01E-02	4.32E-01	-0.295671484	4.98E-02	4.04E-01
ENSMUSG00000039849	Pcif1	-0.262841268	5.01E-02	4.32E-01	-0.222813179	5.00E-02	4.05E-01
ENSMUSG00000038526	Car14	0.303091771	5.02E-02	4.32E-01	0.244638499	5.00E-02	4.05E-01
ENSMUSG00000086290	Snhg12	-0.702603864	5.02E-02	4.33E-01	-0.307814572	4.99E-02	4.05E-01
ENSMUSG00000039191	Rbpj	0.559448578	5.03E-02	4.33E-01	0.308567235	4.98E-02	4.04E-01
ENSMUSG00000021458	2010111I01Rik	-0.308127198	5.06E-02	4.34E-01	-0.246938597	5.04E-02	4.07E-01
ENSMUSG00000033688	1300017J02Rik	1.333082181	5.06E-02	4.35E-01	0.234331221	5.58E-02	4.29E-01
ENSMUSG00000026637	Traf5	-0.546416213	5.06E-02	4.35E-01	-0.307073344	5.04E-02	4.07E-01
ENSMUSG00000026208	Des	-0.6774062	5.07E-02	4.35E-01	-0.308378626	5.04E-02	4.07E-01
ENSMUSG00000000365	Rnf17	1.286875565	5.07E-02	4.35E-01	0.240350926	5.49E-02	4.26E-01
ENSMUSG00000100153	Gm5601	0.259646792	5.07E-02	4.35E-01	0.220737205	5.06E-02	4.08E-01
ENSMUSG00000052396	Mogat2	0.468742592	5.09E-02	4.36E-01	0.297669047	5.06E-02	4.08E-01
ENSMUSG00000051615	Rap2a	0.2833826	5.12E-02	4.38E-01	0.234032506	5.11E-02	4.10E-01
ENSMUSG00000026773	Pfkfb3	0.292751241	5.13E-02	4.38E-01	0.238963278	5.11E-02	4.10E-01
ENSMUSG00000024414	Mrpl27	0.342262089	5.13E-02	4.38E-01	0.261714293	5.11E-02	4.10E-01
ENSMUSG00000093133	Gm25994	-1.069109773	5.14E-02	4.38E-01	-0.266212954	5.30E-02	4.18E-01
ENSMUSG00000024521	Pmaip1	0.501846555	5.14E-02	4.38E-01	0.302126506	5.10E-02	4.10E-01
ENSMUSG00000075031	Hist1h2bb	1.416694557	5.16E-02	4.39E-01	0.223955114	5.76E-02	4.37E-01
ENSMUSG00000028149	Rap1gds1	0.270686701	5.17E-02	4.39E-01	0.22687306	5.15E-02	4.12E-01
ENSMUSG00000017756	Slc12a7	0.263330758	5.17E-02	4.39E-01	0.222635918	5.15E-02	4.12E-01
ENSMUSG00000024600	Slc27a6	0.518249825	5.17E-02	4.39E-01	0.303497946	5.14E-02	4.11E-01
ENSMUSG00000047617	BC029214	-0.651689352	5.19E-02	4.40E-01	-0.307382482	5.16E-02	4.12E-01
ENSMUSG00000021701	Plk2	-0.319381432	5.21E-02	4.41E-01	-0.251552495	5.19E-02	4.13E-01
ENSMUSG00000034463	Scara3	-0.345861495	5.21E-02	4.41E-01	-0.262741256	5.19E-02	4.13E-01
ENSMUSG00000047953	Gp5	1.072730504	5.23E-02	4.42E-01	0.264410661	5.44E-02	4.24E-01
ENSMUSG00000028345	Tex10	0.279228853	5.24E-02	4.43E-01	0.231390686	5.22E-02	4.15E-01
ENSMUSG00000020848	Doc2b	-0.623854487	5.25E-02	4.43E-01	-0.307169284	5.21E-02	4.14E-01
ENSMUSG00000032246	Calml4	0.77606037	5.25E-02	4.43E-01	0.298667622	5.27E-02	4.17E-01
ENSMUSG00000038845	Phb	0.351910614	5.26E-02	4.44E-01	0.264819451	5.24E-02	4.16E-01
ENSMUSG00000048960	Prex2	0.443494651	5.26E-02	4.44E-01	0.291417806	5.23E-02	4.15E-01
ENSMUSG00000034059	Ypel4	-1.18695534	5.27E-02	4.44E-01	-0.249138992	5.56E-02	4.28E-01
ENSMUSG00000021072	Tmx1	0.292328391	5.27E-02	4.44E-01	0.238206046	5.25E-02	4.16E-01
ENSMUSG00000040287	Stac3	-0.953253835	5.28E-02	4.45E-01	-0.278574719	5.38E-02	4.22E-01
ENSMUSG00000020770	Unk	-0.329383033	5.30E-02	4.45E-01	-0.255548029	5.27E-02	4.17E-01
ENSMUSG00000104063	Pcdhgb7	0.50333385	5.30E-02	4.45E-01	0.300635319	5.26E-02	4.17E-01
ENSMUSG00000028167	Bdh2	-0.502056792	5.31E-02	4.46E-01	-0.300286327	5.28E-02	4.17E-01
ENSMUSG00000068014	Gm14648	-2.928930215	5.32E-02	4.46E-01	-0.115162561	9.50E-02	NA
ENSMUSG00000039981	Zc3h12d	-1.481304393	5.32E-02	4.46E-01	-0.213549543	6.00E-02	4.46E-01
ENSMUSG00000096225	Lhx8	-4.022694471	5.33E-02	4.47E-01	-0.087693682	1.21E-01	NA
ENSMUSG00000015354	Pcolce2	-0.396497174	5.34E-02	4.47E-01	-0.279156733	5.32E-02	4.19E-01
ENSMUSG00000038756	Ttll6	-6.960975923	5.34E-02	4.47E-01	-0.054793531	1.99E-01	NA
ENSMUSG00000091383	Hist1h2al	7.459866626	5.36E-02	4.48E-01	0.047250084	2.37E-01	NA
ENSMUSG00000031610	Scrg1	-1.493901567	5.37E-02	4.48E-01	-0.21168629	6.11E-02	4.50E-01
ENSMUSG00000078452	Raet1d	-0.604294554	5.38E-02	4.49E-01	-0.305469816	5.34E-02	4.20E-01
ENSMUSG00000007989	Fzd3	0.361414769	5.39E-02	4.49E-01	0.26756777	5.37E-02	4.21E-01
ENSMUSG00000042834	Nrep	-0.268034207	5.40E-02	4.49E-01	-0.224668715	5.38E-02	4.21E-01
ENSMUSG00000029056	Pank4	-0.32827698	5.40E-02	4.49E-01	-0.254580509	5.38E-02	4.21E-01
ENSMUSG00000030043	Tacr1	-3.335507923	5.40E-02	4.49E-01	-0.103645409	1.06E-01	NA
ENSMUSG00000046101	Mcmdc2	2.01461875	5.40E-02	4.50E-01	0.164450663	7.18E-02	4.88E-01
ENSMUSG00000031785	Adgrg1	0.352652521	5.41E-02	4.50E-01	0.264282209	5.38E-02	4.22E-01
ENSMUSG00000024095	Hnrnpll	0.251610834	5.41E-02	4.50E-01	0.214987275	5.40E-02	4.22E-01
ENSMUSG00000062694	Cav3	-1.585085594	5.42E-02	4.50E-01	-0.201261358	6.32E-02	4.58E-01
ENSMUSG00000102411	Gm36936	-1.178073072	5.42E-02	4.50E-01	-0.247838746	5.69E-02	4.34E-01
ENSMUSG00000090084	Srpx	-0.605200352	5.42E-02	4.50E-01	-0.304771618	5.40E-02	4.22E-01
ENSMUSG00000042699	Dhx9	0.257622147	5.42E-02	4.50E-01	0.2185576	5.41E-02	4.22E-01
ENSMUSG00000062713	Sim2	-0.460839147	5.44E-02	4.51E-01	-0.293088996	5.41E-02	4.23E-01
ENSMUSG00000038759	Nup205	0.263304053	5.45E-02	4.52E-01	0.22178739	5.44E-02	4.24E-01
ENSMUSG00000097589	Dleu2	-0.529669035	5.45E-02	4.52E-01	-0.301490074	5.43E-02	4.23E-01
ENSMUSG00000074766	Ism1	-0.324780211	5.47E-02	4.53E-01	-0.252716721	5.45E-02	4.24E-01
ENSMUSG00000040850	Psme4	0.303743979	5.48E-02	4.53E-01	0.243067426	5.46E-02	4.25E-01
ENSMUSG00000024578	Il17b	-1.172751382	5.49E-02	4.53E-01	-0.247097592	5.80E-02	4.38E-01
ENSMUSG00000029348	Asphd2	-0.348911102	5.49E-02	4.53E-01	-0.262440872	5.47E-02	4.25E-01
ENSMUSG00000031788	Kifc3	-0.350030559	5.49E-02	4.53E-01	-0.262848372	5.47E-02	4.25E-01
ENSMUSG00000069011	Gm10254	0.295121383	5.49E-02	4.53E-01	0.238801781	5.47E-02	4.25E-01
ENSMUSG00000067150	Xpo5	0.28602715	5.50E-02	4.54E-01	0.234136517	5.48E-02	4.25E-01
ENSMUSG00000051557	Pusl1	-0.483030525	5.50E-02	4.54E-01	-0.296015608	5.47E-02	4.25E-01
ENSMUSG00000001131	Timp1	0.483759895	5.54E-02	4.55E-01	0.295727661	5.51E-02	4.26E-01
ENSMUSG00000050966	Lin28a	1.25964297	5.55E-02	4.56E-01	0.235220575	5.99E-02	4.45E-01
ENSMUSG00000066621	Tecpr1	-0.299979082	5.55E-02	4.56E-01	-0.240968642	5.53E-02	4.28E-01
ENSMUSG00000034333	Zbed4	0.313641571	5.56E-02	4.56E-01	0.247354263	5.55E-02	4.28E-01
ENSMUSG00000055436	Srsf11	0.264522745	5.57E-02	4.57E-01	0.222154085	5.55E-02	4.28E-01
ENSMUSG00000033596	Rfwd3	0.259481334	5.58E-02	4.57E-01	0.219198714	5.57E-02	4.29E-01
ENSMUSG00000068079	Tcf15	0.721241715	5.61E-02	4.58E-01	0.297872592	5.61E-02	4.30E-01
ENSMUSG00000037119	D15Ertd621e	0.251939917	5.61E-02	4.58E-01	0.214675594	5.59E-02	4.30E-01
ENSMUSG00000097151	Gm26514	-6.916676714	5.64E-02	4.60E-01	-0.053650404	2.04E-01	NA
ENSMUSG00000020185	E2f7	0.278997148	5.65E-02	4.60E-01	0.229913978	5.63E-02	4.32E-01
ENSMUSG00000044442	N6amt1	-0.441703817	5.68E-02	4.62E-01	-0.287550293	5.65E-02	4.33E-01
ENSMUSG00000020290	Xpo1	0.276530348	5.69E-02	4.62E-01	0.228462848	5.67E-02	4.33E-01
ENSMUSG00000033350	Chst2	-0.280897627	5.70E-02	4.62E-01	-0.23075796	5.68E-02	4.34E-01
ENSMUSG00000021680	Crhbp	1.272304329	5.70E-02	4.63E-01	0.231998383	6.18E-02	4.52E-01
ENSMUSG00000026469	Xpr1	0.268425878	5.70E-02	4.63E-01	0.223958557	5.69E-02	4.34E-01
ENSMUSG00000048332	Lhfp	0.331505148	5.71E-02	4.63E-01	0.254448644	5.69E-02	4.34E-01
ENSMUSG00000063663	Brwd3	0.305991336	5.74E-02	4.64E-01	0.24311526	5.72E-02	4.35E-01
ENSMUSG00000007739	Cct4	0.29627462	5.74E-02	4.64E-01	0.238452606	5.72E-02	4.35E-01
ENSMUSG00000002129	Sf3a1	0.304998007	5.74E-02	4.64E-01	0.242632878	5.72E-02	4.35E-01
ENSMUSG00000039542	Ncam1	-0.310791302	5.75E-02	4.64E-01	-0.245301685	5.73E-02	4.36E-01
ENSMUSG00000074001	Klhl40	-1.006612605	5.75E-02	4.64E-01	-0.264253344	5.91E-02	4.43E-01
ENSMUSG00000035049	Rrp12	0.306906811	5.77E-02	4.65E-01	0.243414289	5.75E-02	4.36E-01
ENSMUSG00000027318	Adam33	-2.212333336	5.77E-02	4.66E-01	-0.14852363	7.83E-02	NA
ENSMUSG00000066000	2610305D13Rik	-0.894447474	5.78E-02	4.66E-01	-0.277813149	5.85E-02	4.40E-01
ENSMUSG00000019659	Ccdc12	-0.524844246	5.79E-02	4.66E-01	-0.297698133	5.75E-02	4.36E-01
ENSMUSG00000036523	Greb1	0.503724598	5.79E-02	4.66E-01	0.295805317	5.75E-02	4.36E-01
ENSMUSG00000038763	Alpk3	-0.809708323	5.79E-02	4.66E-01	-0.287169275	5.83E-02	4.39E-01
ENSMUSG00000025362	Rps26	-0.431132345	5.80E-02	4.66E-01	-0.284540345	5.76E-02	4.37E-01
ENSMUSG00000025666	Tmem47	0.316679662	5.80E-02	4.66E-01	0.247708683	5.78E-02	4.38E-01
ENSMUSG00000082016	Pgam1-ps2	0.323233625	5.81E-02	4.67E-01	0.250509921	5.79E-02	4.38E-01
ENSMUSG00000040943	Tet2	-0.616181277	5.82E-02	4.67E-01	-0.300063915	5.78E-02	4.37E-01
ENSMUSG00000003778	Brd8	-0.275384698	5.82E-02	4.67E-01	-0.227432426	5.80E-02	4.38E-01
ENSMUSG00000046169	Adamts6	-0.862920398	5.83E-02	4.68E-01	-0.280816038	5.87E-02	4.41E-01
ENSMUSG00000036699	Zcchc12	-0.414598825	5.84E-02	4.68E-01	-0.28043233	5.81E-02	4.39E-01
ENSMUSG00000034175	Rhbdd3	-0.422136392	5.86E-02	4.69E-01	-0.282034792	5.83E-02	4.39E-01
ENSMUSG00000033542	Arhgef5	-0.3027764	5.87E-02	4.69E-01	-0.241086017	5.85E-02	4.40E-01
ENSMUSG00000036931	Nfkbid	-1.394636864	5.87E-02	4.70E-01	-0.21533881	6.45E-02	4.63E-01
ENSMUSG00000030592	Ryr1	-0.713615531	5.88E-02	4.70E-01	-0.294803651	5.85E-02	4.40E-01
ENSMUSG00000030208	Emp1	-0.364441992	5.89E-02	4.70E-01	-0.265794955	5.86E-02	4.40E-01
ENSMUSG00000050796	B3galt6	-0.413091066	5.89E-02	4.70E-01	-0.279653131	5.87E-02	4.41E-01
ENSMUSG00000093803	Ppp2r3d	-0.554675119	5.90E-02	4.70E-01	-0.298246772	5.86E-02	4.40E-01
ENSMUSG00000007682	Dio2	-1.384761272	5.90E-02	4.70E-01	-0.215723138	6.52E-02	4.66E-01
ENSMUSG00000022858	Tra2b	0.264418959	5.91E-02	4.71E-01	0.221114771	5.89E-02	4.42E-01
ENSMUSG00000044951	Mylk4	-0.729749365	5.93E-02	4.72E-01	-0.292796191	5.92E-02	4.43E-01
ENSMUSG00000029279	Brdt	-0.672057195	5.94E-02	4.72E-01	-0.296382177	5.93E-02	4.43E-01
ENSMUSG00000029430	Ran	0.291719888	5.97E-02	4.73E-01	0.23536153	5.95E-02	4.44E-01
ENSMUSG00000019856	Fam184a	-0.475485545	5.98E-02	4.74E-01	-0.290614812	5.95E-02	4.44E-01
ENSMUSG00000011832	Evi5l	-0.290233496	5.98E-02	4.74E-01	-0.234578829	5.96E-02	4.44E-01
ENSMUSG00000057143	Trim12c	-0.391284132	5.99E-02	4.74E-01	-0.273383741	5.96E-02	4.44E-01
ENSMUSG00000027194	Ttc17	-0.317431851	5.99E-02	4.74E-01	-0.247211548	5.98E-02	4.45E-01
ENSMUSG00000039568	Ubald1	-0.286822707	6.00E-02	4.74E-01	-0.232805871	5.98E-02	4.45E-01
ENSMUSG00000093273	Mir3064	-1.302268575	6.00E-02	4.74E-01	-0.223943419	6.45E-02	4.63E-01
ENSMUSG00000026335	Pam	-0.26020948	6.00E-02	4.74E-01	-0.218475934	5.98E-02	4.45E-01
ENSMUSG00000059921	Unc5c	0.405332401	6.00E-02	4.75E-01	0.277042251	5.97E-02	4.45E-01
ENSMUSG00000030518	Fam189a1	-0.943398854	6.01E-02	4.75E-01	-0.268282368	6.12E-02	4.50E-01
ENSMUSG00000022429	Dmc1	-1.91265084	6.01E-02	4.75E-01	-0.165272158	7.50E-02	4.98E-01
ENSMUSG00000050328	Hoxc12	-0.772644726	6.02E-02	4.75E-01	-0.287643385	6.04E-02	4.47E-01
ENSMUSG00000023043	Krt18	0.436953775	6.03E-02	4.75E-01	0.283884684	5.99E-02	4.45E-01
ENSMUSG00000003812	Dnase2a	-0.644389249	6.04E-02	4.76E-01	-0.296537135	6.01E-02	4.46E-01
ENSMUSG00000021823	Vcl	0.378704177	6.05E-02	4.76E-01	0.269430134	6.01E-02	4.46E-01
ENSMUSG00000032609	Klhdc8b	-0.391960529	6.05E-02	4.76E-01	-0.273180057	6.02E-02	4.46E-01
ENSMUSG00000022906	Parp9	-0.577374245	6.06E-02	4.77E-01	-0.296925551	6.04E-02	4.47E-01
ENSMUSG00000030870	Ubfd1	0.250916336	6.07E-02	4.77E-01	0.212900489	6.05E-02	4.47E-01
ENSMUSG00000072258	Taf1a	-0.618125622	6.07E-02	4.77E-01	-0.296918547	6.03E-02	4.47E-01
ENSMUSG00000027827	Kcnab1	-0.721619795	6.08E-02	4.77E-01	-0.291384712	6.07E-02	4.48E-01
ENSMUSG00000009687	Fxyd5	0.553680201	6.08E-02	4.77E-01	0.296106874	6.05E-02	4.47E-01
ENSMUSG00000020607	Fam84a	-0.531820823	6.08E-02	4.77E-01	-0.295137625	6.04E-02	4.47E-01
ENSMUSG00000030747	Dgat2	0.441274412	6.09E-02	4.77E-01	0.284193391	6.05E-02	4.47E-01
ENSMUSG00000072893	4933439C10Rik	-0.777248909	6.10E-02	4.78E-01	-0.286010676	6.12E-02	4.50E-01
ENSMUSG00000031209	Heph	0.259890349	6.10E-02	4.78E-01	0.218016069	6.08E-02	4.49E-01
ENSMUSG00000027933	Ints3	0.255217248	6.13E-02	4.79E-01	0.215256564	6.11E-02	4.50E-01
ENSMUSG00000085636	Gm11769	-6.893858401	6.14E-02	4.80E-01	-0.051159638	2.15E-01	NA
ENSMUSG00000105779	RP24-134A5.1	0.345066173	6.15E-02	4.80E-01	0.257568016	6.12E-02	4.50E-01
ENSMUSG00000001467	Cyp51	0.324818673	6.15E-02	4.80E-01	0.249665644	6.13E-02	4.50E-01
ENSMUSG00000004677	Myo9b	-0.277710971	6.16E-02	4.81E-01	-0.227595089	6.14E-02	4.51E-01
ENSMUSG00000063415	Cyp26b1	0.350549038	6.17E-02	4.81E-01	0.259456366	6.15E-02	4.51E-01
ENSMUSG00000085169	Gm10785	-1.640843535	6.18E-02	4.82E-01	-0.185960012	7.20E-02	4.89E-01
ENSMUSG00000030337	Vamp1	-0.870002181	6.18E-02	4.82E-01	-0.274688112	6.24E-02	4.55E-01
ENSMUSG00000027570	Col9a3	-0.462786026	6.19E-02	4.82E-01	-0.287090444	6.14E-02	4.51E-01
ENSMUSG00000037375	Hhat	0.378743267	6.19E-02	4.82E-01	0.268501469	6.16E-02	4.52E-01
ENSMUSG00000049103	Ccr2	-1.263796985	6.21E-02	4.83E-01	-0.225347707	6.66E-02	4.71E-01
ENSMUSG00000051596	Otop1	3.859863425	6.21E-02	4.83E-01	0.085664252	1.34E-01	NA
ENSMUSG00000055775	Myh8	-1.421181966	6.24E-02	4.84E-01	-0.206018158	7.00E-02	4.82E-01
ENSMUSG00000054499	Dedd2	0.387733626	6.24E-02	4.84E-01	0.27077444	6.21E-02	4.54E-01
ENSMUSG00000041000	Trim62	0.300395219	6.26E-02	4.85E-01	0.238473835	6.24E-02	4.55E-01
ENSMUSG00000024966	Stip1	0.249100955	6.27E-02	4.85E-01	0.211333361	6.25E-02	4.55E-01
ENSMUSG00000062014	Gmfb	0.243953693	6.28E-02	4.85E-01	0.208227701	6.26E-02	4.56E-01
ENSMUSG00000022142	Nup155	0.24467841	6.28E-02	4.85E-01	0.208654099	6.27E-02	4.56E-01
ENSMUSG00000031577	Tti2	-0.475192109	6.29E-02	4.85E-01	-0.287911897	6.25E-02	4.55E-01
ENSMUSG00000083718	Ccnb2-ps	3.09538093	6.31E-02	4.86E-01	0.10512953	1.11E-01	NA
ENSMUSG00000020572	Nampt	0.268300576	6.31E-02	4.87E-01	0.222093387	6.30E-02	4.57E-01
ENSMUSG00000054226	Tprkb	-0.346672818	6.33E-02	4.87E-01	-0.257246058	6.31E-02	4.57E-01
ENSMUSG00000028410	Dnaja1	0.27844327	6.34E-02	4.88E-01	0.227380043	6.32E-02	4.58E-01
ENSMUSG00000026459	Myog	-0.490521477	6.35E-02	4.88E-01	-0.289192984	6.31E-02	4.57E-01
ENSMUSG00000034460	Six4	0.279212966	6.36E-02	4.88E-01	0.227729132	6.34E-02	4.58E-01
ENSMUSG00000082253	Gm14639	0.470742984	6.36E-02	4.88E-01	0.286649446	6.32E-02	4.58E-01
ENSMUSG00000108175	RP23-446E21.5	-2.284041169	6.36E-02	4.88E-01	-0.138216409	8.84E-02	NA
ENSMUSG00000072494	Ppp1r3e	-1.704921376	6.36E-02	4.89E-01	-0.177680519	7.59E-02	5.01E-01
ENSMUSG00000014158	Trpv4	-1.107914973	6.36E-02	4.89E-01	-0.241990714	6.64E-02	4.70E-01
ENSMUSG00000024940	Ltbp3	-0.424480154	6.37E-02	4.89E-01	-0.278858035	6.33E-02	4.58E-01
ENSMUSG00000032333	Stoml1	-0.374269152	6.37E-02	4.89E-01	-0.266137094	6.34E-02	4.58E-01
ENSMUSG00000072082	Ccnf	0.267759831	6.37E-02	4.89E-01	0.221634641	6.35E-02	4.59E-01
ENSMUSG00000029055	Plch2	-0.517398897	6.39E-02	4.90E-01	-0.291028964	6.36E-02	4.60E-01
ENSMUSG00000088185	Scarna2	3.782710892	6.40E-02	4.90E-01	0.086673963	1.33E-01	NA
ENSMUSG00000062070	Pgk1	0.356260528	6.41E-02	4.91E-01	0.260179337	6.38E-02	4.60E-01
ENSMUSG00000030805	Stx4a	-0.301720851	6.44E-02	4.92E-01	-0.238394818	6.42E-02	4.62E-01
ENSMUSG00000035105	Egln3	0.430312765	6.46E-02	4.93E-01	0.279255816	6.43E-02	4.62E-01
ENSMUSG00000040675	Mthfd1l	0.321837789	6.46E-02	4.93E-01	0.247058138	6.44E-02	4.63E-01
ENSMUSG00000025316	Banp	0.417890698	6.48E-02	4.94E-01	0.276681628	6.44E-02	4.63E-01
ENSMUSG00000046794	Ppp1r3b	-0.471336245	6.48E-02	4.94E-01	-0.285740419	6.45E-02	4.63E-01
ENSMUSG00000071533	Pcnp	-0.487035798	6.49E-02	4.94E-01	-0.287595771	6.45E-02	4.63E-01
ENSMUSG00000020900	Myh10	0.267030158	6.49E-02	4.94E-01	0.22090186	6.47E-02	4.64E-01
ENSMUSG00000030735	Gm9755	0.330451505	6.50E-02	4.95E-01	0.250379825	6.47E-02	4.64E-01
ENSMUSG00000022297	Fzd6	-0.332231625	6.50E-02	4.95E-01	-0.251038064	6.48E-02	4.64E-01
ENSMUSG00000031608	Galnt7	0.32412252	6.50E-02	4.95E-01	0.24782652	6.48E-02	4.64E-01
ENSMUSG00000036103	Colec12	-0.381128262	6.51E-02	4.95E-01	-0.267343595	6.48E-02	4.64E-01
ENSMUSG00000063543	Gm5616	0.420770784	6.51E-02	4.95E-01	0.276948751	6.49E-02	4.64E-01
ENSMUSG00000028524	Sgip1	-0.644817131	6.55E-02	4.97E-01	-0.290145174	6.53E-02	4.66E-01
ENSMUSG00000091825	Gm5778	0.308640632	6.56E-02	4.97E-01	0.241057679	6.54E-02	4.66E-01
ENSMUSG00000039607	Rbms3	-0.255984687	6.57E-02	4.97E-01	-0.21454725	6.56E-02	4.67E-01
ENSMUSG00000019932	Kera	-0.455292918	6.58E-02	4.97E-01	-0.282762864	6.54E-02	4.66E-01
ENSMUSG00000094518	Gm6421	0.266577795	6.58E-02	4.98E-01	0.22039913	6.56E-02	4.67E-01
ENSMUSG00000032243	Itga11	-0.350981521	6.60E-02	4.99E-01	-0.257396869	6.57E-02	4.67E-01
ENSMUSG00000032446	Eomes	-0.819864077	6.61E-02	4.99E-01	-0.274569004	6.66E-02	4.71E-01
ENSMUSG00000030319	Cand2	0.300955702	6.62E-02	4.99E-01	0.237409322	6.59E-02	4.68E-01
ENSMUSG00000021136	Smoc1	0.303794938	6.62E-02	5.00E-01	0.2386599	6.60E-02	4.68E-01
ENSMUSG00000082145	Gm12312	1.125321781	6.64E-02	5.00E-01	0.236119697	6.97E-02	4.81E-01
ENSMUSG00000081076	Rpsa-ps4	-4.087219334	6.65E-02	5.00E-01	-0.066649076	1.81E-01	7.22E-01
ENSMUSG00000024002	Brd4	0.248697183	6.68E-02	5.02E-01	0.21009244	6.67E-02	4.71E-01
ENSMUSG00000040998	Npnt	-0.352124201	6.68E-02	5.02E-01	-0.257378492	6.66E-02	4.71E-01
ENSMUSG00000003934	Efnb3	0.237582338	6.69E-02	5.03E-01	0.203440038	6.68E-02	4.71E-01
ENSMUSG00000049354	Dcaf7	0.239139782	6.70E-02	5.03E-01	0.204360827	6.69E-02	4.72E-01
ENSMUSG00000024515	Smad4	0.248219132	6.73E-02	5.04E-01	0.209690293	6.72E-02	4.73E-01
ENSMUSG00000020929	Eftud2	0.290211229	6.74E-02	5.04E-01	0.231946662	6.72E-02	4.73E-01
ENSMUSG00000070331	Qrich2	-2.095202012	6.75E-02	5.05E-01	-0.14524511	8.76E-02	NA
ENSMUSG00000061119	Prcp	0.294502737	6.76E-02	5.05E-01	0.233894032	6.74E-02	4.74E-01
ENSMUSG00000006732	Mettl1	-0.486955507	6.77E-02	5.06E-01	-0.285128331	6.73E-02	4.73E-01
ENSMUSG00000019906	Lin7a	-0.71906498	6.78E-02	5.06E-01	-0.28250057	6.78E-02	4.75E-01
ENSMUSG00000035413	Tmem98	0.269467017	6.78E-02	5.06E-01	0.221361639	6.76E-02	4.75E-01
ENSMUSG00000092035	Peg10	0.423806313	6.80E-02	5.06E-01	0.275683149	6.76E-02	4.74E-01
ENSMUSG00000046572	Zfp518b	0.258700567	6.80E-02	5.06E-01	0.215489715	6.78E-02	4.75E-01
ENSMUSG00000027597	Ahcy	1.763600198	6.80E-02	5.06E-01	0.165208046	8.46E-02	5.26E-01
ENSMUSG00000080316	Spaca6	-0.710509269	6.81E-02	5.07E-01	-0.282728492	6.80E-02	4.76E-01
ENSMUSG00000090737	Gm6788	0.362963605	6.82E-02	5.07E-01	0.260144818	6.80E-02	4.75E-01
ENSMUSG00000079428	Tceal7	-1.193561372	6.82E-02	5.07E-01	-0.225095294	7.23E-02	4.90E-01
ENSMUSG00000006154	Eps8l1	0.936527251	6.83E-02	5.07E-01	0.257352727	6.97E-02	4.81E-01
ENSMUSG00000073609	D2hgdh	-0.654457705	6.83E-02	5.07E-01	-0.2864357	6.81E-02	4.76E-01
ENSMUSG00000037315	Jade3	0.28916331	6.84E-02	5.08E-01	0.231101306	6.82E-02	4.76E-01
ENSMUSG00000031502	Col4a1	0.277122986	6.84E-02	5.08E-01	0.225173464	6.82E-02	4.76E-01
ENSMUSG00000084803	5830444B04Rik	-1.552483013	6.84E-02	5.08E-01	-0.186215076	7.81E-02	5.08E-01
ENSMUSG00000040118	Cacna2d1	-0.396801267	6.85E-02	5.08E-01	-0.269402318	6.81E-02	4.76E-01
ENSMUSG00000036139	Hoxc9	0.452352875	6.85E-02	5.08E-01	0.280066047	6.82E-02	4.76E-01
ENSMUSG00000062960	Kdr	0.291804415	6.87E-02	5.08E-01	0.232273933	6.84E-02	4.77E-01
ENSMUSG00000025577	Cbx2	0.264143315	6.87E-02	5.09E-01	0.218277518	6.85E-02	4.77E-01
ENSMUSG00000027520	Zdbf2	0.353470019	6.87E-02	5.09E-01	0.256857376	6.85E-02	4.77E-01
ENSMUSG00000090698	Apold1	0.493242077	6.87E-02	5.09E-01	0.284678312	6.85E-02	4.77E-01
ENSMUSG00000052837	Junb	0.54035968	6.89E-02	5.09E-01	0.287373776	6.87E-02	4.78E-01
ENSMUSG00000028580	Pum1	0.231651053	6.89E-02	5.09E-01	0.199368243	6.88E-02	4.78E-01
ENSMUSG00000027030	Stk39	0.286772649	6.92E-02	5.10E-01	0.229676776	6.90E-02	4.79E-01
ENSMUSG00000021113	Snapc1	0.416200536	6.93E-02	5.11E-01	0.273182758	6.89E-02	4.78E-01
ENSMUSG00000029575	Mmab	-0.310191967	6.93E-02	5.11E-01	-0.240279012	6.91E-02	4.79E-01
ENSMUSG00000037242	Clic4	0.248573363	6.93E-02	5.11E-01	0.209428153	6.91E-02	4.79E-01
ENSMUSG00000021313	Ryr2	-0.905180323	6.93E-02	5.11E-01	-0.259963212	7.04E-02	4.83E-01
ENSMUSG00000028690	Mmachc	0.282945112	6.94E-02	5.11E-01	0.22775648	6.92E-02	4.79E-01
ENSMUSG00000057561	Eif1a	0.249560716	6.95E-02	5.11E-01	0.209952806	6.93E-02	4.79E-01
ENSMUSG00000030924	2610020H08Rik	-0.524068366	6.95E-02	5.11E-01	-0.286179274	6.92E-02	4.79E-01
ENSMUSG00000058756	Thra	-0.250063466	6.96E-02	5.11E-01	-0.210217393	6.94E-02	4.80E-01
ENSMUSG00000021240	Abcd4	-0.412053057	6.98E-02	5.12E-01	-0.271963902	6.95E-02	4.80E-01
ENSMUSG00000097006	9530082P21Rik	-1.365649714	6.98E-02	5.12E-01	-0.203149642	7.65E-02	5.03E-01
ENSMUSG00000032182	Yipf2	-0.399017075	6.98E-02	5.12E-01	-0.269028276	6.96E-02	4.80E-01
ENSMUSG00000037977	6430571L13Rik	-0.927488057	6.99E-02	5.12E-01	-0.256432543	7.10E-02	4.86E-01
ENSMUSG00000015222	Map2	-0.275036604	6.99E-02	5.12E-01	-0.223648153	6.97E-02	4.81E-01
ENSMUSG00000030654	Arl6ip1	0.28689628	6.99E-02	5.12E-01	0.229519343	6.97E-02	4.81E-01
ENSMUSG00000036285	Noa1	0.301297149	7.01E-02	5.13E-01	0.236110075	6.98E-02	4.81E-01
ENSMUSG00000102550	Gm8276	0.359540534	7.01E-02	5.13E-01	0.258097023	6.98E-02	4.81E-01
ENSMUSG00000069267	Hist1h3b	1.7994872	7.02E-02	5.14E-01	0.163593461	8.54E-02	5.28E-01
ENSMUSG00000054115	Skp2	0.239856551	7.03E-02	5.14E-01	0.204074762	7.02E-02	4.82E-01
ENSMUSG00000079260	Tmppe	0.311739841	7.04E-02	5.14E-01	0.240481201	7.02E-02	4.83E-01
ENSMUSG00000050493	Fam167b	0.825937945	7.05E-02	5.15E-01	0.267965733	7.13E-02	4.87E-01
ENSMUSG00000053062	Jam2	-0.565956444	7.05E-02	5.15E-01	-0.286292808	7.03E-02	4.83E-01
ENSMUSG00000002908	Kcnn1	0.516349856	7.07E-02	5.15E-01	0.284699724	7.04E-02	4.83E-01
ENSMUSG00000024665	Fads2	0.291293698	7.07E-02	5.15E-01	0.231325506	7.05E-02	4.83E-01
ENSMUSG00000020657	Dnajc27	-0.355373775	7.08E-02	5.15E-01	-0.256434022	7.05E-02	4.84E-01
ENSMUSG00000046982	Tshz1	-0.286817795	7.08E-02	5.15E-01	-0.229197944	7.06E-02	4.84E-01
ENSMUSG00000037926	Ssh2	0.289959012	7.08E-02	5.15E-01	0.230672669	7.06E-02	4.84E-01
ENSMUSG00000050071	Bex1	0.284491264	7.08E-02	5.16E-01	0.228052649	7.06E-02	4.84E-01
ENSMUSG00000023918	Adgrf4	-6.75890708	7.09E-02	5.16E-01	-0.048447837	2.28E-01	NA
ENSMUSG00000087549	Gm13427	-6.75890708	7.09E-02	5.16E-01	-0.048447837	2.28E-01	NA
ENSMUSG00000063021	Hist1h2ak	1.194461461	7.09E-02	5.16E-01	0.221837763	7.53E-02	4.99E-01
ENSMUSG00000033417	Cacul1	0.298980581	7.09E-02	5.16E-01	0.234773768	7.07E-02	4.84E-01
ENSMUSG00000041406	BC055324	0.266876891	7.12E-02	5.17E-01	0.219045581	7.10E-02	4.85E-01
ENSMUSG00000045589	Frrs1l	-0.591205379	7.12E-02	5.17E-01	-0.285485741	7.10E-02	4.85E-01
ENSMUSG00000028264	Spaca1	1.790283093	7.12E-02	5.17E-01	0.162909665	8.68E-02	5.33E-01
ENSMUSG00000026361	Cdc73	0.257399026	7.13E-02	5.18E-01	0.213915444	7.11E-02	4.86E-01
ENSMUSG00000080002	Gm5566	0.341793926	7.13E-02	5.18E-01	0.25161519	7.11E-02	4.86E-01
ENSMUSG00000041797	Abca9	-0.751011855	7.14E-02	5.18E-01	-0.274934264	7.15E-02	4.87E-01
ENSMUSG00000107499	Ccdc142	-1.200981478	7.17E-02	5.19E-01	-0.219429051	7.58E-02	5.01E-01
ENSMUSG00000021469	Msx2	-0.279777023	7.20E-02	5.20E-01	-0.225388843	7.18E-02	4.88E-01
ENSMUSG00000027351	Spred1	0.241103192	7.20E-02	5.20E-01	0.204454133	7.18E-02	4.88E-01
ENSMUSG00000050919	Zfp366	0.678945576	7.20E-02	5.20E-01	0.280438074	7.21E-02	4.89E-01
ENSMUSG00000015120	Ube2i	-0.457345931	7.21E-02	5.20E-01	-0.278138247	7.17E-02	4.88E-01
ENSMUSG00000097536	2610037D02Rik	-1.094584652	7.22E-02	5.21E-01	-0.232265008	7.48E-02	4.98E-01
ENSMUSG00000092837	Rpph1	1.247914654	7.22E-02	5.21E-01	0.213314498	7.76E-02	5.06E-01
ENSMUSG00000099583	Hist1h3d	1.831043963	7.26E-02	5.22E-01	0.158164729	8.89E-02	5.39E-01
ENSMUSG00000025981	Coq10b	0.353449085	7.28E-02	5.23E-01	0.254767327	7.26E-02	4.91E-01
ENSMUSG00000035498	Cdcp1	-0.413610137	7.28E-02	5.23E-01	-0.270272274	7.26E-02	4.91E-01
ENSMUSG00000040204	2810417H13Rik	0.344643927	7.29E-02	5.24E-01	0.251895777	7.26E-02	4.91E-01
ENSMUSG00000024235	Map3k8	-1.283729863	7.29E-02	5.24E-01	-0.208862734	7.82E-02	5.08E-01
ENSMUSG00000086119	Gm2415	-0.419896206	7.29E-02	5.24E-01	-0.271476068	7.26E-02	4.91E-01
ENSMUSG00000065642	Snora69	-6.733641109	7.30E-02	5.24E-01	-0.047835077	2.31E-01	NA
ENSMUSG00000082969	Gm12630	-6.733641109	7.30E-02	5.24E-01	-0.047835077	2.31E-01	NA
ENSMUSG00000045658	Pid1	-0.467318459	7.30E-02	5.24E-01	-0.278591198	7.26E-02	4.91E-01
ENSMUSG00000070348	Ccnd1	0.26707233	7.31E-02	5.24E-01	0.218625736	7.29E-02	4.92E-01
ENSMUSG00000032346	Ooep	-1.141939554	7.31E-02	5.24E-01	-0.225211527	7.65E-02	5.03E-01
ENSMUSG00000038718	Pbx3	0.272026909	7.32E-02	5.25E-01	0.221128231	7.31E-02	4.93E-01
ENSMUSG00000041361	Myzap	-0.683271864	7.33E-02	5.25E-01	-0.278646632	7.33E-02	4.94E-01
ENSMUSG00000039367	Sec24c	0.233732556	7.33E-02	5.25E-01	0.199767225	7.32E-02	4.93E-01
ENSMUSG00000001440	Kpnb1	0.224737108	7.34E-02	5.25E-01	0.194200579	7.32E-02	4.93E-01
ENSMUSG00000036510	Cdh8	-0.669391371	7.34E-02	5.25E-01	-0.279651295	7.33E-02	4.93E-01
ENSMUSG00000032579	Hemk1	-0.568384593	7.34E-02	5.25E-01	-0.283453138	7.31E-02	4.93E-01
ENSMUSG00000042349	Ikbke	-0.688316436	7.36E-02	5.26E-01	-0.277895062	7.36E-02	4.94E-01
ENSMUSG00000026600	Soat1	0.303940971	7.37E-02	5.26E-01	0.235955308	7.34E-02	4.94E-01
ENSMUSG00000104318	Pcdha7	6.64027904	7.37E-02	5.26E-01	0.048783945	2.31E-01	NA
ENSMUSG00000028577	Plaa	0.242372024	7.38E-02	5.27E-01	0.204809313	7.36E-02	4.94E-01
ENSMUSG00000030718	Ppme1	0.267342947	7.40E-02	5.27E-01	0.218504328	7.38E-02	4.95E-01
ENSMUSG00000022575	Gsdmd	-0.672540258	7.41E-02	5.27E-01	-0.278560566	7.40E-02	4.95E-01
ENSMUSG00000028035	Dnajb4	0.344331572	7.41E-02	5.27E-01	0.251213545	7.38E-02	4.95E-01
ENSMUSG00000080942	Zfp36l1-ps	6.678698827	7.42E-02	5.28E-01	0.048018563	2.35E-01	NA
ENSMUSG00000060913	Trim55	-0.729206473	7.43E-02	5.28E-01	-0.273624765	7.44E-02	4.96E-01
ENSMUSG00000097509	B230322F03Rik	-1.806257164	7.43E-02	5.28E-01	-0.158457205	8.99E-02	5.42E-01
ENSMUSG00000034958	Atcay	-1.303406619	7.43E-02	5.28E-01	-0.204886537	8.02E-02	5.14E-01
ENSMUSG00000024193	Phf1	-0.422704153	7.44E-02	5.28E-01	-0.271022981	7.41E-02	4.95E-01
ENSMUSG00000023025	Larp4	0.273977776	7.44E-02	5.28E-01	0.221778355	7.42E-02	4.96E-01
ENSMUSG00000007613	Tgfbr1	0.233669489	7.44E-02	5.28E-01	0.19950751	7.43E-02	4.96E-01
ENSMUSG00000033307	Mif	0.280935963	7.45E-02	5.28E-01	0.225196381	7.42E-02	4.96E-01
ENSMUSG00000029406	Pitpnm2	-0.343136469	7.45E-02	5.28E-01	-0.250604106	7.43E-02	4.96E-01
ENSMUSG00000028822	Tmem50a	0.279068037	7.46E-02	5.28E-01	0.224256967	7.43E-02	4.96E-01
ENSMUSG00000070498	Tmem132b	-1.397792026	7.46E-02	5.28E-01	-0.194253833	8.20E-02	5.19E-01
ENSMUSG00000037316	Bag4	0.261437129	7.46E-02	5.29E-01	0.215230787	7.45E-02	4.97E-01
ENSMUSG00000027715	Ccna2	0.231978341	7.47E-02	5.29E-01	0.198430588	7.45E-02	4.97E-01
ENSMUSG00000075122	Cd80	-3.790373609	7.47E-02	5.29E-01	-0.079530692	1.48E-01	NA
ENSMUSG00000097750	Gm4673	-1.123319757	7.47E-02	5.29E-01	-0.2254833	7.79E-02	5.07E-01
ENSMUSG00000034845	Plvap	0.320315396	7.48E-02	5.29E-01	0.242222126	7.45E-02	4.97E-01
ENSMUSG00000014837	4931428F04Rik	-0.276421917	7.49E-02	5.29E-01	-0.222860429	7.47E-02	4.97E-01
ENSMUSG00000086370	Ftx	-0.595703088	7.49E-02	5.30E-01	-0.281582604	7.46E-02	4.97E-01
ENSMUSG00000078435	AU041133	-0.56696057	7.50E-02	5.30E-01	-0.281889384	7.47E-02	4.98E-01
ENSMUSG00000053199	Arhgap20	-0.602021715	7.51E-02	5.31E-01	-0.281234411	7.48E-02	4.98E-01
ENSMUSG00000043557	Mdga1	0.474112121	7.53E-02	5.31E-01	0.27758925	7.49E-02	4.98E-01
ENSMUSG00000021675	F2rl2	1.104389016	7.53E-02	5.31E-01	0.227042729	7.88E-02	5.10E-01
ENSMUSG00000052533	Nup188	0.22831518	7.53E-02	5.31E-01	0.196058235	7.52E-02	4.99E-01
ENSMUSG00000062203	Gspt1	0.233782233	7.54E-02	5.31E-01	0.199376161	7.52E-02	4.99E-01
ENSMUSG00000036249	Rbm43	-0.40166472	7.55E-02	5.31E-01	-0.266112642	7.52E-02	4.99E-01
ENSMUSG00000108255	RP23-446E21.6	-0.609022136	7.55E-02	5.32E-01	-0.280489127	7.53E-02	4.99E-01
ENSMUSG00000046719	Nxph3	-0.449994677	7.56E-02	5.32E-01	-0.274415074	7.53E-02	4.99E-01
ENSMUSG00000020067	Mypn	-0.960765201	7.57E-02	5.32E-01	-0.244622599	7.75E-02	5.06E-01
ENSMUSG00000070604	Vsig10l	-0.751304119	7.58E-02	5.33E-01	-0.269559012	7.61E-02	5.02E-01
ENSMUSG00000024301	Kifc5b	0.315944451	7.59E-02	5.33E-01	0.240050651	7.57E-02	5.00E-01
ENSMUSG00000019832	Rab32	0.317911432	7.59E-02	5.33E-01	0.2408143	7.57E-02	5.00E-01
ENSMUSG00000093843	Gm25939	2.86492002	7.59E-02	5.33E-01	0.101746839	1.23E-01	NA
ENSMUSG00000084331	Gm8163	0.768790813	7.60E-02	5.33E-01	0.267545349	7.65E-02	5.03E-01
ENSMUSG00000032502	Stac	-0.916948167	7.60E-02	5.33E-01	-0.249785447	7.73E-02	5.05E-01
ENSMUSG00000028116	Myoz2	-1.164470263	7.62E-02	5.34E-01	-0.218289761	8.06E-02	5.15E-01
ENSMUSG00000026072	Il1r1	-0.550696686	7.64E-02	5.34E-01	-0.280574694	7.60E-02	5.01E-01
ENSMUSG00000069268	Hist1h2bf	1.672725107	7.64E-02	5.35E-01	0.166696265	8.98E-02	5.42E-01
ENSMUSG00000049565	Aknad1	-1.802632142	7.65E-02	5.35E-01	-0.15660746	9.19E-02	5.47E-01
ENSMUSG00000035726	Supt16	0.255354635	7.65E-02	5.35E-01	0.211492612	7.63E-02	5.02E-01
ENSMUSG00000029447	Cct6a	0.259338041	7.65E-02	5.35E-01	0.213639127	7.63E-02	5.02E-01
ENSMUSG00000032932	Hspa13	0.324732168	7.65E-02	5.35E-01	0.243199294	7.62E-02	5.02E-01
ENSMUSG00000033862	Cdk10	-0.323800783	7.65E-02	5.35E-01	-0.242806498	7.63E-02	5.02E-01
ENSMUSG00000097431	Gm26782	-1.49873327	7.67E-02	5.35E-01	-0.181016938	8.68E-02	5.32E-01
ENSMUSG00000046714	Foxc2	0.466867053	7.69E-02	5.36E-01	0.275502176	7.65E-02	5.03E-01
ENSMUSG00000001823	Hoxd12	-0.31251524	7.69E-02	5.36E-01	-0.238332117	7.66E-02	5.03E-01
ENSMUSG00000031095	Cul4b	0.264904329	7.69E-02	5.36E-01	0.216466908	7.67E-02	5.03E-01
ENSMUSG00000044783	Hjurp	0.436881064	7.71E-02	5.37E-01	0.271594824	7.67E-02	5.03E-01
ENSMUSG00000014329	Bicc1	-0.367073359	7.71E-02	5.37E-01	-0.256685545	7.68E-02	5.04E-01
ENSMUSG00000049285	Mblac1	-0.528569369	7.74E-02	5.38E-01	-0.27918065	7.71E-02	5.05E-01
ENSMUSG00000048078	Tenm4	0.298446382	7.76E-02	5.38E-01	0.232211092	7.73E-02	5.05E-01
ENSMUSG00000097330	Gm26672	1.164286811	7.76E-02	5.38E-01	0.217028929	8.20E-02	5.19E-01
ENSMUSG00000023456	Tpi1	0.277766499	7.77E-02	5.39E-01	0.222676936	7.75E-02	5.06E-01
ENSMUSG00000006651	Aplp1	-0.27656019	7.78E-02	5.39E-01	-0.222057952	7.76E-02	5.06E-01
ENSMUSG00000071528	Usmg5	0.486650632	7.78E-02	5.39E-01	0.276573109	7.75E-02	5.06E-01
ENSMUSG00000047126	Cltc	0.256975487	7.78E-02	5.39E-01	0.212035393	7.77E-02	5.06E-01
ENSMUSG00000030465	Psd3	-0.327913473	7.80E-02	5.40E-01	-0.243751723	7.77E-02	5.07E-01
ENSMUSG00000087063	Gm15857	-6.707834261	7.81E-02	5.40E-01	-0.045921947	2.41E-01	NA
ENSMUSG00000015605	Srf	-0.330939022	7.83E-02	5.41E-01	-0.244719466	7.80E-02	5.07E-01
ENSMUSG00000028893	Sesn2	0.317917876	7.83E-02	5.41E-01	0.239873235	7.81E-02	5.08E-01
ENSMUSG00000002870	Mcm2	0.252606064	7.83E-02	5.41E-01	0.209551658	7.81E-02	5.08E-01
ENSMUSG00000027599	Armc1	0.288746722	7.84E-02	5.41E-01	0.227631192	7.81E-02	5.08E-01
ENSMUSG00000079427	Mthfsl	-0.551061073	7.85E-02	5.41E-01	-0.278506886	7.83E-02	5.08E-01
ENSMUSG00000036371	Serbp1	0.225738568	7.85E-02	5.41E-01	0.193878278	7.84E-02	5.08E-01
ENSMUSG00000036040	Adamtsl2	0.347980895	7.87E-02	5.42E-01	0.250174913	7.85E-02	5.09E-01
ENSMUSG00000026134	Prim2	0.315001872	7.88E-02	5.42E-01	0.23855747	7.86E-02	5.09E-01
ENSMUSG00000079610	Ankrd39	-0.569856411	7.89E-02	5.42E-01	-0.278104889	7.86E-02	5.09E-01
ENSMUSG00000029714	Gigyf1	-0.490090926	7.89E-02	5.43E-01	-0.276067335	7.85E-02	5.09E-01
ENSMUSG00000063087	Gm10125	-1.07727287	7.90E-02	5.43E-01	-0.225836169	8.23E-02	5.20E-01
ENSMUSG00000019818	Cd164	0.276446351	7.91E-02	5.43E-01	0.22163038	7.89E-02	5.10E-01
ENSMUSG00000025867	Cplx2	-0.340288515	7.93E-02	5.44E-01	-0.247482298	7.90E-02	5.11E-01
ENSMUSG00000056870	Gulp1	-0.291961414	7.94E-02	5.45E-01	-0.228736234	7.92E-02	5.11E-01
ENSMUSG00000004846	Plod3	0.308208809	7.94E-02	5.45E-01	0.235627678	7.92E-02	5.11E-01
ENSMUSG00000047261	Gap43	0.295984754	7.95E-02	5.45E-01	0.230472291	7.93E-02	5.11E-01
ENSMUSG00000026222	Sp100	-1.701818448	7.95E-02	5.45E-01	-0.16046103	9.37E-02	5.51E-01
ENSMUSG00000024079	Eif2ak2	-0.356759506	7.96E-02	5.45E-01	-0.25248494	7.93E-02	5.12E-01
ENSMUSG00000027276	Jag1	0.424751746	7.97E-02	5.45E-01	0.267908235	7.93E-02	5.11E-01
ENSMUSG00000059658	Gm16379	0.338029506	7.97E-02	5.45E-01	0.246517625	7.94E-02	5.12E-01
ENSMUSG00000046312	AI464131	0.418167923	7.98E-02	5.46E-01	0.266655115	7.95E-02	5.12E-01
ENSMUSG00000026383	Epb4.1l5	0.279456653	7.99E-02	5.46E-01	0.222812885	7.98E-02	5.13E-01
ENSMUSG00000047907	Tshz2	-0.307401455	7.99E-02	5.46E-01	-0.235108498	7.97E-02	5.13E-01
ENSMUSG00000036875	Dna2	0.271713469	8.00E-02	5.46E-01	0.219061272	7.98E-02	5.13E-01
ENSMUSG00000042599	Kdm7a	0.309293148	8.00E-02	5.46E-01	0.23585719	7.97E-02	5.13E-01
ENSMUSG00000041028	Ghitm	0.270726362	8.01E-02	5.46E-01	0.218533364	7.99E-02	5.13E-01
ENSMUSG00000028433	Ubap2	0.22372175	8.01E-02	5.46E-01	0.192336913	8.00E-02	5.13E-01
ENSMUSG00000048856	Slc25a47	-0.591638403	8.02E-02	5.47E-01	-0.276379804	8.00E-02	5.13E-01
ENSMUSG00000060600	Eno3	0.293351889	8.03E-02	5.47E-01	0.22905566	8.00E-02	5.13E-01
ENSMUSG00000024949	Sf1	0.255597614	8.04E-02	5.47E-01	0.210673575	8.02E-02	5.14E-01
ENSMUSG00000030498	Gas2	-0.325307286	8.04E-02	5.47E-01	-0.241816098	8.01E-02	5.13E-01
ENSMUSG00000017817	Jph2	-0.609011416	8.04E-02	5.47E-01	-0.275587053	8.02E-02	5.14E-01
ENSMUSG00000044033	Ccdc141	-0.510495462	8.04E-02	5.47E-01	-0.275971326	8.00E-02	5.13E-01
ENSMUSG00000061462	Obscn	-1.083994875	8.05E-02	5.48E-01	-0.223048726	8.38E-02	5.24E-01
ENSMUSG00000005958	Ephb3	0.255780637	8.06E-02	5.48E-01	0.210715407	8.04E-02	5.14E-01
ENSMUSG00000013415	Igf2bp1	0.308863304	8.06E-02	5.48E-01	0.235448355	8.04E-02	5.14E-01
ENSMUSG00000097032	4930539J05Rik	-3.052667222	8.07E-02	5.48E-01	-0.094007046	1.31E-01	NA
ENSMUSG00000058794	Nfe2	0.607528664	8.07E-02	5.48E-01	0.275296696	8.06E-02	5.15E-01
ENSMUSG00000063856	Gpx1	0.33783715	8.08E-02	5.48E-01	0.245998898	8.05E-02	5.14E-01
ENSMUSG00000041577	Prelp	0.754281503	8.09E-02	5.49E-01	0.263380482	8.13E-02	5.17E-01
ENSMUSG00000003283	Hck	-1.056603639	8.11E-02	5.49E-01	-0.225950816	8.37E-02	5.24E-01
ENSMUSG00000041930	Fam222a	0.491430024	8.11E-02	5.49E-01	0.274316195	8.08E-02	5.15E-01
ENSMUSG00000101878	Gm8203	0.2360048	8.11E-02	5.49E-01	0.199551666	8.09E-02	5.16E-01
ENSMUSG00000033629	Hacd3	0.285696645	8.11E-02	5.49E-01	0.225368631	8.09E-02	5.16E-01
ENSMUSG00000035133	Arhgap5	0.296346168	8.11E-02	5.49E-01	0.230083467	8.09E-02	5.16E-01
ENSMUSG00000068876	Cgn	-0.402339793	8.12E-02	5.50E-01	-0.262779975	8.10E-02	5.16E-01
ENSMUSG00000029169	Dhx15	0.23166898	8.14E-02	5.50E-01	0.196931867	8.12E-02	5.17E-01
ENSMUSG00000026718	Stam	0.247911785	8.14E-02	5.50E-01	0.206234957	8.13E-02	5.17E-01
ENSMUSG00000000001	Gnai3	0.304211971	8.15E-02	5.51E-01	0.233250051	8.12E-02	5.17E-01
ENSMUSG00000029868	Trpv6	-1.980175395	8.15E-02	5.51E-01	-0.139813627	1.02E-01	NA
ENSMUSG00000029247	Paics	0.255367003	8.15E-02	5.51E-01	0.210263017	8.13E-02	5.17E-01
ENSMUSG00000020893	Per1	0.272071327	8.17E-02	5.51E-01	0.218748763	8.15E-02	5.18E-01
ENSMUSG00000097391	Mirg	-0.778815677	8.17E-02	5.51E-01	-0.259807842	8.20E-02	5.19E-01
ENSMUSG00000094338	Hist1h2bl	1.544859052	8.17E-02	5.51E-01	0.172648696	9.35E-02	5.51E-01
ENSMUSG00000039826	Trub2	-0.297835304	8.17E-02	5.51E-01	-0.230513152	8.15E-02	5.18E-01
ENSMUSG00000022972	1110004E09Rik	0.352874518	8.17E-02	5.51E-01	0.250275499	8.15E-02	5.18E-01
ENSMUSG00000040711	Sh3pxd2b	0.279868952	8.18E-02	5.52E-01	0.222451218	8.16E-02	5.18E-01
ENSMUSG00000016200	Syt14	0.271936765	8.19E-02	5.52E-01	0.218619552	8.17E-02	5.19E-01
ENSMUSG00000024413	Npc1	0.331118692	8.20E-02	5.52E-01	0.243185535	8.17E-02	5.18E-01
ENSMUSG00000052062	Pard3b	0.319798691	8.20E-02	5.52E-01	0.23910962	8.18E-02	5.19E-01
ENSMUSG00000019866	Aim1	-0.551783242	8.20E-02	5.52E-01	-0.275345509	8.17E-02	5.19E-01
ENSMUSG00000025885	Myo5b	-0.385013904	8.21E-02	5.53E-01	-0.258540617	8.18E-02	5.19E-01
ENSMUSG00000015880	Ncapg	0.238882585	8.21E-02	5.53E-01	0.200995828	8.20E-02	5.19E-01
ENSMUSG00000024976	Shoc2	0.246587566	8.22E-02	5.53E-01	0.20532219	8.21E-02	5.19E-01
ENSMUSG00000010607	Pigyl	-0.371936743	8.23E-02	5.53E-01	-0.255256973	8.20E-02	5.19E-01
ENSMUSG00000022286	Grhl2	-0.327306037	8.23E-02	5.53E-01	-0.241698981	8.21E-02	5.19E-01
ENSMUSG00000078591	Hs3st4	-1.025467137	8.24E-02	5.53E-01	-0.228424802	8.50E-02	5.27E-01
ENSMUSG00000097441	Gm26633	-2.28140923	8.25E-02	5.54E-01	-0.122306471	1.11E-01	NA
ENSMUSG00000079536	Gm6880	-1.84566017	8.25E-02	5.54E-01	-0.147783379	9.96E-02	5.67E-01
ENSMUSG00000020671	Rab10	0.246628095	8.26E-02	5.54E-01	0.205277244	8.24E-02	5.20E-01
ENSMUSG00000027230	Creb3l1	-0.645294543	8.26E-02	5.54E-01	-0.271423544	8.24E-02	5.20E-01
ENSMUSG00000028420	Tmem38b	-0.41122293	8.26E-02	5.54E-01	-0.263618464	8.23E-02	5.20E-01
ENSMUSG00000052085	Dock8	-0.501167379	8.26E-02	5.54E-01	-0.273678069	8.23E-02	5.20E-01
ENSMUSG00000020132	Rab21	0.299082591	8.27E-02	5.54E-01	0.230691748	8.25E-02	5.21E-01
ENSMUSG00000020019	Ntn4	-0.397369645	8.27E-02	5.54E-01	-0.260876457	8.25E-02	5.21E-01
ENSMUSG00000028788	Ptp4a2	0.230507072	8.27E-02	5.54E-01	0.195984524	8.25E-02	5.21E-01
ENSMUSG00000024472	Dcp2	0.323046302	8.28E-02	5.55E-01	0.240024498	8.25E-02	5.21E-01
ENSMUSG00000024597	Slc12a2	0.263927009	8.28E-02	5.55E-01	0.214395178	8.26E-02	5.21E-01
ENSMUSG00000050069	Grem2	-0.512354574	8.30E-02	5.55E-01	-0.273852732	8.26E-02	5.21E-01
ENSMUSG00000102573	Gm7265	-1.214646983	8.31E-02	5.55E-01	-0.204585278	8.83E-02	5.37E-01
ENSMUSG00000024427	Spry4	0.351197432	8.31E-02	5.55E-01	0.249134676	8.28E-02	5.22E-01
ENSMUSG00000027782	Kpna4	0.228281447	8.34E-02	5.56E-01	0.194528316	8.32E-02	5.23E-01
ENSMUSG00000021466	Ptch1	0.309139186	8.34E-02	5.56E-01	0.234548191	8.31E-02	5.22E-01
ENSMUSG00000032328	Tmem30a	0.280494677	8.34E-02	5.56E-01	0.222275474	8.32E-02	5.22E-01
ENSMUSG00000045608	Dbx2	-0.767324857	8.34E-02	5.56E-01	-0.259106856	8.39E-02	5.24E-01
ENSMUSG00000031256	Cstf2	0.231507429	8.36E-02	5.57E-01	0.196409447	8.34E-02	5.23E-01
ENSMUSG00000067161	Gm5560	0.324263261	8.37E-02	5.57E-01	0.240098606	8.34E-02	5.23E-01
ENSMUSG00000021186	Fbln5	-0.429974857	8.38E-02	5.57E-01	-0.26601501	8.34E-02	5.23E-01
ENSMUSG00000028664	Ephb2	0.288070725	8.38E-02	5.57E-01	0.225594515	8.36E-02	5.24E-01
ENSMUSG00000028661	Epha8	1.119981211	8.38E-02	5.57E-01	0.214906989	8.80E-02	5.36E-01
ENSMUSG00000031715	Smarca5	0.229875665	8.40E-02	5.58E-01	0.195362554	8.38E-02	5.24E-01
ENSMUSG00000048763	Hoxb3	0.898414037	8.40E-02	5.58E-01	0.242599743	8.55E-02	5.29E-01
ENSMUSG00000069793	Slfn9	-0.536380296	8.40E-02	5.58E-01	-0.273653915	8.36E-02	5.24E-01
ENSMUSG00000075593	Gal3st4	-0.591617487	8.42E-02	5.58E-01	-0.272516111	8.40E-02	5.25E-01
ENSMUSG00000028179	Cth	0.326527634	8.43E-02	5.59E-01	0.240639847	8.40E-02	5.25E-01
ENSMUSG00000029096	Htra3	-0.652370966	8.43E-02	5.59E-01	-0.269022999	8.43E-02	5.25E-01
ENSMUSG00000100319	Gm5256	0.378520755	8.43E-02	5.59E-01	0.255814339	8.40E-02	5.25E-01
ENSMUSG00000036550	Cnot1	0.224076655	8.44E-02	5.59E-01	0.191794931	8.43E-02	5.25E-01
ENSMUSG00000036855	Gjd4	-1.157053029	8.46E-02	5.59E-01	-0.209391051	8.93E-02	5.41E-01
ENSMUSG00000057134	Ado	0.244064352	8.47E-02	5.60E-01	0.203378169	8.45E-02	5.26E-01
ENSMUSG00000026511	Srp9	0.42119969	8.48E-02	5.60E-01	0.263989479	8.44E-02	5.26E-01
ENSMUSG00000037601	Nme1	0.25591296	8.49E-02	5.61E-01	0.20972785	8.47E-02	5.27E-01
ENSMUSG00000020453	Patz1	0.228984161	8.50E-02	5.61E-01	0.194650806	8.48E-02	5.27E-01
ENSMUSG00000020649	Rrm2	0.23724049	8.51E-02	5.61E-01	0.199446692	8.49E-02	5.27E-01
ENSMUSG00000026113	Inpp4a	-0.600036792	8.51E-02	5.61E-01	-0.271441836	8.48E-02	5.27E-01
ENSMUSG00000024678	Ms4a4d	-1.330613924	8.52E-02	5.61E-01	-0.189612517	9.25E-02	5.49E-01
ENSMUSG00000061024	Rrs1	0.256758252	8.52E-02	5.61E-01	0.21010493	8.50E-02	5.27E-01
ENSMUSG00000021359	Tfap2a	-0.28557994	8.52E-02	5.61E-01	-0.224029205	8.50E-02	5.27E-01
ENSMUSG00000026946	Nmi	-0.537165184	8.52E-02	5.61E-01	-0.272399517	8.50E-02	5.27E-01
ENSMUSG00000028698	Pik3r3	0.23137489	8.53E-02	5.62E-01	0.195993633	8.52E-02	5.27E-01
ENSMUSG00000046413	Irx3os	0.951388106	8.56E-02	5.62E-01	0.233994785	8.78E-02	5.36E-01
ENSMUSG00000074505	Fat3	-0.462077206	8.57E-02	5.63E-01	-0.268583675	8.53E-02	5.28E-01
ENSMUSG00000062397	Zfp706	0.253423278	8.58E-02	5.63E-01	0.208207427	8.56E-02	5.29E-01
ENSMUSG00000047759	Hs3st3a1	0.382551424	8.59E-02	5.63E-01	0.255905883	8.55E-02	5.29E-01
ENSMUSG00000006169	Clint1	0.241068201	8.59E-02	5.63E-01	0.201458082	8.57E-02	5.29E-01
ENSMUSG00000042997	Nhlrc3	-0.282292515	8.59E-02	5.64E-01	-0.222336943	8.57E-02	5.29E-01
ENSMUSG00000071054	Safb	0.23469701	8.59E-02	5.64E-01	0.197819004	8.57E-02	5.29E-01
ENSMUSG00000018965	Ywhah	0.22886203	8.59E-02	5.64E-01	0.194397102	8.58E-02	5.29E-01
ENSMUSG00000032058	Ppp2r1b	0.264216517	8.60E-02	5.64E-01	0.213707222	8.58E-02	5.29E-01
ENSMUSG00000071796	6820431F20Rik	-0.856712221	8.60E-02	5.64E-01	-0.245589895	8.69E-02	5.33E-01
ENSMUSG00000014791	Elmo3	-0.57715504	8.60E-02	5.64E-01	-0.271266743	8.58E-02	5.29E-01
ENSMUSG00000006850	Tmco6	0.352699459	8.61E-02	5.64E-01	0.248151151	8.58E-02	5.29E-01
ENSMUSG00000032841	Prr5l	-0.276059997	8.61E-02	5.64E-01	-0.219405154	8.59E-02	5.30E-01
ENSMUSG00000020069	Hnrnph3	0.234658337	8.61E-02	5.64E-01	0.197749762	8.60E-02	5.30E-01
ENSMUSG00000058589	Anks1b	-1.138752464	8.62E-02	5.64E-01	-0.210268445	9.01E-02	5.42E-01
ENSMUSG00000107470	CAAA01093177.1	0.313142628	8.63E-02	5.65E-01	0.235003985	8.60E-02	5.30E-01
ENSMUSG00000034055	Phka1	-0.285511654	8.63E-02	5.65E-01	-0.223661973	8.61E-02	5.30E-01
ENSMUSG00000089993	Gm5822	0.432448486	8.64E-02	5.65E-01	0.264637905	8.60E-02	5.30E-01
ENSMUSG00000085334	Gm12940	-0.65255097	8.65E-02	5.65E-01	-0.266945822	8.63E-02	5.31E-01
ENSMUSG00000031217	Efnb1	0.232896344	8.65E-02	5.65E-01	0.196651975	8.64E-02	5.31E-01
ENSMUSG00000075470	Alg10b	0.292347945	8.66E-02	5.65E-01	0.22656471	8.63E-02	5.31E-01
ENSMUSG00000009470	Tnpo1	0.236284278	8.67E-02	5.66E-01	0.19857862	8.65E-02	5.32E-01
ENSMUSG00000062257	Opcml	-0.82711858	8.67E-02	5.66E-01	-0.248417699	8.76E-02	5.35E-01
ENSMUSG00000029814	Igf2bp3	0.255517326	8.68E-02	5.66E-01	0.209067959	8.66E-02	5.32E-01
ENSMUSG00000025130	P4hb	0.311734354	8.68E-02	5.66E-01	0.234293275	8.65E-02	5.32E-01
ENSMUSG00000027522	Stx16	-0.370629058	8.68E-02	5.66E-01	-0.252618287	8.65E-02	5.32E-01
ENSMUSG00000035606	Ky	-0.912880874	8.70E-02	5.67E-01	-0.237425292	8.85E-02	5.38E-01
ENSMUSG00000062760	1810041L15Rik	-0.569747889	8.70E-02	5.67E-01	-0.270619772	8.67E-02	5.32E-01
ENSMUSG00000048109	Rbm15	0.295854585	8.72E-02	5.67E-01	0.227822205	8.70E-02	5.33E-01
ENSMUSG00000041415	Dicer1	0.252534759	8.73E-02	5.68E-01	0.207392808	8.71E-02	5.33E-01
ENSMUSG00000024948	Map4k2	-0.470501475	8.73E-02	5.68E-01	-0.268095018	8.69E-02	5.33E-01
ENSMUSG00000057262	Gm10020	1.765415757	8.74E-02	5.68E-01	0.14610795	1.07E-01	5.86E-01
ENSMUSG00000035268	Pkig	0.324240969	8.74E-02	5.68E-01	0.238576939	8.72E-02	5.34E-01
ENSMUSG00000075700	Selt	0.241880339	8.75E-02	5.68E-01	0.20156143	8.73E-02	5.34E-01
ENSMUSG00000037012	Hk1	0.335937075	8.78E-02	5.70E-01	0.242329567	8.75E-02	5.35E-01
ENSMUSG00000039474	Wfs1	0.417738041	8.80E-02	5.70E-01	0.261442013	8.76E-02	5.35E-01
ENSMUSG00000040533	Matn1	-1.590756093	8.80E-02	5.70E-01	-0.160067962	1.03E-01	5.76E-01
ENSMUSG00000033685	Ucp2	0.238658778	8.81E-02	5.70E-01	0.199644798	8.79E-02	5.36E-01
ENSMUSG00000053390	Zfp952	-0.305366672	8.81E-02	5.70E-01	-0.231354632	8.79E-02	5.36E-01
ENSMUSG00000025272	Tro	0.228476972	8.82E-02	5.71E-01	0.193753269	8.80E-02	5.36E-01
ENSMUSG00000078350	Smim1	-0.557284123	8.82E-02	5.71E-01	-0.269742582	8.80E-02	5.36E-01
ENSMUSG00000030407	Qpctl	-0.384093878	8.83E-02	5.71E-01	-0.254935631	8.80E-02	5.36E-01
ENSMUSG00000031937	Vstm5	-0.85579485	8.84E-02	5.71E-01	-0.243101368	8.95E-02	5.41E-01
ENSMUSG00000089804	Gm16136	-0.477588971	8.84E-02	5.71E-01	-0.267758162	8.81E-02	5.37E-01
ENSMUSG00000039621	Prex1	0.279366171	8.85E-02	5.72E-01	0.220253471	8.83E-02	5.37E-01
ENSMUSG00000091705	H2-Q2	-6.681077747	8.85E-02	5.72E-01	-0.042184689	2.61E-01	NA
ENSMUSG00000022421	Nptxr	-0.480421252	8.85E-02	5.72E-01	-0.267845366	8.82E-02	5.37E-01
ENSMUSG00000032425	Zfp949	-0.422265262	8.86E-02	5.72E-01	-0.26177533	8.82E-02	5.37E-01
ENSMUSG00000016921	Srsf6	-0.21780651	8.86E-02	5.72E-01	-0.187232614	8.84E-02	5.38E-01
ENSMUSG00000021268	Meg3	-1.019341046	8.86E-02	5.72E-01	-0.221738751	9.16E-02	5.46E-01
ENSMUSG00000091405	Hist2h4	2.074341101	8.86E-02	5.72E-01	0.128141718	1.14E-01	NA
ENSMUSG00000021125	Arg2	-1.230684378	8.86E-02	5.72E-01	-0.196713542	9.47E-02	5.54E-01
ENSMUSG00000025735	Rhbdl1	-1.27227959	8.89E-02	5.73E-01	-0.192147636	9.52E-02	5.55E-01
ENSMUSG00000032503	Arpp21	-0.706104832	8.90E-02	5.73E-01	-0.259615217	8.91E-02	5.40E-01
ENSMUSG00000078861	Zfp931	0.499806713	8.91E-02	5.74E-01	0.268423577	8.88E-02	5.39E-01
ENSMUSG00000026999	Nup35	0.339852645	8.92E-02	5.74E-01	0.242938815	8.89E-02	5.39E-01
ENSMUSG00000038403	Hfe2	-0.647530803	8.93E-02	5.74E-01	-0.264476685	8.92E-02	5.40E-01
ENSMUSG00000022257	Laptm4b	0.346141801	8.93E-02	5.74E-01	0.244808846	8.90E-02	5.39E-01
ENSMUSG00000073530	Pappa2	-0.622011784	8.95E-02	5.75E-01	-0.266068865	8.93E-02	5.40E-01
ENSMUSG00000026123	Plekhb2	0.427872786	8.95E-02	5.75E-01	0.261970694	8.92E-02	5.40E-01
ENSMUSG00000027285	Haus2	0.267691596	8.97E-02	5.76E-01	0.214439713	8.95E-02	5.41E-01
ENSMUSG00000097910	5033428I22Rik	-0.863208475	8.97E-02	5.76E-01	-0.240727677	9.09E-02	5.45E-01
ENSMUSG00000097145	9230114K14Rik	-0.952847222	8.98E-02	5.76E-01	-0.22925054	9.16E-02	5.46E-01
ENSMUSG00000051279	Gdf6	0.408208579	9.00E-02	5.77E-01	0.258620078	8.97E-02	5.41E-01
ENSMUSG00000038072	Galnt11	-0.355971601	9.00E-02	5.77E-01	-0.247259903	8.97E-02	5.41E-01
ENSMUSG00000003662	Ciao1	0.314364851	9.00E-02	5.77E-01	0.234070925	8.97E-02	5.42E-01
ENSMUSG00000000320	Alox12	0.599861125	9.00E-02	5.77E-01	0.26671267	8.99E-02	5.42E-01
ENSMUSG00000081999	Gm13461	0.272938947	9.03E-02	5.77E-01	0.216785425	9.00E-02	5.42E-01
ENSMUSG00000081049	Rps24-ps3	0.301156913	9.04E-02	5.78E-01	0.228919056	9.01E-02	5.43E-01
ENSMUSG00000038481	Cdk19	-0.263261686	9.05E-02	5.78E-01	-0.212064866	9.03E-02	5.43E-01
ENSMUSG00000025237	Parp6	-0.608100019	9.07E-02	5.78E-01	-0.265819945	9.04E-02	5.43E-01
ENSMUSG00000019139	Isyna1	0.233156779	9.07E-02	5.79E-01	0.195990813	9.05E-02	5.44E-01
ENSMUSG00000032231	Anxa2	-0.321648685	9.07E-02	5.79E-01	-0.236399419	9.04E-02	5.43E-01
ENSMUSG00000046152	Fut10	-0.475584198	9.08E-02	5.79E-01	-0.265976929	9.03E-02	5.43E-01
ENSMUSG00000047986	Palm3	-0.383798632	9.09E-02	5.79E-01	-0.253486455	9.06E-02	5.44E-01
ENSMUSG00000006931	P3h4	-0.258416132	9.09E-02	5.79E-01	-0.209548138	9.07E-02	5.44E-01
ENSMUSG00000025551	Fgf14	-2.12567254	9.09E-02	5.79E-01	-0.12334595	1.18E-01	NA
ENSMUSG00000084799	Ino80dos	-0.815919657	9.10E-02	5.79E-01	-0.245179056	9.18E-02	5.47E-01
ENSMUSG00000021831	Ero1l	0.269670112	9.11E-02	5.80E-01	0.214997997	9.09E-02	5.45E-01
ENSMUSG00000030393	Zik1	0.23198434	9.11E-02	5.80E-01	0.195236909	9.10E-02	5.45E-01
ENSMUSG00000019831	Wasf1	0.242879028	9.12E-02	5.80E-01	0.201335836	9.10E-02	5.45E-01
ENSMUSG00000035227	Spcs2	0.252470585	9.13E-02	5.80E-01	0.206423089	9.11E-02	5.45E-01
ENSMUSG00000049866	Arl4c	-0.269984603	9.14E-02	5.80E-01	-0.215082074	9.12E-02	5.45E-01
ENSMUSG00000000392	Fap	0.630905829	9.14E-02	5.80E-01	0.263577485	9.13E-02	5.46E-01
ENSMUSG00000014786	Slc9a5	-0.529778812	9.14E-02	5.80E-01	-0.267301797	9.10E-02	5.45E-01
ENSMUSG00000091697	Eif3s6-ps2	0.326603371	9.14E-02	5.80E-01	0.237780962	9.11E-02	5.45E-01
ENSMUSG00000028757	Ddost	0.238649041	9.15E-02	5.80E-01	0.198944016	9.13E-02	5.46E-01
ENSMUSG00000024190	Dusp1	0.342008795	9.15E-02	5.80E-01	0.242591405	9.12E-02	5.45E-01
ENSMUSG00000043639	Rbm20	-0.436922738	9.15E-02	5.80E-01	-0.261891256	9.11E-02	5.45E-01
ENSMUSG00000019838	Slc16a10	0.289726645	9.15E-02	5.81E-01	0.223847342	9.13E-02	5.46E-01
ENSMUSG00000046668	Cxxc5	0.310290733	9.16E-02	5.81E-01	0.231987101	9.13E-02	5.46E-01
ENSMUSG00000022438	Parvb	0.258008172	9.18E-02	5.81E-01	0.209132074	9.16E-02	5.46E-01
ENSMUSG00000039187	Fanci	0.310116789	9.18E-02	5.81E-01	0.231846075	9.15E-02	5.46E-01
ENSMUSG00000018750	Zbtb4	-0.400336726	9.19E-02	5.81E-01	-0.256175867	9.16E-02	5.46E-01
ENSMUSG00000025026	Add3	0.259900886	9.19E-02	5.81E-01	0.210057862	9.17E-02	5.46E-01
ENSMUSG00000089648	Gm15790	0.328504376	9.20E-02	5.82E-01	0.238173139	9.17E-02	5.47E-01
ENSMUSG00000059772	Slx1b	-0.418806626	9.21E-02	5.82E-01	-0.259101736	9.17E-02	5.47E-01
ENSMUSG00000060314	Zfp941	-0.56982554	9.21E-02	5.82E-01	-0.266136227	9.18E-02	5.47E-01
ENSMUSG00000031805	Jak3	0.517965226	9.21E-02	5.82E-01	0.266586861	9.18E-02	5.47E-01
ENSMUSG00000027601	Mtfr1	0.235618799	9.21E-02	5.82E-01	0.19710864	9.20E-02	5.47E-01
ENSMUSG00000049313	Sorl1	0.361300962	9.22E-02	5.82E-01	0.247609874	9.19E-02	5.47E-01
ENSMUSG00000097277	2900076A07Rik	-0.504161957	9.23E-02	5.83E-01	-0.266105001	9.20E-02	5.47E-01
ENSMUSG00000022840	Adcy5	-0.314645341	9.23E-02	5.83E-01	-0.233323848	9.20E-02	5.47E-01
ENSMUSG00000024758	Rtn3	0.244441731	9.24E-02	5.83E-01	0.20191003	9.23E-02	5.48E-01
ENSMUSG00000081731	Calr-ps	0.345384848	9.25E-02	5.83E-01	0.243125002	9.22E-02	5.48E-01
ENSMUSG00000032606	Nicn1	-0.394105373	9.26E-02	5.84E-01	-0.254678163	9.22E-02	5.48E-01
ENSMUSG00000032050	Rdx	0.224050756	9.27E-02	5.84E-01	0.190311233	9.26E-02	5.49E-01
ENSMUSG00000074715	Ccl28	-3.733522343	9.27E-02	5.84E-01	-0.071378357	1.73E-01	NA
ENSMUSG00000037851	Iars	0.243942223	9.27E-02	5.84E-01	0.201576349	9.26E-02	5.49E-01
ENSMUSG00000032179	Bmp5	-0.314893543	9.28E-02	5.84E-01	-0.233204191	9.26E-02	5.49E-01
ENSMUSG00000044468	Fam46c	1.122248494	9.28E-02	5.84E-01	0.204317402	9.77E-02	5.62E-01
ENSMUSG00000097080	1700086O06Rik	-0.645102691	9.29E-02	5.84E-01	-0.261120778	9.28E-02	5.49E-01
ENSMUSG00000062627	Mysm1	-0.417578725	9.30E-02	5.84E-01	-0.258404643	9.26E-02	5.49E-01
ENSMUSG00000043943	Naalad2	-0.838636689	9.30E-02	5.85E-01	-0.240257259	9.40E-02	5.52E-01
ENSMUSG00000031197	Vbp1	0.267177755	9.30E-02	5.85E-01	0.213313084	9.28E-02	5.49E-01
ENSMUSG00000031444	F10	1.820488032	9.30E-02	5.85E-01	0.140443724	1.12E-01	5.99E-01
ENSMUSG00000081111	Gm5913	0.236393853	9.31E-02	5.85E-01	0.197346296	9.30E-02	5.50E-01
ENSMUSG00000030036	Mogs	0.242051135	9.33E-02	5.85E-01	0.20042885	9.31E-02	5.50E-01
ENSMUSG00000030849	Fgfr2	-0.256675586	9.36E-02	5.86E-01	-0.208025963	9.34E-02	5.51E-01
ENSMUSG00000105059	RP24-258A20.1	-2.128152967	9.38E-02	5.87E-01	-0.121122548	1.20E-01	NA
ENSMUSG00000096647	Gm6223	0.36018271	9.39E-02	5.87E-01	0.246461794	9.36E-02	5.51E-01
ENSMUSG00000031441	Atp11a	-0.331454194	9.40E-02	5.87E-01	-0.238341465	9.37E-02	5.51E-01
ENSMUSG00000026700	Tnfsf4	-3.714373712	9.40E-02	5.87E-01	-0.07133156	1.71E-01	NA
ENSMUSG00000098383	Gm27197	-2.397961827	9.40E-02	5.87E-01	-0.10893656	1.28E-01	NA
ENSMUSG00000019787	Trdn	-2.426225112	9.41E-02	5.87E-01	-0.107484519	1.30E-01	NA
ENSMUSG00000092627	D130058E05Rik	1.525891944	9.43E-02	5.88E-01	0.162384193	1.07E-01	5.84E-01
ENSMUSG00000107121	RP23-228F6.9	-0.915664768	9.43E-02	5.88E-01	-0.229139101	9.61E-02	5.58E-01
ENSMUSG00000019518	Ap4m1	-0.311842236	9.44E-02	5.88E-01	-0.231557344	9.41E-02	5.52E-01
ENSMUSG00000006675	P4htm	-0.563927526	9.44E-02	5.88E-01	-0.264247788	9.42E-02	5.52E-01
ENSMUSG00000004815	Dgkq	-0.415525385	9.44E-02	5.88E-01	-0.257188351	9.41E-02	5.52E-01
ENSMUSG00000070867	Trabd2b	-0.626887818	9.46E-02	5.89E-01	-0.260884265	9.44E-02	5.53E-01
ENSMUSG00000037855	Zfp365	-0.416693739	9.47E-02	5.89E-01	-0.25717142	9.44E-02	5.53E-01
ENSMUSG00000089952	4933413C19Rik	-6.553156134	9.47E-02	5.89E-01	-0.041665536	2.64E-01	NA
ENSMUSG00000024812	Tjp2	0.254013059	9.48E-02	5.89E-01	0.206398293	9.46E-02	5.54E-01
ENSMUSG00000027828	Ssr3	0.236370631	9.48E-02	5.89E-01	0.197013097	9.46E-02	5.54E-01
ENSMUSG00000038967	Pdk2	0.430665887	9.49E-02	5.89E-01	0.258998527	9.45E-02	5.53E-01
ENSMUSG00000039349	C130074G19Rik	-0.400279514	9.49E-02	5.89E-01	-0.254481172	9.46E-02	5.54E-01
ENSMUSG00000087590	Epb4.1l4aos	-0.513483642	9.50E-02	5.90E-01	-0.264207954	9.47E-02	5.54E-01
ENSMUSG00000090544	Gm6576	-1.332507207	9.50E-02	5.90E-01	-0.179828339	1.03E-01	5.75E-01
ENSMUSG00000062861	Zfp28	-0.380821915	9.52E-02	5.90E-01	-0.250559919	9.50E-02	5.54E-01
ENSMUSG00000042156	Dzip1	-0.396673428	9.52E-02	5.90E-01	-0.253694392	9.49E-02	5.54E-01
ENSMUSG00000024421	Lama3	-0.448688871	9.53E-02	5.90E-01	-0.260626734	9.49E-02	5.54E-01
ENSMUSG00000026100	Mstn	-0.985599446	9.53E-02	5.90E-01	-0.219116247	9.81E-02	5.63E-01
ENSMUSG00000099314	Gm27734	6.430966571	9.53E-02	5.90E-01	0.042966261	2.62E-01	NA
ENSMUSG00000078134	Gm12355	0.256474707	9.54E-02	5.90E-01	0.207493397	9.52E-02	5.55E-01
ENSMUSG00000096269	Rpl31-ps21	-7.029154328	9.54E-02	5.90E-01	-0.036023437	3.01E-01	NA
ENSMUSG00000095325	Zfp870	-0.327809083	9.54E-02	5.90E-01	-0.23656298	9.52E-02	5.55E-01
ENSMUSG00000073755	5730409E04Rik	-0.340334655	9.54E-02	5.90E-01	-0.24039551	9.52E-02	5.55E-01
ENSMUSG00000041459	Tardbp	0.226831708	9.54E-02	5.90E-01	0.191459848	9.53E-02	5.55E-01
ENSMUSG00000056427	Slit3	0.237053739	9.54E-02	5.90E-01	0.197251702	9.53E-02	5.55E-01
ENSMUSG00000028838	Extl1	-0.670811409	9.56E-02	5.91E-01	-0.256442604	9.56E-02	5.57E-01
ENSMUSG00000023737	1700082M22Rik	-6.523923763	9.56E-02	5.91E-01	-0.041712809	2.64E-01	NA
ENSMUSG00000079045	Prox1os	-6.523923763	9.56E-02	5.91E-01	-0.041712809	2.64E-01	NA
ENSMUSG00000107015	RP24-80F7.6	-6.523923763	9.56E-02	5.91E-01	-0.041712809	2.64E-01	NA
ENSMUSG00000071072	Ptges3	0.249361168	9.57E-02	5.91E-01	0.203792699	9.55E-02	5.56E-01
ENSMUSG00000033147	Slc22a15	-0.573298015	9.57E-02	5.91E-01	-0.262881933	9.54E-02	5.56E-01
ENSMUSG00000023993	Treml1	0.84729545	9.58E-02	5.91E-01	0.23627461	9.73E-02	5.60E-01
ENSMUSG00000061723	Tnnt3	-0.958299574	9.58E-02	5.92E-01	-0.221982803	9.83E-02	5.63E-01
ENSMUSG00000025504	Eps8l2	-0.446422092	9.58E-02	5.92E-01	-0.260012638	9.55E-02	5.56E-01
ENSMUSG00000093954	Gm16867	-7.013355397	9.59E-02	5.92E-01	-0.036008326	3.01E-01	NA
ENSMUSG00000029265	Dr1	0.245486959	9.59E-02	5.92E-01	0.201726818	9.57E-02	5.57E-01
ENSMUSG00000075590	Nrbp2	-0.526905378	9.59E-02	5.92E-01	-0.263579837	9.56E-02	5.57E-01
ENSMUSG00000043311	D17H6S53E	-0.355135654	9.59E-02	5.92E-01	-0.244255882	9.57E-02	5.57E-01
ENSMUSG00000069633	Pex11g	-0.53698712	9.61E-02	5.92E-01	-0.263325651	9.59E-02	5.57E-01
ENSMUSG00000026924	Sec16a	0.230602334	9.62E-02	5.93E-01	0.193497383	9.60E-02	5.58E-01
ENSMUSG00000104814	RP24-161C20.4	-1.480918849	9.63E-02	5.93E-01	-0.163512313	1.07E-01	5.85E-01
ENSMUSG00000044337	Ackr3	0.322729581	9.65E-02	5.94E-01	0.234529823	9.62E-02	5.58E-01
ENSMUSG00000024620	Pdgfrb	0.234119132	9.66E-02	5.94E-01	0.195390383	9.65E-02	5.59E-01
ENSMUSG00000040569	Slc26a7	-0.891964383	9.67E-02	5.94E-01	-0.22963889	9.85E-02	5.64E-01
ENSMUSG00000067276	Capn6	0.293411833	9.69E-02	5.94E-01	0.223707284	9.66E-02	5.59E-01
ENSMUSG00000036834	Plch1	0.606290683	9.70E-02	5.94E-01	0.260099958	9.68E-02	5.59E-01
ENSMUSG00000037815	Ctnna1	0.216847817	9.70E-02	5.94E-01	0.185272612	9.68E-02	5.59E-01
ENSMUSG00000029173	Sepsecs	-0.302375419	9.70E-02	5.95E-01	-0.227125506	9.68E-02	5.59E-01
ENSMUSG00000070407	Hs3st3b1	0.248126516	9.72E-02	5.95E-01	0.202814932	9.70E-02	5.60E-01
ENSMUSG00000097233	Gm17552	-2.618481735	9.73E-02	5.95E-01	-0.098252879	1.39E-01	NA
ENSMUSG00000046747	Gm9812	-3.748013732	9.75E-02	5.96E-01	-0.068860827	1.78E-01	NA
ENSMUSG00000063488	Zkscan7	-0.41440799	9.75E-02	5.96E-01	-0.255183473	9.72E-02	5.60E-01
ENSMUSG00000003581	Rnf215	-0.339825718	9.75E-02	5.96E-01	-0.239365147	9.73E-02	5.60E-01
ENSMUSG00000090137	Uba52	-1.275669014	9.76E-02	5.96E-01	-0.182977195	1.05E-01	5.80E-01
ENSMUSG00000030867	Plk1	0.270248713	9.76E-02	5.96E-01	0.213531411	9.74E-02	5.61E-01
ENSMUSG00000027506	Tpd52	0.370349132	9.77E-02	5.96E-01	0.247109245	9.73E-02	5.61E-01
ENSMUSG00000021613	Hapln1	-0.31173559	9.77E-02	5.96E-01	-0.230297685	9.75E-02	5.61E-01
ENSMUSG00000020841	Cpd	0.267252772	9.80E-02	5.97E-01	0.212041913	9.78E-02	5.62E-01
ENSMUSG00000026535	Ifi202b	-1.978876662	9.81E-02	5.97E-01	-0.124834662	1.23E-01	6.23E-01
ENSMUSG00000032815	Fanca	0.337383825	9.81E-02	5.98E-01	0.238419807	9.79E-02	5.62E-01
ENSMUSG00000024222	Fkbp5	0.22599826	9.83E-02	5.98E-01	0.190472384	9.81E-02	5.63E-01
ENSMUSG00000037095	Lrg1	6.518650162	9.83E-02	5.98E-01	0.04083197	2.74E-01	NA
ENSMUSG00000025189	Cnnm1	-1.073046374	9.83E-02	5.98E-01	-0.205463692	1.02E-01	5.73E-01
ENSMUSG00000038894	Irs2	0.279871016	9.83E-02	5.98E-01	0.217627133	9.81E-02	5.63E-01
ENSMUSG00000038975	Rabggtb	-0.397342156	9.85E-02	5.99E-01	-0.252024164	9.81E-02	5.63E-01
ENSMUSG00000030662	Ipo5	0.245908984	9.85E-02	5.99E-01	0.201377623	9.83E-02	5.63E-01
ENSMUSG00000039684	Gm5422	0.257932224	9.87E-02	5.99E-01	0.207427803	9.84E-02	5.64E-01
ENSMUSG00000096974	Gm26881	-1.101935628	9.87E-02	5.99E-01	-0.201646025	1.03E-01	5.75E-01
ENSMUSG00000015023	Ddx19a	0.247605265	9.87E-02	5.99E-01	0.202218943	9.85E-02	5.64E-01
ENSMUSG00000068663	Clec16a	0.24797533	9.87E-02	5.99E-01	0.202398753	9.86E-02	5.64E-01
ENSMUSG00000018761	Mpdu1	-0.278371032	9.88E-02	5.99E-01	-0.216831195	9.86E-02	5.64E-01
ENSMUSG00000052415	Tchh	-1.17146537	9.90E-02	6.00E-01	-0.193189948	1.04E-01	5.79E-01
ENSMUSG00000029581	Fscn1	0.234859466	9.91E-02	6.00E-01	0.195330871	9.89E-02	5.65E-01
ENSMUSG00000061330	Gm11361	0.297326926	9.91E-02	6.00E-01	0.22450702	9.89E-02	5.65E-01
ENSMUSG00000024740	Ddb1	0.282667819	9.92E-02	6.00E-01	0.218580234	9.89E-02	5.65E-01
ENSMUSG00000040365	Trim41	-0.247564486	9.93E-02	6.01E-01	-0.202053519	9.92E-02	5.65E-01
ENSMUSG00000069919	Hba-a1	1.233436932	9.95E-02	6.01E-01	0.184771563	1.07E-01	5.85E-01
ENSMUSG00000032508	Myd88	-0.505078	9.96E-02	6.02E-01	-0.260577844	9.93E-02	5.66E-01
ENSMUSG00000031253	Srpx2	-1.373134071	9.97E-02	6.02E-01	-0.171274081	1.09E-01	5.89E-01
ENSMUSG00000070691	Runx3	-0.559182858	9.97E-02	6.02E-01	-0.259964065	9.95E-02	5.67E-01
ENSMUSG00000041607	Mbp	-0.366525863	9.98E-02	6.02E-01	-0.24519054	9.95E-02	5.67E-01
ENSMUSG00000096210	H1f0	-0.214658671	9.98E-02	6.02E-01	-0.183491474	9.97E-02	5.67E-01
ENSMUSG00000042675	Ypel3	-0.296608976	9.98E-02	6.02E-01	-0.223990448	9.96E-02	5.67E-01
ENSMUSG00000032525	Nktr	-0.460379653	1.00E-01	6.03E-01	-0.258550945	9.95E-02	5.67E-01
ENSMUSG00000063600	Egfem1	0.815721856	1.00E-01	6.03E-01	0.235965709	1.01E-01	5.71E-01
ENSMUSG00000040720	1110037F02Rik	0.227052808	1.00E-01	6.03E-01	0.190764171	9.98E-02	5.67E-01
ENSMUSG00000103622	Gm38391	-0.643569556	1.00E-01	6.03E-01	-0.254551873	1.00E-01	5.68E-01
ENSMUSG00000105107	RP23-214I6.4	-3.683430216	1.00E-01	6.03E-01	-0.069311492	1.78E-01	NA
ENSMUSG00000040078	Gm9769	0.228889943	1.00E-01	6.03E-01	0.191761901	1.00E-01	5.68E-01
ENSMUSG00000037139	Myom3	-1.080328536	1.00E-01	6.03E-01	-0.202318161	1.05E-01	5.80E-01
ENSMUSG00000024120	Lrpprc	0.253523713	1.00E-01	6.04E-01	0.204835565	1.00E-01	5.68E-01
ENSMUSG00000028351	Brinp1	-0.425328713	1.00E-01	6.04E-01	-0.254898731	1.00E-01	5.68E-01
ENSMUSG00000039269	2300002M23Rik	-6.494146887	1.01E-01	6.04E-01	-0.040389597	2.72E-01	NA
ENSMUSG00000085014	Gm13490	-6.494146887	1.01E-01	6.04E-01	-0.040389597	2.72E-01	NA
ENSMUSG00000097466	D430036J16Rik	-6.494146887	1.01E-01	6.04E-01	-0.040389597	2.72E-01	NA
ENSMUSG00000056962	Jmjd6	0.308682659	1.01E-01	6.05E-01	0.228164403	1.00E-01	5.69E-01
ENSMUSG00000006219	Fblim1	0.225273784	1.01E-01	6.06E-01	0.189563409	1.01E-01	5.70E-01
ENSMUSG00000057003	Myh4	-2.339599406	1.01E-01	6.06E-01	-0.104609615	1.40E-01	6.55E-01
ENSMUSG00000030105	Arl8b	0.252791729	1.01E-01	6.06E-01	0.204328712	1.01E-01	5.70E-01
ENSMUSG00000028274	Rngtt	0.257284557	1.01E-01	6.06E-01	0.206508649	1.01E-01	5.70E-01
ENSMUSG00000091900	Gm4353	0.291012644	1.01E-01	6.06E-01	0.221330442	1.01E-01	5.71E-01
ENSMUSG00000069808	Fam57a	0.327111154	1.01E-01	6.07E-01	0.233990789	1.01E-01	5.71E-01
ENSMUSG00000017314	Mpp2	0.259120508	1.02E-01	6.07E-01	0.207294784	1.01E-01	5.72E-01
ENSMUSG00000001175	Calm1	0.214983984	1.02E-01	6.07E-01	0.183405158	1.01E-01	5.72E-01
ENSMUSG00000027350	Chgb	-1.799958785	1.02E-01	6.08E-01	-0.134938336	1.20E-01	6.18E-01
ENSMUSG00000089661	Mia	-0.754215145	1.02E-01	6.08E-01	-0.241553663	1.03E-01	5.75E-01
ENSMUSG00000058706	0610030E20Rik	-0.315572671	1.02E-01	6.08E-01	-0.230126064	1.02E-01	5.72E-01
ENSMUSG00000033184	Tmed7	0.292168214	1.02E-01	6.08E-01	0.221596175	1.02E-01	5.73E-01
ENSMUSG00000026193	Fn1	0.274404093	1.02E-01	6.08E-01	0.214200122	1.02E-01	5.73E-01
ENSMUSG00000078515	Ddi2	0.337996416	1.02E-01	6.09E-01	0.236953965	1.02E-01	5.73E-01
ENSMUSG00000026765	Lypd6b	-0.390701134	1.02E-01	6.09E-01	-0.248805537	1.02E-01	5.73E-01
ENSMUSG00000025078	Nhlrc2	0.288445564	1.02E-01	6.09E-01	0.220010542	1.02E-01	5.73E-01
ENSMUSG00000019986	Ahi1	0.276558696	1.02E-01	6.09E-01	0.215062595	1.02E-01	5.73E-01
ENSMUSG00000072915	Gm12258	-0.354093331	1.02E-01	6.09E-01	-0.241081047	1.02E-01	5.73E-01
ENSMUSG00000051329	Nup160	0.247174537	1.02E-01	6.09E-01	0.201174336	1.02E-01	5.74E-01
ENSMUSG00000025145	Lrrc45	-0.315841268	1.02E-01	6.09E-01	-0.229996751	1.02E-01	5.74E-01
ENSMUSG00000062591	Tubb4a	-0.429230856	1.02E-01	6.10E-01	-0.254140471	1.02E-01	5.73E-01
ENSMUSG00000024325	Ring1	-0.303630404	1.03E-01	6.10E-01	-0.225686554	1.02E-01	5.74E-01
ENSMUSG00000035232	Pdk3	0.298192075	1.03E-01	6.10E-01	0.223681402	1.02E-01	5.74E-01
ENSMUSG00000021796	Bmpr1a	0.265165818	1.03E-01	6.12E-01	0.209755831	1.03E-01	5.76E-01
ENSMUSG00000027804	Ppid	0.23077358	1.03E-01	6.12E-01	0.192284277	1.03E-01	5.76E-01
ENSMUSG00000087370	Tmem170b	-0.381770606	1.03E-01	6.12E-01	-0.246721756	1.03E-01	5.75E-01
ENSMUSG00000005198	Polr2a	0.222837838	1.03E-01	6.12E-01	0.187778946	1.03E-01	5.76E-01
ENSMUSG00000046516	Cox17	-0.919767945	1.03E-01	6.12E-01	-0.219554004	1.05E-01	5.81E-01
ENSMUSG00000073374	C030034I22Rik	-0.871821115	1.03E-01	6.12E-01	-0.225522796	1.05E-01	5.80E-01
ENSMUSG00000037990	Sh3rf3	-0.733947816	1.03E-01	6.12E-01	-0.242347466	1.04E-01	5.78E-01
ENSMUSG00000099083	Atf7	-0.291782521	1.04E-01	6.13E-01	-0.220939766	1.03E-01	5.77E-01
ENSMUSG00000040022	Rab11fip2	-0.297014477	1.04E-01	6.13E-01	-0.222931065	1.03E-01	5.77E-01
ENSMUSG00000031772	Cntnap4	-0.725153794	1.04E-01	6.13E-01	-0.243002087	1.04E-01	5.79E-01
ENSMUSG00000037188	Grhl3	-0.326712527	1.04E-01	6.14E-01	-0.232896446	1.04E-01	5.78E-01
ENSMUSG00000048924	Ccdc125	-0.485312454	1.04E-01	6.14E-01	-0.256828626	1.04E-01	5.78E-01
ENSMUSG00000020258	Glyctk	-0.456287645	1.04E-01	6.15E-01	-0.255237573	1.04E-01	5.79E-01
ENSMUSG00000038368	Focad	0.307083707	1.04E-01	6.15E-01	0.226324106	1.04E-01	5.79E-01
ENSMUSG00000085028	Slc2a4rg-ps	-0.8451678	1.04E-01	6.15E-01	-0.227914267	1.06E-01	5.82E-01
ENSMUSG00000104346	Pcdhga3	0.540548327	1.04E-01	6.15E-01	0.25673019	1.04E-01	5.79E-01
ENSMUSG00000026980	Ly75	0.312702557	1.05E-01	6.15E-01	0.228186189	1.04E-01	5.79E-01
ENSMUSG00000064302	Clasp1	0.211032536	1.05E-01	6.15E-01	0.180560365	1.04E-01	5.79E-01
ENSMUSG00000032902	Slc16a1	0.227090932	1.05E-01	6.15E-01	0.189961016	1.04E-01	5.79E-01
ENSMUSG00000034584	Exph5	-0.596246308	1.05E-01	6.15E-01	-0.254013805	1.05E-01	5.79E-01
ENSMUSG00000015087	Rabl6	-0.305856947	1.05E-01	6.15E-01	-0.225790221	1.04E-01	5.79E-01
ENSMUSG00000057181	5730455P16Rik	-0.338010684	1.05E-01	6.16E-01	-0.235823261	1.05E-01	5.80E-01
ENSMUSG00000043192	Gm1840	0.308395498	1.05E-01	6.16E-01	0.226629586	1.05E-01	5.80E-01
ENSMUSG00000062083	Rpl13a-ps1	0.262434288	1.05E-01	6.16E-01	0.208043783	1.05E-01	5.80E-01
ENSMUSG00000107585	RP23-449F12.8	-1.392220186	1.05E-01	6.16E-01	-0.164821556	1.15E-01	6.06E-01
ENSMUSG00000026475	Rgs16	-0.338309809	1.05E-01	6.16E-01	-0.235813488	1.05E-01	5.80E-01
ENSMUSG00000001985	Grik3	-1.538925206	1.05E-01	6.16E-01	-0.151062621	1.20E-01	6.17E-01
ENSMUSG00000029071	Dvl1	-0.355796308	1.05E-01	6.16E-01	-0.240281969	1.05E-01	5.80E-01
ENSMUSG00000014867	Surf4	0.276516175	1.05E-01	6.16E-01	0.214273621	1.05E-01	5.80E-01
ENSMUSG00000023216	Epb4.2	0.704460197	1.05E-01	6.16E-01	0.244102972	1.06E-01	5.82E-01
ENSMUSG00000054387	Mdm4	-0.351194785	1.05E-01	6.16E-01	-0.239170108	1.05E-01	5.80E-01
ENSMUSG00000016757	Ttll12	0.291412654	1.05E-01	6.17E-01	0.220241423	1.05E-01	5.81E-01
ENSMUSG00000035666	Gtf3c4	0.214689593	1.06E-01	6.17E-01	0.18261895	1.05E-01	5.81E-01
ENSMUSG00000056758	Hmga2	0.225481691	1.06E-01	6.18E-01	0.188881002	1.05E-01	5.81E-01
ENSMUSG00000022967	Ifnar1	-0.251832498	1.06E-01	6.18E-01	-0.202814929	1.05E-01	5.81E-01
ENSMUSG00000018983	E2f2	-0.273552303	1.06E-01	6.18E-01	-0.212843814	1.05E-01	5.81E-01
ENSMUSG00000014905	Dnajb9	0.347377558	1.06E-01	6.18E-01	0.237940106	1.05E-01	5.81E-01
ENSMUSG00000031613	Hpgd	-0.40066461	1.06E-01	6.18E-01	-0.248529793	1.05E-01	5.81E-01
ENSMUSG00000034994	Eef2	0.319716671	1.06E-01	6.18E-01	0.230026319	1.06E-01	5.82E-01
ENSMUSG00000046876	Atxn1	-0.539898689	1.06E-01	6.18E-01	-0.255572862	1.06E-01	5.82E-01
ENSMUSG00000021118	Plek2	0.635475153	1.06E-01	6.19E-01	0.249935248	1.06E-01	5.83E-01
ENSMUSG00000058806	Col13a1	-0.705358353	1.06E-01	6.19E-01	-0.243083141	1.06E-01	5.84E-01
ENSMUSG00000022323	Hrsp12	0.357512619	1.06E-01	6.19E-01	0.240154101	1.06E-01	5.82E-01
ENSMUSG00000095123	Gm21781	-0.769918296	1.06E-01	6.19E-01	-0.235382157	1.07E-01	5.85E-01
ENSMUSG00000025176	Hoga1	-0.716044288	1.06E-01	6.19E-01	-0.241566468	1.07E-01	5.85E-01
ENSMUSG00000102813	Gm37795	-2.556411911	1.07E-01	6.20E-01	-0.095451811	1.48E-01	NA
ENSMUSG00000040034	Nup43	0.243367038	1.07E-01	6.20E-01	0.198305047	1.07E-01	5.84E-01
ENSMUSG00000031351	Zfp185	-0.406642099	1.07E-01	6.20E-01	-0.248843978	1.06E-01	5.84E-01
ENSMUSG00000058922	Gm10052	0.237330223	1.07E-01	6.21E-01	0.195135153	1.07E-01	5.84E-01
ENSMUSG00000036093	Arl5a	-0.245884508	1.07E-01	6.21E-01	-0.199560578	1.07E-01	5.84E-01
ENSMUSG00000004730	Adgre1	-0.633279922	1.07E-01	6.21E-01	-0.249338208	1.07E-01	5.85E-01
ENSMUSG00000041390	Mdfic	-0.31173737	1.07E-01	6.21E-01	-0.227003191	1.07E-01	5.85E-01
ENSMUSG00000092260	Zfp963	-0.600958717	1.07E-01	6.21E-01	-0.251650643	1.07E-01	5.85E-01
ENSMUSG00000054099	Slc25a40	-0.603230251	1.07E-01	6.21E-01	-0.251494547	1.07E-01	5.85E-01
ENSMUSG00000054889	Dsp	-0.370889806	1.07E-01	6.22E-01	-0.242614466	1.07E-01	5.85E-01
ENSMUSG00000045799	Gm9800	0.24753587	1.07E-01	6.22E-01	0.200311816	1.07E-01	5.85E-01
ENSMUSG00000037014	Sstr4	-1.481896458	1.07E-01	6.22E-01	-0.154744285	1.19E-01	6.16E-01
ENSMUSG00000025958	Creb1	0.221152953	1.08E-01	6.22E-01	0.186074293	1.07E-01	5.86E-01
ENSMUSG00000024033	Rsph1	1.418016235	1.08E-01	6.22E-01	0.160630013	1.19E-01	6.15E-01
ENSMUSG00000034161	Scx	0.300156504	1.08E-01	6.22E-01	0.222788395	1.07E-01	5.86E-01
ENSMUSG00000082826	Mif-ps3	6.339288565	1.08E-01	6.23E-01	0.039942449	2.80E-01	NA
ENSMUSG00000022075	Rhobtb2	0.296972195	1.08E-01	6.23E-01	0.221562333	1.08E-01	5.86E-01
ENSMUSG00000028017	Egf	-1.453686325	1.08E-01	6.23E-01	-0.15633878	1.19E-01	6.16E-01
ENSMUSG00000027287	Snap23	0.244765101	1.08E-01	6.23E-01	0.198773856	1.08E-01	5.87E-01
ENSMUSG00000037902	Sirpa	-0.281228695	1.08E-01	6.23E-01	-0.215424705	1.08E-01	5.87E-01
ENSMUSG00000015291	Gdi1	-0.219446314	1.08E-01	6.23E-01	-0.18501883	1.08E-01	5.87E-01
ENSMUSG00000051351	Zfp46	0.234590347	1.09E-01	6.25E-01	0.193344537	1.08E-01	5.88E-01
ENSMUSG00000082394	Gm4596	0.30609284	1.09E-01	6.25E-01	0.224553148	1.08E-01	5.88E-01
ENSMUSG00000096401	Gm21811	-0.902981169	1.09E-01	6.25E-01	-0.216550519	1.10E-01	5.94E-01
ENSMUSG00000020687	Cdc27	0.213603702	1.09E-01	6.25E-01	0.18148408	1.09E-01	5.89E-01
ENSMUSG00000094242	Gm5456	0.60654309	1.09E-01	6.25E-01	0.249954742	1.09E-01	5.89E-01
ENSMUSG00000067017	Gm3608	0.283076732	1.09E-01	6.26E-01	0.215902243	1.09E-01	5.89E-01
ENSMUSG00000018509	Cenpv	0.282314354	1.09E-01	6.26E-01	0.215582043	1.09E-01	5.89E-01
ENSMUSG00000036019	Tmtc2	-0.300893674	1.09E-01	6.26E-01	-0.222631875	1.09E-01	5.89E-01
ENSMUSG00000021835	Bmp4	0.325117861	1.09E-01	6.26E-01	0.230514787	1.09E-01	5.89E-01
ENSMUSG00000030007	Cct7	0.224822296	1.09E-01	6.26E-01	0.187904291	1.09E-01	5.90E-01
ENSMUSG00000059820	AU019823	-0.311176856	1.09E-01	6.27E-01	-0.226060235	1.09E-01	5.90E-01
ENSMUSG00000006369	Fbln1	0.312672407	1.09E-01	6.27E-01	0.226542342	1.09E-01	5.90E-01
ENSMUSG00000038895	Zfp653	-0.442986943	1.09E-01	6.27E-01	-0.251163982	1.09E-01	5.90E-01
ENSMUSG00000015476	Prrt1	-2.868264394	1.09E-01	6.27E-01	-0.084368396	1.61E-01	NA
ENSMUSG00000103047	Gm37310	-2.868264394	1.09E-01	6.27E-01	-0.084368396	1.61E-01	NA
ENSMUSG00000066324	Impad1	0.239132527	1.09E-01	6.27E-01	0.195564387	1.09E-01	5.91E-01
ENSMUSG00000022528	Hes1	0.246775407	1.10E-01	6.28E-01	0.199428286	1.09E-01	5.91E-01
ENSMUSG00000082431	Tdpx-ps1	0.257536478	1.10E-01	6.28E-01	0.204616146	1.09E-01	5.91E-01
ENSMUSG00000013622	Atraid	-0.292107894	1.10E-01	6.28E-01	-0.219174973	1.09E-01	5.91E-01
ENSMUSG00000070923	Klhl9	0.281040747	1.10E-01	6.28E-01	0.214850903	1.09E-01	5.91E-01
ENSMUSG00000056073	Grik2	-0.680760896	1.10E-01	6.29E-01	-0.242269718	1.10E-01	5.94E-01
ENSMUSG00000046324	Ermp1	0.248669602	1.10E-01	6.29E-01	0.200297656	1.10E-01	5.92E-01
ENSMUSG00000051319	1500011K16Rik	-0.499042739	1.10E-01	6.29E-01	-0.253000781	1.10E-01	5.92E-01
ENSMUSG00000042078	Svop	-3.556026463	1.10E-01	6.29E-01	-0.068243584	1.88E-01	NA
ENSMUSG00000024782	Ak3	0.239912753	1.10E-01	6.29E-01	0.195858399	1.10E-01	5.92E-01
ENSMUSG00000081729	Hspa9-ps1	0.344511131	1.10E-01	6.29E-01	0.235355127	1.10E-01	5.92E-01
ENSMUSG00000018481	Appbp2	0.222601676	1.10E-01	6.29E-01	0.186484796	1.10E-01	5.92E-01
ENSMUSG00000024008	Cpne5	0.443951859	1.10E-01	6.29E-01	0.250850172	1.10E-01	5.92E-01
ENSMUSG00000073295	Nudt11	0.314799086	1.10E-01	6.30E-01	0.226801667	1.10E-01	5.93E-01
ENSMUSG00000034818	Celf5	-0.714606164	1.10E-01	6.31E-01	-0.238054576	1.11E-01	5.96E-01
ENSMUSG00000044243	Bhlha9	0.403177197	1.11E-01	6.31E-01	0.246290652	1.10E-01	5.94E-01
ENSMUSG00000031930	Wwp2	-0.237211463	1.11E-01	6.31E-01	-0.194336729	1.10E-01	5.94E-01
ENSMUSG00000062127	Cttnbp2nl	0.212144147	1.11E-01	6.31E-01	0.180300619	1.11E-01	5.95E-01
ENSMUSG00000083090	Gm11736	-2.130387026	1.11E-01	6.31E-01	-0.110353782	1.39E-01	NA
ENSMUSG00000030847	Bag3	0.32666044	1.11E-01	6.31E-01	0.230280223	1.10E-01	5.94E-01
ENSMUSG00000032481	Smarcc1	0.215176659	1.11E-01	6.31E-01	0.18208358	1.11E-01	5.95E-01
ENSMUSG00000059743	Fdps	0.406128506	1.11E-01	6.31E-01	0.246550736	1.10E-01	5.94E-01
ENSMUSG00000026979	Psd4	-0.581328517	1.11E-01	6.31E-01	-0.249859791	1.11E-01	5.95E-01
ENSMUSG00000098789	Jmjd7	0.82402231	1.11E-01	6.31E-01	0.224510488	1.12E-01	5.99E-01
ENSMUSG00000023243	Kcnk5	0.325334728	1.11E-01	6.32E-01	0.22981053	1.11E-01	5.95E-01
ENSMUSG00000020456	Ogdh	0.263608241	1.11E-01	6.32E-01	0.207091878	1.11E-01	5.95E-01
ENSMUSG00000085315	A430018G15Rik	-0.866857246	1.11E-01	6.32E-01	-0.218889613	1.13E-01	6.01E-01
ENSMUSG00000026782	Abi2	0.244415464	1.11E-01	6.33E-01	0.197909108	1.11E-01	5.96E-01
ENSMUSG00000057280	Musk	-0.950432172	1.11E-01	6.33E-01	-0.208060866	1.14E-01	6.03E-01
ENSMUSG00000018820	Zfyve27	-0.29239399	1.11E-01	6.33E-01	-0.218788964	1.11E-01	5.96E-01
ENSMUSG00000007039	Ddah2	0.213829411	1.11E-01	6.33E-01	0.181215287	1.11E-01	5.96E-01
ENSMUSG00000095159	Tubb4b-ps1	0.248503763	1.11E-01	6.33E-01	0.199915176	1.11E-01	5.96E-01
ENSMUSG00000086016	1700084C06Rik	-2.535253702	1.11E-01	6.33E-01	-0.092485144	1.55E-01	NA
ENSMUSG00000059474	Mbtd1	0.253229529	1.12E-01	6.34E-01	0.202142212	1.11E-01	5.97E-01
ENSMUSG00000028405	Aco1	0.284722203	1.12E-01	6.34E-01	0.215782732	1.11E-01	5.97E-01
ENSMUSG00000036353	P2ry12	-0.975445758	1.12E-01	6.34E-01	-0.204762254	1.15E-01	6.05E-01
ENSMUSG00000021481	Zfp346	-0.244928027	1.12E-01	6.34E-01	-0.198058285	1.12E-01	5.97E-01
ENSMUSG00000026258	3110079O15Rik	-6.463325445	1.12E-01	6.34E-01	-0.037362956	2.91E-01	NA
ENSMUSG00000032915	Adgre4	-6.463325445	1.12E-01	6.34E-01	-0.037362956	2.91E-01	NA
ENSMUSG00000056492	Adgrf5	0.310056419	1.12E-01	6.35E-01	0.224742419	1.12E-01	5.98E-01
ENSMUSG00000061950	Ppp4r1	0.210021819	1.12E-01	6.35E-01	0.178834507	1.12E-01	5.98E-01
ENSMUSG00000062031	Athl1	-0.28200722	1.12E-01	6.35E-01	-0.214554569	1.12E-01	5.98E-01
ENSMUSG00000083819	Gm11977	0.466610715	1.12E-01	6.36E-01	0.25074839	1.12E-01	5.98E-01
ENSMUSG00000035181	Heatr5a	0.252664606	1.12E-01	6.36E-01	0.201724266	1.12E-01	5.99E-01
ENSMUSG00000040102	Klhl42	0.26732742	1.12E-01	6.36E-01	0.208388929	1.12E-01	5.99E-01
ENSMUSG00000039167	Adgrl4	0.471044696	1.12E-01	6.36E-01	0.250784866	1.12E-01	5.99E-01
ENSMUSG00000075297	H60b	-1.197817056	1.12E-01	6.36E-01	-0.177864901	1.19E-01	6.16E-01
ENSMUSG00000079227	Ccr5	-1.494401415	1.13E-01	6.37E-01	-0.150109421	1.25E-01	6.27E-01
ENSMUSG00000023007	Prpf40b	-0.36584587	1.13E-01	6.37E-01	-0.238999908	1.12E-01	6.00E-01
ENSMUSG00000031736	Crnde	0.707761044	1.13E-01	6.37E-01	0.236741895	1.13E-01	6.02E-01
ENSMUSG00000020361	Hspa4	0.202720455	1.13E-01	6.37E-01	0.174278892	1.13E-01	6.00E-01
ENSMUSG00000066720	Cldn9	0.556149347	1.13E-01	6.37E-01	0.249583113	1.13E-01	6.01E-01
ENSMUSG00000059208	Hnrnpm	0.211904411	1.13E-01	6.37E-01	0.179813716	1.13E-01	6.01E-01
ENSMUSG00000031523	Dlc1	-0.224121986	1.13E-01	6.38E-01	-0.186810027	1.13E-01	6.01E-01
ENSMUSG00000022814	Umps	0.22263039	1.13E-01	6.38E-01	0.185941121	1.13E-01	6.01E-01
ENSMUSG00000026159	Agfg1	0.224322256	1.13E-01	6.38E-01	0.186872897	1.13E-01	6.01E-01
ENSMUSG00000038020	Rapgefl1	-0.344396167	1.13E-01	6.38E-01	-0.233926488	1.13E-01	6.01E-01
ENSMUSG00000051695	Pcbp1	0.2419458	1.13E-01	6.39E-01	0.196202629	1.13E-01	6.01E-01
ENSMUSG00000041343	Ankrd42	-0.427243355	1.13E-01	6.39E-01	-0.247429798	1.13E-01	6.01E-01
ENSMUSG00000071041	Gm15210	0.264568823	1.13E-01	6.39E-01	0.206897081	1.13E-01	6.01E-01
ENSMUSG00000025757	Hspa4l	0.443624943	1.13E-01	6.39E-01	0.248680881	1.13E-01	6.01E-01
ENSMUSG00000034429	Zfp707	-0.375869377	1.14E-01	6.39E-01	-0.240500636	1.13E-01	6.01E-01
ENSMUSG00000000792	Slc5a5	-2.147030197	1.14E-01	6.39E-01	-0.107768254	1.43E-01	NA
ENSMUSG00000060989	Gm11847	0.250998108	1.14E-01	6.39E-01	0.20058062	1.14E-01	6.02E-01
ENSMUSG00000097820	E530011L22Rik	-0.595423518	1.14E-01	6.40E-01	-0.246545676	1.14E-01	6.03E-01
ENSMUSG00000025439	Clns1a	0.221741181	1.14E-01	6.40E-01	0.185347408	1.14E-01	6.02E-01
ENSMUSG00000026307	Scly	0.305704807	1.14E-01	6.40E-01	0.222598946	1.14E-01	6.02E-01
ENSMUSG00000100441	Gm7266	0.291360815	1.14E-01	6.40E-01	0.217577386	1.14E-01	6.02E-01
ENSMUSG00000056185	Snx32	-0.766067229	1.14E-01	6.40E-01	-0.228816555	1.15E-01	6.06E-01
ENSMUSG00000039630	Hnrnpu	0.203439782	1.14E-01	6.40E-01	0.174551363	1.14E-01	6.03E-01
ENSMUSG00000029288	Ambn	-1.969380537	1.14E-01	6.40E-01	-0.116781649	1.38E-01	NA
ENSMUSG00000025216	Lbx1	0.378558753	1.14E-01	6.40E-01	0.240617941	1.14E-01	6.03E-01
ENSMUSG00000016940	Kctd2	-0.277601048	1.14E-01	6.41E-01	-0.212163078	1.14E-01	6.04E-01
ENSMUSG00000021143	Pacs2	-0.266785724	1.14E-01	6.41E-01	-0.207620757	1.14E-01	6.04E-01
ENSMUSG00000022679	Mpv17l	-0.669808312	1.14E-01	6.41E-01	-0.239440703	1.15E-01	6.05E-01
ENSMUSG00000052681	Rap1b	0.232650864	1.14E-01	6.41E-01	0.191187418	1.14E-01	6.04E-01
ENSMUSG00000086283	2810433D01Rik	-1.346098171	1.14E-01	6.41E-01	-0.161675432	1.23E-01	6.24E-01
ENSMUSG00000029580	Actb	-0.209429385	1.15E-01	6.41E-01	-0.178115412	1.14E-01	6.04E-01
ENSMUSG00000031997	Trpc6	0.841786738	1.15E-01	6.42E-01	0.218940022	1.17E-01	6.10E-01
ENSMUSG00000031740	Mmp2	0.262225929	1.15E-01	6.42E-01	0.205548613	1.14E-01	6.05E-01
ENSMUSG00000006134	Crkl	0.237215324	1.15E-01	6.42E-01	0.193497392	1.15E-01	6.05E-01
ENSMUSG00000072437	Nanos1	0.504527731	1.15E-01	6.43E-01	0.249380496	1.15E-01	6.06E-01
ENSMUSG00000103378	Gm37176	-2.533213937	1.15E-01	6.43E-01	-0.091937995	1.56E-01	NA
ENSMUSG00000080775	Gm6368	0.299161726	1.15E-01	6.44E-01	0.219997259	1.15E-01	6.06E-01
ENSMUSG00000034163	Zfc3h1	-0.361493168	1.15E-01	6.44E-01	-0.236975784	1.15E-01	6.06E-01
ENSMUSG00000059751	Rps3a3	1.819114634	1.15E-01	6.44E-01	0.121631476	1.42E-01	6.58E-01
ENSMUSG00000083378	Gm13196	0.359373405	1.15E-01	6.44E-01	0.236405189	1.15E-01	6.06E-01
ENSMUSG00000020089	Ppa1	0.243600079	1.16E-01	6.45E-01	0.196576627	1.15E-01	6.07E-01
ENSMUSG00000018589	Glra2	2.264144037	1.16E-01	6.45E-01	0.102097083	1.51E-01	NA
ENSMUSG00000048732	Klhl11	0.359973881	1.16E-01	6.45E-01	0.236369457	1.16E-01	6.07E-01
ENSMUSG00000082978	Rpsa-ps11	-6.974854172	1.16E-01	6.45E-01	-0.024709066	3.98E-01	8.98E-01
ENSMUSG00000027533	Fabp5	0.320203309	1.16E-01	6.46E-01	0.226429056	1.16E-01	6.08E-01
ENSMUSG00000052684	Jun	0.300442161	1.16E-01	6.46E-01	0.22011609	1.16E-01	6.08E-01
ENSMUSG00000023952	Gtpbp2	-0.267096775	1.16E-01	6.46E-01	-0.207287818	1.16E-01	6.08E-01
ENSMUSG00000030785	Cox6a2	-1.622883688	1.16E-01	6.46E-01	-0.136871114	1.33E-01	6.43E-01
ENSMUSG00000046056	Sbsn	-0.609465805	1.16E-01	6.46E-01	-0.243431389	1.16E-01	6.09E-01
ENSMUSG00000000957	Mmp14	-0.256281088	1.16E-01	6.46E-01	-0.202448684	1.16E-01	6.09E-01
ENSMUSG00000045636	Mtus1	-0.290846108	1.16E-01	6.46E-01	-0.216639485	1.16E-01	6.09E-01
ENSMUSG00000044139	Prss53	-0.972553873	1.17E-01	6.47E-01	-0.200676786	1.20E-01	6.17E-01
ENSMUSG00000022419	Deptor	-0.503261199	1.17E-01	6.47E-01	-0.248394346	1.16E-01	6.09E-01
ENSMUSG00000030854	Ptpn5	-1.685912756	1.17E-01	6.47E-01	-0.132702308	1.34E-01	NA
ENSMUSG00000026023	Cdk15	-2.52182071	1.17E-01	6.47E-01	-0.09159031	1.58E-01	NA
ENSMUSG00000097850	4631405K08Rik	-1.335183937	1.17E-01	6.48E-01	-0.160787421	1.26E-01	6.28E-01
ENSMUSG00000059401	Mamld1	-0.548393402	1.17E-01	6.48E-01	-0.246861074	1.17E-01	6.11E-01
ENSMUSG00000046434	Hnrnpa1	0.268396004	1.17E-01	6.48E-01	0.207633064	1.17E-01	6.10E-01
ENSMUSG00000037652	Phc3	-0.342199252	1.17E-01	6.48E-01	-0.231912064	1.17E-01	6.10E-01
ENSMUSG00000091898	Tnnc1	-1.177696174	1.17E-01	6.48E-01	-0.175527794	1.24E-01	6.26E-01
ENSMUSG00000029456	Acad10	-0.612277561	1.17E-01	6.48E-01	-0.242622488	1.17E-01	6.11E-01
ENSMUSG00000004896	Rrnad1	-0.467322146	1.17E-01	6.48E-01	-0.247645483	1.17E-01	6.10E-01
ENSMUSG00000004698	Hdac9	-0.373686523	1.17E-01	6.48E-01	-0.238389849	1.17E-01	6.10E-01
ENSMUSG00000060512	0610040J01Rik	-0.748157149	1.17E-01	6.48E-01	-0.228243742	1.18E-01	6.13E-01
ENSMUSG00000026407	Cacna1s	-1.154043876	1.17E-01	6.48E-01	-0.17844427	1.24E-01	6.25E-01
ENSMUSG00000054708	Ankrd24	-0.448728057	1.17E-01	6.49E-01	-0.246636135	1.17E-01	6.11E-01
ENSMUSG00000022296	Baalc	-1.018595867	1.17E-01	6.49E-01	-0.194270316	1.21E-01	6.20E-01
ENSMUSG00000029376	Mthfd2l	0.302298921	1.18E-01	6.49E-01	0.220282794	1.17E-01	6.12E-01
ENSMUSG00000029026	Trp73	-0.417601844	1.18E-01	6.49E-01	-0.244131455	1.17E-01	6.12E-01
ENSMUSG00000063873	Slc24a3	-0.469899646	1.18E-01	6.49E-01	-0.247274635	1.17E-01	6.12E-01
ENSMUSG00000059049	Frem1	0.351266989	1.18E-01	6.49E-01	0.233714711	1.17E-01	6.12E-01
ENSMUSG00000038648	Creb3l2	0.264734093	1.18E-01	6.49E-01	0.20588158	1.18E-01	6.12E-01
ENSMUSG00000033793	Atp6v1h	0.238883315	1.18E-01	6.49E-01	0.193764879	1.18E-01	6.12E-01
ENSMUSG00000043290	Zfp784	-0.506333736	1.18E-01	6.49E-01	-0.247503365	1.18E-01	6.12E-01
ENSMUSG00000044647	Csrnp3	0.344131334	1.18E-01	6.49E-01	0.232063727	1.17E-01	6.12E-01
ENSMUSG00000106236	mmu-mir-9769	-3.571956837	1.18E-01	6.49E-01	-0.064728852	1.96E-01	NA
ENSMUSG00000106106	Rn18s-rs5	1.676367066	1.18E-01	6.50E-01	0.13216142	1.36E-01	6.48E-01
ENSMUSG00000078193	Gm2000	0.262553014	1.18E-01	6.51E-01	0.204830399	1.18E-01	6.13E-01
ENSMUSG00000091794	Vmn2r18	-3.654710697	1.18E-01	6.51E-01	-0.062542273	2.02E-01	NA
ENSMUSG00000036427	Gpi1	0.290668353	1.18E-01	6.51E-01	0.21600595	1.18E-01	6.13E-01
ENSMUSG00000079588	Tmem182	-2.02499288	1.18E-01	6.51E-01	-0.110567245	1.47E-01	NA
ENSMUSG00000038146	Notch3	0.2391597	1.18E-01	6.51E-01	0.19378132	1.18E-01	6.14E-01
ENSMUSG00000091586	Cyp4f17	-0.530644129	1.19E-01	6.51E-01	-0.246479201	1.18E-01	6.14E-01
ENSMUSG00000062077	Trim54	-1.546835802	1.19E-01	6.52E-01	-0.141008644	1.33E-01	6.43E-01
ENSMUSG00000044921	Rassf9	0.42011869	1.19E-01	6.52E-01	0.243733521	1.18E-01	6.14E-01
ENSMUSG00000020273	Papolg	0.239506415	1.19E-01	6.53E-01	0.193814484	1.19E-01	6.15E-01
ENSMUSG00000042650	Alkbh5	0.243959294	1.19E-01	6.53E-01	0.196008417	1.19E-01	6.15E-01
ENSMUSG00000046561	Arsj	-0.555632107	1.19E-01	6.53E-01	-0.244953838	1.19E-01	6.16E-01
ENSMUSG00000001750	Tcirg1	-0.35465539	1.19E-01	6.53E-01	-0.23379355	1.19E-01	6.15E-01
ENSMUSG00000079157	Fam155a	-0.775024099	1.19E-01	6.53E-01	-0.223195757	1.20E-01	6.18E-01
ENSMUSG00000023087	Ccrn4l	0.297989599	1.19E-01	6.53E-01	0.218282442	1.19E-01	6.16E-01
ENSMUSG00000033364	Usp37	0.225849345	1.19E-01	6.53E-01	0.186668416	1.19E-01	6.16E-01
ENSMUSG00000028977	Casz1	-0.460079191	1.19E-01	6.54E-01	-0.245907692	1.19E-01	6.16E-01
ENSMUSG00000048058	Ldlrad3	0.240239653	1.19E-01	6.54E-01	0.194116155	1.19E-01	6.16E-01
ENSMUSG00000072653	Zfp783	-0.306327659	1.19E-01	6.54E-01	-0.220973377	1.19E-01	6.16E-01
ENSMUSG00000064215	Ifi27	-1.277899072	1.19E-01	6.54E-01	-0.164254215	1.27E-01	6.32E-01
ENSMUSG00000022781	Pak2	0.200465561	1.19E-01	6.54E-01	0.17199518	1.19E-01	6.16E-01
ENSMUSG00000041476	Smpx	-0.976872481	1.20E-01	6.54E-01	-0.197388571	1.23E-01	6.23E-01
ENSMUSG00000083669	Gm10169	0.266806035	1.20E-01	6.54E-01	0.206306927	1.19E-01	6.16E-01
ENSMUSG00000078700	D030028A08Rik	0.957052777	1.20E-01	6.54E-01	0.199639829	1.23E-01	6.23E-01
ENSMUSG00000046449	C77370	-0.411471409	1.20E-01	6.55E-01	-0.242228718	1.20E-01	6.17E-01
ENSMUSG00000031790	Mmp15	0.2259824	1.20E-01	6.55E-01	0.186607269	1.20E-01	6.18E-01
ENSMUSG00000026792	Lrsam1	-0.291907869	1.20E-01	6.55E-01	-0.215906613	1.20E-01	6.18E-01
ENSMUSG00000030376	Slc8a2	0.504520411	1.20E-01	6.56E-01	0.245963219	1.20E-01	6.18E-01
ENSMUSG00000029695	Aass	0.283006503	1.20E-01	6.56E-01	0.212568968	1.20E-01	6.18E-01
ENSMUSG00000028124	Gclm	0.316947508	1.20E-01	6.56E-01	0.223915685	1.20E-01	6.18E-01
ENSMUSG00000078429	Ctdsp2	-0.218127635	1.20E-01	6.56E-01	-0.182235068	1.20E-01	6.18E-01
ENSMUSG00000021179	Nrde2	-0.246032769	1.21E-01	6.56E-01	-0.196720361	1.20E-01	6.18E-01
ENSMUSG00000073542	Cep76	0.271870275	1.21E-01	6.56E-01	0.208157333	1.20E-01	6.18E-01
ENSMUSG00000073433	Arhgdig	-0.765224679	1.21E-01	6.56E-01	-0.223175676	1.22E-01	6.21E-01
ENSMUSG00000035274	Tpbg	0.29718803	1.21E-01	6.57E-01	0.217575624	1.20E-01	6.18E-01
ENSMUSG00000015189	Casd1	0.219803205	1.21E-01	6.57E-01	0.183128372	1.21E-01	6.19E-01
ENSMUSG00000030996	Art1	-0.854334591	1.21E-01	6.57E-01	-0.211893873	1.23E-01	6.23E-01
ENSMUSG00000030729	Pgm2l1	0.281179539	1.21E-01	6.57E-01	0.211769096	1.21E-01	6.19E-01
ENSMUSG00000026811	St6galnac6	-0.281068253	1.21E-01	6.57E-01	-0.211720602	1.21E-01	6.19E-01
ENSMUSG00000037395	Rcor3	-0.297757521	1.21E-01	6.57E-01	-0.217704324	1.21E-01	6.19E-01
ENSMUSG00000057130	Txnl4a	0.231412389	1.21E-01	6.57E-01	0.189328537	1.21E-01	6.19E-01
ENSMUSG00000006205	Htra1	-0.52160408	1.21E-01	6.57E-01	-0.245081865	1.21E-01	6.19E-01
ENSMUSG00000073758	Sh3d21	-0.388702689	1.21E-01	6.57E-01	-0.238877674	1.21E-01	6.19E-01
ENSMUSG00000004872	Pax3	0.511601783	1.21E-01	6.58E-01	0.245108867	1.21E-01	6.20E-01
ENSMUSG00000047496	Rnf152	-0.371952955	1.21E-01	6.58E-01	-0.236141182	1.21E-01	6.20E-01
ENSMUSG00000082626	Rps13-ps5	6.237934461	1.21E-01	6.58E-01	0.037253948	2.97E-01	NA
ENSMUSG00000024640	Psat1	0.239087807	1.21E-01	6.58E-01	0.193133483	1.21E-01	6.20E-01
ENSMUSG00000025133	Ints4	0.241265496	1.22E-01	6.59E-01	0.194184538	1.21E-01	6.20E-01
ENSMUSG00000100096	Gm28760	-1.235551707	1.22E-01	6.59E-01	-0.166790001	1.29E-01	6.35E-01
ENSMUSG00000074800	Gm4149	0.338736748	1.22E-01	6.59E-01	0.229224995	1.21E-01	6.20E-01
ENSMUSG00000020802	Ube2o	0.244800073	1.22E-01	6.59E-01	0.195885935	1.21E-01	6.21E-01
ENSMUSG00000033819	Ppp1r16a	-0.333682918	1.22E-01	6.59E-01	-0.227971394	1.21E-01	6.20E-01
ENSMUSG00000053654	Krt42	6.290450193	1.22E-01	6.59E-01	0.036469169	3.02E-01	NA
ENSMUSG00000030329	Pianp	-0.325072646	1.22E-01	6.59E-01	-0.225665877	1.22E-01	6.21E-01
ENSMUSG00000037224	Zfyve28	-0.553110094	1.22E-01	6.59E-01	-0.243055535	1.22E-01	6.21E-01
ENSMUSG00000067370	B3galt4	-0.510132764	1.22E-01	6.59E-01	-0.244616189	1.22E-01	6.21E-01
ENSMUSG00000072847	A530017D24Rik	-0.592478997	1.22E-01	6.59E-01	-0.240405961	1.22E-01	6.21E-01
ENSMUSG00000038400	Pmepa1	-0.280987221	1.22E-01	6.59E-01	-0.211347067	1.22E-01	6.21E-01
ENSMUSG00000091455	Otogl	-1.023131872	1.22E-01	6.59E-01	-0.189823342	1.26E-01	6.29E-01
ENSMUSG00000050860	Phospho1	0.769211133	1.22E-01	6.59E-01	0.22144801	1.24E-01	6.24E-01
ENSMUSG00000051285	Pcmtd1	-0.310097416	1.22E-01	6.59E-01	-0.221262688	1.22E-01	6.21E-01
ENSMUSG00000042961	Egflam	0.397213254	1.22E-01	6.59E-01	0.239507298	1.22E-01	6.21E-01
ENSMUSG00000034773	BC030867	0.265002507	1.22E-01	6.59E-01	0.20488117	1.22E-01	6.21E-01
ENSMUSG00000017404	Rpl19	0.286446814	1.22E-01	6.59E-01	0.213324161	1.22E-01	6.21E-01
ENSMUSG00000067916	Gm13139	1.00779927	1.22E-01	6.59E-01	0.191223517	1.27E-01	6.30E-01
ENSMUSG00000006958	Chrd	-0.449761781	1.22E-01	6.60E-01	-0.243704781	1.22E-01	6.22E-01
ENSMUSG00000024558	Mapk4	-0.496879577	1.23E-01	6.60E-01	-0.2444248	1.22E-01	6.22E-01
ENSMUSG00000032265	Fam46a	-0.515723777	1.23E-01	6.60E-01	-0.244110217	1.22E-01	6.22E-01
ENSMUSG00000016493	Cd46	-2.145312836	1.23E-01	6.61E-01	-0.10189388	1.55E-01	NA
ENSMUSG00000029634	Rnf6	-0.314114341	1.23E-01	6.61E-01	-0.222256224	1.22E-01	6.23E-01
ENSMUSG00000062949	Atp11c	0.276271729	1.23E-01	6.61E-01	0.209304708	1.23E-01	6.23E-01
ENSMUSG00000081179	Gm13136	0.336416376	1.23E-01	6.61E-01	0.228177375	1.22E-01	6.23E-01
ENSMUSG00000022948	Setd4	-0.425836463	1.23E-01	6.61E-01	-0.241908308	1.23E-01	6.23E-01
ENSMUSG00000081553	Ccdc50-ps	0.393286802	1.23E-01	6.61E-01	0.238576805	1.23E-01	6.23E-01
ENSMUSG00000103367	Gm38158	0.248643227	1.23E-01	6.62E-01	0.197408021	1.23E-01	6.23E-01
ENSMUSG00000041654	Slc39a11	0.36178238	1.23E-01	6.62E-01	0.23351888	1.23E-01	6.23E-01
ENSMUSG00000014077	Chp1	0.228685592	1.23E-01	6.62E-01	0.187497403	1.23E-01	6.23E-01
ENSMUSG00000048796	Cyb561d1	-0.504516314	1.23E-01	6.62E-01	-0.243840509	1.23E-01	6.23E-01
ENSMUSG00000038990	Cables2	-0.261015767	1.23E-01	6.62E-01	-0.202930848	1.23E-01	6.23E-01
ENSMUSG00000033066	Gas7	-0.431164304	1.23E-01	6.62E-01	-0.242161736	1.23E-01	6.23E-01
ENSMUSG00000036893	Ehmt1	0.195466852	1.23E-01	6.62E-01	0.168411686	1.23E-01	6.24E-01
ENSMUSG00000048040	Arxes2	0.303087899	1.24E-01	6.62E-01	0.218576055	1.23E-01	6.24E-01
ENSMUSG00000048495	Tyw5	-0.401156248	1.24E-01	6.62E-01	-0.239164552	1.23E-01	6.24E-01
ENSMUSG00000028676	Srsf10	0.258691676	1.24E-01	6.62E-01	0.201822606	1.23E-01	6.24E-01
ENSMUSG00000021820	Camk2g	-0.226164076	1.24E-01	6.62E-01	-0.186074373	1.24E-01	6.24E-01
ENSMUSG00000061086	Myl4	-1.665393145	1.24E-01	6.63E-01	-0.12692643	1.45E-01	6.65E-01
ENSMUSG00000035545	Leng8	-0.276873872	1.24E-01	6.63E-01	-0.209281771	1.24E-01	6.24E-01
ENSMUSG00000095677	Dynlt1f	-0.336844416	1.24E-01	6.63E-01	-0.227880497	1.24E-01	6.24E-01
ENSMUSG00000024518	Rax	1.41737042	1.24E-01	6.63E-01	0.148261848	1.36E-01	6.48E-01
ENSMUSG00000042460	C1galt1	0.230100633	1.24E-01	6.63E-01	0.188069852	1.24E-01	6.25E-01
ENSMUSG00000035621	Midn	0.205650939	1.24E-01	6.64E-01	0.174458841	1.24E-01	6.26E-01
ENSMUSG00000041115	Iqsec2	-0.322552476	1.24E-01	6.64E-01	-0.224048836	1.24E-01	6.25E-01
ENSMUSG00000032397	Tipin	-0.235813006	1.24E-01	6.64E-01	-0.19092885	1.24E-01	6.26E-01
ENSMUSG00000027419	Pcsk2	0.769256417	1.24E-01	6.64E-01	0.219466844	1.26E-01	6.29E-01
ENSMUSG00000003131	Pafah1b2	0.200511828	1.25E-01	6.64E-01	0.171361411	1.24E-01	6.26E-01
ENSMUSG00000015501	Hivep2	-0.400153742	1.25E-01	6.65E-01	-0.238542473	1.24E-01	6.26E-01
ENSMUSG00000006333	Rps9	0.27307192	1.25E-01	6.65E-01	0.207555489	1.24E-01	6.26E-01
ENSMUSG00000044461	Shisa2	-0.289862369	1.25E-01	6.65E-01	-0.213812993	1.24E-01	6.26E-01
ENSMUSG00000045996	Polr2k	0.747711497	1.25E-01	6.65E-01	0.221749881	1.26E-01	6.29E-01
ENSMUSG00000097960	A330074K22Rik	-0.562415237	1.25E-01	6.65E-01	-0.240344731	1.25E-01	6.27E-01
ENSMUSG00000056999	Ide	0.235758038	1.25E-01	6.66E-01	0.190760634	1.25E-01	6.27E-01
ENSMUSG00000090101	Snhg9	6.186177296	1.25E-01	6.66E-01	0.036791618	3.00E-01	NA
ENSMUSG00000034456	Uroc1	2.712249545	1.25E-01	6.66E-01	0.082227938	1.77E-01	NA
ENSMUSG00000000171	Sdhd	0.210774426	1.25E-01	6.66E-01	0.177316702	1.25E-01	6.27E-01
ENSMUSG00000038570	Saxo2	-1.299876923	1.25E-01	6.66E-01	-0.15765284	1.34E-01	6.44E-01
ENSMUSG00000019878	Hsf2	0.222674588	1.25E-01	6.66E-01	0.183929387	1.25E-01	6.28E-01
ENSMUSG00000036986	Pml	0.247739682	1.25E-01	6.66E-01	0.19650813	1.25E-01	6.27E-01
ENSMUSG00000015627	Gata5	3.642893974	1.25E-01	6.66E-01	0.060059861	2.16E-01	NA
ENSMUSG00000048170	Mcmbp	0.2037884	1.25E-01	6.66E-01	0.173214106	1.25E-01	6.28E-01
ENSMUSG00000080877	Rpl22-ps1	0.29331628	1.25E-01	6.66E-01	0.214785392	1.25E-01	6.28E-01
ENSMUSG00000067336	Bmpr2	0.250635517	1.25E-01	6.66E-01	0.19781426	1.25E-01	6.28E-01
ENSMUSG00000039358	Drd5	3.407346475	1.25E-01	6.66E-01	0.065725987	2.04E-01	NA
ENSMUSG00000022594	Lynx1	-0.66473019	1.25E-01	6.66E-01	-0.230852096	1.26E-01	6.29E-01
ENSMUSG00000019055	Plod1	0.368723671	1.25E-01	6.66E-01	0.233729642	1.25E-01	6.27E-01
ENSMUSG00000005804	Bloc1s6	-0.222275053	1.26E-01	6.66E-01	-0.183653187	1.25E-01	6.28E-01
ENSMUSG00000038836	Agbl3	-0.645030173	1.26E-01	6.66E-01	-0.232753233	1.26E-01	6.29E-01
ENSMUSG00000026627	Tmem206	0.269633933	1.26E-01	6.67E-01	0.205870283	1.26E-01	6.29E-01
ENSMUSG00000025576	Rbfox3	-0.547177614	1.26E-01	6.67E-01	-0.240454759	1.26E-01	6.29E-01
ENSMUSG00000097183	Gm17501	-0.929000371	1.26E-01	6.67E-01	-0.198082119	1.29E-01	6.35E-01
ENSMUSG00000067860	Zic3	0.298241507	1.26E-01	6.67E-01	0.216254666	1.26E-01	6.29E-01
ENSMUSG00000097891	Gm3650	-1.099142914	1.26E-01	6.67E-01	-0.177752032	1.31E-01	6.39E-01
ENSMUSG00000022129	Dct	-0.811753129	1.26E-01	6.67E-01	-0.212597442	1.28E-01	6.33E-01
ENSMUSG00000081121	Gm12791	-0.354804488	1.26E-01	6.67E-01	-0.230782072	1.26E-01	6.29E-01
ENSMUSG00000029920	Smarcad1	0.203759501	1.27E-01	6.68E-01	0.173034196	1.26E-01	6.30E-01
ENSMUSG00000032625	Thsd7a	-0.436530797	1.27E-01	6.68E-01	-0.240617964	1.26E-01	6.29E-01
ENSMUSG00000005470	Asf1b	0.270600789	1.27E-01	6.68E-01	0.206070114	1.26E-01	6.30E-01
ENSMUSG00000025854	Fam20c	-0.440848166	1.27E-01	6.68E-01	-0.240723874	1.26E-01	6.30E-01
ENSMUSG00000002006	Pdzd4	-0.27878188	1.27E-01	6.69E-01	-0.209194322	1.27E-01	6.30E-01
ENSMUSG00000088524	Snord2	-2.47915537	1.27E-01	6.69E-01	-0.088309507	1.70E-01	NA
ENSMUSG00000040570	Rundc3b	-0.352195011	1.27E-01	6.69E-01	-0.230064402	1.26E-01	6.30E-01
ENSMUSG00000017499	Cdc6	0.218381512	1.27E-01	6.69E-01	0.181318618	1.27E-01	6.30E-01
ENSMUSG00000006932	Ctnnb1	0.219164222	1.27E-01	6.69E-01	0.181732368	1.27E-01	6.31E-01
ENSMUSG00000069662	Marcks	0.258778331	1.27E-01	6.69E-01	0.20105766	1.27E-01	6.30E-01
ENSMUSG00000073678	Pgap1	0.32684217	1.27E-01	6.69E-01	0.224146256	1.27E-01	6.31E-01
ENSMUSG00000018774	Cd68	-0.646756697	1.27E-01	6.69E-01	-0.231390319	1.27E-01	6.32E-01
ENSMUSG00000054423	Cadps	-0.620969493	1.27E-01	6.70E-01	-0.233873512	1.27E-01	6.32E-01
ENSMUSG00000039108	Lsm14b	-0.290588674	1.27E-01	6.70E-01	-0.213246835	1.27E-01	6.32E-01
ENSMUSG00000023995	Tspo2	-6.27843639	1.28E-01	6.70E-01	-0.035225191	3.06E-01	NA
ENSMUSG00000031497	Tnfsf13b	-6.27843639	1.28E-01	6.70E-01	-0.035225191	3.06E-01	NA
ENSMUSG00000040770	Il25	-6.27843639	1.28E-01	6.70E-01	-0.035225191	3.06E-01	NA
ENSMUSG00000064767	Snord35b	-6.27843639	1.28E-01	6.70E-01	-0.035225191	3.06E-01	NA
ENSMUSG00000081971	Gm14115	-6.27843639	1.28E-01	6.70E-01	-0.035225191	3.06E-01	NA
ENSMUSG00000096943	Gm26721	-6.27843639	1.28E-01	6.70E-01	-0.035225191	3.06E-01	NA
ENSMUSG00000102856	Gm37084	-6.27843639	1.28E-01	6.70E-01	-0.035225191	3.06E-01	NA
ENSMUSG00000105745	RP23-7D3.3	-6.27843639	1.28E-01	6.70E-01	-0.035225191	3.06E-01	NA
ENSMUSG00000028851	Nudc	0.256638854	1.28E-01	6.70E-01	0.200020751	1.27E-01	6.32E-01
ENSMUSG00000085584	Rgag1	0.612925604	1.28E-01	6.70E-01	0.234376204	1.28E-01	6.33E-01
ENSMUSG00000045427	Hnrnph2	0.205672997	1.28E-01	6.71E-01	0.173990565	1.28E-01	6.33E-01
ENSMUSG00000050605	Zfp61	-0.281478475	1.28E-01	6.71E-01	-0.209875258	1.28E-01	6.33E-01
ENSMUSG00000020451	Limk2	-0.239372486	1.28E-01	6.71E-01	-0.191993991	1.28E-01	6.33E-01
ENSMUSG00000020061	Mybpc1	-0.474758773	1.28E-01	6.71E-01	-0.241004284	1.28E-01	6.32E-01
ENSMUSG00000030357	Fkbp4	0.21286771	1.28E-01	6.71E-01	0.178096085	1.28E-01	6.33E-01
ENSMUSG00000012187	Mogat1	3.381525607	1.28E-01	6.71E-01	0.065422643	2.06E-01	NA
ENSMUSG00000030452	Nipa2	0.228883661	1.28E-01	6.71E-01	0.186727791	1.28E-01	6.33E-01
ENSMUSG00000032202	Rab27a	-0.304758347	1.28E-01	6.71E-01	-0.217652825	1.28E-01	6.33E-01
ENSMUSG00000052299	Ltn1	0.207796224	1.28E-01	6.71E-01	0.175180693	1.28E-01	6.33E-01
ENSMUSG00000026163	Sphkap	-1.489817947	1.28E-01	6.72E-01	-0.138849925	1.41E-01	6.57E-01
ENSMUSG00000002111	Spi1	-0.608996307	1.28E-01	6.72E-01	-0.234195897	1.28E-01	6.34E-01
ENSMUSG00000032116	Stt3a	0.273106414	1.28E-01	6.72E-01	0.206624448	1.28E-01	6.33E-01
ENSMUSG00000038260	Trpm4	-0.304388835	1.28E-01	6.72E-01	-0.217447865	1.28E-01	6.33E-01
ENSMUSG00000051652	Lrrc3	-0.439480579	1.28E-01	6.72E-01	-0.239761542	1.28E-01	6.33E-01
ENSMUSG00000036256	Igfbp7	-0.766648676	1.28E-01	6.72E-01	-0.216515374	1.30E-01	6.36E-01
ENSMUSG00000030830	Itgal	0.712324926	1.28E-01	6.72E-01	0.223096576	1.29E-01	6.35E-01
ENSMUSG00000078578	Ube2d3	0.199860252	1.29E-01	6.72E-01	0.170434308	1.28E-01	6.34E-01
ENSMUSG00000028436	Dcaf12	0.206999661	1.29E-01	6.72E-01	0.174645973	1.28E-01	6.34E-01
ENSMUSG00000021614	Vcan	0.22218131	1.29E-01	6.72E-01	0.183098612	1.28E-01	6.34E-01
ENSMUSG00000027323	Rad51	0.219010327	1.29E-01	6.72E-01	0.181383165	1.29E-01	6.34E-01
ENSMUSG00000006403	Adamts4	0.375734488	1.29E-01	6.72E-01	0.233334885	1.28E-01	6.34E-01
ENSMUSG00000083623	Gm7224	1.001322399	1.29E-01	6.72E-01	0.187016368	1.33E-01	6.43E-01
ENSMUSG00000040187	Arntl2	0.637907912	1.29E-01	6.72E-01	0.231022473	1.29E-01	6.35E-01
ENSMUSG00000039763	Dnajc28	-0.606114494	1.29E-01	6.72E-01	-0.234066124	1.29E-01	6.35E-01
ENSMUSG00000009013	Dynll1	0.216536928	1.29E-01	6.72E-01	0.180004864	1.29E-01	6.34E-01
ENSMUSG00000085566	A730017L22Rik	-0.47123978	1.29E-01	6.72E-01	-0.240389116	1.28E-01	6.34E-01
ENSMUSG00000034024	Cct2	0.253447762	1.29E-01	6.73E-01	0.198307182	1.29E-01	6.34E-01
ENSMUSG00000076435	Acsf2	1.354580119	1.29E-01	6.73E-01	0.148539678	1.41E-01	6.58E-01
ENSMUSG00000096252	Tes3-ps	0.376267128	1.29E-01	6.73E-01	0.233268877	1.29E-01	6.34E-01
ENSMUSG00000057098	Ebf1	-0.230063734	1.29E-01	6.73E-01	-0.187134981	1.29E-01	6.35E-01
ENSMUSG00000026927	Sdccag3	-0.316110938	1.29E-01	6.73E-01	-0.220607191	1.29E-01	6.35E-01
ENSMUSG00000026701	Prdx6	0.229807824	1.29E-01	6.73E-01	0.186997296	1.29E-01	6.35E-01
ENSMUSG00000039199	Zdhhc1	-0.315079404	1.29E-01	6.73E-01	-0.220290946	1.29E-01	6.35E-01
ENSMUSG00000056174	Col8a2	-1.219437433	1.29E-01	6.73E-01	-0.161587817	1.38E-01	6.52E-01
ENSMUSG00000003154	Foxj2	-0.275389926	1.29E-01	6.73E-01	-0.207247941	1.29E-01	6.35E-01
ENSMUSG00000040557	Wbscr27	-0.325774918	1.29E-01	6.73E-01	-0.223108062	1.29E-01	6.35E-01
ENSMUSG00000037318	Traf3ip3	-1.001966427	1.29E-01	6.74E-01	-0.18648086	1.33E-01	6.43E-01
ENSMUSG00000002565	Scin	-1.021287454	1.29E-01	6.74E-01	-0.18380438	1.34E-01	6.45E-01
ENSMUSG00000009828	Ick	-0.239420273	1.29E-01	6.74E-01	-0.19173186	1.29E-01	6.35E-01
ENSMUSG00000050288	Fzd2	0.24211278	1.30E-01	6.74E-01	0.192969585	1.29E-01	6.36E-01
ENSMUSG00000069835	Sat2	-0.463192713	1.30E-01	6.74E-01	-0.239729451	1.29E-01	6.36E-01
ENSMUSG00000031467	Agpat5	0.251868584	1.30E-01	6.74E-01	0.197416286	1.29E-01	6.36E-01
ENSMUSG00000032011	Thy1	-1.010596276	1.30E-01	6.74E-01	-0.185018835	1.34E-01	6.44E-01
ENSMUSG00000024687	Osbp	0.214445494	1.30E-01	6.75E-01	0.178687098	1.30E-01	6.36E-01
ENSMUSG00000015806	Qdpr	0.275924756	1.30E-01	6.75E-01	0.207203086	1.30E-01	6.36E-01
ENSMUSG00000041189	Chrnb1	-0.553150282	1.30E-01	6.75E-01	-0.237097541	1.30E-01	6.37E-01
ENSMUSG00000104344	Gm38077	-1.246551509	1.30E-01	6.76E-01	-0.159166912	1.38E-01	6.52E-01
ENSMUSG00000035179	Ppp1r32	-6.313316677	1.30E-01	6.76E-01	-0.034151714	3.13E-01	NA
ENSMUSG00000051729	Gm5087	-6.313316677	1.30E-01	6.76E-01	-0.034151714	3.13E-01	NA
ENSMUSG00000065434	Mir7-1	-6.313316677	1.30E-01	6.76E-01	-0.034151714	3.13E-01	NA
ENSMUSG00000084422	Gm25108	-6.313316677	1.30E-01	6.76E-01	-0.034151714	3.13E-01	NA
ENSMUSG00000040339	Fam102b	-0.269438305	1.30E-01	6.76E-01	-0.204624736	1.30E-01	6.37E-01
ENSMUSG00000089824	Rbm12	0.23764088	1.30E-01	6.76E-01	0.190643096	1.30E-01	6.37E-01
ENSMUSG00000020105	Lrig3	-0.22264056	1.31E-01	6.76E-01	-0.18302417	1.30E-01	6.37E-01
ENSMUSG00000031529	Tnks	0.234249043	1.31E-01	6.76E-01	0.188970003	1.30E-01	6.37E-01
ENSMUSG00000001020	S100a4	-1.138810426	1.31E-01	6.76E-01	-0.170031088	1.37E-01	6.49E-01
ENSMUSG00000023832	Acat2	0.251391898	1.31E-01	6.76E-01	0.197025043	1.30E-01	6.37E-01
ENSMUSG00000052544	St6galnac3	0.234724776	1.31E-01	6.76E-01	0.189189434	1.30E-01	6.37E-01
ENSMUSG00000048371	Pdp2	0.303898824	1.31E-01	6.76E-01	0.216493594	1.30E-01	6.37E-01
ENSMUSG00000084403	Rps15a-ps8	-0.413247058	1.31E-01	6.76E-01	-0.236661591	1.30E-01	6.37E-01
ENSMUSG00000022094	Slc39a14	0.253906302	1.31E-01	6.76E-01	0.198053501	1.31E-01	6.38E-01
ENSMUSG00000028944	Prkag2	0.278492466	1.31E-01	6.76E-01	0.207933668	1.31E-01	6.38E-01
ENSMUSG00000024370	Cdc23	0.195746033	1.31E-01	6.77E-01	0.167600554	1.31E-01	6.39E-01
ENSMUSG00000040028	Elavl1	0.216002755	1.31E-01	6.78E-01	0.179324671	1.31E-01	6.39E-01
ENSMUSG00000050079	Rspry1	0.212106049	1.31E-01	6.78E-01	0.17716071	1.31E-01	6.39E-01
ENSMUSG00000046814	Gchfr	-0.51854369	1.31E-01	6.78E-01	-0.237951063	1.31E-01	6.39E-01
ENSMUSG00000062545	Tlr12	0.670073996	1.31E-01	6.78E-01	0.225579844	1.32E-01	6.41E-01
ENSMUSG00000030138	Bms1	0.198431066	1.31E-01	6.78E-01	0.169195779	1.31E-01	6.39E-01
ENSMUSG00000097164	Cep83os	-0.384273994	1.32E-01	6.78E-01	-0.233192547	1.31E-01	6.39E-01
ENSMUSG00000044229	Nxpe4	-0.36739421	1.32E-01	6.78E-01	-0.230709044	1.31E-01	6.39E-01
ENSMUSG00000022610	Mapk12	0.374305184	1.32E-01	6.78E-01	0.231739971	1.31E-01	6.39E-01
ENSMUSG00000048240	Gng7	-0.312916971	1.32E-01	6.78E-01	-0.218803575	1.32E-01	6.39E-01
ENSMUSG00000039457	Ppl	-0.357480839	1.32E-01	6.78E-01	-0.228963957	1.31E-01	6.39E-01
ENSMUSG00000008200	Fnbp4	-0.324309982	1.32E-01	6.78E-01	-0.221841948	1.31E-01	6.39E-01
ENSMUSG00000046761	Fam83h	-0.313307857	1.32E-01	6.78E-01	-0.218898485	1.32E-01	6.40E-01
ENSMUSG00000028961	Pgd	0.296332585	1.32E-01	6.78E-01	0.213845704	1.31E-01	6.39E-01
ENSMUSG00000018921	Pelp1	0.229646951	1.32E-01	6.78E-01	0.186433227	1.32E-01	6.40E-01
ENSMUSG00000060445	Sycp2	-6.243124621	1.32E-01	6.78E-01	-0.034538611	3.10E-01	NA
ENSMUSG00000062074	Wisp3	-6.243124621	1.32E-01	6.78E-01	-0.034538611	3.10E-01	NA
ENSMUSG00000071665	Foxr2	-6.243124621	1.32E-01	6.78E-01	-0.034538611	3.10E-01	NA
ENSMUSG00000078497	Gm13145	-6.243124621	1.32E-01	6.78E-01	-0.034538611	3.10E-01	NA
ENSMUSG00000083128	Gm12723	-6.243124621	1.32E-01	6.78E-01	-0.034538611	3.10E-01	NA
ENSMUSG00000092483	Gm20421	-6.243124621	1.32E-01	6.78E-01	-0.034538611	3.10E-01	NA
ENSMUSG00000097433	Gm26781	-6.243124621	1.32E-01	6.78E-01	-0.034538611	3.10E-01	NA
ENSMUSG00000103789	Gm10129	-6.243124621	1.32E-01	6.78E-01	-0.034538611	3.10E-01	NA
ENSMUSG00000106475	RP23-293K21.1	-6.243124621	1.32E-01	6.78E-01	-0.034538611	3.10E-01	NA
ENSMUSG00000055333	Fat2	-0.534804869	1.32E-01	6.78E-01	-0.237031932	1.32E-01	6.40E-01
ENSMUSG00000037071	Scd1	0.22476383	1.32E-01	6.78E-01	0.183913454	1.32E-01	6.40E-01
ENSMUSG00000030545	Pex11a	-0.382712394	1.32E-01	6.78E-01	-0.232831038	1.32E-01	6.40E-01
ENSMUSG00000029094	Afap1	-0.307359932	1.32E-01	6.78E-01	-0.217189773	1.32E-01	6.40E-01
ENSMUSG00000039740	Alg2	0.267673438	1.32E-01	6.78E-01	0.203553393	1.32E-01	6.40E-01
ENSMUSG00000024713	Pcsk5	-0.291525867	1.32E-01	6.78E-01	-0.212213414	1.32E-01	6.40E-01
ENSMUSG00000032066	Bco2	-1.2988965	1.32E-01	6.78E-01	-0.152695022	1.42E-01	6.59E-01
ENSMUSG00000027006	Dnajc10	0.223467116	1.32E-01	6.78E-01	0.183210618	1.32E-01	6.40E-01
ENSMUSG00000043807	Ly6g5b	-2.874471947	1.32E-01	6.78E-01	-0.073998413	1.92E-01	NA
ENSMUSG00000028330	Ncbp1	0.211332515	1.32E-01	6.79E-01	0.176604426	1.32E-01	6.40E-01
ENSMUSG00000089714	Gm16092	6.597479421	1.32E-01	6.79E-01	0.030871583	3.42E-01	NA
ENSMUSG00000064329	Scn1a	-0.617533131	1.32E-01	6.79E-01	-0.23041396	1.32E-01	6.41E-01
ENSMUSG00000049336	Tenm2	-0.584688272	1.32E-01	6.79E-01	-0.23331761	1.32E-01	6.41E-01
ENSMUSG00000022987	Zfp641	-1.120065157	1.32E-01	6.79E-01	-0.170384033	1.39E-01	6.54E-01
ENSMUSG00000042258	Isl1	0.357737539	1.33E-01	6.79E-01	0.22866613	1.32E-01	6.41E-01
ENSMUSG00000046721	Rpl14-ps1	0.301106467	1.33E-01	6.79E-01	0.21511329	1.32E-01	6.41E-01
ENSMUSG00000038305	Spats2l	-0.323271753	1.33E-01	6.80E-01	-0.221245476	1.32E-01	6.41E-01
ENSMUSG00000026365	Cfh	-0.793206029	1.33E-01	6.80E-01	-0.209658223	1.34E-01	6.45E-01
ENSMUSG00000015950	Ncf1	-0.572825875	1.33E-01	6.80E-01	-0.233835757	1.33E-01	6.42E-01
ENSMUSG00000029866	Kel	0.698804486	1.33E-01	6.80E-01	0.221203899	1.34E-01	6.44E-01
ENSMUSG00000049971	Glt1d1	-0.82386727	1.33E-01	6.80E-01	-0.205675906	1.34E-01	6.45E-01
ENSMUSG00000040327	Cul9	-0.291774328	1.33E-01	6.80E-01	-0.212007001	1.33E-01	6.42E-01
ENSMUSG00000024831	Ighmbp2	-0.27575501	1.33E-01	6.80E-01	-0.206391657	1.33E-01	6.42E-01
ENSMUSG00000037742	Eef1a1	0.295929263	1.33E-01	6.80E-01	0.213372453	1.33E-01	6.42E-01
ENSMUSG00000023902	Zscan10	-0.917568322	1.33E-01	6.81E-01	-0.193554922	1.36E-01	6.48E-01
ENSMUSG00000051456	Hspb3	-1.440574775	1.33E-01	6.81E-01	-0.139261447	1.47E-01	6.68E-01
ENSMUSG00000002068	Ccne1	0.21092864	1.34E-01	6.82E-01	0.176149955	1.33E-01	6.43E-01
ENSMUSG00000022902	Stfa2	6.132663145	1.34E-01	6.82E-01	0.035203124	3.11E-01	NA
ENSMUSG00000026455	Klhl12	0.229195685	1.34E-01	6.82E-01	0.185858673	1.34E-01	6.43E-01
ENSMUSG00000032352	Lrrc1	-0.275249842	1.34E-01	6.82E-01	-0.205932405	1.34E-01	6.44E-01
ENSMUSG00000012017	Scarf2	-0.223781985	1.34E-01	6.82E-01	-0.18304657	1.34E-01	6.44E-01
ENSMUSG00000042451	Mybph	-1.556898722	1.34E-01	6.82E-01	-0.128491796	1.53E-01	6.79E-01
ENSMUSG00000019278	Dpep1	0.705907317	1.34E-01	6.83E-01	0.219458237	1.35E-01	6.46E-01
ENSMUSG00000003849	Nqo1	0.319916686	1.34E-01	6.83E-01	0.219885094	1.34E-01	6.44E-01
ENSMUSG00000052187	Hbb-y	1.340269355	1.34E-01	6.83E-01	0.146354005	1.46E-01	6.67E-01
ENSMUSG00000097728	Gm26840	-0.76323157	1.34E-01	6.83E-01	-0.212405003	1.35E-01	6.46E-01
ENSMUSG00000106990	RP23-23C4.6	0.383095902	1.34E-01	6.83E-01	0.231788064	1.34E-01	6.44E-01
ENSMUSG00000006378	Gcat	0.272164767	1.34E-01	6.83E-01	0.204717063	1.34E-01	6.44E-01
ENSMUSG00000018554	Ybx2	-0.375588778	1.34E-01	6.83E-01	-0.230713479	1.34E-01	6.44E-01
ENSMUSG00000041959	S100a10	-0.258848392	1.34E-01	6.83E-01	-0.199375424	1.34E-01	6.45E-01
ENSMUSG00000040560	Wdr7	0.264379587	1.34E-01	6.83E-01	0.201615961	1.34E-01	6.45E-01
ENSMUSG00000055675	Kbtbd11	0.245853257	1.34E-01	6.83E-01	0.193692429	1.34E-01	6.45E-01
ENSMUSG00000030738	Eif3c	0.236901174	1.34E-01	6.83E-01	0.189521132	1.34E-01	6.45E-01
ENSMUSG00000075327	Zbtb2	0.26986235	1.35E-01	6.83E-01	0.203723621	1.34E-01	6.45E-01
ENSMUSG00000028273	Pdlim5	0.262325182	1.35E-01	6.83E-01	0.200737411	1.34E-01	6.45E-01
ENSMUSG00000031503	Col4a2	0.266389306	1.35E-01	6.83E-01	0.202382244	1.34E-01	6.45E-01
ENSMUSG00000079014	Serpina3i	-2.259788569	1.35E-01	6.83E-01	-0.092605639	1.72E-01	NA
ENSMUSG00000031849	Comp	-1.236829205	1.35E-01	6.83E-01	-0.156728102	1.44E-01	6.62E-01
ENSMUSG00000100362	Gm1833	0.912594669	1.35E-01	6.83E-01	0.193153709	1.38E-01	6.51E-01
ENSMUSG00000045251	Zfp688	-0.346226108	1.35E-01	6.84E-01	-0.225610991	1.34E-01	6.45E-01
ENSMUSG00000023033	Scn8a	-0.449654891	1.35E-01	6.84E-01	-0.23644601	1.34E-01	6.45E-01
ENSMUSG00000037686	Aspg	0.911924771	1.35E-01	6.84E-01	0.193026307	1.38E-01	6.52E-01
ENSMUSG00000025453	Nnt	0.268959142	1.35E-01	6.84E-01	0.203315556	1.35E-01	6.45E-01
ENSMUSG00000053963	6330403A02Rik	-0.79592496	1.35E-01	6.84E-01	-0.20762207	1.36E-01	6.49E-01
ENSMUSG00000002012	Pnck	-0.339422705	1.35E-01	6.84E-01	-0.22412989	1.35E-01	6.46E-01
ENSMUSG00000033768	Nrxn2	0.572576175	1.35E-01	6.84E-01	0.232377747	1.35E-01	6.46E-01
ENSMUSG00000020570	Sypl	0.241485557	1.35E-01	6.84E-01	0.191578516	1.35E-01	6.46E-01
ENSMUSG00000030533	Unc45a	0.266451308	1.35E-01	6.84E-01	0.202303327	1.35E-01	6.46E-01
ENSMUSG00000021572	Cep72	-0.343549689	1.35E-01	6.84E-01	-0.22491826	1.35E-01	6.46E-01
ENSMUSG00000021271	Zfp839	-0.341709788	1.35E-01	6.84E-01	-0.224519158	1.35E-01	6.46E-01
ENSMUSG00000030158	Clec12b	-3.602289133	1.35E-01	6.85E-01	-0.057770246	2.26E-01	NA
ENSMUSG00000048249	Crebrf	-0.367080532	1.36E-01	6.85E-01	-0.22890854	1.35E-01	6.47E-01
ENSMUSG00000084880	Tomm6os	-1.324172483	1.36E-01	6.85E-01	-0.148350846	1.45E-01	6.65E-01
ENSMUSG00000020876	Snx11	-0.27935992	1.36E-01	6.85E-01	-0.206976568	1.35E-01	6.47E-01
ENSMUSG00000069911	Fam196b	-0.386866457	1.36E-01	6.85E-01	-0.231498854	1.36E-01	6.47E-01
ENSMUSG00000075040	Zfp408	-0.373464399	1.36E-01	6.85E-01	-0.229789962	1.35E-01	6.47E-01
ENSMUSG00000103046	Gm37309	-1.788519096	1.36E-01	6.85E-01	-0.114204655	1.57E-01	NA
ENSMUSG00000067786	Nnat	0.251820434	1.36E-01	6.86E-01	0.196029464	1.36E-01	6.47E-01
ENSMUSG00000084183	Gm12009	0.328447087	1.36E-01	6.86E-01	0.221294909	1.36E-01	6.47E-01
ENSMUSG00000016526	Dyrk3	0.379977895	1.36E-01	6.86E-01	0.230487854	1.36E-01	6.47E-01
[truncated: 44,430 more rows]
