# Supplementary material for: Hotair Is Dispensible for Mouse Development
Source: PLoS Genet. 2016 Dec 15;12(12):e1006232. doi: 10.1371/journal.pgen.1006232 (PMC5157951; doi:10.1371/journal.pgen.1006232)
Supplement: S3 Dataset — Data are from the FL, HL, GT, T1, T2 and T3 and are provided in separate files. (TGZ) [file pgen.1006232.s013.tgz › S3_Dataset/README.txt]

This table presents the results of the differential expression analysis comparing WT and Del(Hotair) -/- individuals, for the 6 tissues in our dataset.
The analysis was done based on the numbers of uniquely mapped reads for each gene, using DESeq2.
Two tests were done: the likelihood ratio test (LRT) and the Wald test. For the analyses presented in the manuscript, we used the LRT results.
The p-values were corrected for multiple testing for all 6 tissues at once, hence the name JointFDR.
Gene annotations are derived from Ensembl 82.
Note that 4 additional monoexonic transcripts were added to the annotations:
Lnc1	chr15	102942870	102943820	1	AntiHotair (short form, SAHotair in the text and Figure 8)
Lnc2	chr15	102948000	102954200	1	AntiHotair (long form, LAHotair in the text and Figure 8)
Lnc3	chr15	102940886	102943820	-1	Ghost of Hotair (Ghostair)
Lnc4	chr15	102948010	102954200	-1	Potential alternative 5' region of Hotair, on the opposite strand from AntiHotair long form, not discussed in the text.
