# Supplementary material for: Hotair Is Dispensible for Mouse Development
Source: PLoS Genet. 2016 Dec 15;12(12):e1006232. doi: 10.1371/journal.pgen.1006232 (PMC5157951; doi:10.1371/journal.pgen.1006232)
Supplement: S3 Dataset — Data are from the FL, HL, GT, T1, T2 and T3 and are provided in separate files. (TGZ) [file pgen.1006232.s013.tgz › S3_Dataset/T1.txt]

GeneID	GeneName	log2FoldChange.LRT	pvalue.LRT	JointFDR.LRT	log2FoldChange.Wald	pvalue.Wald	JointFDR.Wald
ENSMUSG00000021268	Meg3	-2.250684685	3.40E-54	1.14E-49	-2.008180862	6.64E-58	2.07E-53
ENSMUSG00000034674	Tdg	4.229581036	6.75E-47	1.13E-42	2.817168209	5.26E-52	8.22E-48
ENSMUSG00000059751	Rps3a3	3.088926304	2.70E-40	3.01E-36	2.39924611	2.10E-46	2.46E-42
ENSMUSG00000078190	Dnm3os	-2.725351037	1.37E-34	1.25E-30	-2.112889589	9.07E-37	7.72E-33
ENSMUSG00000100801	Gm15459	1.064729058	2.20E-29	1.30E-25	1.010765495	5.60E-30	2.76E-26
ENSMUSG00000024330	Col11a2	-1.881665684	4.53E-25	1.82E-21	-1.578095152	2.40E-26	9.76E-23
ENSMUSG00000040533	Matn1	-6.007225383	9.51E-25	3.54E-21	-2.003379288	4.22E-23	1.32E-19
ENSMUSG00000082420	Gm6517	2.428750979	4.83E-23	1.56E-19	1.802845267	1.26E-24	4.55E-21
ENSMUSG00000097451	Rian	-1.189582752	8.44E-23	2.65E-19	-1.094231755	2.50E-23	8.66E-20
ENSMUSG00000045672	Col27a1	-1.790753406	3.42E-19	7.64E-16	-1.452210394	4.29E-20	1.09E-16
ENSMUSG00000030059	Tmf1	-1.41891734	3.78E-19	8.25E-16	-1.233778993	1.30E-19	2.84E-16
ENSMUSG00000074415	2610203C20Rik	-1.18121224	3.95E-19	8.44E-16	-1.069595385	1.67E-19	3.55E-16
ENSMUSG00000027570	Col9a3	-1.24859412	8.37E-18	1.62E-14	-1.109677793	2.91E-18	5.67E-15
ENSMUSG00000030761	Myo7a	2.019426645	1.01E-17	1.91E-14	1.524582677	1.47E-18	2.93E-15
ENSMUSG00000047686	Zcchc5	-1.793921583	1.87E-17	3.47E-14	-1.423507704	3.08E-18	5.89E-15
ENSMUSG00000008575	Nfib	-1.015377169	3.98E-17	7.14E-14	-0.933960137	2.06E-17	3.63E-14
ENSMUSG00000070729	Gm12966	-1.161321679	4.56E-17	8.03E-14	-1.042416172	2.02E-17	3.63E-14
ENSMUSG00000018474	Chd3	-0.749855016	3.10E-16	4.93E-13	-0.713615939	2.15E-16	3.30E-13
ENSMUSG00000067629	Syngap1	-1.353253587	5.42E-16	8.51E-13	-1.160772044	2.11E-16	3.29E-13
ENSMUSG00000021134	Srsf5	-1.183953208	4.52E-15	6.40E-12	-1.042085698	2.24E-15	3.04E-12
ENSMUSG00000021613	Hapln1	-1.17374017	5.41E-15	7.54E-12	-1.034575105	2.67E-15	3.53E-12
ENSMUSG00000003032	Klf4	-1.623680719	1.41E-14	1.86E-11	-1.284824314	4.83E-15	6.28E-12
ENSMUSG00000038708	Golga4	-0.865331487	2.03E-14	2.52E-11	-0.803385963	1.42E-14	1.69E-11
ENSMUSG00000028626	Col9a2	-0.920562278	3.46E-14	4.18E-11	-0.845683542	2.21E-14	2.52E-11
ENSMUSG00000028565	Nfia	-1.086997783	3.70E-14	4.42E-11	-0.967671127	2.09E-14	2.45E-11
ENSMUSG00000051747	Ttn	-1.34599719	4.31E-13	4.20E-10	-1.117971119	1.79E-13	1.71E-10
ENSMUSG00000027869	Hsd3b6	1.259331995	1.02E-12	9.40E-10	1.062117768	5.23E-13	4.66E-10
ENSMUSG00000000823	Znf512b	-0.897981403	1.45E-12	1.31E-09	-0.81874711	1.02E-12	8.64E-10
ENSMUSG00000092035	Peg10	-0.660801872	1.51E-12	1.36E-09	-0.627701636	1.22E-12	1.01E-09
ENSMUSG00000035569	Ankrd11	-0.722433366	1.86E-12	1.61E-09	-0.679306651	1.47E-12	1.17E-09
ENSMUSG00000016995	Matn4	-1.096234335	2.10E-12	1.77E-09	-0.95707432	1.24E-12	1.01E-09
ENSMUSG00000008496	Pou2f2	-1.571263322	4.11E-12	3.28E-09	-1.202624262	1.99E-12	1.57E-09
ENSMUSG00000083679	Gm12892	1.063097894	7.43E-12	5.65E-09	0.929394017	4.50E-12	3.34E-09
ENSMUSG00000026950	Neb	-1.188402429	1.29E-11	9.27E-09	-1.003717838	7.60E-12	5.16E-09
ENSMUSG00000028197	Col24a1	-1.287152147	2.26E-11	1.55E-08	-1.05357486	1.36E-11	8.83E-09
ENSMUSG00000039103	Nexn	-1.375910033	3.56E-11	2.40E-08	-1.094640588	1.89E-11	1.20E-08
ENSMUSG00000073940	Hbb-bt	1.769814012	3.60E-11	2.41E-08	1.247545014	1.27E-11	8.34E-09
ENSMUSG00000022025	Lect1	-1.548399739	3.70E-11	2.46E-08	-1.170113712	1.60E-11	1.03E-08
ENSMUSG00000097195	Snhg5	-1.63563941	4.20E-11	2.76E-08	-1.197940584	1.98E-11	1.25E-08
ENSMUSG00000038738	Shank1	-1.052467503	5.95E-11	3.85E-08	-0.910915114	4.19E-11	2.56E-08
ENSMUSG00000073647	Gm10557	-1.045772203	8.60E-11	5.43E-08	-0.904725751	6.00E-11	3.57E-08
ENSMUSG00000013236	Ptprs	-0.621132369	1.23E-10	7.47E-08	-0.588000166	1.05E-10	6.06E-08
ENSMUSG00000029819	Npy	-1.733960883	1.26E-10	7.63E-08	-1.210849912	6.03E-11	3.57E-08
ENSMUSG00000031891	Hsd11b2	0.893399587	1.45E-10	8.54E-08	0.799758793	1.15E-10	6.46E-08
ENSMUSG00000028645	Slc2a1	0.700312022	2.13E-10	1.21E-07	0.652405929	1.78E-10	9.40E-08
ENSMUSG00000053877	Srcap	-0.627918045	2.31E-10	1.29E-07	-0.592729524	2.00E-10	1.03E-07
ENSMUSG00000070348	Ccnd1	0.702767461	3.33E-10	1.74E-07	0.65342021	2.75E-10	1.36E-07
ENSMUSG00000032294	Pkm	0.57533124	3.81E-10	1.96E-07	0.547360424	3.34E-10	1.62E-07
ENSMUSG00000097392	D930016D06Rik	-1.98146059	4.07E-10	2.09E-07	-1.238234961	2.12E-10	1.08E-07
ENSMUSG00000020776	Fbf1	-0.707597953	4.45E-10	2.27E-07	-0.656504439	3.80E-10	1.80E-07
ENSMUSG00000061848	Gm5805	0.622672592	6.06E-10	2.98E-07	0.586745995	5.26E-10	2.43E-07
ENSMUSG00000026864	Hspa5	0.557368016	9.39E-10	4.51E-07	0.530707514	8.36E-10	3.71E-07
ENSMUSG00000104913	RP24-324L19.3	0.573501963	1.02E-09	4.85E-07	0.544419668	9.09E-10	4.02E-07
ENSMUSG00000098912	1500004A13Rik	-1.235884045	1.04E-09	4.89E-07	-0.99225323	6.90E-10	3.14E-07
ENSMUSG00000098009	Gm5597	2.233519522	1.05E-09	4.95E-07	1.24285519	5.77E-10	2.63E-07
ENSMUSG00000004085	Zak	-1.044948103	1.35E-09	6.11E-07	-0.886108791	1.05E-09	4.58E-07
ENSMUSG00000029657	Hsph1	0.767258693	2.00E-09	8.71E-07	0.698382063	1.63E-09	6.76E-07
ENSMUSG00000023004	Tuba1b	0.590384536	2.08E-09	9.00E-07	0.557612521	1.84E-09	7.44E-07
ENSMUSG00000024937	Ehbp1l1	-1.063448288	2.52E-09	1.05E-06	-0.89290058	1.83E-09	7.40E-07
ENSMUSG00000078247	Airn	-1.464652176	3.27E-09	1.30E-06	-1.071318487	2.11E-09	8.29E-07
ENSMUSG00000061911	Myt1l	-1.033896909	3.33E-09	1.32E-06	-0.873370619	2.53E-09	9.60E-07
ENSMUSG00000105879	RP24-291E8.2	0.603907652	3.51E-09	1.39E-06	0.567957959	3.13E-09	1.16E-06
ENSMUSG00000005483	Dnajb1	0.65653072	3.54E-09	1.39E-06	0.610838753	3.12E-09	1.16E-06
ENSMUSG00000090077	Lime1	-1.80886312	3.74E-09	1.47E-06	-1.157339825	2.19E-09	8.58E-07
ENSMUSG00000037742	Eef1a1	0.542180423	4.83E-09	1.83E-06	0.515391282	4.36E-09	1.54E-06
ENSMUSG00000032087	Dscaml1	-1.73194684	5.21E-09	1.97E-06	-1.136593334	2.96E-09	1.11E-06
ENSMUSG00000049353	Rd3	-1.970915806	5.31E-09	1.99E-06	-1.17212763	3.15E-09	1.16E-06
ENSMUSG00000029714	Gigyf1	-0.909340246	5.78E-09	2.13E-06	-0.792711971	4.71E-09	1.65E-06
ENSMUSG00000041859	Mcm3	0.594654146	5.89E-09	2.16E-06	0.55930858	5.26E-09	1.78E-06
ENSMUSG00000082536	Gm13456	0.521538592	6.61E-09	2.33E-06	0.497183022	6.02E-09	1.97E-06
ENSMUSG00000046169	Adamts6	-1.638822617	7.35E-09	2.56E-06	-1.108167491	4.34E-09	1.54E-06
ENSMUSG00000048154	Kmt2d	-0.832125827	8.51E-09	2.92E-06	-0.739109075	6.95E-09	2.21E-06
ENSMUSG00000030978	Rrm1	0.657399633	8.74E-09	2.99E-06	0.609328376	7.60E-09	2.38E-06
ENSMUSG00000055897	Ppp4r1l-ps	-0.969944445	9.41E-09	3.19E-06	-0.827576858	7.51E-09	2.36E-06
ENSMUSG00000009246	Trpm5	-2.218158705	1.08E-08	3.59E-06	-1.176608264	5.50E-09	1.84E-06
ENSMUSG00000029838	Ptn	-0.642496028	1.11E-08	3.68E-06	-0.596855622	9.74E-09	2.94E-06
ENSMUSG00000081999	Gm13461	0.613498199	1.12E-08	3.70E-06	0.573459227	9.98E-09	3.00E-06
ENSMUSG00000030409	Dmpk	-1.205339653	1.12E-08	3.70E-06	-0.950715822	8.28E-09	2.56E-06
ENSMUSG00000062329	Cytl1	-2.12976739	1.14E-08	3.75E-06	-1.165117599	6.76E-09	2.19E-06
ENSMUSG00000038241	Cep250	-0.894474049	1.16E-08	3.78E-06	-0.779121585	9.38E-09	2.85E-06
ENSMUSG00000038872	Zfhx3	-0.862099522	1.16E-08	3.78E-06	-0.757942447	9.33E-09	2.85E-06
ENSMUSG00000019146	Cacng2	-1.654556068	1.20E-08	3.88E-06	-1.100819199	7.30E-09	2.30E-06
ENSMUSG00000002870	Mcm2	0.560725659	1.53E-08	4.83E-06	0.529238062	1.39E-08	4.04E-06
ENSMUSG00000062270	Morf4l1	-0.906211169	1.56E-08	4.89E-06	-0.784628571	1.29E-08	3.80E-06
ENSMUSG00000076435	Acsf2	0.937861768	1.83E-08	5.64E-06	0.803287853	1.52E-08	4.41E-06
ENSMUSG00000042156	Dzip1	-0.65185542	1.89E-08	5.78E-06	-0.602801673	1.69E-08	4.77E-06
ENSMUSG00000101878	Gm8203	0.551460816	1.95E-08	5.95E-06	0.52103237	1.78E-08	4.98E-06
ENSMUSG00000093674	Rpl41	0.538952756	1.96E-08	5.96E-06	0.510463573	1.79E-08	5.01E-06
ENSMUSG00000016319	Slc25a5	0.613185548	2.21E-08	6.56E-06	0.571641	1.97E-08	5.44E-06
ENSMUSG00000024529	Lox	-0.924866123	2.36E-08	6.97E-06	-0.79404383	1.84E-08	5.10E-06
ENSMUSG00000019841	Rev3l	-0.699156658	2.63E-08	7.58E-06	-0.638265463	2.29E-08	6.12E-06
ENSMUSG00000085385	Snhg17	-1.428689648	2.69E-08	7.71E-06	-1.024107147	1.80E-08	5.02E-06
ENSMUSG00000030654	Arl6ip1	0.610436889	2.73E-08	7.80E-06	0.568909652	2.45E-08	6.46E-06
ENSMUSG00000020484	Xbp1	0.601282973	2.92E-08	8.26E-06	0.561337303	2.64E-08	6.90E-06
ENSMUSG00000063696	Gm8730	0.562049635	3.31E-08	9.30E-06	0.528884086	3.02E-08	7.74E-06
ENSMUSG00000001911	Nfix	-1.258584453	3.60E-08	9.92E-06	-0.960587086	2.34E-08	6.24E-06
ENSMUSG00000024899	Papss2	-0.910129057	4.25E-08	1.13E-05	-0.780394022	3.51E-08	8.63E-06
ENSMUSG00000093798	Gm8355	0.683624396	4.91E-08	1.26E-05	0.624267982	4.43E-08	1.06E-05
ENSMUSG00000027868	Tbx15	-0.905746118	5.69E-08	1.42E-05	-0.775794008	4.62E-08	1.09E-05
ENSMUSG00000025161	Slc16a3	0.951229137	5.91E-08	1.47E-05	0.802838288	4.67E-08	1.11E-05
ENSMUSG00000039153	Runx2	-1.500807713	6.03E-08	1.50E-05	-1.030816392	3.76E-08	9.14E-06
ENSMUSG00000040761	Spen	-0.641480574	6.16E-08	1.52E-05	-0.591258884	5.53E-08	1.28E-05
ENSMUSG00000027966	Col11a1	-0.654388153	6.26E-08	1.54E-05	-0.601245343	5.53E-08	1.28E-05
ENSMUSG00000036334	Igsf10	-0.780204442	6.44E-08	1.59E-05	-0.693136179	5.48E-08	1.27E-05
ENSMUSG00000067161	Gm5560	0.625879961	6.88E-08	1.67E-05	0.578707174	6.26E-08	1.42E-05
ENSMUSG00000021390	Ogn	-1.105086029	6.92E-08	1.68E-05	-0.883485262	5.01E-08	1.17E-05
ENSMUSG00000057110	Cntrl	-0.802793871	7.32E-08	1.76E-05	-0.707768315	6.27E-08	1.42E-05
ENSMUSG00000024608	Rps14	0.575083273	8.07E-08	1.92E-05	0.537682672	7.36E-08	1.65E-05
ENSMUSG00000020482	Ccdc117	0.683113717	8.79E-08	2.08E-05	0.621788132	7.89E-08	1.75E-05
ENSMUSG00000034437	Gm9761	0.547273494	9.03E-08	2.11E-05	0.514577883	8.37E-08	1.83E-05
ENSMUSG00000000031	H19	-0.666545983	1.06E-07	2.41E-05	-0.608756698	9.30E-08	1.99E-05
ENSMUSG00000005410	Mcm5	0.51535163	1.06E-07	2.42E-05	0.48756679	9.90E-08	2.10E-05
ENSMUSG00000032332	Col12a1	-0.577504337	1.18E-07	2.66E-05	-0.538729835	1.08E-07	2.27E-05
ENSMUSG00000013033	Adgrl1	-0.548331485	1.27E-07	2.85E-05	-0.514729683	1.17E-07	2.43E-05
ENSMUSG00000097391	Mirg	-1.444573642	1.61E-07	3.48E-05	-0.991809013	1.17E-07	2.43E-05
ENSMUSG00000067274	Rplp0	0.516554938	1.67E-07	3.59E-05	0.487747064	1.55E-07	3.07E-05
ENSMUSG00000040943	Tet2	-1.106877629	1.68E-07	3.60E-05	-0.872750272	1.28E-07	2.60E-05
ENSMUSG00000035258	Abi3bp	-1.301933391	1.78E-07	3.76E-05	-0.947941577	1.33E-07	2.70E-05
ENSMUSG00000008683	Rps15a	0.598684453	1.85E-07	3.89E-05	0.55440974	1.70E-07	3.31E-05
ENSMUSG00000033732	Sf3b3	0.575859269	1.89E-07	3.93E-05	0.536200122	1.73E-07	3.35E-05
ENSMUSG00000039834	Zfp335	-0.750739196	1.94E-07	4.03E-05	-0.666789805	1.74E-07	3.37E-05
ENSMUSG00000030744	Rps3	0.514366664	2.49E-07	5.02E-05	0.485128202	2.32E-07	4.27E-05
ENSMUSG00000020941	Map3k14	-1.802416909	2.53E-07	5.07E-05	-1.043476461	1.67E-07	3.27E-05
ENSMUSG00000038070	Cntln	-0.711228443	2.73E-07	5.42E-05	-0.637390703	2.47E-07	4.52E-05
ENSMUSG00000079065	BC005561	-2.01263971	2.93E-07	5.73E-05	-1.052144659	1.92E-07	3.66E-05
ENSMUSG00000033705	Stard9	-0.933038648	3.31E-07	6.38E-05	-0.776613273	2.79E-07	5.02E-05
ENSMUSG00000029430	Ran	0.522588729	3.35E-07	6.43E-05	0.491350258	3.13E-07	5.57E-05
ENSMUSG00000039741	Bahcc1	-0.644407287	3.60E-07	6.77E-05	-0.587433699	3.26E-07	5.73E-05
ENSMUSG00000097906	Gm9625	0.499151912	3.75E-07	6.97E-05	0.47155129	3.53E-07	6.11E-05
ENSMUSG00000032525	Nktr	-0.730231233	4.32E-07	7.81E-05	-0.648471971	3.82E-07	6.50E-05
ENSMUSG00000038765	Lmx1b	-1.132004823	4.64E-07	8.34E-05	-0.86941173	3.55E-07	6.11E-05
ENSMUSG00000042406	Atf4	-0.686618469	4.86E-07	8.70E-05	-0.617178035	4.34E-07	7.18E-05
ENSMUSG00000097767	Miat	-1.342694924	4.88E-07	8.71E-05	-0.943529795	3.32E-07	5.81E-05
ENSMUSG00000086596	Susd5	-1.199698481	5.13E-07	9.05E-05	-0.894688987	3.79E-07	6.48E-05
ENSMUSG00000040690	Col16a1	-1.252441856	5.20E-07	9.15E-05	-0.913894219	3.66E-07	6.27E-05
ENSMUSG00000025375	Aatk	-0.817734081	5.24E-07	9.18E-05	-0.704461064	4.70E-07	7.67E-05
ENSMUSG00000069011	Gm10254	0.537675968	5.50E-07	9.53E-05	0.502546692	5.18E-07	8.32E-05
ENSMUSG00000079560	Hoxa3	-0.990445148	5.55E-07	9.59E-05	-0.801024995	4.75E-07	7.74E-05
ENSMUSG00000062866	Phactr2	-0.607011728	5.66E-07	9.75E-05	-0.557307138	5.23E-07	8.37E-05
ENSMUSG00000025422	Agap2	-0.748081563	5.76E-07	9.89E-05	-0.658774201	5.23E-07	8.37E-05
ENSMUSG00000031461	Myom2	-1.382423638	6.40E-07	1.08E-04	-0.948009954	4.41E-07	7.27E-05
ENSMUSG00000036510	Cdh8	-0.788290703	7.06E-07	1.18E-04	-0.683717241	6.39E-07	9.94E-05
ENSMUSG00000049932	H2afx	0.631917953	7.36E-07	1.22E-04	0.575259763	6.69E-07	1.04E-04
ENSMUSG00000038253	Hoxa5	-0.997205975	8.81E-07	1.42E-04	-0.799127191	7.37E-07	1.13E-04
ENSMUSG00000029246	Ppat	0.595773576	9.34E-07	1.49E-04	0.546878363	8.73E-07	1.30E-04
ENSMUSG00000063904	Dpp3	0.496466603	9.42E-07	1.50E-04	0.467404413	8.90E-07	1.32E-04
ENSMUSG00000022521	Crebbp	-0.760674502	9.54E-07	1.52E-04	-0.664131048	8.39E-07	1.26E-04
ENSMUSG00000022962	Gart	0.511462338	9.75E-07	1.54E-04	0.479721819	9.21E-07	1.36E-04
ENSMUSG00000029247	Paics	0.478164359	1.04E-06	1.63E-04	0.451885458	9.87E-07	1.44E-04
ENSMUSG00000075040	Zfp408	-0.751627816	1.08E-06	1.69E-04	-0.657104665	9.85E-07	1.43E-04
ENSMUSG00000004880	Lbr	0.552636571	1.11E-06	1.72E-04	0.512653695	1.04E-06	1.49E-04
ENSMUSG00000032024	Clmp	-0.547849779	1.12E-06	1.73E-04	-0.508814735	1.05E-06	1.50E-04
ENSMUSG00000028820	Sfpq	0.532382822	1.13E-06	1.74E-04	0.496406293	1.05E-06	1.51E-04
ENSMUSG00000091549	Gm6548	0.480872409	1.14E-06	1.75E-04	0.453984935	1.08E-06	1.53E-04
ENSMUSG00000027496	Aurka	0.542890713	1.15E-06	1.77E-04	0.504756581	1.09E-06	1.54E-04
ENSMUSG00000025036	Sfxn2	-1.23687906	1.17E-06	1.79E-04	-0.890144352	9.36E-07	1.38E-04
ENSMUSG00000044730	9930104L06Rik	-0.994578995	1.17E-06	1.80E-04	-0.793733704	1.01E-06	1.46E-04
ENSMUSG00000057841	Rpl32	0.503347308	1.19E-06	1.81E-04	0.472582939	1.12E-06	1.58E-04
ENSMUSG00000037984	Neurod6	-2.008073381	1.26E-06	1.89E-04	-0.994517387	9.11E-07	1.35E-04
ENSMUSG00000022419	Deptor	-0.948755186	1.27E-06	1.91E-04	-0.770105567	1.12E-06	1.58E-04
ENSMUSG00000055027	Smyd1	-0.824862772	1.46E-06	2.16E-04	-0.701016271	1.26E-06	1.75E-04
ENSMUSG00000018401	Mtmr4	0.692785048	1.54E-06	2.25E-04	0.615563378	1.38E-06	1.89E-04
ENSMUSG00000027763	Mbnl1	-0.6597825	1.57E-06	2.30E-04	-0.592045169	1.46E-06	1.98E-04
ENSMUSG00000038437	Mllt6	-0.631505079	1.60E-06	2.33E-04	-0.571573356	1.47E-06	2.00E-04
ENSMUSG00000079104	Prps1l3	0.561788839	1.64E-06	2.37E-04	0.518603242	1.54E-06	2.08E-04
ENSMUSG00000026113	Inpp4a	-0.954001033	1.64E-06	2.37E-04	-0.77046597	1.37E-06	1.88E-04
ENSMUSG00000030592	Ryr1	-0.858647651	1.70E-06	2.44E-04	-0.718760813	1.52E-06	2.05E-04
ENSMUSG00000026821	Ralgds	-0.493636493	1.84E-06	2.62E-04	-0.463524541	1.75E-06	2.31E-04
ENSMUSG00000030319	Cand2	0.649956801	1.96E-06	2.78E-04	0.584042727	1.79E-06	2.36E-04
ENSMUSG00000042589	Cux2	-0.635454908	1.98E-06	2.79E-04	-0.573405068	1.85E-06	2.43E-04
ENSMUSG00000044349	Snhg11	-2.259338079	1.98E-06	2.79E-04	-0.960555708	1.86E-06	2.43E-04
ENSMUSG00000046982	Tshz1	-0.549823537	2.00E-06	2.82E-04	-0.508577419	1.88E-06	2.46E-04
ENSMUSG00000078671	Chd2	-0.584633615	2.06E-06	2.88E-04	-0.535440748	1.92E-06	2.50E-04
ENSMUSG00000028961	Pgd	0.474256345	2.32E-06	3.19E-04	0.44691239	2.22E-06	2.84E-04
ENSMUSG00000045179	Sox3	1.408637409	2.32E-06	3.19E-04	0.921277903	1.68E-06	2.24E-04
ENSMUSG00000060019	Gm10073	0.460684009	2.33E-06	3.20E-04	0.435529461	2.23E-06	2.85E-04
ENSMUSG00000029004	Kmt2e	-0.511182903	2.38E-06	3.25E-04	-0.477212822	2.25E-06	2.86E-04
ENSMUSG00000025404	R3hdm2	-0.541884351	2.39E-06	3.26E-04	-0.501747167	2.25E-06	2.86E-04
ENSMUSG00000047907	Tshz2	-0.798755225	2.48E-06	3.36E-04	-0.680794601	2.16E-06	2.78E-04
ENSMUSG00000030607	Acan	-0.859191647	2.71E-06	3.62E-04	-0.714638648	2.38E-06	2.98E-04
ENSMUSG00000078812	Eif5a	0.428408722	2.98E-06	3.94E-04	0.407602353	2.87E-06	3.51E-04
ENSMUSG00000000628	Hk2	0.704992226	3.03E-06	3.99E-04	0.619574011	2.77E-06	3.43E-04
ENSMUSG00000059974	Ntm	-0.770936148	3.11E-06	4.08E-04	-0.66169968	2.79E-06	3.44E-04
ENSMUSG00000051331	Cacna1c	-0.714069918	3.15E-06	4.12E-04	-0.625193885	2.91E-06	3.54E-04
ENSMUSG00000020024	Cep83	-0.764554728	3.17E-06	4.12E-04	-0.657472743	2.88E-06	3.51E-04
ENSMUSG00000027342	Pcna	0.562311224	3.43E-06	4.37E-04	0.516401809	3.24E-06	3.85E-04
ENSMUSG00000041598	Cdc42ep4	0.521984565	3.47E-06	4.42E-04	0.484802669	3.28E-06	3.88E-04
ENSMUSG00000041852	Tcf20	-0.509830707	3.49E-06	4.43E-04	-0.475035278	3.32E-06	3.91E-04
ENSMUSG00000026458	Ppfia4	-0.891434609	3.52E-06	4.45E-04	-0.729035815	3.07E-06	3.70E-04
ENSMUSG00000022197	Pdzd2	-0.883995064	3.64E-06	4.58E-04	-0.724843229	3.16E-06	3.77E-04
ENSMUSG00000053398	Phgdh	0.553136983	3.70E-06	4.62E-04	0.509027619	3.51E-06	4.06E-04
ENSMUSG00000021366	Hivep1	-0.654595487	3.73E-06	4.65E-04	-0.583860192	3.43E-06	4.00E-04
ENSMUSG00000031073	Fgf15	1.02390662	3.75E-06	4.67E-04	0.791300073	3.09E-06	3.71E-04
ENSMUSG00000047793	Sned1	-0.903580126	3.88E-06	4.81E-04	-0.734237731	3.35E-06	3.93E-04
ENSMUSG00000025577	Cbx2	0.483683442	4.10E-06	5.03E-04	0.453355734	3.91E-06	4.45E-04
ENSMUSG00000048904	Neurog1	0.995441616	4.15E-06	5.07E-04	0.777081801	3.51E-06	4.06E-04
ENSMUSG00000015134	Aldh1a3	-1.152627515	4.17E-06	5.09E-04	-0.836842727	3.45E-06	4.02E-04
ENSMUSG00000024742	Fen1	0.514322891	4.26E-06	5.19E-04	0.478037156	4.07E-06	4.58E-04
ENSMUSG00000078249	Hmga1-rs1	0.764177311	4.46E-06	5.37E-04	0.654705537	3.96E-06	4.48E-04
ENSMUSG00000051220	Ercc6l	0.651369646	4.52E-06	5.43E-04	0.580496395	4.19E-06	4.67E-04
ENSMUSG00000041362	Shtn1	-0.930828456	4.58E-06	5.49E-04	-0.745008872	4.08E-06	4.59E-04
ENSMUSG00000022769	Sdf2l1	0.817672299	4.63E-06	5.53E-04	0.685798911	4.14E-06	4.63E-04
ENSMUSG00000073557	Ppp1r12b	-0.679771216	4.67E-06	5.57E-04	-0.599653131	4.37E-06	4.84E-04
ENSMUSG00000062070	Pgk1	0.617673954	5.10E-06	6.01E-04	0.555883825	4.81E-06	5.26E-04
ENSMUSG00000032503	Arpp21	-1.004406214	5.21E-06	6.12E-04	-0.777372727	4.38E-06	4.84E-04
ENSMUSG00000037169	Mycn	0.597409087	5.45E-06	6.37E-04	0.540847726	5.11E-06	5.55E-04
ENSMUSG00000013419	Zfp651	-0.579022047	5.93E-06	6.85E-04	-0.526784321	5.63E-06	6.04E-04
ENSMUSG00000020866	Cacna1g	-0.514171648	5.93E-06	6.85E-04	-0.476893385	5.64E-06	6.04E-04
ENSMUSG00000001416	Cct3	0.412316612	6.11E-06	7.02E-04	0.392506238	5.90E-06	6.27E-04
ENSMUSG00000020372	Gnb2l1	0.470990829	6.14E-06	7.03E-04	0.441905653	5.86E-06	6.25E-04
ENSMUSG00000028031	Dkk2	-0.551151732	6.38E-06	7.25E-04	-0.505423851	6.08E-06	6.44E-04
ENSMUSG00000059981	Taok2	-0.465039886	6.42E-06	7.28E-04	-0.436868655	6.17E-06	6.51E-04
ENSMUSG00000020869	Lrrc59	0.441081581	6.63E-06	7.46E-04	0.41682906	6.38E-06	6.69E-04
ENSMUSG00000072082	Ccnf	0.476761418	6.74E-06	7.58E-04	0.446372243	6.48E-06	6.78E-04
ENSMUSG00000032575	Manf	0.46072696	7.10E-06	7.92E-04	0.433055492	6.83E-06	7.06E-04
ENSMUSG00000006763	Saal1	0.569739121	7.22E-06	8.02E-04	0.518998699	6.86E-06	7.08E-04
ENSMUSG00000078134	Gm12355	0.528345493	7.31E-06	8.08E-04	0.487322105	6.96E-06	7.16E-04
ENSMUSG00000031827	Cotl1	0.470570749	7.42E-06	8.17E-04	0.441062957	7.10E-06	7.27E-04
ENSMUSG00000028634	Hivep3	-1.330562269	7.42E-06	8.17E-04	-0.870786973	5.88E-06	6.26E-04
ENSMUSG00000020929	Eftud2	0.467754838	7.68E-06	8.41E-04	0.438659782	7.36E-06	7.48E-04
ENSMUSG00000019971	Cep290	-0.893239747	7.76E-06	8.48E-04	-0.719775495	6.90E-06	7.10E-04
ENSMUSG00000033039	Micall1	-0.576429223	8.09E-06	8.80E-04	-0.523492746	7.63E-06	7.72E-04
ENSMUSG00000053199	Arhgap20	-0.578507846	8.27E-06	8.95E-04	-0.524904733	7.85E-06	7.90E-04
ENSMUSG00000029071	Dvl1	-0.64453906	8.53E-06	9.15E-04	-0.571854367	8.03E-06	8.01E-04
ENSMUSG00000030357	Fkbp4	0.433585913	8.60E-06	9.18E-04	0.409957252	8.28E-06	8.19E-04
ENSMUSG00000037876	Jmjd1c	-0.580845351	8.78E-06	9.31E-04	-0.526391419	8.26E-06	8.18E-04
ENSMUSG00000043219	Hoxa6	-1.302249032	8.85E-06	9.34E-04	-0.858010881	7.42E-06	7.54E-04
ENSMUSG00000005370	Msh6	0.474784316	8.87E-06	9.36E-04	0.444015609	8.51E-06	8.35E-04
ENSMUSG00000029372	Ppbp	1.247709097	9.15E-06	9.60E-04	0.845326724	7.75E-06	7.81E-04
ENSMUSG00000069682	Gm10275	0.461305768	9.40E-06	9.82E-04	0.432834816	9.01E-06	8.75E-04
ENSMUSG00000025241	Fyco1	-0.716653278	9.42E-06	9.82E-04	-0.618626733	8.72E-06	8.54E-04
ENSMUSG00000034163	Zfc3h1	-0.617444108	9.48E-06	9.86E-04	-0.552335267	8.97E-06	8.72E-04
ENSMUSG00000002129	Sf3a1	0.458066631	9.70E-06	1.01E-03	0.430082533	9.32E-06	9.00E-04
ENSMUSG00000009739	Pou6f1	-0.721562897	9.71E-06	1.01E-03	-0.621506191	8.96E-06	8.71E-04
ENSMUSG00000005566	Trim28	0.399432798	9.99E-06	1.03E-03	0.380536076	9.68E-06	9.26E-04
ENSMUSG00000051515	Fam181b	0.740643895	1.02E-05	1.05E-03	0.632853908	9.39E-06	9.05E-04
ENSMUSG00000097545	Mir124a-1hg	-2.270508048	1.06E-05	1.08E-03	-0.873602096	1.15E-05	1.06E-03
ENSMUSG00000036752	Tubb4b	0.447899405	1.07E-05	1.09E-03	0.42141758	1.03E-05	9.75E-04
ENSMUSG00000025428	Atp5a1	0.405168214	1.09E-05	1.11E-03	0.385309189	1.06E-05	9.95E-04
ENSMUSG00000089661	Mia	-1.542459788	1.14E-05	1.15E-03	-0.886151757	9.25E-06	8.95E-04
ENSMUSG00000031543	Ank1	-0.681461865	1.16E-05	1.16E-03	-0.594499676	1.08E-05	1.01E-03
ENSMUSG00000080776	Gm12174	0.421369495	1.16E-05	1.16E-03	0.398991785	1.13E-05	1.04E-03
ENSMUSG00000074794	Arrdc3	-0.498731683	1.21E-05	1.20E-03	-0.462286042	1.16E-05	1.07E-03
ENSMUSG00000020089	Ppa1	0.466335524	1.22E-05	1.20E-03	0.436242239	1.17E-05	1.08E-03
ENSMUSG00000024740	Ddb1	0.427437236	1.25E-05	1.23E-03	0.403967606	1.20E-05	1.10E-03
ENSMUSG00000061462	Obscn	-1.062294143	1.25E-05	1.23E-03	-0.783287424	1.08E-05	1.01E-03
ENSMUSG00000086583	Gm15500	0.41391258	1.29E-05	1.26E-03	0.392455848	1.25E-05	1.13E-03
ENSMUSG00000002718	Cse1l	0.486793159	1.29E-05	1.26E-03	0.452590838	1.24E-05	1.12E-03
ENSMUSG00000074652	Myh7b	-1.467682623	1.34E-05	1.29E-03	-0.873197464	1.08E-05	1.01E-03
ENSMUSG00000029191	Rfc1	-0.44954614	1.35E-05	1.31E-03	-0.422182175	1.31E-05	1.18E-03
ENSMUSG00000069806	Cacng7	-0.67677018	1.38E-05	1.33E-03	-0.590223923	1.28E-05	1.15E-03
ENSMUSG00000051639	Gm5812	0.490416908	1.45E-05	1.38E-03	0.45510456	1.39E-05	1.23E-03
ENSMUSG00000035227	Spcs2	0.445200924	1.45E-05	1.38E-03	0.418423548	1.40E-05	1.24E-03
ENSMUSG00000027522	Stx16	-0.559658908	1.47E-05	1.40E-03	-0.508205383	1.41E-05	1.24E-03
ENSMUSG00000063445	Nmral1	0.472794144	1.50E-05	1.42E-03	0.440875995	1.44E-05	1.27E-03
ENSMUSG00000026355	Mcm6	0.409973967	1.51E-05	1.42E-03	0.388786444	1.46E-05	1.27E-03
ENSMUSG00000026207	Speg	-0.787111165	1.52E-05	1.42E-03	-0.655942187	1.38E-05	1.22E-03
ENSMUSG00000040712	Camta2	-0.711223776	1.52E-05	1.43E-03	-0.611069775	1.43E-05	1.26E-03
ENSMUSG00000024240	Epc1	-0.538846137	1.53E-05	1.43E-03	-0.49246356	1.46E-05	1.27E-03
ENSMUSG00000085396	Firre	-1.418271902	1.59E-05	1.48E-03	-0.859327772	1.34E-05	1.20E-03
ENSMUSG00000063229	Ldha	0.55206338	1.62E-05	1.50E-03	0.502201327	1.53E-05	1.32E-03
ENSMUSG00000035545	Leng8	-0.536277393	1.62E-05	1.50E-03	-0.490240743	1.56E-05	1.34E-03
ENSMUSG00000056174	Col8a2	-0.453617185	1.63E-05	1.50E-03	-0.425043114	1.57E-05	1.34E-03
ENSMUSG00000028845	Tekt2	-1.774455159	1.67E-05	1.54E-03	-0.879337856	1.42E-05	1.25E-03
ENSMUSG00000006378	Gcat	0.600848035	1.77E-05	1.62E-03	0.537058299	1.68E-05	1.43E-03
ENSMUSG00000024076	Vit	1.306236136	1.77E-05	1.62E-03	0.84025148	1.45E-05	1.27E-03
ENSMUSG00000014769	Psmb1	0.41582986	1.79E-05	1.62E-03	0.393383525	1.73E-05	1.46E-03
ENSMUSG00000060913	Trim55	-0.952175999	1.79E-05	1.63E-03	-0.734254423	1.57E-05	1.34E-03
ENSMUSG00000048087	Gm4737	0.690615176	1.84E-05	1.66E-03	0.596862892	1.69E-05	1.43E-03
ENSMUSG00000022382	Wnt7b	0.823989545	1.86E-05	1.67E-03	0.673713882	1.65E-05	1.40E-03
ENSMUSG00000050299	Gm9843	0.402651992	1.87E-05	1.68E-03	0.382107447	1.82E-05	1.52E-03
ENSMUSG00000066113	Adamtsl1	-0.687180357	1.88E-05	1.68E-03	-0.594357042	1.76E-05	1.47E-03
ENSMUSG00000084319	Tpt1-ps3	0.417159835	1.94E-05	1.73E-03	0.394321352	1.88E-05	1.55E-03
ENSMUSG00000030662	Ipo5	0.514154387	1.95E-05	1.73E-03	0.472635919	1.85E-05	1.54E-03
ENSMUSG00000081111	Gm5913	0.430814909	1.97E-05	1.74E-03	0.405718602	1.91E-05	1.57E-03
ENSMUSG00000029422	Rsrc2	-0.474247839	2.01E-05	1.77E-03	-0.441124637	1.93E-05	1.59E-03
ENSMUSG00000084403	Rps15a-ps8	-0.628290184	2.02E-05	1.78E-03	-0.555169942	1.91E-05	1.57E-03
ENSMUSG00000040407	Akap9	-0.71745727	2.03E-05	1.78E-03	-0.612636593	1.85E-05	1.54E-03
ENSMUSG00000024236	Svil	-0.485408487	2.04E-05	1.80E-03	-0.449960044	1.97E-05	1.61E-03
ENSMUSG00000020649	Rrm2	0.511611219	2.06E-05	1.81E-03	0.470428205	1.97E-05	1.61E-03
ENSMUSG00000031312	Itgb1bp2	-1.109957013	2.07E-05	1.82E-03	-0.788225938	1.75E-05	1.47E-03
ENSMUSG00000017418	Arl5b	0.560707439	2.07E-05	1.82E-03	0.507380859	1.96E-05	1.61E-03
ENSMUSG00000018076	Med13l	-0.542478609	2.09E-05	1.83E-03	-0.493814435	1.99E-05	1.62E-03
ENSMUSG00000025823	Pdia4	0.425896445	2.11E-05	1.84E-03	0.401453488	2.04E-05	1.66E-03
ENSMUSG00000037362	Nov	-1.004390632	2.14E-05	1.86E-03	-0.751457332	1.87E-05	1.55E-03
ENSMUSG00000045193	Cirbp	-0.54378772	2.20E-05	1.91E-03	-0.494530892	2.10E-05	1.69E-03
ENSMUSG00000086266	Igf2os	-0.706721421	2.31E-05	1.99E-03	-0.604781712	2.13E-05	1.71E-03
ENSMUSG00000053198	Prx	-0.868639152	2.31E-05	1.99E-03	-0.692364877	2.10E-05	1.69E-03
ENSMUSG00000030246	Ldhb	0.439136576	2.32E-05	1.99E-03	0.412183041	2.25E-05	1.79E-03
ENSMUSG00000012848	Rps5	0.448622854	2.34E-05	2.01E-03	0.419951292	2.26E-05	1.80E-03
ENSMUSG00000050148	Ubqln2	0.632981924	2.37E-05	2.03E-03	0.557397999	2.20E-05	1.76E-03
ENSMUSG00000083327	Vcp-rs	0.413073213	2.37E-05	2.03E-03	0.39043237	2.30E-05	1.82E-03
ENSMUSG00000034154	Ino80	-0.588390612	2.39E-05	2.04E-03	-0.526437904	2.28E-05	1.81E-03
ENSMUSG00000042462	Dctpp1	0.521286851	2.42E-05	2.06E-03	0.477154577	2.33E-05	1.84E-03
ENSMUSG00000019936	Epyc	-1.567611445	2.43E-05	2.07E-03	-0.858870131	1.99E-05	1.62E-03
ENSMUSG00000026414	Tnnt2	-1.059546709	2.45E-05	2.08E-03	-0.768923571	2.06E-05	1.67E-03
ENSMUSG00000020627	Klhl29	-0.613095661	2.53E-05	2.14E-03	-0.543273728	2.41E-05	1.90E-03
ENSMUSG00000031328	Flna	0.385229648	2.53E-05	2.14E-03	0.366600101	2.47E-05	1.93E-03
ENSMUSG00000072258	Taf1a	-1.119835657	2.54E-05	2.14E-03	-0.785077368	2.21E-05	1.76E-03
ENSMUSG00000016262	Sertad4	-0.575104415	2.56E-05	2.15E-03	-0.516672388	2.43E-05	1.90E-03
ENSMUSG00000015880	Ncapg	0.660103579	2.60E-05	2.18E-03	0.574539653	2.41E-05	1.90E-03
ENSMUSG00000051403	Ppp1r37	-0.49794977	2.73E-05	2.27E-03	-0.458707485	2.64E-05	2.04E-03
ENSMUSG00000022462	Slc38a2	0.548439668	2.81E-05	2.33E-03	0.496830872	2.67E-05	2.06E-03
ENSMUSG00000023284	Zfp605	-0.769121092	2.85E-05	2.36E-03	-0.638458291	2.67E-05	2.06E-03
ENSMUSG00000043747	1520401A03Rik	-2.916606764	2.87E-05	2.37E-03	-0.731899825	6.86E-05	4.29E-03
ENSMUSG00000037355	Uvssa	-0.861896856	2.90E-05	2.39E-03	-0.685673011	2.65E-05	2.05E-03
ENSMUSG00000029814	Igf2bp3	0.403290973	2.90E-05	2.39E-03	0.381719256	2.82E-05	2.16E-03
ENSMUSG00000038255	Neurod2	-1.213991465	2.98E-05	2.44E-03	-0.804299036	2.57E-05	1.99E-03
ENSMUSG00000034462	Pkd2	-0.576057002	3.11E-05	2.53E-03	-0.516219314	2.95E-05	2.24E-03
ENSMUSG00000017499	Cdc6	0.523097162	3.11E-05	2.53E-03	0.477393088	3.01E-05	2.27E-03
ENSMUSG00000040289	Hey1	0.602972837	3.16E-05	2.56E-03	0.53490512	3.01E-05	2.27E-03
ENSMUSG00000000416	Cttnbp2	-0.759725641	3.22E-05	2.59E-03	-0.631976398	2.99E-05	2.27E-03
ENSMUSG00000027699	Ect2	0.61652935	3.25E-05	2.61E-03	0.544037003	3.06E-05	2.29E-03
ENSMUSG00000023007	Prpf40b	-0.591646658	3.28E-05	2.63E-03	-0.526796996	3.13E-05	2.34E-03
ENSMUSG00000044951	Mylk4	-0.879222079	3.32E-05	2.65E-03	-0.692030909	2.97E-05	2.25E-03
ENSMUSG00000039187	Fanci	0.652658304	3.39E-05	2.70E-03	0.567426607	3.22E-05	2.39E-03
ENSMUSG00000024193	Phf1	-0.798926751	3.40E-05	2.70E-03	-0.652212974	3.15E-05	2.35E-03
ENSMUSG00000063765	Chadl	-1.239191239	3.41E-05	2.71E-03	-0.805073527	2.96E-05	2.25E-03
ENSMUSG00000067870	Rpl31-ps8	0.4448906	3.53E-05	2.79E-03	0.415691949	3.42E-05	2.51E-03
ENSMUSG00000083621	Gm14586	0.409736612	3.56E-05	2.81E-03	0.386672645	3.46E-05	2.53E-03
ENSMUSG00000028248	Pnisr	-0.582039641	3.57E-05	2.82E-03	-0.519591707	3.39E-05	2.50E-03
ENSMUSG00000013629	Cad	0.638151862	3.57E-05	2.82E-03	0.557758417	3.34E-05	2.46E-03
ENSMUSG00000037266	Rsrp1	0.585950979	3.69E-05	2.88E-03	0.52211619	3.52E-05	2.56E-03
ENSMUSG00000062203	Gspt1	0.409159425	3.69E-05	2.88E-03	0.386097365	3.59E-05	2.60E-03
ENSMUSG00000029467	Atp2a2	0.56934583	3.69E-05	2.88E-03	0.510485304	3.49E-05	2.54E-03
ENSMUSG00000105388	Rpl36a-ps2	0.428376868	3.78E-05	2.93E-03	0.401996483	3.67E-05	2.64E-03
ENSMUSG00000023886	Smoc2	-0.798967206	3.87E-05	2.98E-03	-0.651093923	3.48E-05	2.54E-03
ENSMUSG00000028691	Prdx1	0.410512525	3.88E-05	2.98E-03	0.387109661	3.77E-05	2.69E-03
ENSMUSG00000039883	Lrrc17	-0.866094058	3.94E-05	3.02E-03	-0.683577823	3.49E-05	2.54E-03
ENSMUSG00000042202	Slc35e2	-0.590412672	3.94E-05	3.02E-03	-0.524761052	3.77E-05	2.69E-03
ENSMUSG00000020053	Igf1	-0.630920221	3.98E-05	3.04E-03	-0.552181224	3.72E-05	2.66E-03
ENSMUSG00000021176	Efcab11	1.078669476	4.01E-05	3.06E-03	0.762067092	3.53E-05	2.56E-03
ENSMUSG00000025747	Tyms	0.451912378	4.02E-05	3.06E-03	0.420954914	3.90E-05	2.77E-03
ENSMUSG00000075592	Nynrin	0.391194498	4.05E-05	3.09E-03	0.370737121	3.95E-05	2.80E-03
ENSMUSG00000033596	Rfwd3	0.522522281	4.06E-05	3.09E-03	0.475753977	3.90E-05	2.76E-03
ENSMUSG00000027016	Zfp385b	-1.289830952	4.08E-05	3.10E-03	-0.808751056	3.51E-05	2.55E-03
ENSMUSG00000001525	Tubb5	0.415214671	4.09E-05	3.11E-03	0.390900894	3.97E-05	2.81E-03
ENSMUSG00000026725	Tnn	-1.058172298	4.12E-05	3.12E-03	-0.754535529	3.69E-05	2.65E-03
ENSMUSG00000026253	Chrng	-1.127706041	4.16E-05	3.15E-03	-0.775465869	3.53E-05	2.56E-03
ENSMUSG00000027184	Caprin1	0.440324353	4.26E-05	3.21E-03	0.411424331	4.12E-05	2.89E-03
ENSMUSG00000020114	Cand1	0.506099963	4.36E-05	3.27E-03	0.463058758	4.18E-05	2.93E-03
ENSMUSG00000068696	Gpr88	-1.367386924	4.38E-05	3.28E-03	-0.817617412	3.71E-05	2.66E-03
ENSMUSG00000030098	Grip2	-1.015807778	4.40E-05	3.29E-03	-0.739508017	3.96E-05	2.80E-03
ENSMUSG00000021957	Tkt	0.38288109	4.41E-05	3.30E-03	0.363476866	4.31E-05	3.00E-03
ENSMUSG00000026490	Cdc42bpa	-0.473560203	4.48E-05	3.33E-03	-0.437783665	4.33E-05	3.01E-03
ENSMUSG00000067194	Eif1ax	0.404495618	4.49E-05	3.35E-03	0.38170929	4.38E-05	3.05E-03
ENSMUSG00000030208	Emp1	-0.473149756	4.75E-05	3.50E-03	-0.437247639	4.58E-05	3.16E-03
ENSMUSG00000057236	Rbbp4	0.383753397	4.77E-05	3.51E-03	0.364060365	4.65E-05	3.20E-03
ENSMUSG00000053293	Pom121	0.424002582	4.87E-05	3.57E-03	0.397687805	4.73E-05	3.24E-03
ENSMUSG00000053141	Ptprt	-0.718291423	4.89E-05	3.58E-03	-0.603912456	4.58E-05	3.16E-03
ENSMUSG00000101431	Gm7901	0.45778546	4.93E-05	3.59E-03	0.424967288	4.78E-05	3.27E-03
ENSMUSG00000005161	Prdx2	0.373400256	4.94E-05	3.60E-03	0.355136101	4.82E-05	3.30E-03
ENSMUSG00000087153	Gm6483	-1.278322389	4.99E-05	3.64E-03	-0.798947204	4.41E-05	3.06E-03
ENSMUSG00000024772	Ehd1	0.411199385	5.11E-05	3.71E-03	0.386976539	4.98E-05	3.39E-03
ENSMUSG00000053617	Sh3pxd2a	-0.397692908	5.21E-05	3.77E-03	-0.375646786	5.08E-05	3.44E-03
ENSMUSG00000005360	Slc1a3	0.451281978	5.39E-05	3.87E-03	0.419474793	5.23E-05	3.51E-03
ENSMUSG00000017421	Zfp207	0.433481184	5.54E-05	3.96E-03	0.405052164	5.38E-05	3.59E-03
ENSMUSG00000029439	Sfswap	-0.59643115	5.55E-05	3.96E-03	-0.526595827	5.26E-05	3.53E-03
ENSMUSG00000021453	Gadd45g	-0.684422751	5.57E-05	3.97E-03	-0.582701163	5.23E-05	3.51E-03
ENSMUSG00000001768	Rin2	-0.530528535	5.59E-05	3.99E-03	-0.480047182	5.37E-05	3.59E-03
ENSMUSG00000016763	Scube1	-0.461007558	5.62E-05	4.00E-03	-0.42703964	5.46E-05	3.63E-03
ENSMUSG00000034994	Eef2	0.400086405	5.76E-05	4.08E-03	0.377409824	5.61E-05	3.70E-03
ENSMUSG00000037318	Traf3ip3	-1.471897463	5.86E-05	4.12E-03	-0.813719579	5.18E-05	3.48E-03
ENSMUSG00000038763	Alpk3	-1.329921511	5.92E-05	4.15E-03	-0.803095555	4.92E-05	3.35E-03
ENSMUSG00000029366	Dck	0.505353496	6.00E-05	4.20E-03	0.461005114	5.78E-05	3.77E-03
ENSMUSG00000036572	Upf3b	-0.643261129	6.14E-05	4.26E-03	-0.556311224	5.86E-05	3.81E-03
ENSMUSG00000028896	Rcc1	0.471241983	6.24E-05	4.32E-03	0.434686415	6.04E-05	3.91E-03
ENSMUSG00000038252	Ncapd2	0.84684118	6.36E-05	4.38E-03	0.666935874	5.67E-05	3.72E-03
ENSMUSG00000024120	Lrpprc	0.459242992	6.36E-05	4.38E-03	0.425204225	6.17E-05	3.97E-03
ENSMUSG00000006456	Rbm14	0.532476559	6.49E-05	4.45E-03	0.480690787	6.22E-05	4.00E-03
ENSMUSG00000005045	Chd5	-0.913605377	6.50E-05	4.45E-03	-0.693943958	5.96E-05	3.87E-03
ENSMUSG00000097961	Gm27000	-1.942700588	6.52E-05	4.45E-03	-0.799361272	6.78E-05	4.25E-03
ENSMUSG00000100319	Gm5256	0.682894144	6.68E-05	4.56E-03	0.579851546	6.35E-05	4.05E-03
ENSMUSG00000051329	Nup160	0.518852632	6.75E-05	4.59E-03	0.470476743	6.50E-05	4.12E-03
ENSMUSG00000099083	Atf7	-0.460835176	6.79E-05	4.61E-03	-0.426191778	6.61E-05	4.17E-03
ENSMUSG00000066406	Akap13	-0.492653832	6.80E-05	4.61E-03	-0.450801974	6.57E-05	4.15E-03
ENSMUSG00000041189	Chrnb1	-1.255640726	6.82E-05	4.62E-03	-0.786921828	5.76E-05	3.76E-03
ENSMUSG00000072235	Tuba1a	0.551395971	6.83E-05	4.62E-03	0.494032719	6.49E-05	4.12E-03
ENSMUSG00000026147	Col9a1	-0.435599294	6.90E-05	4.66E-03	-0.406064609	6.70E-05	4.21E-03
ENSMUSG00000032855	Pkd1	-0.523880151	6.94E-05	4.67E-03	-0.474025081	6.67E-05	4.19E-03
ENSMUSG00000046562	Unc119b	0.457976169	6.97E-05	4.69E-03	0.423858795	6.76E-05	4.24E-03
ENSMUSG00000062960	Kdr	0.427062816	6.99E-05	4.70E-03	0.39910496	6.82E-05	4.26E-03
ENSMUSG00000013523	Bcas1	-1.261660192	7.04E-05	4.72E-03	-0.784973779	6.18E-05	3.98E-03
ENSMUSG00000071547	Nt5dc2	0.376015191	7.05E-05	4.72E-03	0.356621186	6.90E-05	4.30E-03
ENSMUSG00000032735	Ablim3	-0.7896493	7.10E-05	4.75E-03	-0.63774209	6.47E-05	4.11E-03
ENSMUSG00000035683	Melk	0.482512529	7.20E-05	4.80E-03	0.442797917	6.99E-05	4.35E-03
ENSMUSG00000083899	Gm12346	0.499925249	7.31E-05	4.87E-03	0.455990317	7.03E-05	4.37E-03
ENSMUSG00000029406	Pitpnm2	-0.499884026	7.34E-05	4.89E-03	-0.455889321	7.12E-05	4.41E-03
ENSMUSG00000056076	Eif3b	0.370483813	7.52E-05	4.98E-03	0.35176723	7.36E-05	4.54E-03
ENSMUSG00000057967	Fgf18	-1.02921147	7.67E-05	5.08E-03	-0.730244292	6.94E-05	4.33E-03
ENSMUSG00000001123	Lgals9	-0.896777062	7.72E-05	5.10E-03	-0.683815708	7.11E-05	4.41E-03
ENSMUSG00000028798	Eif3i	0.398502453	7.74E-05	5.11E-03	0.375323591	7.56E-05	4.65E-03
ENSMUSG00000018659	Pnpo	0.630881449	7.84E-05	5.17E-03	0.546353864	7.51E-05	4.63E-03
ENSMUSG00000022336	Eif3e	0.417490611	7.95E-05	5.23E-03	0.390912731	7.75E-05	4.74E-03
ENSMUSG00000018583	G3bp1	0.375592362	7.98E-05	5.25E-03	0.355986319	7.81E-05	4.76E-03
ENSMUSG00000087396	4933407K13Rik	-1.943469617	8.02E-05	5.26E-03	-0.787637437	8.40E-05	5.02E-03
ENSMUSG00000021697	Depdc1b	0.76043257	8.09E-05	5.29E-03	0.620798431	7.54E-05	4.65E-03
ENSMUSG00000029287	Tgfbr3	-0.586170819	8.12E-05	5.31E-03	-0.516832085	7.77E-05	4.75E-03
ENSMUSG00000029335	Bmp3	-1.211958332	8.21E-05	5.34E-03	-0.772410813	7.10E-05	4.40E-03
ENSMUSG00000007739	Cct4	0.379562693	8.21E-05	5.34E-03	0.359286149	8.03E-05	4.86E-03
ENSMUSG00000080935	Got2-ps1	0.437980346	8.22E-05	5.34E-03	0.407373612	8.01E-05	4.85E-03
ENSMUSG00000033763	Mtss1l	-0.415731897	8.23E-05	5.34E-03	-0.389364558	8.03E-05	4.86E-03
ENSMUSG00000032244	Fem1b	0.611527981	8.24E-05	5.34E-03	0.533647781	7.77E-05	4.75E-03
ENSMUSG00000040385	Ppp1ca	0.379752777	8.26E-05	5.35E-03	0.359433147	8.07E-05	4.87E-03
ENSMUSG00000036036	Zfp57	-0.571659788	8.45E-05	5.44E-03	-0.506684475	8.11E-05	4.89E-03
ENSMUSG00000005481	Ddx39	0.452916179	8.49E-05	5.46E-03	0.419119952	8.25E-05	4.95E-03
ENSMUSG00000074088	Snrnp40	0.42383995	8.50E-05	5.46E-03	0.395872328	8.29E-05	4.97E-03
ENSMUSG00000062825	Actg1	0.500244282	8.50E-05	5.46E-03	0.455459788	8.23E-05	4.95E-03
ENSMUSG00000099906	Gm28653	-2.336243886	8.56E-05	5.48E-03	-0.742479103	1.18E-04	6.42E-03
ENSMUSG00000025980	Hspd1	0.384238315	8.78E-05	5.61E-03	0.363065661	8.59E-05	5.11E-03
ENSMUSG00000036412	Arsi	-0.857099002	8.81E-05	5.62E-03	-0.664926433	8.15E-05	4.91E-03
ENSMUSG00000035232	Pdk3	0.481093037	8.81E-05	5.62E-03	0.440809814	8.55E-05	5.09E-03
ENSMUSG00000040287	Stac3	-1.038466312	8.84E-05	5.63E-03	-0.730049748	7.83E-05	4.77E-03
ENSMUSG00000024079	Eif2ak2	-0.611788572	8.91E-05	5.65E-03	-0.532971746	8.54E-05	5.09E-03
ENSMUSG00000059921	Unc5c	0.632359875	9.18E-05	5.79E-03	0.546033163	8.64E-05	5.13E-03
ENSMUSG00000022515	Anks3	-0.649074841	9.23E-05	5.81E-03	-0.556181931	8.77E-05	5.17E-03
ENSMUSG00000027967	Neurog2	0.90703178	9.32E-05	5.85E-03	0.684794462	8.42E-05	5.03E-03
ENSMUSG00000034818	Celf5	-0.662911067	9.34E-05	5.86E-03	-0.564512264	8.82E-05	5.20E-03
ENSMUSG00000000402	Egfl6	-0.680785378	9.35E-05	5.87E-03	-0.575186497	8.75E-05	5.17E-03
ENSMUSG00000027671	Actl6a	0.40663655	9.39E-05	5.89E-03	0.381514198	9.18E-05	5.38E-03
ENSMUSG00000020812	1810032O08Rik	-1.942032043	9.42E-05	5.89E-03	-0.779220011	9.74E-05	5.60E-03
ENSMUSG00000030867	Plk1	0.505635115	9.55E-05	5.94E-03	0.45889462	9.21E-05	5.38E-03
ENSMUSG00000051695	Pcbp1	0.38206178	9.61E-05	5.96E-03	0.361015941	9.39E-05	5.46E-03
ENSMUSG00000020827	Mink1	-0.548565193	9.68E-05	5.99E-03	-0.489718885	9.34E-05	5.44E-03
ENSMUSG00000028212	Ccne2	0.526083117	9.85E-05	6.07E-03	0.473617268	9.56E-05	5.52E-03
ENSMUSG00000043716	Rpl7	0.409792751	1.02E-04	6.23E-03	0.383871856	9.92E-05	5.68E-03
ENSMUSG00000026407	Cacna1s	-1.205121034	1.02E-04	6.23E-03	-0.764417632	8.72E-05	5.16E-03
ENSMUSG00000041596	Nlrp5-ps	-2.72155194	1.02E-04	6.24E-03	-0.678526983	2.03E-04	9.61E-03
ENSMUSG00000038759	Nup205	0.567303292	1.03E-04	6.27E-03	0.502376216	9.81E-05	5.63E-03
ENSMUSG00000042590	Ipo11	0.468098517	1.05E-04	6.37E-03	0.430082398	1.02E-04	5.78E-03
ENSMUSG00000053819	Camk2d	-0.663939062	1.07E-04	6.46E-03	-0.563657689	1.01E-04	5.77E-03
ENSMUSG00000032058	Ppp2r1b	0.505018086	1.07E-04	6.51E-03	0.457808112	1.04E-04	5.87E-03
ENSMUSG00000026459	Myog	-0.619761391	1.08E-04	6.53E-03	-0.536575355	1.02E-04	5.79E-03
ENSMUSG00000098557	Kctd12	-0.525437975	1.08E-04	6.53E-03	-0.472628062	1.04E-04	5.89E-03
ENSMUSG00000019297	Nop9	0.444373844	1.09E-04	6.54E-03	0.411433409	1.06E-04	5.98E-03
ENSMUSG00000015937	H2afy	0.407188608	1.11E-04	6.66E-03	0.381479042	1.08E-04	6.06E-03
ENSMUSG00000083992	Gm11478	0.387375785	1.12E-04	6.68E-03	0.365081547	1.09E-04	6.09E-03
ENSMUSG00000062115	Rai1	-0.482211796	1.12E-04	6.70E-03	-0.44054413	1.09E-04	6.07E-03
ENSMUSG00000095403	Gm21092	-1.081948833	1.15E-04	6.82E-03	-0.734038286	1.02E-04	5.78E-03
ENSMUSG00000014905	Dnajb9	0.588233315	1.15E-04	6.82E-03	0.515488913	1.11E-04	6.16E-03
ENSMUSG00000043439	E130012A19Rik	0.643474599	1.15E-04	6.82E-03	0.550524084	1.11E-04	6.15E-03
ENSMUSG00000039016	Timm8b	0.498760006	1.16E-04	6.86E-03	0.452754602	1.12E-04	6.22E-03
ENSMUSG00000025503	Taldo1	0.381506553	1.16E-04	6.88E-03	0.360062063	1.14E-04	6.27E-03
ENSMUSG00000025393	Atp5b	0.350489505	1.17E-04	6.90E-03	0.333702563	1.15E-04	6.29E-03
ENSMUSG00000048251	Bcl11b	-0.501325057	1.18E-04	6.94E-03	-0.454530391	1.15E-04	6.29E-03
ENSMUSG00000040390	Map3k10	-0.496108437	1.18E-04	6.94E-03	-0.450660628	1.15E-04	6.29E-03
ENSMUSG00000017817	Jph2	-0.896926329	1.19E-04	6.97E-03	-0.675489215	1.09E-04	6.07E-03
ENSMUSG00000047676	Rpsa-ps10	0.805067499	1.20E-04	7.01E-03	0.637012558	1.09E-04	6.08E-03
ENSMUSG00000042451	Mybph	-1.073421827	1.21E-04	7.03E-03	-0.731761992	1.04E-04	5.88E-03
ENSMUSG00000035455	Fignl1	0.575054873	1.23E-04	7.16E-03	0.506238703	1.18E-04	6.42E-03
ENSMUSG00000041609	Ccdc64	-0.792265172	1.24E-04	7.16E-03	-0.629699466	1.16E-04	6.35E-03
ENSMUSG00000017756	Slc12a7	0.527846561	1.24E-04	7.17E-03	0.473547757	1.19E-04	6.47E-03
ENSMUSG00000023033	Scn8a	-0.990767238	1.24E-04	7.17E-03	-0.70689228	1.11E-04	6.18E-03
ENSMUSG00000027998	Plrg1	0.408157569	1.25E-04	7.24E-03	0.381880353	1.23E-04	6.61E-03
ENSMUSG00000052512	Nav2	-0.541544413	1.26E-04	7.25E-03	-0.483123009	1.21E-04	6.53E-03
ENSMUSG00000025290	Rps24	0.387210309	1.26E-04	7.28E-03	0.364608542	1.24E-04	6.66E-03
ENSMUSG00000060438	Rps10-ps1	0.43655852	1.29E-04	7.42E-03	0.404608418	1.26E-04	6.74E-03
ENSMUSG00000043618	Eif5al3-ps	0.427916429	1.30E-04	7.45E-03	0.397700031	1.27E-04	6.80E-03
ENSMUSG00000025576	Rbfox3	-0.698399959	1.31E-04	7.50E-03	-0.581071879	1.24E-04	6.66E-03
ENSMUSG00000029447	Cct6a	0.358296903	1.32E-04	7.51E-03	0.340140358	1.29E-04	6.86E-03
ENSMUSG00000100153	Gm5601	0.410923873	1.32E-04	7.53E-03	0.383961582	1.29E-04	6.86E-03
ENSMUSG00000037070	Rbmxl1	0.433463454	1.33E-04	7.55E-03	0.402039524	1.30E-04	6.87E-03
ENSMUSG00000097772	5430416N02Rik	-1.25341675	1.34E-04	7.58E-03	-0.760369746	1.18E-04	6.42E-03
ENSMUSG00000002250	Ppard	-0.58158852	1.35E-04	7.62E-03	-0.509833057	1.29E-04	6.86E-03
ENSMUSG00000082575	Gm13050	0.38748092	1.35E-04	7.64E-03	0.364645115	1.33E-04	6.98E-03
ENSMUSG00000032437	Stt3b	0.408773796	1.36E-04	7.68E-03	0.382123214	1.33E-04	7.01E-03
ENSMUSG00000033792	Atp7a	0.453524468	1.40E-04	7.81E-03	0.417576381	1.36E-04	7.12E-03
ENSMUSG00000004558	Ndrg2	-0.64055025	1.40E-04	7.81E-03	-0.546703261	1.34E-04	7.05E-03
ENSMUSG00000040852	Plekhh2	-0.798802676	1.41E-04	7.86E-03	-0.631167148	1.29E-04	6.86E-03
ENSMUSG00000042828	Trim72	-1.538116995	1.41E-04	7.88E-03	-0.776094594	1.27E-04	6.79E-03
ENSMUSG00000024966	Stip1	0.370114094	1.42E-04	7.90E-03	0.349986578	1.39E-04	7.23E-03
ENSMUSG00000041229	Phf8	0.544167463	1.43E-04	7.92E-03	0.484077823	1.38E-04	7.18E-03
ENSMUSG00000040170	Fmo2	-1.912597965	1.46E-04	8.04E-03	-0.754994268	1.54E-04	7.77E-03
ENSMUSG00000062151	Unc13c	-1.569264024	1.46E-04	8.04E-03	-0.772678496	1.37E-04	7.14E-03
ENSMUSG00000006998	Psmd2	0.384654972	1.47E-04	8.07E-03	0.362069303	1.44E-04	7.39E-03
ENSMUSG00000069833	Ahnak	-0.497183967	1.48E-04	8.11E-03	-0.450282686	1.43E-04	7.36E-03
ENSMUSG00000022234	Cct5	0.352339721	1.50E-04	8.20E-03	0.334769596	1.47E-04	7.51E-03
ENSMUSG00000004032	Gstm5	0.405099017	1.50E-04	8.20E-03	0.378819473	1.47E-04	7.50E-03
ENSMUSG00000054150	Syne3	-1.137827805	1.50E-04	8.20E-03	-0.737392111	1.34E-04	7.05E-03
ENSMUSG00000020894	Vamp2	-0.473608498	1.50E-04	8.21E-03	-0.432616755	1.46E-04	7.47E-03
ENSMUSG00000086688	Gm11560	0.462240565	1.51E-04	8.22E-03	0.423960166	1.47E-04	7.50E-03
ENSMUSG00000039145	Camk1d	-0.834352991	1.53E-04	8.34E-03	-0.644709773	1.43E-04	7.37E-03
ENSMUSG00000025487	Psmd13	0.381749209	1.58E-04	8.53E-03	0.359455953	1.55E-04	7.80E-03
ENSMUSG00000028138	Adh5	0.379462135	1.58E-04	8.55E-03	0.35754196	1.55E-04	7.82E-03
ENSMUSG00000031672	Got2	0.41821807	1.59E-04	8.56E-03	0.389235719	1.55E-04	7.81E-03
ENSMUSG00000032251	Irak1bp1	-1.135691507	1.59E-04	8.58E-03	-0.735348946	1.41E-04	7.29E-03
ENSMUSG00000048070	Pirt	-0.94354894	1.59E-04	8.58E-03	-0.685900137	1.43E-04	7.35E-03
ENSMUSG00000030738	Eif3c	0.371835443	1.60E-04	8.62E-03	0.351129099	1.57E-04	7.88E-03
ENSMUSG00000029730	Mcm7	0.375510568	1.62E-04	8.70E-03	0.354171126	1.59E-04	7.95E-03
ENSMUSG00000069379	Gm4950	0.535076678	1.62E-04	8.70E-03	0.476840058	1.57E-04	7.87E-03
ENSMUSG00000090066	1110002E22Rik	-1.072100269	1.62E-04	8.70E-03	-0.72109643	1.45E-04	7.45E-03
ENSMUSG00000036501	Fam13b	-0.520478457	1.64E-04	8.77E-03	-0.466483311	1.59E-04	7.93E-03
ENSMUSG00000027715	Ccna2	0.393660941	1.66E-04	8.83E-03	0.369156628	1.62E-04	8.05E-03
ENSMUSG00000091243	Vgll3	-0.601782429	1.67E-04	8.87E-03	-0.521008222	1.61E-04	7.99E-03
ENSMUSG00000081453	Gm6767	0.480053379	1.67E-04	8.87E-03	0.43692558	1.62E-04	8.05E-03
ENSMUSG00000074129	Rpl13a	0.359249457	1.67E-04	8.88E-03	0.340400435	1.64E-04	8.14E-03
ENSMUSG00000020689	Itgb3	0.650543368	1.68E-04	8.90E-03	0.550748304	1.61E-04	8.00E-03
ENSMUSG00000099764	Rps10-ps2	0.447229819	1.69E-04	8.94E-03	0.411890555	1.64E-04	8.13E-03
ENSMUSG00000107035	RP23-245J24.1	0.443079743	1.74E-04	9.14E-03	0.408509444	1.70E-04	8.36E-03
ENSMUSG00000050244	Heatr1	0.520345128	1.75E-04	9.15E-03	0.466019448	1.69E-04	8.30E-03
ENSMUSG00000024095	Hnrnpll	0.41879157	1.75E-04	9.15E-03	0.389344544	1.71E-04	8.37E-03
ENSMUSG00000026229	Psmd1	0.373120504	1.76E-04	9.21E-03	0.351958634	1.73E-04	8.44E-03
ENSMUSG00000039684	Gm5422	0.438444931	1.77E-04	9.24E-03	0.404832808	1.73E-04	8.44E-03
ENSMUSG00000060780	Lrrtm1	-0.610361212	1.79E-04	9.30E-03	-0.525712439	1.72E-04	8.43E-03
ENSMUSG00000033544	Angptl1	-0.692757026	1.80E-04	9.33E-03	-0.574060813	1.69E-04	8.30E-03
ENSMUSG00000001930	Vwf	0.742175375	1.80E-04	9.37E-03	0.599853149	1.68E-04	8.29E-03
ENSMUSG00000008200	Fnbp4	-0.499287328	1.80E-04	9.37E-03	-0.4506643	1.75E-04	8.52E-03
ENSMUSG00000020547	Bzw2	0.359832596	1.81E-04	9.39E-03	0.340704841	1.78E-04	8.65E-03
ENSMUSG00000026883	Dab2ip	-0.391191033	1.82E-04	9.45E-03	-0.366833486	1.79E-04	8.69E-03
ENSMUSG00000021068	Nin	-0.478385648	1.84E-04	9.54E-03	-0.435145504	1.80E-04	8.72E-03
ENSMUSG00000034664	Itga2b	1.031717262	1.87E-04	9.64E-03	0.706530574	1.71E-04	8.38E-03
ENSMUSG00000090084	Srpx	-0.90716167	1.89E-04	9.72E-03	-0.668569496	1.74E-04	8.50E-03
ENSMUSG00000066829	Zfp810	-0.639654791	1.89E-04	9.75E-03	-0.5429071	1.82E-04	8.84E-03
ENSMUSG00000034024	Cct2	0.352337238	1.94E-04	9.95E-03	0.334184245	1.90E-04	9.17E-03
ENSMUSG00000030735	Gm9755	0.421087678	1.95E-04	9.99E-03	0.390764644	1.91E-04	9.18E-03
ENSMUSG00000078202	Nrarp	0.635232123	1.96E-04	1.00E-02	0.540188461	1.85E-04	8.95E-03
ENSMUSG00000024054	Smchd1	0.454930405	2.00E-04	1.02E-02	0.417056824	1.94E-04	9.31E-03
ENSMUSG00000033047	Eif3l	0.36507442	2.02E-04	1.03E-02	0.344857266	1.98E-04	9.43E-03
ENSMUSG00000024308	Tapbp	-0.616053556	2.02E-04	1.03E-02	-0.527993474	1.95E-04	9.33E-03
ENSMUSG00000029575	Mmab	-0.510106386	2.03E-04	1.03E-02	-0.457702593	1.98E-04	9.42E-03
ENSMUSG00000023885	Thbs2	-0.546522056	2.04E-04	1.03E-02	-0.48312055	1.96E-04	9.36E-03
ENSMUSG00000039738	Slx4	-0.469290865	2.06E-04	1.04E-02	-0.427741237	2.01E-04	9.54E-03
ENSMUSG00000003814	Calr	0.340761867	2.07E-04	1.05E-02	0.324139321	2.04E-04	9.62E-03
ENSMUSG00000020453	Patz1	0.435364148	2.08E-04	1.05E-02	0.401757368	2.03E-04	9.60E-03
ENSMUSG00000020914	Top2a	0.512466829	2.08E-04	1.05E-02	0.459315444	2.00E-04	9.51E-03
ENSMUSG00000082809	Gm14150	0.508140188	2.11E-04	1.06E-02	0.456123851	2.04E-04	9.62E-03
ENSMUSG00000007892	Rplp1	0.420470055	2.12E-04	1.07E-02	0.389955997	2.07E-04	9.74E-03
ENSMUSG00000006362	Cbfa2t3	-0.625052012	2.13E-04	1.07E-02	-0.532986125	2.04E-04	9.63E-03
ENSMUSG00000018750	Zbtb4	-0.809473782	2.13E-04	1.07E-02	-0.627927277	1.99E-04	9.49E-03
ENSMUSG00000022391	Rangap1	0.447441672	2.14E-04	1.07E-02	0.41099652	2.08E-04	9.77E-03
ENSMUSG00000002944	Cd36	-0.851875425	2.14E-04	1.07E-02	-0.645282629	1.99E-04	9.47E-03
ENSMUSG00000032348	Gsta4	0.592231799	2.18E-04	1.09E-02	0.512572751	2.09E-04	9.78E-03
ENSMUSG00000036103	Colec12	-0.416030553	2.19E-04	1.09E-02	-0.386304876	2.14E-04	9.97E-03
ENSMUSG00000040025	Ythdf2	0.414410819	2.19E-04	1.09E-02	0.385006579	2.15E-04	9.99E-03
ENSMUSG00000048450	Msx1	0.854392927	2.19E-04	1.09E-02	0.645752012	2.05E-04	9.66E-03
ENSMUSG00000066607	6030419C18Rik	-0.621434888	2.20E-04	1.09E-02	-0.530452954	2.11E-04	9.88E-03
ENSMUSG00000036499	Eea1	-0.488833035	2.22E-04	1.10E-02	-0.441800979	2.17E-04	1.01E-02
ENSMUSG00000040078	Gm9769	0.394110044	2.23E-04	1.10E-02	0.368582255	2.19E-04	1.01E-02
ENSMUSG00000026927	Sdccag3	-0.485734363	2.23E-04	1.10E-02	-0.439512235	2.17E-04	1.01E-02
ENSMUSG00000029250	Polr2b	0.425956465	2.24E-04	1.10E-02	0.394072901	2.19E-04	1.01E-02
ENSMUSG00000090086	AI480526	-1.318365696	2.27E-04	1.11E-02	-0.743740462	2.08E-04	9.77E-03
ENSMUSG00000081087	Rps15a-ps7	0.385437446	2.29E-04	1.12E-02	0.361414866	2.24E-04	1.03E-02
ENSMUSG00000019849	Prep	0.377507244	2.29E-04	1.12E-02	0.35486698	2.25E-04	1.03E-02
ENSMUSG00000052415	Tchh	-1.394328754	2.31E-04	1.13E-02	-0.748177005	2.09E-04	9.81E-03
ENSMUSG00000032827	Ppp1r9a	-0.506517401	2.32E-04	1.13E-02	-0.454330043	2.25E-04	1.03E-02
ENSMUSG00000026383	Epb4.1l5	0.512907939	2.32E-04	1.13E-02	0.458841769	2.26E-04	1.03E-02
ENSMUSG00000027907	S100a11	-0.780507305	2.34E-04	1.14E-02	-0.613898338	2.16E-04	1.00E-02
ENSMUSG00000032289	Thsd4	-0.523261915	2.34E-04	1.14E-02	-0.466081433	2.26E-04	1.03E-02
ENSMUSG00000054604	Cggbp1	0.400343537	2.34E-04	1.14E-02	0.373476385	2.29E-04	1.05E-02
ENSMUSG00000030007	Cct7	0.358827467	2.35E-04	1.14E-02	0.339202562	2.31E-04	1.05E-02
ENSMUSG00000100755	Rps23-ps1	0.437048028	2.37E-04	1.15E-02	0.402497384	2.32E-04	1.05E-02
ENSMUSG00000064193	Gm4735	0.510096461	2.38E-04	1.16E-02	0.456705747	2.31E-04	1.05E-02
ENSMUSG00000061330	Gm11361	0.502364081	2.42E-04	1.16E-02	0.451131455	2.34E-04	1.06E-02
ENSMUSG00000001228	Uhrf1	0.404829564	2.42E-04	1.16E-02	0.376981687	2.37E-04	1.07E-02
ENSMUSG00000061751	Kalrn	-0.536710346	2.42E-04	1.16E-02	-0.475124727	2.33E-04	1.06E-02
ENSMUSG00000070880	Gad1	-1.139471886	2.43E-04	1.17E-02	-0.720749881	2.18E-04	1.01E-02
ENSMUSG00000031808	Slc27a1	-0.724394425	2.45E-04	1.18E-02	-0.585860696	2.33E-04	1.06E-02
ENSMUSG00000007029	Vars	0.384352701	2.46E-04	1.18E-02	0.360295631	2.41E-04	1.09E-02
ENSMUSG00000002028	Kmt2a	-0.651882176	2.47E-04	1.18E-02	-0.547228952	2.33E-04	1.06E-02
ENSMUSG00000022814	Umps	0.398929355	2.48E-04	1.19E-02	0.372122283	2.44E-04	1.09E-02
ENSMUSG00000034485	Uaca	-0.430717634	2.49E-04	1.19E-02	-0.397346733	2.44E-04	1.09E-02
ENSMUSG00000071540	3425401B19Rik	-1.259638378	2.49E-04	1.19E-02	-0.735352803	2.25E-04	1.03E-02
ENSMUSG00000014329	Bicc1	-0.563236099	2.50E-04	1.19E-02	-0.492617598	2.40E-04	1.08E-02
ENSMUSG00000019990	Pde7b	-0.600568617	2.52E-04	1.20E-02	-0.516229474	2.43E-04	1.09E-02
ENSMUSG00000024049	Myom1	-0.721607353	2.54E-04	1.21E-02	-0.584184281	2.39E-04	1.08E-02
ENSMUSG00000003660	Snrnp200	0.534711984	2.54E-04	1.21E-02	0.473413578	2.45E-04	1.10E-02
ENSMUSG00000063316	Rpl27	0.592121141	2.54E-04	1.21E-02	0.510920291	2.46E-04	1.10E-02
ENSMUSG00000020393	Kremen1	-0.454603726	2.55E-04	1.21E-02	-0.415593864	2.50E-04	1.11E-02
ENSMUSG00000081051	Gm15427	0.39445017	2.58E-04	1.22E-02	0.368372938	2.53E-04	1.12E-02
ENSMUSG00000035296	Sgcg	-1.158006012	2.61E-04	1.24E-02	-0.720725238	2.36E-04	1.07E-02
ENSMUSG00000037965	Zc3h7a	-0.564061715	2.63E-04	1.24E-02	-0.4926096	2.55E-04	1.13E-02
ENSMUSG00000016757	Ttll12	0.403127665	2.64E-04	1.25E-02	0.375288453	2.59E-04	1.15E-02
ENSMUSG00000031250	Tnmd	-1.163132196	2.66E-04	1.26E-02	-0.720604216	2.42E-04	1.09E-02
ENSMUSG00000044086	Lmod3	-0.938451741	2.70E-04	1.27E-02	-0.670439851	2.45E-04	1.10E-02
ENSMUSG00000029169	Dhx15	0.42815369	2.72E-04	1.27E-02	0.394991283	2.65E-04	1.17E-02
ENSMUSG00000039477	Tnrc18	-0.368638837	2.73E-04	1.28E-02	-0.347004663	2.68E-04	1.18E-02
ENSMUSG00000031960	Aars	0.391268112	2.73E-04	1.28E-02	0.365596695	2.68E-04	1.18E-02
ENSMUSG00000083465	Gm11652	0.459086774	2.76E-04	1.29E-02	0.418588558	2.69E-04	1.18E-02
ENSMUSG00000096995	2810029C07Rik	-1.741206843	2.78E-04	1.30E-02	-0.729700625	2.79E-04	1.22E-02
ENSMUSG00000027079	Clp1	0.52164469	2.79E-04	1.30E-02	0.463651992	2.72E-04	1.19E-02
ENSMUSG00000047044	D030056L22Rik	0.69753388	2.79E-04	1.30E-02	0.570432448	2.64E-04	1.17E-02
ENSMUSG00000034243	Golgb1	-0.476252713	2.80E-04	1.30E-02	-0.431277924	2.72E-04	1.19E-02
ENSMUSG00000058809	Hspd1-ps3	0.349783504	2.83E-04	1.31E-02	0.331103424	2.78E-04	1.22E-02
ENSMUSG00000030204	Ddx47	0.421257863	2.86E-04	1.33E-02	0.38935834	2.80E-04	1.22E-02
ENSMUSG00000010067	Rassf1	-0.603876453	2.92E-04	1.35E-02	-0.516744749	2.82E-04	1.23E-02
ENSMUSG00000061589	Dot1l	-0.46366702	2.97E-04	1.37E-02	-0.421621138	2.89E-04	1.25E-02
ENSMUSG00000023800	Tiam2	-0.813082672	2.98E-04	1.37E-02	-0.622840198	2.79E-04	1.22E-02
ENSMUSG00000067017	Gm3608	0.488235112	2.99E-04	1.37E-02	0.439613497	2.90E-04	1.26E-02
ENSMUSG00000001985	Grik3	-0.585785194	2.99E-04	1.37E-02	-0.50541924	2.87E-04	1.24E-02
ENSMUSG00000027495	Fam210b	0.5123364	3.00E-04	1.38E-02	0.456694507	2.91E-04	1.26E-02
ENSMUSG00000082896	Gm5844	0.506866788	3.02E-04	1.38E-02	0.452841393	2.92E-04	1.26E-02
ENSMUSG00000005683	Cs	0.370209816	3.03E-04	1.39E-02	0.34800158	2.98E-04	1.28E-02
ENSMUSG00000030207	8430419L09Rik	0.474498677	3.08E-04	1.41E-02	0.429423432	3.00E-04	1.29E-02
ENSMUSG00000039001	Rps21	0.370429828	3.11E-04	1.42E-02	0.348100729	3.06E-04	1.31E-02
ENSMUSG00000067724	Gbx1	-1.054001735	3.15E-04	1.43E-02	-0.694938957	2.88E-04	1.25E-02
ENSMUSG00000003438	Timm50	0.411056416	3.20E-04	1.45E-02	0.380862933	3.14E-04	1.34E-02
ENSMUSG00000028405	Aco1	0.377966312	3.21E-04	1.45E-02	0.354209554	3.15E-04	1.34E-02
ENSMUSG00000027404	Snrpb	0.349807611	3.23E-04	1.46E-02	0.330781405	3.18E-04	1.35E-02
ENSMUSG00000040680	Kremen2	-0.887285706	3.25E-04	1.47E-02	-0.648985462	2.98E-04	1.28E-02
ENSMUSG00000017132	Cyth1	-0.461804307	3.29E-04	1.48E-02	-0.41964835	3.22E-04	1.37E-02
ENSMUSG00000018412	Kansl1	-0.40146955	3.30E-04	1.48E-02	-0.373131427	3.23E-04	1.37E-02
ENSMUSG00000025439	Clns1a	0.387174444	3.30E-04	1.48E-02	0.361626259	3.24E-04	1.37E-02
ENSMUSG00000041075	Fzd7	0.439667153	3.35E-04	1.50E-02	0.402913532	3.27E-04	1.38E-02
ENSMUSG00000031770	Herpud1	0.488477432	3.37E-04	1.51E-02	0.438997009	3.29E-04	1.39E-02
ENSMUSG00000062627	Mysm1	-0.775659589	3.37E-04	1.51E-02	-0.604586658	3.16E-04	1.34E-02
ENSMUSG00000010461	Eya4	-0.594298654	3.39E-04	1.52E-02	-0.509317825	3.27E-04	1.38E-02
ENSMUSG00000053007	Creb5	-0.686748765	3.42E-04	1.53E-02	-0.561603959	3.27E-04	1.38E-02
ENSMUSG00000031930	Wwp2	-0.385017599	3.43E-04	1.53E-02	-0.359739854	3.37E-04	1.42E-02
ENSMUSG00000032238	Rora	-1.119524096	3.45E-04	1.54E-02	-0.703587742	3.17E-04	1.35E-02
ENSMUSG00000044550	Tceal3	-0.728994075	3.48E-04	1.55E-02	-0.582551481	3.29E-04	1.39E-02
ENSMUSG00000037111	Setd7	-0.403350476	3.51E-04	1.56E-02	-0.374381243	3.45E-04	1.44E-02
ENSMUSG00000025743	Sdc3	-0.36541048	3.52E-04	1.56E-02	-0.343579085	3.46E-04	1.45E-02
ENSMUSG00000039509	Nup133	0.400144235	3.55E-04	1.58E-02	0.371782902	3.49E-04	1.46E-02
ENSMUSG00000031400	G6pdx	0.391519669	3.60E-04	1.59E-02	0.364821274	3.54E-04	1.47E-02
ENSMUSG00000033016	Nfatc1	-0.576678336	3.60E-04	1.59E-02	-0.497796212	3.48E-04	1.45E-02
ENSMUSG00000079685	Ulbp1	-1.200026399	3.60E-04	1.59E-02	-0.713297897	3.28E-04	1.38E-02
ENSMUSG00000025967	Eef1b2	0.390167561	3.61E-04	1.59E-02	0.363734351	3.54E-04	1.47E-02
ENSMUSG00000003847	Nfat5	-0.614369672	3.61E-04	1.59E-02	-0.52084141	3.44E-04	1.44E-02
ENSMUSG00000067148	Polr1c	0.441172942	3.61E-04	1.59E-02	0.403670414	3.53E-04	1.47E-02
ENSMUSG00000100078	Gm6170	0.514038545	3.63E-04	1.60E-02	0.456447958	3.54E-04	1.47E-02
ENSMUSG00000022414	Tab1	-0.429001663	3.68E-04	1.62E-02	-0.394248774	3.61E-04	1.49E-02
ENSMUSG00000020917	Acly	0.443178941	3.69E-04	1.62E-02	0.405104939	3.60E-04	1.49E-02
ENSMUSG00000067150	Xpo5	0.441748204	3.70E-04	1.63E-02	0.403990491	3.62E-04	1.49E-02
ENSMUSG00000005583	Mef2c	-0.531421928	3.72E-04	1.63E-02	-0.468152672	3.59E-04	1.49E-02
ENSMUSG00000005442	Cic	-0.363504649	3.73E-04	1.63E-02	-0.341829301	3.66E-04	1.50E-02
ENSMUSG00000091580	Gm6467	0.435189854	3.75E-04	1.64E-02	0.398919033	3.68E-04	1.51E-02
ENSMUSG00000066979	Bub3	0.3756025	3.79E-04	1.65E-02	0.35172847	3.73E-04	1.52E-02
ENSMUSG00000014355	Anapc1	0.49217787	3.80E-04	1.65E-02	0.440889349	3.68E-04	1.51E-02
ENSMUSG00000042699	Dhx9	0.514927027	3.86E-04	1.67E-02	0.456674065	3.73E-04	1.52E-02
ENSMUSG00000019787	Trdn	-1.627440501	3.87E-04	1.68E-02	-0.716584868	3.81E-04	1.54E-02
ENSMUSG00000098915	Rpl15-ps2	1.014187071	3.91E-04	1.69E-02	0.680210517	3.50E-04	1.46E-02
ENSMUSG00000030516	Tjp1	0.358783682	3.92E-04	1.69E-02	0.337762591	3.86E-04	1.56E-02
ENSMUSG00000040850	Psme4	0.50489608	3.96E-04	1.70E-02	0.449539524	3.83E-04	1.55E-02
ENSMUSG00000093133	Gm25994	-1.44349336	3.97E-04	1.71E-02	-0.720392355	3.76E-04	1.53E-02
ENSMUSG00000041476	Smpx	-1.322909284	4.03E-04	1.73E-02	-0.718205838	3.68E-04	1.51E-02
ENSMUSG00000041592	Sdk2	-0.497924558	4.04E-04	1.73E-02	-0.444478746	3.93E-04	1.58E-02
ENSMUSG00000062694	Cav3	-1.16045352	4.07E-04	1.74E-02	-0.703341306	3.72E-04	1.52E-02
ENSMUSG00000043801	Oaz1-ps	0.342769942	4.08E-04	1.74E-02	0.324239031	4.02E-04	1.61E-02
ENSMUSG00000040111	Gramd1b	-0.602063776	4.08E-04	1.74E-02	-0.511939509	3.94E-04	1.59E-02
ENSMUSG00000031441	Atp11a	-0.42099428	4.11E-04	1.75E-02	-0.387543783	4.04E-04	1.62E-02
ENSMUSG00000081094	Rpl19-ps11	0.344127908	4.13E-04	1.75E-02	0.325348794	4.07E-04	1.62E-02
ENSMUSG00000058922	Gm10052	0.342935192	4.16E-04	1.76E-02	0.324326172	4.10E-04	1.63E-02
ENSMUSG00000001440	Kpnb1	0.358953094	4.16E-04	1.76E-02	0.337724558	4.10E-04	1.63E-02
ENSMUSG00000025650	Col7a1	-1.902929488	4.24E-04	1.79E-02	-0.688672269	4.59E-04	1.77E-02
ENSMUSG00000001435	Col18a1	0.434014402	4.28E-04	1.80E-02	0.397381819	4.18E-04	1.66E-02
ENSMUSG00000038403	Hfe2	-0.733152843	4.31E-04	1.81E-02	-0.58079113	4.07E-04	1.62E-02
ENSMUSG00000106037	RP23-235E15.1	0.401643083	4.32E-04	1.81E-02	0.372208511	4.23E-04	1.67E-02
ENSMUSG00000049807	Arhgap23	-0.471325654	4.38E-04	1.84E-02	-0.424967355	4.27E-04	1.69E-02
ENSMUSG00000025001	Hells	0.494794068	4.38E-04	1.84E-02	0.441726853	4.25E-04	1.68E-02
ENSMUSG00000051527	Usp29	-0.554052417	4.38E-04	1.84E-02	-0.48145314	4.27E-04	1.68E-02
ENSMUSG00000041417	Pik3r1	-0.369407559	4.42E-04	1.85E-02	-0.346146567	4.36E-04	1.71E-02
ENSMUSG00000001270	Ckb	0.552845882	4.43E-04	1.85E-02	0.480731687	4.26E-04	1.68E-02
ENSMUSG00000002266	Zim1	-0.802836353	4.50E-04	1.87E-02	-0.610285136	4.16E-04	1.65E-02
ENSMUSG00000049658	Bdp1	-0.504334032	4.52E-04	1.88E-02	-0.448107617	4.40E-04	1.72E-02
ENSMUSG00000021364	Elovl2	0.640986669	4.52E-04	1.88E-02	0.533236093	4.31E-04	1.70E-02
ENSMUSG00000001924	Uba1	0.37971467	4.53E-04	1.88E-02	0.354470403	4.45E-04	1.74E-02
ENSMUSG00000022033	Pbk	0.480236148	4.54E-04	1.88E-02	0.431144727	4.43E-04	1.73E-02
ENSMUSG00000026251	Chrnd	-1.264276553	4.55E-04	1.88E-02	-0.707844063	4.23E-04	1.67E-02
ENSMUSG00000028330	Ncbp1	0.440689475	4.57E-04	1.89E-02	0.402100574	4.46E-04	1.74E-02
ENSMUSG00000025316	Banp	0.528510717	4.59E-04	1.90E-02	0.464377397	4.47E-04	1.74E-02
ENSMUSG00000028639	Ybx1	0.448148265	4.61E-04	1.90E-02	0.407648777	4.49E-04	1.75E-02
ENSMUSG00000029817	Tra2a	0.502831607	4.61E-04	1.90E-02	0.446964034	4.47E-04	1.74E-02
ENSMUSG00000068969	Rpl32-ps	1.002388833	4.64E-04	1.91E-02	0.67062071	4.29E-04	1.69E-02
ENSMUSG00000048387	Osr1	-0.741072617	4.64E-04	1.91E-02	-0.583226175	4.36E-04	1.71E-02
ENSMUSG00000026914	Psmd14	0.369323031	4.64E-04	1.91E-02	0.345918399	4.57E-04	1.77E-02
ENSMUSG00000020935	Dcakd	0.407650899	4.64E-04	1.91E-02	0.376629845	4.55E-04	1.76E-02
ENSMUSG00000027861	Casq2	-0.668603774	4.70E-04	1.93E-02	-0.547543371	4.47E-04	1.74E-02
ENSMUSG00000005397	Nid1	0.347777509	4.70E-04	1.93E-02	0.328055778	4.64E-04	1.78E-02
ENSMUSG00000058318	Phf21a	-0.391937092	4.74E-04	1.94E-02	-0.364103118	4.67E-04	1.79E-02
ENSMUSG00000027459	Fam110a	0.521912143	4.75E-04	1.94E-02	0.459713023	4.61E-04	1.78E-02
ENSMUSG00000042826	Fgf11	-0.593338825	4.76E-04	1.95E-02	-0.504958188	4.61E-04	1.78E-02
ENSMUSG00000036281	Snapc4	-0.60688252	4.76E-04	1.95E-02	-0.512956609	4.60E-04	1.78E-02
ENSMUSG00000050621	Rps27rt	0.415696073	4.82E-04	1.96E-02	0.382730384	4.72E-04	1.81E-02
ENSMUSG00000028527	Ak4	0.587761616	4.83E-04	1.97E-02	0.50149729	4.69E-04	1.80E-02
ENSMUSG00000083668	Gm5648	0.471830634	4.83E-04	1.97E-02	0.424696932	4.72E-04	1.81E-02
ENSMUSG00000026977	Mar-07	-0.431686095	4.87E-04	1.98E-02	-0.394932621	4.77E-04	1.82E-02
ENSMUSG00000030616	Sytl2	-0.719948842	4.94E-04	2.00E-02	-0.572106067	4.69E-04	1.80E-02
ENSMUSG00000038039	Gcc2	-0.433917534	4.98E-04	2.01E-02	-0.396497599	4.89E-04	1.86E-02
ENSMUSG00000020067	Mypn	-0.84912003	4.98E-04	2.01E-02	-0.624515619	4.68E-04	1.80E-02
ENSMUSG00000027823	Gmps	0.399209137	5.05E-04	2.03E-02	0.369631108	4.95E-04	1.88E-02
ENSMUSG00000031207	Msn	0.33740113	5.11E-04	2.05E-02	0.319111993	5.04E-04	1.90E-02
ENSMUSG00000027750	Postn	-0.79256975	5.15E-04	2.06E-02	-0.603249822	4.77E-04	1.82E-02
ENSMUSG00000054387	Mdm4	-0.479228608	5.15E-04	2.07E-02	-0.429565565	5.02E-04	1.90E-02
ENSMUSG00000006932	Ctnnb1	0.3524823	5.29E-04	2.10E-02	0.331636052	5.20E-04	1.94E-02
ENSMUSG00000040084	Bub1b	0.378176138	5.29E-04	2.10E-02	0.352656982	5.21E-04	1.94E-02
ENSMUSG00000063882	Uqcrh	0.362193728	5.30E-04	2.11E-02	0.339636742	5.23E-04	1.95E-02
ENSMUSG00000032850	Rnft2	-0.489934699	5.34E-04	2.12E-02	-0.436831492	5.22E-04	1.95E-02
ENSMUSG00000032305	Fam219b	-0.55477837	5.40E-04	2.13E-02	-0.479866252	5.26E-04	1.96E-02
ENSMUSG00000024220	Zfp523	-0.443386978	5.43E-04	2.14E-02	-0.403139327	5.32E-04	1.97E-02
ENSMUSG00000071419	Rps15-ps2	0.376693088	5.44E-04	2.15E-02	0.351358931	5.35E-04	1.98E-02
ENSMUSG00000000184	Ccnd2	0.462901827	5.45E-04	2.15E-02	0.417503938	5.30E-04	1.97E-02
ENSMUSG00000043719	Col6a6	-0.877254169	5.47E-04	2.15E-02	-0.631676314	5.08E-04	1.91E-02
ENSMUSG00000038400	Pmepa1	-0.45870214	5.54E-04	2.17E-02	-0.414283586	5.44E-04	2.00E-02
ENSMUSG00000019817	Plagl1	-0.448743304	5.56E-04	2.18E-02	-0.407008173	5.42E-04	2.00E-02
ENSMUSG00000027613	Eif6	0.37327141	5.57E-04	2.18E-02	0.348500332	5.49E-04	2.02E-02
ENSMUSG00000039981	Zc3h12d	-1.956783384	5.58E-04	2.18E-02	-0.663226834	6.47E-04	2.27E-02
ENSMUSG00000058756	Thra	-0.339554689	5.64E-04	2.20E-02	-0.320653297	5.56E-04	2.04E-02
ENSMUSG00000006134	Crkl	0.443681789	5.66E-04	2.20E-02	0.403149652	5.53E-04	2.03E-02
ENSMUSG00000059195	Gm12715	0.425451322	5.79E-04	2.25E-02	0.389322583	5.66E-04	2.07E-02
ENSMUSG00000027649	Ctnnbl1	0.379250441	5.79E-04	2.25E-02	0.353180635	5.70E-04	2.08E-02
ENSMUSG00000104649	RP24-257C17.2	0.40781238	5.83E-04	2.26E-02	0.375721923	5.73E-04	2.09E-02
ENSMUSG00000039230	Tbcd	0.420751528	5.84E-04	2.26E-02	0.385688761	5.72E-04	2.09E-02
ENSMUSG00000030647	Ndufc2	0.38240078	5.89E-04	2.28E-02	0.355636105	5.80E-04	2.11E-02
ENSMUSG00000024335	Brd2	-0.353798469	5.95E-04	2.30E-02	-0.332353093	5.86E-04	2.12E-02
ENSMUSG00000006333	Rps9	0.402614497	5.97E-04	2.30E-02	0.371574219	5.85E-04	2.12E-02
ENSMUSG00000033208	S100b	-1.773294041	5.97E-04	2.30E-02	-0.67779491	6.35E-04	2.24E-02
ENSMUSG00000068039	Tcp1	0.328087512	5.99E-04	2.30E-02	0.310817222	5.92E-04	2.13E-02
ENSMUSG00000020522	Mfap3	0.397093512	6.01E-04	2.31E-02	0.367210228	5.91E-04	2.13E-02
ENSMUSG00000066232	Ipo7	0.445812931	6.01E-04	2.31E-02	0.404380203	5.87E-04	2.12E-02
ENSMUSG00000016619	Nup50	0.399052518	6.01E-04	2.31E-02	0.368752497	5.90E-04	2.13E-02
ENSMUSG00000022208	Jph4	-0.565526218	6.07E-04	2.32E-02	-0.48540482	5.89E-04	2.13E-02
ENSMUSG00000029416	Slc15a4	0.539809813	6.10E-04	2.33E-02	0.469139736	5.96E-04	2.14E-02
ENSMUSG00000069972	Rps13-ps2	0.967120286	6.10E-04	2.33E-02	0.654101428	5.54E-04	2.03E-02
ENSMUSG00000040478	Prdm13	0.811060208	6.13E-04	2.33E-02	0.605910823	5.77E-04	2.10E-02
ENSMUSG00000035575	Utp6	0.372511917	6.15E-04	2.34E-02	0.347523271	6.06E-04	2.17E-02
ENSMUSG00000027637	1110008F13Rik	0.412521683	6.18E-04	2.35E-02	0.379080038	6.08E-04	2.17E-02
ENSMUSG00000031010	Usp9x	0.567907477	6.18E-04	2.35E-02	0.486788536	5.95E-04	2.14E-02
ENSMUSG00000020897	Aurkb	0.375894845	6.21E-04	2.36E-02	0.350212414	6.12E-04	2.18E-02
ENSMUSG00000089810	Gm16536	-0.695666481	6.22E-04	2.36E-02	-0.556256109	5.97E-04	2.14E-02
ENSMUSG00000032265	Fam46a	-0.620482296	6.23E-04	2.36E-02	-0.517277095	6.03E-04	2.16E-02
ENSMUSG00000046876	Atxn1	-0.788471417	6.27E-04	2.37E-02	-0.59625784	5.99E-04	2.15E-02
ENSMUSG00000072774	Zfp951	-2.469718982	6.30E-04	2.38E-02	-0.58697018	1.05E-03	3.25E-02
ENSMUSG00000096257	Gm6537	-1.269870895	6.31E-04	2.38E-02	-0.69227589	5.91E-04	2.13E-02
ENSMUSG00000106926	RP23-151G22.1	0.377876499	6.36E-04	2.40E-02	0.351719165	6.26E-04	2.22E-02
ENSMUSG00000071652	Ints5	0.381029497	6.38E-04	2.40E-02	0.354221228	6.29E-04	2.23E-02
ENSMUSG00000069808	Fam57a	0.459728542	6.39E-04	2.41E-02	0.41411986	6.28E-04	2.23E-02
ENSMUSG00000061762	Tac1	-1.739242959	6.39E-04	2.41E-02	-0.676320576	6.73E-04	2.34E-02
ENSMUSG00000041712	Ubr7	0.351096337	6.40E-04	2.41E-02	0.329884679	6.32E-04	2.23E-02
ENSMUSG00000059208	Hnrnpm	0.338492534	6.42E-04	2.41E-02	0.31939666	6.33E-04	2.24E-02
ENSMUSG00000021072	Tmx1	0.430083066	6.43E-04	2.41E-02	0.392251928	6.30E-04	2.23E-02
ENSMUSG00000028873	Cdca8	0.383006549	6.43E-04	2.41E-02	0.355776368	6.33E-04	2.24E-02
ENSMUSG00000026960	Arl6ip6	0.487420914	6.44E-04	2.42E-02	0.433693067	6.30E-04	2.23E-02
ENSMUSG00000038462	Uqcrfs1	0.361287968	6.44E-04	2.42E-02	0.338238995	6.35E-04	2.24E-02
ENSMUSG00000058388	Phtf1	-0.475545483	6.44E-04	2.42E-02	-0.425384802	6.29E-04	2.23E-02
ENSMUSG00000029647	Pan3	-0.941378247	6.46E-04	2.42E-02	-0.645521478	5.91E-04	2.13E-02
ENSMUSG00000071172	Srsf3	0.42432256	6.49E-04	2.43E-02	0.387867174	6.35E-04	2.24E-02
ENSMUSG00000049796	Crh	-2.500853166	6.49E-04	2.43E-02	-0.580625706	1.11E-03	3.38E-02
ENSMUSG00000041959	S100a10	-0.81242257	6.49E-04	2.43E-02	-0.605351704	6.03E-04	2.16E-02
ENSMUSG00000062647	Rpl7a	0.373894651	6.54E-04	2.45E-02	0.348408076	6.45E-04	2.26E-02
ENSMUSG00000024827	Gldc	0.701970207	6.61E-04	2.46E-02	0.558480464	6.28E-04	2.23E-02
ENSMUSG00000022673	Mcm4	0.342116911	6.66E-04	2.48E-02	0.32231603	6.57E-04	2.30E-02
ENSMUSG00000035413	Tmem98	0.468342961	6.70E-04	2.49E-02	0.420010746	6.55E-04	2.29E-02
ENSMUSG00000063457	Rps15	0.380925357	6.71E-04	2.49E-02	0.353950694	6.60E-04	2.30E-02
ENSMUSG00000063856	Gpx1	0.41434199	6.73E-04	2.50E-02	0.380070681	6.60E-04	2.30E-02
ENSMUSG00000040022	Rab11fip2	-0.441745168	6.74E-04	2.50E-02	-0.400647659	6.62E-04	2.31E-02
ENSMUSG00000026496	Parp1	0.361757388	6.75E-04	2.50E-02	0.338466403	6.64E-04	2.32E-02
ENSMUSG00000061086	Myl4	-0.90633311	6.76E-04	2.50E-02	-0.634839952	6.19E-04	2.20E-02
ENSMUSG00000015968	Cacna1d	-0.95804366	6.78E-04	2.51E-02	-0.646963803	6.36E-04	2.24E-02
ENSMUSG00000033948	Zswim5	0.861795637	6.83E-04	2.52E-02	0.621058208	6.30E-04	2.23E-02
ENSMUSG00000027346	Gpcpd1	-0.474288675	6.85E-04	2.52E-02	-0.424041023	6.70E-04	2.33E-02
ENSMUSG00000040435	Ppp1r15a	-0.560665313	6.85E-04	2.52E-02	-0.481001539	6.69E-04	2.33E-02
ENSMUSG00000024097	Srsf7	0.431141146	6.85E-04	2.52E-02	0.392702997	6.70E-04	2.33E-02
ENSMUSG00000040945	Rcc2	0.335802046	6.89E-04	2.54E-02	0.316940461	6.80E-04	2.35E-02
ENSMUSG00000030067	Foxp1	-0.380713581	6.95E-04	2.55E-02	-0.353627533	6.85E-04	2.37E-02
ENSMUSG00000082935	Gm7658	0.363376127	7.00E-04	2.57E-02	0.339646415	6.91E-04	2.38E-02
ENSMUSG00000040354	Mars	0.390209955	7.04E-04	2.58E-02	0.361105134	6.93E-04	2.39E-02
ENSMUSG00000036555	Iqce	-0.525711488	7.07E-04	2.59E-02	-0.458617988	6.90E-04	2.38E-02
ENSMUSG00000038205	Prkab2	-0.516270696	7.08E-04	2.59E-02	-0.452396425	6.92E-04	2.39E-02
ENSMUSG00000107499	Ccdc142	-1.885818509	7.08E-04	2.59E-02	-0.654617088	7.98E-04	2.66E-02
ENSMUSG00000021270	Hsp90aa1	0.496934702	7.08E-04	2.59E-02	0.439535857	6.88E-04	2.38E-02
ENSMUSG00000056305	Usp39	0.36752699	7.09E-04	2.59E-02	0.342963394	7.00E-04	2.40E-02
ENSMUSG00000030672	Mylpf	-0.649405241	7.10E-04	2.59E-02	-0.531228396	6.76E-04	2.34E-02
ENSMUSG00000037126	Psd	-0.578695266	7.16E-04	2.61E-02	-0.491379558	6.98E-04	2.40E-02
ENSMUSG00000021218	Gdi2	0.315669714	7.24E-04	2.64E-02	0.299773217	7.16E-04	2.44E-02
ENSMUSG00000032481	Smarcc1	0.340617257	7.25E-04	2.64E-02	0.320812776	7.15E-04	2.44E-02
ENSMUSG00000053470	Kdm3a	0.381206313	7.26E-04	2.64E-02	0.35384647	7.15E-04	2.44E-02
ENSMUSG00000022881	Rfc4	0.409446551	7.31E-04	2.65E-02	0.375879702	7.20E-04	2.46E-02
ENSMUSG00000025791	Pgm2	0.402256975	7.32E-04	2.66E-02	0.370329176	7.21E-04	2.46E-02
ENSMUSG00000031383	Dusp9	0.60611026	7.34E-04	2.66E-02	0.507100763	7.08E-04	2.43E-02
ENSMUSG00000046798	Cldn12	0.546061158	7.38E-04	2.67E-02	0.471284946	7.14E-04	2.44E-02
ENSMUSG00000043903	Gm22	-0.963244598	7.40E-04	2.68E-02	-0.645022151	6.97E-04	2.40E-02
ENSMUSG00000072772	Grcc10	0.395127647	7.41E-04	2.68E-02	0.364730588	7.29E-04	2.48E-02
ENSMUSG00000024803	Ankrd1	-1.577562151	7.42E-04	2.68E-02	-0.67904524	7.41E-04	2.51E-02
ENSMUSG00000021338	Lrrc16a	-0.554366415	7.48E-04	2.70E-02	-0.476172108	7.30E-04	2.48E-02
ENSMUSG00000015501	Hivep2	-0.589476323	7.57E-04	2.73E-02	-0.497141214	7.32E-04	2.49E-02
ENSMUSG00000022551	Cyc1	0.337393256	7.59E-04	2.74E-02	0.317982283	7.50E-04	2.54E-02
ENSMUSG00000020431	Adcy1	-0.527786989	7.62E-04	2.74E-02	-0.459286168	7.41E-04	2.51E-02
ENSMUSG00000032816	Igdcc4	-0.677236922	7.63E-04	2.75E-02	-0.544095772	7.25E-04	2.47E-02
ENSMUSG00000096942	Rps19-ps6	0.385191805	7.69E-04	2.76E-02	0.356760968	7.57E-04	2.56E-02
ENSMUSG00000020886	Dlg4	-0.381751229	7.70E-04	2.76E-02	-0.354025104	7.59E-04	2.56E-02
ENSMUSG00000022438	Parvb	0.39209055	7.71E-04	2.77E-02	0.362167497	7.60E-04	2.56E-02
ENSMUSG00000052459	Atp6v1a	0.390312045	7.74E-04	2.78E-02	0.36076639	7.62E-04	2.57E-02
ENSMUSG00000018893	Mb	-1.109236254	7.87E-04	2.81E-02	-0.669490598	7.19E-04	2.45E-02
ENSMUSG00000085666	Gm9855	-0.500523167	7.93E-04	2.83E-02	-0.440931551	7.76E-04	2.61E-02
ENSMUSG00000020321	Mdh1	0.320968757	7.94E-04	2.83E-02	0.304046165	7.85E-04	2.63E-02
ENSMUSG00000027751	Supt20	-0.481065543	8.05E-04	2.87E-02	-0.427565713	7.86E-04	2.63E-02
ENSMUSG00000020052	Ascl1	0.617847422	8.06E-04	2.87E-02	0.512374401	7.75E-04	2.61E-02
ENSMUSG00000038526	Car14	0.571735112	8.08E-04	2.87E-02	0.485829864	7.90E-04	2.64E-02
ENSMUSG00000024769	Cdc42bpg	-0.641075804	8.17E-04	2.90E-02	-0.524345186	7.90E-04	2.64E-02
ENSMUSG00000033491	Prss35	-0.700089569	8.17E-04	2.90E-02	-0.553482103	7.81E-04	2.62E-02
ENSMUSG00000028234	Rps20	0.382179005	8.22E-04	2.91E-02	0.354098044	8.09E-04	2.69E-02
ENSMUSG00000024151	Msh2	0.467924544	8.23E-04	2.91E-02	0.418256961	8.03E-04	2.68E-02
ENSMUSG00000035615	Frmpd1	-0.60048056	8.29E-04	2.93E-02	-0.502171413	8.05E-04	2.68E-02
ENSMUSG00000094518	Gm6421	0.376801704	8.38E-04	2.95E-02	0.349750279	8.25E-04	2.73E-02
ENSMUSG00000029265	Dr1	0.394152172	8.39E-04	2.95E-02	0.363391262	8.26E-04	2.73E-02
ENSMUSG00000022894	Adamts5	-0.595253606	8.53E-04	2.99E-02	-0.49884605	8.27E-04	2.73E-02
ENSMUSG00000030884	Uqcrc2	0.323502876	8.53E-04	2.99E-02	0.305996047	8.43E-04	2.77E-02
ENSMUSG00000023191	P3h3	-0.560197871	8.57E-04	3.00E-02	-0.478342271	8.28E-04	2.73E-02
ENSMUSG00000051177	Plcb1	-0.542452259	8.58E-04	3.00E-02	-0.467302622	8.38E-04	2.76E-02
ENSMUSG00000043091	Tuba1c	0.521687781	8.58E-04	3.00E-02	0.454183268	8.36E-04	2.75E-02
ENSMUSG00000056531	Ccdc18	-0.94117287	8.60E-04	3.01E-02	-0.634564864	8.14E-04	2.70E-02
ENSMUSG00000022096	Hr	-1.178286933	8.61E-04	3.01E-02	-0.671029249	8.08E-04	2.69E-02
ENSMUSG00000030074	Gxylt2	-0.510023624	8.76E-04	3.05E-02	-0.446391636	8.54E-04	2.79E-02
ENSMUSG00000037601	Nme1	0.36496054	8.80E-04	3.06E-02	0.340072343	8.69E-04	2.83E-02
ENSMUSG00000049115	Agtr1a	-1.427715102	8.81E-04	3.06E-02	-0.676311382	8.36E-04	2.75E-02
ENSMUSG00000034042	Gpbp1l1	-0.480159756	8.84E-04	3.07E-02	-0.426156732	8.68E-04	2.83E-02
ENSMUSG00000029190	D5Ertd579e	-0.48640772	8.92E-04	3.09E-02	-0.430428655	8.70E-04	2.84E-02
ENSMUSG00000040250	Asun	0.41624446	8.93E-04	3.09E-02	0.379999443	8.79E-04	2.86E-02
ENSMUSG00000071054	Safb	0.377295958	8.94E-04	3.10E-02	0.349869433	8.81E-04	2.86E-02
ENSMUSG00000036356	Csgalnact1	-0.856432167	8.98E-04	3.11E-02	-0.610560216	8.51E-04	2.79E-02
ENSMUSG00000035403	Crb2	0.737660307	9.03E-04	3.11E-02	0.568028577	8.59E-04	2.81E-02
ENSMUSG00000101188	Eif4a-ps4	0.298743746	9.05E-04	3.12E-02	0.28471081	8.96E-04	2.90E-02
ENSMUSG00000034949	Zfr2	-0.841840595	9.05E-04	3.12E-02	-0.605664074	8.62E-04	2.81E-02
ENSMUSG00000025776	Crispld1	-0.45049774	9.11E-04	3.13E-02	-0.405076584	8.96E-04	2.90E-02
ENSMUSG00000021577	Sdha	0.3142288	9.11E-04	3.14E-02	0.297963847	9.01E-04	2.91E-02
ENSMUSG00000022120	Rnf219	0.411549811	9.12E-04	3.14E-02	0.376336284	8.98E-04	2.90E-02
ENSMUSG00000030470	Csrp3	-1.269136189	9.13E-04	3.14E-02	-0.673652346	8.55E-04	2.80E-02
ENSMUSG00000028179	Cth	0.663212539	9.14E-04	3.14E-02	0.533707471	8.86E-04	2.88E-02
ENSMUSG00000028134	Ptbp2	0.571417185	9.20E-04	3.16E-02	0.484223333	8.87E-04	2.88E-02
ENSMUSG00000041879	Ipo9	0.348334158	9.25E-04	3.18E-02	0.326394194	9.13E-04	2.94E-02
ENSMUSG00000000751	Rpa1	0.324055953	9.26E-04	3.18E-02	0.306228868	9.16E-04	2.95E-02
ENSMUSG00000016255	Tubb1	1.265978783	9.27E-04	3.18E-02	0.672596641	8.73E-04	2.85E-02
ENSMUSG00000040860	Crocc	-0.450647812	9.27E-04	3.18E-02	-0.405073902	9.11E-04	2.93E-02
ENSMUSG00000048574	Gm5593	0.535060174	9.27E-04	3.18E-02	0.461882059	9.06E-04	2.92E-02
ENSMUSG00000052374	Actn2	-0.72289285	9.30E-04	3.18E-02	-0.561327908	8.78E-04	2.86E-02
ENSMUSG00000014498	Ankrd52	-0.37904245	9.33E-04	3.19E-02	-0.35105664	9.20E-04	2.95E-02
ENSMUSG00000038644	Pold1	0.381768617	9.33E-04	3.19E-02	0.353207724	9.20E-04	2.95E-02
ENSMUSG00000049641	Vgll2	-0.668706079	9.36E-04	3.20E-02	-0.536053001	9.01E-04	2.91E-02
ENSMUSG00000024844	Banf1	0.357726275	9.36E-04	3.20E-02	0.333999216	9.24E-04	2.96E-02
ENSMUSG00000053565	Eif3k	0.353408558	9.38E-04	3.20E-02	0.330486449	9.26E-04	2.97E-02
ENSMUSG00000051920	Rspo2	0.843164394	9.41E-04	3.21E-02	0.60512747	9.00E-04	2.91E-02
ENSMUSG00000009013	Dynll1	0.320136409	9.45E-04	3.22E-02	0.302869985	9.35E-04	2.99E-02
ENSMUSG00000039108	Lsm14b	-0.393858579	9.46E-04	3.22E-02	-0.362591423	9.31E-04	2.98E-02
ENSMUSG00000003970	Rpl8	0.384611749	9.47E-04	3.22E-02	0.355390018	9.31E-04	2.98E-02
ENSMUSG00000007872	Id3	0.389261215	9.67E-04	3.27E-02	0.358921389	9.51E-04	3.02E-02
ENSMUSG00000074934	Grem1	-0.765194471	9.70E-04	3.28E-02	-0.577451435	9.18E-04	2.95E-02
ENSMUSG00000083836	Ldha-ps2	0.590952565	9.75E-04	3.29E-02	0.494688073	9.43E-04	3.00E-02
ENSMUSG00000047098	Rnf31	-0.552636679	9.76E-04	3.30E-02	-0.472114846	9.52E-04	3.03E-02
ENSMUSG00000074637	Sox2	0.756928874	9.76E-04	3.30E-02	0.574279609	9.20E-04	2.95E-02
ENSMUSG00000100441	Gm7266	0.4262666	9.78E-04	3.30E-02	0.386978994	9.59E-04	3.04E-02
ENSMUSG00000031351	Zfp185	-0.635012433	9.80E-04	3.30E-02	-0.518395934	9.46E-04	3.01E-02
ENSMUSG00000005417	Mprip	-0.319930617	9.80E-04	3.30E-02	-0.302596578	9.69E-04	3.06E-02
ENSMUSG00000038034	Igsf8	0.365205797	9.81E-04	3.30E-02	0.339842257	9.69E-04	3.06E-02
ENSMUSG00000019230	Lhx9	1.10333426	9.81E-04	3.30E-02	0.659137567	8.99E-04	2.91E-02
ENSMUSG00000022312	Eif3h	0.329021459	9.81E-04	3.30E-02	0.310224542	9.70E-04	3.06E-02
ENSMUSG00000021767	Kat6b	-0.439686851	9.83E-04	3.31E-02	-0.39678951	9.64E-04	3.05E-02
ENSMUSG00000084159	Gm12696	0.348375979	9.83E-04	3.31E-02	0.326209908	9.71E-04	3.07E-02
ENSMUSG00000026918	Brd3	-0.331591302	9.86E-04	3.31E-02	-0.312351553	9.75E-04	3.07E-02
ENSMUSG00000035248	Zcchc6	-0.367900713	9.86E-04	3.31E-02	-0.341969012	9.74E-04	3.07E-02
ENSMUSG00000021178	Psmc1	0.327525481	9.89E-04	3.32E-02	0.308949706	9.78E-04	3.08E-02
ENSMUSG00000041757	Plekha6	-0.517823061	9.89E-04	3.32E-02	-0.450264811	9.65E-04	3.05E-02
ENSMUSG00000039376	Synpo2l	-0.770747281	9.92E-04	3.32E-02	-0.579235919	9.33E-04	2.98E-02
ENSMUSG00000042851	Zc3h6	-0.872179257	9.97E-04	3.33E-02	-0.611802695	9.49E-04	3.02E-02
ENSMUSG00000022641	Bbx	-0.419036724	9.97E-04	3.33E-02	-0.381448798	9.83E-04	3.09E-02
ENSMUSG00000000001	Gnai3	0.335343222	1.01E-03	3.35E-02	0.315409144	9.93E-04	3.11E-02
ENSMUSG00000095597	Gm6472	0.534950498	1.01E-03	3.36E-02	0.461004227	9.77E-04	3.08E-02
ENSMUSG00000024985	Tcf7l2	-0.561140817	1.01E-03	3.37E-02	-0.476819187	9.86E-04	3.09E-02
ENSMUSG00000047126	Cltc	0.496946493	1.02E-03	3.38E-02	0.43643207	9.87E-04	3.10E-02
ENSMUSG00000063358	Mapk1	0.343011474	1.02E-03	3.38E-02	0.321702472	1.00E-03	3.14E-02
ENSMUSG00000048170	Mcmbp	0.34596748	1.02E-03	3.39E-02	0.324116545	1.01E-03	3.14E-02
ENSMUSG00000040867	Begain	-0.600990022	1.02E-03	3.39E-02	-0.499471873	9.93E-04	3.11E-02
ENSMUSG00000035666	Gtf3c4	0.382534415	1.02E-03	3.40E-02	0.3533968	1.01E-03	3.15E-02
ENSMUSG00000031609	Sap30	0.522285243	1.03E-03	3.41E-02	0.452715681	1.01E-03	3.14E-02
ENSMUSG00000046572	Zfp518b	0.414607251	1.03E-03	3.42E-02	0.377971437	1.01E-03	3.16E-02
ENSMUSG00000081382	Rpl18-ps1	0.477770554	1.04E-03	3.43E-02	0.423262235	1.01E-03	3.16E-02
ENSMUSG00000060371	Caln1	-1.026485816	1.05E-03	3.46E-02	-0.644122888	9.88E-04	3.10E-02
ENSMUSG00000041895	Wipi1	-0.462705032	1.05E-03	3.46E-02	-0.412721412	1.03E-03	3.20E-02
ENSMUSG00000019179	Mdh2	0.331064372	1.05E-03	3.47E-02	0.311719194	1.04E-03	3.22E-02
ENSMUSG00000037139	Myom3	-0.651703594	1.06E-03	3.48E-02	-0.525626073	1.02E-03	3.17E-02
ENSMUSG00000044968	Napepld	0.6373052	1.06E-03	3.50E-02	0.518182391	1.03E-03	3.21E-02
ENSMUSG00000040732	Erg	-0.500097009	1.06E-03	3.50E-02	-0.437960168	1.04E-03	3.24E-02
ENSMUSG00000073542	Cep76	0.546048632	1.07E-03	3.50E-02	0.467150745	1.04E-03	3.22E-02
ENSMUSG00000026077	Npas2	-1.717999157	1.07E-03	3.51E-02	-0.643156773	1.14E-03	3.44E-02
ENSMUSG00000051339	2900026A02Rik	-0.536429825	1.07E-03	3.53E-02	-0.461139332	1.05E-03	3.24E-02
ENSMUSG00000079139	Gm4204	0.304739036	1.08E-03	3.53E-02	0.289447886	1.07E-03	3.28E-02
ENSMUSG00000061787	Rps17	0.420243248	1.08E-03	3.54E-02	0.381917842	1.06E-03	3.26E-02
ENSMUSG00000019647	Sema6a	-0.445325211	1.08E-03	3.54E-02	-0.400231045	1.06E-03	3.26E-02
ENSMUSG00000048126	Col6a3	-0.455869328	1.09E-03	3.56E-02	-0.407672145	1.07E-03	3.28E-02
ENSMUSG00000018427	Ypel2	-0.581277572	1.09E-03	3.56E-02	-0.487549688	1.06E-03	3.26E-02
ENSMUSG00000064179	Tnnt1	-0.712980455	1.09E-03	3.56E-02	-0.553655227	1.03E-03	3.21E-02
ENSMUSG00000033981	Gria2	-0.644106311	1.09E-03	3.56E-02	-0.52106795	1.06E-03	3.26E-02
ENSMUSG00000083367	Gm8806	0.323621535	1.09E-03	3.57E-02	0.305378199	1.08E-03	3.32E-02
ENSMUSG00000062456	Rpl9-ps6	0.417671125	1.10E-03	3.59E-02	0.379875066	1.08E-03	3.32E-02
ENSMUSG00000002578	Ikzf4	-0.596281262	1.10E-03	3.59E-02	-0.495761207	1.07E-03	3.30E-02
ENSMUSG00000028678	Kif2c	0.37508702	1.12E-03	3.63E-02	0.347136308	1.10E-03	3.37E-02
ENSMUSG00000040738	Ints8	0.45244704	1.12E-03	3.63E-02	0.405049434	1.10E-03	3.35E-02
ENSMUSG00000055065	Ddx17	0.315737518	1.13E-03	3.65E-02	0.298666058	1.12E-03	3.39E-02
ENSMUSG00000025203	Scd2	0.353829773	1.13E-03	3.65E-02	0.330137263	1.11E-03	3.39E-02
ENSMUSG00000030603	Psmc4	0.319085792	1.14E-03	3.68E-02	0.301455204	1.13E-03	3.42E-02
ENSMUSG00000060373	Hnrnpc	0.299285484	1.14E-03	3.69E-02	0.28462672	1.13E-03	3.43E-02
ENSMUSG00000048922	Cdca2	0.411826162	1.15E-03	3.72E-02	0.375219224	1.14E-03	3.44E-02
ENSMUSG00000020456	Ogdh	0.343001953	1.17E-03	3.76E-02	0.321193869	1.16E-03	3.49E-02
ENSMUSG00000075053	Vdac3-ps1	0.336783219	1.17E-03	3.76E-02	0.316086244	1.16E-03	3.49E-02
ENSMUSG00000030718	Ppme1	0.444924521	1.17E-03	3.76E-02	0.39935568	1.15E-03	3.47E-02
ENSMUSG00000071984	Fndc1	-1.298071734	1.18E-03	3.78E-02	-0.660038858	1.11E-03	3.39E-02
ENSMUSG00000038248	Sobp	-0.557751482	1.18E-03	3.78E-02	-0.472904158	1.15E-03	3.47E-02
ENSMUSG00000002007	Srpk3	-1.044473217	1.18E-03	3.78E-02	-0.642486519	1.10E-03	3.36E-02
ENSMUSG00000035704	Alg8	0.564466219	1.18E-03	3.79E-02	0.476779398	1.16E-03	3.48E-02
ENSMUSG00000033285	Wdr3	0.392601002	1.19E-03	3.79E-02	0.360479693	1.17E-03	3.51E-02
ENSMUSG00000034245	Hdac11	-0.416898911	1.19E-03	3.80E-02	-0.378814096	1.17E-03	3.51E-02
ENSMUSG00000083097	Gm14494	0.385965968	1.19E-03	3.80E-02	0.355330486	1.18E-03	3.53E-02
ENSMUSG00000029034	Cpsf3l	0.372706815	1.19E-03	3.81E-02	0.344957736	1.18E-03	3.53E-02
ENSMUSG00000033152	Podxl2	-0.362921455	1.20E-03	3.81E-02	-0.337199177	1.18E-03	3.53E-02
ENSMUSG00000038608	Dock10	-0.673481269	1.20E-03	3.82E-02	-0.533477601	1.16E-03	3.49E-02
ENSMUSG00000028289	Epha7	0.426272064	1.21E-03	3.85E-02	0.385628987	1.19E-03	3.55E-02
ENSMUSG00000009214	Tmem8c	-0.653938232	1.22E-03	3.88E-02	-0.524176133	1.17E-03	3.52E-02
ENSMUSG00000020255	D10Wsu102e	0.36232087	1.22E-03	3.88E-02	0.336619724	1.21E-03	3.59E-02
ENSMUSG00000044033	Ccdc141	-0.726970829	1.23E-03	3.89E-02	-0.556737443	1.17E-03	3.51E-02
ENSMUSG00000022816	Fstl1	-0.516345918	1.23E-03	3.89E-02	-0.447156503	1.19E-03	3.56E-02
ENSMUSG00000028199	Cryz	0.453730822	1.23E-03	3.90E-02	0.405183556	1.21E-03	3.60E-02
ENSMUSG00000002546	Golga2	-0.415439666	1.24E-03	3.92E-02	-0.377475993	1.22E-03	3.62E-02
ENSMUSG00000026728	Vim	0.316162118	1.26E-03	3.95E-02	0.298716078	1.24E-03	3.66E-02
ENSMUSG00000025613	Cct8	0.302270882	1.26E-03	3.96E-02	0.286943236	1.25E-03	3.67E-02
ENSMUSG00000038296	Galnt18	-0.806229061	1.26E-03	3.96E-02	-0.585218527	1.19E-03	3.55E-02
ENSMUSG00000063015	Ccni	0.340001359	1.26E-03	3.96E-02	0.318477722	1.25E-03	3.67E-02
ENSMUSG00000031320	Rps4x	0.356232432	1.26E-03	3.96E-02	0.331634016	1.24E-03	3.67E-02
ENSMUSG00000040028	Elavl1	0.3956481	1.27E-03	3.98E-02	0.362469408	1.25E-03	3.67E-02
ENSMUSG00000024887	Asah2	-0.987601346	1.27E-03	3.99E-02	-0.630049325	1.19E-03	3.56E-02
ENSMUSG00000045591	Olig3	0.909574972	1.28E-03	4.01E-02	0.61396683	1.20E-03	3.58E-02
ENSMUSG00000040209	Zfp704	-0.397689816	1.28E-03	4.01E-02	-0.363946544	1.26E-03	3.71E-02
ENSMUSG00000013415	Igf2bp1	0.435466486	1.29E-03	4.03E-02	0.391889113	1.27E-03	3.71E-02
ENSMUSG00000027624	Epb4.1l1	-0.348963129	1.30E-03	4.05E-02	-0.32565344	1.28E-03	3.75E-02
ENSMUSG00000004896	Rrnad1	-0.74127771	1.30E-03	4.05E-02	-0.560600809	1.25E-03	3.68E-02
ENSMUSG00000024012	Mtch1	0.300997363	1.31E-03	4.06E-02	0.285758057	1.29E-03	3.77E-02
ENSMUSG00000024791	Cdca5	0.420121559	1.31E-03	4.07E-02	0.380593454	1.29E-03	3.76E-02
ENSMUSG00000040365	Trim41	-0.371948865	1.31E-03	4.08E-02	-0.343922957	1.30E-03	3.77E-02
ENSMUSG00000050587	Lrrc4c	-1.11891503	1.31E-03	4.08E-02	-0.646868512	1.21E-03	3.60E-02
ENSMUSG00000095123	Gm21781	-1.474202084	1.32E-03	4.08E-02	-0.647764595	1.31E-03	3.80E-02
ENSMUSG00000041977	Arhgef11	-0.405383143	1.32E-03	4.10E-02	-0.369584711	1.30E-03	3.78E-02
ENSMUSG00000018286	Psmb6	0.31142854	1.34E-03	4.12E-02	0.294546592	1.32E-03	3.82E-02
ENSMUSG00000020105	Lrig3	-0.359728301	1.35E-03	4.16E-02	-0.334128594	1.34E-03	3.85E-02
ENSMUSG00000025867	Cplx2	-0.420265279	1.36E-03	4.17E-02	-0.380486671	1.33E-03	3.84E-02
ENSMUSG00000031153	Gripap1	-0.425805528	1.36E-03	4.18E-02	-0.38449323	1.34E-03	3.85E-02
ENSMUSG00000063524	Eno1	0.495711072	1.37E-03	4.20E-02	0.432751192	1.34E-03	3.85E-02
ENSMUSG00000000028	Cdc45	0.453539405	1.38E-03	4.21E-02	0.404199327	1.35E-03	3.88E-02
ENSMUSG00000018379	Srsf1	0.406399102	1.38E-03	4.21E-02	0.370128893	1.35E-03	3.88E-02
ENSMUSG00000047213	Ythdf3	0.37790651	1.38E-03	4.21E-02	0.348362077	1.36E-03	3.90E-02
ENSMUSG00000089726	Mir17hg	-1.57849014	1.39E-03	4.23E-02	-0.6373787	1.42E-03	4.02E-02
ENSMUSG00000059939	9430015G10Rik	-0.491484651	1.39E-03	4.24E-02	-0.429731454	1.37E-03	3.91E-02
ENSMUSG00000038418	Egr1	-1.025761909	1.41E-03	4.27E-02	-0.632768903	1.30E-03	3.78E-02
ENSMUSG00000032115	Hyou1	0.352733729	1.42E-03	4.31E-02	0.328338956	1.40E-03	3.99E-02
ENSMUSG00000027829	Ccnl1	-0.605664809	1.42E-03	4.31E-02	-0.497049748	1.38E-03	3.93E-02
ENSMUSG00000040640	Erc2	-0.544974153	1.43E-03	4.31E-02	-0.462963812	1.39E-03	3.96E-02
ENSMUSG00000079428	Tceal7	-1.13806402	1.43E-03	4.31E-02	-0.644376377	1.32E-03	3.82E-02
ENSMUSG00000055093	Gm8430	0.41629768	1.43E-03	4.31E-02	0.377245778	1.41E-03	3.99E-02
ENSMUSG00000096054	Syne1	-0.663473189	1.43E-03	4.31E-02	-0.525486158	1.38E-03	3.94E-02
ENSMUSG00000000088	Cox5a	0.34333103	1.43E-03	4.31E-02	0.320727667	1.41E-03	4.01E-02
ENSMUSG00000032333	Stoml1	-0.482352987	1.43E-03	4.32E-02	-0.423446186	1.41E-03	4.00E-02
ENSMUSG00000022311	Csmd3	-0.947784995	1.44E-03	4.33E-02	-0.61721147	1.37E-03	3.91E-02
ENSMUSG00000037242	Clic4	0.355819213	1.44E-03	4.34E-02	0.330750786	1.42E-03	4.03E-02
ENSMUSG00000056211	R3hdm1	-0.356937811	1.44E-03	4.34E-02	-0.331633773	1.42E-03	4.03E-02
ENSMUSG00000070343	Gm10288	0.329522013	1.45E-03	4.37E-02	0.309379157	1.44E-03	4.05E-02
ENSMUSG00000033174	Mgll	-0.621028159	1.45E-03	4.37E-02	-0.504488284	1.41E-03	4.01E-02
ENSMUSG00000070394	Tmem256	0.417881392	1.46E-03	4.39E-02	0.378251064	1.44E-03	4.06E-02
ENSMUSG00000030697	Ppp4c	0.356553813	1.46E-03	4.40E-02	0.33126523	1.45E-03	4.07E-02
ENSMUSG00000043924	Ncmap	-1.347995014	1.47E-03	4.41E-02	-0.645707828	1.43E-03	4.04E-02
ENSMUSG00000058145	Adamts17	-0.532527998	1.47E-03	4.42E-02	-0.455103038	1.43E-03	4.05E-02
ENSMUSG00000024921	Smarca2	-0.530166357	1.49E-03	4.45E-02	-0.45359744	1.45E-03	4.07E-02
ENSMUSG00000035049	Rrp12	0.513889093	1.49E-03	4.45E-02	0.443489003	1.45E-03	4.09E-02
ENSMUSG00000032398	Snapc5	-0.644450819	1.49E-03	4.45E-02	-0.515580203	1.45E-03	4.08E-02
ENSMUSG00000024271	Elp2	0.307154086	1.49E-03	4.46E-02	0.290625112	1.48E-03	4.13E-02
ENSMUSG00000037851	Iars	0.455583069	1.50E-03	4.48E-02	0.404950945	1.47E-03	4.12E-02
ENSMUSG00000039630	Hnrnpu	0.368635291	1.51E-03	4.51E-02	0.340677229	1.49E-03	4.16E-02
ENSMUSG00000047965	Rpl9-ps7	0.410718269	1.52E-03	4.51E-02	0.372735166	1.50E-03	4.16E-02
ENSMUSG00000042249	Adrbk2	-0.702558305	1.53E-03	4.54E-02	-0.541197777	1.48E-03	4.13E-02
ENSMUSG00000034898	Filip1	-0.799959511	1.53E-03	4.54E-02	-0.577086408	1.47E-03	4.11E-02
ENSMUSG00000049001	Ndnf	0.584784494	1.53E-03	4.54E-02	0.484755854	1.48E-03	4.14E-02
ENSMUSG00000034120	Srsf2	0.294408039	1.53E-03	4.55E-02	0.279716157	1.52E-03	4.22E-02
ENSMUSG00000004872	Pax3	0.711605798	1.54E-03	4.55E-02	0.54528223	1.47E-03	4.11E-02
ENSMUSG00000039385	Cdh6	0.451026614	1.54E-03	4.55E-02	0.401555512	1.51E-03	4.21E-02
ENSMUSG00000107383	RP24-246N21.1	0.345093008	1.55E-03	4.57E-02	0.321850198	1.53E-03	4.23E-02
ENSMUSG00000052151	Ppap2c	0.584689912	1.55E-03	4.59E-02	0.484353838	1.52E-03	4.21E-02
ENSMUSG00000060044	Tmem26	-0.555699175	1.56E-03	4.59E-02	-0.468172103	1.51E-03	4.19E-02
ENSMUSG00000039850	Endov	-0.418355147	1.56E-03	4.60E-02	-0.378166994	1.54E-03	4.25E-02
ENSMUSG00000037824	Tspan14	0.343865469	1.56E-03	4.60E-02	0.320813567	1.54E-03	4.26E-02
ENSMUSG00000097156	Gm3764	-0.908882013	1.56E-03	4.60E-02	-0.606711487	1.46E-03	4.11E-02
ENSMUSG00000031904	Slc7a6	0.412823002	1.56E-03	4.60E-02	0.374102748	1.54E-03	4.26E-02
ENSMUSG00000081281	Gm6274	0.342696038	1.56E-03	4.61E-02	0.319860297	1.55E-03	4.27E-02
ENSMUSG00000049804	Armcx4	-0.458658419	1.57E-03	4.62E-02	-0.406710893	1.54E-03	4.25E-02
ENSMUSG00000025364	Pa2g4	0.300960746	1.57E-03	4.62E-02	0.285233603	1.56E-03	4.29E-02
ENSMUSG00000018160	Med1	-0.398628237	1.57E-03	4.63E-02	-0.363490015	1.55E-03	4.28E-02
ENSMUSG00000021820	Camk2g	-0.355525081	1.58E-03	4.64E-02	-0.330104506	1.56E-03	4.31E-02
ENSMUSG00000001785	Pwp1	0.344783527	1.58E-03	4.64E-02	0.321499389	1.57E-03	4.31E-02
ENSMUSG00000028653	Trit1	-0.604911283	1.59E-03	4.65E-02	-0.494681776	1.55E-03	4.27E-02
ENSMUSG00000021294	Kif26a	-0.447874026	1.60E-03	4.68E-02	-0.399068076	1.57E-03	4.32E-02
ENSMUSG00000028072	Ntrk1	-0.648521753	1.60E-03	4.69E-02	-0.516489567	1.54E-03	4.26E-02
ENSMUSG00000029632	Ndufa4	0.328930886	1.60E-03	4.69E-02	0.30854321	1.59E-03	4.35E-02
ENSMUSG00000027429	Sec23b	0.365666127	1.61E-03	4.69E-02	0.338059103	1.59E-03	4.35E-02
ENSMUSG00000056851	Pcbp2	0.29298735	1.61E-03	4.70E-02	0.278380691	1.59E-03	4.37E-02
ENSMUSG00000036545	Adamts2	-1.269721485	1.61E-03	4.70E-02	-0.643459547	1.49E-03	4.15E-02
ENSMUSG00000028469	Npr2	-0.483307075	1.61E-03	4.70E-02	-0.423023579	1.57E-03	4.33E-02
ENSMUSG00000038042	Ptpdc1	-0.479523693	1.62E-03	4.73E-02	-0.420361255	1.60E-03	4.38E-02
ENSMUSG00000051223	Bzw1	0.355282429	1.64E-03	4.77E-02	0.329769792	1.62E-03	4.42E-02
ENSMUSG00000035356	Nfkbiz	-1.367911569	1.64E-03	4.77E-02	-0.638438012	1.60E-03	4.39E-02
ENSMUSG00000029777	Gars	0.319315656	1.65E-03	4.80E-02	0.300497287	1.64E-03	4.46E-02
ENSMUSG00000007279	Scube2	0.748932759	1.65E-03	4.80E-02	0.557772543	1.58E-03	4.35E-02
ENSMUSG00000032349	Elovl5	0.331956812	1.68E-03	4.87E-02	0.310849744	1.66E-03	4.52E-02
ENSMUSG00000026991	Pkp4	-0.392129915	1.68E-03	4.87E-02	-0.358205565	1.66E-03	4.51E-02
ENSMUSG00000038056	Kmt2c	-0.463492553	1.68E-03	4.87E-02	-0.40938793	1.65E-03	4.49E-02
ENSMUSG00000016252	Atp5e	0.319119344	1.71E-03	4.94E-02	0.300212477	1.70E-03	4.58E-02
ENSMUSG00000064043	Trerf1	-0.447441624	1.72E-03	4.95E-02	-0.398163814	1.69E-03	4.58E-02
ENSMUSG00000052533	Nup188	0.369113352	1.72E-03	4.95E-02	0.340432885	1.70E-03	4.58E-02
ENSMUSG00000020841	Cpd	0.440355045	1.72E-03	4.96E-02	0.393227269	1.69E-03	4.58E-02
ENSMUSG00000030934	Oat	0.311325606	1.72E-03	4.96E-02	0.293698826	1.71E-03	4.61E-02
ENSMUSG00000027650	Tti1	0.385654092	1.72E-03	4.96E-02	0.353143219	1.71E-03	4.60E-02
ENSMUSG00000051427	Ccdc157	-0.55735914	1.73E-03	4.97E-02	-0.467494352	1.69E-03	4.58E-02
ENSMUSG00000021188	Trip11	-0.484881469	1.73E-03	4.97E-02	-0.423324246	1.69E-03	4.58E-02
ENSMUSG00000010453	Kansl3	-0.377379806	1.73E-03	4.98E-02	-0.346785454	1.71E-03	4.61E-02
ENSMUSG00000044716	Dok7	-0.894557055	1.74E-03	5.00E-02	-0.598615805	1.66E-03	4.52E-02
ENSMUSG00000048916	Gm5540	0.576617176	1.74E-03	5.00E-02	0.478250866	1.70E-03	4.59E-02
ENSMUSG00000032604	Qars	0.352487358	1.75E-03	5.03E-02	0.327242132	1.73E-03	4.65E-02
ENSMUSG00000031924	Cyb5b	0.351100438	1.76E-03	5.04E-02	0.326129502	1.74E-03	4.66E-02
ENSMUSG00000031133	Arhgef6	-0.547423081	1.76E-03	5.04E-02	-0.461557584	1.72E-03	4.63E-02
ENSMUSG00000001864	Aif1l	0.375284835	1.76E-03	5.04E-02	0.345092116	1.74E-03	4.66E-02
ENSMUSG00000009647	Mcu	-0.438991212	1.76E-03	5.04E-02	-0.392062636	1.74E-03	4.65E-02
ENSMUSG00000057262	Gm10020	0.916769947	1.76E-03	5.04E-02	0.604214486	1.64E-03	4.48E-02
ENSMUSG00000026103	Gls	0.53746819	1.76E-03	5.04E-02	0.455835099	1.72E-03	4.62E-02
ENSMUSG00000058799	Nap1l1	0.347834359	1.76E-03	5.04E-02	0.32350638	1.74E-03	4.67E-02
ENSMUSG00000024507	Hsd17b4	0.321051669	1.77E-03	5.04E-02	0.301712027	1.75E-03	4.68E-02
ENSMUSG00000060743	H3f3a	0.351272999	1.77E-03	5.05E-02	0.32623599	1.75E-03	4.68E-02
ENSMUSG00000001313	Rnd2	0.638143599	1.77E-03	5.06E-02	0.509646402	1.70E-03	4.60E-02
ENSMUSG00000038020	Rapgefl1	-0.67199592	1.77E-03	5.06E-02	-0.524758989	1.72E-03	4.63E-02
ENSMUSG00000033307	Mif	0.437763561	1.77E-03	5.06E-02	0.391170233	1.74E-03	4.67E-02
ENSMUSG00000020277	Pfkl	0.443105629	1.80E-03	5.13E-02	0.394796798	1.77E-03	4.72E-02
ENSMUSG00000072324	Gm8420	0.940096142	1.81E-03	5.14E-02	0.607710502	1.69E-03	4.58E-02
ENSMUSG00000003410	Elavl3	-0.526602085	1.81E-03	5.14E-02	-0.449038524	1.76E-03	4.70E-02
ENSMUSG00000015671	Psma2	0.327650941	1.82E-03	5.16E-02	0.307032363	1.80E-03	4.78E-02
ENSMUSG00000040327	Cul9	-0.527266251	1.83E-03	5.17E-02	-0.449155061	1.79E-03	4.77E-02
ENSMUSG00000025318	Jph3	-0.719168235	1.83E-03	5.17E-02	-0.543931954	1.75E-03	4.69E-02
ENSMUSG00000015087	Rabl6	-0.365512523	1.84E-03	5.18E-02	-0.337291576	1.81E-03	4.79E-02
ENSMUSG00000022884	Eif4a2	-0.372345283	1.84E-03	5.18E-02	-0.342603151	1.81E-03	4.79E-02
ENSMUSG00000020850	Prpf8	0.472889445	1.84E-03	5.18E-02	0.414895421	1.80E-03	4.77E-02
ENSMUSG00000081683	Fzd10	0.636756531	1.85E-03	5.20E-02	0.508188606	1.78E-03	4.73E-02
ENSMUSG00000086290	Snhg12	-0.93267297	1.85E-03	5.20E-02	-0.604550988	1.75E-03	4.69E-02
ENSMUSG00000032425	Zfp949	-0.624240822	1.85E-03	5.21E-02	-0.501748778	1.80E-03	4.78E-02
ENSMUSG00000006398	Cdc20	0.342676211	1.86E-03	5.22E-02	0.319151443	1.84E-03	4.84E-02
ENSMUSG00000049553	Polr1a	0.342294129	1.87E-03	5.26E-02	0.318802484	1.86E-03	4.88E-02
ENSMUSG00000034192	Lsm3	0.374485061	1.88E-03	5.26E-02	0.344136679	1.85E-03	4.88E-02
ENSMUSG00000090021	Gm6493	0.494852248	1.88E-03	5.26E-02	0.428929697	1.83E-03	4.84E-02
ENSMUSG00000028902	Sf3a3	0.318206488	1.88E-03	5.26E-02	0.299149519	1.86E-03	4.89E-02
ENSMUSG00000047417	Rexo1	-0.344267324	1.88E-03	5.27E-02	-0.320366577	1.86E-03	4.89E-02
ENSMUSG00000081406	Rps6-ps4	0.319583635	1.88E-03	5.27E-02	0.300276886	1.87E-03	4.90E-02
ENSMUSG00000003068	Stk11	-0.350143115	1.89E-03	5.28E-02	-0.325046297	1.87E-03	4.90E-02
ENSMUSG00000001333	Sync	-1.162560421	1.89E-03	5.29E-02	-0.629780514	1.79E-03	4.76E-02
ENSMUSG00000033066	Gas7	-0.692869597	1.89E-03	5.29E-02	-0.532535216	1.82E-03	4.80E-02
ENSMUSG00000083669	Gm10169	0.456039853	1.90E-03	5.30E-02	0.403263353	1.86E-03	4.89E-02
ENSMUSG00000041406	BC055324	0.417026483	1.91E-03	5.32E-02	0.375808584	1.88E-03	4.93E-02
ENSMUSG00000052942	Glis3	-0.642205806	1.91E-03	5.32E-02	-0.509736246	1.86E-03	4.88E-02
ENSMUSG00000039542	Ncam1	-0.408899405	1.91E-03	5.33E-02	-0.369902914	1.88E-03	4.92E-02
ENSMUSG00000037624	Kcnk2	-0.640893269	1.93E-03	5.36E-02	-0.509142791	1.86E-03	4.89E-02
ENSMUSG00000032373	Car12	-1.211648515	1.93E-03	5.37E-02	-0.631213081	1.81E-03	4.79E-02
ENSMUSG00000082016	Pgam1-ps2	0.471944635	1.93E-03	5.37E-02	0.413719022	1.90E-03	4.96E-02
ENSMUSG00000042045	Sln	-0.921695545	1.94E-03	5.37E-02	-0.600956209	1.82E-03	4.81E-02
ENSMUSG00000014956	Ppp1cb	0.304335584	1.94E-03	5.39E-02	0.287472318	1.93E-03	5.01E-02
ENSMUSG00000028849	Map7d1	-0.351714552	1.96E-03	5.43E-02	-0.32613485	1.94E-03	5.02E-02
ENSMUSG00000002981	Clptm1	0.325619916	1.96E-03	5.44E-02	0.305090542	1.95E-03	5.04E-02
ENSMUSG00000034312	Iqsec1	-0.377815606	1.97E-03	5.45E-02	-0.346436092	1.94E-03	5.04E-02
ENSMUSG00000024544	Ldlrad4	-0.556694631	1.97E-03	5.45E-02	-0.465221706	1.93E-03	5.02E-02
ENSMUSG00000019373	Cops3	0.337248968	1.98E-03	5.46E-02	0.314524037	1.96E-03	5.07E-02
ENSMUSG00000053093	Myh7	-0.670012164	1.98E-03	5.47E-02	-0.521879454	1.90E-03	4.96E-02
ENSMUSG00000026873	Phf19	-1.126956835	1.98E-03	5.48E-02	-0.625149566	1.88E-03	4.93E-02
ENSMUSG00000036442	Thap11	0.358923474	1.99E-03	5.48E-02	0.331748926	1.97E-03	5.08E-02
ENSMUSG00000085334	Gm12940	-1.127753326	1.99E-03	5.48E-02	-0.626089645	1.86E-03	4.88E-02
ENSMUSG00000005986	Ankrd13d	-0.744526359	1.99E-03	5.48E-02	-0.550762705	1.92E-03	5.00E-02
ENSMUSG00000041697	Cox6a1	0.322134139	1.99E-03	5.48E-02	0.302186954	1.97E-03	5.09E-02
ENSMUSG00000097743	Gm16973	-1.345185634	1.99E-03	5.48E-02	-0.62770209	1.92E-03	4.99E-02
ENSMUSG00000052713	Zfp608	-0.367670554	1.99E-03	5.49E-02	-0.338556118	1.97E-03	5.09E-02
ENSMUSG00000015605	Srf	-0.384989518	2.00E-03	5.51E-02	-0.351792754	1.98E-03	5.10E-02
ENSMUSG00000034647	Ankrd12	-0.642121272	2.01E-03	5.52E-02	-0.508903317	1.94E-03	5.03E-02
ENSMUSG00000003779	Kif20a	0.31790009	2.02E-03	5.55E-02	0.298636346	2.01E-03	5.16E-02
ENSMUSG00000051456	Hspb3	-1.620838856	2.04E-03	5.59E-02	-0.60642097	2.12E-03	5.38E-02
ENSMUSG00000082988	Gm5903	0.445684245	2.04E-03	5.60E-02	0.395493167	2.01E-03	5.18E-02
ENSMUSG00000022956	Atp5o	0.335458133	2.05E-03	5.61E-02	0.312933895	2.03E-03	5.20E-02
ENSMUSG00000007989	Fzd3	0.733641032	2.05E-03	5.62E-02	0.546629665	1.96E-03	5.06E-02
ENSMUSG00000091898	Tnnc1	-0.708941979	2.07E-03	5.64E-02	-0.537099565	1.97E-03	5.09E-02
ENSMUSG00000063870	Chd4	0.442161835	2.07E-03	5.64E-02	0.393010047	2.03E-03	5.20E-02
ENSMUSG00000030275	Etnk1	0.470480976	2.07E-03	5.64E-02	0.412131006	2.03E-03	5.20E-02
ENSMUSG00000031503	Col4a2	0.340676728	2.07E-03	5.65E-02	0.317089049	2.05E-03	5.24E-02
ENSMUSG00000025034	Trim8	-0.383300366	2.08E-03	5.66E-02	-0.350277979	2.06E-03	5.25E-02
ENSMUSG00000040724	Kcna2	-1.10661683	2.08E-03	5.66E-02	-0.621490594	1.97E-03	5.09E-02
ENSMUSG00000046324	Ermp1	0.360548136	2.09E-03	5.67E-02	0.33277305	2.07E-03	5.27E-02
ENSMUSG00000046111	Cep295	-0.449661322	2.09E-03	5.68E-02	-0.398030082	2.05E-03	5.24E-02
ENSMUSG00000027996	Sfrp2	-0.552935064	2.10E-03	5.70E-02	-0.46236958	2.04E-03	5.23E-02
ENSMUSG00000007613	Tgfbr1	0.403199203	2.11E-03	5.71E-02	0.365074925	2.07E-03	5.28E-02
ENSMUSG00000030225	Dera	0.713949277	2.11E-03	5.72E-02	0.538393227	2.02E-03	5.19E-02
ENSMUSG00000045104	Gm5514	0.485634393	2.12E-03	5.74E-02	0.421656096	2.09E-03	5.31E-02
ENSMUSG00000094530	Gm21399	0.364844515	2.13E-03	5.75E-02	0.336028776	2.10E-03	5.34E-02
ENSMUSG00000071856	Mcc	-0.489347475	2.13E-03	5.75E-02	-0.424026243	2.09E-03	5.30E-02
ENSMUSG00000022680	Pdxdc1	-0.458941304	2.14E-03	5.78E-02	-0.404115679	2.10E-03	5.33E-02
ENSMUSG00000022257	Laptm4b	0.480428394	2.15E-03	5.79E-02	0.418240253	2.10E-03	5.34E-02
ENSMUSG00000091697	Eif3s6-ps2	0.400917676	2.16E-03	5.81E-02	0.363205618	2.13E-03	5.40E-02
ENSMUSG00000027303	Ptpra	-0.322119722	2.16E-03	5.82E-02	-0.301869219	2.14E-03	5.41E-02
ENSMUSG00000041482	Piezo2	-0.378679971	2.17E-03	5.84E-02	-0.346534532	2.15E-03	5.42E-02
ENSMUSG00000022952	Runx1	-0.750826761	2.17E-03	5.85E-02	-0.550685615	2.09E-03	5.31E-02
ENSMUSG00000032458	Copb2	0.293947561	2.18E-03	5.85E-02	0.278372958	2.16E-03	5.44E-02
ENSMUSG00000075394	Hoxc4	-0.504910404	2.20E-03	5.89E-02	-0.433339966	2.16E-03	5.43E-02
ENSMUSG00000002910	Arrdc2	-0.997032441	2.21E-03	5.91E-02	-0.606931267	2.11E-03	5.35E-02
ENSMUSG00000040767	Snrnp25	0.474388446	2.22E-03	5.94E-02	0.413912211	2.19E-03	5.50E-02
ENSMUSG00000036371	Serbp1	0.281237873	2.22E-03	5.94E-02	0.267485559	2.20E-03	5.52E-02
ENSMUSG00000028676	Srsf10	0.3743117	2.23E-03	5.94E-02	0.343080102	2.20E-03	5.51E-02
ENSMUSG00000043987	Cep164	-0.397422719	2.23E-03	5.94E-02	-0.360426705	2.20E-03	5.51E-02
ENSMUSG00000026192	Atic	0.345939893	2.23E-03	5.95E-02	0.320962527	2.21E-03	5.52E-02
ENSMUSG00000021908	Gm6768	0.440459075	2.24E-03	5.96E-02	0.39112379	2.20E-03	5.52E-02
ENSMUSG00000028838	Extl1	-1.19134945	2.25E-03	5.98E-02	-0.621162105	2.14E-03	5.41E-02
ENSMUSG00000040855	Reps2	-0.624667164	2.25E-03	5.99E-02	-0.498262725	2.19E-03	5.50E-02
ENSMUSG00000032932	Hspa13	0.364719724	2.26E-03	6.00E-02	0.33562678	2.23E-03	5.56E-02
ENSMUSG00000028328	Tmod1	-0.802887285	2.26E-03	6.01E-02	-0.566408602	2.15E-03	5.42E-02
ENSMUSG00000026436	Elk4	-0.671473213	2.29E-03	6.06E-02	-0.518983031	2.21E-03	5.53E-02
ENSMUSG00000031365	Zfp275	0.412580584	2.29E-03	6.07E-02	0.371292328	2.26E-03	5.61E-02
ENSMUSG00000025610	Map3k7cl	-1.181220409	2.31E-03	6.09E-02	-0.618466692	2.22E-03	5.55E-02
ENSMUSG00000041126	H2afv	0.309267222	2.31E-03	6.09E-02	0.291037227	2.29E-03	5.66E-02
ENSMUSG00000036561	Ppp6r2	-0.481437782	2.31E-03	6.10E-02	-0.418060618	2.27E-03	5.63E-02
ENSMUSG00000026750	Psmb7	0.31726132	2.32E-03	6.10E-02	0.297630945	2.29E-03	5.67E-02
ENSMUSG00000025453	Nnt	0.405239455	2.32E-03	6.10E-02	0.365899594	2.28E-03	5.65E-02
ENSMUSG00000003429	Rps11	0.353946337	2.33E-03	6.12E-02	0.327087543	2.30E-03	5.67E-02
ENSMUSG00000095159	Tubb4b-ps1	0.372470144	2.33E-03	6.12E-02	0.341405196	2.31E-03	5.69E-02
ENSMUSG00000029120	Ppp2r2c	-0.491621188	2.35E-03	6.17E-02	-0.424340832	2.30E-03	5.69E-02
ENSMUSG00000021003	Galc	0.59565653	2.36E-03	6.18E-02	0.483277405	2.29E-03	5.66E-02
ENSMUSG00000043881	Kbtbd7	0.529150704	2.36E-03	6.19E-02	0.447025604	2.31E-03	5.69E-02
ENSMUSG00000002274	Metrn	0.522284861	2.36E-03	6.20E-02	0.443007616	2.31E-03	5.69E-02
ENSMUSG00000026526	Fh1	0.326659192	2.37E-03	6.20E-02	0.305223722	2.35E-03	5.76E-02
ENSMUSG00000002325	Irf9	-0.933367127	2.39E-03	6.24E-02	-0.594322603	2.26E-03	5.61E-02
ENSMUSG00000048015	Neurod4	0.986698967	2.40E-03	6.25E-02	0.603303088	2.24E-03	5.57E-02
ENSMUSG00000004187	Kifc2	-1.059784904	2.40E-03	6.25E-02	-0.610198586	2.28E-03	5.64E-02
ENSMUSG00000037315	Jade3	0.480420252	2.40E-03	6.26E-02	0.416990473	2.36E-03	5.78E-02
ENSMUSG00000020496	Rnf187	0.301805031	2.41E-03	6.27E-02	0.284681283	2.39E-03	5.81E-02
ENSMUSG00000025158	Rfng	-0.431669302	2.41E-03	6.27E-02	-0.384368308	2.38E-03	5.80E-02
ENSMUSG00000073755	5730409E04Rik	-0.55851025	2.41E-03	6.27E-02	-0.463168642	2.36E-03	5.79E-02
ENSMUSG00000032712	2810474O19Rik	-0.395417942	2.41E-03	6.27E-02	-0.358396615	2.39E-03	5.81E-02
ENSMUSG00000047632	Fgfbp3	0.52849658	2.42E-03	6.28E-02	0.446336904	2.36E-03	5.78E-02
ENSMUSG00000037720	Tmem33	0.463229295	2.43E-03	6.29E-02	0.40576883	2.38E-03	5.80E-02
ENSMUSG00000056708	Ier5	0.359788388	2.43E-03	6.31E-02	0.331403243	2.41E-03	5.85E-02
ENSMUSG00000063952	Brpf3	-0.432720295	2.44E-03	6.31E-02	-0.385015445	2.41E-03	5.85E-02
ENSMUSG00000063564	Col23a1	-0.518169667	2.45E-03	6.32E-02	-0.440105948	2.39E-03	5.81E-02
ENSMUSG00000004677	Myo9b	-0.381746593	2.45E-03	6.33E-02	-0.348153224	2.42E-03	5.86E-02
ENSMUSG00000022858	Tra2b	0.392369801	2.46E-03	6.34E-02	0.356065256	2.42E-03	5.87E-02
ENSMUSG00000055762	Eef1d	0.319654122	2.47E-03	6.36E-02	0.299357318	2.45E-03	5.91E-02
ENSMUSG00000049881	2810025M15Rik	0.377432349	2.49E-03	6.40E-02	0.344793516	2.46E-03	5.95E-02
ENSMUSG00000028034	Fubp1	0.316931902	2.49E-03	6.40E-02	0.297093988	2.47E-03	5.95E-02
ENSMUSG00000032834	Pwp2	0.418135684	2.53E-03	6.47E-02	0.374495801	2.50E-03	6.00E-02
ENSMUSG00000026840	Lamc3	1.011579846	2.54E-03	6.47E-02	0.603753596	2.37E-03	5.79E-02
ENSMUSG00000040631	Dok4	-0.401054217	2.54E-03	6.49E-02	-0.36217392	2.51E-03	6.02E-02
ENSMUSG00000025172	Ankrd2	-1.959832494	2.55E-03	6.50E-02	-0.548459397	3.12E-03	6.96E-02
ENSMUSG00000033377	Palmd	-0.560844788	2.55E-03	6.50E-02	-0.463638308	2.49E-03	5.99E-02
ENSMUSG00000005732	Ranbp1	0.302835275	2.56E-03	6.51E-02	0.285343527	2.54E-03	6.06E-02
ENSMUSG00000003436	Dll3	0.623588307	2.56E-03	6.53E-02	0.495339537	2.48E-03	5.98E-02
ENSMUSG00000035152	Ap2b1	0.412557073	2.57E-03	6.54E-02	0.370434515	2.53E-03	6.05E-02
ENSMUSG00000090157	Gm16534	-1.276588849	2.58E-03	6.57E-02	-0.611780633	2.52E-03	6.03E-02
ENSMUSG00000032459	Mrps22	0.398706646	2.59E-03	6.58E-02	0.360332188	2.56E-03	6.12E-02
ENSMUSG00000056204	Pgpep1	0.528572349	2.59E-03	6.58E-02	0.445440733	2.53E-03	6.04E-02
ENSMUSG00000028519	Dab1	-0.530746296	2.61E-03	6.62E-02	-0.446535177	2.55E-03	6.09E-02
ENSMUSG00000037805	Rpl10a	-1.12282476	2.63E-03	6.65E-02	-0.609024472	2.53E-03	6.04E-02
ENSMUSG00000060419	Rps16-ps2	0.39677982	2.64E-03	6.67E-02	0.358838455	2.60E-03	6.17E-02
ENSMUSG00000038002	Cramp1l	-0.388039138	2.65E-03	6.69E-02	-0.352339391	2.62E-03	6.21E-02
ENSMUSG00000026999	Nup35	0.560017431	2.65E-03	6.69E-02	0.462519906	2.60E-03	6.18E-02
ENSMUSG00000028468	Rgp1	-0.323073892	2.65E-03	6.69E-02	-0.301857097	2.63E-03	6.22E-02
ENSMUSG00000032501	Trib1	0.426253479	2.67E-03	6.72E-02	0.379777631	2.64E-03	6.23E-02
ENSMUSG00000032402	Smad3	0.315368912	2.67E-03	6.73E-02	0.295546658	2.65E-03	6.25E-02
ENSMUSG00000003868	Ruvbl2	0.315082437	2.68E-03	6.73E-02	0.295306865	2.65E-03	6.25E-02
ENSMUSG00000091900	Gm4353	0.499618003	2.68E-03	6.74E-02	0.427681578	2.64E-03	6.23E-02
ENSMUSG00000034656	Cacna1a	-0.672208225	2.69E-03	6.75E-02	-0.515389811	2.61E-03	6.19E-02
ENSMUSG00000057554	Lgals8	-0.592771446	2.69E-03	6.75E-02	-0.479238715	2.63E-03	6.22E-02
ENSMUSG00000051495	Irf2bp2	-0.4205083	2.69E-03	6.76E-02	-0.375673141	2.66E-03	6.26E-02
ENSMUSG00000022385	Gtse1	0.394628889	2.70E-03	6.76E-02	0.357067137	2.67E-03	6.28E-02
ENSMUSG00000043889	Gm8399	0.318715516	2.70E-03	6.76E-02	0.298246671	2.67E-03	6.28E-02
ENSMUSG00000016128	Stard13	-0.451046432	2.71E-03	6.77E-02	-0.396523081	2.67E-03	6.28E-02
ENSMUSG00000049657	Zbtb5	0.372935448	2.72E-03	6.80E-02	0.34087241	2.69E-03	6.30E-02
ENSMUSG00000071644	Eef1g	0.335568173	2.73E-03	6.81E-02	0.31180173	2.70E-03	6.32E-02
ENSMUSG00000070808	Gltscr1	-0.382349612	2.74E-03	6.83E-02	-0.347884975	2.71E-03	6.34E-02
ENSMUSG00000023912	Slc25a27	-0.625903963	2.74E-03	6.83E-02	-0.494779307	2.67E-03	6.28E-02
ENSMUSG00000030075	Cntn3	-0.683390401	2.74E-03	6.84E-02	-0.519260554	2.67E-03	6.28E-02
ENSMUSG00000035900	Gramd4	-0.375862542	2.75E-03	6.84E-02	-0.343002717	2.72E-03	6.36E-02
ENSMUSG00000045348	Nyap1	-0.481251272	2.77E-03	6.89E-02	-0.415926531	2.72E-03	6.36E-02
ENSMUSG00000030970	Ctbp2	0.406778156	2.78E-03	6.90E-02	0.365699159	2.74E-03	6.38E-02
ENSMUSG00000053963	6330403A02Rik	-0.705013975	2.78E-03	6.90E-02	-0.527528649	2.68E-03	6.29E-02
ENSMUSG00000042207	Kdm5b	0.371356506	2.79E-03	6.92E-02	0.339540588	2.75E-03	6.41E-02
ENSMUSG00000019856	Fam184a	-0.73753158	2.79E-03	6.92E-02	-0.538696144	2.70E-03	6.32E-02
ENSMUSG00000072720	Myo18b	-0.670711131	2.81E-03	6.97E-02	-0.513725457	2.73E-03	6.37E-02
ENSMUSG00000030782	Tgfb1i1	-0.596877865	2.81E-03	6.97E-02	-0.480682869	2.72E-03	6.37E-02
ENSMUSG00000068394	Cep152	-0.718763151	2.82E-03	6.98E-02	-0.531926392	2.73E-03	6.37E-02
ENSMUSG00000006476	Nsmf	-0.384361546	2.85E-03	7.04E-02	-0.349129191	2.82E-03	6.52E-02
ENSMUSG00000035898	Uba6	0.549269226	2.85E-03	7.04E-02	0.455637452	2.78E-03	6.47E-02
ENSMUSG00000027067	Ssrp1	0.27520038	2.86E-03	7.05E-02	0.261646276	2.84E-03	6.54E-02
ENSMUSG00000067058	Rps15a-ps5	0.358535253	2.86E-03	7.05E-02	0.329578535	2.83E-03	6.53E-02
ENSMUSG00000039463	Slc9a8	-0.461263472	2.86E-03	7.05E-02	-0.402680282	2.83E-03	6.53E-02
ENSMUSG00000025007	Aldh18a1	0.389628025	2.87E-03	7.06E-02	0.352994917	2.83E-03	6.53E-02
ENSMUSG00000039607	Rbms3	-0.39883117	2.87E-03	7.06E-02	-0.359715684	2.83E-03	6.53E-02
ENSMUSG00000026718	Stam	0.378241914	2.87E-03	7.06E-02	0.344529253	2.84E-03	6.54E-02
ENSMUSG00000037108	Zcwpw1	-0.622171995	2.88E-03	7.06E-02	-0.492016128	2.81E-03	6.50E-02
ENSMUSG00000059316	Slc27a4	0.338888899	2.89E-03	7.09E-02	0.314169921	2.86E-03	6.57E-02
ENSMUSG00000038128	Camk4	-0.532372173	2.89E-03	7.09E-02	-0.445840739	2.84E-03	6.54E-02
ENSMUSG00000084416	Rpl10a-ps1	0.317349859	2.89E-03	7.09E-02	0.296862478	2.87E-03	6.57E-02
ENSMUSG00000027080	Med19	0.371124176	2.90E-03	7.10E-02	0.339109349	2.87E-03	6.58E-02
ENSMUSG00000092454	Gm2991	0.399000702	2.91E-03	7.11E-02	0.359723465	2.88E-03	6.59E-02
ENSMUSG00000031295	Phka2	0.398773485	2.91E-03	7.11E-02	0.359558781	2.88E-03	6.59E-02
ENSMUSG00000044442	N6amt1	-0.607170629	2.91E-03	7.11E-02	-0.484827007	2.83E-03	6.53E-02
ENSMUSG00000018362	Kpna2	0.467487127	2.91E-03	7.11E-02	0.406559838	2.88E-03	6.59E-02
ENSMUSG00000024948	Map4k2	-0.593638249	2.92E-03	7.12E-02	-0.478213074	2.84E-03	6.54E-02
ENSMUSG00000027188	Pamr1	-0.55323491	2.93E-03	7.13E-02	-0.45733787	2.86E-03	6.56E-02
ENSMUSG00000060424	Pantr1	0.651693572	2.94E-03	7.15E-02	0.504946784	2.84E-03	6.54E-02
ENSMUSG00000004562	Arhgef40	-0.311611396	2.94E-03	7.16E-02	-0.292102844	2.92E-03	6.65E-02
ENSMUSG00000025742	Prps2	0.435896246	2.97E-03	7.21E-02	0.385479402	2.93E-03	6.67E-02
ENSMUSG00000031988	Vps26b	0.311555056	2.97E-03	7.22E-02	0.292019637	2.95E-03	6.70E-02
ENSMUSG00000015023	Ddx19a	0.342363459	2.98E-03	7.23E-02	0.316758269	2.96E-03	6.72E-02
ENSMUSG00000020211	Sf3a2	0.330316592	2.99E-03	7.25E-02	0.307187321	2.97E-03	6.73E-02
ENSMUSG00000038160	Atg5	0.375912545	3.00E-03	7.25E-02	0.342506662	2.97E-03	6.73E-02
ENSMUSG00000041258	Zfp236	-0.425420134	3.02E-03	7.29E-02	-0.378145902	2.98E-03	6.74E-02
ENSMUSG00000025133	Ints4	0.332144962	3.03E-03	7.31E-02	0.308584311	3.01E-03	6.78E-02
ENSMUSG00000022142	Nup155	0.511672423	3.05E-03	7.33E-02	0.43331152	2.98E-03	6.74E-02
ENSMUSG00000038305	Spats2l	-0.461564825	3.05E-03	7.33E-02	-0.402288321	3.00E-03	6.77E-02
ENSMUSG00000042810	Krba1	-0.402410653	3.05E-03	7.33E-02	-0.361820304	3.02E-03	6.80E-02
ENSMUSG00000031097	Tnni2	-0.991855901	3.08E-03	7.39E-02	-0.590472058	2.95E-03	6.70E-02
ENSMUSG00000046668	Cxxc5	0.341981505	3.10E-03	7.43E-02	0.316276071	3.07E-03	6.89E-02
ENSMUSG00000018509	Cenpv	0.426983806	3.11E-03	7.44E-02	0.378940933	3.08E-03	6.91E-02
ENSMUSG00000040415	Dtx3	-0.348534391	3.11E-03	7.44E-02	-0.321375633	3.08E-03	6.91E-02
ENSMUSG00000036853	Mcoln3	0.645669791	3.12E-03	7.46E-02	0.500709381	3.05E-03	6.86E-02
ENSMUSG00000086119	Gm2415	-0.556144	3.13E-03	7.47E-02	-0.45768746	3.07E-03	6.89E-02
ENSMUSG00000001016	Ilf2	0.30560156	3.14E-03	7.48E-02	0.286924806	3.11E-03	6.96E-02
ENSMUSG00000063902	Gm7964	0.292330162	3.14E-03	7.48E-02	0.275893672	3.11E-03	6.96E-02
ENSMUSG00000046057	Gm15428	0.416777959	3.15E-03	7.49E-02	0.371771826	3.11E-03	6.96E-02
ENSMUSG00000029471	Camkk2	-0.367247202	3.15E-03	7.51E-02	-0.335660168	3.12E-03	6.98E-02
ENSMUSG00000061665	Cd2ap	-0.453479216	3.16E-03	7.52E-02	-0.396597041	3.12E-03	6.96E-02
ENSMUSG00000009772	Nuak2	0.693992796	3.20E-03	7.59E-02	0.519634475	3.10E-03	6.93E-02
ENSMUSG00000072949	Acot1	0.404388528	3.22E-03	7.62E-02	0.36283146	3.18E-03	7.09E-02
ENSMUSG00000021156	Zmynd11	-0.323552623	3.23E-03	7.64E-02	-0.301425772	3.20E-03	7.11E-02
ENSMUSG00000008140	Emc10	0.413150046	3.23E-03	7.65E-02	0.369032726	3.18E-03	7.09E-02
ENSMUSG00000048915	Efna5	-0.424966972	3.24E-03	7.66E-02	-0.37720853	3.20E-03	7.10E-02
ENSMUSG00000009112	Bcl2l13	0.383952999	3.25E-03	7.68E-02	0.347963428	3.21E-03	7.13E-02
ENSMUSG00000025666	Tmem47	0.459181614	3.27E-03	7.71E-02	0.400002918	3.21E-03	7.13E-02
ENSMUSG00000056394	Lig1	0.292572595	3.29E-03	7.75E-02	0.275938378	3.27E-03	7.22E-02
ENSMUSG00000032939	Nup93	0.315087868	3.30E-03	7.76E-02	0.294492284	3.27E-03	7.23E-02
ENSMUSG00000037313	Tacc3	0.308039827	3.31E-03	7.78E-02	0.288730028	3.28E-03	7.24E-02
ENSMUSG00000039262	Prrc2b	-0.366974181	3.33E-03	7.82E-02	-0.335154518	3.29E-03	7.24E-02
ENSMUSG00000025326	Ube3a	0.489091735	3.34E-03	7.83E-02	0.418588944	3.26E-03	7.21E-02
ENSMUSG00000032590	Apeh	0.370322051	3.37E-03	7.88E-02	0.337582143	3.33E-03	7.32E-02
ENSMUSG00000030268	Bcat1	0.426684763	3.40E-03	7.94E-02	0.377976752	3.35E-03	7.34E-02
ENSMUSG00000036915	Kirrel2	0.963912618	3.40E-03	7.94E-02	0.583182682	3.21E-03	7.13E-02
ENSMUSG00000038990	Cables2	-0.398920944	3.40E-03	7.95E-02	-0.358476054	3.37E-03	7.38E-02
ENSMUSG00000023832	Acat2	0.425330027	3.41E-03	7.96E-02	0.377030802	3.35E-03	7.35E-02
ENSMUSG00000022665	Ccdc80	-0.788463155	3.42E-03	7.97E-02	-0.548384451	3.25E-03	7.20E-02
ENSMUSG00000005198	Polr2a	0.362453364	3.42E-03	7.98E-02	0.331556745	3.38E-03	7.40E-02
ENSMUSG00000030283	St8sia1	0.525328388	3.42E-03	7.98E-02	0.439500809	3.34E-03	7.33E-02
ENSMUSG00000028430	Nol6	0.350533885	3.44E-03	8.00E-02	0.322392597	3.41E-03	7.44E-02
ENSMUSG00000057181	5730455P16Rik	-0.41333	3.44E-03	8.00E-02	-0.368595673	3.40E-03	7.43E-02
ENSMUSG00000078193	Gm2000	0.329036634	3.44E-03	8.01E-02	0.30552987	3.41E-03	7.45E-02
ENSMUSG00000035726	Supt16	0.334057174	3.45E-03	8.02E-02	0.309509917	3.41E-03	7.45E-02
ENSMUSG00000031948	Kars	0.289431932	3.45E-03	8.02E-02	0.273157342	3.43E-03	7.47E-02
ENSMUSG00000080877	Rpl22-ps1	0.389328868	3.47E-03	8.05E-02	0.351430233	3.43E-03	7.47E-02
ENSMUSG00000025190	Got1	0.368934326	3.47E-03	8.05E-02	0.336350038	3.44E-03	7.48E-02
ENSMUSG00000036305	Rpl39-ps	0.356938462	3.47E-03	8.05E-02	0.327269056	3.43E-03	7.47E-02
ENSMUSG00000028545	Bend5	-0.440101924	3.48E-03	8.07E-02	-0.386742684	3.44E-03	7.49E-02
ENSMUSG00000044499	Hs3st5	-0.952995426	3.48E-03	8.07E-02	-0.579438017	3.35E-03	7.34E-02
ENSMUSG00000035378	Shq1	0.521758123	3.49E-03	8.07E-02	0.437071747	3.43E-03	7.47E-02
ENSMUSG00000033257	Ttll4	0.388770668	3.50E-03	8.09E-02	0.350969968	3.46E-03	7.50E-02
ENSMUSG00000045954	Sdpr	-0.482176046	3.51E-03	8.11E-02	-0.413608948	3.46E-03	7.50E-02
ENSMUSG00000022283	Pabpc1	0.266022242	3.52E-03	8.12E-02	0.253223227	3.49E-03	7.56E-02
ENSMUSG00000029622	Arpc1b	-0.503941413	3.52E-03	8.12E-02	-0.426728525	3.45E-03	7.49E-02
ENSMUSG00000052951	C130021I20Rik	-0.580705422	3.52E-03	8.12E-02	-0.468313202	3.43E-03	7.47E-02
ENSMUSG00000026709	Dars2	0.431339795	3.55E-03	8.19E-02	0.380704669	3.51E-03	7.59E-02
ENSMUSG00000052217	Hbb-bh1	1.494980613	3.56E-03	8.20E-02	0.577848936	3.52E-03	7.61E-02
ENSMUSG00000022537	Tmem44	-0.411300954	3.57E-03	8.21E-02	-0.366856882	3.53E-03	7.62E-02
ENSMUSG00000020583	Matn3	-1.452886786	3.58E-03	8.23E-02	-0.57947293	3.64E-03	7.78E-02
ENSMUSG00000046691	Chtf8	0.277762352	3.59E-03	8.25E-02	0.263192515	3.57E-03	7.68E-02
ENSMUSG00000068794	Col28a1	-1.614045362	3.62E-03	8.31E-02	-0.562491953	3.89E-03	8.16E-02
ENSMUSG00000033629	Hacd3	0.349946332	3.65E-03	8.35E-02	0.321611069	3.62E-03	7.74E-02
ENSMUSG00000027199	Gatm	-0.433329737	3.65E-03	8.35E-02	-0.381754276	3.61E-03	7.73E-02
ENSMUSG00000089682	Bcl2l2	-0.542771116	3.65E-03	8.35E-02	-0.447909423	3.58E-03	7.70E-02
ENSMUSG00000075609	Gm7935	0.385705662	3.66E-03	8.36E-02	0.348386056	3.63E-03	7.77E-02
ENSMUSG00000029177	Cenpa	0.343990518	3.67E-03	8.37E-02	0.316973907	3.63E-03	7.78E-02
ENSMUSG00000042050	Wdr60	-0.538594363	3.67E-03	8.37E-02	-0.445611374	3.60E-03	7.72E-02
ENSMUSG00000031701	Dnaja2	0.285792887	3.67E-03	8.38E-02	0.269903131	3.65E-03	7.80E-02
ENSMUSG00000037606	Osbpl5	-0.402370977	3.71E-03	8.44E-02	-0.360267574	3.67E-03	7.83E-02
ENSMUSG00000021375	Kif13a	-0.37970959	3.72E-03	8.46E-02	-0.343893211	3.68E-03	7.85E-02
ENSMUSG00000029752	Asns	0.454883157	3.72E-03	8.46E-02	0.395783157	3.67E-03	7.83E-02
ENSMUSG00000026571	Dcaf6	-0.434024288	3.73E-03	8.46E-02	-0.382012834	3.68E-03	7.85E-02
ENSMUSG00000042246	Tmc7	0.681590755	3.73E-03	8.47E-02	0.510637784	3.63E-03	7.77E-02
ENSMUSG00000023460	Rab12	-0.343154268	3.75E-03	8.49E-02	-0.316198111	3.72E-03	7.90E-02
ENSMUSG00000021365	Nedd9	0.450292211	3.75E-03	8.50E-02	0.392733751	3.69E-03	7.86E-02
ENSMUSG00000044927	H1fx	0.346101309	3.76E-03	8.51E-02	0.318477399	3.72E-03	7.91E-02
ENSMUSG00000031311	Nono	0.283526413	3.76E-03	8.51E-02	0.267923293	3.73E-03	7.92E-02
ENSMUSG00000067719	Gm10221	0.362341232	3.77E-03	8.53E-02	0.330859745	3.74E-03	7.93E-02
ENSMUSG00000032412	Atp1b3	0.318456988	3.77E-03	8.54E-02	0.296646692	3.74E-03	7.93E-02
ENSMUSG00000025078	Nhlrc2	0.494521789	3.78E-03	8.56E-02	0.420110948	3.72E-03	7.91E-02
ENSMUSG00000038181	Chpf2	-0.521049988	3.79E-03	8.57E-02	-0.43545817	3.71E-03	7.89E-02
ENSMUSG00000044791	Setd2	-0.326084934	3.80E-03	8.57E-02	-0.302723112	3.76E-03	7.97E-02
ENSMUSG00000049550	Clip1	-0.344415196	3.80E-03	8.57E-02	-0.317109566	3.77E-03	7.97E-02
ENSMUSG00000099875	Gm15453	0.351796378	3.82E-03	8.61E-02	0.322772695	3.78E-03	8.00E-02
ENSMUSG00000033060	Lmo7	-0.791372337	3.84E-03	8.64E-02	-0.544769473	3.67E-03	7.83E-02
ENSMUSG00000023067	Cdkn1a	-0.511681493	3.85E-03	8.67E-02	-0.429930732	3.77E-03	7.98E-02
ENSMUSG00000043192	Gm1840	0.351834055	3.86E-03	8.69E-02	0.322740887	3.82E-03	8.06E-02
ENSMUSG00000061724	Gm2423	0.438827304	3.88E-03	8.73E-02	0.384829742	3.83E-03	8.08E-02
ENSMUSG00000026473	Glul	0.301789151	3.90E-03	8.75E-02	0.282970208	3.87E-03	8.14E-02
ENSMUSG00000031256	Cstf2	0.328396747	3.92E-03	8.78E-02	0.304404339	3.89E-03	8.16E-02
ENSMUSG00000022360	Atad2	0.331929262	3.94E-03	8.81E-02	0.307172982	3.90E-03	8.17E-02
ENSMUSG00000069793	Slfn9	-0.681732059	3.94E-03	8.82E-02	-0.50934802	3.80E-03	8.03E-02
ENSMUSG00000033902	Mapkbp1	-0.424543449	3.95E-03	8.83E-02	-0.375094878	3.89E-03	8.16E-02
ENSMUSG00000048562	Sp8	1.042516889	3.95E-03	8.83E-02	0.5821913	3.78E-03	8.00E-02
ENSMUSG00000028986	Klhl7	0.352491312	3.97E-03	8.87E-02	0.323077796	3.93E-03	8.22E-02
ENSMUSG00000055612	Cdca7	0.315596791	3.98E-03	8.88E-02	0.294115335	3.95E-03	8.24E-02
ENSMUSG00000104623	RP24-352B14.1	0.391285485	3.98E-03	8.88E-02	0.351816373	3.93E-03	8.22E-02
ENSMUSG00000024587	Nars	0.304003357	3.99E-03	8.90E-02	0.28469167	3.96E-03	8.26E-02
ENSMUSG00000024604	Rbm22	0.315074147	4.00E-03	8.92E-02	0.293666187	3.97E-03	8.27E-02
ENSMUSG00000040675	Mthfd1l	0.431906751	4.01E-03	8.92E-02	0.379894263	3.96E-03	8.26E-02
ENSMUSG00000071847	Apcdd1	-0.290708273	4.01E-03	8.92E-02	-0.273712191	3.98E-03	8.28E-02
ENSMUSG00000107470	CAAA01093177.1	0.49319945	4.02E-03	8.94E-02	0.418556692	3.94E-03	8.23E-02
ENSMUSG00000015843	Rxrg	-0.504348166	4.03E-03	8.95E-02	-0.424999914	3.96E-03	8.25E-02
ENSMUSG00000027107	Chrna1	-0.704942623	4.03E-03	8.95E-02	-0.516962232	3.89E-03	8.16E-02
ENSMUSG00000021143	Pacs2	-0.348726896	4.03E-03	8.95E-02	-0.320111519	3.99E-03	8.29E-02
ENSMUSG00000032303	Chrna3	0.632234059	4.03E-03	8.95E-02	0.489067532	3.92E-03	8.20E-02
ENSMUSG00000024925	Rnaseh2c	0.413212557	4.03E-03	8.95E-02	0.367134118	3.99E-03	8.29E-02
ENSMUSG00000106895	RP23-477O15.1	0.387024504	4.06E-03	8.99E-02	0.348584703	4.02E-03	8.34E-02
ENSMUSG00000041459	Tardbp	0.323294821	4.06E-03	8.99E-02	0.300191145	4.02E-03	8.35E-02
ENSMUSG00000006307	Kmt2b	-0.328220556	4.07E-03	9.00E-02	-0.304084052	4.03E-03	8.35E-02
ENSMUSG00000021929	Kpna3	0.346058065	4.09E-03	9.03E-02	0.317974673	4.05E-03	8.38E-02
ENSMUSG00000061028	Clasrp	-0.533699161	4.09E-03	9.03E-02	-0.441119506	4.02E-03	8.34E-02
ENSMUSG00000021219	Rgs6	-1.434929862	4.10E-03	9.04E-02	-0.570664178	4.16E-03	8.54E-02
ENSMUSG00000028476	Reck	-0.472847736	4.10E-03	9.04E-02	-0.405967801	4.03E-03	8.35E-02
ENSMUSG00000025964	Adam23	-0.491812115	4.12E-03	9.06E-02	-0.417264224	4.06E-03	8.40E-02
ENSMUSG00000044367	Slc16a13	0.476687731	4.13E-03	9.09E-02	0.408170827	4.08E-03	8.42E-02
ENSMUSG00000039682	Lap3	0.32293879	4.17E-03	9.16E-02	0.299769139	4.14E-03	8.52E-02
ENSMUSG00000039617	Gm7488	0.328742151	4.18E-03	9.16E-02	0.304362994	4.14E-03	8.52E-02
ENSMUSG00000106383	RP23-231L15.4	-1.573322968	4.18E-03	9.18E-02	-0.555356436	4.46E-03	8.95E-02
ENSMUSG00000031016	Wee1	0.394926206	4.19E-03	9.18E-02	0.353997921	4.15E-03	8.53E-02
ENSMUSG00000019997	Ctgf	-0.396608811	4.19E-03	9.18E-02	-0.355193732	4.14E-03	8.52E-02
ENSMUSG00000026934	Lhx3	0.759134901	4.19E-03	9.18E-02	0.532551096	4.05E-03	8.38E-02
ENSMUSG00000024359	Hspa9	0.269012464	4.19E-03	9.18E-02	0.255304535	4.16E-03	8.55E-02
ENSMUSG00000029147	Ppm1g	0.285716458	4.21E-03	9.21E-02	0.269387406	4.18E-03	8.56E-02
ENSMUSG00000037991	Rmi2	0.629816288	4.21E-03	9.21E-02	0.486860289	4.11E-03	8.46E-02
ENSMUSG00000020134	Peli1	0.418667672	4.22E-03	9.23E-02	0.370482398	4.17E-03	8.55E-02
ENSMUSG00000042485	Mustn1	-0.838730657	4.23E-03	9.24E-02	-0.551592668	4.07E-03	8.41E-02
ENSMUSG00000032959	Pebp1	0.286076122	4.25E-03	9.27E-02	0.269652769	4.22E-03	8.62E-02
ENSMUSG00000031409	Tceal6	-0.825340018	4.25E-03	9.28E-02	-0.548441697	4.10E-03	8.46E-02
ENSMUSG00000027562	Car2	0.63366465	4.26E-03	9.28E-02	0.488371466	4.13E-03	8.51E-02
ENSMUSG00000021192	Golga5	-0.387960261	4.27E-03	9.31E-02	-0.348852319	4.23E-03	8.64E-02
ENSMUSG00000054115	Skp2	0.290342258	4.28E-03	9.31E-02	0.273180048	4.25E-03	8.66E-02
ENSMUSG00000022791	Tnk2	-0.353130353	4.28E-03	9.32E-02	-0.323111235	4.24E-03	8.65E-02
ENSMUSG00000025047	Pdcd11	0.37214509	4.28E-03	9.32E-02	0.337343049	4.24E-03	8.65E-02
ENSMUSG00000091586	Cyp4f17	-1.060605821	4.30E-03	9.34E-02	-0.577543716	4.17E-03	8.55E-02
ENSMUSG00000016386	Mpped2	-0.374172431	4.31E-03	9.35E-02	-0.338800812	4.26E-03	8.67E-02
ENSMUSG00000081049	Rps24-ps3	0.326623747	4.31E-03	9.36E-02	0.302534409	4.28E-03	8.70E-02
ENSMUSG00000042594	Sh2b3	-0.403742211	4.33E-03	9.37E-02	-0.359922681	4.28E-03	8.70E-02
ENSMUSG00000067608	Pcna-ps2	0.408160122	4.34E-03	9.40E-02	0.363004334	4.28E-03	8.71E-02
ENSMUSG00000063568	Jazf1	-0.632347075	4.36E-03	9.42E-02	-0.486871964	4.27E-03	8.69E-02
ENSMUSG00000062168	Ppef1	-1.384697186	4.37E-03	9.43E-02	-0.569353776	4.43E-03	8.91E-02
ENSMUSG00000100215	Gm8292	0.383545875	4.38E-03	9.43E-02	0.345510927	4.33E-03	8.77E-02
ENSMUSG00000068856	Sf3b4	0.355940135	4.38E-03	9.43E-02	0.32509559	4.34E-03	8.79E-02
ENSMUSG00000018770	Atp5g3	0.276192731	4.39E-03	9.45E-02	0.26125454	4.36E-03	8.80E-02
ENSMUSG00000021660	Btf3	0.320190484	4.41E-03	9.49E-02	0.297316111	4.38E-03	8.84E-02
ENSMUSG00000008206	Cers4	-0.601906726	4.42E-03	9.51E-02	-0.473385976	4.33E-03	8.77E-02
ENSMUSG00000041115	Iqsec2	-0.580872261	4.42E-03	9.51E-02	-0.463624157	4.33E-03	8.77E-02
ENSMUSG00000042308	Setd1a	-0.320334009	4.43E-03	9.52E-02	-0.297406236	4.40E-03	8.86E-02
ENSMUSG00000001627	Ifrd1	-0.446438271	4.44E-03	9.53E-02	-0.388338363	4.38E-03	8.83E-02
ENSMUSG00000006678	Pola1	0.373603782	4.44E-03	9.53E-02	0.338160032	4.39E-03	8.85E-02
ENSMUSG00000089824	Rbm12	0.37090526	4.45E-03	9.54E-02	0.336158939	4.41E-03	8.86E-02
ENSMUSG00000043639	Rbm20	-0.70663368	4.46E-03	9.55E-02	-0.51402883	4.34E-03	8.79E-02
ENSMUSG00000038417	Fig4	0.380654668	4.49E-03	9.60E-02	0.343212363	4.45E-03	8.93E-02
ENSMUSG00000042129	Rassf4	0.730943253	4.51E-03	9.63E-02	0.522053818	4.33E-03	8.77E-02
ENSMUSG00000068396	Rpl34-ps1	0.352818127	4.51E-03	9.63E-02	0.322549629	4.47E-03	8.97E-02
ENSMUSG00000045114	Prrt2	-0.761461826	4.52E-03	9.64E-02	-0.530113419	4.39E-03	8.84E-02
ENSMUSG00000031788	Kifc3	-0.61823047	4.53E-03	9.65E-02	-0.480193029	4.41E-03	8.86E-02
ENSMUSG00000026971	Itgb6	-1.258150266	4.57E-03	9.72E-02	-0.573934921	4.50E-03	9.00E-02
ENSMUSG00000025607	Copg2	0.359943454	4.59E-03	9.75E-02	0.327814606	4.54E-03	9.06E-02
ENSMUSG00000025153	Fasn	0.531812471	4.60E-03	9.78E-02	0.438259035	4.49E-03	8.99E-02
ENSMUSG00000040325	Vprbp	0.333064928	4.61E-03	9.79E-02	0.307237663	4.58E-03	9.11E-02
ENSMUSG00000004043	Stat5a	-0.856493514	4.62E-03	9.80E-02	-0.550957284	4.47E-03	8.97E-02
ENSMUSG00000001062	Vps9d1	-0.429750162	4.63E-03	9.81E-02	-0.376966628	4.58E-03	9.11E-02
ENSMUSG00000022245	Skor1	-0.452462944	4.64E-03	9.82E-02	-0.39168285	4.57E-03	9.11E-02
ENSMUSG00000025665	Rps6ka6	0.426096199	4.64E-03	9.83E-02	0.374558448	4.58E-03	9.11E-02
ENSMUSG00000054034	Tceal5	-0.67622692	4.65E-03	9.84E-02	-0.502225393	4.54E-03	9.05E-02
ENSMUSG00000075703	Ept1	0.472738143	4.68E-03	9.88E-02	0.404219835	4.59E-03	9.13E-02
ENSMUSG00000026589	Sec16b	-0.945807666	4.68E-03	9.89E-02	-0.564302671	4.48E-03	8.98E-02
ENSMUSG00000024897	Apba1	-0.739241149	4.69E-03	9.90E-02	-0.523061342	4.51E-03	9.02E-02
ENSMUSG00000071662	Polr2g	0.323696873	4.70E-03	9.90E-02	0.29979281	4.66E-03	9.22E-02
ENSMUSG00000004952	Rasa4	-0.783205203	4.71E-03	9.92E-02	-0.534543634	4.55E-03	9.06E-02
ENSMUSG00000027601	Mtfr1	0.369031173	4.76E-03	1.00E-01	0.33429191	4.72E-03	9.30E-02
ENSMUSG00000074800	Gm4149	0.446271329	4.76E-03	1.00E-01	0.387435592	4.70E-03	9.28E-02
ENSMUSG00000020590	Snx13	-0.391010443	4.77E-03	1.00E-01	-0.350139622	4.72E-03	9.31E-02
ENSMUSG00000042302	Ehbp1	-0.349792928	4.80E-03	1.01E-01	-0.319871826	4.76E-03	9.36E-02
ENSMUSG00000026478	Lamc1	0.350806065	4.80E-03	1.01E-01	0.320649735	4.75E-03	9.35E-02
ENSMUSG00000064326	Siva1	0.364743498	4.80E-03	1.01E-01	0.331066501	4.76E-03	9.37E-02
ENSMUSG00000017404	Rpl19	0.528686807	4.81E-03	1.01E-01	0.435759593	4.71E-03	9.30E-02
ENSMUSG00000029478	Ncor2	-0.282963885	4.82E-03	1.01E-01	-0.266617052	4.79E-03	9.40E-02
ENSMUSG00000051435	Fhad1	-1.308495875	4.83E-03	1.01E-01	-0.567697428	4.78E-03	9.38E-02
ENSMUSG00000102336	Gm37233	-0.823717145	4.83E-03	1.01E-01	-0.542815886	4.66E-03	9.22E-02
ENSMUSG00000086370	Ftx	-0.90055485	4.84E-03	1.01E-01	-0.556323647	4.67E-03	9.23E-02
ENSMUSG00000024949	Sf1	0.278414085	4.84E-03	1.01E-01	0.26279969	4.81E-03	9.44E-02
ENSMUSG00000039703	Nploc4	0.293808536	4.86E-03	1.01E-01	0.275565895	4.83E-03	9.46E-02
ENSMUSG00000028760	Eif4g3	-0.332277601	4.87E-03	1.02E-01	-0.306340137	4.82E-03	9.46E-02
ENSMUSG00000036062	Phf24	-0.752684306	4.87E-03	1.02E-01	-0.525368772	4.71E-03	9.29E-02
ENSMUSG00000021838	Samd4	-0.356111314	4.87E-03	1.02E-01	-0.324529436	4.84E-03	9.47E-02
ENSMUSG00000002006	Pdzd4	-0.341491297	4.90E-03	1.02E-01	-0.313414138	4.86E-03	9.51E-02
ENSMUSG00000068739	Sars	0.280431776	4.90E-03	1.02E-01	0.264446987	4.87E-03	9.53E-02
ENSMUSG00000014158	Trpv4	-1.381508844	4.91E-03	1.02E-01	-0.561541365	4.91E-03	9.57E-02
ENSMUSG00000040034	Nup43	0.371816403	4.91E-03	1.02E-01	0.336097568	4.87E-03	9.53E-02
ENSMUSG00000003072	Atp5d	0.365103112	4.92E-03	1.02E-01	0.331183143	4.86E-03	9.51E-02
ENSMUSG00000038368	Focad	0.464030307	4.94E-03	1.03E-01	0.398118906	4.88E-03	9.53E-02
ENSMUSG00000016541	Atxn10	0.261022803	4.95E-03	1.03E-01	0.248005236	4.92E-03	9.58E-02
ENSMUSG00000036875	Dna2	0.39716747	4.95E-03	1.03E-01	0.354157334	4.90E-03	9.56E-02
ENSMUSG00000061360	Phf5a	0.344622413	4.95E-03	1.03E-01	0.315746549	4.91E-03	9.57E-02
ENSMUSG00000020770	Unk	-0.431506145	4.97E-03	1.03E-01	-0.377398659	4.90E-03	9.56E-02
ENSMUSG00000060636	Rpl35a	0.418801595	4.99E-03	1.03E-01	0.36892674	4.93E-03	9.59E-02
ENSMUSG00000025409	Mbd6	-0.343951861	5.01E-03	1.04E-01	-0.31515888	4.97E-03	9.65E-02
ENSMUSG00000059878	Zfp422	0.339180662	5.01E-03	1.04E-01	0.311517141	4.96E-03	9.64E-02
ENSMUSG00000074736	Syndig1	-0.701738372	5.01E-03	1.04E-01	-0.508938362	4.86E-03	9.51E-02
ENSMUSG00000035246	Pcyt1b	-0.413764809	5.01E-03	1.04E-01	-0.365476914	4.95E-03	9.63E-02
ENSMUSG00000020290	Xpo1	0.376717034	5.02E-03	1.04E-01	0.33952277	4.96E-03	9.64E-02
ENSMUSG00000034771	Tle2	-1.113200899	5.05E-03	1.05E-01	-0.570318343	4.85E-03	9.50E-02
ENSMUSG00000045382	Cxcr4	0.556766048	5.08E-03	1.05E-01	0.449229594	4.97E-03	9.65E-02
ENSMUSG00000070385	Ampd1	-1.139335662	5.10E-03	1.05E-01	-0.569117889	4.96E-03	9.64E-02
ENSMUSG00000031217	Efnb1	0.315050694	5.13E-03	1.06E-01	0.292508086	5.09E-03	9.84E-02
ENSMUSG00000037470	Uggt1	0.4217219	5.16E-03	1.06E-01	0.370555133	5.09E-03	9.84E-02
ENSMUSG00000004885	Crabp2	0.309590985	5.18E-03	1.06E-01	0.288099805	5.15E-03	9.92E-02
ENSMUSG00000027566	Psma7	0.288090994	5.19E-03	1.06E-01	0.270605593	5.15E-03	9.93E-02
ENSMUSG00000038271	Iffo1	-0.572751796	5.20E-03	1.07E-01	-0.45648204	5.08E-03	9.82E-02
ENSMUSG00000026735	Ptf1a	1.514203798	5.24E-03	1.07E-01	0.543825131	5.38E-03	1.02E-01
ENSMUSG00000046441	Cmtr2	0.469196958	5.25E-03	1.08E-01	0.400432514	5.19E-03	9.99E-02
ENSMUSG00000017716	Birc5	0.304442966	5.26E-03	1.08E-01	0.283888525	5.23E-03	1.00E-01
ENSMUSG00000038086	Hspb2	-0.61126633	5.27E-03	1.08E-01	-0.47328353	5.17E-03	9.95E-02
ENSMUSG00000031166	Wdr13	-0.44142713	5.27E-03	1.08E-01	-0.383170948	5.19E-03	9.99E-02
ENSMUSG00000006586	Runx1t1	-0.479798123	5.28E-03	1.08E-01	-0.406761572	5.19E-03	9.98E-02
ENSMUSG00000020486	Sep-04	-0.723738888	5.31E-03	1.08E-01	-0.513846706	5.15E-03	9.92E-02
ENSMUSG00000087174	5530601H04Rik	-0.470423568	5.32E-03	1.09E-01	-0.400958661	5.26E-03	1.01E-01
ENSMUSG00000020457	Drg1	0.282315806	5.35E-03	1.09E-01	0.265709224	5.31E-03	1.02E-01
ENSMUSG00000008658	Rbfox1	-0.498304766	5.40E-03	1.10E-01	-0.417112773	5.30E-03	1.01E-01
ENSMUSG00000024835	Coro1b	0.316971762	5.41E-03	1.10E-01	0.293768354	5.37E-03	1.02E-01
ENSMUSG00000033389	Arhgap44	-0.529546983	5.42E-03	1.10E-01	-0.433917817	5.34E-03	1.02E-01
ENSMUSG00000031029	Eif3f	0.310125862	5.45E-03	1.11E-01	0.288296858	5.41E-03	1.03E-01
ENSMUSG00000032440	Tgfbr2	-0.400882294	5.46E-03	1.11E-01	-0.355881157	5.39E-03	1.03E-01
ENSMUSG00000045875	Adra1a	1.072662125	5.47E-03	1.11E-01	0.56377902	5.31E-03	1.02E-01
ENSMUSG00000040612	Ildr2	0.590843832	5.52E-03	1.11E-01	0.463516024	5.39E-03	1.03E-01
ENSMUSG00000034371	Tkfc	0.441050864	5.52E-03	1.11E-01	0.38237653	5.45E-03	1.03E-01
ENSMUSG00000002565	Scin	-1.82071305	5.52E-03	1.11E-01	-0.501319455	6.38E-03	1.16E-01
ENSMUSG00000099681	1700052K11Rik	-0.631658264	5.52E-03	1.11E-01	-0.48068629	5.37E-03	1.02E-01
ENSMUSG00000066878	Gm10184	0.396752055	5.52E-03	1.11E-01	0.352887033	5.48E-03	1.04E-01
ENSMUSG00000041747	Utp15	0.338791127	5.54E-03	1.12E-01	0.310607619	5.50E-03	1.04E-01
ENSMUSG00000034773	BC030867	0.472800824	5.57E-03	1.12E-01	0.401757936	5.51E-03	1.04E-01
ENSMUSG00000031715	Smarca5	0.395701612	5.60E-03	1.13E-01	0.352069958	5.53E-03	1.04E-01
ENSMUSG00000020328	Nudcd2	0.323398357	5.60E-03	1.13E-01	0.298641274	5.57E-03	1.05E-01
ENSMUSG00000039952	Dag1	0.322271959	5.60E-03	1.13E-01	0.297766524	5.56E-03	1.05E-01
ENSMUSG00000025207	Sema4g	-0.36515243	5.60E-03	1.13E-01	-0.33024631	5.56E-03	1.05E-01
ENSMUSG00000081289	Gm14857	0.501998068	5.61E-03	1.13E-01	0.418490528	5.54E-03	1.04E-01
ENSMUSG00000007207	Stx1a	-0.459676528	5.61E-03	1.13E-01	-0.393729393	5.55E-03	1.05E-01
ENSMUSG00000038429	Usp5	0.287801809	5.62E-03	1.13E-01	0.270056345	5.59E-03	1.05E-01
ENSMUSG00000023505	Cdca3	0.421403759	5.65E-03	1.13E-01	0.369386489	5.57E-03	1.05E-01
ENSMUSG00000060212	Pcnxl2	-1.282235203	5.67E-03	1.13E-01	-0.556690718	5.67E-03	1.06E-01
ENSMUSG00000022228	Zscan26	-0.427162042	5.67E-03	1.13E-01	-0.373076417	5.61E-03	1.05E-01
ENSMUSG00000032113	Chek1	0.425049014	5.68E-03	1.14E-01	0.371709529	5.61E-03	1.05E-01
ENSMUSG00000022044	Stmn4	-0.376624487	5.69E-03	1.14E-01	-0.338447109	5.64E-03	1.06E-01
ENSMUSG00000042410	Agps	0.360274468	5.71E-03	1.14E-01	0.326558234	5.65E-03	1.06E-01
ENSMUSG00000056999	Ide	0.392102199	5.71E-03	1.14E-01	0.349377228	5.65E-03	1.06E-01
ENSMUSG00000026484	Rnf2	0.329643213	5.73E-03	1.14E-01	0.303384364	5.68E-03	1.06E-01
ENSMUSG00000030159	Clec1b	1.178774135	5.74E-03	1.14E-01	0.560662781	5.61E-03	1.05E-01
ENSMUSG00000023110	Prmt5	0.321220261	5.74E-03	1.14E-01	0.296812732	5.69E-03	1.06E-01
ENSMUSG00000040785	Ttc3	-0.336093051	5.75E-03	1.14E-01	-0.308335689	5.69E-03	1.06E-01
ENSMUSG00000041438	Cirh1a	0.327810756	5.76E-03	1.15E-01	0.301922451	5.72E-03	1.07E-01
ENSMUSG00000097183	Gm17501	-1.154439926	5.79E-03	1.15E-01	-0.560362115	5.66E-03	1.06E-01
ENSMUSG00000027422	Rrbp1	-0.404540988	5.87E-03	1.16E-01	-0.357698842	5.79E-03	1.08E-01
ENSMUSG00000045411	2410002F23Rik	-0.33309687	5.90E-03	1.17E-01	-0.305872473	5.85E-03	1.09E-01
ENSMUSG00000028369	Svep1	-0.412502724	5.90E-03	1.17E-01	-0.362961387	5.84E-03	1.09E-01
ENSMUSG00000034413	Neurl1b	-0.992736363	5.91E-03	1.17E-01	-0.555272901	5.72E-03	1.07E-01
ENSMUSG00000026418	Tnni1	-0.632939038	5.92E-03	1.17E-01	-0.479480358	5.74E-03	1.07E-01
ENSMUSG00000030530	Furin	-0.434582112	5.92E-03	1.17E-01	-0.377439272	5.83E-03	1.08E-01
ENSMUSG00000037331	Larp1	-0.281493881	5.94E-03	1.17E-01	-0.264639712	5.90E-03	1.09E-01
ENSMUSG00000006599	Gtf2h1	-0.351565176	5.98E-03	1.18E-01	-0.319752973	5.93E-03	1.10E-01
ENSMUSG00000026574	Dpt	-1.19312339	5.98E-03	1.18E-01	-0.557017514	5.90E-03	1.09E-01
ENSMUSG00000026792	Lrsam1	-0.426038151	5.99E-03	1.18E-01	-0.371718417	5.93E-03	1.10E-01
ENSMUSG00000063787	Chchd1	0.360726601	6.00E-03	1.18E-01	0.326504721	5.96E-03	1.10E-01
ENSMUSG00000052397	Ezr	0.41682963	6.06E-03	1.19E-01	0.365616414	5.98E-03	1.10E-01
ENSMUSG00000049532	Sall2	0.372544993	6.07E-03	1.19E-01	0.335025187	6.00E-03	1.11E-01
ENSMUSG00000032212	Sltm	-0.312087085	6.08E-03	1.20E-01	-0.289309224	6.04E-03	1.11E-01
ENSMUSG00000051469	Zfp191	0.408114639	6.10E-03	1.20E-01	0.35972943	6.02E-03	1.11E-01
ENSMUSG00000061723	Tnnt3	-0.694083458	6.10E-03	1.20E-01	-0.500067429	5.92E-03	1.10E-01
ENSMUSG00000073616	Myeov2	0.361517333	6.10E-03	1.20E-01	0.326959841	6.06E-03	1.12E-01
ENSMUSG00000006356	Crip2	0.319649971	6.12E-03	1.20E-01	0.295230222	6.08E-03	1.12E-01
ENSMUSG00000034269	Setd5	-0.2637891	6.13E-03	1.20E-01	-0.249711727	6.10E-03	1.12E-01
ENSMUSG00000080775	Gm6368	0.330471008	6.14E-03	1.20E-01	0.303619141	6.09E-03	1.12E-01
ENSMUSG00000025932	Eya1	-0.589983482	6.16E-03	1.21E-01	-0.460426512	6.02E-03	1.11E-01
ENSMUSG00000024640	Psat1	0.376873192	6.16E-03	1.21E-01	0.338000568	6.09E-03	1.12E-01
ENSMUSG00000007097	Atp1a2	-0.370532542	6.17E-03	1.21E-01	-0.333411597	6.12E-03	1.12E-01
ENSMUSG00000022136	Dnajc3	0.311121153	6.17E-03	1.21E-01	0.288472674	6.13E-03	1.13E-01
ENSMUSG00000022997	Wnt1	0.988843056	6.22E-03	1.22E-01	0.552474671	6.00E-03	1.11E-01
ENSMUSG00000028614	Ndc1	0.313706706	6.22E-03	1.22E-01	0.290477118	6.18E-03	1.13E-01
ENSMUSG00000105233	RP23-60D3.3	0.451357145	6.23E-03	1.22E-01	0.387308947	6.14E-03	1.13E-01
ENSMUSG00000073968	Trim68	-0.736139907	6.24E-03	1.22E-01	-0.511523222	6.06E-03	1.12E-01
ENSMUSG00000026123	Plekhb2	0.443469614	6.24E-03	1.22E-01	0.382395594	6.16E-03	1.13E-01
ENSMUSG00000003166	Dgcr2	0.272030856	6.26E-03	1.22E-01	0.256576847	6.22E-03	1.14E-01
ENSMUSG00000014226	Cacybp	0.284928668	6.27E-03	1.22E-01	0.267258313	6.24E-03	1.14E-01
ENSMUSG00000039202	Abhd2	0.401230295	6.28E-03	1.22E-01	0.354774651	6.21E-03	1.13E-01
ENSMUSG00000080893	Gm15920	0.356443736	6.28E-03	1.22E-01	0.323019327	6.24E-03	1.14E-01
ENSMUSG00000040998	Npnt	-0.638291581	6.29E-03	1.22E-01	-0.479828903	6.10E-03	1.12E-01
ENSMUSG00000029581	Fscn1	0.262285595	6.29E-03	1.22E-01	0.248360346	6.26E-03	1.14E-01
ENSMUSG00000027782	Kpna4	0.320792894	6.33E-03	1.23E-01	0.295949547	6.28E-03	1.14E-01
ENSMUSG00000001482	Def8	0.306850381	6.33E-03	1.23E-01	0.284950119	6.30E-03	1.15E-01
ENSMUSG00000102550	Gm8276	0.365873711	6.34E-03	1.23E-01	0.329851138	6.28E-03	1.14E-01
ENSMUSG00000021009	Ptpn21	-0.488817485	6.34E-03	1.23E-01	-0.409094982	6.26E-03	1.14E-01
ENSMUSG00000036139	Hoxc9	0.38743425	6.34E-03	1.23E-01	0.345176442	6.27E-03	1.14E-01
ENSMUSG00000016940	Kctd2	-0.370027817	6.34E-03	1.23E-01	-0.332819605	6.30E-03	1.15E-01
ENSMUSG00000082431	Tdpx-ps1	0.440373383	6.36E-03	1.23E-01	0.380245095	6.26E-03	1.14E-01
ENSMUSG00000028364	Tnc	-0.342067081	6.37E-03	1.24E-01	-0.312225123	6.31E-03	1.15E-01
ENSMUSG00000037370	Enpp1	-0.715668551	6.40E-03	1.24E-01	-0.504765425	6.24E-03	1.14E-01
ENSMUSG00000026482	Rgl1	-0.519080807	6.43E-03	1.24E-01	-0.425457484	6.30E-03	1.15E-01
ENSMUSG00000000339	Rtca	0.323339571	6.45E-03	1.25E-01	0.297811501	6.41E-03	1.16E-01
ENSMUSG00000005779	Psmb4	0.280845142	6.47E-03	1.25E-01	0.263773402	6.43E-03	1.16E-01
ENSMUSG00000013076	Amotl1	-0.313192474	6.48E-03	1.25E-01	-0.289865973	6.43E-03	1.16E-01
ENSMUSG00000058886	Deaf1	-0.37096558	6.48E-03	1.25E-01	-0.333335287	6.42E-03	1.16E-01
ENSMUSG00000040658	Dnph1	0.409787501	6.51E-03	1.25E-01	0.360125838	6.45E-03	1.17E-01
ENSMUSG00000023764	Sfi1	-0.836238958	6.56E-03	1.26E-01	-0.531515131	6.35E-03	1.15E-01
ENSMUSG00000000320	Alox12	0.872678542	6.57E-03	1.26E-01	0.537007594	6.41E-03	1.16E-01
ENSMUSG00000024892	Pcx	0.326728841	6.58E-03	1.26E-01	0.300317871	6.54E-03	1.18E-01
ENSMUSG00000020640	Itsn2	-0.385668771	6.59E-03	1.27E-01	-0.343559415	6.54E-03	1.18E-01
ENSMUSG00000027933	Ints3	0.278641438	6.60E-03	1.27E-01	0.261877209	6.56E-03	1.18E-01
ENSMUSG00000047554	Tmem41b	0.443021945	6.60E-03	1.27E-01	0.381352563	6.54E-03	1.18E-01
ENSMUSG00000062257	Opcml	-0.805742579	6.61E-03	1.27E-01	-0.525562001	6.40E-03	1.16E-01
ENSMUSG00000089774	Slc5a3	0.520696366	6.61E-03	1.27E-01	0.425756948	6.49E-03	1.17E-01
ENSMUSG00000050830	Vwc2	-1.266454497	6.63E-03	1.27E-01	-0.546267469	6.59E-03	1.18E-01
ENSMUSG00000022557	Bop1	0.302920895	6.64E-03	1.27E-01	0.281588092	6.60E-03	1.18E-01
ENSMUSG00000001248	Gramd1a	-0.329310143	6.64E-03	1.27E-01	-0.302249367	6.59E-03	1.18E-01
ENSMUSG00000079509	Zfx	0.35700322	6.64E-03	1.27E-01	0.323030532	6.58E-03	1.18E-01
ENSMUSG00000071042	Rasgrp3	-0.446389259	6.65E-03	1.27E-01	-0.383341371	6.58E-03	1.18E-01
ENSMUSG00000076437	2700094K13Rik	0.291684991	6.65E-03	1.27E-01	0.272529404	6.62E-03	1.19E-01
ENSMUSG00000036781	Rps27l	0.325921926	6.67E-03	1.28E-01	0.299617058	6.63E-03	1.19E-01
ENSMUSG00000079641	Rpl39	0.36870708	6.68E-03	1.28E-01	0.331461431	6.63E-03	1.19E-01
ENSMUSG00000025235	Bbs4	-0.455750869	6.69E-03	1.28E-01	-0.388955362	6.62E-03	1.19E-01
ENSMUSG00000033545	Znrf1	-0.293093271	6.69E-03	1.28E-01	-0.273647102	6.65E-03	1.19E-01
ENSMUSG00000059658	Gm16379	0.47126708	6.71E-03	1.28E-01	0.398193464	6.62E-03	1.19E-01
ENSMUSG00000048109	Rbm15	0.468319902	6.72E-03	1.28E-01	0.396437401	6.63E-03	1.19E-01
ENSMUSG00000030189	Ybx3	0.30121357	6.73E-03	1.28E-01	0.280162855	6.68E-03	1.19E-01
ENSMUSG00000079056	Kcnip3	-0.851414994	6.73E-03	1.28E-01	-0.532453084	6.55E-03	1.18E-01
ENSMUSG00000039194	Rlbp1	-1.049417632	6.74E-03	1.28E-01	-0.54944482	6.59E-03	1.18E-01
ENSMUSG00000054477	Kcnn2	-1.138125037	6.74E-03	1.28E-01	-0.549865503	6.63E-03	1.19E-01
ENSMUSG00000037972	Snn	-0.33134934	6.74E-03	1.28E-01	-0.30373159	6.68E-03	1.19E-01
ENSMUSG00000020173	Cobl	-0.560924422	6.75E-03	1.28E-01	-0.445085397	6.63E-03	1.19E-01
ENSMUSG00000038766	Gabpb2	-0.338561697	6.75E-03	1.29E-01	-0.309188412	6.70E-03	1.20E-01
ENSMUSG00000002308	Cd320	0.398888829	6.81E-03	1.29E-01	0.352341346	6.75E-03	1.20E-01
ENSMUSG00000037253	Mex3c	0.309720586	6.82E-03	1.30E-01	0.286853185	6.78E-03	1.21E-01
ENSMUSG00000015112	Slc25a13	0.409870547	6.84E-03	1.30E-01	0.35966169	6.77E-03	1.20E-01
ENSMUSG00000036777	Anln	0.298276823	6.84E-03	1.30E-01	0.27772319	6.80E-03	1.21E-01
ENSMUSG00000020361	Hspa4	0.301220939	6.85E-03	1.30E-01	0.280086731	6.80E-03	1.21E-01
ENSMUSG00000005609	Ctr9	0.299366658	6.86E-03	1.30E-01	0.278587395	6.82E-03	1.21E-01
ENSMUSG00000055675	Kbtbd11	0.543026435	6.87E-03	1.30E-01	0.436289224	6.72E-03	1.20E-01
ENSMUSG00000035585	Tsen34	0.344755635	6.93E-03	1.31E-01	0.313662593	6.88E-03	1.22E-01
ENSMUSG00000022150	Dab2	-0.318890932	6.93E-03	1.31E-01	-0.293956344	6.88E-03	1.22E-01
ENSMUSG00000020069	Hnrnph3	0.309965922	6.96E-03	1.31E-01	0.286946195	6.91E-03	1.22E-01
ENSMUSG00000031807	Pgls	0.405028503	6.97E-03	1.31E-01	0.356267019	6.89E-03	1.22E-01
ENSMUSG00000039713	Plekhg5	-0.487173921	6.97E-03	1.31E-01	-0.406632034	6.88E-03	1.22E-01
ENSMUSG00000030598	Fbxo17	-0.553936973	7.01E-03	1.32E-01	-0.440847511	6.91E-03	1.22E-01
ENSMUSG00000054408	Spcs3	0.284400732	7.01E-03	1.32E-01	0.266368515	6.98E-03	1.23E-01
ENSMUSG00000032902	Slc16a1	0.304383605	7.04E-03	1.32E-01	0.282459916	7.00E-03	1.23E-01
ENSMUSG00000034031	1700106J16Rik	0.708234451	7.06E-03	1.32E-01	0.499222786	6.87E-03	1.22E-01
ENSMUSG00000027654	Fam83d	0.349742415	7.07E-03	1.33E-01	0.317216548	7.02E-03	1.23E-01
ENSMUSG00000089764	Gm16580	0.268263871	7.07E-03	1.33E-01	0.252993336	7.04E-03	1.24E-01
ENSMUSG00000034858	Fam214a	-0.416277866	7.08E-03	1.33E-01	-0.363455312	7.02E-03	1.23E-01
ENSMUSG00000034789	Rab24	-0.461187023	7.08E-03	1.33E-01	-0.391433465	6.99E-03	1.23E-01
ENSMUSG00000061313	Ddhd2	-0.423400105	7.09E-03	1.33E-01	-0.368057755	7.02E-03	1.23E-01
ENSMUSG00000084133	Gm12856	0.644356571	7.09E-03	1.33E-01	0.478260679	6.94E-03	1.23E-01
ENSMUSG00000057280	Musk	-0.965823169	7.10E-03	1.33E-01	-0.543281939	6.83E-03	1.21E-01
ENSMUSG00000041765	Ubac2	0.317579853	7.13E-03	1.33E-01	0.292772025	7.08E-03	1.24E-01
ENSMUSG00000050243	Gm5446	0.510650291	7.14E-03	1.33E-01	0.419005311	7.03E-03	1.23E-01
ENSMUSG00000051285	Pcmtd1	-0.452488924	7.16E-03	1.34E-01	-0.386071941	7.07E-03	1.24E-01
ENSMUSG00000055053	Nfic	-0.413450248	7.19E-03	1.34E-01	-0.361507557	7.09E-03	1.24E-01
ENSMUSG00000031527	Eri1	0.343472268	7.23E-03	1.35E-01	0.312412314	7.17E-03	1.25E-01
ENSMUSG00000030929	Eri2	0.521701442	7.24E-03	1.35E-01	0.424492894	7.12E-03	1.25E-01
ENSMUSG00000045128	Rpl18a	0.337284583	7.24E-03	1.35E-01	0.307770605	7.18E-03	1.25E-01
ENSMUSG00000071064	Zfp827	-0.314378692	7.26E-03	1.35E-01	-0.29017366	7.21E-03	1.26E-01
ENSMUSG00000040720	1110037F02Rik	0.339457821	7.29E-03	1.35E-01	0.309357391	7.23E-03	1.26E-01
ENSMUSG00000040952	Rps19	0.323290738	7.29E-03	1.35E-01	0.29706907	7.23E-03	1.26E-01
ENSMUSG00000056648	Hoxb8	-0.367206678	7.32E-03	1.36E-01	-0.329649246	7.25E-03	1.26E-01
ENSMUSG00000025856	Pdgfa	-0.481080545	7.33E-03	1.36E-01	-0.402414437	7.22E-03	1.26E-01
ENSMUSG00000032060	Cryab	-0.666654187	7.33E-03	1.36E-01	-0.485125756	7.12E-03	1.25E-01
ENSMUSG00000028641	P3h1	-0.48820252	7.34E-03	1.36E-01	-0.406438086	7.21E-03	1.26E-01
ENSMUSG00000019467	Arhgef25	-0.410485611	7.36E-03	1.36E-01	-0.359290189	7.27E-03	1.26E-01
ENSMUSG00000106951	RP23-134H19.3	-0.971379076	7.36E-03	1.36E-01	-0.540744528	7.16E-03	1.25E-01
ENSMUSG00000031442	Mcf2l	-0.435502443	7.37E-03	1.36E-01	-0.375305454	7.27E-03	1.26E-01
ENSMUSG00000029070	Mxra8	-0.513226754	7.37E-03	1.36E-01	-0.419741447	7.25E-03	1.26E-01
ENSMUSG00000027559	Car3	0.513629384	7.38E-03	1.37E-01	0.419968834	7.26E-03	1.26E-01
ENSMUSG00000025041	Nt5c2	0.298819894	7.38E-03	1.37E-01	0.277794826	7.34E-03	1.27E-01
ENSMUSG00000024812	Tjp2	0.364871262	7.39E-03	1.37E-01	0.327890397	7.33E-03	1.27E-01
ENSMUSG00000030036	Mogs	0.340191947	7.39E-03	1.37E-01	0.309808702	7.33E-03	1.27E-01
ENSMUSG00000044676	Zfp612	-0.738720164	7.42E-03	1.37E-01	-0.505360149	7.22E-03	1.26E-01
ENSMUSG00000030525	Chrna7	0.613050073	7.43E-03	1.37E-01	0.465054707	7.30E-03	1.27E-01
ENSMUSG00000035021	Baz1a	0.493632091	7.44E-03	1.37E-01	0.409188231	7.31E-03	1.27E-01
ENSMUSG00000039910	Cited2	0.3726798	7.51E-03	1.38E-01	0.333306874	7.44E-03	1.29E-01
ENSMUSG00000004865	Srpk1	-0.290057096	7.52E-03	1.38E-01	-0.270664391	7.48E-03	1.29E-01
ENSMUSG00000004929	Thop1	0.288788769	7.53E-03	1.38E-01	0.269632172	7.49E-03	1.29E-01
ENSMUSG00000036596	Cpz	1.185051159	7.54E-03	1.39E-01	0.541688385	7.32E-03	1.27E-01
ENSMUSG00000027848	Olfml3	-0.556320076	7.58E-03	1.39E-01	-0.440463458	7.41E-03	1.28E-01
ENSMUSG00000036427	Gpi1	0.360189713	7.61E-03	1.39E-01	0.324295867	7.53E-03	1.30E-01
ENSMUSG00000021707	Dhfr	0.345729947	7.65E-03	1.40E-01	0.313676974	7.59E-03	1.30E-01
ENSMUSG00000028884	Rpa2	0.312328418	7.66E-03	1.40E-01	0.288276904	7.61E-03	1.30E-01
ENSMUSG00000103953	Gm29718	0.586759555	7.67E-03	1.40E-01	0.453427438	7.55E-03	1.30E-01
ENSMUSG00000033184	Tmed7	0.317716993	7.67E-03	1.40E-01	0.292455135	7.63E-03	1.31E-01
ENSMUSG00000038172	Ttc39b	-0.692444735	7.69E-03	1.40E-01	-0.491125879	7.53E-03	1.30E-01
ENSMUSG00000015852	Fcrls	-0.719874293	7.69E-03	1.40E-01	-0.499332964	7.46E-03	1.29E-01
ENSMUSG00000022803	Popdc2	-1.12663259	7.70E-03	1.41E-01	-0.540545272	7.60E-03	1.30E-01
ENSMUSG00000031189	Aff2	0.433977427	7.71E-03	1.41E-01	0.373757331	7.62E-03	1.31E-01
ENSMUSG00000001119	Col6a1	-0.544392507	7.72E-03	1.41E-01	-0.434446996	7.55E-03	1.30E-01
ENSMUSG00000057457	Phex	-0.958703887	7.75E-03	1.41E-01	-0.536675946	7.56E-03	1.30E-01
ENSMUSG00000032271	Nnmt	-1.717710095	7.78E-03	1.42E-01	-0.484947899	8.74E-03	1.43E-01
ENSMUSG00000037573	Tob1	0.402250062	7.78E-03	1.42E-01	0.353186955	7.72E-03	1.32E-01
ENSMUSG00000031381	Piga	0.467987601	7.79E-03	1.42E-01	0.393956252	7.70E-03	1.32E-01
ENSMUSG00000057134	Ado	0.331143474	7.80E-03	1.42E-01	0.302632331	7.75E-03	1.32E-01
ENSMUSG00000021585	Cast	-0.409330439	7.81E-03	1.42E-01	-0.35783246	7.73E-03	1.32E-01
ENSMUSG00000000957	Mmp14	-0.313873638	7.84E-03	1.42E-01	-0.289353904	7.78E-03	1.33E-01
ENSMUSG00000027550	Lrrcc1	-0.341384318	7.85E-03	1.43E-01	-0.310254336	7.80E-03	1.33E-01
ENSMUSG00000067377	Tspan6	0.275745562	7.86E-03	1.43E-01	0.258799882	7.82E-03	1.33E-01
ENSMUSG00000037791	Phf12	-0.298416353	7.90E-03	1.43E-01	-0.277134171	7.86E-03	1.34E-01
ENSMUSG00000024217	Snrpc	0.402795772	7.91E-03	1.43E-01	0.353373803	7.85E-03	1.33E-01
ENSMUSG00000051396	Hspa14	0.301771557	7.91E-03	1.43E-01	0.279795035	7.87E-03	1.34E-01
ENSMUSG00000071256	Zfp213	0.416718485	7.92E-03	1.43E-01	0.362460259	7.85E-03	1.33E-01
ENSMUSG00000028452	Vcp	0.356262204	7.98E-03	1.44E-01	0.321069289	7.91E-03	1.34E-01
ENSMUSG00000032744	Heyl	0.383464552	7.98E-03	1.44E-01	0.340256784	7.90E-03	1.34E-01
ENSMUSG00000039205	Ciz1	-0.351703526	7.99E-03	1.44E-01	-0.317730425	7.93E-03	1.34E-01
ENSMUSG00000060548	Tnfrsf19	0.314322512	7.99E-03	1.44E-01	0.289589318	7.94E-03	1.34E-01
ENSMUSG00000066324	Impad1	0.308488292	8.00E-03	1.44E-01	0.285037313	7.94E-03	1.34E-01
ENSMUSG00000024940	Ltbp3	-0.561931576	8.01E-03	1.44E-01	-0.441713884	7.83E-03	1.33E-01
ENSMUSG00000081344	Gm14303	0.312623982	8.02E-03	1.44E-01	0.288251435	7.96E-03	1.35E-01
ENSMUSG00000101609	Kcnq1ot1	-0.753438853	8.03E-03	1.45E-01	-0.50564869	7.82E-03	1.33E-01
ENSMUSG00000021374	Nup153	0.311160887	8.03E-03	1.45E-01	0.287099204	7.98E-03	1.35E-01
ENSMUSG00000048612	Myof	-0.66372103	8.06E-03	1.45E-01	-0.480920556	7.85E-03	1.33E-01
ENSMUSG00000024181	Mrpl28	0.318038088	8.07E-03	1.45E-01	0.292400661	8.02E-03	1.35E-01
ENSMUSG00000032018	Sc5d	-0.367010386	8.09E-03	1.45E-01	-0.328619197	8.03E-03	1.36E-01
ENSMUSG00000038943	Prc1	0.327378379	8.11E-03	1.46E-01	0.299525802	8.05E-03	1.36E-01
ENSMUSG00000045427	Hnrnph2	0.307098194	8.16E-03	1.46E-01	0.283834399	8.11E-03	1.36E-01
ENSMUSG00000026622	Nek2	0.348266767	8.16E-03	1.46E-01	0.31505329	8.11E-03	1.36E-01
ENSMUSG00000027160	Ccdc34	0.377183347	8.18E-03	1.46E-01	0.335670124	8.11E-03	1.36E-01
ENSMUSG00000004268	Emg1	0.287216642	8.22E-03	1.47E-01	0.267961703	8.18E-03	1.37E-01
ENSMUSG00000039706	Ldb2	-0.54280698	8.26E-03	1.47E-01	-0.432155762	8.09E-03	1.36E-01
ENSMUSG00000024590	Lmnb1	0.259775933	8.26E-03	1.47E-01	0.245336466	8.22E-03	1.38E-01
ENSMUSG00000030062	Rpn1	0.277460919	8.27E-03	1.47E-01	0.260003563	8.22E-03	1.38E-01
ENSMUSG00000062083	Rpl13a-ps1	0.340694971	8.29E-03	1.48E-01	0.309357712	8.24E-03	1.38E-01
ENSMUSG00000068154	Insm1	0.520264204	8.29E-03	1.48E-01	0.42104886	8.15E-03	1.37E-01
ENSMUSG00000007564	Ppp2r1a	0.259604144	8.30E-03	1.48E-01	0.245173489	8.26E-03	1.38E-01
ENSMUSG00000024583	Txnl1	0.279789185	8.32E-03	1.48E-01	0.261878998	8.27E-03	1.38E-01
ENSMUSG00000067242	Lgi1	-0.955134008	8.33E-03	1.48E-01	-0.532332797	8.11E-03	1.36E-01
ENSMUSG00000011158	Brf1	-0.315316692	8.38E-03	1.49E-01	-0.290068926	8.34E-03	1.39E-01
ENSMUSG00000047844	Bex4	0.618925312	8.42E-03	1.50E-01	0.463767013	8.24E-03	1.38E-01
ENSMUSG00000005124	Wisp1	-0.506984955	8.43E-03	1.50E-01	-0.413975085	8.28E-03	1.38E-01
ENSMUSG00000053333	Dis3l2	0.351011959	8.45E-03	1.50E-01	0.316788333	8.39E-03	1.40E-01
ENSMUSG00000029405	G3bp2	0.361128643	8.45E-03	1.50E-01	0.324090803	8.37E-03	1.39E-01
ENSMUSG00000057143	Trim12c	-0.650073915	8.46E-03	1.50E-01	-0.47458237	8.27E-03	1.38E-01
ENSMUSG00000000346	Dazap2	0.290161913	8.46E-03	1.50E-01	0.270201389	8.41E-03	1.40E-01
ENSMUSG00000037211	Spry1	-0.737382101	8.47E-03	1.50E-01	-0.500203806	8.18E-03	1.37E-01
ENSMUSG00000027323	Rad51	0.381491529	8.47E-03	1.50E-01	0.338312621	8.40E-03	1.40E-01
ENSMUSG00000047496	Rnf152	-0.544511239	8.47E-03	1.50E-01	-0.432230758	8.34E-03	1.39E-01
ENSMUSG00000027978	Prss12	-0.436103312	8.47E-03	1.50E-01	-0.373741619	8.39E-03	1.40E-01
ENSMUSG00000050503	Fbxl22	-0.698506229	8.47E-03	1.50E-01	-0.489284375	8.31E-03	1.39E-01
ENSMUSG00000027176	Cstf3	0.303771546	8.48E-03	1.50E-01	0.281007475	8.43E-03	1.40E-01
ENSMUSG00000035960	Apex1	0.263513456	8.50E-03	1.50E-01	0.248360203	8.46E-03	1.40E-01
ENSMUSG00000031818	Cox4i1	0.281365442	8.55E-03	1.51E-01	0.263043809	8.50E-03	1.41E-01
ENSMUSG00000038623	Tm6sf1	-0.518721986	8.59E-03	1.52E-01	-0.419409258	8.48E-03	1.41E-01
ENSMUSG00000041431	Ccnb1	0.431068675	8.59E-03	1.52E-01	0.370515123	8.49E-03	1.41E-01
ENSMUSG00000039461	Tcta	-0.449056964	8.63E-03	1.52E-01	-0.3812753	8.55E-03	1.41E-01
ENSMUSG00000035877	Zhx3	-0.367635229	8.63E-03	1.52E-01	-0.328486769	8.57E-03	1.42E-01
ENSMUSG00000002455	Prpf6	0.27902353	8.65E-03	1.52E-01	0.261082788	8.61E-03	1.42E-01
ENSMUSG00000010021	Kif19a	-0.741045072	8.66E-03	1.52E-01	-0.499436289	8.47E-03	1.40E-01
ENSMUSG00000018378	Cuedc1	-0.330308572	8.69E-03	1.53E-01	-0.301267383	8.64E-03	1.42E-01
ENSMUSG00000044030	Irf2bp1	0.292973695	8.70E-03	1.53E-01	0.272314698	8.66E-03	1.43E-01
ENSMUSG00000027808	Serp1	0.271574384	8.72E-03	1.53E-01	0.254946393	8.67E-03	1.43E-01
ENSMUSG00000020413	Hus1	0.358139562	8.73E-03	1.53E-01	0.321653322	8.67E-03	1.43E-01
ENSMUSG00000037907	Ankrd13b	-0.340847025	8.74E-03	1.53E-01	-0.309083821	8.68E-03	1.43E-01
ENSMUSG00000045763	Basp1	-0.266435041	8.74E-03	1.53E-01	-0.250685865	8.70E-03	1.43E-01
ENSMUSG00000083716	Gm13436	0.333158048	8.76E-03	1.53E-01	0.303366138	8.69E-03	1.43E-01
ENSMUSG00000025969	Nrp2	0.306806165	8.77E-03	1.53E-01	0.28320557	8.71E-03	1.43E-01
ENSMUSG00000069729	Arid1b	-0.299236272	8.83E-03	1.54E-01	-0.277218198	8.77E-03	1.44E-01
ENSMUSG00000045210	Vcpip1	0.396381382	8.84E-03	1.54E-01	0.347931843	8.75E-03	1.43E-01
ENSMUSG00000023022	Lima1	-0.434851602	8.85E-03	1.54E-01	-0.372462061	8.72E-03	1.43E-01
ENSMUSG00000030787	Lyve1	-0.762115015	8.85E-03	1.54E-01	-0.503734663	8.58E-03	1.42E-01
ENSMUSG00000061273	Mmgt1	0.453720209	8.85E-03	1.54E-01	0.383743164	8.73E-03	1.43E-01
ENSMUSG00000032243	Itga11	-0.549494783	8.87E-03	1.55E-01	-0.43340537	8.74E-03	1.43E-01
ENSMUSG00000075585	6330403L08Rik	-0.704694136	8.88E-03	1.55E-01	-0.489295365	8.69E-03	1.43E-01
ENSMUSG00000026955	Sapcd2	0.448384596	8.89E-03	1.55E-01	0.380471458	8.80E-03	1.44E-01
ENSMUSG00000043483	Gm6863	0.247121123	8.91E-03	1.55E-01	0.234389048	8.87E-03	1.45E-01
ENSMUSG00000005470	Asf1b	0.401194543	8.91E-03	1.55E-01	0.351003044	8.82E-03	1.44E-01
ENSMUSG00000025170	Rab40b	-0.729693893	8.93E-03	1.55E-01	-0.495423593	8.74E-03	1.43E-01
ENSMUSG00000039168	Dap	-0.342667578	8.99E-03	1.56E-01	-0.310209312	8.92E-03	1.45E-01
ENSMUSG00000046791	2410016O06Rik	0.423068622	8.99E-03	1.56E-01	0.364896711	8.91E-03	1.45E-01
ENSMUSG00000000305	Cdh4	-0.48729576	9.00E-03	1.56E-01	-0.402325818	8.86E-03	1.45E-01
ENSMUSG00000036585	Fgf1	-1.307730876	9.03E-03	1.56E-01	-0.518332294	9.18E-03	1.48E-01
ENSMUSG00000024414	Mrpl27	0.389555278	9.08E-03	1.57E-01	0.343043215	9.02E-03	1.46E-01
ENSMUSG00000031059	Ndufb11	0.310910184	9.11E-03	1.57E-01	0.286167302	9.06E-03	1.47E-01
ENSMUSG00000052707	Tnrc6a	-0.285912209	9.13E-03	1.58E-01	-0.266418953	9.08E-03	1.47E-01
ENSMUSG00000044229	Nxpe4	-0.64650983	9.15E-03	1.58E-01	-0.470742469	8.95E-03	1.46E-01
ENSMUSG00000019846	Lama4	-0.288461257	9.19E-03	1.58E-01	-0.268437501	9.14E-03	1.48E-01
ENSMUSG00000053897	Slc39a8	0.423412589	9.20E-03	1.58E-01	0.364815766	9.12E-03	1.48E-01
ENSMUSG00000071151	Gm4799	0.35317183	9.21E-03	1.59E-01	0.317632165	9.16E-03	1.48E-01
ENSMUSG00000031907	Zfp90	-0.368048062	9.24E-03	1.59E-01	-0.328139349	9.18E-03	1.48E-01
ENSMUSG00000045690	Wdr89	0.335357963	9.24E-03	1.59E-01	0.304622352	9.16E-03	1.48E-01
ENSMUSG00000047003	Zfp41	0.406564394	9.25E-03	1.59E-01	0.354086614	9.14E-03	1.48E-01
ENSMUSG00000020849	Ywhae	0.267310065	9.31E-03	1.60E-01	0.251165687	9.26E-03	1.49E-01
ENSMUSG00000021948	Prkcd	-0.352759147	9.32E-03	1.60E-01	-0.31723465	9.26E-03	1.49E-01
ENSMUSG00000054679	Srsf12	-0.609529431	9.33E-03	1.60E-01	-0.456992494	9.17E-03	1.48E-01
ENSMUSG00000020495	Smg8	0.324453237	9.36E-03	1.60E-01	0.296346586	9.31E-03	1.49E-01
ENSMUSG00000072915	Gm12258	-0.527952634	9.38E-03	1.60E-01	-0.422015672	9.26E-03	1.49E-01
ENSMUSG00000031176	Dynlt3	-0.431460535	9.42E-03	1.61E-01	-0.369426522	9.33E-03	1.50E-01
ENSMUSG00000032109	Nlrx1	-0.605533586	9.42E-03	1.61E-01	-0.455156144	9.26E-03	1.49E-01
ENSMUSG00000044894	Uqcrq	0.290153284	9.44E-03	1.61E-01	0.269651503	9.40E-03	1.50E-01
ENSMUSG00000041650	Pcca	0.354649914	9.44E-03	1.61E-01	0.318487847	9.38E-03	1.50E-01
ENSMUSG00000028893	Sesn2	0.46623132	9.45E-03	1.61E-01	0.3897692	9.36E-03	1.50E-01
ENSMUSG00000026805	Barhl1	0.738536875	9.47E-03	1.61E-01	0.495438148	9.23E-03	1.49E-01
ENSMUSG00000040797	Iqsec3	-0.596796616	9.47E-03	1.61E-01	-0.451778256	9.28E-03	1.49E-01
ENSMUSG00000026921	Egfl7	-0.525972169	9.48E-03	1.61E-01	-0.420961675	9.31E-03	1.49E-01
ENSMUSG00000106715	Tmem265	-0.781744409	9.51E-03	1.62E-01	-0.503927313	9.28E-03	1.49E-01
ENSMUSG00000046062	Ppp1r15b	0.335989394	9.52E-03	1.62E-01	0.304868304	9.44E-03	1.51E-01
ENSMUSG00000034488	Edil3	0.450559995	9.53E-03	1.62E-01	0.380732776	9.41E-03	1.50E-01
ENSMUSG00000032340	Neo1	0.330048698	9.55E-03	1.62E-01	0.300430032	9.47E-03	1.51E-01
ENSMUSG00000026869	Psmd5	0.281175385	9.55E-03	1.62E-01	0.262381675	9.51E-03	1.52E-01
ENSMUSG00000074971	Fibin	-0.327231309	9.59E-03	1.63E-01	-0.298287429	9.52E-03	1.52E-01
ENSMUSG00000057455	Rit2	-1.122650408	9.60E-03	1.63E-01	-0.524759253	9.48E-03	1.51E-01
ENSMUSG00000034109	Golim4	-0.271858926	9.60E-03	1.63E-01	-0.25477561	9.56E-03	1.52E-01
ENSMUSG00000030031	Kbtbd8	0.656961877	9.64E-03	1.63E-01	0.472548791	9.42E-03	1.51E-01
ENSMUSG00000021832	Psmc6	0.272208746	9.69E-03	1.64E-01	0.255025933	9.64E-03	1.53E-01
ENSMUSG00000020647	Ncoa1	-0.365936118	9.72E-03	1.65E-01	-0.326208958	9.64E-03	1.53E-01
ENSMUSG00000040312	Cchcr1	-0.482605159	9.74E-03	1.65E-01	-0.398213329	9.64E-03	1.53E-01
ENSMUSG00000026740	Dnajc1	-0.362444736	9.75E-03	1.65E-01	-0.323708501	9.70E-03	1.53E-01
ENSMUSG00000030265	Kras	0.291593742	9.76E-03	1.65E-01	0.270633822	9.71E-03	1.53E-01
ENSMUSG00000032264	Zw10	0.370345828	9.76E-03	1.65E-01	0.329233688	9.69E-03	1.53E-01
ENSMUSG00000051390	Zbtb22	-0.353680371	9.78E-03	1.65E-01	-0.317493269	9.70E-03	1.53E-01
ENSMUSG00000034430	Zxdc	0.379785485	9.84E-03	1.65E-01	0.335604609	9.78E-03	1.54E-01
ENSMUSG00000081434	Gm14165	0.840653095	9.84E-03	1.65E-01	0.511595713	9.64E-03	1.53E-01
ENSMUSG00000107585	RP23-449F12.8	-1.348471829	9.86E-03	1.66E-01	-0.507484036	1.01E-02	1.58E-01
ENSMUSG00000032815	Fanca	0.435927181	9.88E-03	1.66E-01	0.371457071	9.80E-03	1.54E-01
ENSMUSG00000083337	Gm11539	0.33948437	9.92E-03	1.66E-01	0.307115498	9.85E-03	1.55E-01
ENSMUSG00000025269	Apex2	0.375887016	9.92E-03	1.66E-01	0.332869785	9.86E-03	1.55E-01
ENSMUSG00000061288	Taok3	-0.422204565	9.92E-03	1.66E-01	-0.363011001	9.84E-03	1.55E-01
ENSMUSG00000039100	Mar-06	0.399164018	9.93E-03	1.66E-01	0.348436337	9.82E-03	1.55E-01
ENSMUSG00000045751	Mms22l	0.389150126	9.94E-03	1.66E-01	0.341795654	9.86E-03	1.55E-01
ENSMUSG00000091058	Gm17538	0.507709288	9.96E-03	1.67E-01	0.41081673	9.86E-03	1.55E-01
ENSMUSG00000004655	Aqp1	-0.652981611	9.96E-03	1.67E-01	-0.47011312	9.72E-03	1.54E-01
ENSMUSG00000037916	Ndufv1	0.270453391	9.96E-03	1.67E-01	0.25346829	9.92E-03	1.55E-01
ENSMUSG00000025262	Fam120c	0.516519132	9.99E-03	1.67E-01	0.415139449	9.88E-03	1.55E-01
ENSMUSG00000001467	Cyp51	0.273772143	1.00E-02	1.67E-01	0.256153048	9.98E-03	1.56E-01
ENSMUSG00000026072	Il1r1	-0.698585946	1.00E-02	1.67E-01	-0.482841771	9.82E-03	1.55E-01
ENSMUSG00000027677	Ttc14	-0.418651944	1.01E-02	1.68E-01	-0.360591098	9.99E-03	1.56E-01
ENSMUSG00000022636	Alcam	-0.268159526	1.02E-02	1.69E-01	-0.251499549	1.01E-02	1.58E-01
ENSMUSG00000033793	Atp6v1h	0.293076718	1.02E-02	1.69E-01	0.2715905	1.01E-02	1.58E-01
ENSMUSG00000006215	Zbtb17	-0.33010043	1.02E-02	1.69E-01	-0.299975444	1.01E-02	1.58E-01
ENSMUSG00000027288	Zfp106	-0.287259887	1.02E-02	1.69E-01	-0.266957507	1.01E-02	1.58E-01
ENSMUSG00000000530	Acvrl1	0.444775136	1.02E-02	1.69E-01	0.376254874	1.01E-02	1.57E-01
ENSMUSG00000026615	Eprs	0.312011002	1.02E-02	1.70E-01	0.286312728	1.02E-02	1.58E-01
ENSMUSG00000044337	Ackr3	0.330939942	1.02E-02	1.70E-01	0.300585423	1.02E-02	1.58E-01
ENSMUSG00000022012	Enox1	-0.382294445	1.02E-02	1.70E-01	-0.33686791	1.02E-02	1.58E-01
ENSMUSG00000001403	Ube2c	0.264627977	1.03E-02	1.70E-01	0.248549726	1.02E-02	1.59E-01
ENSMUSG00000022639	5330426P16Rik	-0.502012744	1.03E-02	1.70E-01	-0.407293254	1.02E-02	1.58E-01
ENSMUSG00000090125	Pou3f1	0.663900211	1.03E-02	1.71E-01	0.47236735	1.00E-02	1.57E-01
ENSMUSG00000028932	Psmc2	0.283200926	1.03E-02	1.71E-01	0.263650993	1.03E-02	1.59E-01
ENSMUSG00000037933	Bicd2	-0.381852789	1.03E-02	1.71E-01	-0.336532382	1.02E-02	1.59E-01
ENSMUSG00000052031	Tagap1	-0.71220199	1.03E-02	1.71E-01	-0.485176634	1.01E-02	1.58E-01
ENSMUSG00000041351	Rap1gap	-0.430014507	1.03E-02	1.71E-01	-0.367208892	1.02E-02	1.59E-01
ENSMUSG00000022701	2610015P09Rik	-0.696608528	1.03E-02	1.71E-01	-0.481057872	1.01E-02	1.58E-01
ENSMUSG00000089993	Gm5822	0.411774613	1.03E-02	1.71E-01	0.355964439	1.03E-02	1.59E-01
ENSMUSG00000015932	Dstn	0.244893823	1.03E-02	1.71E-01	0.232012751	1.03E-02	1.60E-01
ENSMUSG00000020808	Fam64a	0.330941666	1.04E-02	1.71E-01	0.300479356	1.03E-02	1.60E-01
ENSMUSG00000037119	D15Ertd621e	0.278525202	1.04E-02	1.71E-01	0.259846129	1.03E-02	1.60E-01
ENSMUSG00000042650	Alkbh5	0.319679707	1.04E-02	1.72E-01	0.292027789	1.03E-02	1.60E-01
ENSMUSG00000039546	Ajap1	-0.532162017	1.04E-02	1.72E-01	-0.421592719	1.03E-02	1.59E-01
ENSMUSG00000042745	Id1	0.310614856	1.05E-02	1.72E-01	0.285086789	1.04E-02	1.61E-01
ENSMUSG00000055013	Agap1	-0.404789675	1.05E-02	1.73E-01	-0.35132433	1.04E-02	1.61E-01
ENSMUSG00000042962	Gm5436	0.285311322	1.06E-02	1.73E-01	0.265221073	1.05E-02	1.62E-01
ENSMUSG00000001334	Fndc5	-0.437358301	1.06E-02	1.73E-01	-0.37136334	1.04E-02	1.61E-01
ENSMUSG00000021024	Psma6	0.249247944	1.06E-02	1.74E-01	0.235601611	1.06E-02	1.62E-01
ENSMUSG00000022905	Kpna1	0.391441613	1.06E-02	1.74E-01	0.342581174	1.05E-02	1.62E-01
ENSMUSG00000026749	Nek6	-0.28746997	1.07E-02	1.74E-01	-0.266893566	1.06E-02	1.63E-01
ENSMUSG00000021508	Cxcl14	-0.47079361	1.07E-02	1.74E-01	-0.390268616	1.05E-02	1.62E-01
ENSMUSG00000020267	Hint1	0.263656564	1.07E-02	1.75E-01	0.247589267	1.06E-02	1.63E-01
ENSMUSG00000049957	Ccdc137	-0.408680749	1.07E-02	1.75E-01	-0.353561192	1.06E-02	1.63E-01
ENSMUSG00000085779	Atcayos	-1.188234976	1.08E-02	1.76E-01	-0.513060031	1.07E-02	1.64E-01
ENSMUSG00000023944	Hsp90ab1	0.253132051	1.08E-02	1.76E-01	0.238800991	1.08E-02	1.64E-01
ENSMUSG00000090553	Snrpe	0.303746872	1.08E-02	1.76E-01	0.279587317	1.08E-02	1.64E-01
ENSMUSG00000085925	Rtl1	-0.661996299	1.08E-02	1.76E-01	-0.469729874	1.06E-02	1.63E-01
ENSMUSG00000061024	Rrs1	0.304845173	1.08E-02	1.76E-01	0.280419269	1.08E-02	1.64E-01
ENSMUSG00000050272	Dscam	-0.689609893	1.08E-02	1.76E-01	-0.477557252	1.06E-02	1.62E-01
ENSMUSG00000066553	Gm6969	0.308463376	1.09E-02	1.76E-01	0.2831945	1.08E-02	1.65E-01
ENSMUSG00000036992	Nxt1	0.381689982	1.09E-02	1.77E-01	0.335802016	1.08E-02	1.65E-01
ENSMUSG00000011832	Evi5l	-0.297221149	1.10E-02	1.78E-01	-0.274421687	1.09E-02	1.66E-01
ENSMUSG00000020251	Glt8d2	-0.621675991	1.10E-02	1.78E-01	-0.456168874	1.08E-02	1.64E-01
ENSMUSG00000071650	Ganab	0.266654504	1.10E-02	1.78E-01	0.249939823	1.09E-02	1.66E-01
ENSMUSG00000027498	Cstf1	0.285043214	1.10E-02	1.78E-01	0.264789753	1.10E-02	1.66E-01
ENSMUSG00000024248	Cox7a2l	0.279703268	1.10E-02	1.78E-01	0.260508277	1.10E-02	1.66E-01
ENSMUSG00000066148	Prpf4	0.297660996	1.10E-02	1.78E-01	0.274729617	1.10E-02	1.67E-01
ENSMUSG00000031467	Agpat5	0.341874111	1.11E-02	1.78E-01	0.307966114	1.10E-02	1.67E-01
ENSMUSG00000071757	Zhx2	-0.423662365	1.11E-02	1.78E-01	-0.362379091	1.10E-02	1.66E-01
ENSMUSG00000024534	Sncaip	-0.32237762	1.11E-02	1.78E-01	-0.293615895	1.10E-02	1.67E-01
ENSMUSG00000047721	Bola2	0.361419631	1.11E-02	1.79E-01	0.321778597	1.10E-02	1.67E-01
ENSMUSG00000060639	Hist1h4i	0.917054925	1.11E-02	1.79E-01	0.512750431	1.08E-02	1.64E-01
ENSMUSG00000020392	Cdkn2aipnl	0.276768549	1.11E-02	1.79E-01	0.258110255	1.11E-02	1.67E-01
ENSMUSG00000052684	Jun	0.29852267	1.11E-02	1.79E-01	0.27535513	1.11E-02	1.67E-01
ENSMUSG00000008892	Vdac3	0.303512497	1.12E-02	1.79E-01	0.279211875	1.11E-02	1.68E-01
ENSMUSG00000057130	Txnl4a	0.341967599	1.12E-02	1.79E-01	0.30794841	1.11E-02	1.68E-01
ENSMUSG00000027905	Ddx20	0.313625384	1.12E-02	1.80E-01	0.286946243	1.11E-02	1.68E-01
ENSMUSG00000018822	Sfrp5	-1.095836643	1.13E-02	1.80E-01	-0.51359381	1.11E-02	1.68E-01
ENSMUSG00000026558	Uck2	0.251991439	1.13E-02	1.80E-01	0.237693657	1.12E-02	1.69E-01
ENSMUSG00000030393	Zik1	0.344151634	1.13E-02	1.80E-01	0.309459806	1.12E-02	1.68E-01
ENSMUSG00000034424	Gcsh	0.294224455	1.13E-02	1.80E-01	0.271929216	1.12E-02	1.68E-01
ENSMUSG00000024283	Wac	-0.303207801	1.13E-02	1.81E-01	-0.27891463	1.12E-02	1.69E-01
ENSMUSG00000024817	Uhrf2	0.271018814	1.13E-02	1.81E-01	0.253377871	1.12E-02	1.69E-01
ENSMUSG00000005320	Fgfr4	-0.678881649	1.13E-02	1.81E-01	-0.473112213	1.10E-02	1.67E-01
ENSMUSG00000037747	Phyhipl	0.463455827	1.13E-02	1.81E-01	0.385146454	1.12E-02	1.68E-01
ENSMUSG00000042121	Ssh1	-0.319883317	1.13E-02	1.81E-01	-0.291579771	1.13E-02	1.69E-01
ENSMUSG00000022144	Gdnf	-1.036309287	1.13E-02	1.81E-01	-0.513959762	1.12E-02	1.68E-01
ENSMUSG00000040586	Ofd1	-0.439914738	1.13E-02	1.81E-01	-0.371693672	1.12E-02	1.69E-01
ENSMUSG00000021732	Fgf10	-0.713171317	1.14E-02	1.81E-01	-0.481426402	1.11E-02	1.68E-01
ENSMUSG00000027203	Dut	0.477289827	1.14E-02	1.82E-01	0.392523165	1.12E-02	1.69E-01
ENSMUSG00000027828	Ssr3	0.249812437	1.14E-02	1.82E-01	0.235816771	1.14E-02	1.70E-01
ENSMUSG00000021719	Rgs7bp	-0.67837314	1.15E-02	1.82E-01	-0.472236284	1.12E-02	1.68E-01
ENSMUSG00000031834	Pik3r2	-0.277232811	1.15E-02	1.82E-01	-0.258332934	1.14E-02	1.70E-01
ENSMUSG00000039158	Akna	-0.420345849	1.15E-02	1.82E-01	-0.359869439	1.14E-02	1.70E-01
ENSMUSG00000060126	Tpt1	0.467280054	1.15E-02	1.83E-01	0.386939127	1.14E-02	1.70E-01
ENSMUSG00000014813	Stc1	-0.788265495	1.15E-02	1.83E-01	-0.496033108	1.12E-02	1.68E-01
ENSMUSG00000010045	Tmem115	0.327554002	1.15E-02	1.83E-01	0.297170188	1.15E-02	1.71E-01
ENSMUSG00000021115	Vrk1	0.318656113	1.15E-02	1.83E-01	0.290526019	1.15E-02	1.71E-01
ENSMUSG00000022475	Hdac7	-0.378560104	1.16E-02	1.83E-01	-0.333065324	1.15E-02	1.71E-01
ENSMUSG00000031429	Psmd10	0.374988052	1.16E-02	1.84E-01	0.33058723	1.15E-02	1.71E-01
ENSMUSG00000021569	Trip13	0.330904068	1.16E-02	1.84E-01	0.299563675	1.16E-02	1.72E-01
ENSMUSG00000085566	A730017L22Rik	-0.595550987	1.16E-02	1.84E-01	-0.444995733	1.14E-02	1.70E-01
ENSMUSG00000084349	Rpl3-ps1	0.27208055	1.16E-02	1.84E-01	0.254100896	1.16E-02	1.72E-01
ENSMUSG00000047824	Pygo2	0.259983774	1.16E-02	1.84E-01	0.24420117	1.16E-02	1.72E-01
ENSMUSG00000025544	Tm9sf2	0.263674907	1.17E-02	1.84E-01	0.247235614	1.16E-02	1.72E-01
ENSMUSG00000024471	Myot	-0.930700453	1.17E-02	1.84E-01	-0.510430654	1.13E-02	1.69E-01
ENSMUSG00000085156	Gm11974	-1.266933871	1.17E-02	1.85E-01	-0.500083931	1.19E-02	1.74E-01
ENSMUSG00000022043	Trim35	0.266539591	1.17E-02	1.85E-01	0.249550731	1.17E-02	1.73E-01
ENSMUSG00000031072	Oraov1	-0.391067499	1.18E-02	1.85E-01	-0.341075053	1.17E-02	1.72E-01
ENSMUSG00000024163	Mapk8ip3	-0.342771495	1.18E-02	1.85E-01	-0.308073694	1.17E-02	1.73E-01
ENSMUSG00000001761	Smo	0.252702554	1.18E-02	1.85E-01	0.238111228	1.17E-02	1.73E-01
ENSMUSG00000035946	Gsx2	0.83600032	1.18E-02	1.85E-01	0.501123734	1.16E-02	1.71E-01
ENSMUSG00000036208	BC027231	0.368639688	1.18E-02	1.86E-01	0.326096314	1.18E-02	1.73E-01
ENSMUSG00000054237	Fra10ac1	-0.570188432	1.18E-02	1.86E-01	-0.434665275	1.17E-02	1.72E-01
ENSMUSG00000002957	Ap2a2	0.287376006	1.18E-02	1.86E-01	0.266259175	1.18E-02	1.73E-01
ENSMUSG00000019689	1110001J03Rik	0.464526328	1.18E-02	1.86E-01	0.384826208	1.18E-02	1.73E-01
ENSMUSG00000081752	Gm14680	0.344756581	1.18E-02	1.86E-01	0.309445007	1.18E-02	1.73E-01
ENSMUSG00000021177	Tdp1	0.319523988	1.19E-02	1.86E-01	0.290966856	1.18E-02	1.74E-01
ENSMUSG00000024293	Esco1	-0.476185821	1.19E-02	1.86E-01	-0.390977983	1.18E-02	1.73E-01
ENSMUSG00000052997	Uba2	0.25171174	1.19E-02	1.87E-01	0.237239986	1.19E-02	1.74E-01
ENSMUSG00000003153	Slc2a3	0.30188491	1.19E-02	1.87E-01	0.277534569	1.19E-02	1.74E-01
ENSMUSG00000039349	C130074G19Rik	-0.419240417	1.20E-02	1.87E-01	-0.358566725	1.19E-02	1.74E-01
ENSMUSG00000030982	9030624J02Rik	0.27503725	1.20E-02	1.87E-01	0.256353828	1.19E-02	1.75E-01
ENSMUSG00000095478	Gm9824	0.307126887	1.20E-02	1.87E-01	0.281515628	1.20E-02	1.75E-01
ENSMUSG00000026514	Cnih3	-1.172292702	1.20E-02	1.87E-01	-0.504873329	1.20E-02	1.76E-01
ENSMUSG00000020358	Hnrnpab	0.241160339	1.21E-02	1.88E-01	0.228337449	1.20E-02	1.76E-01
ENSMUSG00000050592	Fam78a	-0.474114835	1.22E-02	1.89E-01	-0.389469435	1.20E-02	1.76E-01
ENSMUSG00000025130	P4hb	0.290086546	1.22E-02	1.89E-01	0.268245135	1.21E-02	1.76E-01
ENSMUSG00000009470	Tnpo1	0.424196836	1.22E-02	1.89E-01	0.361373542	1.20E-02	1.76E-01
ENSMUSG00000100204	Gm4849	0.448738447	1.22E-02	1.89E-01	0.375600644	1.21E-02	1.76E-01
ENSMUSG00000027018	Hat1	0.313603888	1.22E-02	1.90E-01	0.286316367	1.22E-02	1.77E-01
ENSMUSG00000039231	Suv39h1	0.271910777	1.23E-02	1.90E-01	0.253714198	1.22E-02	1.78E-01
ENSMUSG00000051041	Olfml1	-0.497949386	1.23E-02	1.90E-01	-0.401517717	1.21E-02	1.77E-01
ENSMUSG00000045573	Penk	-0.605409953	1.23E-02	1.91E-01	-0.446981393	1.20E-02	1.76E-01
ENSMUSG00000039824	Myl6b	-0.521700074	1.23E-02	1.91E-01	-0.412860689	1.21E-02	1.77E-01
ENSMUSG00000020185	E2f7	0.344234718	1.23E-02	1.91E-01	0.308713261	1.23E-02	1.78E-01
ENSMUSG00000022514	Il1rap	0.399008826	1.24E-02	1.91E-01	0.345562661	1.23E-02	1.78E-01
ENSMUSG00000035936	Aldh5a1	0.335964995	1.24E-02	1.91E-01	0.302748409	1.23E-02	1.79E-01
ENSMUSG00000024826	Dpf2	0.252805462	1.24E-02	1.91E-01	0.238010355	1.23E-02	1.79E-01
ENSMUSG00000015869	Prpsap1	0.273438019	1.24E-02	1.91E-01	0.254899809	1.23E-02	1.79E-01
ENSMUSG00000019518	Ap4m1	-0.341635344	1.24E-02	1.92E-01	-0.306791417	1.23E-02	1.79E-01
ENSMUSG00000041313	Slc7a1	0.39303843	1.24E-02	1.92E-01	0.341696136	1.23E-02	1.79E-01
ENSMUSG00000024169	Ift140	0.305004985	1.25E-02	1.92E-01	0.279658643	1.24E-02	1.80E-01
ENSMUSG00000032006	Pdgfd	-0.757765978	1.25E-02	1.92E-01	-0.486606687	1.22E-02	1.77E-01
ENSMUSG00000028116	Myoz2	-0.709047865	1.25E-02	1.92E-01	-0.476593423	1.22E-02	1.77E-01
ENSMUSG00000062175	Tgif2	0.270241117	1.25E-02	1.92E-01	0.2522831	1.24E-02	1.80E-01
ENSMUSG00000037541	Shank2	-0.479609994	1.25E-02	1.93E-01	-0.391803841	1.24E-02	1.79E-01
ENSMUSG00000059146	Ntrk3	0.520249036	1.26E-02	1.94E-01	0.411572753	1.24E-02	1.80E-01
ENSMUSG00000031253	Srpx2	-0.648754428	1.26E-02	1.94E-01	-0.460137185	1.23E-02	1.79E-01
ENSMUSG00000087413	Gm11266	-1.179482915	1.26E-02	1.94E-01	-0.500382624	1.27E-02	1.82E-01
ENSMUSG00000026475	Rgs16	-0.332290695	1.26E-02	1.94E-01	-0.299915547	1.25E-02	1.81E-01
ENSMUSG00000080002	Gm5566	0.380398638	1.26E-02	1.94E-01	0.333244542	1.26E-02	1.81E-01
ENSMUSG00000047945	Marcksl1	0.258262831	1.26E-02	1.94E-01	0.242443426	1.26E-02	1.81E-01
ENSMUSG00000006369	Fbln1	0.323786531	1.27E-02	1.94E-01	0.293674503	1.26E-02	1.81E-01
ENSMUSG00000046561	Arsj	-1.064737251	1.27E-02	1.95E-01	-0.505850788	1.24E-02	1.80E-01
ENSMUSG00000039804	Ncoa5	0.263506352	1.27E-02	1.95E-01	0.246728373	1.26E-02	1.82E-01
ENSMUSG00000056832	Ttc26	0.3887913	1.27E-02	1.95E-01	0.338674578	1.26E-02	1.82E-01
ENSMUSG00000028690	Mmachc	0.361301277	1.27E-02	1.95E-01	0.320337624	1.26E-02	1.82E-01
ENSMUSG00000067786	Nnat	0.247288382	1.27E-02	1.95E-01	0.233298128	1.27E-02	1.82E-01
ENSMUSG00000052146	Rps10	0.467917916	1.28E-02	1.96E-01	0.385240259	1.27E-02	1.82E-01
ENSMUSG00000072568	Fam84b	0.380919343	1.28E-02	1.96E-01	0.333436143	1.27E-02	1.83E-01
ENSMUSG00000020840	Blmh	0.240522439	1.28E-02	1.96E-01	0.227588243	1.28E-02	1.83E-01
ENSMUSG00000040225	Prrc2c	-0.326609977	1.28E-02	1.96E-01	-0.295656858	1.27E-02	1.83E-01
ENSMUSG00000040537	Adam22	-0.388121853	1.28E-02	1.96E-01	-0.338105559	1.27E-02	1.83E-01
ENSMUSG00000012017	Scarf2	-0.435503123	1.29E-02	1.97E-01	-0.367172899	1.27E-02	1.82E-01
ENSMUSG00000024222	Fkbp5	0.277044522	1.29E-02	1.97E-01	0.257593715	1.28E-02	1.84E-01
ENSMUSG00000020788	Atp2a3	0.833960785	1.29E-02	1.97E-01	0.495904353	1.26E-02	1.82E-01
ENSMUSG00000032854	Ugt8a	0.898820463	1.29E-02	1.97E-01	0.502038146	1.25E-02	1.81E-01
ENSMUSG00000054708	Ankrd24	-0.688725483	1.29E-02	1.97E-01	-0.469878227	1.27E-02	1.82E-01
ENSMUSG00000030209	Grin2b	-0.752345378	1.29E-02	1.97E-01	-0.483798939	1.26E-02	1.82E-01
ENSMUSG00000031636	Pdlim3	-0.733744949	1.29E-02	1.97E-01	-0.48037872	1.26E-02	1.82E-01
ENSMUSG00000018920	Cxcl16	-1.15630484	1.29E-02	1.97E-01	-0.499726628	1.29E-02	1.85E-01
ENSMUSG00000049600	Zbtb45	0.360414753	1.29E-02	1.97E-01	0.319547462	1.29E-02	1.84E-01
ENSMUSG00000052353	Cemip	-1.308673312	1.30E-02	1.98E-01	-0.487742244	1.31E-02	1.87E-01
ENSMUSG00000020821	Kif1c	-0.28671242	1.30E-02	1.98E-01	-0.265201575	1.30E-02	1.85E-01
ENSMUSG00000094114	Gm21967	-2.435758478	1.30E-02	1.98E-01	-0.343222568	2.15E-02	2.50E-01
ENSMUSG00000030785	Cox6a2	-0.994296813	1.31E-02	1.99E-01	-0.504246781	1.28E-02	1.83E-01
ENSMUSG00000027469	Tpx2	0.302110867	1.31E-02	1.99E-01	0.277108093	1.30E-02	1.86E-01
ENSMUSG00000026669	Mcm10	0.321821444	1.32E-02	2.00E-01	0.291899966	1.31E-02	1.86E-01
ENSMUSG00000034487	Kdelc2	-0.415875564	1.32E-02	2.00E-01	-0.355121814	1.31E-02	1.86E-01
ENSMUSG00000023952	Gtpbp2	-0.324071873	1.32E-02	2.00E-01	-0.293537382	1.31E-02	1.87E-01
ENSMUSG00000019992	Mtfr2	0.548236844	1.32E-02	2.00E-01	0.422565361	1.31E-02	1.86E-01
ENSMUSG00000044312	Neurog3	0.835077481	1.32E-02	2.00E-01	0.494728954	1.29E-02	1.85E-01
ENSMUSG00000028779	Pef1	0.298701845	1.32E-02	2.00E-01	0.274430733	1.32E-02	1.87E-01
ENSMUSG00000016637	Ift27	0.453442027	1.33E-02	2.01E-01	0.376708248	1.31E-02	1.87E-01
ENSMUSG00000023827	Agpat4	0.327185363	1.33E-02	2.01E-01	0.295765901	1.32E-02	1.88E-01
ENSMUSG00000020142	Slc1a4	0.387089407	1.33E-02	2.01E-01	0.337013733	1.32E-02	1.87E-01
ENSMUSG00000013822	Elof1	0.284883643	1.33E-02	2.01E-01	0.263638169	1.32E-02	1.88E-01
ENSMUSG00000004530	Coro1c	0.358241171	1.33E-02	2.01E-01	0.317788085	1.32E-02	1.87E-01
ENSMUSG00000000317	Bcl6b	-0.484484963	1.33E-02	2.01E-01	-0.392899748	1.32E-02	1.87E-01
ENSMUSG00000073600	Prob1	-0.580082995	1.33E-02	2.01E-01	-0.434983032	1.31E-02	1.87E-01
ENSMUSG00000063019	Manbal	-0.60951551	1.34E-02	2.01E-01	-0.445591943	1.31E-02	1.86E-01
ENSMUSG00000042804	Gpr153	-0.323574235	1.34E-02	2.01E-01	-0.293069152	1.33E-02	1.88E-01
ENSMUSG00000061119	Prcp	0.338712371	1.35E-02	2.02E-01	0.303981401	1.34E-02	1.89E-01
ENSMUSG00000028322	Exosc3	0.362904199	1.35E-02	2.03E-01	0.32080849	1.34E-02	1.89E-01
ENSMUSG00000022781	Pak2	0.28991922	1.35E-02	2.03E-01	0.267512891	1.34E-02	1.89E-01
ENSMUSG00000021798	Ldb3	-0.6412259	1.35E-02	2.03E-01	-0.455249189	1.32E-02	1.88E-01
ENSMUSG00000045838	A430105I19Rik	-0.958880531	1.36E-02	2.03E-01	-0.500576014	1.33E-02	1.88E-01
ENSMUSG00000032562	Gnai2	0.228253942	1.36E-02	2.03E-01	0.216960876	1.35E-02	1.90E-01
ENSMUSG00000033295	Ptprf	0.293182933	1.36E-02	2.03E-01	0.270006339	1.35E-02	1.90E-01
ENSMUSG00000030222	Rerg	-0.942473508	1.36E-02	2.03E-01	-0.500567544	1.33E-02	1.88E-01
ENSMUSG00000008373	Prpf31	0.266792664	1.36E-02	2.03E-01	0.24907932	1.35E-02	1.90E-01
ENSMUSG00000025950	Idh1	0.271811283	1.36E-02	2.03E-01	0.253126686	1.35E-02	1.90E-01
ENSMUSG00000104597	RP24-68G17.4	-1.18038625	1.36E-02	2.03E-01	-0.493998062	1.37E-02	1.91E-01
ENSMUSG00000057863	Rpl36	0.577073662	1.36E-02	2.04E-01	0.433149909	1.35E-02	1.89E-01
ENSMUSG00000024044	Epb4.1l3	-0.24767928	1.37E-02	2.05E-01	-0.233341415	1.37E-02	1.91E-01
ENSMUSG00000024982	Zdhhc6	0.305819568	1.37E-02	2.05E-01	0.279613428	1.37E-02	1.91E-01
ENSMUSG00000090210	Itga10	-1.20475586	1.37E-02	2.05E-01	-0.491329523	1.39E-02	1.93E-01
ENSMUSG00000026867	Gapvd1	0.310748981	1.38E-02	2.05E-01	0.283336177	1.37E-02	1.91E-01
ENSMUSG00000001901	Kcnh6	-1.097056417	1.38E-02	2.05E-01	-0.497997422	1.37E-02	1.91E-01
ENSMUSG00000028933	Xrcc2	0.416832444	1.38E-02	2.05E-01	0.35502391	1.37E-02	1.91E-01
ENSMUSG00000039384	Dusp10	-0.56648139	1.38E-02	2.05E-01	-0.428687081	1.36E-02	1.91E-01
ENSMUSG00000037710	Cisd1	0.347787501	1.38E-02	2.05E-01	0.310149248	1.37E-02	1.91E-01
ENSMUSG00000044609	Gm9294	0.31980231	1.39E-02	2.06E-01	0.290023581	1.38E-02	1.92E-01
ENSMUSG00000036834	Plch1	0.598915269	1.39E-02	2.06E-01	0.440744331	1.36E-02	1.90E-01
ENSMUSG00000034252	Senp6	-0.276115008	1.39E-02	2.06E-01	-0.256465207	1.38E-02	1.92E-01
ENSMUSG00000097820	E530011L22Rik	-0.829535075	1.39E-02	2.06E-01	-0.490791854	1.36E-02	1.91E-01
ENSMUSG00000048709	Gm8666	0.311338005	1.39E-02	2.06E-01	0.283684316	1.38E-02	1.92E-01
ENSMUSG00000038250	Usp38	0.308802859	1.39E-02	2.06E-01	0.281778014	1.39E-02	1.92E-01
ENSMUSG00000032369	Plscr1	0.474386638	1.39E-02	2.06E-01	0.386909972	1.38E-02	1.92E-01
ENSMUSG00000042079	Hnrnpf	0.257537224	1.40E-02	2.07E-01	0.241411765	1.39E-02	1.93E-01
ENSMUSG00000053436	Mapk14	0.265373855	1.40E-02	2.07E-01	0.247796599	1.39E-02	1.93E-01
ENSMUSG00000017344	Vtn	0.379096697	1.40E-02	2.07E-01	0.331187559	1.39E-02	1.93E-01
ENSMUSG00000030591	Psmd8	0.258324897	1.40E-02	2.07E-01	0.242046903	1.39E-02	1.93E-01
ENSMUSG00000031333	Abcb7	0.464052433	1.40E-02	2.07E-01	0.381416728	1.39E-02	1.92E-01
ENSMUSG00000041445	Mmrn2	0.469124131	1.40E-02	2.07E-01	0.384062904	1.39E-02	1.93E-01
ENSMUSG00000027168	Pax6	0.647636895	1.40E-02	2.07E-01	0.455700653	1.37E-02	1.92E-01
ENSMUSG00000078695	Cisd3	0.937720665	1.41E-02	2.07E-01	0.497781127	1.38E-02	1.92E-01
ENSMUSG00000028952	Zbtb48	-0.567221925	1.41E-02	2.07E-01	-0.42830415	1.39E-02	1.93E-01
ENSMUSG00000013593	Ndufs2	0.275912023	1.41E-02	2.08E-01	0.256219682	1.40E-02	1.94E-01
ENSMUSG00000042109	Csdc2	-0.369062467	1.41E-02	2.08E-01	-0.324447667	1.40E-02	1.94E-01
ENSMUSG00000096173	Gm3150	0.35952342	1.42E-02	2.08E-01	0.317998028	1.41E-02	1.94E-01
ENSMUSG00000034226	Rhov	-0.939274896	1.42E-02	2.08E-01	-0.496762331	1.40E-02	1.93E-01
ENSMUSG00000017765	Slc12a4	-0.44353576	1.42E-02	2.09E-01	-0.369974348	1.41E-02	1.94E-01
ENSMUSG00000037086	Prr32	-0.734424322	1.42E-02	2.09E-01	-0.475672715	1.39E-02	1.93E-01
ENSMUSG00000024976	Shoc2	0.301317988	1.43E-02	2.09E-01	0.275937182	1.42E-02	1.95E-01
ENSMUSG00000028464	Tpm2	-0.479280379	1.43E-02	2.09E-01	-0.388982083	1.41E-02	1.94E-01
ENSMUSG00000029328	Hnrnpdl	-0.309821945	1.43E-02	2.09E-01	-0.282363578	1.42E-02	1.95E-01
ENSMUSG00000034022	Cpsf1	0.289013945	1.43E-02	2.09E-01	0.266449816	1.42E-02	1.96E-01
ENSMUSG00000026280	Atg4b	0.262867636	1.43E-02	2.10E-01	0.245639054	1.43E-02	1.96E-01
ENSMUSG00000083692	Gm9575	0.30404614	1.44E-02	2.11E-01	0.277916412	1.44E-02	1.97E-01
ENSMUSG00000040296	Ddx58	-0.594549598	1.45E-02	2.11E-01	-0.437432859	1.43E-02	1.96E-01
ENSMUSG00000053173	Rpl18-ps2	0.313000742	1.45E-02	2.11E-01	0.284622424	1.44E-02	1.97E-01
ENSMUSG00000040936	Ulk4	0.526476923	1.45E-02	2.12E-01	0.410685758	1.44E-02	1.97E-01
ENSMUSG00000073530	Pappa2	0.464899808	1.46E-02	2.12E-01	0.381130971	1.44E-02	1.97E-01
ENSMUSG00000085936	2610307P16Rik	-0.960619288	1.46E-02	2.12E-01	-0.495686485	1.43E-02	1.97E-01
ENSMUSG00000048600	Gm5763	-0.442456975	1.46E-02	2.12E-01	-0.368829143	1.45E-02	1.98E-01
ENSMUSG00000035078	Mtmr9	0.336253733	1.46E-02	2.13E-01	0.301476032	1.45E-02	1.99E-01
ENSMUSG00000041645	Ddx24	0.260987632	1.46E-02	2.13E-01	0.244016594	1.46E-02	1.99E-01
ENSMUSG00000024785	Rcl1	0.324225831	1.46E-02	2.13E-01	0.292798577	1.46E-02	1.99E-01
ENSMUSG00000075271	Ttc30a1	0.454684909	1.47E-02	2.13E-01	0.375485483	1.45E-02	1.99E-01
ENSMUSG00000084830	Gm14539	0.33627162	1.47E-02	2.13E-01	0.301469068	1.46E-02	1.99E-01
ENSMUSG00000040481	Bptf	-0.308985821	1.47E-02	2.13E-01	-0.281530755	1.46E-02	1.99E-01
ENSMUSG00000043207	Zmpste24	0.306698336	1.47E-02	2.13E-01	0.279787622	1.47E-02	1.99E-01
ENSMUSG00000071072	Ptges3	0.317014668	1.47E-02	2.14E-01	0.28748032	1.46E-02	1.99E-01
ENSMUSG00000030876	Mettl9	0.268699237	1.47E-02	2.14E-01	0.250222582	1.47E-02	2.00E-01
ENSMUSG00000025465	Echs1	0.255303806	1.47E-02	2.14E-01	0.239342095	1.47E-02	2.00E-01
ENSMUSG00000039197	Adk	0.351443502	1.47E-02	2.14E-01	0.312039768	1.46E-02	1.99E-01
ENSMUSG00000056234	Ncoa4	0.464593672	1.48E-02	2.14E-01	0.380557367	1.47E-02	2.00E-01
ENSMUSG00000023078	Cxcl13	-0.754082563	1.48E-02	2.14E-01	-0.47740399	1.44E-02	1.97E-01
ENSMUSG00000059159	Gm8129	0.323344993	1.48E-02	2.15E-01	0.292049393	1.48E-02	2.00E-01
ENSMUSG00000004788	Eif2b2	0.295140932	1.49E-02	2.15E-01	0.270939381	1.48E-02	2.01E-01
ENSMUSG00000020899	Pfas	0.32876842	1.49E-02	2.15E-01	0.295968563	1.48E-02	2.01E-01
ENSMUSG00000028790	Khdrbs1	0.252588606	1.49E-02	2.15E-01	0.237067521	1.48E-02	2.01E-01
ENSMUSG00000026483	Fam129a	-0.385956735	1.50E-02	2.16E-01	-0.33467689	1.49E-02	2.02E-01
ENSMUSG00000018339	Gpx3	0.358282535	1.50E-02	2.16E-01	0.316504038	1.49E-02	2.02E-01
ENSMUSG00000025922	Gm5045	0.371131032	1.51E-02	2.17E-01	0.325049608	1.50E-02	2.03E-01
ENSMUSG00000042508	Dmtf1	-0.300027754	1.51E-02	2.17E-01	-0.27457905	1.50E-02	2.03E-01
ENSMUSG00000089648	Gm15790	0.419258732	1.51E-02	2.17E-01	0.354974861	1.50E-02	2.03E-01
ENSMUSG00000038369	Ncoa6	-0.292297888	1.51E-02	2.17E-01	-0.268642235	1.50E-02	2.03E-01
ENSMUSG00000032413	Rasa2	-0.391060987	1.51E-02	2.17E-01	-0.337815426	1.50E-02	2.03E-01
ENSMUSG00000062937	Mtap	0.278204738	1.52E-02	2.18E-01	0.257629672	1.51E-02	2.03E-01
ENSMUSG00000032178	Ilf3	0.244638896	1.52E-02	2.18E-01	0.230407153	1.51E-02	2.03E-01
ENSMUSG00000028882	Ppp1r8	0.272403857	1.52E-02	2.18E-01	0.253018135	1.51E-02	2.03E-01
ENSMUSG00000039328	Rnf122	0.298311844	1.52E-02	2.18E-01	0.2732047	1.51E-02	2.03E-01
ENSMUSG00000038260	Trpm4	-0.562519657	1.52E-02	2.18E-01	-0.424230306	1.50E-02	2.03E-01
ENSMUSG00000036422	Pcdh8	0.459376429	1.52E-02	2.18E-01	0.37726721	1.51E-02	2.03E-01
ENSMUSG00000031432	Prps1	0.316445659	1.52E-02	2.18E-01	0.286778011	1.52E-02	2.04E-01
ENSMUSG00000062380	Tubb3	0.406718604	1.52E-02	2.18E-01	0.347439805	1.51E-02	2.03E-01
ENSMUSG00000018171	Vmp1	0.292066115	1.53E-02	2.18E-01	0.26840189	1.52E-02	2.04E-01
ENSMUSG00000041763	Tpp2	0.284773281	1.53E-02	2.18E-01	0.262752353	1.52E-02	2.04E-01
ENSMUSG00000031660	Brd7	-0.265607748	1.53E-02	2.18E-01	-0.247550257	1.52E-02	2.04E-01
ENSMUSG00000039414	Heatr5b	0.356129181	1.53E-02	2.18E-01	0.314868119	1.52E-02	2.04E-01
ENSMUSG00000053693	Mast1	-0.538571631	1.53E-02	2.18E-01	-0.414588437	1.50E-02	2.03E-01
ENSMUSG00000036533	Cdc42ep3	-0.432404317	1.53E-02	2.18E-01	-0.362373577	1.52E-02	2.04E-01
ENSMUSG00000046138	9930021J03Rik	-0.363890554	1.53E-02	2.19E-01	-0.320068328	1.52E-02	2.04E-01
ENSMUSG00000022516	Nudt16l1	0.281732626	1.53E-02	2.19E-01	0.260346971	1.53E-02	2.04E-01
[truncated: 44,430 more rows]
