# Supplementary material for: Hotair Is Dispensible for Mouse Development
Source: PLoS Genet. 2016 Dec 15;12(12):e1006232. doi: 10.1371/journal.pgen.1006232 (PMC5157951; doi:10.1371/journal.pgen.1006232)
Supplement: S3 Dataset — Data are from the FL, HL, GT, T1, T2 and T3 and are provided in separate files. (TGZ) [file pgen.1006232.s013.tgz › S3_Dataset/T2.txt]

GeneID	GeneName	log2FoldChange.LRT	pvalue.LRT	JointFDR.LRT	log2FoldChange.Wald	pvalue.Wald	JointFDR.Wald
ENSMUSG00000034674	Tdg	4.179670932	1.91E-31	1.37E-27	2.673171165	1.57E-35	1.23E-31
ENSMUSG00000059751	Rps3a3	3.049628882	1.55E-20	4.09E-17	2.093872774	3.27E-23	1.09E-19
ENSMUSG00000082420	Gm6517	2.318041851	1.40E-16	2.38E-13	1.710731343	1.25E-17	2.30E-14
ENSMUSG00000021268	Meg3	-1.907778143	6.76E-15	9.30E-12	-1.500464168	1.08E-15	1.60E-12
ENSMUSG00000086903	Hotair	-11.02629685	2.01E-13	2.06E-10	-1.27971772	2.48E-09	9.42E-07
Lnc2	Lnc2	3.659990952	4.22E-13	4.16E-10	1.711324446	7.88E-14	7.85E-11
ENSMUSG00000038756	Ttll6	-10.67519281	1.92E-12	1.65E-09	-1.231613549	8.18E-09	2.55E-06
ENSMUSG00000008496	Pou2f2	-1.840161996	2.68E-12	2.22E-09	-1.397093423	7.97E-13	6.98E-10
ENSMUSG00000024330	Col11a2	-1.936345526	3.51E-12	2.86E-09	-1.43312099	8.14E-13	7.06E-10
ENSMUSG00000073940	Hbb-bt	2.986874494	6.37E-12	4.96E-09	1.625880932	8.27E-13	7.11E-10
ENSMUSG00000066107	Gm12666	6.075720532	6.83E-11	4.34E-08	1.240550769	8.84E-09	2.71E-06
ENSMUSG00000030761	Myo7a	2.305298357	1.01E-10	6.20E-08	1.463420859	2.55E-11	1.60E-08
ENSMUSG00000067629	Syngap1	-1.411586802	6.13E-09	2.23E-06	-1.108859832	3.46E-09	1.26E-06
ENSMUSG00000085385	Snhg17	-1.773410258	9.90E-09	3.34E-06	-1.229300868	5.09E-09	1.73E-06
ENSMUSG00000045672	Col27a1	-1.721006795	1.01E-08	3.38E-06	-1.217607554	4.63E-09	1.63E-06
ENSMUSG00000025161	Slc16a3	1.302414442	2.21E-08	6.56E-06	1.040858233	1.36E-08	3.96E-06
ENSMUSG00000044349	Snhg11	-2.492531576	3.50E-08	9.73E-06	-1.279894126	2.12E-08	5.80E-06
ENSMUSG00000067351	Rps15a-ps2	4.549545213	4.88E-08	1.26E-05	1.065947457	5.88E-07	9.24E-05
ENSMUSG00000020941	Map3k14	-2.065410839	5.00E-08	1.28E-05	-1.239920803	2.80E-08	7.27E-06
ENSMUSG00000019146	Cacng2	-1.837172647	5.26E-08	1.34E-05	-1.202637123	2.92E-08	7.51E-06
Lnc3	Lnc3	6.681914966	5.41E-08	1.37E-05	0.859658613	1.21E-05	1.10E-03
ENSMUSG00000078190	Dnm3os	-2.517519375	1.68E-07	3.60E-05	-1.222232958	9.47E-08	2.02E-05
ENSMUSG00000097767	Miat	-1.434656418	2.92E-07	5.73E-05	-1.053379698	1.83E-07	3.51E-05
ENSMUSG00000098009	Gm5597	2.175679194	3.11E-07	6.01E-05	1.182444257	2.02E-07	3.78E-05
ENSMUSG00000047686	Zcchc5	-1.65584878	3.52E-07	6.69E-05	-1.11450031	2.00E-07	3.76E-05
ENSMUSG00000027869	Hsd3b6	1.968544115	3.69E-07	6.89E-05	1.169472696	1.86E-07	3.56E-05
ENSMUSG00000100801	Gm15459	1.019921061	5.58E-07	9.63E-05	0.85408135	4.31E-07	7.14E-05
ENSMUSG00000040690	Col16a1	-1.328981152	6.20E-07	1.05E-04	-0.999082692	4.26E-07	7.07E-05
ENSMUSG00000052217	Hbb-bh1	2.090538994	6.88E-07	1.15E-04	1.156737801	3.59E-07	6.17E-05
ENSMUSG00000049353	Rd3	-2.191392601	9.96E-07	1.57E-04	-1.133174486	7.09E-07	1.09E-04
ENSMUSG00000001930	Vwf	1.331642483	1.46E-06	2.15E-04	0.983095393	1.01E-06	1.46E-04
ENSMUSG00000048070	Pirt	-1.164117102	1.65E-06	2.39E-04	-0.912428111	1.27E-06	1.75E-04
ENSMUSG00000027570	Col9a3	-1.242095953	2.24E-06	3.11E-04	-0.940722109	1.62E-06	2.16E-04
ENSMUSG00000037984	Neurod6	-2.909200904	2.51E-06	3.38E-04	-1.040141201	3.40E-06	3.98E-04
ENSMUSG00000070729	Gm12966	-1.054448028	2.83E-06	3.77E-04	-0.852308936	2.25E-06	2.86E-04
ENSMUSG00000021134	Srsf5	-1.091885837	2.89E-06	3.84E-04	-0.87027914	2.27E-06	2.88E-04
ENSMUSG00000002565	Scin	-2.502511289	3.11E-06	4.08E-04	-1.063783161	3.09E-06	3.71E-04
ENSMUSG00000097545	Mir124a-1hg	-2.419063328	4.17E-06	5.09E-04	-1.056063045	3.73E-06	4.28E-04
ENSMUSG00000097451	Rian	-1.003087517	4.35E-06	5.26E-04	-0.819980184	3.54E-06	4.09E-04
ENSMUSG00000097392	D930016D06Rik	-1.804757026	4.78E-06	5.67E-04	-1.046241126	3.46E-06	4.02E-04
ENSMUSG00000097971	Gm26917	1.724514903	5.11E-06	6.02E-04	1.040791403	3.25E-06	3.86E-04
ENSMUSG00000098912	1500004A13Rik	-1.22164423	5.17E-06	6.08E-04	-0.914770883	4.00E-06	4.52E-04
ENSMUSG00000096995	2810029C07Rik	-2.20052577	5.79E-06	6.73E-04	-1.0466464	4.87E-06	5.32E-04
ENSMUSG00000016995	Matn4	-1.292201804	6.06E-06	6.97E-04	-0.937144384	4.45E-06	4.91E-04
ENSMUSG00000097195	Snhg5	-1.39836457	6.33E-06	7.22E-04	-0.966409512	4.72E-06	5.19E-04
ENSMUSG00000030059	Tmf1	-1.306705716	6.34E-06	7.22E-04	-0.94014314	4.74E-06	5.20E-04
ENSMUSG00000090077	Lime1	-1.590399465	7.11E-06	7.92E-04	-1.002754636	5.36E-06	5.78E-04
ENSMUSG00000019936	Epyc	-2.308813979	8.45E-06	9.10E-04	-1.021004916	7.87E-06	7.91E-04
ENSMUSG00000029819	Npy	-1.974142278	8.59E-06	9.18E-04	-1.033771806	6.06E-06	6.43E-04
ENSMUSG00000028626	Col9a2	-1.000921293	9.89E-06	1.02E-03	-0.807049448	8.17E-06	8.11E-04
ENSMUSG00000028845	Tekt2	-1.980581916	1.16E-05	1.16E-03	-1.013339201	9.41E-06	9.06E-04
ENSMUSG00000001985	Grik3	-0.984125233	1.23E-05	1.22E-03	-0.795059428	1.04E-05	9.80E-04
ENSMUSG00000028332	Hemgn	1.740964787	1.49E-05	1.42E-03	0.991155356	1.18E-05	1.09E-03
ENSMUSG00000055897	Ppp4r1l-ps	-1.089869003	1.50E-05	1.42E-03	-0.840180098	1.24E-05	1.13E-03
ENSMUSG00000030409	Dmpk	-1.266086261	1.69E-05	1.55E-03	-0.900633419	1.37E-05	1.22E-03
ENSMUSG00000098541	Gm27535	5.069634024	1.85E-05	1.67E-03	0.665904902	3.37E-04	1.42E-02
ENSMUSG00000028565	Nfia	-1.06432078	1.98E-05	1.75E-03	-0.824304749	1.64E-05	1.39E-03
ENSMUSG00000000823	Znf512b	-0.966774969	2.21E-05	1.91E-03	-0.777392693	1.88E-05	1.55E-03
ENSMUSG00000098178	Yam1	1.658301157	2.23E-05	1.93E-03	0.972598149	1.57E-05	1.34E-03
ENSMUSG00000050334	C130071C03Rik	-1.048342683	2.35E-05	2.01E-03	-0.81391872	1.97E-05	1.61E-03
ENSMUSG00000038253	Hoxa5	-1.314089047	2.42E-05	2.06E-03	-0.905213327	1.90E-05	1.57E-03
ENSMUSG00000038765	Lmx1b	-1.160169357	2.45E-05	2.08E-03	-0.857101346	2.00E-05	1.63E-03
ENSMUSG00000076435	Acsf2	1.047118868	2.47E-05	2.09E-03	0.81219387	2.10E-05	1.69E-03
ENSMUSG00000009246	Trpm5	-2.125528845	2.91E-05	2.39E-03	-0.964048326	2.48E-05	1.93E-03
ENSMUSG00000039103	Nexn	-1.147695575	3.40E-05	2.70E-03	-0.844250171	2.84E-05	2.17E-03
ENSMUSG00000020776	Fbf1	-0.881889402	3.47E-05	2.75E-03	-0.726773933	3.06E-05	2.29E-03
ENSMUSG00000097391	Mirg	-1.443301673	3.68E-05	2.88E-03	-0.917132262	3.02E-05	2.28E-03
ENSMUSG00000039834	Zfp335	-0.944303996	3.70E-05	2.88E-03	-0.757685295	3.23E-05	2.39E-03
ENSMUSG00000042451	Mybph	-0.959933375	3.82E-05	2.95E-03	-0.764726985	3.31E-05	2.45E-03
ENSMUSG00000100303	2600014E21Rik	-2.7114434	4.67E-05	3.45E-03	-0.874598526	6.88E-05	4.29E-03
ENSMUSG00000066258	Trim12a	9.116744531	4.69E-05	3.47E-03	0.465802989	3.53E-03	7.62E-02
ENSMUSG00000055609	Hba-x	1.768592223	4.77E-05	3.51E-03	0.944238179	3.53E-05	2.56E-03
ENSMUSG00000062713	Sim2	-2.444799135	4.90E-05	3.58E-03	-0.90356254	5.45E-05	3.63E-03
ENSMUSG00000025036	Sfxn2	-1.363765087	6.18E-05	4.28E-03	-0.884235736	5.08E-05	3.44E-03
ENSMUSG00000065037	Rn7sk	1.58480985	6.32E-05	4.36E-03	0.915047661	5.09E-05	3.44E-03
ENSMUSG00000028838	Extl1	-1.720739311	7.41E-05	4.92E-03	-0.915700197	6.04E-05	3.91E-03
ENSMUSG00000045573	Penk	-1.074349496	8.08E-05	5.29E-03	-0.796680957	6.96E-05	4.33E-03
ENSMUSG00000021453	Gadd45g	-1.335281526	8.22E-05	5.34E-03	-0.869874438	6.57E-05	4.15E-03
ENSMUSG00000074415	2610203C20Rik	-1.107699373	9.45E-05	5.90E-03	-0.80478916	7.96E-05	4.84E-03
ENSMUSG00000018474	Chd3	-0.86058864	1.05E-04	6.37E-03	-0.698832379	9.37E-05	5.45E-03
ENSMUSG00000050587	Lrrc4c	-1.291195964	1.11E-04	6.65E-03	-0.848475704	9.25E-05	5.40E-03
ENSMUSG00000032346	Ooep	-2.548769041	1.15E-04	6.82E-03	-0.830478746	1.56E-04	7.84E-03
ENSMUSG00000072774	Zfp951	-2.48509837	1.18E-04	6.94E-03	-0.835929412	1.52E-04	7.70E-03
ENSMUSG00000028108	Ecm1	1.182330102	1.20E-04	6.99E-03	0.819775835	1.02E-04	5.77E-03
ENSMUSG00000085334	Gm12940	-1.15366548	1.31E-04	7.50E-03	-0.807996872	1.14E-04	6.28E-03
ENSMUSG00000029372	Ppbp	1.312989568	1.32E-04	7.51E-03	0.845509445	1.12E-04	6.22E-03
ENSMUSG00000026113	Inpp4a	-0.890877551	1.44E-04	7.93E-03	-0.70788296	1.29E-04	6.86E-03
ENSMUSG00000015627	Gata5	3.580162993	1.44E-04	7.97E-03	0.680842225	5.12E-04	1.92E-02
ENSMUSG00000097772	5430416N02Rik	-1.453579	1.54E-04	8.40E-03	-0.859703865	1.30E-04	6.90E-03
ENSMUSG00000028527	Ak4	0.909761921	1.56E-04	8.48E-03	0.714841897	1.41E-04	7.29E-03
ENSMUSG00000028825	Rhd	1.689751667	1.67E-04	8.87E-03	0.869937164	1.43E-04	7.37E-03
ENSMUSG00000028645	Slc2a1	0.787001135	1.68E-04	8.92E-03	0.652454861	1.54E-04	7.77E-03
ENSMUSG00000005045	Chd5	-1.316033175	1.71E-04	9.03E-03	-0.835539764	1.47E-04	7.50E-03
ENSMUSG00000028003	Lrat	5.700786849	1.72E-04	9.07E-03	0.480006462	3.48E-03	7.55E-02
ENSMUSG00000038437	Mllt6	-0.812275214	1.74E-04	9.15E-03	-0.665436771	1.59E-04	7.94E-03
ENSMUSG00000038255	Neurod2	-1.748759698	1.77E-04	9.24E-03	-0.866791507	1.54E-04	7.77E-03
ENSMUSG00000038738	Shank1	-1.009825675	1.78E-04	9.25E-03	-0.753182038	1.57E-04	7.86E-03
ENSMUSG00000021176	Efcab11	1.217309867	1.80E-04	9.37E-03	0.813868317	1.56E-04	7.86E-03
ENSMUSG00000099328	Gm28011	5.62862398	1.87E-04	9.63E-03	0.483049694	3.39E-03	7.42E-02
ENSMUSG00000028197	Col24a1	-1.424840272	1.88E-04	9.70E-03	-0.848421828	1.57E-04	7.86E-03
ENSMUSG00000091383	Hist1h2al	5.507066396	1.88E-04	9.71E-03	0.497282378	2.90E-03	6.63E-02
ENSMUSG00000001911	Nfix	-1.393319033	1.91E-04	9.82E-03	-0.844799677	1.57E-04	7.86E-03
ENSMUSG00000103979	Gm20305	5.821396254	2.10E-04	1.06E-02	0.409006032	7.92E-03	1.34E-01
ENSMUSG00000097156	Gm3764	-1.443812137	2.21E-04	1.10E-02	-0.843212859	1.84E-04	8.90E-03
ENSMUSG00000027559	Car3	0.913951977	2.23E-04	1.10E-02	0.70932052	2.01E-04	9.54E-03
ENSMUSG00000062329	Cytl1	-1.366441542	2.25E-04	1.10E-02	-0.830935566	1.96E-04	9.36E-03
ENSMUSG00000032251	Irak1bp1	-1.160065256	2.27E-04	1.11E-02	-0.791843932	1.99E-04	9.47E-03
ENSMUSG00000002325	Irf9	-1.108897619	2.39E-04	1.16E-02	-0.776226423	2.12E-04	9.92E-03
ENSMUSG00000062270	Morf4l1	-0.861897966	2.47E-04	1.18E-02	-0.683736509	2.26E-04	1.03E-02
ENSMUSG00000069806	Cacng7	-0.857921542	2.49E-04	1.19E-02	-0.681871089	2.26E-04	1.03E-02
ENSMUSG00000024899	Papss2	-1.118704768	2.51E-04	1.19E-02	-0.778429136	2.17E-04	1.01E-02
ENSMUSG00000106715	Tmem265	-1.244829121	2.68E-04	1.26E-02	-0.804194028	2.35E-04	1.06E-02
ENSMUSG00000029647	Pan3	-0.974584781	2.79E-04	1.30E-02	-0.728282517	2.50E-04	1.12E-02
ENSMUSG00000040533	Matn1	-2.732248271	2.83E-04	1.31E-02	-0.734642742	4.73E-04	1.81E-02
ENSMUSG00000026840	Lamc3	1.024044127	2.83E-04	1.32E-02	0.74561062	2.51E-04	1.12E-02
ENSMUSG00000087396	4933407K13Rik	-2.075585102	2.88E-04	1.33E-02	-0.815077015	3.02E-04	1.30E-02
ENSMUSG00000032503	Arpp21	-0.943917861	2.96E-04	1.36E-02	-0.714773566	2.69E-04	1.18E-02
ENSMUSG00000040943	Tet2	-1.258697076	3.17E-04	1.44E-02	-0.801340982	2.70E-04	1.19E-02
ENSMUSG00000000889	Dbh	1.37356044	3.33E-04	1.49E-02	0.815366791	2.84E-04	1.23E-02
ENSMUSG00000098051	Gm27032	-2.809174459	3.54E-04	1.57E-02	-0.710151666	6.34E-04	2.24E-02
ENSMUSG00000019987	Arg1	1.320900041	3.77E-04	1.64E-02	0.802521873	3.27E-04	1.38E-02
ENSMUSG00000009739	Pou6f1	-0.921722903	4.00E-04	1.72E-02	-0.698797515	3.63E-04	1.50E-02
ENSMUSG00000038708	Golga4	-0.891417447	4.03E-04	1.73E-02	-0.686492243	3.66E-04	1.50E-02
ENSMUSG00000029755	Dlx5	-2.015881993	4.22E-04	1.78E-02	-0.792218445	4.43E-04	1.73E-02
ENSMUSG00000026458	Ppfia4	-0.889578924	4.24E-04	1.79E-02	-0.684132534	3.90E-04	1.57E-02
Lnc1	Lnc1	1.967395463	4.54E-04	1.88E-02	0.793876772	4.42E-04	1.73E-02
ENSMUSG00000061762	Tac1	-2.353992769	4.77E-04	1.95E-02	-0.745985502	6.09E-04	2.17E-02
ENSMUSG00000072812	Ahnak2	-4.443946864	4.82E-04	1.96E-02	-0.511347412	3.20E-03	7.12E-02
ENSMUSG00000061911	Myt1l	-0.911537302	4.92E-04	1.99E-02	-0.689413762	4.50E-04	1.75E-02
ENSMUSG00000032425	Zfp949	-0.91781016	4.95E-04	2.00E-02	-0.691452837	4.56E-04	1.76E-02
ENSMUSG00000025318	Jph3	-0.97099856	5.12E-04	2.05E-02	-0.710283996	4.62E-04	1.78E-02
ENSMUSG00000027562	Car2	1.118841243	5.25E-04	2.09E-02	0.752237031	4.61E-04	1.78E-02
ENSMUSG00000022208	Jph4	-0.919910047	5.95E-04	2.30E-02	-0.687703547	5.43E-04	2.00E-02
ENSMUSG00000042828	Trim72	-1.853497808	6.28E-04	2.37E-02	-0.776325069	6.29E-04	2.23E-02
ENSMUSG00000038760	Trhr	-3.491183746	6.43E-04	2.42E-02	-0.578554581	2.06E-03	5.25E-02
ENSMUSG00000026207	Speg	-0.814552968	6.55E-04	2.45E-02	-0.641592063	6.11E-04	2.18E-02
ENSMUSG00000025422	Agap2	-0.994450293	6.71E-04	2.49E-02	-0.709444487	6.07E-04	2.17E-02
ENSMUSG00000042564	Fam227a	-2.65933813	6.72E-04	2.49E-02	-0.678491578	1.09E-03	3.34E-02
ENSMUSG00000032087	Dscaml1	-1.245839896	6.75E-04	2.50E-02	-0.763100432	6.12E-04	2.18E-02
ENSMUSG00000075040	Zfp408	-0.831456368	6.94E-04	2.55E-02	-0.647806204	6.46E-04	2.27E-02
ENSMUSG00000001901	Kcnh6	-1.895770249	7.09E-04	2.59E-02	-0.764417302	7.21E-04	2.46E-02
ENSMUSG00000031383	Dusp9	0.83396498	7.14E-04	2.60E-02	0.648318137	6.64E-04	2.32E-02
ENSMUSG00000030098	Grip2	-1.206801008	7.22E-04	2.63E-02	-0.754224063	6.56E-04	2.30E-02
ENSMUSG00000089810	Gm16536	-0.900844153	7.28E-04	2.65E-02	-0.67473454	6.73E-04	2.34E-02
ENSMUSG00000025375	Aatk	-0.918210388	7.35E-04	2.66E-02	-0.681011939	6.75E-04	2.34E-02
ENSMUSG00000106383	RP23-231L15.4	-2.050656582	7.58E-04	2.73E-02	-0.744291423	8.34E-04	2.75E-02
ENSMUSG00000030329	Pianp	-1.657538601	7.68E-04	2.76E-02	-0.776619898	6.87E-04	2.37E-02
ENSMUSG00000032854	Ugt8a	1.157617487	7.76E-04	2.78E-02	0.743220822	7.01E-04	2.41E-02
ENSMUSG00000070880	Gad1	-1.407150677	7.90E-04	2.83E-02	-0.771308111	7.06E-04	2.42E-02
ENSMUSG00000003410	Elavl3	-0.807949953	7.92E-04	2.83E-02	-0.63460557	7.35E-04	2.50E-02
ENSMUSG00000024502	Jakmip2	-0.770367015	7.97E-04	2.84E-02	-0.616750201	7.48E-04	2.53E-02
ENSMUSG00000021390	Ogn	-1.458291728	8.02E-04	2.86E-02	-0.774221321	7.01E-04	2.41E-02
ENSMUSG00000018659	Pnpo	0.836352603	8.28E-04	2.93E-02	0.645739828	7.73E-04	2.60E-02
ENSMUSG00000042406	Atf4	-0.806574171	8.82E-04	3.06E-02	-0.631525296	8.20E-04	2.72E-02
ENSMUSG00000045733	Sprn	-1.261054759	8.90E-04	3.09E-02	-0.751451504	8.11E-04	2.70E-02
ENSMUSG00000085156	Gm11974	-1.807620916	9.36E-04	3.20E-02	-0.750187615	9.40E-04	3.00E-02
ENSMUSG00000029439	Sfswap	-0.743725861	9.61E-04	3.26E-02	-0.599965814	9.06E-04	2.92E-02
ENSMUSG00000041237	Pklr	2.008418777	9.69E-04	3.28E-02	0.729632274	1.04E-03	3.22E-02
ENSMUSG00000024937	Ehbp1l1	-0.79966643	1.00E-03	3.34E-02	-0.625246629	9.42E-04	3.00E-02
ENSMUSG00000086324	Gm15564	1.186724903	1.04E-03	3.44E-02	0.736033108	9.20E-04	2.95E-02
ENSMUSG00000008575	Nfib	-1.031599392	1.06E-03	3.49E-02	-0.703907753	9.55E-04	3.03E-02
ENSMUSG00000026253	Chrng	-0.921761015	1.06E-03	3.50E-02	-0.670821372	9.89E-04	3.10E-02
ENSMUSG00000039981	Zc3h12d	-2.395324107	1.08E-03	3.53E-02	-0.673742067	1.47E-03	4.12E-02
ENSMUSG00000025650	Col7a1	-2.192672532	1.11E-03	3.62E-02	-0.696535194	1.33E-03	3.83E-02
ENSMUSG00000004085	Zak	-0.870498156	1.12E-03	3.63E-02	-0.651229091	1.05E-03	3.24E-02
ENSMUSG00000035202	Lars2	1.083447532	1.16E-03	3.72E-02	0.712441871	1.04E-03	3.21E-02
ENSMUSG00000032735	Ablim3	-0.739676404	1.18E-03	3.78E-02	-0.593792392	1.12E-03	3.39E-02
ENSMUSG00000047907	Tshz2	-0.814382151	1.19E-03	3.80E-02	-0.627678486	1.11E-03	3.38E-02
ENSMUSG00000004360	9330159F19Rik	-0.785331141	1.20E-03	3.81E-02	-0.614747776	1.13E-03	3.42E-02
ENSMUSG00000057110	Cntrl	-0.853412293	1.20E-03	3.82E-02	-0.643081955	1.12E-03	3.39E-02
ENSMUSG00000023033	Scn8a	-0.969133348	1.20E-03	3.82E-02	-0.681603101	1.11E-03	3.38E-02
ENSMUSG00000034818	Celf5	-0.871611844	1.21E-03	3.84E-02	-0.64971776	1.12E-03	3.40E-02
ENSMUSG00000036545	Adamts2	-1.37541152	1.25E-03	3.94E-02	-0.742309591	1.14E-03	3.44E-02
ENSMUSG00000034664	Itga2b	1.122127685	1.30E-03	4.05E-02	0.713630147	1.19E-03	3.55E-02
ENSMUSG00000046876	Atxn1	-1.116280635	1.31E-03	4.07E-02	-0.711950511	1.20E-03	3.58E-02
ENSMUSG00000026414	Tnnt2	-0.905860339	1.35E-03	4.15E-02	-0.65822805	1.25E-03	3.68E-02
ENSMUSG00000034154	Ino80	-0.810192683	1.36E-03	4.18E-02	-0.622271753	1.28E-03	3.74E-02
ENSMUSG00000005320	Fgfr4	-0.943411553	1.40E-03	4.25E-02	-0.668570546	1.30E-03	3.78E-02
ENSMUSG00000068696	Gpr88	-1.703474429	1.40E-03	4.26E-02	-0.727432428	1.38E-03	3.93E-02
ENSMUSG00000060371	Caln1	-1.306388731	1.43E-03	4.32E-02	-0.729908971	1.31E-03	3.80E-02
ENSMUSG00000027329	Spef1	-0.973242359	1.48E-03	4.43E-02	-0.675538883	1.36E-03	3.89E-02
ENSMUSG00000043903	Gm22	-1.312090498	1.48E-03	4.45E-02	-0.72741354	1.38E-03	3.93E-02
ENSMUSG00000072258	Taf1a	-0.986370846	1.49E-03	4.46E-02	-0.677950072	1.39E-03	3.96E-02
ENSMUSG00000030607	Acan	-0.844924634	1.50E-03	4.48E-02	-0.633318246	1.41E-03	3.99E-02
ENSMUSG00000028017	Egf	-3.005737912	1.51E-03	4.48E-02	-0.566285997	3.19E-03	7.10E-02
ENSMUSG00000027868	Tbx15	-1.057285896	1.54E-03	4.56E-02	-0.694312271	1.40E-03	3.98E-02
ENSMUSG00000036062	Phf24	-0.865150901	1.57E-03	4.62E-02	-0.63908897	1.48E-03	4.13E-02
ENSMUSG00000030319	Cand2	0.715646703	1.57E-03	4.62E-02	0.576194862	1.49E-03	4.15E-02
ENSMUSG00000072720	Myo18b	-0.92347055	1.58E-03	4.63E-02	-0.658139043	1.48E-03	4.13E-02
ENSMUSG00000022025	Lect1	-1.115379797	1.59E-03	4.66E-02	-0.703502904	1.44E-03	4.07E-02
ENSMUSG00000020812	1810032O08Rik	-1.47334593	1.61E-03	4.70E-02	-0.726066308	1.52E-03	4.22E-02
ENSMUSG00000086596	Susd5	-0.940111585	1.70E-03	4.91E-02	-0.660863442	1.58E-03	4.33E-02
ENSMUSG00000044730	9930104L06Rik	-0.906167448	1.70E-03	4.92E-02	-0.650105076	1.60E-03	4.38E-02
ENSMUSG00000033208	S100b	-2.002927681	1.77E-03	5.06E-02	-0.679512015	1.99E-03	5.13E-02
ENSMUSG00000050272	Dscam	-0.87149892	1.81E-03	5.14E-02	-0.636742563	1.71E-03	4.61E-02
ENSMUSG00000039883	Lrrc17	-0.77990077	1.83E-03	5.17E-02	-0.602009954	1.73E-03	4.64E-02
ENSMUSG00000048015	Neurod4	0.968055079	1.84E-03	5.19E-02	0.665707048	1.70E-03	4.59E-02
ENSMUSG00000078249	Hmga1-rs1	0.767863643	1.87E-03	5.26E-02	0.596318851	1.77E-03	4.72E-02
ENSMUSG00000105827	Hist2h2bb	8.302711909	1.92E-03	5.35E-02	0.281591171	3.14E-02	3.14E-01
ENSMUSG00000042985	Upk3b	2.774566742	1.93E-03	5.36E-02	0.564725915	3.61E-03	7.74E-02
ENSMUSG00000033544	Angptl1	-0.740661353	1.97E-03	5.45E-02	-0.582893824	1.87E-03	4.91E-02
ENSMUSG00000023192	Grm2	0.979583649	1.98E-03	5.48E-02	0.665516993	1.84E-03	4.84E-02
ENSMUSG00000042589	Cux2	-0.708102413	2.00E-03	5.50E-02	-0.567309455	1.91E-03	4.97E-02
ENSMUSG00000059974	Ntm	-0.742805374	2.00E-03	5.51E-02	-0.583509516	1.90E-03	4.96E-02
ENSMUSG00000040680	Kremen2	-0.843823041	2.01E-03	5.52E-02	-0.623852144	1.90E-03	4.96E-02
ENSMUSG00000084403	Rps15a-ps8	-0.886270461	2.01E-03	5.52E-02	-0.638563474	1.88E-03	4.92E-02
ENSMUSG00000038241	Cep250	-0.910243939	2.09E-03	5.67E-02	-0.644777697	1.94E-03	5.03E-02
ENSMUSG00000035569	Ankrd11	-0.805825487	2.12E-03	5.74E-02	-0.608497917	2.00E-03	5.15E-02
ENSMUSG00000021508	Cxcl14	-0.704753436	2.13E-03	5.75E-02	-0.564367621	2.03E-03	5.21E-02
ENSMUSG00000028634	Hivep3	-1.156704552	2.14E-03	5.78E-02	-0.693659108	1.97E-03	5.09E-02
ENSMUSG00000002633	Shh	0.873204107	2.21E-03	5.93E-02	0.630683601	2.09E-03	5.32E-02
ENSMUSG00000079065	BC005561	-1.753971354	2.22E-03	5.94E-02	-0.688179238	2.20E-03	5.52E-02
ENSMUSG00000097743	Gm16973	-1.245976566	2.26E-03	6.01E-02	-0.697787338	2.12E-03	5.38E-02
ENSMUSG00000040797	Iqsec3	-0.979502729	2.32E-03	6.12E-02	-0.658683995	2.16E-03	5.45E-02
ENSMUSG00000013523	Bcas1	-1.90597602	2.35E-03	6.17E-02	-0.666856386	2.50E-03	6.01E-02
ENSMUSG00000013033	Adgrl1	-0.648756644	2.41E-03	6.27E-02	-0.533395382	2.32E-03	5.71E-02
ENSMUSG00000036561	Ppp6r2	-0.719774745	2.44E-03	6.31E-02	-0.568286105	2.33E-03	5.73E-02
ENSMUSG00000090086	AI480526	-1.352631965	2.44E-03	6.32E-02	-0.69731751	2.31E-03	5.69E-02
ENSMUSG00000085396	Firre	-1.192509869	2.44E-03	6.32E-02	-0.689322958	2.28E-03	5.64E-02
ENSMUSG00000038872	Zfhx3	-1.192331794	2.45E-03	6.34E-02	-0.690879865	2.23E-03	5.56E-02
ENSMUSG00000029657	Hsph1	0.635205558	2.46E-03	6.35E-02	0.525740816	2.37E-03	5.79E-02
ENSMUSG00000038252	Ncapd2	0.787044335	2.47E-03	6.37E-02	0.596752338	2.34E-03	5.74E-02
ENSMUSG00000013236	Ptprs	-0.6455513	2.48E-03	6.39E-02	-0.531165633	2.39E-03	5.81E-02
ENSMUSG00000023284	Zfp605	-0.79688806	2.48E-03	6.39E-02	-0.60012299	2.36E-03	5.79E-02
ENSMUSG00000081957	Ak3l2-ps	1.247418856	2.52E-03	6.45E-02	0.691331935	2.37E-03	5.79E-02
ENSMUSG00000107499	Ccdc142	-1.868677954	2.59E-03	6.58E-02	-0.661703028	2.79E-03	6.49E-02
ENSMUSG00000030654	Arl6ip1	0.609958532	2.66E-03	6.71E-02	0.510369065	2.57E-03	6.13E-02
ENSMUSG00000023912	Slc25a27	-0.811060619	2.74E-03	6.83E-02	-0.6023623	2.61E-03	6.19E-02
ENSMUSG00000029714	Gigyf1	-0.729137068	2.77E-03	6.89E-02	-0.569322164	2.65E-03	6.25E-02
ENSMUSG00000081076	Rpsa-ps4	-3.209986443	2.79E-03	6.92E-02	-0.470843551	7.73E-03	1.32E-01
ENSMUSG00000104913	RP24-324L19.3	0.609738527	2.89E-03	7.09E-02	0.508837678	2.79E-03	6.48E-02
ENSMUSG00000079355	Ackr4	-2.365429223	2.95E-03	7.18E-02	-0.587869814	4.11E-03	8.46E-02
ENSMUSG00000024647	Cbln2	-0.73587977	2.96E-03	7.19E-02	-0.570498847	2.83E-03	6.53E-02
ENSMUSG00000039809	Gabbr2	-0.888574981	2.99E-03	7.24E-02	-0.624408724	2.83E-03	6.53E-02
ENSMUSG00000059981	Taok2	-0.613393084	2.99E-03	7.25E-02	-0.510250266	2.89E-03	6.62E-02
ENSMUSG00000036555	Iqce	-0.685327756	3.03E-03	7.31E-02	-0.547004275	2.92E-03	6.65E-02
ENSMUSG00000032398	Snapc5	-0.826703339	3.15E-03	7.50E-02	-0.603260915	3.00E-03	6.77E-02
ENSMUSG00000041750	Cd1d2	3.579265406	3.15E-03	7.50E-02	0.436938643	9.55E-03	1.52E-01
ENSMUSG00000030978	Rrm1	0.637092038	3.16E-03	7.52E-02	0.522023238	3.05E-03	6.86E-02
ENSMUSG00000020484	Xbp1	0.691594158	3.20E-03	7.58E-02	0.548853685	3.06E-03	6.89E-02
ENSMUSG00000018263	Tbx5	-3.160422585	3.25E-03	7.68E-02	-0.46455035	8.51E-03	1.41E-01
ENSMUSG00000037318	Traf3ip3	-1.503758331	3.32E-03	7.80E-02	-0.671594224	3.25E-03	7.19E-02
ENSMUSG00000018401	Mtmr4	0.659495817	3.38E-03	7.90E-02	0.532094776	3.25E-03	7.19E-02
ENSMUSG00000078485	Plekhn1	-2.281140012	3.39E-03	7.92E-02	-0.585499559	4.51E-03	9.02E-02
ENSMUSG00000095403	Gm21092	-1.092661307	3.41E-03	7.96E-02	-0.659941639	3.19E-03	7.10E-02
ENSMUSG00000043557	Mdga1	-0.682185316	3.51E-03	8.11E-02	-0.542085442	3.38E-03	7.40E-02
ENSMUSG00000000031	H19	-0.592628644	3.53E-03	8.15E-02	-0.495748101	3.42E-03	7.46E-02
ENSMUSG00000026864	Hspa5	0.57997355	3.63E-03	8.32E-02	0.48805032	3.53E-03	7.61E-02
ENSMUSG00000030225	Dera	0.796634399	3.64E-03	8.34E-02	0.588254733	3.46E-03	7.51E-02
ENSMUSG00000008683	Rps15a	0.64627328	3.65E-03	8.35E-02	0.523774815	3.52E-03	7.61E-02
ENSMUSG00000097574	C920006O11Rik	-2.721823434	3.68E-03	8.38E-02	-0.519024453	6.44E-03	1.16E-01
ENSMUSG00000060212	Pcnxl2	-1.661588746	3.68E-03	8.38E-02	-0.652005092	3.74E-03	7.93E-02
ENSMUSG00000027699	Ect2	0.732021146	3.69E-03	8.40E-02	0.56299429	3.53E-03	7.62E-02
ENSMUSG00000069011	Gm10254	0.674794679	3.71E-03	8.44E-02	0.537370435	3.57E-03	7.68E-02
ENSMUSG00000002870	Mcm2	0.596946588	3.72E-03	8.46E-02	0.49724971	3.60E-03	7.73E-02
ENSMUSG00000022546	Gpt	-1.319375727	3.74E-03	8.47E-02	-0.66697069	3.58E-03	7.70E-02
ENSMUSG00000036572	Upf3b	-0.722751546	3.74E-03	8.48E-02	-0.558599489	3.59E-03	7.71E-02
ENSMUSG00000044086	Lmod3	-0.822551731	3.85E-03	8.67E-02	-0.59471077	3.69E-03	7.85E-02
ENSMUSG00000041362	Shtn1	-0.890168923	3.90E-03	8.75E-02	-0.614366735	3.70E-03	7.87E-02
ENSMUSG00000052951	C130021I20Rik	-0.754263823	3.97E-03	8.87E-02	-0.569731873	3.80E-03	8.02E-02
ENSMUSG00000100252	Mir124-2hg	-0.763584461	4.00E-03	8.92E-02	-0.573042649	3.82E-03	8.06E-02
ENSMUSG00000042156	Dzip1	-0.643776811	4.07E-03	9.00E-02	-0.52015951	3.93E-03	8.22E-02
ENSMUSG00000024524	Gnal	-0.67261249	4.08E-03	9.01E-02	-0.53398893	3.94E-03	8.23E-02
ENSMUSG00000060314	Zfp941	-0.842758735	4.09E-03	9.03E-02	-0.598984408	3.90E-03	8.17E-02
ENSMUSG00000069919	Hba-a1	1.236018308	4.13E-03	9.09E-02	0.660641254	3.82E-03	8.06E-02
ENSMUSG00000034437	Gm9761	0.586830241	4.21E-03	9.22E-02	0.489360139	4.09E-03	8.44E-02
ENSMUSG00000107201	RP23-113M20.4	-1.207930347	4.25E-03	9.28E-02	-0.655335698	4.05E-03	8.38E-02
ENSMUSG00000063229	Ldha	0.62398549	4.32E-03	9.37E-02	0.508874908	4.17E-03	8.55E-02
ENSMUSG00000006574	Slc4a1	1.052884012	4.44E-03	9.53E-02	0.640683293	4.13E-03	8.51E-02
ENSMUSG00000016255	Tubb1	1.256739906	4.49E-03	9.61E-02	0.65361872	4.27E-03	8.69E-02
ENSMUSG00000030157	Clec2d	-2.300682225	4.51E-03	9.63E-02	-0.55545788	6.12E-03	1.12E-01
ENSMUSG00000038248	Sobp	-0.707565561	4.54E-03	9.68E-02	-0.546765225	4.38E-03	8.83E-02
ENSMUSG00000044442	N6amt1	-0.732300005	4.57E-03	9.72E-02	-0.556662423	4.40E-03	8.86E-02
ENSMUSG00000003032	Klf4	-1.038203259	4.73E-03	9.96E-02	-0.634391598	4.46E-03	8.94E-02
ENSMUSG00000015880	Ncapg	0.632231611	4.75E-03	1.00E-01	0.510956836	4.60E-03	9.14E-02
ENSMUSG00000042202	Slc35e2	-0.677010643	4.82E-03	1.01E-01	-0.531864764	4.65E-03	9.21E-02
ENSMUSG00000015112	Slc25a13	0.706056433	4.94E-03	1.03E-01	0.543808317	4.76E-03	9.36E-02
ENSMUSG00000078247	Airn	-1.186822513	4.98E-03	1.03E-01	-0.644774747	4.69E-03	9.26E-02
ENSMUSG00000061578	Ksr2	-0.886489179	5.03E-03	1.04E-01	-0.602472535	4.78E-03	9.39E-02
ENSMUSG00000032348	Gsta4	0.605550932	5.08E-03	1.05E-01	0.495849543	4.94E-03	9.60E-02
ENSMUSG00000073902	Gm1966	7.997073531	5.10E-03	1.05E-01	0.232758935	5.38E-02	NA
ENSMUSG00000059040	Eno1b	1.100962233	5.12E-03	1.06E-01	0.637774351	4.77E-03	9.37E-02
ENSMUSG00000032305	Fam219b	-0.692163475	5.13E-03	1.06E-01	-0.536774771	4.96E-03	9.64E-02
ENSMUSG00000026574	Dpt	-1.637008382	5.24E-03	1.07E-01	-0.62247445	5.41E-03	1.03E-01
ENSMUSG00000031302	Nlgn3	-0.728156512	5.32E-03	1.09E-01	-0.550386542	5.13E-03	9.90E-02
ENSMUSG00000029467	Atp2a2	0.64902704	5.33E-03	1.09E-01	0.516460791	5.15E-03	9.93E-02
ENSMUSG00000036036	Zfp57	-0.626709385	5.42E-03	1.10E-01	-0.505203067	5.26E-03	1.01E-01
ENSMUSG00000031461	Myom2	-0.79554037	5.46E-03	1.11E-01	-0.573259842	5.25E-03	1.01E-01
ENSMUSG00000025094	Slc18a2	1.14553669	5.48E-03	1.11E-01	0.635413963	5.22E-03	1.00E-01
ENSMUSG00000022521	Crebbp	-0.822029142	5.51E-03	1.11E-01	-0.581494228	5.24E-03	1.01E-01
ENSMUSG00000027342	Pcna	0.592067761	5.51E-03	1.11E-01	0.487065235	5.36E-03	1.02E-01
ENSMUSG00000081453	Gm6767	0.596526046	5.55E-03	1.12E-01	0.489316991	5.39E-03	1.03E-01
ENSMUSG00000034156	Bzrap1	-0.959717693	5.59E-03	1.13E-01	-0.612821137	5.31E-03	1.02E-01
ENSMUSG00000026251	Chrnd	-1.230942261	5.62E-03	1.13E-01	-0.636256079	5.42E-03	1.03E-01
ENSMUSG00000032502	Stac	-1.178661709	5.63E-03	1.13E-01	-0.634697713	5.41E-03	1.03E-01
ENSMUSG00000090157	Gm16534	-1.686081049	5.63E-03	1.13E-01	-0.610983338	5.91E-03	1.09E-01
ENSMUSG00000104263	9430062P05Rik	-2.635779951	5.65E-03	1.13E-01	-0.491809646	9.23E-03	1.49E-01
ENSMUSG00000031808	Slc27a1	-0.810883266	5.67E-03	1.13E-01	-0.576759721	5.43E-03	1.03E-01
ENSMUSG00000027495	Fam210b	0.619185031	5.67E-03	1.13E-01	0.500451633	5.51E-03	1.04E-01
ENSMUSG00000024076	Vit	0.909082522	5.70E-03	1.14E-01	0.601826329	5.44E-03	1.03E-01
ENSMUSG00000008348	Ubc	-0.639684442	5.82E-03	1.16E-01	-0.509867513	5.64E-03	1.06E-01
ENSMUSG00000083836	Ldha-ps2	0.657995417	5.85E-03	1.16E-01	0.518185651	5.67E-03	1.06E-01
ENSMUSG00000000402	Egfl6	-0.789016297	5.87E-03	1.16E-01	-0.568811323	5.61E-03	1.05E-01
ENSMUSG00000023216	Epb4.2	1.215302836	5.93E-03	1.17E-01	0.63330604	5.63E-03	1.06E-01
ENSMUSG00000000628	Hk2	0.785482637	5.98E-03	1.18E-01	0.566970421	5.72E-03	1.07E-01
ENSMUSG00000040712	Camta2	-0.680870758	6.03E-03	1.19E-01	-0.527354627	5.85E-03	1.09E-01
ENSMUSG00000010066	Cacna2d2	-0.667834541	6.05E-03	1.19E-01	-0.521632365	5.87E-03	1.09E-01
ENSMUSG00000068877	Selenbp2	3.558250817	6.22E-03	1.22E-01	0.38649227	1.66E-02	2.14E-01
ENSMUSG00000063765	Chadl	-1.103084754	6.35E-03	1.23E-01	-0.622960407	6.04E-03	1.11E-01
ENSMUSG00000023800	Tiam2	-0.91284829	6.36E-03	1.23E-01	-0.597498398	6.04E-03	1.11E-01
ENSMUSG00000022515	Anks3	-0.723429317	6.39E-03	1.24E-01	-0.542815468	6.16E-03	1.13E-01
ENSMUSG00000040407	Akap9	-0.78876573	6.42E-03	1.24E-01	-0.565320308	6.14E-03	1.13E-01
ENSMUSG00000039376	Synpo2l	-0.627177934	6.43E-03	1.24E-01	-0.501384415	6.25E-03	1.14E-01
ENSMUSG00000020676	Ccl11	-2.002827423	6.43E-03	1.24E-01	-0.560283779	7.62E-03	1.31E-01
ENSMUSG00000022840	Adcy5	-0.628943715	6.43E-03	1.24E-01	-0.502220489	6.25E-03	1.14E-01
ENSMUSG00000022245	Skor1	-0.923728496	6.54E-03	1.26E-01	-0.598408617	6.20E-03	1.13E-01
ENSMUSG00000015852	Fcrls	-0.869321403	6.58E-03	1.26E-01	-0.586201892	6.28E-03	1.14E-01
ENSMUSG00000038521	C1s1	4.060874666	6.66E-03	1.27E-01	0.339374024	2.33E-02	2.63E-01
ENSMUSG00000041596	Nlrp5-ps	-1.874356919	6.69E-03	1.28E-01	-0.572555787	7.48E-03	1.29E-01
ENSMUSG00000033948	Zswim5	0.711492942	6.74E-03	1.28E-01	0.536643785	6.49E-03	1.17E-01
ENSMUSG00000048087	Gm4737	0.678076437	6.80E-03	1.29E-01	0.522848045	6.58E-03	1.18E-01
ENSMUSG00000029838	Ptn	-0.642287999	6.92E-03	1.31E-01	-0.506701346	6.70E-03	1.20E-01
ENSMUSG00000053198	Prx	-0.767632064	6.92E-03	1.31E-01	-0.555373527	6.67E-03	1.19E-01
ENSMUSG00000063019	Manbal	-0.666753305	6.97E-03	1.31E-01	-0.517210981	6.77E-03	1.20E-01
ENSMUSG00000031409	Tceal6	-1.020032706	7.05E-03	1.32E-01	-0.607956499	6.77E-03	1.20E-01
ENSMUSG00000000320	Alox12	0.98528911	7.10E-03	1.33E-01	0.603241541	6.82E-03	1.21E-01
ENSMUSG00000064179	Tnnt1	-0.684837269	7.15E-03	1.34E-01	-0.524154678	6.91E-03	1.22E-01
ENSMUSG00000040613	Apobec1	-1.30037334	7.17E-03	1.34E-01	-0.617477571	6.98E-03	1.23E-01
ENSMUSG00000000305	Cdh4	-0.646709025	7.19E-03	1.34E-01	-0.507637993	6.97E-03	1.23E-01
ENSMUSG00000026971	Itgb6	-1.832794721	7.21E-03	1.34E-01	-0.570411289	8.00E-03	1.35E-01
ENSMUSG00000060639	Hist1h4i	0.944537935	7.32E-03	1.36E-01	0.595698347	7.00E-03	1.23E-01
ENSMUSG00000053877	Srcap	-0.755798081	7.35E-03	1.36E-01	-0.549541405	7.05E-03	1.24E-01
ENSMUSG00000107877	RP23-207N15.7	-2.200907905	7.44E-03	1.37E-01	-0.519545648	9.70E-03	1.53E-01
ENSMUSG00000050148	Ubqln2	0.641475448	7.47E-03	1.38E-01	0.504284206	7.24E-03	1.26E-01
ENSMUSG00000106218	RP23-51N3.3	8.086375715	7.48E-03	1.38E-01	0.200498098	7.61E-02	NA
ENSMUSG00000004187	Kifc2	-1.027894108	7.59E-03	1.39E-01	-0.604627431	7.26E-03	1.26E-01
ENSMUSG00000023993	Treml1	1.291265906	7.65E-03	1.40E-01	0.612264016	7.47E-03	1.29E-01
ENSMUSG00000024308	Tapbp	-0.70137153	7.67E-03	1.40E-01	-0.528364766	7.43E-03	1.28E-01
ENSMUSG00000024940	Ltbp3	-0.717473842	7.69E-03	1.40E-01	-0.534427413	7.42E-03	1.28E-01
ENSMUSG00000039372	Mar-04	-0.804262028	7.74E-03	1.41E-01	-0.562141501	7.43E-03	1.28E-01
ENSMUSG00000023886	Smoc2	-0.634833279	7.75E-03	1.41E-01	-0.500266082	7.52E-03	1.29E-01
ENSMUSG00000026383	Epb4.1l5	0.658579911	7.78E-03	1.42E-01	0.510604526	7.55E-03	1.30E-01
ENSMUSG00000017002	Slpi	-1.35149391	7.87E-03	1.43E-01	-0.607818043	7.73E-03	1.32E-01
ENSMUSG00000044550	Tceal3	-0.733093729	7.89E-03	1.43E-01	-0.538935015	7.63E-03	1.31E-01
ENSMUSG00000041609	Ccdc64	-0.817697615	7.90E-03	1.43E-01	-0.564745693	7.60E-03	1.30E-01
ENSMUSG00000098915	Rpl15-ps2	0.915867529	7.93E-03	1.43E-01	0.586871936	7.54E-03	1.30E-01
ENSMUSG00000019932	Kera	-2.069721278	7.99E-03	1.44E-01	-0.527320163	9.79E-03	1.54E-01
ENSMUSG00000093133	Gm25994	-1.152197896	8.07E-03	1.45E-01	-0.60803032	7.80E-03	1.33E-01
ENSMUSG00000040640	Erc2	-0.694290163	8.15E-03	1.46E-01	-0.523681339	7.89E-03	1.34E-01
ENSMUSG00000002250	Ppard	-0.59823058	8.17E-03	1.46E-01	-0.481495819	7.97E-03	1.35E-01
ENSMUSG00000052374	Actn2	-0.589694447	8.18E-03	1.46E-01	-0.47727333	7.98E-03	1.35E-01
ENSMUSG00000027107	Chrna1	-0.738064903	8.21E-03	1.47E-01	-0.539168402	7.94E-03	1.34E-01
ENSMUSG00000027907	S100a11	-0.676529877	8.23E-03	1.47E-01	-0.516406974	7.97E-03	1.35E-01
ENSMUSG00000031442	Mcf2l	-0.591517553	8.27E-03	1.47E-01	-0.477931954	8.06E-03	1.36E-01
ENSMUSG00000026131	Dst	-0.729344811	8.31E-03	1.48E-01	-0.535758154	8.04E-03	1.36E-01
ENSMUSG00000026950	Neb	-1.086330993	8.38E-03	1.49E-01	-0.603871434	7.94E-03	1.34E-01
ENSMUSG00000002578	Ikzf4	-0.764493632	8.48E-03	1.50E-01	-0.546496615	8.19E-03	1.37E-01
ENSMUSG00000026459	Myog	-0.594795319	8.55E-03	1.51E-01	-0.478780773	8.33E-03	1.39E-01
ENSMUSG00000001627	Ifrd1	-0.639465418	8.60E-03	1.52E-01	-0.499397411	8.37E-03	1.39E-01
ENSMUSG00000066607	6030419C18Rik	-0.731861824	8.62E-03	1.52E-01	-0.53532746	8.33E-03	1.39E-01
ENSMUSG00000033732	Sf3b3	0.558731157	8.66E-03	1.52E-01	0.459991127	8.46E-03	1.40E-01
ENSMUSG00000044026	Slc35g1	0.841146393	8.74E-03	1.53E-01	0.565659675	8.45E-03	1.40E-01
ENSMUSG00000085492	Trmt61b	1.00090724	8.75E-03	1.53E-01	0.59257752	8.42E-03	1.40E-01
ENSMUSG00000066829	Zfp810	-0.671644249	9.00E-03	1.56E-01	-0.511483305	8.75E-03	1.43E-01
ENSMUSG00000030470	Csrp3	-1.354544054	9.03E-03	1.56E-01	-0.595422432	8.95E-03	1.46E-01
ENSMUSG00000006362	Cbfa2t3	-0.674037947	9.04E-03	1.56E-01	-0.512319856	8.78E-03	1.44E-01
ENSMUSG00000089901	Gm8113	-7.799267237	9.05E-03	1.56E-01	-0.203015324	7.63E-02	NA
ENSMUSG00000040287	Stac3	-0.795288484	9.10E-03	1.57E-01	-0.552273224	8.80E-03	1.44E-01
ENSMUSG00000103898	Gm30238	-3.763506671	9.16E-03	1.58E-01	-0.341010688	2.58E-02	2.79E-01
ENSMUSG00000030209	Grin2b	-1.017263009	9.16E-03	1.58E-01	-0.591444576	8.80E-03	1.44E-01
ENSMUSG00000023926	Rhag	1.442249196	9.30E-03	1.60E-01	0.587880308	9.21E-03	1.48E-01
ENSMUSG00000032850	Rnft2	-0.611801168	9.32E-03	1.60E-01	-0.484676773	9.09E-03	1.47E-01
ENSMUSG00000039187	Fanci	0.642716543	9.35E-03	1.60E-01	0.498358855	9.11E-03	1.48E-01
ENSMUSG00000086296	D030055H07Rik	-1.05633382	9.40E-03	1.61E-01	-0.593091812	9.02E-03	1.46E-01
ENSMUSG00000037266	Rsrp1	0.624257808	9.40E-03	1.61E-01	0.490142893	9.16E-03	1.48E-01
ENSMUSG00000004880	Lbr	0.615997568	9.44E-03	1.61E-01	0.486315901	9.19E-03	1.48E-01
ENSMUSG00000020894	Vamp2	-0.679935539	9.45E-03	1.61E-01	-0.51330922	9.16E-03	1.48E-01
ENSMUSG00000021003	Galc	0.630061651	9.57E-03	1.63E-01	0.492182503	9.33E-03	1.50E-01
ENSMUSG00000025592	Dach2	0.853215213	9.62E-03	1.63E-01	0.563594084	9.31E-03	1.49E-01
ENSMUSG00000089726	Mir17hg	-1.443924052	9.70E-03	1.64E-01	-0.583094291	9.74E-03	1.54E-01
ENSMUSG00000006456	Rbm14	0.545046067	9.72E-03	1.64E-01	0.450211293	9.52E-03	1.52E-01
ENSMUSG00000051220	Ercc6l	0.635200679	9.75E-03	1.65E-01	0.493953016	9.49E-03	1.51E-01
ENSMUSG00000029484	Anxa3	0.618980947	9.78E-03	1.65E-01	0.486620383	9.55E-03	1.52E-01
ENSMUSG00000039546	Ajap1	-0.768533394	9.83E-03	1.65E-01	-0.54155217	9.51E-03	1.52E-01
ENSMUSG00000051403	Ppp1r37	-0.590062298	9.89E-03	1.66E-01	-0.472862692	9.65E-03	1.53E-01
ENSMUSG00000030525	Chrna7	1.004587877	9.89E-03	1.66E-01	0.585746481	9.45E-03	1.51E-01
ENSMUSG00000046169	Adamts6	-1.271260303	9.89E-03	1.66E-01	-0.592611121	9.55E-03	1.52E-01
ENSMUSG00000085586	Gm11613	-2.044077987	9.91E-03	1.66E-01	-0.510854112	1.21E-02	1.76E-01
ENSMUSG00000038296	Galnt18	-0.675348928	9.95E-03	1.67E-01	-0.509614398	9.69E-03	1.53E-01
ENSMUSG00000024193	Phf1	-0.755413577	9.96E-03	1.67E-01	-0.537116813	9.64E-03	1.53E-01
ENSMUSG00000032773	Chrm1	-1.476471096	1.01E-02	1.68E-01	-0.576917217	1.02E-02	1.58E-01
ENSMUSG00000100078	Gm6170	0.571689101	1.01E-02	1.69E-01	0.463171504	9.91E-03	1.55E-01
ENSMUSG00000039108	Lsm14b	-0.530761306	1.01E-02	1.69E-01	-0.441544237	9.94E-03	1.56E-01
ENSMUSG00000036596	Cpz	1.248120274	1.01E-02	1.69E-01	0.591013187	9.80E-03	1.54E-01
ENSMUSG00000037108	Zcwpw1	-0.74112604	1.02E-02	1.69E-01	-0.531704713	9.88E-03	1.55E-01
ENSMUSG00000031451	Gas6	-0.725990475	1.02E-02	1.70E-01	-0.526834366	9.90E-03	1.55E-01
ENSMUSG00000031891	Hsd11b2	0.602254926	1.02E-02	1.70E-01	0.477738097	1.00E-02	1.56E-01
ENSMUSG00000035299	Mid1	0.824533858	1.04E-02	1.71E-01	0.553563116	1.00E-02	1.57E-01
ENSMUSG00000082536	Gm13456	0.517373431	1.04E-02	1.71E-01	0.433564209	1.02E-02	1.59E-01
ENSMUSG00000039741	Bahcc1	-0.766676487	1.05E-02	1.72E-01	-0.538639264	1.01E-02	1.57E-01
ENSMUSG00000025404	R3hdm2	-0.544627147	1.06E-02	1.73E-01	-0.448202416	1.04E-02	1.60E-01
ENSMUSG00000047793	Sned1	-0.77931342	1.06E-02	1.74E-01	-0.541415177	1.02E-02	1.59E-01
ENSMUSG00000053897	Slc39a8	0.611785756	1.07E-02	1.74E-01	0.480921023	1.04E-02	1.61E-01
ENSMUSG00000057262	Gm10020	0.84557008	1.07E-02	1.75E-01	0.556911308	1.03E-02	1.60E-01
ENSMUSG00000074206	Adh6b	1.622000498	1.08E-02	1.75E-01	0.555140486	1.13E-02	1.69E-01
ENSMUSG00000045382	Cxcr4	0.620465387	1.08E-02	1.76E-01	0.484550305	1.05E-02	1.62E-01
ENSMUSG00000027829	Ccnl1	-0.594882431	1.08E-02	1.76E-01	-0.472794011	1.06E-02	1.62E-01
ENSMUSG00000024897	Apba1	-0.777536156	1.09E-02	1.76E-01	-0.539815277	1.05E-02	1.61E-01
ENSMUSG00000045193	Cirbp	-0.646568838	1.10E-02	1.77E-01	-0.495204162	1.07E-02	1.63E-01
ENSMUSG00000005483	Dnajb1	0.547577616	1.10E-02	1.77E-01	0.448947862	1.07E-02	1.64E-01
ENSMUSG00000025576	Rbfox3	-0.701367754	1.10E-02	1.78E-01	-0.515780153	1.07E-02	1.63E-01
ENSMUSG00000036356	Csgalnact1	-0.771544699	1.10E-02	1.78E-01	-0.537113408	1.07E-02	1.64E-01
ENSMUSG00000035373	Ccl7	-1.803163492	1.11E-02	1.78E-01	-0.530542811	1.24E-02	1.79E-01
ENSMUSG00000037573	Tob1	0.602201102	1.11E-02	1.79E-01	0.475487018	1.09E-02	1.65E-01
ENSMUSG00000073043	Atoh1	1.192523134	1.11E-02	1.79E-01	0.583823713	1.08E-02	1.64E-01
ENSMUSG00000030867	Plk1	0.540350533	1.11E-02	1.79E-01	0.444844831	1.09E-02	1.65E-01
ENSMUSG00000023007	Prpf40b	-0.634293643	1.14E-02	1.81E-01	-0.488920068	1.11E-02	1.67E-01
ENSMUSG00000009633	G0s2	-0.934241401	1.14E-02	1.82E-01	-0.568006528	1.10E-02	1.67E-01
ENSMUSG00000027016	Zfp385b	-0.981127061	1.14E-02	1.82E-01	-0.573287986	1.10E-02	1.67E-01
ENSMUSG00000037742	Eef1a1	0.514452088	1.14E-02	1.82E-01	0.43006749	1.12E-02	1.69E-01
ENSMUSG00000082016	Pgam1-ps2	0.580796492	1.15E-02	1.82E-01	0.464598912	1.12E-02	1.69E-01
ENSMUSG00000020051	Pah	2.674591889	1.15E-02	1.82E-01	0.407691782	1.99E-02	2.39E-01
ENSMUSG00000033039	Micall1	-0.557563393	1.15E-02	1.83E-01	-0.453060924	1.12E-02	1.69E-01
ENSMUSG00000051747	Ttn	-1.043331304	1.15E-02	1.83E-01	-0.5786461	1.10E-02	1.67E-01
ENSMUSG00000099876	Gm29650	8.378296913	1.16E-02	1.83E-01	0.158807221	1.19E-01	6.16E-01
ENSMUSG00000028072	Ntrk1	-0.66523724	1.16E-02	1.84E-01	-0.500528974	1.13E-02	1.69E-01
ENSMUSG00000026927	Sdccag3	-0.580824909	1.17E-02	1.85E-01	-0.464041425	1.15E-02	1.71E-01
ENSMUSG00000032244	Fem1b	0.555635878	1.17E-02	1.85E-01	0.45161037	1.15E-02	1.71E-01
ENSMUSG00000079104	Prps1l3	0.712930805	1.18E-02	1.85E-01	0.517150063	1.14E-02	1.70E-01
ENSMUSG00000026787	Gad2	-0.691066688	1.18E-02	1.85E-01	-0.509420131	1.15E-02	1.71E-01
ENSMUSG00000021219	Rgs6	-1.177152941	1.18E-02	1.85E-01	-0.578880432	1.15E-02	1.71E-01
ENSMUSG00000034656	Cacna1a	-0.709838335	1.19E-02	1.86E-01	-0.5155393	1.15E-02	1.71E-01
ENSMUSG00000028439	Fam219a	-0.617802507	1.19E-02	1.86E-01	-0.480521643	1.16E-02	1.72E-01
ENSMUSG00000020917	Acly	0.525412065	1.19E-02	1.86E-01	0.435351422	1.17E-02	1.72E-01
ENSMUSG00000078134	Gm12355	0.525186625	1.20E-02	1.87E-01	0.435098481	1.17E-02	1.73E-01
ENSMUSG00000023906	Cldn6	0.935987267	1.20E-02	1.87E-01	0.565561841	1.15E-02	1.71E-01
ENSMUSG00000086119	Gm2415	-0.636697202	1.20E-02	1.88E-01	-0.48798348	1.18E-02	1.73E-01
ENSMUSG00000022769	Sdf2l1	0.753405636	1.21E-02	1.89E-01	0.528226406	1.17E-02	1.73E-01
ENSMUSG00000080935	Got2-ps1	0.521720059	1.22E-02	1.89E-01	0.432799747	1.20E-02	1.75E-01
ENSMUSG00000079560	Hoxa3	-0.751596411	1.22E-02	1.89E-01	-0.52731718	1.18E-02	1.74E-01
ENSMUSG00000033491	Prss35	-0.804581177	1.23E-02	1.90E-01	-0.540544321	1.19E-02	1.75E-01
ENSMUSG00000073755	5730409E04Rik	-0.679999169	1.23E-02	1.91E-01	-0.50390807	1.20E-02	1.76E-01
ENSMUSG00000021697	Depdc1b	0.665551251	1.24E-02	1.92E-01	0.498337482	1.21E-02	1.76E-01
ENSMUSG00000020689	Itgb3	0.731412218	1.26E-02	1.94E-01	0.520032524	1.22E-02	1.78E-01
ENSMUSG00000031727	Pmfbp1	-1.323059054	1.27E-02	1.95E-01	-0.566811698	1.26E-02	1.82E-01
ENSMUSG00000025823	Pdia4	0.522850709	1.27E-02	1.95E-01	0.432549766	1.25E-02	1.80E-01
ENSMUSG00000022843	Clcn2	-0.675697477	1.29E-02	1.97E-01	-0.500552478	1.26E-02	1.82E-01
ENSMUSG00000004896	Rrnad1	-0.752741141	1.29E-02	1.97E-01	-0.524768794	1.26E-02	1.82E-01
ENSMUSG00000087153	Gm6483	-1.18677193	1.30E-02	1.98E-01	-0.570970383	1.26E-02	1.82E-01
ENSMUSG00000032058	Ppp2r1b	0.547260805	1.31E-02	1.99E-01	0.444737053	1.28E-02	1.84E-01
ENSMUSG00000036578	Fxyd7	-0.8229622	1.31E-02	1.99E-01	-0.541573673	1.26E-02	1.82E-01
ENSMUSG00000039542	Ncam1	-0.505428762	1.31E-02	1.99E-01	-0.422245534	1.29E-02	1.85E-01
ENSMUSG00000032294	Pkm	0.534857106	1.33E-02	2.01E-01	0.438031066	1.30E-02	1.86E-01
ENSMUSG00000098050	Gm5345	-7.883230519	1.33E-02	2.01E-01	-0.17179439	1.06E-01	NA
ENSMUSG00000040860	Crocc	-0.553881375	1.33E-02	2.01E-01	-0.447628967	1.30E-02	1.86E-01
ENSMUSG00000029071	Dvl1	-0.646689826	1.33E-02	2.01E-01	-0.488643633	1.30E-02	1.86E-01
ENSMUSG00000027597	Ahcy	-1.450632583	1.34E-02	2.01E-01	-0.552424533	1.34E-02	1.89E-01
ENSMUSG00000042050	Wdr60	-0.655450437	1.34E-02	2.02E-01	-0.491876031	1.30E-02	1.86E-01
ENSMUSG00000024907	Gal	-1.177489696	1.34E-02	2.02E-01	-0.567768826	1.31E-02	1.87E-01
ENSMUSG00000025432	Avil	-1.017836267	1.35E-02	2.03E-01	-0.564712227	1.31E-02	1.86E-01
ENSMUSG00000096054	Syne1	-0.692847023	1.35E-02	2.03E-01	-0.504621208	1.32E-02	1.87E-01
ENSMUSG00000024769	Cdc42bpg	-0.644172595	1.36E-02	2.03E-01	-0.486893588	1.33E-02	1.88E-01
ENSMUSG00000048916	Gm5540	0.719437387	1.37E-02	2.05E-01	0.512710558	1.33E-02	1.88E-01
ENSMUSG00000025742	Prps2	0.62112941	1.38E-02	2.05E-01	0.477346799	1.35E-02	1.89E-01
ENSMUSG00000031298	Adgrg2	-0.911823928	1.39E-02	2.06E-01	-0.552974362	1.34E-02	1.89E-01
ENSMUSG00000041859	Mcm3	0.525746577	1.39E-02	2.06E-01	0.432204598	1.36E-02	1.91E-01
ENSMUSG00000039717	Ralyl	-0.946695273	1.39E-02	2.06E-01	-0.556764658	1.34E-02	1.89E-01
ENSMUSG00000056174	Col8a2	-0.560197886	1.39E-02	2.06E-01	-0.449697112	1.36E-02	1.91E-01
ENSMUSG00000038305	Spats2l	-0.568389713	1.39E-02	2.06E-01	-0.453563712	1.36E-02	1.91E-01
ENSMUSG00000037355	Uvssa	-0.923378208	1.39E-02	2.06E-01	-0.55439871	1.34E-02	1.89E-01
ENSMUSG00000039850	Endov	-0.531722531	1.40E-02	2.07E-01	-0.435171081	1.37E-02	1.91E-01
ENSMUSG00000035049	Rrp12	0.548062198	1.40E-02	2.07E-01	0.443533606	1.37E-02	1.91E-01
ENSMUSG00000061086	Myl4	-0.696219433	1.40E-02	2.07E-01	-0.50459735	1.36E-02	1.91E-01
ENSMUSG00000100204	Gm4849	0.616301221	1.40E-02	2.07E-01	0.474719517	1.37E-02	1.91E-01
ENSMUSG00000025158	Rfng	-0.590693515	1.40E-02	2.07E-01	-0.463604325	1.38E-02	1.92E-01
ENSMUSG00000045114	Prrt2	-0.839231211	1.41E-02	2.07E-01	-0.540320043	1.37E-02	1.91E-01
ENSMUSG00000085583	Gm15676	-1.754916504	1.41E-02	2.07E-01	-0.511143425	1.56E-02	2.06E-01
ENSMUSG00000065087	Snord22	-2.330753066	1.41E-02	2.08E-01	-0.437049606	1.96E-02	2.37E-01
ENSMUSG00000061207	Stk19	-0.871173991	1.42E-02	2.08E-01	-0.545767888	1.37E-02	1.91E-01
ENSMUSG00000081999	Gm13461	0.520178036	1.42E-02	2.08E-01	0.428734025	1.39E-02	1.93E-01
ENSMUSG00000021366	Hivep1	-0.743685261	1.42E-02	2.08E-01	-0.518410089	1.37E-02	1.92E-01
ENSMUSG00000000632	Sez6	-0.745590922	1.43E-02	2.09E-01	-0.518525543	1.39E-02	1.92E-01
ENSMUSG00000047220	Ccdc36	-3.998914511	1.43E-02	2.09E-01	-0.279149696	4.48E-02	3.83E-01
ENSMUSG00000044937	Ttc41	-1.292515891	1.43E-02	2.09E-01	-0.55714763	1.42E-02	1.96E-01
ENSMUSG00000048574	Gm5593	0.586347944	1.43E-02	2.10E-01	0.461060659	1.40E-02	1.94E-01
ENSMUSG00000018830	Myh11	0.982531103	1.43E-02	2.10E-01	0.55766568	1.39E-02	1.93E-01
ENSMUSG00000034771	Tle2	-0.885344807	1.43E-02	2.10E-01	-0.547065416	1.39E-02	1.93E-01
ENSMUSG00000070337	Gpr179	-1.8051735	1.44E-02	2.11E-01	-0.502094805	1.62E-02	2.11E-01
ENSMUSG00000032303	Chrna3	0.632148846	1.46E-02	2.12E-01	0.479996153	1.42E-02	1.95E-01
ENSMUSG00000010021	Kif19a	-0.897440751	1.46E-02	2.12E-01	-0.547393614	1.42E-02	1.95E-01
ENSMUSG00000102869	2900097C17Rik	-1.322593239	1.47E-02	2.13E-01	-0.554166526	1.44E-02	1.97E-01
ENSMUSG00000026103	Gls	0.627483227	1.47E-02	2.14E-01	0.477716219	1.44E-02	1.97E-01
ENSMUSG00000006538	Ihh	-2.125729277	1.48E-02	2.14E-01	-0.457940872	1.88E-02	2.30E-01
ENSMUSG00000006586	Runx1t1	-0.654661671	1.48E-02	2.14E-01	-0.487939392	1.45E-02	1.98E-01
ENSMUSG00000028782	Adgrb2	-0.549708813	1.49E-02	2.15E-01	-0.442770343	1.46E-02	1.99E-01
ENSMUSG00000037991	Rmi2	0.667209239	1.50E-02	2.16E-01	0.491990983	1.46E-02	1.99E-01
ENSMUSG00000042810	Krba1	-0.548894782	1.51E-02	2.17E-01	-0.442025725	1.48E-02	2.01E-01
ENSMUSG00000103183	Gm37090	-2.104009249	1.51E-02	2.17E-01	-0.457982292	1.90E-02	2.33E-01
ENSMUSG00000061119	Prcp	0.598411709	1.51E-02	2.17E-01	0.464756244	1.48E-02	2.01E-01
ENSMUSG00000093798	Gm8355	0.555650591	1.53E-02	2.18E-01	0.444972215	1.50E-02	2.03E-01
ENSMUSG00000053141	Ptprt	-0.824324092	1.53E-02	2.18E-01	-0.533379218	1.48E-02	2.00E-01
ENSMUSG00000048562	Sp8	0.816057235	1.53E-02	2.18E-01	0.531378871	1.49E-02	2.01E-01
ENSMUSG00000079471	Gm7325	-0.780072514	1.54E-02	2.19E-01	-0.523253158	1.50E-02	2.03E-01
ENSMUSG00000037169	Mycn	0.559361549	1.55E-02	2.20E-01	0.446359004	1.52E-02	2.04E-01
ENSMUSG00000028804	Csmd2	-0.873114924	1.55E-02	2.20E-01	-0.540127382	1.51E-02	2.03E-01
ENSMUSG00000093910	Zfp853	-1.710902896	1.56E-02	2.20E-01	-0.505892991	1.70E-02	2.17E-01
ENSMUSG00000020024	Cep83	-0.596028319	1.56E-02	2.20E-01	-0.462790994	1.53E-02	2.04E-01
ENSMUSG00000034949	Zfr2	-0.790703223	1.56E-02	2.21E-01	-0.524939223	1.52E-02	2.04E-01
ENSMUSG00000044117	2900011O08Rik	-0.664527475	1.56E-02	2.21E-01	-0.48951546	1.52E-02	2.04E-01
ENSMUSG00000069972	Rps13-ps2	0.849312827	1.57E-02	2.21E-01	0.536439325	1.51E-02	2.03E-01
ENSMUSG00000010086	Rnf112	-0.887637464	1.58E-02	2.22E-01	-0.541033508	1.54E-02	2.05E-01
ENSMUSG00000045348	Nyap1	-0.712142392	1.59E-02	2.23E-01	-0.504184801	1.54E-02	2.05E-01
ENSMUSG00000049907	Rasl11b	-0.562123763	1.59E-02	2.23E-01	-0.446909233	1.56E-02	2.07E-01
ENSMUSG00000040289	Hey1	0.543295208	1.61E-02	2.25E-01	0.437479956	1.59E-02	2.09E-01
ENSMUSG00000091898	Tnnc1	-0.657986524	1.63E-02	2.26E-01	-0.485616349	1.59E-02	2.09E-01
ENSMUSG00000049134	Nrap	-1.951079286	1.63E-02	2.27E-01	-0.469546078	1.94E-02	2.35E-01
ENSMUSG00000029246	Ppat	0.605596565	1.64E-02	2.27E-01	0.465335249	1.60E-02	2.10E-01
ENSMUSG00000059939	9430015G10Rik	-0.56386545	1.64E-02	2.27E-01	-0.446936419	1.61E-02	2.10E-01
ENSMUSG00000013629	Cad	0.608637607	1.64E-02	2.28E-01	0.466499211	1.61E-02	2.10E-01
ENSMUSG00000033882	Rbm46	1.223480841	1.64E-02	2.28E-01	0.548813102	1.61E-02	2.11E-01
ENSMUSG00000032076	Cadm1	0.631142231	1.65E-02	2.28E-01	0.475291993	1.61E-02	2.11E-01
ENSMUSG00000085711	Gm15163	0.596525473	1.65E-02	2.28E-01	0.461202013	1.62E-02	2.11E-01
ENSMUSG00000041351	Rap1gap	-0.628212983	1.66E-02	2.29E-01	-0.47379927	1.62E-02	2.12E-01
ENSMUSG00000070490	Gm10293	1.747774474	1.66E-02	2.29E-01	0.493830569	1.83E-02	2.27E-01
ENSMUSG00000067017	Gm3608	0.64119693	1.67E-02	2.30E-01	0.478571214	1.63E-02	2.12E-01
ENSMUSG00000010067	Rassf1	-0.606062478	1.67E-02	2.30E-01	-0.464732845	1.64E-02	2.13E-01
ENSMUSG00000025930	Msc	-0.616946012	1.67E-02	2.30E-01	-0.469032073	1.64E-02	2.13E-01
ENSMUSG00000054146	Krt15	-0.668099182	1.68E-02	2.31E-01	-0.487715997	1.64E-02	2.13E-01
ENSMUSG00000002007	Srpk3	-1.007070247	1.68E-02	2.31E-01	-0.547501745	1.63E-02	2.12E-01
ENSMUSG00000029247	Paics	0.491543646	1.69E-02	2.31E-01	0.409363564	1.66E-02	2.14E-01
ENSMUSG00000037965	Zc3h7a	-0.581965799	1.69E-02	2.31E-01	-0.454164566	1.66E-02	2.14E-01
ENSMUSG00000042826	Fgf11	-0.614714271	1.70E-02	2.32E-01	-0.46760504	1.67E-02	2.15E-01
ENSMUSG00000003812	Dnase2a	-0.709637682	1.70E-02	2.32E-01	-0.499986734	1.67E-02	2.15E-01
ENSMUSG00000068206	Pick1	-0.590523433	1.71E-02	2.32E-01	-0.457608186	1.67E-02	2.15E-01
ENSMUSG00000099906	Gm28653	-1.700986951	1.71E-02	2.32E-01	-0.497055536	1.87E-02	2.30E-01
ENSMUSG00000020866	Cacna1g	-0.650982416	1.71E-02	2.33E-01	-0.481160176	1.67E-02	2.15E-01
ENSMUSG00000103445	Gm36948	-7.536967322	1.72E-02	2.33E-01	-0.170860251	1.07E-01	NA
ENSMUSG00000021388	Aspn	-2.296585875	1.72E-02	2.33E-01	-0.415974294	2.39E-02	2.67E-01
ENSMUSG00000104814	RP24-161C20.4	-2.606859469	1.72E-02	2.33E-01	-0.382752455	2.72E-02	2.88E-01
ENSMUSG00000020627	Klhl29	-0.654353196	1.73E-02	2.34E-01	-0.481969703	1.69E-02	2.16E-01
ENSMUSG00000018849	Wwc1	-0.571291814	1.73E-02	2.34E-01	-0.448722704	1.70E-02	2.17E-01
ENSMUSG00000058441	Panx2	-1.09802316	1.74E-02	2.34E-01	-0.546592671	1.70E-02	2.17E-01
ENSMUSG00000018427	Ypel2	-0.674193141	1.75E-02	2.36E-01	-0.488064743	1.71E-02	2.18E-01
ENSMUSG00000002006	Pdzd4	-0.601506878	1.77E-02	2.38E-01	-0.461073515	1.73E-02	2.19E-01
ENSMUSG00000040390	Map3k10	-0.636293125	1.77E-02	2.38E-01	-0.47459479	1.73E-02	2.19E-01
ENSMUSG00000020482	Ccdc117	0.550594049	1.77E-02	2.38E-01	0.43853451	1.74E-02	2.20E-01
ENSMUSG00000020869	Lrrc59	0.47944645	1.77E-02	2.38E-01	0.401566352	1.75E-02	2.20E-01
ENSMUSG00000043832	Clec4a3	-2.659279256	1.77E-02	2.38E-01	-0.375089158	2.84E-02	2.96E-01
ENSMUSG00000025064	Col17a1	-1.321126841	1.77E-02	2.38E-01	-0.534654772	1.77E-02	2.23E-01
ENSMUSG00000004552	Ctse	1.156496075	1.77E-02	2.38E-01	0.544930362	1.72E-02	2.18E-01
ENSMUSG00000052353	Cemip	-1.575005545	1.79E-02	2.40E-01	-0.507202195	1.89E-02	2.31E-01
ENSMUSG00000046733	Gprc5a	0.930189487	1.79E-02	2.40E-01	0.537213538	1.75E-02	2.21E-01
ENSMUSG00000056824	Zfp663	-0.777619196	1.79E-02	2.40E-01	-0.514458209	1.75E-02	2.21E-01
ENSMUSG00000089993	Gm5822	0.560926142	1.81E-02	2.41E-01	0.442641492	1.78E-02	2.23E-01
ENSMUSG00000025927	Tfap2b	-0.600513376	1.82E-02	2.42E-01	-0.459709376	1.78E-02	2.23E-01
ENSMUSG00000099681	1700052K11Rik	-0.696126804	1.82E-02	2.42E-01	-0.493158956	1.78E-02	2.23E-01
ENSMUSG00000017499	Cdc6	0.567490011	1.83E-02	2.43E-01	0.445287351	1.80E-02	2.25E-01
ENSMUSG00000029406	Pitpnm2	-0.594562782	1.84E-02	2.43E-01	-0.456946602	1.80E-02	2.25E-01
ENSMUSG00000065295	Gm24134	-4.319436721	1.84E-02	2.43E-01	-0.252388793	5.61E-02	4.31E-01
ENSMUSG00000000184	Ccnd2	0.574341137	1.85E-02	2.44E-01	0.448170525	1.81E-02	2.26E-01
ENSMUSG00000096780	Tmem181b-ps	-0.950849011	1.86E-02	2.45E-01	-0.536105438	1.82E-02	2.26E-01
ENSMUSG00000101878	Gm8203	0.499561761	1.87E-02	2.46E-01	0.411428013	1.84E-02	2.28E-01
ENSMUSG00000040327	Cul9	-0.571412241	1.87E-02	2.46E-01	-0.446310376	1.84E-02	2.28E-01
ENSMUSG00000085028	Slc2a4rg-ps	-1.517563198	1.90E-02	2.48E-01	-0.507785972	1.98E-02	2.38E-01
ENSMUSG00000026821	Ralgds	-0.521320524	1.90E-02	2.48E-01	-0.422384979	1.87E-02	2.30E-01
ENSMUSG00000026413	Pkp1	-1.14139127	1.91E-02	2.49E-01	-0.537376583	1.88E-02	2.31E-01
ENSMUSG00000045545	Krt14	-0.64709827	1.91E-02	2.49E-01	-0.475319461	1.87E-02	2.30E-01
ENSMUSG00000033688	1300017J02Rik	1.391008277	1.92E-02	2.49E-01	0.520501049	1.94E-02	2.35E-01
ENSMUSG00000035356	Nfkbiz	-1.299028043	1.92E-02	2.50E-01	-0.528287522	1.92E-02	2.34E-01
ENSMUSG00000028940	Hes2	1.673671028	1.93E-02	2.50E-01	0.487062321	2.08E-02	2.45E-01
ENSMUSG00000061028	Clasrp	-0.652350563	1.94E-02	2.51E-01	-0.476610561	1.90E-02	2.32E-01
ENSMUSG00000029603	Dtx1	-0.583498061	1.94E-02	2.51E-01	-0.450490032	1.90E-02	2.32E-01
ENSMUSG00000083856	Gm13886	0.632174582	1.95E-02	2.52E-01	0.469305848	1.91E-02	2.33E-01
ENSMUSG00000064193	Gm4735	0.50602068	1.95E-02	2.52E-01	0.413888335	1.92E-02	2.34E-01
ENSMUSG00000024827	Gldc	0.580561079	1.95E-02	2.52E-01	0.449043048	1.92E-02	2.33E-01
ENSMUSG00000026921	Egfl7	-0.650397936	1.95E-02	2.52E-01	-0.475610926	1.91E-02	2.33E-01
ENSMUSG00000018211	Wfdc15b	8.069138233	1.96E-02	2.53E-01	0.139365904	1.47E-01	NA
ENSMUSG00000085936	2610307P16Rik	-1.008878678	1.97E-02	2.53E-01	-0.534929696	1.92E-02	2.34E-01
ENSMUSG00000047085	Lrrc4b	-0.668219901	1.97E-02	2.53E-01	-0.4813332	1.92E-02	2.34E-01
ENSMUSG00000014905	Dnajb9	0.584562128	1.97E-02	2.53E-01	0.450439595	1.93E-02	2.35E-01
ENSMUSG00000026475	Rgs16	-0.572199486	1.97E-02	2.53E-01	-0.445174564	1.93E-02	2.35E-01
ENSMUSG00000032744	Heyl	0.579049781	1.97E-02	2.54E-01	0.448073657	1.94E-02	2.35E-01
ENSMUSG00000013419	Zfp651	-0.536737017	1.98E-02	2.54E-01	-0.428779416	1.95E-02	2.36E-01
ENSMUSG00000049191	Rgag4	-0.555735269	1.99E-02	2.55E-01	-0.437486319	1.96E-02	2.37E-01
ENSMUSG00000101431	Gm7901	0.498858848	2.00E-02	2.56E-01	0.409498291	1.97E-02	2.37E-01
ENSMUSG00000105703	RP24-378G4.3	-2.679341899	2.00E-02	2.56E-01	-0.357981246	3.27E-02	3.22E-01
ENSMUSG00000026620	Mark1	-0.494988026	2.00E-02	2.56E-01	-0.407429197	1.97E-02	2.38E-01
ENSMUSG00000008200	Fnbp4	-0.527986871	2.02E-02	2.57E-01	-0.424062027	1.99E-02	2.38E-01
ENSMUSG00000057455	Rit2	-1.280972811	2.03E-02	2.58E-01	-0.524398918	2.02E-02	2.41E-01
ENSMUSG00000024335	Brd2	-0.481336522	2.05E-02	2.59E-01	-0.399531187	2.02E-02	2.41E-01
ENSMUSG00000055044	Pdlim1	0.547084847	2.05E-02	2.60E-01	0.432664739	2.02E-02	2.41E-01
ENSMUSG00000031250	Tnmd	-1.177986139	2.05E-02	2.60E-01	-0.529121822	2.04E-02	2.42E-01
ENSMUSG00000106099	RP23-235E15.6	-2.697358288	2.05E-02	2.60E-01	-0.348982187	3.48E-02	3.34E-01
ENSMUSG00000086290	Snhg12	-0.787110262	2.05E-02	2.60E-01	-0.50881271	2.01E-02	2.40E-01
ENSMUSG00000062151	Unc13c	-1.121345364	2.06E-02	2.60E-01	-0.531176728	2.03E-02	2.41E-01
ENSMUSG00000028069	Gpatch4	-0.642316814	2.06E-02	2.60E-01	-0.470739003	2.02E-02	2.41E-01
ENSMUSG00000086859	Snhg20	-1.337203162	2.07E-02	2.61E-01	-0.517013727	2.10E-02	2.46E-01
ENSMUSG00000043747	1520401A03Rik	-2.322143609	2.08E-02	2.61E-01	-0.396016121	2.86E-02	2.98E-01
ENSMUSG00000030662	Ipo5	0.481228468	2.08E-02	2.61E-01	0.399173209	2.05E-02	2.43E-01
ENSMUSG00000047126	Cltc	0.545284816	2.08E-02	2.62E-01	0.431462224	2.04E-02	2.43E-01
ENSMUSG00000002104	Rapsn	-0.754194892	2.09E-02	2.62E-01	-0.501179306	2.04E-02	2.42E-01
ENSMUSG00000021728	Emb	0.555768405	2.09E-02	2.63E-01	0.435962183	2.06E-02	2.44E-01
ENSMUSG00000042045	Sln	-0.861388221	2.10E-02	2.63E-01	-0.519279661	2.04E-02	2.43E-01
ENSMUSG00000100017	2410022M11Rik	-0.925190503	2.11E-02	2.64E-01	-0.524800099	2.07E-02	2.44E-01
ENSMUSG00000029366	Dck	0.523349819	2.12E-02	2.64E-01	0.420509087	2.09E-02	2.45E-01
ENSMUSG00000031770	Herpud1	0.518717965	2.12E-02	2.65E-01	0.418150359	2.09E-02	2.46E-01
ENSMUSG00000027833	Shox2	-0.912222928	2.12E-02	2.65E-01	-0.52430296	2.05E-02	2.43E-01
ENSMUSG00000088088	Rmrp	1.224622841	2.13E-02	2.65E-01	0.523492505	2.11E-02	2.47E-01
ENSMUSG00000074715	Ccl28	-3.872978719	2.13E-02	2.66E-01	-0.255046474	5.83E-02	4.39E-01
ENSMUSG00000060240	Cend1	-0.726745642	2.14E-02	2.66E-01	-0.493845613	2.08E-02	2.45E-01
ENSMUSG00000019929	Dcn	-0.543354258	2.14E-02	2.66E-01	-0.429700179	2.11E-02	2.47E-01
ENSMUSG00000047953	Gp5	1.231400274	2.15E-02	2.67E-01	0.521581582	2.14E-02	2.50E-01
ENSMUSG00000049641	Vgll2	-0.610711815	2.16E-02	2.68E-01	-0.457439431	2.12E-02	2.48E-01
ENSMUSG00000046441	Cmtr2	0.581012776	2.16E-02	2.68E-01	0.445747073	2.13E-02	2.48E-01
ENSMUSG00000040761	Spen	-0.768726807	2.16E-02	2.68E-01	-0.502633991	2.10E-02	2.46E-01
ENSMUSG00000096257	Gm6537	-1.178712088	2.17E-02	2.68E-01	-0.524447108	2.14E-02	2.49E-01
ENSMUSG00000001435	Col18a1	0.514262727	2.17E-02	2.68E-01	0.415401757	2.14E-02	2.49E-01
ENSMUSG00000046182	Gsg1l	-0.637133834	2.17E-02	2.69E-01	-0.46672746	2.13E-02	2.48E-01
ENSMUSG00000018378	Cuedc1	-0.515311183	2.17E-02	2.69E-01	-0.415831965	2.14E-02	2.49E-01
ENSMUSG00000052459	Atp6v1a	0.509542536	2.17E-02	2.69E-01	0.412961946	2.14E-02	2.49E-01
ENSMUSG00000070803	Cited4	1.024953557	2.19E-02	2.70E-01	0.526621764	2.14E-02	2.49E-01
ENSMUSG00000042246	Tmc7	0.76005537	2.20E-02	2.71E-01	0.499668403	2.15E-02	2.50E-01
ENSMUSG00000022414	Tab1	-0.51529632	2.20E-02	2.71E-01	-0.415523187	2.17E-02	2.51E-01
ENSMUSG00000022096	Hr	-0.978878747	2.20E-02	2.71E-01	-0.524775533	2.15E-02	2.50E-01
ENSMUSG00000047965	Rpl9-ps7	0.487310704	2.21E-02	2.71E-01	0.401033443	2.18E-02	2.52E-01
ENSMUSG00000027496	Aurka	0.485541338	2.22E-02	2.72E-01	0.39997359	2.19E-02	2.53E-01
ENSMUSG00000001333	Sync	-0.973758567	2.23E-02	2.73E-01	-0.523555536	2.18E-02	2.52E-01
ENSMUSG00000047098	Rnf31	-0.564825198	2.23E-02	2.73E-01	-0.437883891	2.20E-02	2.53E-01
ENSMUSG00000035021	Baz1a	0.629916802	2.23E-02	2.73E-01	0.463172424	2.19E-02	2.53E-01
ENSMUSG00000091586	Cyp4f17	-0.96304952	2.24E-02	2.74E-01	-0.522696285	2.19E-02	2.53E-01
ENSMUSG00000038763	Alpk3	-0.780925967	2.24E-02	2.74E-01	-0.502495377	2.19E-02	2.53E-01
ENSMUSG00000034413	Neurl1b	-0.930688139	2.24E-02	2.74E-01	-0.520584983	2.20E-02	2.53E-01
ENSMUSG00000099875	Gm15453	0.496023777	2.25E-02	2.74E-01	0.405187028	2.22E-02	2.54E-01
ENSMUSG00000038070	Cntln	-0.606921253	2.25E-02	2.74E-01	-0.454546358	2.21E-02	2.54E-01
ENSMUSG00000041757	Plekha6	-0.556765364	2.25E-02	2.75E-01	-0.434118874	2.22E-02	2.54E-01
ENSMUSG00000045179	Sox3	0.830992897	2.26E-02	2.75E-01	0.51071441	2.19E-02	2.53E-01
ENSMUSG00000045838	A430105I19Rik	-1.135519149	2.26E-02	2.75E-01	-0.521847986	2.24E-02	2.56E-01
ENSMUSG00000035455	Fignl1	0.676151655	2.27E-02	2.76E-01	0.477258211	2.22E-02	2.54E-01
ENSMUSG00000072324	Gm8420	0.882677809	2.28E-02	2.76E-01	0.516280329	2.21E-02	2.54E-01
ENSMUSG00000043219	Hoxa6	-0.873681605	2.28E-02	2.77E-01	-0.514562658	2.23E-02	2.55E-01
ENSMUSG00000048154	Kmt2d	-0.746125073	2.29E-02	2.77E-01	-0.494749313	2.22E-02	2.55E-01
ENSMUSG00000069682	Gm10275	0.499918587	2.30E-02	2.78E-01	0.406623313	2.27E-02	2.58E-01
ENSMUSG00000107000	RP23-15K13.2	-1.947525247	2.31E-02	2.79E-01	-0.430256955	2.77E-02	2.91E-01
ENSMUSG00000074923	Pak6	-0.874196013	2.32E-02	2.80E-01	-0.513789242	2.26E-02	2.57E-01
ENSMUSG00000022211	Lrrc16b	-0.574741133	2.32E-02	2.80E-01	-0.440763635	2.28E-02	2.59E-01
ENSMUSG00000050675	Gp1ba	1.251404897	2.32E-02	2.80E-01	0.512464961	2.32E-02	2.62E-01
ENSMUSG00000028794	A3galt2	-2.151864633	2.33E-02	2.80E-01	-0.404264373	2.99E-02	3.05E-01
ENSMUSG00000004994	Ccdc130	-0.797573783	2.33E-02	2.81E-01	-0.503056446	2.28E-02	2.59E-01
ENSMUSG00000050321	Neto1	-1.141169591	2.33E-02	2.81E-01	-0.518617795	2.31E-02	2.62E-01
ENSMUSG00000042129	Rassf4	0.582767636	2.34E-02	2.81E-01	0.443767861	2.30E-02	2.61E-01
ENSMUSG00000040312	Cchcr1	-0.579025159	2.34E-02	2.81E-01	-0.442149708	2.30E-02	2.61E-01
ENSMUSG00000073647	Gm10557	-0.861693062	2.34E-02	2.81E-01	-0.512108591	2.27E-02	2.58E-01
ENSMUSG00000039738	Slx4	-0.547809194	2.35E-02	2.82E-01	-0.428900264	2.31E-02	2.61E-01
ENSMUSG00000050243	Gm5446	0.724263124	2.35E-02	2.82E-01	0.488127435	2.29E-02	2.60E-01
ENSMUSG00000045680	Tcf21	3.830961373	2.37E-02	2.83E-01	0.226521543	7.58E-02	5.01E-01
ENSMUSG00000045409	Trim39	-0.581032024	2.38E-02	2.84E-01	-0.442299518	2.35E-02	2.64E-01
ENSMUSG00000063524	Eno1	0.472364387	2.39E-02	2.85E-01	0.391173995	2.36E-02	2.65E-01
ENSMUSG00000005410	Mcm5	0.460994975	2.40E-02	2.85E-01	0.384836065	2.37E-02	2.65E-01
ENSMUSG00000023191	P3h3	-0.530515171	2.40E-02	2.85E-01	-0.420364965	2.36E-02	2.65E-01
ENSMUSG00000022962	Gart	0.464838997	2.40E-02	2.85E-01	0.386920172	2.37E-02	2.66E-01
ENSMUSG00000033450	Tagap	-1.70208156	2.40E-02	2.85E-01	-0.457723158	2.64E-02	2.83E-01
ENSMUSG00000043144	Aqp6	-1.35999985	2.41E-02	2.86E-01	-0.49911227	2.45E-02	2.71E-01
ENSMUSG00000027861	Casq2	-0.522057714	2.41E-02	2.86E-01	-0.416237547	2.38E-02	2.66E-01
ENSMUSG00000028961	Pgd	0.486912681	2.41E-02	2.86E-01	0.398691667	2.38E-02	2.66E-01
ENSMUSG00000024220	Zfp523	-0.535544472	2.41E-02	2.87E-01	-0.422494738	2.38E-02	2.66E-01
ENSMUSG00000089661	Mia	-1.303969024	2.43E-02	2.87E-01	-0.504169633	2.43E-02	2.69E-01
ENSMUSG00000044716	Dok7	-0.918669605	2.44E-02	2.88E-01	-0.513323744	2.39E-02	2.67E-01
ENSMUSG00000047810	Ccdc88b	-1.313298442	2.44E-02	2.88E-01	-0.502122414	2.46E-02	2.72E-01
ENSMUSG00000012017	Scarf2	-0.501064472	2.44E-02	2.88E-01	-0.405638561	2.41E-02	2.68E-01
ENSMUSG00000068969	Rpl32-ps	0.989040015	2.45E-02	2.89E-01	0.517024939	2.38E-02	2.66E-01
ENSMUSG00000020396	Nefh	-0.766292649	2.46E-02	2.90E-01	-0.494152227	2.41E-02	2.68E-01
ENSMUSG00000041189	Chrnb1	-0.693533772	2.47E-02	2.91E-01	-0.477517598	2.43E-02	2.69E-01
ENSMUSG00000002266	Zim1	-0.915256733	2.48E-02	2.91E-01	-0.512884563	2.40E-02	2.68E-01
ENSMUSG00000059772	Slx1b	-0.62345535	2.48E-02	2.91E-01	-0.456456466	2.44E-02	2.70E-01
ENSMUSG00000046718	Bst2	-0.742088134	2.49E-02	2.92E-01	-0.488607516	2.44E-02	2.70E-01
ENSMUSG00000085436	Zfp335os	-0.900075783	2.49E-02	2.92E-01	-0.51028916	2.45E-02	2.71E-01
ENSMUSG00000040428	Plekha4	-0.809105664	2.50E-02	2.93E-01	-0.50020905	2.45E-02	2.71E-01
ENSMUSG00000029422	Rsrc2	-0.471086056	2.50E-02	2.93E-01	-0.389389107	2.47E-02	2.73E-01
ENSMUSG00000021908	Gm6768	0.592224754	2.51E-02	2.93E-01	0.4448902	2.46E-02	2.72E-01
ENSMUSG00000024240	Epc1	-0.493600269	2.51E-02	2.93E-01	-0.401163015	2.48E-02	2.73E-01
ENSMUSG00000031381	Piga	0.599541815	2.52E-02	2.94E-01	0.447454822	2.47E-02	2.73E-01
ENSMUSG00000021592	Arsk	0.687894778	2.52E-02	2.94E-01	0.475246789	2.47E-02	2.72E-01
ENSMUSG00000025867	Cplx2	-0.487203534	2.52E-02	2.94E-01	-0.397808988	2.48E-02	2.73E-01
ENSMUSG00000026941	Mamdc4	-1.617209599	2.52E-02	2.94E-01	-0.463711651	2.71E-02	2.88E-01
ENSMUSG00000056648	Hoxb8	-0.723917622	2.54E-02	2.95E-01	-0.483880697	2.48E-02	2.73E-01
ENSMUSG00000095217	Hist1h2bn	2.001257656	2.55E-02	2.96E-01	0.412707837	3.06E-02	3.10E-01
ENSMUSG00000097961	Gm27000	-1.784727587	2.56E-02	2.96E-01	-0.439811655	2.90E-02	3.00E-01
ENSMUSG00000091549	Gm6548	0.460017186	2.56E-02	2.97E-01	0.382843006	2.53E-02	2.76E-01
ENSMUSG00000066057	Gm1976	1.452025155	2.56E-02	2.97E-01	0.482289608	2.64E-02	2.83E-01
ENSMUSG00000017421	Zfp207	0.470437292	2.57E-02	2.97E-01	0.3884365	2.54E-02	2.77E-01
ENSMUSG00000015843	Rxrg	-0.520438074	2.57E-02	2.97E-01	-0.41357357	2.54E-02	2.77E-01
ENSMUSG00000004952	Rasa4	-0.827121817	2.57E-02	2.97E-01	-0.501019285	2.51E-02	2.75E-01
ENSMUSG00000051839	Gypa	0.827876567	2.58E-02	2.98E-01	0.500767896	2.53E-02	2.76E-01
ENSMUSG00000030091	Nup210	0.576403455	2.58E-02	2.98E-01	0.437631016	2.54E-02	2.77E-01
ENSMUSG00000001865	Cpa3	-0.977996005	2.59E-02	2.98E-01	-0.511400813	2.54E-02	2.77E-01
ENSMUSG00000036469	Mar-01	-0.818284404	2.59E-02	2.99E-01	-0.499093603	2.54E-02	2.77E-01
ENSMUSG00000051079	Rgs13	1.84260378	2.60E-02	2.99E-01	0.430555172	2.97E-02	3.04E-01
ENSMUSG00000039463	Slc9a8	-0.535947308	2.61E-02	3.00E-01	-0.420197078	2.58E-02	2.79E-01
ENSMUSG00000050520	Cldn8	1.880539259	2.61E-02	3.00E-01	0.423541751	3.05E-02	3.09E-01
ENSMUSG00000037624	Kcnk2	-0.596543898	2.62E-02	3.00E-01	-0.44474446	2.57E-02	2.79E-01
ENSMUSG00000034245	Hdac11	-0.548487263	2.63E-02	3.01E-01	-0.425501924	2.59E-02	2.80E-01
ENSMUSG00000050967	Creg2	-0.699457869	2.63E-02	3.02E-01	-0.475703126	2.59E-02	2.80E-01
ENSMUSG00000002129	Sf3a1	0.453698145	2.64E-02	3.02E-01	0.378636969	2.61E-02	2.81E-01
ENSMUSG00000025885	Myo5b	-0.529456444	2.65E-02	3.03E-01	-0.416800553	2.62E-02	2.82E-01
ENSMUSG00000036198	Arhgap36	0.848735146	2.66E-02	3.03E-01	0.501475949	2.59E-02	2.80E-01
ENSMUSG00000046982	Tshz1	-0.532267169	2.67E-02	3.04E-01	-0.41793337	2.63E-02	2.83E-01
ENSMUSG00000025153	Fasn	0.546674465	2.67E-02	3.04E-01	0.424267349	2.63E-02	2.82E-01
ENSMUSG00000020886	Dlg4	-0.508555128	2.68E-02	3.05E-01	-0.406760819	2.64E-02	2.83E-01
ENSMUSG00000031503	Col4a2	0.540868664	2.68E-02	3.05E-01	0.421593539	2.64E-02	2.83E-01
ENSMUSG00000027848	Olfml3	-0.609137491	2.69E-02	3.05E-01	-0.448315683	2.64E-02	2.83E-01
ENSMUSG00000022537	Tmem44	-0.53937641	2.71E-02	3.07E-01	-0.420555497	2.67E-02	2.85E-01
ENSMUSG00000028820	Sfpq	0.440932297	2.73E-02	3.09E-01	0.370680582	2.70E-02	2.87E-01
ENSMUSG00000023764	Sfi1	-0.725896529	2.74E-02	3.09E-01	-0.479605154	2.69E-02	2.87E-01
ENSMUSG00000025145	Lrrc45	-0.55632967	2.76E-02	3.10E-01	-0.427086319	2.72E-02	2.89E-01
ENSMUSG00000041313	Slc7a1	0.586545581	2.77E-02	3.11E-01	0.438918399	2.72E-02	2.89E-01
ENSMUSG00000085779	Atcayos	-1.14323842	2.78E-02	3.12E-01	-0.501164365	2.77E-02	2.91E-01
ENSMUSG00000015053	Gata2	0.799435299	2.78E-02	3.12E-01	0.492072102	2.71E-02	2.88E-01
ENSMUSG00000039860	Srrm3	-0.759890307	2.78E-02	3.12E-01	-0.485681088	2.72E-02	2.88E-01
ENSMUSG00000020788	Atp2a3	0.805352226	2.79E-02	3.12E-01	0.492332866	2.74E-02	2.90E-01
ENSMUSG00000063568	Jazf1	-0.646100634	2.81E-02	3.13E-01	-0.458004477	2.76E-02	2.91E-01
ENSMUSG00000092412	Gm20507	-4.242386599	2.81E-02	3.14E-01	-0.221451927	7.69E-02	NA
ENSMUSG00000025235	Bbs4	-0.536685635	2.82E-02	3.14E-01	-0.418041056	2.78E-02	2.92E-01
ENSMUSG00000020827	Mink1	-0.52036366	2.85E-02	3.16E-01	-0.410451011	2.81E-02	2.94E-01
ENSMUSG00000063506	Arhgap22	-0.697114001	2.85E-02	3.16E-01	-0.470900688	2.80E-02	2.93E-01
ENSMUSG00000019971	Cep290	-0.812504789	2.86E-02	3.17E-01	-0.492039175	2.79E-02	2.93E-01
ENSMUSG00000034485	Uaca	-0.463535016	2.87E-02	3.18E-01	-0.382120789	2.83E-02	2.96E-01
ENSMUSG00000027522	Stx16	-0.540971366	2.87E-02	3.18E-01	-0.419306428	2.83E-02	2.96E-01
ENSMUSG00000019992	Mtfr2	0.637298273	2.88E-02	3.18E-01	0.454269269	2.83E-02	2.96E-01
ENSMUSG00000086866	4930512H18Rik	-1.548693191	2.88E-02	3.18E-01	-0.456865944	3.06E-02	3.10E-01
ENSMUSG00000030337	Vamp1	-1.055387886	2.88E-02	3.18E-01	-0.501248044	2.85E-02	2.97E-01
ENSMUSG00000024921	Smarca2	-0.685854859	2.89E-02	3.19E-01	-0.467781449	2.83E-02	2.95E-01
ENSMUSG00000038759	Nup205	0.583047576	2.89E-02	3.19E-01	0.435881419	2.84E-02	2.96E-01
ENSMUSG00000037541	Shank2	-0.612826267	2.90E-02	3.20E-01	-0.446223446	2.85E-02	2.97E-01
ENSMUSG00000055013	Agap1	-0.47513272	2.90E-02	3.20E-01	-0.387968641	2.86E-02	2.98E-01
ENSMUSG00000029430	Ran	0.452218755	2.90E-02	3.20E-01	0.375723322	2.87E-02	2.98E-01
ENSMUSG00000032369	Plscr1	0.540080242	2.90E-02	3.20E-01	0.418558744	2.86E-02	2.98E-01
ENSMUSG00000062168	Ppef1	-1.068415594	2.90E-02	3.20E-01	-0.500135272	2.88E-02	2.98E-01
ENSMUSG00000051456	Hspb3	-1.355977897	2.91E-02	3.20E-01	-0.478302961	2.98E-02	3.05E-01
ENSMUSG00000084215	Gm11814	0.730979886	2.91E-02	3.20E-01	0.477141189	2.86E-02	2.97E-01
ENSMUSG00000008482	Rnf151	2.283324677	2.91E-02	3.21E-01	0.360847186	3.93E-02	3.57E-01
ENSMUSG00000007279	Scube2	0.708015061	2.92E-02	3.21E-01	0.472348385	2.86E-02	2.97E-01
ENSMUSG00000026960	Arl6ip6	0.535060952	2.92E-02	3.21E-01	0.41614424	2.88E-02	2.99E-01
ENSMUSG00000105779	RP24-134A5.1	0.564946334	2.93E-02	3.21E-01	0.428423413	2.89E-02	2.99E-01
ENSMUSG00000082896	Gm5844	0.498289545	2.93E-02	3.21E-01	0.399278907	2.89E-02	2.99E-01
ENSMUSG00000035900	Gramd4	-0.498257951	2.93E-02	3.22E-01	-0.399198355	2.90E-02	3.00E-01
ENSMUSG00000041445	Mmrn2	0.578891556	2.94E-02	3.22E-01	0.433663634	2.89E-02	2.99E-01
ENSMUSG00000072825	Cep170b	-0.461060662	2.95E-02	3.23E-01	-0.380126423	2.91E-02	3.01E-01
ENSMUSG00000029817	Tra2a	0.459339404	2.95E-02	3.23E-01	0.379196611	2.91E-02	3.01E-01
ENSMUSG00000042846	Lrrtm3	-0.686681911	2.95E-02	3.23E-01	-0.466432133	2.90E-02	3.00E-01
ENSMUSG00000032420	Nt5e	-0.889281702	2.96E-02	3.24E-01	-0.49637402	2.90E-02	3.00E-01
ENSMUSG00000001768	Rin2	-0.522488884	2.96E-02	3.24E-01	-0.410171457	2.92E-02	3.01E-01
ENSMUSG00000056267	Cep70	-0.554788992	2.97E-02	3.24E-01	-0.423870842	2.93E-02	3.01E-01
ENSMUSG00000032109	Nlrx1	-0.653276144	2.97E-02	3.24E-01	-0.457351747	2.92E-02	3.01E-01
ENSMUSG00000039349	C130074G19Rik	-0.521509645	2.98E-02	3.25E-01	-0.409509194	2.94E-02	3.03E-01
ENSMUSG00000080021	Gm5915	-0.79056416	2.99E-02	3.26E-01	-0.485447916	2.94E-02	3.02E-01
ENSMUSG00000028952	Zbtb48	-0.624215484	3.00E-02	3.26E-01	-0.448272864	2.95E-02	3.03E-01
ENSMUSG00000067724	Gbx1	-1.144709054	3.00E-02	3.26E-01	-0.494006213	2.97E-02	3.04E-01
ENSMUSG00000027078	Ube2l6	0.712933499	3.00E-02	3.26E-01	0.47184072	2.94E-02	3.02E-01
ENSMUSG00000002718	Cse1l	0.494990244	3.01E-02	3.27E-01	0.396911106	2.97E-02	3.04E-01
ENSMUSG00000015476	Prrt1	-1.721320581	3.01E-02	3.27E-01	-0.429537887	3.36E-02	3.27E-01
ENSMUSG00000030695	Aldoa	0.485981369	3.02E-02	3.27E-01	0.392386505	2.98E-02	3.05E-01
ENSMUSG00000034248	Slc25a37	0.627727226	3.04E-02	3.29E-01	0.448991839	2.98E-02	3.05E-01
ENSMUSG00000021702	Thbs4	-0.824037196	3.04E-02	3.29E-01	-0.488634465	2.98E-02	3.04E-01
ENSMUSG00000040724	Kcna2	-0.892415324	3.04E-02	3.29E-01	-0.494351088	2.98E-02	3.05E-01
ENSMUSG00000083899	Gm12346	0.459184674	3.05E-02	3.29E-01	0.37831553	3.01E-02	3.07E-01
ENSMUSG00000031872	Bean1	-0.837852799	3.05E-02	3.29E-01	-0.48970869	2.99E-02	3.05E-01
ENSMUSG00000103515	9330133O14Rik	-0.562528229	3.05E-02	3.29E-01	-0.425889678	3.01E-02	3.06E-01
ENSMUSG00000048387	Osr1	-0.74684719	3.06E-02	3.30E-01	-0.477501706	2.99E-02	3.05E-01
ENSMUSG00000040435	Ppp1r15a	-0.536898201	3.06E-02	3.30E-01	-0.415374904	3.02E-02	3.07E-01
ENSMUSG00000050830	Vwc2	-1.409153076	3.06E-02	3.30E-01	-0.466432421	3.18E-02	3.16E-01
ENSMUSG00000024151	Msh2	0.463321752	3.07E-02	3.30E-01	0.380356744	3.03E-02	3.08E-01
ENSMUSG00000038400	Pmepa1	-0.478335821	3.07E-02	3.31E-01	-0.388075577	3.03E-02	3.08E-01
ENSMUSG00000070282	3000002C10Rik	-1.283505406	3.07E-02	3.31E-01	-0.479899586	3.11E-02	3.12E-01
ENSMUSG00000072568	Fam84b	0.572469294	3.09E-02	3.32E-01	0.429243821	3.05E-02	3.09E-01
ENSMUSG00000050244	Heatr1	0.521660347	3.09E-02	3.32E-01	0.408451583	3.05E-02	3.09E-01
ENSMUSG00000001062	Vps9d1	-0.547371456	3.10E-02	3.33E-01	-0.419326715	3.05E-02	3.09E-01
ENSMUSG00000029265	Dr1	0.556547853	3.10E-02	3.33E-01	0.422998777	3.06E-02	3.09E-01
ENSMUSG00000016763	Scube1	-0.583842739	3.11E-02	3.33E-01	-0.433305836	3.05E-02	3.09E-01
ENSMUSG00000025453	Nnt	0.553641023	3.11E-02	3.33E-01	0.421712972	3.07E-02	3.10E-01
ENSMUSG00000042675	Ypel3	-0.604645471	3.11E-02	3.33E-01	-0.440391472	3.06E-02	3.10E-01
ENSMUSG00000025034	Trim8	-0.514800074	3.12E-02	3.34E-01	-0.405095433	3.08E-02	3.11E-01
ENSMUSG00000055027	Smyd1	-0.489098189	3.13E-02	3.34E-01	-0.392880522	3.09E-02	3.11E-01
ENSMUSG00000024740	Ddb1	0.433449484	3.13E-02	3.34E-01	0.363475595	3.10E-02	3.12E-01
ENSMUSG00000072082	Ccnf	0.44561612	3.13E-02	3.34E-01	0.370273461	3.10E-02	3.12E-01
ENSMUSG00000003660	Snrnp200	0.54112607	3.16E-02	3.36E-01	0.416122227	3.11E-02	3.12E-01
ENSMUSG00000028179	Cth	0.580671044	3.17E-02	3.36E-01	0.431240336	3.12E-02	3.13E-01
ENSMUSG00000025946	Pth2r	3.658136409	3.18E-02	3.37E-01	0.226195033	7.88E-02	5.10E-01
ENSMUSG00000029190	D5Ertd579e	-0.51205768	3.18E-02	3.38E-01	-0.403214491	3.14E-02	3.14E-01
ENSMUSG00000038020	Rapgefl1	-0.645267959	3.19E-02	3.38E-01	-0.451589338	3.14E-02	3.14E-01
ENSMUSG00000046798	Cldn12	0.527153676	3.19E-02	3.38E-01	0.409807791	3.15E-02	3.14E-01
ENSMUSG00000078566	Bnip3	0.572854814	3.19E-02	3.38E-01	0.428100729	3.15E-02	3.14E-01
ENSMUSG00000032024	Clmp	-0.539285859	3.20E-02	3.39E-01	-0.414870564	3.15E-02	3.15E-01
ENSMUSG00000028139	Riiad1	-1.531764622	3.20E-02	3.39E-01	-0.446400242	3.40E-02	3.29E-01
ENSMUSG00000055494	Gm14168	-1.592556279	3.21E-02	3.39E-01	-0.438590303	3.46E-02	3.33E-01
ENSMUSG00000106617	RP23-286M3.5	-1.740749046	3.21E-02	3.40E-01	-0.419163348	3.61E-02	3.40E-01
ENSMUSG00000067274	Rplp0	0.49212789	3.22E-02	3.40E-01	0.393584909	3.18E-02	3.16E-01
ENSMUSG00000037851	Iars	0.512511316	3.22E-02	3.40E-01	0.403033913	3.18E-02	3.17E-01
ENSMUSG00000039713	Plekhg5	-0.56021882	3.22E-02	3.40E-01	-0.422915001	3.18E-02	3.17E-01
ENSMUSG00000028104	Polr3gl	-0.558908002	3.23E-02	3.41E-01	-0.422330535	3.18E-02	3.17E-01
ENSMUSG00000037126	Psd	-0.743260578	3.23E-02	3.41E-01	-0.47329411	3.16E-02	3.15E-01
ENSMUSG00000089889	0610040B10Rik	-1.027256213	3.24E-02	3.41E-01	-0.490774837	3.20E-02	3.18E-01
ENSMUSG00000051048	P4ha3	-0.693629655	3.24E-02	3.41E-01	-0.463166397	3.17E-02	3.16E-01
ENSMUSG00000032607	Amt	0.560654072	3.24E-02	3.41E-01	0.422819032	3.20E-02	3.18E-01
ENSMUSG00000016262	Sertad4	-0.535051763	3.25E-02	3.42E-01	-0.412528429	3.21E-02	3.18E-01
ENSMUSG00000041674	BC006965	-0.991803244	3.25E-02	3.42E-01	-0.491134193	3.20E-02	3.18E-01
ENSMUSG00000041959	S100a10	-0.591573248	3.26E-02	3.42E-01	-0.434000535	3.20E-02	3.18E-01
ENSMUSG00000051527	Usp29	-0.565541823	3.26E-02	3.43E-01	-0.424452093	3.22E-02	3.19E-01
ENSMUSG00000052415	Tchh	-1.029047246	3.27E-02	3.43E-01	-0.489896385	3.23E-02	3.20E-01
ENSMUSG00000027070	Lrp2	0.705426532	3.27E-02	3.43E-01	0.465002895	3.21E-02	3.19E-01
ENSMUSG00000001349	Cnn1	1.054989336	3.27E-02	3.43E-01	0.489206854	3.23E-02	3.20E-01
ENSMUSG00000020277	Pfkl	0.485326353	3.27E-02	3.43E-01	0.38977973	3.23E-02	3.20E-01
ENSMUSG00000074635	3110070M22Rik	-2.299729062	3.29E-02	3.44E-01	-0.344357822	4.52E-02	3.85E-01
ENSMUSG00000054237	Fra10ac1	-0.581126114	3.29E-02	3.44E-01	-0.429763395	3.25E-02	3.21E-01
ENSMUSG00000006378	Gcat	0.484065727	3.29E-02	3.44E-01	0.388965615	3.26E-02	3.21E-01
ENSMUSG00000028849	Map7d1	-0.461128232	3.30E-02	3.45E-01	-0.377302014	3.27E-02	3.22E-01
ENSMUSG00000087333	Gm13652	-0.94478146	3.31E-02	3.45E-01	-0.489034088	3.26E-02	3.21E-01
ENSMUSG00000061046	Haghl	-0.571522748	3.31E-02	3.46E-01	-0.426115998	3.26E-02	3.22E-01
ENSMUSG00000035011	Zbtb7a	-0.59184123	3.32E-02	3.46E-01	-0.433230934	3.27E-02	3.22E-01
ENSMUSG00000089788	Gm16586	-0.684713207	3.33E-02	3.47E-01	-0.459216286	3.28E-02	3.22E-01
ENSMUSG00000024529	Lox	-0.753674182	3.35E-02	3.48E-01	-0.472718568	3.27E-02	3.22E-01
ENSMUSG00000091243	Vgll3	-0.643366625	3.35E-02	3.48E-01	-0.448624418	3.29E-02	3.23E-01
ENSMUSG00000079157	Fam155a	-0.597374757	3.37E-02	3.49E-01	-0.434345947	3.32E-02	3.25E-01
ENSMUSG00000039661	Dusp26	-0.750380039	3.37E-02	3.49E-01	-0.471706034	3.30E-02	3.23E-01
ENSMUSG00000022462	Slc38a2	0.555326716	3.38E-02	3.50E-01	0.419260404	3.33E-02	3.25E-01
ENSMUSG00000051557	Pusl1	-0.607926123	3.38E-02	3.50E-01	-0.437540937	3.34E-02	3.26E-01
ENSMUSG00000074001	Klhl40	-0.687876638	3.40E-02	3.51E-01	-0.458946082	3.34E-02	3.26E-01
ENSMUSG00000097343	9030407P20Rik	-0.798504024	3.40E-02	3.51E-01	-0.477456111	3.34E-02	3.26E-01
ENSMUSG00000040415	Dtx3	-0.541770413	3.40E-02	3.51E-01	-0.413667995	3.35E-02	3.26E-01
ENSMUSG00000058756	Thra	-0.564124053	3.40E-02	3.51E-01	-0.422374579	3.35E-02	3.26E-01
ENSMUSG00000097131	D230017M19Rik	-0.937494509	3.40E-02	3.51E-01	-0.486392963	3.35E-02	3.26E-01
ENSMUSG00000021270	Hsp90aa1	0.442724609	3.40E-02	3.51E-01	0.366745793	3.37E-02	3.27E-01
ENSMUSG00000063646	Jakmip1	-0.910334316	3.42E-02	3.52E-01	-0.485620233	3.35E-02	3.26E-01
ENSMUSG00000036853	Mcoln3	0.664730207	3.42E-02	3.53E-01	0.45303486	3.37E-02	3.27E-01
ENSMUSG00000091697	Eif3s6-ps2	0.489526678	3.43E-02	3.53E-01	0.390428554	3.39E-02	3.29E-01
ENSMUSG00000042784	Muc1	-1.511062414	3.43E-02	3.53E-01	-0.440855576	3.64E-02	3.42E-01
ENSMUSG00000053693	Mast1	-0.594336261	3.43E-02	3.53E-01	-0.432616017	3.38E-02	3.28E-01
ENSMUSG00000023391	Dlx2	0.809684358	3.45E-02	3.54E-01	0.477602631	3.39E-02	3.29E-01
ENSMUSG00000048915	Efna5	-0.499988232	3.45E-02	3.54E-01	-0.39509843	3.41E-02	3.30E-01
ENSMUSG00000041229	Phf8	0.540101457	3.46E-02	3.55E-01	0.412363264	3.41E-02	3.30E-01
ENSMUSG00000018822	Sfrp5	-1.019632721	3.46E-02	3.55E-01	-0.4848533	3.41E-02	3.30E-01
ENSMUSG00000032012	Pvrl1	-0.460072058	3.48E-02	3.56E-01	-0.375399319	3.44E-02	3.32E-01
ENSMUSG00000035545	Leng8	-0.489528701	3.48E-02	3.56E-01	-0.389922524	3.44E-02	3.32E-01
ENSMUSG00000031788	Kifc3	-0.569420053	3.48E-02	3.56E-01	-0.423213916	3.44E-02	3.32E-01
ENSMUSG00000051627	Hist1h1e	1.499375541	3.50E-02	3.58E-01	0.439724442	3.68E-02	3.45E-01
ENSMUSG00000032575	Manf	0.469852779	3.51E-02	3.58E-01	0.380150442	3.47E-02	3.34E-01
ENSMUSG00000037907	Ankrd13b	-0.524074932	3.52E-02	3.58E-01	-0.405121768	3.47E-02	3.34E-01
ENSMUSG00000025203	Scd2	0.456829349	3.52E-02	3.58E-01	0.37343223	3.48E-02	3.34E-01
ENSMUSG00000040675	Mthfd1l	0.476651804	3.53E-02	3.59E-01	0.383331587	3.49E-02	3.35E-01
ENSMUSG00000030226	Lmo3	-0.579809895	3.54E-02	3.59E-01	-0.426166218	3.49E-02	3.35E-01
ENSMUSG00000032855	Pkd1	-0.659479234	3.54E-02	3.59E-01	-0.450080996	3.47E-02	3.34E-01
ENSMUSG00000035649	Zcchc7	-0.546065295	3.54E-02	3.59E-01	-0.413729697	3.50E-02	3.35E-01
ENSMUSG00000061462	Obscn	-0.764302917	3.54E-02	3.60E-01	-0.470170539	3.48E-02	3.34E-01
ENSMUSG00000068394	Cep152	-0.661013468	3.55E-02	3.60E-01	-0.450106995	3.49E-02	3.35E-01
ENSMUSG00000032113	Chek1	0.571528085	3.55E-02	3.60E-01	0.423280925	3.50E-02	3.35E-01
ENSMUSG00000025665	Rps6ka6	0.564485864	3.55E-02	3.60E-01	0.420676959	3.50E-02	3.35E-01
ENSMUSG00000052565	Hist1h1d	1.702610258	3.56E-02	3.60E-01	0.411054135	3.93E-02	3.57E-01
ENSMUSG00000070532	1700084C01Rik	-1.391068918	3.56E-02	3.60E-01	-0.450997978	3.69E-02	3.45E-01
ENSMUSG00000049565	Aknad1	-2.05903088	3.56E-02	3.60E-01	-0.366561379	4.42E-02	3.80E-01
ENSMUSG00000044468	Fam46c	0.977938075	3.57E-02	3.61E-01	0.483146612	3.49E-02	3.35E-01
ENSMUSG00000086496	Gm14204	-0.676061652	3.57E-02	3.61E-01	-0.453441668	3.51E-02	3.35E-01
ENSMUSG00000003974	Grm3	-0.762857449	3.58E-02	3.61E-01	-0.469118431	3.52E-02	3.36E-01
ENSMUSG00000037805	Rpl10a	-0.859669895	3.58E-02	3.61E-01	-0.478876036	3.52E-02	3.36E-01
ENSMUSG00000049932	H2afx	0.495724531	3.58E-02	3.61E-01	0.392013412	3.54E-02	3.37E-01
ENSMUSG00000036196	Slc26a8	-4.093959132	3.58E-02	3.61E-01	-0.210624153	8.75E-02	NA
ENSMUSG00000025922	Gm5045	0.623419603	3.58E-02	3.61E-01	0.439612149	3.53E-02	3.36E-01
ENSMUSG00000078671	Chd2	-0.565279669	3.59E-02	3.62E-01	-0.420548638	3.54E-02	3.37E-01
ENSMUSG00000060419	Rps16-ps2	0.446997002	3.61E-02	3.63E-01	0.367582341	3.58E-02	3.39E-01
ENSMUSG00000057841	Rpl32	0.477366945	3.61E-02	3.63E-01	0.383024474	3.57E-02	3.39E-01
ENSMUSG00000035403	Crb2	0.580514325	3.61E-02	3.63E-01	0.425598483	3.56E-02	3.38E-01
ENSMUSG00000062694	Cav3	-0.880430174	3.62E-02	3.64E-01	-0.479139745	3.56E-02	3.38E-01
ENSMUSG00000026589	Sec16b	-0.837976443	3.64E-02	3.65E-01	-0.476197531	3.57E-02	3.39E-01
ENSMUSG00000028717	Tal1	0.545880715	3.64E-02	3.65E-01	0.412642097	3.59E-02	3.40E-01
ENSMUSG00000105879	RP24-291E8.2	0.509765349	3.64E-02	3.65E-01	0.39777587	3.59E-02	3.40E-01
ENSMUSG00000072640	Lyrm9	-0.550000395	3.64E-02	3.65E-01	-0.41416113	3.60E-02	3.40E-01
ENSMUSG00000023067	Cdkn1a	-0.506387255	3.64E-02	3.65E-01	-0.396209081	3.60E-02	3.40E-01
ENSMUSG00000046321	Hs3st2	-1.070252597	3.65E-02	3.65E-01	-0.477447309	3.62E-02	3.41E-01
ENSMUSG00000027184	Caprin1	0.490008397	3.65E-02	3.65E-01	0.388753968	3.61E-02	3.40E-01
ENSMUSG00000035246	Pcyt1b	-0.472435113	3.66E-02	3.66E-01	-0.380242693	3.62E-02	3.41E-01
ENSMUSG00000104802	RP23-59B8.2	0.910693889	3.68E-02	3.67E-01	0.478840312	3.63E-02	3.41E-01
ENSMUSG00000033184	Tmed7	0.616222451	3.68E-02	3.67E-01	0.436232403	3.62E-02	3.41E-01
ENSMUSG00000100441	Gm7266	0.463960095	3.68E-02	3.67E-01	0.375832283	3.64E-02	3.42E-01
ENSMUSG00000028031	Dkk2	-0.600121382	3.69E-02	3.68E-01	-0.431173206	3.63E-02	3.42E-01
ENSMUSG00000037962	Fam101a	-0.588321749	3.69E-02	3.68E-01	-0.427183603	3.64E-02	3.42E-01
ENSMUSG00000078588	Ccdc24	-0.715959945	3.70E-02	3.68E-01	-0.4593529	3.64E-02	3.42E-01
ENSMUSG00000027671	Actl6a	0.429092029	3.72E-02	3.69E-01	0.357137277	3.69E-02	3.45E-01
ENSMUSG00000026904	Slc4a10	-2.077972635	3.72E-02	3.70E-01	-0.359473933	4.64E-02	3.90E-01
ENSMUSG00000006476	Nsmf	-0.552024784	3.73E-02	3.70E-01	-0.414069792	3.68E-02	3.44E-01
ENSMUSG00000097316	Gm10516	-1.012022464	3.73E-02	3.70E-01	-0.47716942	3.70E-02	3.45E-01
ENSMUSG00000026815	Gfi1b	1.556515629	3.74E-02	3.70E-01	0.424514006	3.99E-02	3.60E-01
ENSMUSG00000024095	Hnrnpll	0.447374269	3.74E-02	3.70E-01	0.366872258	3.71E-02	3.46E-01
ENSMUSG00000084133	Gm12856	0.648031623	3.74E-02	3.70E-01	0.443919401	3.69E-02	3.45E-01
ENSMUSG00000010797	Wnt2	-0.681638959	3.75E-02	3.71E-01	-0.451629259	3.69E-02	3.45E-01
ENSMUSG00000040867	Begain	-0.638506568	3.75E-02	3.71E-01	-0.441322095	3.69E-02	3.45E-01
ENSMUSG00000034587	8430429K09Rik	-0.667769427	3.76E-02	3.71E-01	-0.44840406	3.70E-02	3.45E-01
ENSMUSG00000097929	Tunar	-0.928011847	3.76E-02	3.72E-01	-0.477105348	3.71E-02	3.46E-01
ENSMUSG00000038331	Satb2	-0.788708541	3.77E-02	3.72E-01	-0.468623425	3.71E-02	3.46E-01
ENSMUSG00000054034	Tceal5	-0.672699835	3.77E-02	3.72E-01	-0.449349619	3.71E-02	3.46E-01
ENSMUSG00000031207	Msn	0.51590664	3.78E-02	3.72E-01	0.39913961	3.73E-02	3.47E-01
ENSMUSG00000037720	Tmem33	0.508394739	3.78E-02	3.72E-01	0.395844486	3.74E-02	3.47E-01
ENSMUSG00000027079	Clp1	0.464264022	3.79E-02	3.73E-01	0.375127362	3.76E-02	3.48E-01
ENSMUSG00000038526	Car14	0.583094369	3.80E-02	3.73E-01	0.424252435	3.74E-02	3.47E-01
ENSMUSG00000062115	Rai1	-0.492477987	3.80E-02	3.73E-01	-0.38861493	3.75E-02	3.48E-01
ENSMUSG00000036151	Tm6sf2	-3.019187069	3.80E-02	3.73E-01	-0.266302409	6.59E-02	4.68E-01
ENSMUSG00000027555	Car13	0.636655835	3.80E-02	3.73E-01	0.440030025	3.75E-02	3.48E-01
ENSMUSG00000001248	Gramd1a	-0.514385696	3.80E-02	3.73E-01	-0.398207453	3.76E-02	3.48E-01
ENSMUSG00000036931	Nfkbid	-1.941059574	3.81E-02	3.73E-01	-0.37287	4.54E-02	3.86E-01
ENSMUSG00000058809	Hspd1-ps3	0.430157943	3.81E-02	3.74E-01	0.357176244	3.77E-02	3.49E-01
ENSMUSG00000020897	Aurkb	0.43590505	3.82E-02	3.74E-01	0.360219498	3.79E-02	3.49E-01
ENSMUSG00000026630	Batf3	-0.92791569	3.82E-02	3.74E-01	-0.475571799	3.78E-02	3.49E-01
ENSMUSG00000048489	8430408G22Rik	0.657007158	3.83E-02	3.74E-01	0.444813236	3.77E-02	3.49E-01
ENSMUSG00000006215	Zbtb17	-0.470556884	3.83E-02	3.75E-01	-0.377959342	3.79E-02	3.50E-01
ENSMUSG00000032968	Inha	-0.772458161	3.83E-02	3.75E-01	-0.465481032	3.77E-02	3.49E-01
ENSMUSG00000034488	Edil3	0.623161535	3.86E-02	3.76E-01	0.435822707	3.79E-02	3.50E-01
ENSMUSG00000062627	Mysm1	-0.719454401	3.86E-02	3.76E-01	-0.457478541	3.78E-02	3.49E-01
ENSMUSG00000102550	Gm8276	0.529321379	3.86E-02	3.76E-01	0.403860182	3.81E-02	3.50E-01
ENSMUSG00000022680	Pdxdc1	-0.519806805	3.87E-02	3.77E-01	-0.399892471	3.82E-02	3.51E-01
ENSMUSG00000036427	Gpi1	0.43487986	3.87E-02	3.77E-01	0.359342621	3.84E-02	3.52E-01
ENSMUSG00000098850	Gm27390	-4.030642834	3.88E-02	3.78E-01	-0.207678099	9.09E-02	NA
ENSMUSG00000026504	Sdccag8	-0.551108354	3.89E-02	3.78E-01	-0.411890348	3.84E-02	3.52E-01
ENSMUSG00000086712	AI427809	-2.359911454	3.89E-02	3.78E-01	-0.32327232	5.31E-02	4.19E-01
ENSMUSG00000042367	Gjb3	1.305729223	3.90E-02	3.79E-01	0.449910715	3.98E-02	3.59E-01
ENSMUSG00000006191	Cdkal1	-0.536595551	3.91E-02	3.79E-01	-0.406183891	3.86E-02	3.53E-01
ENSMUSG00000044312	Neurog3	0.755186902	3.91E-02	3.79E-01	0.461927996	3.84E-02	3.52E-01
ENSMUSG00000028943	Espn	1.912320032	3.94E-02	3.81E-01	0.369696	4.68E-02	3.91E-01
ENSMUSG00000063446	Lppr1	0.51262617	3.94E-02	3.81E-01	0.39617878	3.90E-02	3.55E-01
ENSMUSG00000031444	F10	1.676116113	3.94E-02	3.81E-01	0.402545475	4.32E-02	3.76E-01
ENSMUSG00000017756	Slc12a7	0.491428355	3.94E-02	3.81E-01	0.38690528	3.90E-02	3.55E-01
ENSMUSG00000097048	1600020E01Rik	-0.789771905	3.96E-02	3.82E-01	-0.465074326	3.89E-02	3.55E-01
ENSMUSG00000042590	Ipo11	0.46696378	3.98E-02	3.83E-01	0.375090472	3.94E-02	3.57E-01
ENSMUSG00000079017	Ifi27l2a	-2.713395065	3.98E-02	3.83E-01	-0.286816702	6.15E-02	4.51E-01
ENSMUSG00000079056	Kcnip3	-0.807112729	3.98E-02	3.84E-01	-0.466138944	3.93E-02	3.57E-01
ENSMUSG00000029814	Igf2bp3	0.479546249	4.00E-02	3.84E-01	0.380989376	3.95E-02	3.58E-01
ENSMUSG00000067242	Lgi1	-0.907063635	4.00E-02	3.84E-01	-0.471048121	3.95E-02	3.58E-01
ENSMUSG00000085666	Gm9855	-0.488614802	4.01E-02	3.84E-01	-0.385047424	3.97E-02	3.59E-01
ENSMUSG00000020572	Nampt	0.443245266	4.01E-02	3.85E-01	0.362851589	3.98E-02	3.59E-01
ENSMUSG00000056673	Kdm5d	14.05481727	4.01E-02	3.85E-01	0.039162569	4.57E-01	9.21E-01
ENSMUSG00000095123	Gm21781	-1.204351472	4.02E-02	3.85E-01	-0.456996211	4.05E-02	3.63E-01
ENSMUSG00000044254	Pcsk9	1.020314332	4.02E-02	3.85E-01	0.469541408	3.98E-02	3.60E-01
ENSMUSG00000032333	Stoml1	-0.551685928	4.03E-02	3.85E-01	-0.410712225	3.98E-02	3.59E-01
ENSMUSG00000073542	Cep76	0.482493552	4.03E-02	3.86E-01	0.382029141	3.99E-02	3.60E-01
ENSMUSG00000048538	Gm9826	-9.923057623	4.03E-02	3.86E-01	-0.066869504	3.27E-01	8.60E-01
ENSMUSG00000040025	Ythdf2	0.429080797	4.04E-02	3.86E-01	0.355174451	4.00E-02	3.60E-01
ENSMUSG00000031997	Trpc6	0.907822876	4.04E-02	3.86E-01	0.470171517	3.99E-02	3.60E-01
ENSMUSG00000007872	Id3	0.427296845	4.06E-02	3.87E-01	0.354061515	4.02E-02	3.62E-01
ENSMUSG00000055945	Prr18	-0.869458142	4.06E-02	3.87E-01	-0.468709839	4.00E-02	3.60E-01
ENSMUSG00000069808	Fam57a	0.456376925	4.07E-02	3.88E-01	0.369188474	4.03E-02	3.62E-01
ENSMUSG00000040811	Eml2	-0.588401386	4.10E-02	3.89E-01	-0.422371522	4.04E-02	3.62E-01
ENSMUSG00000051427	Ccdc157	-0.52756335	4.10E-02	3.89E-01	-0.40074979	4.06E-02	3.63E-01
ENSMUSG00000027654	Fam83d	0.463043253	4.11E-02	3.90E-01	0.372228531	4.07E-02	3.64E-01
ENSMUSG00000033852	Gm28042	-1.772976995	4.11E-02	3.90E-01	-0.384963714	4.67E-02	3.91E-01
ENSMUSG00000042766	Trim46	-0.679886306	4.11E-02	3.90E-01	-0.445839611	4.04E-02	3.62E-01
ENSMUSG00000021892	Sh3bp5	-0.435711129	4.14E-02	3.92E-01	-0.358106482	4.10E-02	3.66E-01
ENSMUSG00000024608	Rps14	0.513289609	4.14E-02	3.92E-01	0.394674597	4.09E-02	3.65E-01
ENSMUSG00000025743	Sdc3	-0.418475964	4.15E-02	3.92E-01	-0.348698638	4.11E-02	3.66E-01
ENSMUSG00000044912	Syt16	-0.578904618	4.15E-02	3.92E-01	-0.418668006	4.10E-02	3.66E-01
ENSMUSG00000071847	Apcdd1	-0.476936136	4.17E-02	3.93E-01	-0.378409795	4.13E-02	3.67E-01
ENSMUSG00000006333	Rps9	0.433729516	4.18E-02	3.94E-01	0.356813969	4.14E-02	3.68E-01
ENSMUSG00000088246	Gm25911	1.512831544	4.20E-02	3.95E-01	0.41563426	4.45E-02	3.82E-01
ENSMUSG00000028364	Tnc	-0.659205137	4.21E-02	3.95E-01	-0.440078978	4.13E-02	3.68E-01
ENSMUSG00000029169	Dhx15	0.444562775	4.21E-02	3.95E-01	0.362235714	4.18E-02	3.69E-01
ENSMUSG00000101298	Gm28308	-2.217218157	4.22E-02	3.96E-01	-0.329033798	5.48E-02	4.26E-01
ENSMUSG00000031965	Tbx20	2.300600714	4.22E-02	3.96E-01	0.316373045	5.69E-02	4.34E-01
ENSMUSG00000003378	Grik5	-0.447718713	4.24E-02	3.96E-01	-0.363702117	4.20E-02	3.70E-01
ENSMUSG00000032902	Slc16a1	0.475321896	4.24E-02	3.96E-01	0.377096062	4.20E-02	3.70E-01
ENSMUSG00000067161	Gm5560	0.452838739	4.25E-02	3.97E-01	0.366200008	4.21E-02	3.70E-01
ENSMUSG00000021944	Gata4	2.745887554	4.25E-02	3.97E-01	0.272172214	6.73E-02	4.74E-01
ENSMUSG00000020114	Cand1	0.465254627	4.26E-02	3.97E-01	0.372225436	4.22E-02	3.71E-01
ENSMUSG00000059839	Zfp874b	-0.721438571	4.26E-02	3.97E-01	-0.450705769	4.20E-02	3.70E-01
ENSMUSG00000070814	6330408A02Rik	-0.487943194	4.27E-02	3.97E-01	-0.382640971	4.22E-02	3.71E-01
ENSMUSG00000036686	Cc2d1a	-0.489403219	4.27E-02	3.97E-01	-0.383295459	4.22E-02	3.71E-01
ENSMUSG00000041642	Kif21b	-0.447358607	4.27E-02	3.97E-01	-0.363311625	4.23E-02	3.71E-01
ENSMUSG00000033720	Sfxn5	-0.5898831	4.27E-02	3.98E-01	-0.420688576	4.22E-02	3.71E-01
ENSMUSG00000063320	1190007I07Rik	0.887074747	4.27E-02	3.98E-01	0.464745485	4.22E-02	3.71E-01
ENSMUSG00000031907	Zfp90	-0.463441597	4.28E-02	3.98E-01	-0.371139663	4.24E-02	3.72E-01
ENSMUSG00000050910	Cdr2l	-0.47216427	4.30E-02	3.99E-01	-0.375177582	4.26E-02	3.73E-01
ENSMUSG00000021338	Lrrc16a	-0.565393133	4.31E-02	3.99E-01	-0.412526795	4.25E-02	3.72E-01
ENSMUSG00000035557	Krt17	-0.867293783	4.33E-02	4.00E-01	-0.463058629	4.26E-02	3.73E-01
ENSMUSG00000097835	Gm26910	-1.960965538	4.33E-02	4.00E-01	-0.355378464	5.19E-02	4.13E-01
ENSMUSG00000027270	Lamp5	-0.65588997	4.33E-02	4.00E-01	-0.437579634	4.26E-02	3.72E-01
ENSMUSG00000033705	Stard9	-0.914514061	4.33E-02	4.00E-01	-0.464569005	4.25E-02	3.72E-01
ENSMUSG00000037315	Jade3	0.574470548	4.33E-02	4.00E-01	0.415294513	4.27E-02	3.73E-01
ENSMUSG00000004558	Ndrg2	-0.592227158	4.34E-02	4.01E-01	-0.420657285	4.29E-02	3.74E-01
ENSMUSG00000024742	Fen1	0.426778354	4.35E-02	4.02E-01	0.352048241	4.31E-02	3.75E-01
ENSMUSG00000028468	Rgp1	-0.426511839	4.35E-02	4.02E-01	-0.3518897	4.32E-02	3.75E-01
ENSMUSG00000061013	Mkx	-0.58101791	4.35E-02	4.02E-01	-0.416998883	4.30E-02	3.75E-01
ENSMUSG00000068854	Hist2h2be	-0.66245511	4.35E-02	4.02E-01	-0.438564227	4.29E-02	3.74E-01
ENSMUSG00000012520	Phox2b	1.041077205	4.36E-02	4.02E-01	0.460185679	4.33E-02	3.76E-01
ENSMUSG00000030054	Gp9	1.040138351	4.36E-02	4.02E-01	0.460074106	4.33E-02	3.76E-01
ENSMUSG00000034994	Eef2	0.406249695	4.37E-02	4.02E-01	0.340617302	4.33E-02	3.76E-01
ENSMUSG00000083327	Vcp-rs	0.404408718	4.40E-02	4.04E-01	0.339391147	4.37E-02	3.78E-01
ENSMUSG00000086370	Ftx	-0.811687256	4.41E-02	4.05E-01	-0.458347769	4.35E-02	3.77E-01
ENSMUSG00000026229	Psmd1	0.414405277	4.41E-02	4.05E-01	0.344940494	4.38E-02	3.78E-01
ENSMUSG00000028653	Trit1	-0.549542005	4.42E-02	4.05E-01	-0.405850033	4.37E-02	3.78E-01
ENSMUSG00000042699	Dhx9	0.528350472	4.43E-02	4.06E-01	0.398086423	4.37E-02	3.78E-01
ENSMUSG00000029120	Ppp2r2c	-0.59084731	4.43E-02	4.06E-01	-0.41930833	4.37E-02	3.78E-01
ENSMUSG00000020733	Slc9a3r1	0.52323965	4.43E-02	4.06E-01	0.396004358	4.38E-02	3.79E-01
ENSMUSG00000030929	Eri2	0.58650473	4.44E-02	4.06E-01	0.417844823	4.38E-02	3.78E-01
ENSMUSG00000032501	Trib1	0.438144665	4.44E-02	4.06E-01	0.357469404	4.40E-02	3.80E-01
ENSMUSG00000049555	Tmie	-1.546077584	4.44E-02	4.06E-01	-0.40406156	4.77E-02	3.96E-01
ENSMUSG00000030075	Cntn3	-0.788483002	4.45E-02	4.07E-01	-0.455887841	4.38E-02	3.78E-01
ENSMUSG00000035873	Pawr	0.579308455	4.46E-02	4.07E-01	0.415337192	4.41E-02	3.80E-01
ENSMUSG00000025532	Crcp	-0.517927674	4.48E-02	4.08E-01	-0.39354578	4.43E-02	3.81E-01
ENSMUSG00000015968	Cacna1d	-0.905754296	4.48E-02	4.09E-01	-0.460885521	4.41E-02	3.80E-01
ENSMUSG00000033355	Rtp4	-1.386065166	4.48E-02	4.09E-01	-0.423474156	4.67E-02	3.91E-01
ENSMUSG00000022780	Mfi2	-1.2734144	4.51E-02	4.10E-01	-0.436174141	4.60E-02	3.89E-01
ENSMUSG00000036777	Anln	0.568972711	4.52E-02	4.11E-01	0.411485739	4.46E-02	3.82E-01
ENSMUSG00000103966	Gm37120	-1.460287589	4.53E-02	4.11E-01	-0.413063058	4.78E-02	3.96E-01
ENSMUSG00000040631	Dok4	-0.477061299	4.53E-02	4.11E-01	-0.375738886	4.49E-02	3.83E-01
ENSMUSG00000022416	Cacna1i	-1.336525879	4.53E-02	4.11E-01	-0.428060636	4.69E-02	3.92E-01
ENSMUSG00000033981	Gria2	-0.56715251	4.54E-02	4.11E-01	-0.410634882	4.48E-02	3.83E-01
ENSMUSG00000028800	Hdac1	0.681845338	4.54E-02	4.12E-01	0.43989092	4.47E-02	3.83E-01
ENSMUSG00000079428	Tceal7	-0.777845322	4.54E-02	4.12E-01	-0.452963438	4.48E-02	3.83E-01
ENSMUSG00000053769	Lysmd1	-1.100970094	4.56E-02	4.12E-01	-0.451193543	4.57E-02	3.87E-01
ENSMUSG00000019916	P4ha1	0.46950223	4.56E-02	4.13E-01	0.372035459	4.52E-02	3.85E-01
ENSMUSG00000028111	Ctsk	-0.543475835	4.57E-02	4.13E-01	-0.402217245	4.52E-02	3.85E-01
ENSMUSG00000038990	Cables2	-0.446677944	4.60E-02	4.14E-01	-0.360760874	4.57E-02	3.87E-01
ENSMUSG00000048904	Neurog1	0.647606534	4.61E-02	4.14E-01	0.431900146	4.54E-02	3.86E-01
ENSMUSG00000059430	Actg2	0.800590159	4.62E-02	4.15E-01	0.453756423	4.55E-02	3.87E-01
ENSMUSG00000100153	Gm5601	0.415791105	4.62E-02	4.15E-01	0.344550352	4.59E-02	3.88E-01
ENSMUSG00000097638	Carlr	-1.315028009	4.63E-02	4.15E-01	-0.428131547	4.76E-02	3.95E-01
ENSMUSG00000033615	Cplx1	-0.66833234	4.63E-02	4.16E-01	-0.435957981	4.56E-02	3.87E-01
ENSMUSG00000031162	Gata1	1.091312225	4.63E-02	4.16E-01	0.450073769	4.63E-02	3.90E-01
ENSMUSG00000024665	Fads2	0.417236901	4.63E-02	4.16E-01	0.345282821	4.60E-02	3.89E-01
ENSMUSG00000086266	Igf2os	-0.477431291	4.64E-02	4.16E-01	-0.375058149	4.60E-02	3.89E-01
ENSMUSG00000028469	Npr2	-0.45187815	4.65E-02	4.16E-01	-0.363073986	4.60E-02	3.89E-01
ENSMUSG00000031333	Abcb7	0.556562226	4.65E-02	4.16E-01	0.406032357	4.59E-02	3.88E-01
ENSMUSG00000063856	Gpx1	0.482116541	4.66E-02	4.17E-01	0.377035537	4.62E-02	3.89E-01
ENSMUSG00000028016	Ints12	0.462634764	4.67E-02	4.17E-01	0.368071486	4.63E-02	3.90E-01
ENSMUSG00000037509	Arhgef4	-0.498355028	4.67E-02	4.17E-01	-0.383893541	4.63E-02	3.90E-01
ENSMUSG00000022935	Grik1	-0.815071974	4.67E-02	4.17E-01	-0.45367875	4.61E-02	3.89E-01
ENSMUSG00000032652	Crebl2	-0.86911493	4.68E-02	4.17E-01	-0.455843136	4.62E-02	3.90E-01
ENSMUSG00000094114	Gm21967	-1.7643421	4.68E-02	4.17E-01	-0.367671603	5.33E-02	4.19E-01
ENSMUSG00000063696	Gm8730	0.497312411	4.68E-02	4.17E-01	0.38346866	4.63E-02	3.90E-01
ENSMUSG00000025428	Atp5a1	0.406418537	4.69E-02	4.18E-01	0.339032931	4.66E-02	3.91E-01
ENSMUSG00000037523	Mavs	0.4728181	4.69E-02	4.18E-01	0.372610046	4.65E-02	3.91E-01
ENSMUSG00000032525	Nktr	-0.584057182	4.70E-02	4.18E-01	-0.414253632	4.64E-02	3.90E-01
ENSMUSG00000094530	Gm21399	0.414614957	4.72E-02	4.19E-01	0.343404515	4.68E-02	3.92E-01
ENSMUSG00000027601	Mtfr1	0.436495361	4.73E-02	4.19E-01	0.354842329	4.70E-02	3.92E-01
ENSMUSG00000021820	Camk2g	-0.417880192	4.75E-02	4.20E-01	-0.34500703	4.71E-02	3.93E-01
ENSMUSG00000052684	Jun	0.436530887	4.75E-02	4.20E-01	0.354766428	4.71E-02	3.93E-01
ENSMUSG00000060586	H2-Eb1	-2.333586098	4.75E-02	4.20E-01	-0.301552392	6.44E-02	4.63E-01
ENSMUSG00000026355	Mcm6	0.400887765	4.75E-02	4.20E-01	0.335615885	4.72E-02	3.93E-01
ENSMUSG00000006958	Chrd	-0.561986428	4.76E-02	4.21E-01	-0.406637152	4.71E-02	3.92E-01
ENSMUSG00000050541	Adra1b	-1.007711551	4.77E-02	4.22E-01	-0.451941394	4.75E-02	3.94E-01
ENSMUSG00000038271	Iffo1	-0.457553405	4.78E-02	4.22E-01	-0.364933521	4.74E-02	3.94E-01
ENSMUSG00000032238	Rora	-0.983114824	4.78E-02	4.22E-01	-0.453228968	4.73E-02	3.93E-01
ENSMUSG00000085511	Gm11738	-1.310944105	4.81E-02	4.23E-01	-0.423792932	4.95E-02	4.03E-01
ENSMUSG00000040084	Bub1b	0.421854316	4.81E-02	4.23E-01	0.346788089	4.77E-02	3.96E-01
ENSMUSG00000005683	Cs	0.399914176	4.81E-02	4.23E-01	0.334773252	4.78E-02	3.96E-01
ENSMUSG00000032297	Celf6	-0.709997557	4.83E-02	4.24E-01	-0.440193508	4.76E-02	3.95E-01
ENSMUSG00000056917	Sipa1	-0.446877522	4.83E-02	4.24E-01	-0.359438452	4.79E-02	3.96E-01
ENSMUSG00000024120	Lrpprc	0.427722184	4.83E-02	4.24E-01	0.349766527	4.79E-02	3.96E-01
ENSMUSG00000053963	6330403A02Rik	-0.5802852	4.83E-02	4.24E-01	-0.411495597	4.78E-02	3.96E-01
ENSMUSG00000031665	Sall1	0.429227302	4.84E-02	4.24E-01	0.350517595	4.80E-02	3.96E-01
ENSMUSG00000085741	5430405H02Rik	-0.769089672	4.84E-02	4.24E-01	-0.447049615	4.78E-02	3.96E-01
ENSMUSG00000027188	Pamr1	-0.480728893	4.84E-02	4.24E-01	-0.375043541	4.80E-02	3.96E-01
ENSMUSG00000023336	Wfdc1	1.801416488	4.85E-02	4.25E-01	0.360299351	5.51E-02	4.27E-01
ENSMUSG00000062456	Rpl9-ps6	0.422346353	4.86E-02	4.26E-01	0.346776676	4.82E-02	3.98E-01
ENSMUSG00000034958	Atcay	-0.584067455	4.88E-02	4.26E-01	-0.412339401	4.81E-02	3.97E-01
ENSMUSG00000035413	Tmem98	0.415569512	4.88E-02	4.26E-01	0.343060613	4.84E-02	3.99E-01
ENSMUSG00000046324	Ermp1	0.494553239	4.88E-02	4.27E-01	0.3806708	4.84E-02	3.98E-01
ENSMUSG00000083465	Gm11652	0.477305258	4.90E-02	4.27E-01	0.373190117	4.85E-02	3.99E-01
ENSMUSG00000028545	Bend5	-0.508013202	4.90E-02	4.28E-01	-0.385953445	4.85E-02	3.99E-01
ENSMUSG00000038181	Chpf2	-0.477530141	4.91E-02	4.28E-01	-0.373175615	4.86E-02	4.00E-01
ENSMUSG00000082988	Gm5903	0.59484473	4.91E-02	4.28E-01	0.41503509	4.84E-02	3.99E-01
ENSMUSG00000030275	Etnk1	0.520695236	4.91E-02	4.28E-01	0.390843207	4.86E-02	3.99E-01
ENSMUSG00000082101	Slfn14	1.253581328	4.92E-02	4.28E-01	0.427642293	5.00E-02	4.05E-01
ENSMUSG00000038042	Ptpdc1	-0.467992078	4.94E-02	4.29E-01	-0.368672745	4.90E-02	4.01E-01
ENSMUSG00000003581	Rnf215	-0.501374735	4.94E-02	4.29E-01	-0.382962241	4.90E-02	4.01E-01
ENSMUSG00000054191	Klf1	0.963554843	4.96E-02	4.30E-01	0.449857308	4.91E-02	4.02E-01
ENSMUSG00000041438	Cirh1a	0.427455819	4.97E-02	4.30E-01	0.348836147	4.93E-02	4.02E-01
ENSMUSG00000020451	Limk2	-0.459152423	4.97E-02	4.30E-01	-0.364413566	4.93E-02	4.02E-01
ENSMUSG00000033486	Catsper2	-1.88336947	4.98E-02	4.31E-01	-0.347305645	5.83E-02	4.40E-01
ENSMUSG00000029279	Brdt	-0.758006755	4.99E-02	4.31E-01	-0.443519127	4.93E-02	4.02E-01
ENSMUSG00000018893	Mb	-0.811774639	4.99E-02	4.31E-01	-0.447887694	4.92E-02	4.02E-01
ENSMUSG00000035227	Spcs2	0.416195403	4.99E-02	4.31E-01	0.342799837	4.96E-02	4.03E-01
ENSMUSG00000026976	Pax8	-0.620820344	5.00E-02	4.31E-01	-0.420758465	4.93E-02	4.02E-01
ENSMUSG00000025980	Hspd1	0.396574871	5.00E-02	4.32E-01	0.331978083	4.97E-02	4.04E-01
ENSMUSG00000044951	Mylk4	-0.684285263	5.00E-02	4.32E-01	-0.433696812	4.93E-02	4.02E-01
ENSMUSG00000005232	G6pc2	1.194448747	5.01E-02	4.32E-01	0.432004227	5.05E-02	4.07E-01
ENSMUSG00000027582	Zgpat	-0.512303052	5.01E-02	4.32E-01	-0.386777518	4.96E-02	4.03E-01
ENSMUSG00000005442	Cic	-0.418869608	5.02E-02	4.32E-01	-0.344094582	4.98E-02	4.04E-01
ENSMUSG00000059195	Gm12715	0.401281533	5.02E-02	4.33E-01	0.334519222	4.99E-02	4.04E-01
ENSMUSG00000059921	Unc5c	0.671408133	5.02E-02	4.33E-01	0.431281167	4.94E-02	4.03E-01
ENSMUSG00000067150	Xpo5	0.461625501	5.03E-02	4.33E-01	0.36516847	4.99E-02	4.04E-01
ENSMUSG00000040850	Psme4	0.48331778	5.03E-02	4.33E-01	0.374810123	4.98E-02	4.04E-01
ENSMUSG00000103651	Gm37206	-1.551377374	5.04E-02	4.34E-01	-0.38741946	5.44E-02	4.24E-01
ENSMUSG00000028134	Ptbp2	0.440871863	5.06E-02	4.34E-01	0.355097145	5.02E-02	4.06E-01
ENSMUSG00000030738	Eif3c	0.390787833	5.07E-02	4.35E-01	0.328378063	5.03E-02	4.07E-01
ENSMUSG00000057604	Lmcd1	-0.541926645	5.09E-02	4.36E-01	-0.396790875	5.04E-02	4.07E-01
ENSMUSG00000062012	Zfp13	-0.455571494	5.09E-02	4.36E-01	-0.361943331	5.05E-02	4.07E-01
ENSMUSG00000055692	Tmem191c	-1.317038482	5.10E-02	4.36E-01	-0.415693905	5.26E-02	4.17E-01
ENSMUSG00000068614	Actc1	-0.456446744	5.10E-02	4.36E-01	-0.362319018	5.06E-02	4.08E-01
ENSMUSG00000031166	Wdr13	-0.442599039	5.11E-02	4.37E-01	-0.355657232	5.06E-02	4.08E-01
ENSMUSG00000079737	3110001I22Rik	0.594173401	5.11E-02	4.37E-01	0.41251741	5.05E-02	4.07E-01
ENSMUSG00000074215	Gm10643	-0.80784729	5.13E-02	4.38E-01	-0.445010081	5.07E-02	4.08E-01
ENSMUSG00000027335	Adra1d	0.960311976	5.13E-02	4.38E-01	0.446325401	5.08E-02	4.09E-01
ENSMUSG00000020134	Peli1	0.4616742	5.14E-02	4.38E-01	0.364504156	5.09E-02	4.09E-01
ENSMUSG00000000530	Acvrl1	0.450301954	5.14E-02	4.38E-01	0.359153746	5.10E-02	4.09E-01
ENSMUSG00000019849	Prep	0.399678676	5.14E-02	4.38E-01	0.333044958	5.11E-02	4.10E-01
ENSMUSG00000030513	Pcsk6	-0.503684416	5.15E-02	4.38E-01	-0.382271079	5.10E-02	4.09E-01
ENSMUSG00000056999	Ide	0.473590221	5.15E-02	4.38E-01	0.369759632	5.10E-02	4.10E-01
ENSMUSG00000022044	Stmn4	-0.641541815	5.15E-02	4.38E-01	-0.423688763	5.07E-02	4.08E-01
ENSMUSG00000030672	Mylpf	-0.532155668	5.15E-02	4.39E-01	-0.392921145	5.09E-02	4.09E-01
ENSMUSG00000061848	Gm5805	0.504901382	5.16E-02	4.39E-01	0.382746934	5.10E-02	4.10E-01
ENSMUSG00000026222	Sp100	-1.648558406	5.16E-02	4.39E-01	-0.371851187	5.70E-02	4.34E-01
ENSMUSG00000074736	Syndig1	-0.607103725	5.17E-02	4.39E-01	-0.415145989	5.12E-02	4.10E-01
ENSMUSG00000024812	Tjp2	0.436742838	5.18E-02	4.39E-01	0.352340648	5.14E-02	4.11E-01
ENSMUSG00000020770	Unk	-0.433742488	5.19E-02	4.40E-01	-0.350792827	5.15E-02	4.12E-01
ENSMUSG00000001415	Smg5	-0.437345795	5.19E-02	4.40E-01	-0.352589448	5.15E-02	4.12E-01
ENSMUSG00000033152	Podxl2	-0.575793311	5.21E-02	4.41E-01	-0.406455595	5.14E-02	4.11E-01
ENSMUSG00000042757	Tmem108	-0.48783593	5.23E-02	4.42E-01	-0.375184604	5.19E-02	4.13E-01
ENSMUSG00000035653	Lrfn5	-0.527863994	5.23E-02	4.42E-01	-0.390607671	5.18E-02	4.13E-01
ENSMUSG00000022508	Bcl6	-0.940568793	5.24E-02	4.43E-01	-0.444579304	5.20E-02	4.14E-01
ENSMUSG00000040606	Kazn	-0.486626394	5.25E-02	4.43E-01	-0.374568738	5.21E-02	4.14E-01
ENSMUSG00000022543	4930451G09Rik	-0.916833953	5.27E-02	4.44E-01	-0.444493387	5.22E-02	4.15E-01
ENSMUSG00000073779	Lrp8os2	-0.749702827	5.27E-02	4.44E-01	-0.438424423	5.20E-02	4.14E-01
ENSMUSG00000032085	Tagln	0.429724647	5.27E-02	4.44E-01	0.348276598	5.24E-02	4.16E-01
ENSMUSG00000029878	Dbpht2	-1.311448706	5.29E-02	4.45E-01	-0.411866092	5.45E-02	4.24E-01
ENSMUSG00000028248	Pnisr	-0.501239019	5.30E-02	4.46E-01	-0.380137454	5.25E-02	4.16E-01
ENSMUSG00000020929	Eftud2	0.393113804	5.31E-02	4.46E-01	0.328610689	5.27E-02	4.17E-01
ENSMUSG00000018379	Srsf1	0.401458108	5.31E-02	4.46E-01	0.333220208	5.28E-02	4.17E-01
ENSMUSG00000036510	Cdh8	-0.526442238	5.31E-02	4.46E-01	-0.389393137	5.26E-02	4.17E-01
ENSMUSG00000037070	Rbmxl1	0.412140836	5.32E-02	4.46E-01	0.338954266	5.28E-02	4.17E-01
ENSMUSG00000032017	Grik4	-0.570340019	5.33E-02	4.47E-01	-0.403494051	5.27E-02	4.17E-01
ENSMUSG00000028063	Lmna	-0.474373297	5.34E-02	4.47E-01	-0.368783085	5.29E-02	4.18E-01
ENSMUSG00000027624	Epb4.1l1	-0.42435696	5.35E-02	4.47E-01	-0.345141483	5.31E-02	4.19E-01
ENSMUSG00000044629	Cnrip1	-0.505175057	5.36E-02	4.48E-01	-0.381184437	5.31E-02	4.19E-01
ENSMUSG00000035898	Uba6	0.696760754	5.37E-02	4.48E-01	0.430795654	5.28E-02	4.17E-01
ENSMUSG00000024097	Srsf7	0.393485459	5.37E-02	4.48E-01	0.328548998	5.33E-02	4.20E-01
ENSMUSG00000025791	Pgm2	0.411789664	5.39E-02	4.49E-01	0.338410449	5.35E-02	4.20E-01
ENSMUSG00000047417	Rexo1	-0.406593452	5.40E-02	4.50E-01	-0.335579198	5.36E-02	4.21E-01
ENSMUSG00000037946	Fgd3	-0.52886983	5.41E-02	4.50E-01	-0.389514235	5.35E-02	4.20E-01
ENSMUSG00000039205	Ciz1	-0.435567384	5.42E-02	4.50E-01	-0.350359812	5.38E-02	4.22E-01
ENSMUSG00000040013	Fkbp6	-3.948053651	5.43E-02	4.50E-01	-0.18294475	1.17E-01	NA
ENSMUSG00000067106	Gm5529	0.499094873	5.43E-02	4.50E-01	0.378255969	5.38E-02	4.22E-01
ENSMUSG00000022679	Mpv17l	-0.71878461	5.43E-02	4.50E-01	-0.432393556	5.37E-02	4.21E-01
ENSMUSG00000084319	Tpt1-ps3	0.407430457	5.44E-02	4.51E-01	0.335830544	5.40E-02	4.22E-01
ENSMUSG00000017418	Arl5b	0.570985858	5.46E-02	4.52E-01	0.402605974	5.39E-02	4.22E-01
ENSMUSG00000056014	A430033K04Rik	-0.513989545	5.46E-02	4.52E-01	-0.383729274	5.40E-02	4.22E-01
ENSMUSG00000043881	Kbtbd7	0.564114548	5.46E-02	4.52E-01	0.400487708	5.40E-02	4.22E-01
ENSMUSG00000098557	Kctd12	-0.482648897	5.47E-02	4.52E-01	-0.371413288	5.41E-02	4.23E-01
ENSMUSG00000053226	Dand5	-0.735347794	5.47E-02	4.53E-01	-0.433799998	5.40E-02	4.22E-01
ENSMUSG00000035704	Alg8	0.490302159	5.47E-02	4.53E-01	0.374452785	5.43E-02	4.23E-01
ENSMUSG00000078486	Perm1	-2.427787803	5.47E-02	4.53E-01	-0.276078914	7.60E-02	5.01E-01
ENSMUSG00000072919	Noxred1	-2.389931909	5.48E-02	4.53E-01	-0.281594929	7.42E-02	4.96E-01
ENSMUSG00000000416	Cttnbp2	-0.589546416	5.49E-02	4.53E-01	-0.407364965	5.42E-02	4.23E-01
ENSMUSG00000022768	Ccdc116	-1.14713125	5.49E-02	4.53E-01	-0.425382195	5.54E-02	4.28E-01
ENSMUSG00000022814	Umps	0.409512789	5.50E-02	4.54E-01	0.336638196	5.47E-02	4.25E-01
ENSMUSG00000072653	Zfp783	-0.486312191	5.51E-02	4.54E-01	-0.372556203	5.46E-02	4.25E-01
ENSMUSG00000003814	Calr	0.388245343	5.51E-02	4.54E-01	0.324952862	5.48E-02	4.25E-01
ENSMUSG00000049265	Kcnk3	-0.952436743	5.53E-02	4.55E-01	-0.438579918	5.49E-02	4.26E-01
ENSMUSG00000035829	Ppp1r26	-0.460827334	5.53E-02	4.55E-01	-0.361556244	5.48E-02	4.25E-01
ENSMUSG00000048612	Myof	-0.826657205	5.53E-02	4.55E-01	-0.439585795	5.44E-02	4.24E-01
ENSMUSG00000092074	Dynlt1a	-0.84987386	5.53E-02	4.55E-01	-0.439987628	5.45E-02	4.24E-01
ENSMUSG00000104157	Gm38101	-1.089837351	5.53E-02	4.55E-01	-0.429583237	5.56E-02	4.28E-01
ENSMUSG00000033597	Caskin1	-0.541618357	5.54E-02	4.55E-01	-0.392673496	5.48E-02	4.25E-01
ENSMUSG00000100755	Rps23-ps1	0.440267038	5.55E-02	4.56E-01	0.351932651	5.50E-02	4.26E-01
ENSMUSG00000042677	Zc3h12a	-1.38726141	5.55E-02	4.56E-01	-0.396265607	5.80E-02	4.38E-01
ENSMUSG00000081138	Gm12834	0.704090711	5.55E-02	4.56E-01	0.429071742	5.48E-02	4.25E-01
ENSMUSG00000073077	Gm7173	-2.797942975	5.55E-02	4.56E-01	-0.246086645	8.51E-02	5.27E-01
ENSMUSG00000022120	Rnf219	0.463236914	5.56E-02	4.56E-01	0.362444636	5.51E-02	4.27E-01
ENSMUSG00000083378	Gm13196	0.515890641	5.57E-02	4.56E-01	0.383517246	5.52E-02	4.27E-01
ENSMUSG00000038007	Acer2	0.554859456	5.57E-02	4.57E-01	0.396533788	5.52E-02	4.27E-01
ENSMUSG00000021364	Elovl2	0.480571975	5.57E-02	4.57E-01	0.369779277	5.52E-02	4.27E-01
ENSMUSG00000027318	Adam33	-2.794513673	5.59E-02	4.57E-01	-0.245689109	8.55E-02	5.29E-01
ENSMUSG00000083907	Plk-ps1	0.649994385	5.59E-02	4.58E-01	0.419662305	5.53E-02	4.28E-01
ENSMUSG00000043091	Tuba1c	0.467734934	5.60E-02	4.58E-01	0.364165286	5.55E-02	4.28E-01
ENSMUSG00000053574	4930563E22Rik	-0.833349851	5.60E-02	4.58E-01	-0.437976291	5.55E-02	4.28E-01
ENSMUSG00000060126	Tpt1	0.460237355	5.60E-02	4.58E-01	0.3607917	5.56E-02	4.28E-01
ENSMUSG00000060913	Trim55	-0.515384255	5.61E-02	4.58E-01	-0.382958929	5.56E-02	4.28E-01
ENSMUSG00000020882	Cacnb1	-0.506555513	5.62E-02	4.59E-01	-0.379749164	5.56E-02	4.28E-01
ENSMUSG00000027472	Pdrg1	-0.461364215	5.63E-02	4.59E-01	-0.361141835	5.58E-02	4.30E-01
ENSMUSG00000005360	Slc1a3	0.396855365	5.64E-02	4.60E-01	0.329187611	5.60E-02	4.30E-01
ENSMUSG00000048138	Dmrt2	-0.525940833	5.64E-02	4.60E-01	-0.386519053	5.58E-02	4.30E-01
ENSMUSG00000025602	Zfp202	-0.494047667	5.64E-02	4.60E-01	-0.374666794	5.60E-02	4.30E-01
ENSMUSG00000030256	Bhlhe41	-0.868879139	5.66E-02	4.61E-01	-0.437593021	5.60E-02	4.30E-01
ENSMUSG00000027978	Prss12	-0.460832448	5.66E-02	4.61E-01	-0.360670119	5.62E-02	4.31E-01
ENSMUSG00000071652	Ints5	0.399215938	5.68E-02	4.62E-01	0.330266792	5.64E-02	4.32E-01
ENSMUSG00000020850	Prpf8	0.488417049	5.69E-02	4.62E-01	0.372207224	5.63E-02	4.32E-01
ENSMUSG00000027208	Fgf7	-0.946637645	5.70E-02	4.63E-01	-0.435458686	5.66E-02	4.33E-01
ENSMUSG00000048600	Gm5763	-0.504566152	5.71E-02	4.63E-01	-0.378270746	5.65E-02	4.33E-01
ENSMUSG00000062960	Kdr	0.554477878	5.73E-02	4.64E-01	0.395091611	5.66E-02	4.33E-01
ENSMUSG00000027339	Rassf2	-0.440020193	5.73E-02	4.64E-01	-0.350722437	5.69E-02	4.34E-01
ENSMUSG00000051435	Fhad1	-1.166486857	5.74E-02	4.64E-01	-0.417766532	5.82E-02	4.39E-01
ENSMUSG00000032036	Kirrel3	-0.484649334	5.75E-02	4.64E-01	-0.370180742	5.70E-02	4.34E-01
ENSMUSG00000041775	Mapk1ip1	-0.566630387	5.76E-02	4.65E-01	-0.398263551	5.70E-02	4.34E-01
ENSMUSG00000027650	Tti1	0.417197011	5.77E-02	4.66E-01	0.339271454	5.74E-02	4.36E-01
ENSMUSG00000070348	Ccnd1	0.380555163	5.77E-02	4.66E-01	0.319482261	5.74E-02	4.36E-01
ENSMUSG00000031937	Vstm5	-0.846792829	5.78E-02	4.66E-01	-0.435357387	5.72E-02	4.35E-01
ENSMUSG00000052512	Nav2	-0.570897932	5.78E-02	4.66E-01	-0.399357739	5.71E-02	4.35E-01
ENSMUSG00000043670	Diras1	-0.656155098	5.79E-02	4.66E-01	-0.418664459	5.71E-02	4.35E-01
ENSMUSG00000016940	Kctd2	-0.495404582	5.79E-02	4.66E-01	-0.374150162	5.74E-02	4.36E-01
ENSMUSG00000047044	D030056L22Rik	0.475387406	5.80E-02	4.66E-01	0.366080455	5.75E-02	4.36E-01
ENSMUSG00000015980	Lrrc27	-0.70824583	5.81E-02	4.67E-01	-0.425872452	5.74E-02	4.36E-01
ENSMUSG00000021294	Kif26a	-0.446636619	5.82E-02	4.67E-01	-0.35331644	5.78E-02	4.37E-01
ENSMUSG00000030189	Ybx3	0.396638281	5.83E-02	4.67E-01	0.328209604	5.79E-02	4.38E-01
ENSMUSG00000041343	Ankrd42	-0.596428617	5.83E-02	4.68E-01	-0.405454715	5.77E-02	4.37E-01
ENSMUSG00000095134	Gm21857	2.457132597	5.83E-02	4.68E-01	0.262557753	8.25E-02	5.21E-01
ENSMUSG00000094518	Gm6421	0.391323922	5.84E-02	4.68E-01	0.32525325	5.80E-02	4.38E-01
ENSMUSG00000015087	Rabl6	-0.424587942	5.84E-02	4.68E-01	-0.342666141	5.80E-02	4.38E-01
ENSMUSG00000087149	Itih5l-ps	-1.653555901	5.85E-02	4.69E-01	-0.355175977	6.47E-02	4.64E-01
ENSMUSG00000049957	Ccdc137	-0.466964867	5.85E-02	4.69E-01	-0.362130804	5.81E-02	4.39E-01
ENSMUSG00000001642	Akr1b3	0.531627143	5.86E-02	4.69E-01	0.38657038	5.81E-02	4.39E-01
ENSMUSG00000026826	Nr4a2	-0.609450739	5.86E-02	4.69E-01	-0.408257771	5.79E-02	4.38E-01
ENSMUSG00000036281	Snapc4	-0.466032495	5.87E-02	4.69E-01	-0.361643866	5.82E-02	4.39E-01
ENSMUSG00000035683	Melk	0.410637763	5.87E-02	4.70E-01	0.335404144	5.84E-02	4.40E-01
ENSMUSG00000031930	Wwp2	-0.403683172	5.88E-02	4.70E-01	-0.331756313	5.84E-02	4.40E-01
ENSMUSG00000062760	1810041L15Rik	-0.460690355	5.88E-02	4.70E-01	-0.359254696	5.83E-02	4.40E-01
ENSMUSG00000025747	Tyms	0.396446878	5.88E-02	4.70E-01	0.327856284	5.84E-02	4.40E-01
ENSMUSG00000030970	Ctbp2	0.409296522	5.89E-02	4.70E-01	0.334649955	5.85E-02	4.40E-01
ENSMUSG00000020374	Rasgef1c	-0.706443597	5.89E-02	4.70E-01	-0.424670382	5.82E-02	4.39E-01
ENSMUSG00000068122	Agtr2	-0.702174714	5.90E-02	4.70E-01	-0.424356492	5.81E-02	4.39E-01
ENSMUSG00000048782	Insc	0.567229414	5.91E-02	4.71E-01	0.397023328	5.85E-02	4.40E-01
ENSMUSG00000022431	Ribc2	-1.662857299	5.91E-02	4.71E-01	-0.352658906	6.55E-02	4.67E-01
ENSMUSG00000033285	Wdr3	0.424155496	5.92E-02	4.71E-01	0.342014909	5.88E-02	4.41E-01
ENSMUSG00000043298	Smco3	0.976574433	5.92E-02	4.71E-01	0.429790049	5.90E-02	4.42E-01
ENSMUSG00000046186	Cd109	0.548785882	5.92E-02	4.71E-01	0.39154561	5.86E-02	4.40E-01
ENSMUSG00000026484	Rnf2	0.444110016	5.93E-02	4.71E-01	0.351557441	5.88E-02	4.41E-01
ENSMUSG00000030934	Oat	0.385939437	5.94E-02	4.72E-01	0.321812362	5.91E-02	4.43E-01
ENSMUSG00000002028	Kmt2a	-0.719797343	5.95E-02	4.72E-01	-0.425790469	5.85E-02	4.40E-01
ENSMUSG00000014355	Anapc1	0.513605554	5.95E-02	4.73E-01	0.379765748	5.89E-02	4.42E-01
ENSMUSG00000032289	Thsd4	-0.696294701	5.95E-02	4.73E-01	-0.422855667	5.86E-02	4.41E-01
ENSMUSG00000028641	P3h1	-0.417160118	5.98E-02	4.74E-01	-0.338221824	5.94E-02	4.44E-01
ENSMUSG00000040738	Ints8	0.413890594	5.98E-02	4.74E-01	0.336545987	5.94E-02	4.44E-01
ENSMUSG00000022257	Laptm4b	0.417541434	5.99E-02	4.74E-01	0.338383652	5.95E-02	4.44E-01
ENSMUSG00000097296	Gm26532	-3.857997511	6.01E-02	4.75E-01	-0.179322523	1.22E-01	NA
ENSMUSG00000025216	Lbx1	-0.606581844	6.01E-02	4.75E-01	-0.406117434	5.94E-02	4.44E-01
ENSMUSG00000073758	Sh3d21	-0.69692533	6.01E-02	4.75E-01	-0.421827948	5.94E-02	4.44E-01
ENSMUSG00000027947	Il6ra	-0.817288515	6.01E-02	4.75E-01	-0.430689738	5.96E-02	4.44E-01
ENSMUSG00000094338	Hist1h2bl	1.635013307	6.02E-02	4.75E-01	0.353616783	6.58E-02	4.68E-01
ENSMUSG00000039976	Tbc1d16	-0.404035784	6.05E-02	4.76E-01	-0.331118818	6.01E-02	4.46E-01
ENSMUSG00000006763	Saal1	0.40657319	6.06E-02	4.77E-01	0.332400777	6.02E-02	4.46E-01
ENSMUSG00000021675	F2rl2	1.126679073	6.07E-02	4.77E-01	0.414984761	6.12E-02	4.50E-01
ENSMUSG00000105452	RP23-234F9.2	0.864289174	6.07E-02	4.77E-01	0.430391117	6.02E-02	4.46E-01
ENSMUSG00000031273	Col4a6	0.505050225	6.07E-02	4.77E-01	0.375654973	6.02E-02	4.46E-01
ENSMUSG00000047181	Samd14	-0.468892524	6.08E-02	4.77E-01	-0.361541514	6.03E-02	4.46E-01
ENSMUSG00000051495	Irf2bp2	-0.426144674	6.09E-02	4.77E-01	-0.342134612	6.04E-02	4.47E-01
ENSMUSG00000032536	Trak1	-0.412896406	6.09E-02	4.77E-01	-0.335538765	6.04E-02	4.47E-01
ENSMUSG00000031312	Itgb1bp2	-0.659236992	6.10E-02	4.78E-01	-0.415362913	6.02E-02	4.46E-01
ENSMUSG00000070469	Adamtsl3	-1.191591138	6.10E-02	4.78E-01	-0.407606904	6.19E-02	4.53E-01
ENSMUSG00000035237	Lcat	-1.821545591	6.11E-02	4.78E-01	-0.32874748	7.04E-02	4.83E-01
ENSMUSG00000047617	BC029214	-0.764512276	6.13E-02	4.79E-01	-0.426942182	6.04E-02	4.47E-01
ENSMUSG00000056972	Magel2	-0.539151807	6.15E-02	4.80E-01	-0.386500118	6.10E-02	4.49E-01
ENSMUSG00000074733	Zfp950	-0.622596753	6.16E-02	4.81E-01	-0.407858734	6.09E-02	4.49E-01
ENSMUSG00000057967	Fgf18	-0.596103016	6.16E-02	4.81E-01	-0.401970068	6.10E-02	4.49E-01
ENSMUSG00000074345	Tnfaip8l3	-1.376503243	6.17E-02	4.81E-01	-0.383788862	6.46E-02	4.63E-01
ENSMUSG00000062044	Lmtk3	-0.564987011	6.17E-02	4.81E-01	-0.394059267	6.10E-02	4.49E-01
ENSMUSG00000015957	Wnt11	-0.538594501	6.17E-02	4.81E-01	-0.386236983	6.11E-02	4.50E-01
ENSMUSG00000040111	Gramd1b	-0.507767839	6.18E-02	4.82E-01	-0.375877669	6.12E-02	4.50E-01
ENSMUSG00000026646	Suv39h2	0.432258007	6.18E-02	4.82E-01	0.344558874	6.14E-02	4.51E-01
ENSMUSG00000036054	Sugp2	-0.432728131	6.18E-02	4.82E-01	-0.344787151	6.14E-02	4.51E-01
ENSMUSG00000056418	BC043934	-0.793382175	6.18E-02	4.82E-01	-0.427338787	6.12E-02	4.50E-01
ENSMUSG00000060777	Gm10087	0.685049982	6.19E-02	4.82E-01	0.417956908	6.13E-02	4.50E-01
ENSMUSG00000020914	Top2a	0.457754353	6.19E-02	4.82E-01	0.356089008	6.14E-02	4.51E-01
ENSMUSG00000061330	Gm11361	0.484113417	6.20E-02	4.82E-01	0.366899023	6.15E-02	4.51E-01
ENSMUSG00000021569	Trip13	0.408081947	6.21E-02	4.83E-01	0.332453333	6.18E-02	4.52E-01
ENSMUSG00000097140	Gm26779	-3.249995783	6.22E-02	4.83E-01	-0.203557501	1.09E-01	5.89E-01
ENSMUSG00000084183	Gm12009	0.4443504	6.23E-02	4.84E-01	0.349887014	6.19E-02	4.53E-01
ENSMUSG00000073209	Klf14	-0.882593971	6.24E-02	4.84E-01	-0.427527809	6.19E-02	4.53E-01
ENSMUSG00000017132	Cyth1	-0.427236148	6.24E-02	4.84E-01	-0.341851519	6.20E-02	4.53E-01
ENSMUSG00000069236	Gm7251	2.610802274	6.24E-02	4.84E-01	0.247020337	8.85E-02	5.38E-01
ENSMUSG00000053675	Tgm5	1.147663297	6.24E-02	4.84E-01	0.409468733	6.29E-02	4.56E-01
ENSMUSG00000106106	Rn18s-rs5	2.258665546	6.25E-02	4.84E-01	0.27843325	7.99E-02	5.13E-01
ENSMUSG00000027763	Mbnl1	-0.518665897	6.26E-02	4.85E-01	-0.379094976	6.20E-02	4.53E-01
ENSMUSG00000024301	Kifc5b	0.586247842	6.26E-02	4.85E-01	0.398761374	6.19E-02	4.53E-01
ENSMUSG00000034243	Golgb1	-0.560735403	6.26E-02	4.85E-01	-0.392108055	6.19E-02	4.53E-01
ENSMUSG00000024610	Cd74	-1.234508599	6.26E-02	4.85E-01	-0.399202845	6.41E-02	4.61E-01
ENSMUSG00000029575	Mmab	-0.420784815	6.26E-02	4.85E-01	-0.33858765	6.22E-02	4.54E-01
ENSMUSG00000085925	Rtl1	-0.672676905	6.27E-02	4.85E-01	-0.415209982	6.20E-02	4.53E-01
ENSMUSG00000075592	Nynrin	0.477943592	6.27E-02	4.85E-01	0.363999389	6.22E-02	4.54E-01
ENSMUSG00000065219	Snord32a	-3.867571968	6.28E-02	4.85E-01	-0.174700287	1.27E-01	NA
ENSMUSG00000104399	Gm37963	-3.187313655	6.29E-02	4.85E-01	-0.207111392	1.07E-01	5.85E-01
ENSMUSG00000043207	Zmpste24	0.439195817	6.29E-02	4.86E-01	0.347195563	6.25E-02	4.55E-01
ENSMUSG00000051331	Cacna1c	-0.601050642	6.30E-02	4.86E-01	-0.401909303	6.22E-02	4.54E-01
ENSMUSG00000107211	Gm5864	0.520924297	6.32E-02	4.87E-01	0.379315094	6.27E-02	4.56E-01
ENSMUSG00000081470	Gm14131	0.931977609	6.32E-02	4.87E-01	0.424794909	6.27E-02	4.56E-01
ENSMUSG00000047013	Fbxo41	-0.599513696	6.33E-02	4.87E-01	-0.401018939	6.27E-02	4.56E-01
ENSMUSG00000040034	Nup43	0.421344742	6.33E-02	4.87E-01	0.338507162	6.29E-02	4.56E-01
ENSMUSG00000066438	Plekhd1	-0.656736243	6.34E-02	4.88E-01	-0.41199706	6.27E-02	4.56E-01
ENSMUSG00000042851	Zc3h6	-0.670701008	6.34E-02	4.88E-01	-0.414108888	6.27E-02	4.56E-01
ENSMUSG00000063015	Ccni	0.38282485	6.35E-02	4.88E-01	0.318413299	6.31E-02	4.57E-01
ENSMUSG00000052396	Mogat2	0.617037531	6.36E-02	4.88E-01	0.404553839	6.30E-02	4.57E-01
ENSMUSG00000026478	Lamc1	0.542507288	6.36E-02	4.88E-01	0.38593465	6.29E-02	4.56E-01
ENSMUSG00000000001	Gnai3	0.44769338	6.36E-02	4.89E-01	0.350668759	6.31E-02	4.57E-01
ENSMUSG00000041852	Tcf20	-0.529773149	6.38E-02	4.89E-01	-0.381845201	6.31E-02	4.57E-01
ENSMUSG00000030744	Rps3	0.433619717	6.38E-02	4.89E-01	0.344176176	6.33E-02	4.58E-01
ENSMUSG00000026883	Dab2ip	-0.403738113	6.38E-02	4.89E-01	-0.329459857	6.34E-02	4.58E-01
ENSMUSG00000030735	Gm9755	0.404078899	6.42E-02	4.91E-01	0.329450883	6.38E-02	4.60E-01
ENSMUSG00000048445	Ccdc57	-0.662257601	6.43E-02	4.92E-01	-0.411728361	6.37E-02	4.60E-01
ENSMUSG00000044676	Zfp612	-0.737867	6.44E-02	4.92E-01	-0.420477303	6.36E-02	4.59E-01
ENSMUSG00000005470	Asf1b	0.427137328	6.44E-02	4.92E-01	0.340772397	6.40E-02	4.61E-01
ENSMUSG00000066232	Ipo7	0.510139298	6.44E-02	4.92E-01	0.374809267	6.38E-02	4.60E-01
ENSMUSG00000022012	Enox1	-0.434391375	6.45E-02	4.93E-01	-0.344116661	6.41E-02	4.61E-01
ENSMUSG00000028145	Them4	-0.505909921	6.45E-02	4.93E-01	-0.373156804	6.40E-02	4.61E-01
ENSMUSG00000080002	Gm5566	0.438290938	6.45E-02	4.93E-01	0.345896862	6.41E-02	4.61E-01
ENSMUSG00000080877	Rpl22-ps1	0.430911825	6.46E-02	4.93E-01	0.342468894	6.41E-02	4.62E-01
ENSMUSG00000005370	Msh6	0.3883059	6.46E-02	4.93E-01	0.320966053	6.42E-02	4.62E-01
ENSMUSG00000063652	Slc22a21	-1.073905575	6.46E-02	4.93E-01	-0.41221495	6.50E-02	4.65E-01
ENSMUSG00000028716	Pdzk1ip1	0.829032811	6.47E-02	4.93E-01	0.42413382	6.40E-02	4.61E-01
ENSMUSG00000038843	Gcnt1	0.831062818	6.47E-02	4.93E-01	0.424331648	6.38E-02	4.60E-01
ENSMUSG00000089774	Slc5a3	0.549317685	6.47E-02	4.93E-01	0.38696324	6.40E-02	4.61E-01
ENSMUSG00000039477	Tnrc18	-0.495908314	6.49E-02	4.94E-01	-0.369415216	6.43E-02	4.62E-01
ENSMUSG00000024479	Mal2	1.574562767	6.49E-02	4.94E-01	0.350607912	7.03E-02	4.83E-01
ENSMUSG00000045201	Lrrc3b	-1.084930371	6.49E-02	4.94E-01	-0.410715726	6.53E-02	4.66E-01
ENSMUSG00000025207	Sema4g	-0.410580527	6.51E-02	4.95E-01	-0.332348117	6.46E-02	4.64E-01
ENSMUSG00000042410	Agps	0.472700205	6.51E-02	4.95E-01	0.360322085	6.46E-02	4.63E-01
ENSMUSG00000074578	1500012F01Rik	-0.528221969	6.52E-02	4.96E-01	-0.380067608	6.47E-02	4.64E-01
ENSMUSG00000095597	Gm6472	0.493856086	6.54E-02	4.96E-01	0.36829099	6.48E-02	4.64E-01
ENSMUSG00000040856	Dlk1	-0.371387497	6.54E-02	4.97E-01	-0.311260621	6.51E-02	4.65E-01
ENSMUSG00000030204	Ddx47	0.396056841	6.55E-02	4.97E-01	0.324703947	6.51E-02	4.65E-01
ENSMUSG00000035923	Myf6	1.31595384	6.55E-02	4.97E-01	0.383290934	6.77E-02	4.75E-01
ENSMUSG00000108037	RP24-503A2.6	-3.174210466	6.56E-02	4.97E-01	-0.203824529	1.11E-01	5.95E-01
ENSMUSG00000001924	Uba1	0.374297283	6.56E-02	4.97E-01	0.312848933	6.52E-02	4.66E-01
ENSMUSG00000024403	Atp6v1g2	-0.65847821	6.57E-02	4.97E-01	-0.409698592	6.49E-02	4.65E-01
ENSMUSG00000052305	Hbb-bs	0.717445497	6.57E-02	4.97E-01	0.41719987	6.48E-02	4.64E-01
ENSMUSG00000053470	Kdm3a	0.440906896	6.59E-02	4.98E-01	0.34634164	6.54E-02	4.66E-01
ENSMUSG00000042396	Rbm7	0.418605323	6.61E-02	4.99E-01	0.335823538	6.56E-02	4.67E-01
ENSMUSG00000095159	Tubb4b-ps1	0.410434638	6.61E-02	4.99E-01	0.33179324	6.57E-02	4.67E-01
ENSMUSG00000026639	Lamb3	-1.193709513	6.61E-02	4.99E-01	-0.396820572	6.75E-02	4.74E-01
ENSMUSG00000025130	P4hb	0.36823686	6.63E-02	5.00E-01	0.309143089	6.59E-02	4.68E-01
ENSMUSG00000004865	Srpk1	-0.385932966	6.64E-02	5.00E-01	-0.318931614	6.60E-02	4.68E-01
ENSMUSG00000106025	RP23-453M11.4	-1.465530964	6.64E-02	5.00E-01	-0.362412936	7.08E-02	4.84E-01
ENSMUSG00000018411	Mapt	-0.459861163	6.65E-02	5.01E-01	-0.354208792	6.60E-02	4.68E-01
ENSMUSG00000069379	Gm4950	0.507946815	6.65E-02	5.01E-01	0.372452714	6.59E-02	4.68E-01
ENSMUSG00000020522	Mfap3	0.427454157	6.66E-02	5.01E-01	0.339808251	6.61E-02	4.69E-01
ENSMUSG00000007805	Twist2	-0.416047808	6.66E-02	5.01E-01	-0.334320847	6.62E-02	4.69E-01
ENSMUSG00000061288	Taok3	-0.441914467	6.67E-02	5.02E-01	-0.346305532	6.63E-02	4.70E-01
ENSMUSG00000060380	C030014I23Rik	-1.068524938	6.67E-02	5.02E-01	-0.408757471	6.71E-02	4.73E-01
ENSMUSG00000040078	Gm9769	0.380181856	6.67E-02	5.02E-01	0.315662975	6.64E-02	4.70E-01
ENSMUSG00000018569	Cldn7	1.151651082	6.68E-02	5.02E-01	0.400435956	6.74E-02	4.74E-01
ENSMUSG00000029191	Rfc1	-0.433756953	6.69E-02	5.02E-01	-0.342580718	6.64E-02	4.70E-01
ENSMUSG00000034330	Plcg2	0.601160691	6.69E-02	5.02E-01	0.397884408	6.62E-02	4.69E-01
ENSMUSG00000028917	Plekhm2	-0.411565451	6.69E-02	5.03E-01	-0.331957468	6.65E-02	4.70E-01
ENSMUSG00000083097	Gm14494	0.400373392	6.69E-02	5.03E-01	0.326302624	6.66E-02	4.71E-01
ENSMUSG00000042251	Pm20d1	0.826106869	6.70E-02	5.03E-01	0.420222384	6.65E-02	4.70E-01
ENSMUSG00000016319	Slc25a5	0.427165402	6.71E-02	5.03E-01	0.339411868	6.66E-02	4.71E-01
ENSMUSG00000034163	Zfc3h1	-0.512065797	6.71E-02	5.03E-01	-0.373407752	6.65E-02	4.70E-01
ENSMUSG00000032782	Cntrob	-0.415601454	6.71E-02	5.03E-01	-0.333833923	6.67E-02	4.71E-01
ENSMUSG00000100319	Gm5256	0.476039998	6.72E-02	5.04E-01	0.360276679	6.67E-02	4.71E-01
ENSMUSG00000055639	Dach1	0.567818215	6.72E-02	5.04E-01	0.389835568	6.65E-02	4.70E-01
ENSMUSG00000056947	Mab21l1	-0.463690579	6.75E-02	5.05E-01	-0.355156576	6.70E-02	4.73E-01
ENSMUSG00000059343	Aldoart1	0.572751234	6.76E-02	5.05E-01	0.390582758	6.70E-02	4.73E-01
ENSMUSG00000093674	Rpl41	0.457239764	6.77E-02	5.06E-01	0.352420048	6.72E-02	4.73E-01
ENSMUSG00000040276	Pacsin1	-0.557016165	6.77E-02	5.06E-01	-0.386371128	6.72E-02	4.73E-01
ENSMUSG00000023019	Gpd1	-1.34715861	6.78E-02	5.06E-01	-0.374835747	7.07E-02	4.84E-01
ENSMUSG00000089769	Gm16574	-2.065170593	6.78E-02	5.06E-01	-0.286442047	8.38E-02	5.24E-01
ENSMUSG00000004815	Dgkq	-0.501888066	6.78E-02	5.06E-01	-0.369346579	6.73E-02	4.73E-01
ENSMUSG00000009112	Bcl2l13	0.410321589	6.79E-02	5.06E-01	0.330904123	6.75E-02	4.74E-01
ENSMUSG00000022673	Mcm4	0.417176993	6.79E-02	5.06E-01	0.33424637	6.75E-02	4.74E-01
ENSMUSG00000091994	E130317F20Rik	-0.45405984	6.80E-02	5.06E-01	-0.350827513	6.76E-02	4.74E-01
ENSMUSG00000086401	Gm15559	-0.748762925	6.81E-02	5.07E-01	-0.416058209	6.74E-02	4.74E-01
ENSMUSG00000040918	Slc19a2	0.521253304	6.83E-02	5.07E-01	0.37550829	6.77E-02	4.75E-01
ENSMUSG00000022283	Pabpc1	0.390302321	6.83E-02	5.07E-01	0.320499061	6.79E-02	4.75E-01
ENSMUSG00000034533	Scn10a	-0.847865126	6.83E-02	5.08E-01	-0.418402274	6.77E-02	4.75E-01
ENSMUSG00000062949	Atp11c	0.646690359	6.85E-02	5.08E-01	0.40492063	6.76E-02	4.74E-01
ENSMUSG00000021957	Tkt	0.390563402	6.85E-02	5.08E-01	0.320544313	6.81E-02	4.76E-01
ENSMUSG00000097204	Gm17690	-0.605493879	6.85E-02	5.08E-01	-0.397136751	6.79E-02	4.75E-01
ENSMUSG00000005397	Nid1	0.571208424	6.85E-02	5.08E-01	0.389551693	6.78E-02	4.75E-01
ENSMUSG00000018750	Zbtb4	-0.587658508	6.86E-02	5.08E-01	-0.393254574	6.79E-02	4.75E-01
ENSMUSG00000006134	Crkl	0.520330967	6.87E-02	5.08E-01	0.374998217	6.80E-02	4.76E-01
ENSMUSG00000004347	Pde1c	-0.633985761	6.87E-02	5.09E-01	-0.402316604	6.80E-02	4.76E-01
ENSMUSG00000027276	Jag1	0.589026441	6.87E-02	5.09E-01	0.393582754	6.80E-02	4.75E-01
ENSMUSG00000028405	Aco1	0.376491371	6.88E-02	5.09E-01	0.312845639	6.84E-02	4.77E-01
ENSMUSG00000026173	Plcd4	-1.144598775	6.89E-02	5.09E-01	-0.397024034	6.99E-02	4.81E-01
ENSMUSG00000039728	Slc6a5	-0.619834483	6.90E-02	5.09E-01	-0.39954966	6.83E-02	4.76E-01
ENSMUSG00000028194	Ddah1	-0.381687806	6.91E-02	5.10E-01	-0.315551993	6.87E-02	4.78E-01
ENSMUSG00000083344	Gm7363	1.357689873	6.91E-02	5.10E-01	0.370865713	7.19E-02	4.89E-01
ENSMUSG00000037243	Zfp692	-0.739918608	6.92E-02	5.10E-01	-0.414097987	6.85E-02	4.77E-01
ENSMUSG00000025666	Tmem47	0.476928818	6.92E-02	5.10E-01	0.359370646	6.86E-02	4.78E-01
ENSMUSG00000041598	Cdc42ep4	0.369742082	6.93E-02	5.11E-01	0.308915957	6.89E-02	4.78E-01
ENSMUSG00000073968	Trim68	-0.531023274	6.94E-02	5.11E-01	-0.377632155	6.88E-02	4.78E-01
ENSMUSG00000071573	Rnls	0.842190379	6.94E-02	5.11E-01	0.416821358	6.88E-02	4.78E-01
ENSMUSG00000007613	Tgfbr1	0.495522166	6.94E-02	5.11E-01	0.366108178	6.88E-02	4.78E-01
ENSMUSG00000020456	Ogdh	0.384210579	6.95E-02	5.11E-01	0.316753333	6.91E-02	4.79E-01
ENSMUSG00000027346	Gpcpd1	-0.472618295	6.96E-02	5.11E-01	-0.357481045	6.90E-02	4.79E-01
ENSMUSG00000036913	Trim67	-0.437012145	6.96E-02	5.11E-01	-0.342625734	6.91E-02	4.79E-01
ENSMUSG00000046500	Fam19a4	-0.554037159	6.96E-02	5.11E-01	-0.38397081	6.90E-02	4.79E-01
ENSMUSG00000026718	Stam	0.443318515	6.96E-02	5.11E-01	0.345388308	6.91E-02	4.79E-01
ENSMUSG00000035152	Ap2b1	0.370485758	6.96E-02	5.11E-01	0.309190453	6.93E-02	4.79E-01
ENSMUSG00000039209	Rpl39l	-2.289048934	6.97E-02	5.11E-01	-0.2632434	9.05E-02	5.43E-01
ENSMUSG00000046057	Gm15428	0.481543178	6.98E-02	5.12E-01	0.360730028	6.92E-02	4.79E-01
ENSMUSG00000097906	Gm9625	0.430872839	6.98E-02	5.12E-01	0.339732631	6.93E-02	4.79E-01
ENSMUSG00000046607	Hrk	-0.614742534	6.99E-02	5.12E-01	-0.397715441	6.91E-02	4.79E-01
ENSMUSG00000082253	Gm14639	0.538762057	7.00E-02	5.13E-01	0.379412628	6.95E-02	4.80E-01
ENSMUSG00000080059	Rps19-ps3	-1.089429355	7.00E-02	5.13E-01	-0.400631807	7.06E-02	4.84E-01
ENSMUSG00000062825	Actg1	0.39919926	7.01E-02	5.13E-01	0.324343216	6.96E-02	4.81E-01
ENSMUSG00000036834	Plch1	0.50137575	7.03E-02	5.14E-01	0.367502399	6.97E-02	4.81E-01
ENSMUSG00000024497	Pou4f3	0.539439135	7.04E-02	5.14E-01	0.379313825	6.98E-02	4.81E-01
ENSMUSG00000020400	Tnip1	-0.432406989	7.05E-02	5.15E-01	-0.340039411	7.01E-02	4.82E-01
ENSMUSG00000025856	Pdgfa	-0.458241235	7.06E-02	5.15E-01	-0.351086609	7.01E-02	4.82E-01
ENSMUSG00000021396	Nxnl2	-1.3763468	7.06E-02	5.15E-01	-0.365310295	7.39E-02	4.95E-01
ENSMUSG00000066245	Gm10156	0.625984167	7.07E-02	5.15E-01	0.398874905	7.00E-02	4.82E-01
ENSMUSG00000020723	Cacng4	-0.539218246	7.07E-02	5.15E-01	-0.379143908	7.00E-02	4.82E-01
ENSMUSG00000079043	Fastkd5	0.440357828	7.07E-02	5.15E-01	0.343468854	7.02E-02	4.83E-01
ENSMUSG00000019467	Arhgef25	-0.404051859	7.07E-02	5.15E-01	-0.326501542	7.03E-02	4.83E-01
ENSMUSG00000016624	Phf21b	-0.564522093	7.11E-02	5.17E-01	-0.38559929	7.03E-02	4.83E-01
ENSMUSG00000033174	Mgll	-0.490828477	7.13E-02	5.17E-01	-0.363087607	7.07E-02	4.84E-01
ENSMUSG00000102344	9430053O09Rik	-0.923272339	7.14E-02	5.18E-01	-0.41111498	7.12E-02	4.86E-01
ENSMUSG00000058318	Phf21a	-0.418196507	7.14E-02	5.18E-01	-0.33303695	7.10E-02	4.85E-01
ENSMUSG00000020838	Slc6a4	0.985766582	7.15E-02	5.18E-01	0.407229163	7.14E-02	4.87E-01
ENSMUSG00000039158	Akna	-0.448979642	7.16E-02	5.19E-01	-0.346682711	7.11E-02	4.86E-01
ENSMUSG00000074063	Osgin1	-1.943911821	7.17E-02	5.19E-01	-0.294484865	8.49E-02	5.27E-01
ENSMUSG00000083512	Gm12749	0.546959614	7.17E-02	5.19E-01	0.380383915	7.11E-02	4.86E-01
ENSMUSG00000024163	Mapk8ip3	-0.399620541	7.19E-02	5.20E-01	-0.323774136	7.14E-02	4.87E-01
ENSMUSG00000023484	Prph	-0.588223827	7.19E-02	5.20E-01	-0.390463714	7.11E-02	4.86E-01
ENSMUSG00000043719	Col6a6	-0.812316341	7.20E-02	5.20E-01	-0.413299735	7.11E-02	4.86E-01
ENSMUSG00000101496	Gm8885	0.732536055	7.20E-02	5.20E-01	0.410021966	7.13E-02	4.86E-01
ENSMUSG00000060470	Adgrg3	0.703025512	7.20E-02	5.20E-01	0.407549665	7.14E-02	4.87E-01
ENSMUSG00000011832	Evi5l	-0.423438071	7.20E-02	5.20E-01	-0.335209138	7.15E-02	4.87E-01
ENSMUSG00000030894	Tpp1	0.403941773	7.20E-02	5.20E-01	0.325855262	7.16E-02	4.87E-01
ENSMUSG00000073052	D130052B06Rik	-1.307632359	7.22E-02	5.21E-01	-0.371369403	7.49E-02	4.98E-01
ENSMUSG00000043924	Ncmap	-1.088117483	7.22E-02	5.21E-01	-0.396745077	7.30E-02	4.92E-01
ENSMUSG00000016494	Cd34	0.380192601	7.23E-02	5.21E-01	0.313485317	7.20E-02	4.89E-01
ENSMUSG00000031351	Zfp185	-0.525550059	7.25E-02	5.22E-01	-0.373599623	7.19E-02	4.89E-01
ENSMUSG00000063681	Crb1	0.643157248	7.27E-02	5.23E-01	0.399578595	7.20E-02	4.89E-01
ENSMUSG00000035228	Ccdc106	-0.53017213	7.27E-02	5.23E-01	-0.374777139	7.22E-02	4.89E-01
ENSMUSG00000107946	RP24-127M20.11	-2.443158759	7.28E-02	5.23E-01	-0.244829894	9.82E-02	5.63E-01
ENSMUSG00000046667	Rbm12b1	0.607963636	7.28E-02	5.23E-01	0.393473626	7.21E-02	4.89E-01
ENSMUSG00000043410	Hfm1	-1.588880395	7.28E-02	5.23E-01	-0.333440687	7.96E-02	5.12E-01
ENSMUSG00000034762	Glis1	-0.664281862	7.29E-02	5.23E-01	-0.402293679	7.22E-02	4.89E-01
ENSMUSG00000040537	Adam22	-0.486028616	7.29E-02	5.24E-01	-0.360349667	7.23E-02	4.90E-01
ENSMUSG00000018845	Unc45b	-0.443751441	7.30E-02	5.24E-01	-0.343689077	7.25E-02	4.91E-01
ENSMUSG00000044337	Ackr3	0.394115979	7.30E-02	5.24E-01	0.320493841	7.26E-02	4.91E-01
ENSMUSG00000015405	Ace2	1.388228221	7.30E-02	5.24E-01	0.359034154	7.65E-02	5.03E-01
ENSMUSG00000029447	Cct6a	0.36033757	7.32E-02	5.25E-01	0.302220306	7.28E-02	4.92E-01
ENSMUSG00000020328	Nudcd2	0.387845571	7.33E-02	5.25E-01	0.317160999	7.29E-02	4.92E-01
ENSMUSG00000016382	Pls3	0.435166122	7.34E-02	5.26E-01	0.339781017	7.29E-02	4.92E-01
ENSMUSG00000009075	Cabp7	-0.695157127	7.35E-02	5.26E-01	-0.405237815	7.27E-02	4.91E-01
ENSMUSG00000021577	Sdha	0.360388339	7.36E-02	5.26E-01	0.30210726	7.32E-02	4.93E-01
ENSMUSG00000031072	Oraov1	-0.427986406	7.38E-02	5.27E-01	-0.336367223	7.34E-02	4.94E-01
ENSMUSG00000039230	Tbcd	0.389593085	7.40E-02	5.27E-01	0.317752548	7.36E-02	4.94E-01
ENSMUSG00000097290	1300002E11Rik	-0.559444446	7.41E-02	5.27E-01	-0.381586943	7.35E-02	4.94E-01
ENSMUSG00000067578	Cbln4	-0.710596974	7.41E-02	5.27E-01	-0.405698265	7.34E-02	4.94E-01
ENSMUSG00000057132	Rpgrip1	-1.359456913	7.41E-02	5.27E-01	-0.361190482	7.75E-02	5.06E-01
ENSMUSG00000020142	Slc1a4	0.402957575	7.43E-02	5.28E-01	0.324392165	7.38E-02	4.95E-01
ENSMUSG00000005481	Ddx39	0.410832428	7.43E-02	5.28E-01	0.328204831	7.38E-02	4.95E-01
ENSMUSG00000031028	Tub	-0.421468036	7.43E-02	5.28E-01	-0.33318731	7.38E-02	4.95E-01
ENSMUSG00000040586	Ofd1	-0.429435601	7.44E-02	5.28E-01	-0.336739176	7.39E-02	4.95E-01
ENSMUSG00000068099	1500009C09Rik	-0.858391566	7.45E-02	5.28E-01	-0.409021603	7.39E-02	4.95E-01
ENSMUSG00000022665	Ccdc80	-0.741228998	7.46E-02	5.29E-01	-0.407542285	7.37E-02	4.95E-01
ENSMUSG00000101609	Kcnq1ot1	-0.80011055	7.47E-02	5.29E-01	-0.409097239	7.40E-02	4.95E-01
ENSMUSG00000054641	Mmrn1	0.557451914	7.48E-02	5.29E-01	0.380654006	7.41E-02	4.95E-01
ENSMUSG00000026407	Cacna1s	-0.588179342	7.48E-02	5.29E-01	-0.38753274	7.42E-02	4.96E-01
ENSMUSG00000044362	Ccdc89	0.778126642	7.49E-02	5.30E-01	0.408116097	7.44E-02	4.96E-01
ENSMUSG00000037977	6430571L13Rik	-0.714808183	7.50E-02	5.30E-01	-0.404928121	7.43E-02	4.96E-01
ENSMUSG00000034768	Asb16	-1.246311383	7.50E-02	5.30E-01	-0.373762268	7.71E-02	5.05E-01
ENSMUSG00000034161	Scx	-0.516013943	7.50E-02	5.30E-01	-0.36888136	7.44E-02	4.96E-01
ENSMUSG00000042207	Kdm5b	0.408148441	7.54E-02	5.31E-01	0.326425716	7.49E-02	4.98E-01
ENSMUSG00000033066	Gas7	-0.546834831	7.54E-02	5.31E-01	-0.37740272	7.47E-02	4.97E-01
ENSMUSG00000030785	Cox6a2	-0.945036155	7.55E-02	5.32E-01	-0.40335859	7.54E-02	4.99E-01
ENSMUSG00000051695	Pcbp1	0.36733227	7.56E-02	5.32E-01	0.305310902	7.52E-02	4.99E-01
ENSMUSG00000079165	Sap25	-1.045881807	7.57E-02	5.32E-01	-0.395087221	7.60E-02	5.01E-01
ENSMUSG00000033545	Znrf1	-0.391082733	7.58E-02	5.33E-01	-0.317818087	7.53E-02	4.99E-01
ENSMUSG00000024558	Mapk4	-0.464271644	7.58E-02	5.33E-01	-0.350424997	7.53E-02	4.99E-01
ENSMUSG00000032932	Hspa13	0.513488614	7.58E-02	5.33E-01	0.367577083	7.51E-02	4.99E-01
ENSMUSG00000089687	Rab42	-2.663402695	7.59E-02	5.33E-01	-0.223205339	1.08E-01	5.88E-01
ENSMUSG00000006998	Psmd2	0.363606569	7.59E-02	5.33E-01	0.303141747	7.55E-02	5.00E-01
ENSMUSG00000041977	Arhgef11	-0.424637858	7.60E-02	5.33E-01	-0.333825608	7.55E-02	5.00E-01
ENSMUSG00000016386	Mpped2	-0.385367199	7.61E-02	5.34E-01	-0.314728935	7.57E-02	5.01E-01
ENSMUSG00000099492	Gm5525	0.407483677	7.62E-02	5.34E-01	0.325710381	7.58E-02	5.01E-01
ENSMUSG00000101849	Gm28386	-1.692292634	7.62E-02	5.34E-01	-0.315253959	8.51E-02	5.27E-01
ENSMUSG00000038217	Tlcd2	0.543410198	7.63E-02	5.34E-01	0.375724337	7.57E-02	5.00E-01
ENSMUSG00000045790	Ccdc149	-0.681861864	7.63E-02	5.34E-01	-0.400476121	7.56E-02	5.00E-01
ENSMUSG00000060678	Hist1h4c	1.597140952	7.64E-02	5.34E-01	0.326615695	8.30E-02	5.22E-01
ENSMUSG00000049553	Polr1a	0.455058142	7.65E-02	5.35E-01	0.346469575	7.59E-02	5.01E-01
ENSMUSG00000042388	Dlgap3	-0.559515036	7.66E-02	5.35E-01	-0.379660064	7.59E-02	5.01E-01
ENSMUSG00000025133	Ints4	0.376980357	7.66E-02	5.35E-01	0.310160368	7.62E-02	5.02E-01
ENSMUSG00000026496	Parp1	0.360938848	7.66E-02	5.35E-01	0.301406504	7.62E-02	5.02E-01
ENSMUSG00000082100	Glns-ps1	0.440305175	7.66E-02	5.35E-01	0.340318683	7.61E-02	5.02E-01
ENSMUSG00000027316	Gfra4	-0.612876032	7.67E-02	5.35E-01	-0.390538323	7.60E-02	5.01E-01
ENSMUSG00000089682	Bcl2l2	-0.475180584	7.67E-02	5.35E-01	-0.353995261	7.62E-02	5.02E-01
ENSMUSG00000013707	Tnfaip8l2	-1.061064146	7.68E-02	5.35E-01	-0.391674744	7.73E-02	5.05E-01
ENSMUSG00000020431	Adcy1	-0.49648528	7.69E-02	5.36E-01	-0.361364361	7.62E-02	5.02E-01
ENSMUSG00000067370	B3galt4	-0.627014053	7.69E-02	5.36E-01	-0.392712236	7.62E-02	5.02E-01
ENSMUSG00000039568	Ubald1	-0.429666151	7.69E-02	5.36E-01	-0.33559592	7.64E-02	5.02E-01
ENSMUSG00000037617	Spag1	-0.952308924	7.71E-02	5.37E-01	-0.400323937	7.71E-02	5.05E-01
ENSMUSG00000054604	Cggbp1	0.448716274	7.71E-02	5.37E-01	0.343590053	7.65E-02	5.03E-01
ENSMUSG00000032846	Zswim6	0.498473355	7.71E-02	5.37E-01	0.36188094	7.65E-02	5.03E-01
ENSMUSG00000086784	Isoc2a	-0.491270186	7.73E-02	5.37E-01	-0.359330651	7.67E-02	5.03E-01
ENSMUSG00000097375	6720427I07Rik	-1.312633706	7.73E-02	5.38E-01	-0.361336008	8.04E-02	5.14E-01
ENSMUSG00000027894	Slc6a17	-0.475819705	7.73E-02	5.38E-01	-0.353847662	7.68E-02	5.04E-01
ENSMUSG00000059658	Gm16379	0.473883043	7.74E-02	5.38E-01	0.353121282	7.68E-02	5.04E-01
ENSMUSG00000035004	Igsf6	-1.221730474	7.74E-02	5.38E-01	-0.372494255	7.94E-02	5.12E-01
ENSMUSG00000031328	Flna	0.511872061	7.77E-02	5.39E-01	0.365753988	7.70E-02	5.04E-01
ENSMUSG00000075271	Ttc30a1	0.460627369	7.77E-02	5.39E-01	0.347912414	7.72E-02	5.05E-01
ENSMUSG00000097571	Jpx	-0.748429161	7.79E-02	5.39E-01	-0.403302248	7.73E-02	5.05E-01
ENSMUSG00000001467	Cyp51	0.374157708	7.79E-02	5.39E-01	0.308181255	7.75E-02	5.06E-01
ENSMUSG00000106430	RP24-315J23.1	-0.990814379	7.79E-02	5.40E-01	-0.396053135	7.81E-02	5.08E-01
ENSMUSG00000030616	Sytl2	-0.452701045	7.80E-02	5.40E-01	-0.344637023	7.75E-02	5.06E-01
ENSMUSG00000039202	Abhd2	0.45952709	7.80E-02	5.40E-01	0.347368206	7.74E-02	5.06E-01
ENSMUSG00000055612	Cdca7	0.369260792	7.81E-02	5.40E-01	0.305460489	7.77E-02	5.07E-01
ENSMUSG00000026579	F5	1.012019237	7.81E-02	5.40E-01	0.393951291	7.84E-02	5.08E-01
ENSMUSG00000027715	Ccna2	0.361237759	7.82E-02	5.41E-01	0.301042792	7.78E-02	5.07E-01
ENSMUSG00000020709	Adap2	-1.493545773	7.82E-02	5.41E-01	-0.336592545	8.38E-02	5.24E-01
ENSMUSG00000071369	Map3k5	-0.555454497	7.82E-02	5.41E-01	-0.37724647	7.76E-02	5.06E-01
ENSMUSG00000051498	Tlr6	-0.767803666	7.82E-02	5.41E-01	-0.403490863	7.77E-02	5.06E-01
ENSMUSG00000048677	Tpcn2	-0.58155789	7.83E-02	5.41E-01	-0.383042052	7.77E-02	5.06E-01
ENSMUSG00000062203	Gspt1	0.411056176	7.83E-02	5.41E-01	0.326474009	7.79E-02	5.07E-01
ENSMUSG00000026991	Pkp4	-0.401237068	7.84E-02	5.41E-01	-0.321763844	7.79E-02	5.07E-01
ENSMUSG00000063870	Chd4	0.402435331	7.84E-02	5.41E-01	0.322336466	7.80E-02	5.07E-01
ENSMUSG00000059325	Hopx	-0.626867225	7.85E-02	5.41E-01	-0.391326817	7.76E-02	5.06E-01
ENSMUSG00000051329	Nup160	0.557583185	7.85E-02	5.41E-01	0.377696958	7.77E-02	5.06E-01
ENSMUSG00000105695	RP23-60D3.4	-2.001965514	7.86E-02	5.41E-01	-0.276603556	9.42E-02	5.53E-01
ENSMUSG00000014956	Ppp1cb	0.410677998	7.86E-02	5.42E-01	0.326181788	7.81E-02	5.08E-01
ENSMUSG00000026617	Bpnt1	0.413585778	7.87E-02	5.42E-01	0.327463955	7.83E-02	5.08E-01
ENSMUSG00000029405	G3bp2	0.398532522	7.88E-02	5.42E-01	0.320269872	7.84E-02	5.08E-01
ENSMUSG00000035692	Isg15	-1.559247852	7.89E-02	5.43E-01	-0.326608994	8.57E-02	5.29E-01
ENSMUSG00000040009	Gnaz	-0.471190119	7.92E-02	5.44E-01	-0.351035919	7.86E-02	5.09E-01
ENSMUSG00000027429	Sec23b	0.3693817	7.92E-02	5.44E-01	0.305124566	7.89E-02	5.10E-01
ENSMUSG00000026709	Dars2	0.406277089	7.93E-02	5.44E-01	0.323792122	7.88E-02	5.10E-01
ENSMUSG00000033763	Mtss1l	-0.369115489	7.94E-02	5.45E-01	-0.304929386	7.90E-02	5.11E-01
ENSMUSG00000030159	Clec1b	0.695169152	7.94E-02	5.45E-01	0.398217709	7.87E-02	5.10E-01
ENSMUSG00000033060	Lmo7	-0.580019677	7.95E-02	5.45E-01	-0.381802974	7.87E-02	5.10E-01
ENSMUSG00000073557	Ppp1r12b	-0.493221088	7.96E-02	5.45E-01	-0.358489637	7.89E-02	5.10E-01
ENSMUSG00000001119	Col6a1	-0.412082416	7.96E-02	5.45E-01	-0.326360038	7.92E-02	5.11E-01
ENSMUSG00000040055	Gjb6	-0.531415215	7.97E-02	5.45E-01	-0.369879262	7.91E-02	5.11E-01
ENSMUSG00000082286	Pisd-ps1	-0.843704889	7.99E-02	5.46E-01	-0.40133233	7.95E-02	5.12E-01
ENSMUSG00000079139	Gm4204	0.368622319	7.99E-02	5.46E-01	0.304493945	7.95E-02	5.12E-01
ENSMUSG00000040714	Klc3	-0.744034877	7.99E-02	5.46E-01	-0.400639855	7.93E-02	5.11E-01
ENSMUSG00000041075	Fzd7	0.468795977	7.99E-02	5.46E-01	0.34978832	7.93E-02	5.12E-01
ENSMUSG00000038736	Nudcd1	0.394671307	7.99E-02	5.46E-01	0.31789783	7.95E-02	5.12E-01
ENSMUSG00000019893	Ros1	2.664903571	8.01E-02	5.46E-01	0.212497003	1.16E-01	6.09E-01
ENSMUSG00000025408	Ddit3	-0.569977478	8.01E-02	5.46E-01	-0.378982605	7.95E-02	5.12E-01
ENSMUSG00000020649	Rrm2	0.377305564	8.01E-02	5.46E-01	0.309017516	7.97E-02	5.13E-01
ENSMUSG00000045333	Zfp423	-0.374954044	8.02E-02	5.47E-01	-0.307736605	7.98E-02	5.13E-01
ENSMUSG00000022142	Nup155	0.499380299	8.03E-02	5.47E-01	0.360059151	7.96E-02	5.12E-01
ENSMUSG00000072893	4933439C10Rik	-0.945134944	8.04E-02	5.47E-01	-0.395807819	8.03E-02	5.14E-01
ENSMUSG00000001123	Lgals9	-0.542515098	8.04E-02	5.47E-01	-0.372213316	7.98E-02	5.13E-01
ENSMUSG00000039747	Orai2	-0.450102635	8.05E-02	5.47E-01	-0.342264897	8.00E-02	5.13E-01
ENSMUSG00000069045	Ddx3y	24.3479059	8.05E-02	5.48E-01	0.029078741	5.23E-01	9.41E-01
ENSMUSG00000020387	Jade2	-0.867911055	8.05E-02	5.48E-01	-0.399735591	8.01E-02	5.14E-01
ENSMUSG00000028919	Arhgef19	-0.517640696	8.05E-02	5.48E-01	-0.365348553	8.00E-02	5.13E-01
ENSMUSG00000022464	Slc38a4	0.504384396	8.06E-02	5.48E-01	0.361450438	7.99E-02	5.13E-01
ENSMUSG00000031660	Brd7	-0.372222858	8.06E-02	5.48E-01	-0.306165174	8.02E-02	5.14E-01
ENSMUSG00000054477	Kcnn2	-1.0060395	8.06E-02	5.48E-01	-0.390561194	8.09E-02	5.16E-01
ENSMUSG00000061589	Dot1l	-0.458060829	8.07E-02	5.48E-01	-0.345268726	8.01E-02	5.14E-01
ENSMUSG00000029056	Pank4	-0.403888854	8.10E-02	5.49E-01	-0.321890422	8.06E-02	5.15E-01
ENSMUSG00000036898	Zfp157	-0.417009906	8.11E-02	5.49E-01	-0.327951139	8.06E-02	5.15E-01
ENSMUSG00000028393	Alad	0.764445823	8.12E-02	5.50E-01	0.40017788	8.02E-02	5.14E-01
ENSMUSG00000028986	Klhl7	0.4060628	8.12E-02	5.50E-01	0.322853005	8.08E-02	5.15E-01
ENSMUSG00000020089	Ppa1	0.394747959	8.12E-02	5.50E-01	0.317422433	8.08E-02	5.15E-01
ENSMUSG00000051223	Bzw1	0.370677049	8.13E-02	5.50E-01	0.30510044	8.09E-02	5.16E-01
ENSMUSG00000020372	Gnb2l1	0.409721217	8.13E-02	5.50E-01	0.324537195	8.08E-02	5.15E-01
ENSMUSG00000091648	C2cd4d	-3.666736187	8.15E-02	5.51E-01	-0.162436796	1.47E-01	NA
ENSMUSG00000054409	Tmem74	0.756018086	8.15E-02	5.51E-01	0.399195493	8.08E-02	5.15E-01
ENSMUSG00000044499	Hs3st5	-0.737694828	8.16E-02	5.51E-01	-0.398314696	8.09E-02	5.16E-01
ENSMUSG00000024579	Pcyox1l	0.410995948	8.18E-02	5.51E-01	0.324885542	8.13E-02	5.17E-01
ENSMUSG00000072770	Acrbp	-1.245273435	8.21E-02	5.53E-01	-0.361493668	8.46E-02	5.26E-01
ENSMUSG00000022791	Tnk2	-0.375984455	8.22E-02	5.53E-01	-0.307562476	8.18E-02	5.19E-01
ENSMUSG00000083914	Rps18-ps1	-1.207127547	8.23E-02	5.53E-01	-0.365871268	8.42E-02	5.25E-01
ENSMUSG00000079597	Gm5483	1.575065655	8.23E-02	5.53E-01	0.318975879	8.91E-02	5.40E-01
ENSMUSG00000091002	Tcerg1l	-0.548027531	8.24E-02	5.53E-01	-0.372085759	8.18E-02	5.19E-01
ENSMUSG00000039100	Mar-06	0.461593459	8.24E-02	5.53E-01	0.345660076	8.18E-02	5.19E-01
ENSMUSG00000029250	Polr2b	0.365421101	8.24E-02	5.53E-01	0.30187825	8.21E-02	5.19E-01
ENSMUSG00000059674	Cdh24	-0.432224429	8.25E-02	5.54E-01	-0.333891659	8.20E-02	5.19E-01
ENSMUSG00000024413	Npc1	0.460708919	8.26E-02	5.54E-01	0.345207629	8.20E-02	5.19E-01
ENSMUSG00000046714	Foxc2	0.422551843	8.27E-02	5.54E-01	0.329669221	8.22E-02	5.20E-01
ENSMUSG00000067860	Zic3	0.486000884	8.27E-02	5.54E-01	0.354075962	8.21E-02	5.19E-01
ENSMUSG00000042462	Dctpp1	0.423877598	8.29E-02	5.55E-01	0.330169612	8.24E-02	5.20E-01
ENSMUSG00000091900	Gm4353	0.412678456	8.29E-02	5.55E-01	0.325157426	8.24E-02	5.21E-01
ENSMUSG00000087521	AI646519	-1.484339522	8.29E-02	5.55E-01	-0.328889704	8.87E-02	5.39E-01
ENSMUSG00000031255	Sytl4	0.577831911	8.29E-02	5.55E-01	0.378372688	8.22E-02	5.20E-01
ENSMUSG00000029328	Hnrnpdl	-0.369742876	8.30E-02	5.55E-01	-0.304015174	8.25E-02	5.21E-01
ENSMUSG00000024347	Psd2	-0.438644553	8.30E-02	5.55E-01	-0.336307577	8.25E-02	5.21E-01
ENSMUSG00000029122	Evc	-0.393600743	8.32E-02	5.56E-01	-0.316040886	8.28E-02	5.21E-01
ENSMUSG00000018470	Kcnab3	-0.751469558	8.33E-02	5.56E-01	-0.396756165	8.27E-02	5.21E-01
ENSMUSG00000022438	Parvb	0.421854724	8.33E-02	5.56E-01	0.329065132	8.28E-02	5.22E-01
ENSMUSG00000024601	Isoc1	0.410984456	8.34E-02	5.56E-01	0.324179333	8.29E-02	5.22E-01
ENSMUSG00000066878	Gm10184	0.432572629	8.35E-02	5.57E-01	0.333571769	8.30E-02	5.22E-01
ENSMUSG00000078521	Aunip	0.562552119	8.36E-02	5.57E-01	0.374485746	8.30E-02	5.22E-01
ENSMUSG00000032089	Il10ra	-0.89848454	8.37E-02	5.57E-01	-0.393672204	8.35E-02	5.24E-01
ENSMUSG00000067869	Tcea1-ps1	0.441348142	8.38E-02	5.57E-01	0.337051685	8.32E-02	5.23E-01
ENSMUSG00000026490	Cdc42bpa	-0.499321118	8.38E-02	5.57E-01	-0.357712596	8.31E-02	5.22E-01
ENSMUSG00000095440	Fignl2	0.39789627	8.41E-02	5.58E-01	0.317765702	8.36E-02	5.24E-01
ENSMUSG00000081111	Gm5913	0.38913221	8.42E-02	5.58E-01	0.313480953	8.37E-02	5.24E-01
ENSMUSG00000032834	Pwp2	0.3797141	8.42E-02	5.59E-01	0.308732708	8.38E-02	5.24E-01
ENSMUSG00000025508	Rplp2	0.387147382	8.43E-02	5.59E-01	0.312459489	8.38E-02	5.24E-01
ENSMUSG00000039952	Dag1	0.424225576	8.44E-02	5.59E-01	0.329601019	8.39E-02	5.24E-01
ENSMUSG00000029471	Camkk2	-0.392469127	8.45E-02	5.59E-01	-0.314983268	8.40E-02	5.25E-01
ENSMUSG00000021009	Ptpn21	-0.475912122	8.45E-02	5.59E-01	-0.349534751	8.39E-02	5.25E-01
ENSMUSG00000028249	Sdcbp	0.357757442	8.45E-02	5.59E-01	0.297021335	8.41E-02	5.25E-01
ENSMUSG00000055065	Ddx17	0.355692384	8.45E-02	5.59E-01	0.295883802	8.41E-02	5.25E-01
ENSMUSG00000044034	Npb	-3.662088031	8.45E-02	5.59E-01	-0.159285879	1.52E-01	NA
ENSMUSG00000014329	Bicc1	-0.491922421	8.49E-02	5.61E-01	-0.354665667	8.42E-02	5.25E-01
ENSMUSG00000020868	Xylt2	-0.389639031	8.50E-02	5.61E-01	-0.313397817	8.46E-02	5.26E-01
ENSMUSG00000107035	RP23-245J24.1	0.393785281	8.50E-02	5.61E-01	0.315423974	8.45E-02	5.26E-01
ENSMUSG00000032394	Igdcc3	0.417442852	8.51E-02	5.61E-01	0.32631081	8.46E-02	5.26E-01
ENSMUSG00000006389	Mpl	1.213913601	8.51E-02	5.61E-01	0.360414734	8.71E-02	5.33E-01
ENSMUSG00000043008	Klhl6	0.467633783	8.51E-02	5.61E-01	0.346239519	8.46E-02	5.26E-01
ENSMUSG00000006360	Crip1	-0.595110141	8.52E-02	5.61E-01	-0.379605778	8.45E-02	5.26E-01
ENSMUSG00000041258	Zfp236	-0.533921595	8.52E-02	5.61E-01	-0.366570269	8.44E-02	5.26E-01
ENSMUSG00000049305	Ccdc71	-0.382563416	8.52E-02	5.61E-01	-0.309796118	8.48E-02	5.27E-01
ENSMUSG00000001348	Acp5	0.636598939	8.52E-02	5.61E-01	0.385909353	8.45E-02	5.26E-01
ENSMUSG00000084099	Gm12929	0.432928883	8.53E-02	5.62E-01	0.332790034	8.49E-02	5.27E-01
ENSMUSG00000011158	Brf1	-0.368853385	8.54E-02	5.62E-01	-0.302691468	8.50E-02	5.27E-01
ENSMUSG00000038368	Focad	0.404433468	8.54E-02	5.62E-01	0.320276899	8.50E-02	5.27E-01
ENSMUSG00000031824	6430548M08Rik	-0.426780738	8.54E-02	5.62E-01	-0.330176267	8.49E-02	5.27E-01
ENSMUSG00000043870	Gm5809	0.560288367	8.54E-02	5.62E-01	0.372484845	8.49E-02	5.27E-01
ENSMUSG00000021704	Mtx3	-0.450325843	8.55E-02	5.62E-01	-0.339637111	8.50E-02	5.27E-01
ENSMUSG00000052726	Kcnt2	0.810600563	8.56E-02	5.62E-01	0.394285195	8.51E-02	5.27E-01
ENSMUSG00000107383	RP24-246N21.1	0.354437942	8.56E-02	5.62E-01	0.294833374	8.52E-02	5.28E-01
ENSMUSG00000106951	RP23-134H19.3	-0.727914855	8.57E-02	5.63E-01	-0.393081953	8.50E-02	5.27E-01
ENSMUSG00000038357	Camp	1.738176357	8.59E-02	5.64E-01	0.292865806	9.64E-02	5.59E-01
ENSMUSG00000018362	Kpna2	0.405976157	8.60E-02	5.64E-01	0.320726092	8.56E-02	5.29E-01
ENSMUSG00000036815	Dpp10	-0.59686466	8.60E-02	5.64E-01	-0.379145066	8.54E-02	5.28E-01
ENSMUSG00000068196	Col8a1	-0.784259422	8.62E-02	5.64E-01	-0.394139233	8.53E-02	5.28E-01
ENSMUSG00000043716	Rpl7	0.377330556	8.62E-02	5.65E-01	0.306782747	8.58E-02	5.29E-01
ENSMUSG00000097061	9330151L19Rik	-0.657424711	8.62E-02	5.65E-01	-0.38726951	8.56E-02	5.29E-01
ENSMUSG00000090290	Gm17296	0.672805141	8.63E-02	5.65E-01	0.388969451	8.54E-02	5.28E-01
ENSMUSG00000038128	Camk4	-0.46917959	8.63E-02	5.65E-01	-0.346109598	8.58E-02	5.29E-01
ENSMUSG00000096252	Tes3-ps	0.54427086	8.64E-02	5.65E-01	0.36820005	8.57E-02	5.29E-01
ENSMUSG00000071722	Spin4	0.756512991	8.64E-02	5.65E-01	0.393459531	8.55E-02	5.29E-01
ENSMUSG00000026123	Plekhb2	0.421766871	8.65E-02	5.65E-01	0.327557897	8.60E-02	5.30E-01
ENSMUSG00000020932	Gfap	-3.673919153	8.66E-02	5.66E-01	-0.156370809	1.55E-01	NA
ENSMUSG00000044098	Rsbn1	0.562540426	8.67E-02	5.66E-01	0.372166821	8.59E-02	5.30E-01
ENSMUSG00000050944	Efcab5	-1.742121856	8.67E-02	5.66E-01	-0.292058919	9.78E-02	5.62E-01
ENSMUSG00000073889	Il11ra1	-0.377626089	8.68E-02	5.66E-01	-0.306718719	8.64E-02	5.31E-01
ENSMUSG00000083367	Gm8806	0.362107243	8.69E-02	5.67E-01	0.298596822	8.65E-02	5.32E-01
ENSMUSG00000041431	Ccnb1	0.370275082	8.69E-02	5.67E-01	0.302902461	8.65E-02	5.32E-01
ENSMUSG00000028896	Rcc1	0.379951482	8.70E-02	5.67E-01	0.307822996	8.66E-02	5.32E-01
ENSMUSG00000063902	Gm7964	0.353199943	8.70E-02	5.67E-01	0.293710131	8.66E-02	5.32E-01
ENSMUSG00000031097	Tnni2	-0.78212802	8.70E-02	5.67E-01	-0.392546784	8.65E-02	5.32E-01
ENSMUSG00000024066	Xdh	-1.630040412	8.71E-02	5.67E-01	-0.30479622	9.59E-02	5.57E-01
ENSMUSG00000075703	Ept1	0.42403366	8.71E-02	5.67E-01	0.328228181	8.66E-02	5.32E-01
ENSMUSG00000102644	Thap6	-0.549261716	8.72E-02	5.67E-01	-0.368644758	8.66E-02	5.32E-01
ENSMUSG00000095836	Gm21960	-2.595892902	8.73E-02	5.68E-01	-0.212916238	1.21E-01	6.19E-01
ENSMUSG00000027751	Supt20	-0.383606204	8.74E-02	5.68E-01	-0.309507705	8.69E-02	5.33E-01
ENSMUSG00000028871	Rspo1	0.571916673	8.74E-02	5.68E-01	0.373359741	8.68E-02	5.32E-01
ENSMUSG00000027849	Syt6	-0.56742822	8.75E-02	5.68E-01	-0.372402712	8.68E-02	5.33E-01
ENSMUSG00000097320	Tmem147os	-0.575656105	8.75E-02	5.68E-01	-0.374066843	8.68E-02	5.32E-01
ENSMUSG00000026418	Tnni1	-0.47227146	8.76E-02	5.69E-01	-0.346467168	8.70E-02	5.33E-01
ENSMUSG00000021587	Pcsk1	0.929211087	8.77E-02	5.69E-01	0.386081591	8.76E-02	5.35E-01
ENSMUSG00000002546	Golga2	-0.360345771	8.78E-02	5.69E-01	-0.297361011	8.74E-02	5.34E-01
ENSMUSG00000053214	Gm9899	-1.240706043	8.78E-02	5.69E-01	-0.352692005	9.05E-02	5.43E-01
ENSMUSG00000020297	Nsg2	-0.459295743	8.78E-02	5.70E-01	-0.341795204	8.72E-02	5.34E-01
ENSMUSG00000036412	Arsi	-0.55237961	8.78E-02	5.70E-01	-0.368851924	8.72E-02	5.34E-01
ENSMUSG00000021613	Hapln1	-0.508475873	8.79E-02	5.70E-01	-0.357689033	8.73E-02	5.34E-01
ENSMUSG00000041324	Inhba	-1.226258344	8.80E-02	5.70E-01	-0.354110688	9.02E-02	5.43E-01
ENSMUSG00000032349	Elovl5	0.391934854	8.81E-02	5.70E-01	0.313298049	8.76E-02	5.35E-01
ENSMUSG00000004341	Gpx6	2.224165983	8.82E-02	5.71E-01	0.238114846	1.12E-01	5.98E-01
ENSMUSG00000019841	Rev3l	-0.56381783	8.82E-02	5.71E-01	-0.371262772	8.73E-02	5.34E-01
ENSMUSG00000052187	Hbb-y	1.565736474	8.82E-02	5.71E-01	0.308436945	9.64E-02	5.59E-01
ENSMUSG00000029053	Prkcz	-0.473598913	8.83E-02	5.71E-01	-0.346478351	8.78E-02	5.36E-01
ENSMUSG00000019774	Mtrf1l	0.496228075	8.84E-02	5.71E-01	0.353685221	8.79E-02	5.36E-01
ENSMUSG00000031963	Bmper	0.454539662	8.85E-02	5.72E-01	0.339653908	8.79E-02	5.36E-01
ENSMUSG00000032816	Igdcc4	-0.532913743	8.85E-02	5.72E-01	-0.363872339	8.78E-02	5.36E-01
ENSMUSG00000027457	Snph	-0.545958901	8.86E-02	5.72E-01	-0.366899941	8.79E-02	5.36E-01
ENSMUSG00000025007	Aldh18a1	0.356156873	8.86E-02	5.72E-01	0.29481787	8.83E-02	5.37E-01
ENSMUSG00000097728	Gm26840	-1.009569966	8.86E-02	5.72E-01	-0.377822228	8.92E-02	5.40E-01
ENSMUSG00000042002	Foxn4	0.99424931	8.86E-02	5.72E-01	0.379249597	8.90E-02	5.39E-01
ENSMUSG00000054905	Stfa3	1.87377314	8.87E-02	5.72E-01	0.273644923	1.02E-01	5.74E-01
ENSMUSG00000028999	Rint1	-0.396565864	8.88E-02	5.72E-01	-0.3151996	8.83E-02	5.37E-01
ENSMUSG00000021062	Rab15	-0.389915204	8.88E-02	5.72E-01	-0.31203168	8.84E-02	5.37E-01
ENSMUSG00000104103	Gm9517	-1.370161733	8.89E-02	5.73E-01	-0.334134333	9.33E-02	5.51E-01
ENSMUSG00000048376	F2r	0.44918436	8.91E-02	5.74E-01	0.337362961	8.85E-02	5.38E-01
ENSMUSG00000034024	Cct2	0.343109565	8.91E-02	5.74E-01	0.287426676	8.88E-02	5.39E-01
ENSMUSG00000038354	Ankrd35	-0.889043399	8.92E-02	5.74E-01	-0.386456647	8.91E-02	5.40E-01
ENSMUSG00000034773	BC030867	0.421502523	8.92E-02	5.74E-01	0.326129934	8.88E-02	5.39E-01
ENSMUSG00000017677	Wsb1	0.371993047	8.93E-02	5.74E-01	0.302952168	8.89E-02	5.39E-01
ENSMUSG00000030771	Micalcl	-1.811464789	8.94E-02	5.75E-01	-0.280033849	1.02E-01	5.74E-01
ENSMUSG00000046287	Pnma3	-0.722482692	8.95E-02	5.75E-01	-0.3884311	8.89E-02	5.39E-01
ENSMUSG00000043290	Zfp784	-0.673437107	8.95E-02	5.75E-01	-0.385508396	8.88E-02	5.39E-01
ENSMUSG00000001228	Uhrf1	0.358406118	8.96E-02	5.75E-01	0.295739547	8.92E-02	5.40E-01
ENSMUSG00000041476	Smpx	-0.753020485	8.98E-02	5.76E-01	-0.388921357	8.93E-02	5.40E-01
ENSMUSG00000075031	Hist1h2bb	1.699903393	8.99E-02	5.76E-01	0.291497392	9.98E-02	5.67E-01
ENSMUSG00000039137	Whrn	-0.472987263	9.00E-02	5.77E-01	-0.345265499	8.95E-02	5.41E-01
ENSMUSG00000053070	9230110C19Rik	0.488240106	9.00E-02	5.77E-01	0.350221063	8.95E-02	5.41E-01
ENSMUSG00000055675	Kbtbd11	0.412644986	9.02E-02	5.77E-01	0.321926434	8.97E-02	5.41E-01
ENSMUSG00000018583	G3bp1	0.340417234	9.02E-02	5.77E-01	0.285598143	8.98E-02	5.42E-01
ENSMUSG00000020389	Cdkl3	-0.512302692	9.02E-02	5.77E-01	-0.357098943	8.97E-02	5.41E-01
ENSMUSG00000040354	Mars	0.363943816	9.03E-02	5.78E-01	0.298429429	8.99E-02	5.42E-01
ENSMUSG00000053333	Dis3l2	0.374272596	9.03E-02	5.78E-01	0.303744871	8.99E-02	5.42E-01
ENSMUSG00000069267	Hist1h3b	2.898099375	9.04E-02	5.78E-01	0.186039418	1.36E-01	6.48E-01
ENSMUSG00000041477	Dcp1b	-0.456464536	9.04E-02	5.78E-01	-0.339272953	8.99E-02	5.42E-01
ENSMUSG00000107470	CAAA01093177.1	0.428772506	9.04E-02	5.78E-01	0.328644464	8.99E-02	5.42E-01
ENSMUSG00000049823	Zbtb12	-0.362393857	9.05E-02	5.78E-01	-0.297563265	9.01E-02	5.42E-01
ENSMUSG00000019518	Ap4m1	-0.382481605	9.05E-02	5.78E-01	-0.307778348	9.01E-02	5.42E-01
ENSMUSG00000031400	G6pdx	0.365833486	9.05E-02	5.78E-01	0.299355098	9.01E-02	5.42E-01
ENSMUSG00000031772	Cntnap4	-0.533738757	9.06E-02	5.78E-01	-0.362441566	9.00E-02	5.42E-01
ENSMUSG00000074637	Sox2	0.417634961	9.07E-02	5.79E-01	0.323831738	9.02E-02	5.43E-01
ENSMUSG00000029055	Plch2	-0.682924709	9.09E-02	5.79E-01	-0.384920661	9.01E-02	5.42E-01
ENSMUSG00000047496	Rnf152	-0.488520301	9.09E-02	5.79E-01	-0.349762277	9.03E-02	5.43E-01
ENSMUSG00000021143	Pacs2	-0.35830504	9.10E-02	5.79E-01	-0.295209288	9.06E-02	5.44E-01
ENSMUSG00000034926	Dhcr24	0.34120892	9.11E-02	5.80E-01	0.285791057	9.07E-02	5.44E-01
ENSMUSG00000030107	Usp18	-1.438906663	9.12E-02	5.80E-01	-0.322053685	9.69E-02	5.60E-01
ENSMUSG00000009733	Tfcp2	-0.394798867	9.12E-02	5.80E-01	-0.313409798	9.07E-02	5.44E-01
ENSMUSG00000024127	Prepl	0.418167974	9.12E-02	5.80E-01	0.323861233	9.07E-02	5.44E-01
ENSMUSG00000001065	Zfp276	-0.411916272	9.12E-02	5.80E-01	-0.321106515	9.08E-02	5.44E-01
ENSMUSG00000016757	Ttll12	0.350555938	9.13E-02	5.80E-01	0.290932697	9.09E-02	5.45E-01
ENSMUSG00000034902	Pip5k1c	-0.351442671	9.14E-02	5.80E-01	-0.291398622	9.10E-02	5.45E-01
ENSMUSG00000040936	Ulk4	0.46010713	9.14E-02	5.80E-01	0.340053364	9.09E-02	5.45E-01
ENSMUSG00000079614	Seh1l	0.398592477	9.14E-02	5.80E-01	0.315097834	9.09E-02	5.45E-01
ENSMUSG00000023832	Acat2	0.372413512	9.14E-02	5.80E-01	0.302430136	9.10E-02	5.45E-01
ENSMUSG00000027416	Otor	-0.78852382	9.14E-02	5.80E-01	-0.387109838	9.10E-02	5.45E-01
ENSMUSG00000094500	Smim18	-0.766259089	9.16E-02	5.81E-01	-0.387095305	9.10E-02	5.45E-01
ENSMUSG00000034647	Ankrd12	-0.588702221	9.17E-02	5.81E-01	-0.373076004	9.08E-02	5.45E-01
ENSMUSG00000005417	Mprip	-0.339236373	9.17E-02	5.81E-01	-0.284498908	9.13E-02	5.46E-01
ENSMUSG00000026959	Grin1	-0.67344832	9.18E-02	5.81E-01	-0.383220852	9.10E-02	5.45E-01
ENSMUSG00000038453	Srcin1	-0.434572025	9.18E-02	5.81E-01	-0.330273825	9.13E-02	5.46E-01
ENSMUSG00000043192	Gm1840	0.366091586	9.20E-02	5.82E-01	0.299001498	9.15E-02	5.46E-01
ENSMUSG00000085133	B930095G15Rik	-0.593752778	9.21E-02	5.82E-01	-0.373499581	9.13E-02	5.46E-01
ENSMUSG00000022858	Tra2b	0.354207968	9.22E-02	5.82E-01	0.292642946	9.18E-02	5.47E-01
ENSMUSG00000032313	AI118078	-0.628250194	9.22E-02	5.82E-01	-0.378171361	9.15E-02	5.46E-01
ENSMUSG00000031728	Zfp821	-0.413139443	9.22E-02	5.82E-01	-0.321242364	9.17E-02	5.47E-01
ENSMUSG00000024299	Adamts10	-0.394756587	9.24E-02	5.83E-01	-0.312879129	9.20E-02	5.47E-01
ENSMUSG00000036661	Dennd3	-0.646212819	9.25E-02	5.83E-01	-0.379985655	9.18E-02	5.47E-01
ENSMUSG00000041712	Ubr7	0.347227961	9.25E-02	5.83E-01	0.288728532	9.22E-02	5.48E-01
ENSMUSG00000092375	A730060N03Rik	-1.617998819	9.26E-02	5.84E-01	-0.297424877	1.02E-01	5.73E-01
ENSMUSG00000032269	Htr3a	-1.578371286	9.27E-02	5.84E-01	-0.302092465	1.01E-01	5.71E-01
ENSMUSG00000068457	Uty	23.54902636	9.27E-02	5.84E-01	0.029071172	5.23E-01	9.41E-01
ENSMUSG00000031543	Ank1	-0.455938588	9.29E-02	5.84E-01	-0.33779305	9.23E-02	5.48E-01
ENSMUSG00000058454	Dhcr7	0.355898035	9.30E-02	5.85E-01	0.293296198	9.26E-02	5.49E-01
ENSMUSG00000047676	Rpsa-ps10	0.601634811	9.30E-02	5.85E-01	0.374093178	9.21E-02	5.48E-01
ENSMUSG00000096807	Hist1h2bm	1.303126053	9.30E-02	5.85E-01	0.336486104	9.64E-02	5.59E-01
ENSMUSG00000091020	Gm5828	0.485732982	9.30E-02	5.85E-01	0.347601849	9.25E-02	5.49E-01
ENSMUSG00000044968	Napepld	0.466936577	9.31E-02	5.85E-01	0.341464276	9.26E-02	5.49E-01
ENSMUSG00000094683	Ap3m1-ps	0.495346104	9.31E-02	5.85E-01	0.350505941	9.25E-02	5.49E-01
ENSMUSG00000037942	Crp	1.003035754	9.32E-02	5.85E-01	0.37205045	9.34E-02	5.51E-01
ENSMUSG00000020305	Asb3	0.414685073	9.32E-02	5.85E-01	0.321435851	9.28E-02	5.49E-01
ENSMUSG00000037242	Clic4	0.378664282	9.32E-02	5.85E-01	0.304901391	9.28E-02	5.49E-01
ENSMUSG00000029830	Svopl	1.340422432	9.33E-02	5.85E-01	0.331280663	9.72E-02	5.60E-01
ENSMUSG00000029695	Aass	-0.746490895	9.33E-02	5.85E-01	-0.385099919	9.25E-02	5.49E-01
ENSMUSG00000019297	Nop9	0.362718425	9.34E-02	5.85E-01	0.296775979	9.30E-02	5.50E-01
ENSMUSG00000006369	Fbln1	0.349342347	9.35E-02	5.86E-01	0.289601811	9.31E-02	5.50E-01
ENSMUSG00000066595	Mfsd7b	0.504276776	9.35E-02	5.86E-01	0.352783805	9.29E-02	5.50E-01
ENSMUSG00000031153	Gripap1	-0.39309697	9.36E-02	5.86E-01	-0.311671796	9.31E-02	5.50E-01
ENSMUSG00000091058	Gm17538	0.448525101	9.37E-02	5.86E-01	0.334651241	9.32E-02	5.50E-01
ENSMUSG00000040852	Plekhh2	-0.55665741	9.37E-02	5.87E-01	-0.365372475	9.30E-02	5.50E-01
ENSMUSG00000022099	Dmtn	-0.505210475	9.37E-02	5.87E-01	-0.352921665	9.31E-02	5.50E-01
ENSMUSG00000019039	Dalrd3	-0.4535436	9.38E-02	5.87E-01	-0.336427895	9.32E-02	5.51E-01
ENSMUSG00000021638	Ocln	1.160863305	9.38E-02	5.87E-01	0.353191219	9.56E-02	5.56E-01
ENSMUSG00000002396	Ocel1	-0.785551014	9.40E-02	5.87E-01	-0.384192365	9.34E-02	5.51E-01
ENSMUSG00000020848	Doc2b	-0.626163122	9.40E-02	5.87E-01	-0.376407548	9.32E-02	5.51E-01
ENSMUSG00000020393	Kremen1	-0.370120756	9.40E-02	5.87E-01	-0.300348184	9.36E-02	5.51E-01
ENSMUSG00000035232	Pdk3	0.37456318	9.40E-02	5.87E-01	0.302575606	9.36E-02	5.51E-01
ENSMUSG00000052981	Ube2ql1	-0.498946702	9.41E-02	5.87E-01	-0.350984437	9.34E-02	5.51E-01
ENSMUSG00000084159	Gm12696	0.350200801	9.41E-02	5.87E-01	0.289885548	9.37E-02	5.51E-01
ENSMUSG00000027238	Frmd5	-0.417726128	9.41E-02	5.87E-01	-0.322312173	9.37E-02	5.51E-01
ENSMUSG00000037972	Snn	-0.357736132	9.41E-02	5.87E-01	-0.293912403	9.37E-02	5.51E-01
ENSMUSG00000032815	Fanca	0.450878789	9.42E-02	5.88E-01	0.335271544	9.36E-02	5.51E-01
ENSMUSG00000034384	Barhl2	-0.63485668	9.43E-02	5.88E-01	-0.377128316	9.35E-02	5.51E-01
ENSMUSG00000090021	Gm6493	0.548649684	9.43E-02	5.88E-01	0.363267158	9.35E-02	5.51E-01
ENSMUSG00000023004	Tuba1b	0.421807538	9.44E-02	5.88E-01	0.323951934	9.38E-02	5.52E-01
ENSMUSG00000097050	Gm9918	-1.725280499	9.44E-02	5.88E-01	-0.282125489	1.06E-01	5.83E-01
ENSMUSG00000052031	Tagap1	-0.553845295	9.44E-02	5.88E-01	-0.364172516	9.37E-02	5.51E-01
ENSMUSG00000034226	Rhov	-0.754570116	9.44E-02	5.88E-01	-0.38369027	9.38E-02	5.52E-01
ENSMUSG00000032458	Copb2	0.340624913	9.44E-02	5.88E-01	0.284505643	9.41E-02	5.52E-01
ENSMUSG00000008658	Rbfox1	-0.419571121	9.45E-02	5.88E-01	-0.322953013	9.40E-02	5.52E-01
ENSMUSG00000034789	Rab24	-0.45889976	9.46E-02	5.89E-01	-0.337931633	9.40E-02	5.52E-01
ENSMUSG00000057236	Rbbp4	0.343792431	9.46E-02	5.89E-01	0.286227334	9.42E-02	5.52E-01
ENSMUSG00000028060	2810403A07Rik	0.368198957	9.46E-02	5.89E-01	0.299186721	9.42E-02	5.52E-01
ENSMUSG00000032534	Cep63	-0.394728173	9.46E-02	5.89E-01	-0.312015731	9.41E-02	5.52E-01
ENSMUSG00000029866	Kel	0.768125186	9.46E-02	5.89E-01	0.383710722	9.39E-02	5.52E-01
ENSMUSG00000086807	Platr21	-2.597118024	9.48E-02	5.89E-01	-0.203418402	1.30E-01	6.37E-01
ENSMUSG00000032609	Klhdc8b	-0.406662878	9.48E-02	5.89E-01	-0.31729047	9.43E-02	5.53E-01
ENSMUSG00000064168	Hist1h2bh	1.615961297	9.48E-02	5.89E-01	0.294459181	1.03E-01	5.77E-01
ENSMUSG00000070473	Cldn3	1.015328834	9.49E-02	5.89E-01	0.368206821	9.53E-02	5.56E-01
ENSMUSG00000028035	Dnajb4	0.397844283	9.50E-02	5.90E-01	0.313270746	9.46E-02	5.54E-01
ENSMUSG00000038156	Spon1	0.343373597	9.52E-02	5.90E-01	0.285820486	9.48E-02	5.54E-01
ENSMUSG00000016510	Mtif3	-0.435316354	9.52E-02	5.90E-01	-0.328903205	9.47E-02	5.54E-01
ENSMUSG00000020635	Fkbp1b	-0.486660181	9.52E-02	5.90E-01	-0.346561696	9.46E-02	5.54E-01
ENSMUSG00000080972	Gm16061	1.479919434	9.52E-02	5.90E-01	0.310353026	1.01E-01	5.72E-01
ENSMUSG00000034911	Ushbp1	-0.659219824	9.53E-02	5.90E-01	-0.378469614	9.46E-02	5.54E-01
ENSMUSG00000032470	Mras	-0.371094698	9.53E-02	5.90E-01	-0.300394694	9.49E-02	5.54E-01
ENSMUSG00000030835	Nomo1	0.356647276	9.55E-02	5.90E-01	0.292904909	9.51E-02	5.55E-01
ENSMUSG00000002032	Tmem25	-0.784478463	9.56E-02	5.91E-01	-0.382143404	9.51E-02	5.55E-01
ENSMUSG00000103928	Gm37893	-2.242827243	9.57E-02	5.91E-01	-0.228793743	1.21E-01	6.20E-01
ENSMUSG00000025810	Nrp1	0.506543923	9.58E-02	5.91E-01	0.352012993	9.50E-02	5.55E-01
ENSMUSG00000035390	Brsk1	-0.467399649	9.59E-02	5.92E-01	-0.340131895	9.52E-02	5.55E-01
ENSMUSG00000060924	Csmd1	-0.947014013	9.60E-02	5.92E-01	-0.373134141	9.61E-02	5.58E-01
ENSMUSG00000020534	Shmt1	0.367430457	9.62E-02	5.93E-01	0.298238927	9.58E-02	5.57E-01
ENSMUSG00000025903	Lypla1	0.432099752	9.63E-02	5.93E-01	0.32714591	9.58E-02	5.57E-01
ENSMUSG00000035355	Kcnh4	-0.893004765	9.64E-02	5.93E-01	-0.376741451	9.62E-02	5.58E-01
ENSMUSG00000096918	Gm16863	-2.584099817	9.64E-02	5.93E-01	-0.202500272	1.32E-01	6.40E-01
ENSMUSG00000022197	Pdzd2	-0.621319761	9.64E-02	5.93E-01	-0.373701761	9.55E-02	5.56E-01
ENSMUSG00000040028	Elavl1	0.344466656	9.65E-02	5.94E-01	0.286048011	9.61E-02	5.58E-01
ENSMUSG00000026380	Tfcp2l1	1.16314091	9.65E-02	5.94E-01	0.348963603	9.82E-02	5.63E-01
ENSMUSG00000092035	Peg10	-0.577320871	9.65E-02	5.94E-01	-0.367165686	9.57E-02	5.57E-01
ENSMUSG00000001440	Kpnb1	0.389362248	9.67E-02	5.94E-01	0.308752406	9.62E-02	5.58E-01
ENSMUSG00000037843	Vstm2l	-0.602552921	9.67E-02	5.94E-01	-0.371034436	9.58E-02	5.57E-01
ENSMUSG00000006576	Slc4a3	-0.459385361	9.67E-02	5.94E-01	-0.336942325	9.61E-02	5.58E-01
ENSMUSG00000054150	Syne3	-0.785405855	9.68E-02	5.94E-01	-0.38099109	9.61E-02	5.58E-01
ENSMUSG00000021271	Zfp839	-0.532359653	9.68E-02	5.94E-01	-0.357719322	9.61E-02	5.58E-01
ENSMUSG00000001053	N4bp3	-0.408068424	9.68E-02	5.94E-01	-0.317038737	9.64E-02	5.59E-01
ENSMUSG00000017754	Pltp	0.391066552	9.69E-02	5.94E-01	0.309451445	9.64E-02	5.59E-01
ENSMUSG00000078302	Foxd1	0.388072258	9.69E-02	5.94E-01	0.308038916	9.65E-02	5.59E-01
ENSMUSG00000078161	Erich3	-0.961448666	9.70E-02	5.94E-01	-0.370458144	9.73E-02	5.61E-01
ENSMUSG00000004936	Map2k1	0.349842482	9.70E-02	5.95E-01	0.28880776	9.66E-02	5.59E-01
ENSMUSG00000022136	Dnajc3	0.415568063	9.71E-02	5.95E-01	0.320141851	9.65E-02	5.59E-01
ENSMUSG00000036422	Pcdh8	0.406073176	9.71E-02	5.95E-01	0.316086072	9.66E-02	5.59E-01
ENSMUSG00000030917	Tmem159	0.460831711	9.71E-02	5.95E-01	0.337187969	9.66E-02	5.59E-01
ENSMUSG00000025321	Itgb8	0.673403764	9.72E-02	5.95E-01	0.377987134	9.63E-02	5.58E-01
ENSMUSG00000085589	A430078I02Rik	-1.348149087	9.73E-02	5.95E-01	-0.324344597	1.02E-01	5.73E-01
ENSMUSG00000107879	RP24-363O21.3	-0.701760015	9.73E-02	5.95E-01	-0.379147092	9.67E-02	5.59E-01
ENSMUSG00000034681	Rnps1	-0.488317423	9.73E-02	5.95E-01	-0.345879795	9.66E-02	5.59E-01
ENSMUSG00000037470	Uggt1	0.407373274	9.74E-02	5.95E-01	0.316535854	9.69E-02	5.60E-01
ENSMUSG00000067377	Tspan6	0.339638355	9.76E-02	5.96E-01	0.28306018	9.72E-02	5.60E-01
ENSMUSG00000028766	Alpl	0.528336541	9.76E-02	5.96E-01	0.356174484	9.70E-02	5.60E-01
ENSMUSG00000028020	Glrb	0.555098847	9.77E-02	5.96E-01	0.362049236	9.69E-02	5.60E-01
ENSMUSG00000035640	Cbarp	-0.50363582	9.77E-02	5.96E-01	-0.349980701	9.70E-02	5.60E-01
ENSMUSG00000001507	Itga3	0.396858002	9.78E-02	5.97E-01	0.311692117	9.74E-02	5.61E-01
ENSMUSG00000060438	Rps10-ps1	0.410049429	9.78E-02	5.97E-01	0.31748843	9.73E-02	5.61E-01
ENSMUSG00000075408	6030408B16Rik	1.664675826	9.79E-02	5.97E-01	0.282584069	1.09E-01	5.89E-01
ENSMUSG00000026135	Zfp142	-0.423157337	9.80E-02	5.97E-01	-0.322801998	9.75E-02	5.61E-01
ENSMUSG00000090223	Pcp4	-0.853402218	9.81E-02	5.98E-01	-0.376736809	9.79E-02	5.62E-01
ENSMUSG00000101122	Gm17971	-3.561236161	9.83E-02	5.98E-01	-0.150702643	1.67E-01	NA
ENSMUSG00000072875	Gpr27	-0.404097766	9.84E-02	5.99E-01	-0.314649879	9.80E-02	5.62E-01
ENSMUSG00000026571	Dcaf6	-0.385722955	9.84E-02	5.99E-01	-0.306360581	9.80E-02	5.63E-01
ENSMUSG00000056158	Car10	-0.524921681	9.85E-02	5.99E-01	-0.35473035	9.79E-02	5.62E-01
ENSMUSG00000086688	Gm11560	0.366095237	9.85E-02	5.99E-01	0.296789295	9.81E-02	5.63E-01
ENSMUSG00000033063	Cntnap3	-1.473508916	9.86E-02	5.99E-01	-0.305824531	1.06E-01	5.82E-01
ENSMUSG00000008206	Cers4	-0.435131923	9.86E-02	5.99E-01	-0.327152788	9.81E-02	5.63E-01
ENSMUSG00000032500	Dclk3	-0.665612836	9.87E-02	5.99E-01	-0.375664173	9.80E-02	5.63E-01
ENSMUSG00000004677	Myo9b	-0.41273416	9.88E-02	5.99E-01	-0.318205831	9.83E-02	5.63E-01
ENSMUSG00000039384	Dusp10	-0.435865786	9.90E-02	6.00E-01	-0.327262195	9.85E-02	5.64E-01
ENSMUSG00000028546	Elavl4	0.404633211	9.90E-02	6.00E-01	0.314670441	9.85E-02	5.64E-01
ENSMUSG00000019254	Ppp1r12c	-0.406792347	9.90E-02	6.00E-01	-0.315584942	9.85E-02	5.64E-01
ENSMUSG00000030605	Mfge8	0.365883622	9.90E-02	6.00E-01	0.296525131	9.86E-02	5.64E-01
ENSMUSG00000036699	Zcchc12	-0.471117769	9.91E-02	6.00E-01	-0.339514204	9.85E-02	5.64E-01
ENSMUSG00000032115	Hyou1	0.344000221	9.91E-02	6.00E-01	0.28501971	9.87E-02	5.64E-01
ENSMUSG00000025185	Loxl4	0.571196618	9.93E-02	6.01E-01	0.36373911	9.86E-02	5.64E-01
ENSMUSG00000022622	Acr	-2.853493187	9.93E-02	6.01E-01	-0.183352092	1.44E-01	NA
ENSMUSG00000100280	Gm28417	-3.550660043	9.94E-02	6.01E-01	-0.150222654	1.68E-01	NA
ENSMUSG00000067608	Pcna-ps2	0.35552269	9.94E-02	6.01E-01	0.291077493	9.90E-02	5.65E-01
ENSMUSG00000020453	Patz1	0.345099729	9.95E-02	6.01E-01	0.285506298	9.91E-02	5.65E-01
ENSMUSG00000039813	Tbc1d2	-0.791400246	9.95E-02	6.01E-01	-0.377384429	9.91E-02	5.65E-01
ENSMUSG00000063358	Mapk1	0.348353419	9.97E-02	6.02E-01	0.287203081	9.93E-02	5.66E-01
ENSMUSG00000046731	Kctd11	0.45773989	1.00E-01	6.03E-01	0.33459009	9.95E-02	5.67E-01
ENSMUSG00000020227	Irak3	-0.863237355	1.00E-01	6.03E-01	-0.374038629	9.97E-02	5.67E-01
ENSMUSG00000063904	Dpp3	0.403179988	1.00E-01	6.03E-01	0.31358687	9.96E-02	5.67E-01
ENSMUSG00000003779	Kif20a	0.363293301	1.00E-01	6.03E-01	0.294860028	9.97E-02	5.67E-01
ENSMUSG00000028351	Brinp1	-0.41163402	1.00E-01	6.03E-01	-0.317127987	9.97E-02	5.67E-01
ENSMUSG00000025353	Ormdl2	0.463763207	1.00E-01	6.03E-01	0.336489788	9.97E-02	5.67E-01
ENSMUSG00000035606	Ky	-0.652547459	1.00E-01	6.03E-01	-0.373108059	9.96E-02	5.67E-01
ENSMUSG00000028639	Ybx1	0.373905815	1.00E-01	6.04E-01	0.30001547	1.00E-01	5.68E-01
ENSMUSG00000027217	Tspan18	-0.364133493	1.00E-01	6.04E-01	-0.295170333	1.00E-01	5.68E-01
ENSMUSG00000083668	Gm5648	0.374894782	1.01E-01	6.04E-01	0.300438535	1.00E-01	5.68E-01
ENSMUSG00000069049	Eif2s3y	23.10067099	1.01E-01	6.04E-01	0.029064503	5.23E-01	9.41E-01
ENSMUSG00000027823	Gmps	0.351320823	1.01E-01	6.05E-01	0.288483018	1.00E-01	5.69E-01
ENSMUSG00000081289	Gm14857	0.413224742	1.01E-01	6.05E-01	0.317537321	1.00E-01	5.69E-01
ENSMUSG00000032437	Stt3b	0.370437161	1.01E-01	6.05E-01	0.298173343	1.00E-01	5.69E-01
ENSMUSG00000017723	Wfdc2	0.970950803	1.01E-01	6.06E-01	0.364102197	1.01E-01	5.71E-01
ENSMUSG00000027230	Creb3l1	-0.437656157	1.01E-01	6.06E-01	-0.326916871	1.01E-01	5.69E-01
ENSMUSG00000001655	Hoxc13	-1.744184756	1.01E-01	6.06E-01	-0.268124423	1.15E-01	6.06E-01
ENSMUSG00000090877	Hspa1b	0.806299333	1.01E-01	6.06E-01	0.375050718	1.01E-01	5.70E-01
ENSMUSG00000053647	Gper1	-0.717906643	1.01E-01	6.06E-01	-0.375682011	1.01E-01	5.69E-01
ENSMUSG00000097080	1700086O06Rik	-0.588265587	1.01E-01	6.06E-01	-0.36493863	1.01E-01	5.69E-01
ENSMUSG00000074088	Snrnp40	0.36683733	1.01E-01	6.06E-01	0.296282719	1.01E-01	5.70E-01
ENSMUSG00000091512	Lamtor3	-0.442944514	1.01E-01	6.06E-01	-0.328802092	1.01E-01	5.70E-01
ENSMUSG00000050912	Tmem123	0.38527081	1.01E-01	6.06E-01	0.305120706	1.01E-01	5.70E-01
ENSMUSG00000071660	Ttc9c	0.374369309	1.01E-01	6.06E-01	0.299927249	1.01E-01	5.70E-01
ENSMUSG00000033047	Eif3l	0.337674572	1.01E-01	6.07E-01	0.280914812	1.01E-01	5.70E-01
ENSMUSG00000035184	Fam124a	-0.552616046	1.01E-01	6.07E-01	-0.358742007	1.01E-01	5.70E-01
ENSMUSG00000015937	H2afy	0.336873484	1.01E-01	6.07E-01	0.280461321	1.01E-01	5.70E-01
ENSMUSG00000038152	5033430I15Rik	-0.980877973	1.01E-01	6.07E-01	-0.362560906	1.02E-01	5.73E-01
ENSMUSG00000054612	Mgmt	0.575110889	1.01E-01	6.07E-01	0.362704669	1.01E-01	5.70E-01
ENSMUSG00000036752	Tubb4b	0.392051966	1.02E-01	6.07E-01	0.308106604	1.01E-01	5.70E-01
ENSMUSG00000024087	Cyp1b1	0.515820084	1.02E-01	6.07E-01	0.350619988	1.01E-01	5.70E-01
ENSMUSG00000086822	5330413P13Rik	-1.769054287	1.02E-01	6.07E-01	-0.267413982	1.15E-01	6.06E-01
ENSMUSG00000056185	Snx32	-0.601597447	1.02E-01	6.07E-01	-0.366544613	1.01E-01	5.70E-01
ENSMUSG00000027808	Serp1	0.365617618	1.02E-01	6.08E-01	0.295502092	1.01E-01	5.71E-01
ENSMUSG00000025326	Ube3a	0.565715985	1.02E-01	6.08E-01	0.361062346	1.01E-01	5.70E-01
ENSMUSG00000024976	Shoc2	0.414875868	1.02E-01	6.08E-01	0.317823452	1.01E-01	5.71E-01
ENSMUSG00000032688	Malt1	-0.6299237	1.02E-01	6.08E-01	-0.369823301	1.01E-01	5.70E-01
ENSMUSG00000046572	Zfp518b	0.451935213	1.02E-01	6.08E-01	0.331690662	1.01E-01	5.71E-01
ENSMUSG00000029373	Pf4	0.500023966	1.02E-01	6.08E-01	0.346237245	1.01E-01	5.72E-01
ENSMUSG00000036523	Greb1	0.583577679	1.02E-01	6.08E-01	0.363748386	1.01E-01	5.71E-01
ENSMUSG00000083022	Rps15a-ps6	-0.429253948	1.02E-01	6.09E-01	-0.323235165	1.02E-01	5.73E-01
ENSMUSG00000102602	A930004J17Rik	-1.409393569	1.03E-01	6.10E-01	-0.308174371	1.09E-01	5.89E-01
ENSMUSG00000061838	Suclg2	0.380055946	1.03E-01	6.10E-01	0.302170171	1.02E-01	5.74E-01
ENSMUSG00000106262	RP23-49O17.4	-2.383838352	1.03E-01	6.11E-01	-0.209062722	1.34E-01	6.44E-01
ENSMUSG00000037762	Slc16a9	-0.77653532	1.03E-01	6.11E-01	-0.37399121	1.02E-01	5.74E-01
ENSMUSG00000024941	Scyl1	-0.354353082	1.03E-01	6.11E-01	-0.289376101	1.03E-01	5.75E-01
ENSMUSG00000021313	Ryr2	-1.021682267	1.03E-01	6.12E-01	-0.356007185	1.04E-01	5.79E-01
ENSMUSG00000021365	Nedd9	0.388162496	1.03E-01	6.12E-01	0.305681208	1.03E-01	5.75E-01
ENSMUSG00000055862	Izumo4	-1.102107677	1.03E-01	6.12E-01	-0.346667649	1.05E-01	5.80E-01
ENSMUSG00000085566	A730017L22Rik	-0.554797534	1.03E-01	6.13E-01	-0.357606128	1.03E-01	5.75E-01
ENSMUSG00000035615	Frmpd1	-0.41826739	1.04E-01	6.13E-01	-0.318367116	1.03E-01	5.76E-01
ENSMUSG00000013584	Aldh1a2	0.578099633	1.04E-01	6.13E-01	0.361712913	1.03E-01	5.75E-01
ENSMUSG00000085565	Gm15721	-1.844929328	1.04E-01	6.13E-01	-0.256079334	1.19E-01	6.17E-01
ENSMUSG00000018820	Zfyve27	-0.397129796	1.04E-01	6.13E-01	-0.309466096	1.03E-01	5.77E-01
ENSMUSG00000029419	Gm996	-0.720950847	1.04E-01	6.13E-01	-0.37291917	1.03E-01	5.77E-01
ENSMUSG00000048826	Dact2	0.664281227	1.04E-01	6.13E-01	0.370623112	1.03E-01	5.76E-01
ENSMUSG00000063564	Col23a1	-0.504188309	1.04E-01	6.13E-01	-0.346257523	1.03E-01	5.76E-01
ENSMUSG00000052373	Mpp3	-0.46810834	1.04E-01	6.14E-01	-0.335918832	1.03E-01	5.77E-01
ENSMUSG00000029769	Ccdc136	-0.381636305	1.04E-01	6.14E-01	-0.30243926	1.03E-01	5.77E-01
ENSMUSG00000074909	Ranbp6	0.406280069	1.04E-01	6.14E-01	0.313282625	1.04E-01	5.77E-01
ENSMUSG00000059336	Slc14a1	-0.403419544	1.04E-01	6.14E-01	-0.312048831	1.04E-01	5.78E-01
ENSMUSG00000030982	9030624J02Rik	0.338543029	1.04E-01	6.15E-01	0.280620125	1.04E-01	5.78E-01
ENSMUSG00000012848	Rps5	0.395712184	1.04E-01	6.15E-01	0.308717393	1.04E-01	5.78E-01
ENSMUSG00000078812	Eif5a	0.377381046	1.04E-01	6.15E-01	0.300361486	1.04E-01	5.78E-01
ENSMUSG00000022026	Olfm4	0.822530182	1.04E-01	6.15E-01	0.370845234	1.04E-01	5.78E-01
ENSMUSG00000028582	Cc2d1b	-0.400792372	1.04E-01	6.15E-01	-0.310832195	1.04E-01	5.78E-01
ENSMUSG00000015377	Dennd6b	-0.51970334	1.04E-01	6.15E-01	-0.349633255	1.04E-01	5.78E-01
ENSMUSG00000056755	Grm7	-0.853393765	1.04E-01	6.15E-01	-0.368994656	1.04E-01	5.79E-01
ENSMUSG00000092444	Gm18733	2.116232035	1.04E-01	6.15E-01	0.226978321	1.28E-01	6.33E-01
ENSMUSG00000039509	Nup133	0.354704026	1.05E-01	6.15E-01	0.289057773	1.04E-01	5.79E-01
ENSMUSG00000090266	Mettl23	0.394193147	1.05E-01	6.15E-01	0.30783367	1.04E-01	5.79E-01
ENSMUSG00000091705	H2-Q2	-2.938716558	1.05E-01	6.15E-01	-0.171928925	1.55E-01	NA
ENSMUSG00000058388	Phtf1	-0.366154853	1.05E-01	6.15E-01	-0.29478741	1.04E-01	5.79E-01
ENSMUSG00000019312	Grb7	1.110385182	1.05E-01	6.15E-01	0.343695797	1.06E-01	5.83E-01
ENSMUSG00000039419	Cntnap2	-0.405907226	1.05E-01	6.16E-01	-0.312704657	1.05E-01	5.79E-01
ENSMUSG00000010453	Kansl3	-0.347012038	1.05E-01	6.16E-01	-0.284918326	1.05E-01	5.80E-01
ENSMUSG00000074971	Fibin	-0.372096687	1.05E-01	6.16E-01	-0.29752401	1.05E-01	5.80E-01
ENSMUSG00000042599	Kdm7a	0.610370312	1.05E-01	6.16E-01	0.36482865	1.04E-01	5.79E-01
ENSMUSG00000034042	Gpbp1l1	-0.406866496	1.05E-01	6.17E-01	-0.312973063	1.05E-01	5.80E-01
ENSMUSG00000090812	Samd15	-1.439167637	1.05E-01	6.17E-01	-0.301315018	1.12E-01	5.99E-01
ENSMUSG00000024817	Uhrf2	0.355142168	1.05E-01	6.17E-01	0.28902975	1.05E-01	5.80E-01
ENSMUSG00000039943	Plcb4	-0.41810448	1.05E-01	6.17E-01	-0.317486216	1.05E-01	5.80E-01
ENSMUSG00000021277	Traf3	-0.357437256	1.05E-01	6.17E-01	-0.290185088	1.05E-01	5.80E-01
ENSMUSG00000104950	RP23-434H17.6	-0.854318454	1.06E-01	6.17E-01	-0.36750982	1.05E-01	5.81E-01
ENSMUSG00000018160	Med1	-0.423137528	1.06E-01	6.18E-01	-0.319391865	1.05E-01	5.80E-01
ENSMUSG00000043639	Rbm20	-0.597252813	1.06E-01	6.18E-01	-0.362679919	1.05E-01	5.80E-01
ENSMUSG00000059878	Zfp422	0.331358455	1.06E-01	6.18E-01	0.276249632	1.05E-01	5.81E-01
ENSMUSG00000038831	Ralgps1	-0.388459448	1.06E-01	6.18E-01	-0.304897623	1.05E-01	5.81E-01
ENSMUSG00000022865	Cxadr	0.401584518	1.06E-01	6.18E-01	0.310630183	1.05E-01	5.81E-01
ENSMUSG00000024816	Frmd8	0.351620461	1.06E-01	6.18E-01	0.287102494	1.05E-01	5.81E-01
ENSMUSG00000031010	Usp9x	0.630669778	1.06E-01	6.18E-01	0.366482127	1.05E-01	5.80E-01
ENSMUSG00000027569	Mrgbp	-0.447269563	1.06E-01	6.18E-01	-0.328051099	1.05E-01	5.81E-01
ENSMUSG00000028212	Ccne2	0.467800025	1.06E-01	6.18E-01	0.334759363	1.05E-01	5.81E-01
ENSMUSG00000093651	Gm5873	0.403544325	1.06E-01	6.18E-01	0.311337316	1.05E-01	5.81E-01
ENSMUSG00000060735	Rxfp3	0.590171501	1.06E-01	6.19E-01	0.361332099	1.05E-01	5.81E-01
ENSMUSG00000003068	Stk11	-0.401036846	1.06E-01	6.19E-01	-0.310235156	1.06E-01	5.82E-01
ENSMUSG00000045795	Whamm	-0.53624157	1.06E-01	6.19E-01	-0.35201203	1.05E-01	5.81E-01
ENSMUSG00000039197	Adk	0.350586701	1.06E-01	6.19E-01	0.286424287	1.06E-01	5.82E-01
ENSMUSG00000037235	Mxd4	-0.336174621	1.06E-01	6.19E-01	-0.278756653	1.06E-01	5.82E-01
ENSMUSG00000025270	Alas2	1.500437077	1.06E-01	6.19E-01	0.290395034	1.15E-01	6.05E-01
ENSMUSG00000056234	Ncoa4	0.518237149	1.06E-01	6.19E-01	0.348063	1.06E-01	5.82E-01
ENSMUSG00000060780	Lrrtm1	-0.425200013	1.06E-01	6.19E-01	-0.319806201	1.06E-01	5.82E-01
ENSMUSG00000006542	Prkag3	-2.114637305	1.07E-01	6.20E-01	-0.227359829	1.30E-01	6.36E-01
ENSMUSG00000028989	Angptl7	-1.664672552	1.07E-01	6.20E-01	-0.272511652	1.18E-01	6.13E-01
ENSMUSG00000033596	Rfwd3	0.35265291	1.07E-01	6.20E-01	0.28736032	1.06E-01	5.83E-01
ENSMUSG00000046516	Cox17	-0.948271947	1.07E-01	6.20E-01	-0.358651693	1.07E-01	5.86E-01
ENSMUSG00000006932	Ctnnb1	0.355489031	1.07E-01	6.20E-01	0.288779939	1.06E-01	5.84E-01
ENSMUSG00000015143	Actn1	0.444012539	1.07E-01	6.21E-01	0.32643113	1.06E-01	5.83E-01
ENSMUSG00000041078	Grid1	-0.508264473	1.07E-01	6.21E-01	-0.345213595	1.06E-01	5.83E-01
ENSMUSG00000004961	Syt5	-0.576114045	1.07E-01	6.21E-01	-0.358545154	1.06E-01	5.83E-01
ENSMUSG00000062157	Ifnlr1	-0.947171071	1.07E-01	6.21E-01	-0.358294073	1.08E-01	5.86E-01
ENSMUSG00000089957	A830011K09Rik	-1.909497698	1.07E-01	6.22E-01	-0.245599089	1.25E-01	6.27E-01
ENSMUSG00000021240	Abcd4	-0.4919338	1.07E-01	6.22E-01	-0.340799227	1.07E-01	5.84E-01
ENSMUSG00000024948	Map4k2	-0.401204131	1.07E-01	6.22E-01	-0.30974089	1.07E-01	5.85E-01
ENSMUSG00000032606	Nicn1	-0.359585139	1.07E-01	6.22E-01	-0.290617709	1.07E-01	5.85E-01
ENSMUSG00000061816	Myl1	-0.415888113	1.08E-01	6.22E-01	-0.315684506	1.07E-01	5.85E-01
ENSMUSG00000020701	Tmem132e	0.357654371	1.08E-01	6.22E-01	0.28962526	1.07E-01	5.85E-01
ENSMUSG00000022419	Deptor	-0.69926077	1.08E-01	6.22E-01	-0.368745558	1.07E-01	5.85E-01
ENSMUSG00000031827	Cotl1	0.383883237	1.08E-01	6.23E-01	0.302016522	1.07E-01	5.86E-01
ENSMUSG00000082458	Gm9430	0.648914919	1.08E-01	6.23E-01	0.365721152	1.07E-01	5.86E-01
ENSMUSG00000031834	Pik3r2	-0.360862869	1.08E-01	6.24E-01	-0.291054006	1.08E-01	5.87E-01
ENSMUSG00000097006	9530082P21Rik	-1.584113789	1.08E-01	6.24E-01	-0.279440507	1.18E-01	6.13E-01
ENSMUSG00000027224	Duoxa1	-2.863637555	1.08E-01	6.24E-01	-0.173288134	1.56E-01	NA
ENSMUSG00000031253	Srpx2	-0.655117032	1.08E-01	6.24E-01	-0.365742773	1.08E-01	5.87E-01
ENSMUSG00000087211	Lhx1os	-0.730242736	1.09E-01	6.25E-01	-0.368222893	1.08E-01	5.87E-01
ENSMUSG00000040520	Manea	0.498346293	1.09E-01	6.25E-01	0.341761208	1.08E-01	5.87E-01
ENSMUSG00000070808	Gltscr1	-0.403431281	1.09E-01	6.26E-01	-0.310117482	1.08E-01	5.88E-01
ENSMUSG00000019982	Myb	0.567578113	1.09E-01	6.26E-01	0.355706618	1.08E-01	5.88E-01
ENSMUSG00000035762	Tmem161b	-0.482417447	1.09E-01	6.26E-01	-0.337182311	1.08E-01	5.88E-01
ENSMUSG00000039167	Adgrl4	0.514398493	1.09E-01	6.26E-01	0.345366427	1.08E-01	5.88E-01
ENSMUSG00000058064	Gm10036	0.518504856	1.09E-01	6.27E-01	0.346095162	1.09E-01	5.89E-01
ENSMUSG00000053819	Camk2d	-0.468140689	1.09E-01	6.27E-01	-0.332945907	1.09E-01	5.89E-01
ENSMUSG00000062077	Trim54	-0.919278958	1.09E-01	6.27E-01	-0.357929315	1.10E-01	5.92E-01
ENSMUSG00000043618	Eif5al3-ps	0.378794276	1.09E-01	6.27E-01	0.299152125	1.09E-01	5.90E-01
ENSMUSG00000028034	Fubp1	0.333302188	1.09E-01	6.27E-01	0.276313264	1.09E-01	5.90E-01
ENSMUSG00000035131	Brinp3	-0.715995609	1.10E-01	6.28E-01	-0.366671998	1.09E-01	5.91E-01
ENSMUSG00000031365	Zfp275	0.464804692	1.10E-01	6.29E-01	0.331657717	1.09E-01	5.91E-01
ENSMUSG00000031715	Smarca5	0.352815151	1.10E-01	6.29E-01	0.286430216	1.10E-01	5.92E-01
ENSMUSG00000082394	Gm4596	0.406993447	1.10E-01	6.30E-01	0.311021763	1.10E-01	5.92E-01
ENSMUSG00000026885	Ttll11	-0.655810814	1.10E-01	6.30E-01	-0.364168099	1.10E-01	5.92E-01
ENSMUSG00000038642	Ctss	-0.529058765	1.10E-01	6.30E-01	-0.347844334	1.09E-01	5.91E-01
ENSMUSG00000091183	Gm5141	-0.542437831	1.10E-01	6.30E-01	-0.350353667	1.10E-01	5.92E-01
ENSMUSG00000049807	Arhgap23	-0.364624468	1.10E-01	6.30E-01	-0.292192804	1.10E-01	5.92E-01
ENSMUSG00000059422	Gm8116	0.482946636	1.10E-01	6.30E-01	0.336619762	1.10E-01	5.92E-01
ENSMUSG00000028933	Xrcc2	0.445012849	1.10E-01	6.31E-01	0.324980148	1.10E-01	5.93E-01
ENSMUSG00000056258	Kcnq3	-0.554331604	1.10E-01	6.31E-01	-0.352441077	1.10E-01	5.92E-01
ENSMUSG00000099764	Rps10-ps2	0.373766322	1.11E-01	6.31E-01	0.296405654	1.10E-01	5.94E-01
ENSMUSG00000034793	G6pc3	0.38414734	1.11E-01	6.31E-01	0.301111196	1.10E-01	5.94E-01
ENSMUSG00000045731	Pnoc	-0.665269935	1.11E-01	6.32E-01	-0.364249345	1.10E-01	5.93E-01
ENSMUSG00000036052	Dnajb5	-0.3865709	1.11E-01	6.32E-01	-0.302036842	1.11E-01	5.95E-01
ENSMUSG00000041763	Tpp2	0.414435468	1.11E-01	6.33E-01	0.313566807	1.11E-01	5.95E-01
ENSMUSG00000102742	Pcdhga11	0.606553582	1.11E-01	6.33E-01	0.359226774	1.10E-01	5.94E-01
ENSMUSG00000042742	B630005N14Rik	0.483647385	1.11E-01	6.33E-01	0.336324908	1.11E-01	5.95E-01
ENSMUSG00000040003	Magi2	-0.40520138	1.11E-01	6.33E-01	-0.30981666	1.11E-01	5.95E-01
ENSMUSG00000014158	Trpv4	-0.929463015	1.11E-01	6.33E-01	-0.354678641	1.12E-01	5.98E-01
ENSMUSG00000024268	Celf4	-0.393604595	1.11E-01	6.33E-01	-0.304957713	1.11E-01	5.96E-01
ENSMUSG00000025229	Pitx3	-0.520588127	1.12E-01	6.34E-01	-0.345069735	1.11E-01	5.96E-01
ENSMUSG00000041417	Pik3r1	-0.379181166	1.12E-01	6.34E-01	-0.298526158	1.11E-01	5.96E-01
ENSMUSG00000025500	Lmntd2	-1.001791265	1.12E-01	6.35E-01	-0.346623643	1.13E-01	6.01E-01
ENSMUSG00000036875	Dna2	0.415073442	1.12E-01	6.36E-01	0.313355808	1.12E-01	5.98E-01
ENSMUSG00000029070	Mxra8	-0.388755136	1.12E-01	6.36E-01	-0.302555162	1.12E-01	5.98E-01
ENSMUSG00000020116	Pno1	0.345727762	1.13E-01	6.37E-01	0.28205389	1.12E-01	5.99E-01
ENSMUSG00000038524	Fchsd1	-0.439425899	1.13E-01	6.37E-01	-0.321982332	1.12E-01	5.99E-01
ENSMUSG00000036446	Lum	-0.452685512	1.13E-01	6.37E-01	-0.326403158	1.12E-01	5.99E-01
ENSMUSG00000070570	Slc17a7	0.741908269	1.13E-01	6.37E-01	0.363703129	1.12E-01	5.99E-01
ENSMUSG00000025001	Hells	0.457784887	1.13E-01	6.37E-01	0.327955241	1.12E-01	5.99E-01
ENSMUSG00000027073	Prg2	1.88367785	1.13E-01	6.37E-01	0.239338542	1.31E-01	6.38E-01
ENSMUSG00000022905	Kpna1	0.395095711	1.13E-01	6.37E-01	0.305044068	1.12E-01	6.00E-01
ENSMUSG00000019899	Lama2	0.558598435	1.13E-01	6.37E-01	0.351458106	1.12E-01	5.99E-01
ENSMUSG00000026443	Lrrn2	-0.395766273	1.13E-01	6.37E-01	-0.305253477	1.13E-01	6.00E-01
ENSMUSG00000015932	Dstn	0.321352853	1.13E-01	6.38E-01	0.268752175	1.13E-01	6.00E-01
[truncated: 44,430 more rows]
