# Supplementary material for: Hotair Is Dispensible for Mouse Development
Source: PLoS Genet. 2016 Dec 15;12(12):e1006232. doi: 10.1371/journal.pgen.1006232 (PMC5157951; doi:10.1371/journal.pgen.1006232)
Supplement: S3 Dataset — Data are from the FL, HL, GT, T1, T2 and T3 and are provided in separate files. (TGZ) [file pgen.1006232.s013.tgz › S3_Dataset/T3.txt]

GeneID	GeneName	log2FoldChange.LRT	pvalue.LRT	JointFDR.LRT	log2FoldChange.Wald	pvalue.Wald	JointFDR.Wald
ENSMUSG00000059751	Rps3a3	3.201050174	3.46E-89	1.74E-84	2.896058947	4.47E-104	2.09E-99
ENSMUSG00000034674	Tdg	3.903351254	1.47E-48	2.96E-44	2.933892741	6.10E-53	1.14E-48
ENSMUSG00000086903	Hotair	-12.76328186	2.34E-44	2.94E-40	-3.060644726	4.79E-42	4.99E-38
ENSMUSG00000038872	Zfhx3	-1.531933646	5.19E-34	4.09E-30	-1.42701267	3.14E-35	2.27E-31
Lnc3	Lnc3	6.798423546	5.30E-34	4.09E-30	2.744854822	6.39E-34	4.28E-30
Lnc2	Lnc2	2.371658645	1.98E-29	1.24E-25	1.977074779	1.42E-31	8.29E-28
ENSMUSG00000030761	Myo7a	2.618151646	1.31E-28	7.32E-25	2.085311052	1.97E-30	1.08E-26
ENSMUSG00000021268	Meg3	-1.915388765	2.59E-28	1.37E-24	-1.681060605	1.74E-29	8.17E-26
ENSMUSG00000082420	Gm6517	2.479027973	3.55E-28	1.78E-24	2.014283928	4.57E-30	2.38E-26
ENSMUSG00000100801	Gm15459	1.176058163	2.53E-26	1.21E-22	1.112217584	5.64E-27	2.40E-23
ENSMUSG00000097767	Miat	-1.756617485	5.38E-24	1.80E-20	-1.540794621	6.41E-25	2.40E-21
ENSMUSG00000073647	Gm10557	-1.466260904	1.55E-21	4.59E-18	-1.320009266	4.26E-22	1.29E-18
ENSMUSG00000028565	Nfia	-1.444269414	3.58E-21	1.03E-17	-1.301950601	9.64E-22	2.74E-18
ENSMUSG00000078190	Dnm3os	-2.977595967	3.75E-21	1.05E-17	-2.062610816	3.94E-23	1.27E-19
ENSMUSG00000051747	Ttn	-1.306505431	1.11E-20	3.00E-17	-1.196849422	3.09E-21	8.51E-18
ENSMUSG00000040943	Tet2	-1.583258059	5.01E-20	1.29E-16	-1.389354013	1.33E-20	3.56E-17
ENSMUSG00000045672	Col27a1	-1.7269604	1.59E-19	3.99E-16	-1.475959408	3.44E-20	8.96E-17
ENSMUSG00000067629	Syngap1	-1.547220244	1.93E-19	4.61E-16	-1.360618587	4.74E-20	1.17E-16
ENSMUSG00000097451	Rian	-1.1012282	2.32E-19	5.41E-16	-1.028584232	1.08E-19	2.40E-16
ENSMUSG00000008496	Pou2f2	-1.785694168	3.36E-19	7.64E-16	-1.50672689	7.16E-20	1.64E-16
ENSMUSG00000066107	Gm12666	11.32751489	2.64E-18	5.41E-15	1.70271664	2.80E-14	3.05E-11
ENSMUSG00000030059	Tmf1	-1.430860295	2.77E-18	5.57E-15	-1.270564953	9.61E-19	1.96E-15
ENSMUSG00000050334	C130071C03Rik	-1.470134786	9.73E-17	1.68E-13	-1.282024133	3.61E-17	6.26E-14
ENSMUSG00000074415	2610203C20Rik	-1.527024021	1.84E-16	3.03E-13	-1.316919834	5.05E-17	8.45E-14
ENSMUSG00000093674	Rpl41	0.803486966	1.89E-15	2.92E-12	0.766365381	1.27E-15	1.85E-12
ENSMUSG00000023004	Tuba1b	0.793156003	2.08E-15	3.17E-12	0.757283682	1.42E-15	2.05E-12
ENSMUSG00000097195	Snhg5	-1.6496865	2.74E-15	4.11E-12	-1.370692226	9.40E-16	1.42E-12
ENSMUSG00000031383	Dusp9	1.021738667	3.13E-15	4.57E-12	0.946745364	1.79E-15	2.51E-12
ENSMUSG00000026864	Hspa5	0.774420835	3.14E-15	4.57E-12	0.740538896	2.17E-15	2.99E-12
ENSMUSG00000000402	Egfl6	-1.314158008	3.34E-15	4.78E-12	-1.162641904	1.44E-15	2.05E-12
ENSMUSG00000008575	Nfib	-1.128856431	1.05E-14	1.42E-11	-1.025846979	5.77E-15	7.40E-12
ENSMUSG00000021366	Hivep1	-1.139237738	1.27E-14	1.70E-11	-1.033174553	6.52E-15	8.25E-12
ENSMUSG00000029004	Kmt2e	-0.888692274	1.53E-14	2.00E-11	-0.835777256	1.01E-14	1.24E-11
ENSMUSG00000070729	Gm12966	-1.059062325	2.02E-14	2.52E-11	-0.971345241	1.14E-14	1.39E-11
ENSMUSG00000029657	Hsph1	0.800475305	3.29E-14	4.03E-11	0.760324178	2.32E-14	2.62E-11
ENSMUSG00000027868	Tbx15	-1.213861021	3.85E-14	4.55E-11	-1.082512428	2.15E-14	2.48E-11
ENSMUSG00000018474	Chd3	-0.948990453	4.24E-14	4.95E-11	-0.88321698	2.56E-14	2.85E-11
ENSMUSG00000038708	Golga4	-0.96536825	4.42E-14	5.04E-11	-0.896070763	2.80E-14	3.05E-11
ENSMUSG00000002266	Zim1	-1.164416759	7.39E-14	8.16E-11	-1.044854326	4.42E-14	4.71E-11
ENSMUSG00000057110	Cntrl	-1.011813602	7.71E-14	8.42E-11	-0.931157649	4.89E-14	5.15E-11
ENSMUSG00000001911	Nfix	-1.528713349	1.34E-13	1.43E-10	-1.273886708	6.03E-14	6.14E-11
ENSMUSG00000020484	Xbp1	0.859390075	1.43E-13	1.51E-10	0.807679403	9.97E-14	9.73E-11
ENSMUSG00000063696	Gm8730	0.759765819	1.53E-13	1.60E-10	0.723401926	1.14E-13	1.10E-10
ENSMUSG00000079065	BC005561	-2.253045674	3.02E-13	3.06E-10	-1.564879546	6.42E-14	6.46E-11
ENSMUSG00000019841	Rev3l	-0.975573949	4.14E-13	4.11E-10	-0.898709148	2.67E-13	2.50E-10
ENSMUSG00000067351	Rps15a-ps2	5.78525372	5.48E-13	5.29E-10	1.467998922	3.69E-11	2.29E-08
ENSMUSG00000020776	Fbf1	-0.870922533	5.64E-13	5.40E-10	-0.814522951	4.10E-13	3.77E-10
ENSMUSG00000000823	Znf512b	-0.97517792	6.39E-13	6.05E-10	-0.897163801	4.25E-13	3.87E-10
ENSMUSG00000048154	Kmt2d	-0.870441597	7.07E-13	6.64E-10	-0.813673261	5.17E-13	4.66E-10
ENSMUSG00000002028	Kmt2a	-1.07718906	1.04E-12	9.54E-10	-0.972557401	6.13E-13	5.42E-10
ENSMUSG00000026113	Inpp4a	-1.327820818	1.66E-12	1.46E-09	-1.138521197	8.94E-13	7.61E-10
ENSMUSG00000028645	Slc2a1	0.815521567	1.68E-12	1.46E-09	0.766980434	1.23E-12	1.01E-09
ENSMUSG00000040407	Akap9	-1.012627618	1.68E-12	1.46E-09	-0.922988688	1.07E-12	8.97E-10
ENSMUSG00000039741	Bahcc1	-0.941020468	1.96E-12	1.66E-09	-0.867726724	1.30E-12	1.05E-09
ENSMUSG00000093798	Gm8355	0.903664438	3.77E-12	3.05E-09	0.836505133	2.77E-12	2.11E-09
ENSMUSG00000027570	Col9a3	-1.06785241	3.79E-12	3.05E-09	-0.960422602	2.57E-12	1.99E-09
ENSMUSG00000035569	Ankrd11	-0.843365319	5.75E-12	4.51E-09	-0.787408668	4.17E-12	3.12E-09
ENSMUSG00000046169	Adamts6	-2.037734643	7.03E-12	5.39E-09	-1.442267771	2.63E-12	2.02E-09
ENSMUSG00000078249	Hmga1-rs1	0.76627019	7.52E-12	5.68E-09	0.723270638	5.78E-12	4.20E-09
ENSMUSG00000038070	Cntln	-0.970421869	7.69E-12	5.76E-09	-0.885978591	5.60E-12	4.10E-09
ENSMUSG00000076435	Acsf2	1.083539552	8.66E-12	6.44E-09	0.96817012	5.92E-12	4.26E-09
ENSMUSG00000078671	Chd2	-0.848533744	9.31E-12	6.87E-09	-0.790438662	6.97E-12	4.84E-09
ENSMUSG00000061848	Gm5805	0.794633264	9.68E-12	7.09E-09	0.74645	7.29E-12	4.98E-09
ENSMUSG00000022197	Pdzd2	-1.062632677	1.02E-11	7.42E-09	-0.952741916	6.92E-12	4.84E-09
ENSMUSG00000019971	Cep290	-1.28131568	1.16E-11	8.38E-09	-1.096809608	7.08E-12	4.88E-09
ENSMUSG00000022521	Crebbp	-0.8045352	1.31E-11	9.36E-09	-0.753901501	1.03E-11	6.90E-09
ENSMUSG00000040761	Spen	-0.951870054	1.74E-11	1.21E-08	-0.869584069	1.20E-11	7.95E-09
ENSMUSG00000097392	D930016D06Rik	-2.063906833	2.39E-11	1.63E-08	-1.428563556	8.72E-12	5.88E-09
ENSMUSG00000020866	Cacna1g	-0.867937993	6.81E-11	4.34E-08	-0.800786811	5.11E-11	3.09E-08
ENSMUSG00000025823	Pdia4	0.655466318	9.08E-11	5.66E-08	0.625033035	7.64E-11	4.47E-08
ENSMUSG00000013033	Adgrl1	-0.71909229	9.40E-11	5.82E-08	-0.679264783	7.71E-11	4.48E-08
ENSMUSG00000032575	Manf	0.721163297	1.36E-10	8.15E-08	0.680341528	1.12E-10	6.35E-08
ENSMUSG00000030744	Rps3	0.645303682	1.38E-10	8.24E-08	0.615677229	1.16E-10	6.49E-08
ENSMUSG00000060019	Gm10073	0.689583238	1.40E-10	8.34E-08	0.653659538	1.16E-10	6.49E-08
ENSMUSG00000038241	Cep250	-0.977970456	1.48E-10	8.67E-08	-0.880856603	1.08E-10	6.16E-08
ENSMUSG00000016995	Matn4	-1.205484751	1.98E-10	1.14E-07	-1.030919056	1.32E-10	7.29E-08
ENSMUSG00000029190	D5Ertd579e	-0.859400126	2.02E-10	1.16E-07	-0.790898164	1.56E-10	8.50E-08
ENSMUSG00000024608	Rps14	0.732059709	2.20E-10	1.24E-07	0.688535952	1.79E-10	9.40E-08
ENSMUSG00000046982	Tshz1	-0.74315246	2.38E-10	1.32E-07	-0.697517922	1.95E-10	1.01E-07
ENSMUSG00000032525	Nktr	-0.831011817	2.59E-10	1.41E-07	-0.768003335	2.05E-10	1.05E-07
ENSMUSG00000053877	Srcap	-0.83107057	2.88E-10	1.56E-07	-0.767854597	2.21E-10	1.12E-07
ENSMUSG00000026490	Cdc42bpa	-0.762500836	2.93E-10	1.58E-07	-0.712891239	2.41E-10	1.21E-07
ENSMUSG00000049932	H2afx	0.654110275	2.96E-10	1.58E-07	0.622185256	2.52E-10	1.26E-07
ENSMUSG00000083337	Gm11539	0.747190768	3.28E-10	1.72E-07	0.700122142	2.72E-10	1.36E-07
ENSMUSG00000003814	Calr	0.610679032	3.53E-10	1.84E-07	0.584299929	3.05E-10	1.50E-07
ENSMUSG00000047793	Sned1	-0.970038118	3.62E-10	1.87E-07	-0.871133976	2.78E-10	1.37E-07
ENSMUSG00000048087	Gm4737	0.782254885	4.51E-10	2.29E-07	0.727849143	3.64E-10	1.75E-07
ENSMUSG00000092341	Malat1	-1.144931376	4.68E-10	2.36E-07	-0.987240208	3.31E-10	1.61E-07
ENSMUSG00000096842	Gm10736	0.936911937	5.09E-10	2.54E-07	0.845848679	3.89E-10	1.83E-07
ENSMUSG00000021134	Srsf5	-0.980890062	5.70E-10	2.82E-07	-0.877104263	4.14E-10	1.94E-07
ENSMUSG00000025922	Gm5045	0.902524897	7.16E-10	3.51E-07	0.819121372	5.69E-10	2.61E-07
ENSMUSG00000098912	1500004A13Rik	-1.749774178	8.30E-10	4.02E-07	-1.270559569	3.75E-10	1.78E-07
ENSMUSG00000067274	Rplp0	0.636172849	8.65E-10	4.18E-07	0.605164891	7.42E-10	3.34E-07
ENSMUSG00000030978	Rrm1	0.61191562	9.44E-10	4.51E-07	0.584079046	8.23E-10	3.67E-07
ENSMUSG00000040690	Col16a1	-1.302358979	1.12E-09	5.23E-07	-1.07168845	7.18E-10	3.25E-07
ENSMUSG00000100252	Mir124-2hg	-1.190008796	1.19E-09	5.51E-07	-1.008086164	8.00E-10	3.59E-07
ENSMUSG00000078812	Eif5a	0.641569273	1.20E-09	5.55E-07	0.609271285	1.03E-09	4.52E-07
ENSMUSG00000101431	Gm7901	0.680288086	1.26E-09	5.78E-07	0.641918993	1.09E-09	4.71E-07
ENSMUSG00000005483	Dnajb1	0.703923816	1.30E-09	5.92E-07	0.661544328	1.11E-09	4.78E-07
ENSMUSG00000042156	Dzip1	-0.760050294	1.32E-09	6.01E-07	-0.707201936	1.12E-09	4.79E-07
ENSMUSG00000017404	Rpl19	0.823469077	1.61E-09	7.26E-07	0.756467273	1.34E-09	5.66E-07
ENSMUSG00000054387	Mdm4	-0.818473033	1.66E-09	7.46E-07	-0.752538096	1.37E-09	5.77E-07
ENSMUSG00000105388	Rpl36a-ps2	0.629668647	1.81E-09	8.03E-07	0.598414447	1.58E-09	6.58E-07
ENSMUSG00000104913	RP24-324L19.3	0.637736036	1.91E-09	8.46E-07	0.605232158	1.65E-09	6.83E-07
ENSMUSG00000024529	Lox	-0.99744534	1.93E-09	8.47E-07	-0.881959433	1.51E-09	6.32E-07
ENSMUSG00000057841	Rpl32	0.621771702	1.98E-09	8.65E-07	0.591504305	1.73E-09	7.07E-07
ENSMUSG00000055897	Ppp4r1l-ps	-1.147099385	2.10E-09	9.00E-07	-0.977800688	1.47E-09	6.19E-07
ENSMUSG00000032294	Pkm	0.638939094	2.25E-09	9.62E-07	0.60598834	1.94E-09	7.77E-07
ENSMUSG00000003410	Elavl3	-0.954397426	2.33E-09	9.85E-07	-0.851669182	1.72E-09	7.07E-07
ENSMUSG00000028961	Pgd	0.616654461	2.33E-09	9.85E-07	0.586838868	2.06E-09	8.13E-07
ENSMUSG00000035049	Rrp12	0.815289676	2.35E-09	9.85E-07	0.748960694	1.93E-09	7.77E-07
ENSMUSG00000067719	Gm10221	0.810211655	2.76E-09	1.15E-06	0.744508282	2.29E-09	8.85E-07
ENSMUSG00000013236	Ptprs	-0.726784003	2.80E-09	1.16E-06	-0.678557547	2.33E-09	8.97E-07
ENSMUSG00000060419	Rps16-ps2	0.602926241	3.06E-09	1.25E-06	0.574602028	2.70E-09	1.02E-06
ENSMUSG00000003847	Nfat5	-0.938272448	3.09E-09	1.26E-06	-0.838819822	2.34E-09	8.97E-07
ENSMUSG00000016319	Slc25a5	0.641060742	3.12E-09	1.26E-06	0.607209674	2.72E-09	1.02E-06
ENSMUSG00000037266	Rsrp1	0.798626753	3.23E-09	1.30E-06	0.734998866	2.72E-09	1.02E-06
ENSMUSG00000063856	Gpx1	0.700416856	3.99E-09	1.56E-06	0.656206208	3.39E-09	1.24E-06
ENSMUSG00000016252	Atp5e	0.631065826	4.00E-09	1.56E-06	0.598268504	3.53E-09	1.28E-06
ENSMUSG00000083669	Gm10169	0.693825991	4.05E-09	1.57E-06	0.650736386	3.48E-09	1.26E-06
ENSMUSG00000083679	Gm12892	0.985662418	4.54E-09	1.75E-06	0.869721224	3.30E-09	1.21E-06
ENSMUSG00000025404	R3hdm2	-0.666765055	4.57E-09	1.76E-06	-0.628050554	4.01E-09	1.44E-06
ENSMUSG00000007892	Rplp1	0.657138751	4.60E-09	1.76E-06	0.620044547	3.96E-09	1.43E-06
ENSMUSG00000033732	Sf3b3	0.582688033	4.80E-09	1.83E-06	0.556402836	4.28E-09	1.53E-06
ENSMUSG00000037742	Eef1a1	0.592416479	4.82E-09	1.83E-06	0.564840316	4.27E-09	1.53E-06
ENSMUSG00000013629	Cad	0.649993124	5.27E-09	1.98E-06	0.613761671	4.61E-09	1.62E-06
ENSMUSG00000024236	Svil	-0.628597954	5.37E-09	2.01E-06	-0.595650645	4.76E-09	1.65E-06
ENSMUSG00000043618	Eif5al3-ps	0.651176609	5.42E-09	2.01E-06	0.614683166	4.77E-09	1.65E-06
ENSMUSG00000025508	Rplp2	0.658636752	5.51E-09	2.04E-06	0.620899898	4.83E-09	1.66E-06
ENSMUSG00000018659	Pnpo	0.98964217	6.15E-09	2.23E-06	0.870065664	4.86E-09	1.66E-06
ENSMUSG00000040209	Zfp704	-0.713621573	6.24E-09	2.24E-06	-0.665828564	5.35E-09	1.80E-06
ENSMUSG00000020869	Lrrc59	0.606065174	6.28E-09	2.25E-06	0.57617334	5.57E-09	1.86E-06
ENSMUSG00000053398	Phgdh	0.706207719	6.42E-09	2.30E-06	0.659713468	5.60E-09	1.86E-06
ENSMUSG00000034647	Ankrd12	-1.149695998	6.49E-09	2.30E-06	-0.969760198	4.75E-09	1.65E-06
ENSMUSG00000037876	Jmjd1c	-0.767785521	6.50E-09	2.30E-06	-0.708817106	5.45E-09	1.83E-06
ENSMUSG00000043091	Tuba1c	0.755956236	6.60E-09	2.33E-06	0.699420139	5.68E-09	1.87E-06
ENSMUSG00000008683	Rps15a	0.745060896	6.69E-09	2.35E-06	0.690851312	5.64E-09	1.87E-06
ENSMUSG00000032549	Rab6b	-0.772254237	8.04E-09	2.78E-06	-0.711557195	6.87E-09	2.20E-06
ENSMUSG00000047907	Tshz2	-0.740738893	8.08E-09	2.79E-06	-0.686805212	6.96E-09	2.21E-06
ENSMUSG00000058318	Phf21a	-0.685710577	8.10E-09	2.79E-06	-0.642442131	7.08E-09	2.24E-06
ENSMUSG00000027977	Ndst3	-1.247127609	9.32E-09	3.17E-06	-1.019623042	6.79E-09	2.19E-06
ENSMUSG00000033307	Mif	0.618247531	9.52E-09	3.22E-06	0.585834847	8.50E-09	2.62E-06
ENSMUSG00000022769	Sdf2l1	0.942758415	1.01E-08	3.38E-06	0.835508932	8.03E-09	2.51E-06
ENSMUSG00000075376	Rc3h2	-0.852031131	1.19E-08	3.88E-06	-0.77037269	9.74E-09	2.94E-06
ENSMUSG00000022708	Zbtb20	-1.218771551	1.21E-08	3.91E-06	-1.002455187	8.53E-09	2.62E-06
ENSMUSG00000024640	Psat1	0.602037532	1.26E-08	4.07E-06	0.571542716	1.13E-08	3.36E-06
ENSMUSG00000038056	Kmt2c	-0.970001318	1.33E-08	4.25E-06	-0.852631203	1.00E-08	3.01E-06
ENSMUSG00000020941	Map3k14	-1.804607334	1.40E-08	4.46E-06	-1.223181159	8.25E-09	2.56E-06
ENSMUSG00000081051	Gm15427	0.586877901	1.42E-08	4.53E-06	0.558366113	1.27E-08	3.77E-06
ENSMUSG00000068284	Gm608	-0.992635824	1.45E-08	4.62E-06	-0.867003874	1.09E-08	3.26E-06
ENSMUSG00000050621	Rps27rt	0.638458358	1.51E-08	4.79E-06	0.601971911	1.34E-08	3.91E-06
ENSMUSG00000031891	Hsd11b2	0.894000858	1.52E-08	4.80E-06	0.799369471	1.24E-08	3.66E-06
ENSMUSG00000101878	Gm8203	0.559207474	1.72E-08	5.37E-06	0.534138946	1.56E-08	4.47E-06
ENSMUSG00000001768	Rin2	-0.731544641	1.76E-08	5.48E-06	-0.677192715	1.54E-08	4.43E-06
ENSMUSG00000021390	Ogn	-1.362923698	1.82E-08	5.64E-06	-1.067283063	1.28E-08	3.77E-06
ENSMUSG00000069379	Gm4950	0.78403419	1.83E-08	5.64E-06	0.717771351	1.57E-08	4.48E-06
ENSMUSG00000069806	Cacng7	-0.886581504	1.89E-08	5.78E-06	-0.793014061	1.54E-08	4.44E-06
ENSMUSG00000021957	Tkt	0.568796399	1.96E-08	5.96E-06	0.542256981	1.78E-08	4.98E-06
ENSMUSG00000026950	Neb	-1.241899918	1.99E-08	6.01E-06	-1.009793394	1.34E-08	3.91E-06
ENSMUSG00000003429	Rps11	0.591489733	2.04E-08	6.14E-06	0.561710808	1.83E-08	5.08E-06
ENSMUSG00000003436	Dll3	0.781013111	2.07E-08	6.19E-06	0.715003567	1.77E-08	4.98E-06
ENSMUSG00000028234	Rps20	0.59981417	2.07E-08	6.20E-06	0.568775851	1.86E-08	5.13E-06
ENSMUSG00000029430	Ran	0.576022737	2.41E-08	7.11E-06	0.548158566	2.18E-08	5.91E-06
ENSMUSG00000040824	Snrpd2	0.657598905	2.42E-08	7.12E-06	0.616770377	2.15E-08	5.86E-06
ENSMUSG00000030268	Bcat1	0.626176089	2.53E-08	7.40E-06	0.590601449	2.28E-08	6.09E-06
ENSMUSG00000032735	Ablim3	-0.80317879	2.54E-08	7.42E-06	-0.730960951	2.16E-08	5.86E-06
ENSMUSG00000097906	Gm9625	0.626479878	2.56E-08	7.44E-06	0.590862945	2.27E-08	6.09E-06
ENSMUSG00000006586	Runx1t1	-0.807954086	2.59E-08	7.50E-06	-0.734399493	2.21E-08	5.94E-06
ENSMUSG00000028820	Sfpq	0.551534261	2.61E-08	7.52E-06	0.526855507	2.37E-08	6.29E-06
ENSMUSG00000039834	Zfp335	-0.800996371	2.85E-08	8.10E-06	-0.728773939	2.46E-08	6.47E-06
ENSMUSG00000096942	Rps19-ps6	0.631779609	2.89E-08	8.19E-06	0.595014215	2.58E-08	6.76E-06
ENSMUSG00000025428	Atp5a1	0.540946824	3.29E-08	9.29E-06	0.517286718	3.01E-08	7.72E-06
ENSMUSG00000051331	Cacna1c	-0.934196427	3.32E-08	9.30E-06	-0.822575915	2.70E-08	7.04E-06
ENSMUSG00000062270	Morf4l1	-0.888622215	3.44E-08	9.59E-06	-0.791096649	2.90E-08	7.51E-06
ENSMUSG00000032348	Gsta4	0.704034326	3.76E-08	1.03E-05	0.653136167	3.29E-08	8.24E-06
ENSMUSG00000099083	Atf7	-0.731161496	3.82E-08	1.04E-05	-0.67441949	3.33E-08	8.29E-06
ENSMUSG00000032394	Igdcc3	0.864067867	3.96E-08	1.07E-05	0.773358039	3.23E-08	8.13E-06
ENSMUSG00000028639	Ybx1	0.565296447	4.04E-08	1.09E-05	0.538077768	3.67E-08	8.93E-06
ENSMUSG00000032855	Pkd1	-0.795985565	4.08E-08	1.09E-05	-0.723663237	3.44E-08	8.52E-06
ENSMUSG00000009739	Pou6f1	-1.143867699	4.11E-08	1.10E-05	-0.948758644	3.12E-08	7.93E-06
ENSMUSG00000024079	Eif2ak2	-0.883916644	4.16E-08	1.11E-05	-0.786734352	3.54E-08	8.66E-06
ENSMUSG00000061787	Rps17	0.573475289	4.32E-08	1.15E-05	0.544971448	3.94E-08	9.52E-06
ENSMUSG00000037355	Uvssa	-1.115282042	4.39E-08	1.16E-05	-0.931897453	3.47E-08	8.56E-06
ENSMUSG00000039103	Nexn	-1.021824356	4.44E-08	1.17E-05	-0.876827525	3.59E-08	8.77E-06
ENSMUSG00000095403	Gm21092	-1.401195533	4.46E-08	1.17E-05	-1.070225168	3.10E-08	7.89E-06
ENSMUSG00000033705	Stard9	-1.190650688	4.55E-08	1.19E-05	-0.97287357	3.34E-08	8.30E-06
ENSMUSG00000028626	Col9a2	-0.672506605	4.59E-08	1.20E-05	-0.627268219	4.09E-08	9.81E-06
ENSMUSG00000022425	Enpp2	-0.725688948	4.60E-08	1.20E-05	-0.669512733	4.05E-08	9.72E-06
ENSMUSG00000027329	Spef1	-0.961578789	4.61E-08	1.20E-05	-0.838325493	3.83E-08	9.27E-06
ENSMUSG00000041852	Tcf20	-0.727010602	4.68E-08	1.21E-05	-0.670544739	4.04E-08	9.72E-06
ENSMUSG00000038437	Mllt6	-0.689473899	4.83E-08	1.25E-05	-0.640766663	4.27E-08	1.02E-05
ENSMUSG00000024548	Setbp1	-0.775308753	5.35E-08	1.36E-05	-0.707088846	4.52E-08	1.08E-05
ENSMUSG00000033039	Micall1	-0.700148866	5.42E-08	1.37E-05	-0.648891879	4.81E-08	1.13E-05
ENSMUSG00000022962	Gart	0.590414261	5.44E-08	1.38E-05	0.5589704	4.94E-08	1.16E-05
ENSMUSG00000041642	Kif21b	-0.716134184	5.61E-08	1.41E-05	-0.661442686	4.86E-08	1.14E-05
ENSMUSG00000037736	Limch1	-0.550449974	5.68E-08	1.42E-05	-0.524705538	5.21E-08	1.22E-05
ENSMUSG00000032024	Clmp	-0.590696399	5.92E-08	1.47E-05	-0.559032642	5.40E-08	1.26E-05
ENSMUSG00000012848	Rps5	0.593930892	6.65E-08	1.63E-05	0.561559426	5.99E-08	1.37E-05
ENSMUSG00000056076	Eif3b	0.540132808	6.75E-08	1.65E-05	0.515498169	6.21E-08	1.41E-05
ENSMUSG00000071419	Rps15-ps2	0.610524791	6.75E-08	1.65E-05	0.575433237	6.09E-08	1.40E-05
ENSMUSG00000105879	RP24-291E8.2	0.682043772	6.76E-08	1.65E-05	0.633883202	5.93E-08	1.37E-05
ENSMUSG00000091580	Gm6467	0.685663051	6.94E-08	1.68E-05	0.636635385	6.19E-08	1.41E-05
ENSMUSG00000027522	Stx16	-0.766959119	7.20E-08	1.74E-05	-0.699468521	6.29E-08	1.42E-05
ENSMUSG00000047747	Rnf150	-0.7482814	7.61E-08	1.82E-05	-0.685108213	6.67E-08	1.51E-05
ENSMUSG00000039607	Rbms3	-0.691460481	8.39E-08	2.00E-05	-0.640668815	7.44E-08	1.66E-05
ENSMUSG00000020089	Ppa1	0.630485865	8.46E-08	2.01E-05	0.591449106	7.60E-08	1.70E-05
ENSMUSG00000081999	Gm13461	0.606404755	8.55E-08	2.03E-05	0.57147633	7.72E-08	1.71E-05
ENSMUSG00000027342	Pcna	0.644020318	8.92E-08	2.09E-05	0.602381329	8.03E-08	1.77E-05
ENSMUSG00000031827	Cotl1	0.579392879	9.18E-08	2.14E-05	0.548618135	8.36E-08	1.83E-05
ENSMUSG00000020647	Ncoa1	-0.7752888	9.26E-08	2.16E-05	-0.704628698	8.08E-08	1.78E-05
ENSMUSG00000009013	Dynll1	0.54123275	9.43E-08	2.19E-05	0.515911038	8.71E-08	1.89E-05
ENSMUSG00000082536	Gm13456	0.533260461	9.56E-08	2.21E-05	0.508991556	8.80E-08	1.91E-05
ENSMUSG00000095597	Gm6472	0.650798119	9.59E-08	2.21E-05	0.607737104	8.50E-08	1.85E-05
ENSMUSG00000045193	Cirbp	-0.677795776	1.01E-07	2.32E-05	-0.629204507	9.10E-08	1.96E-05
ENSMUSG00000025967	Eef1b2	0.59070266	1.02E-07	2.33E-05	0.557960453	9.20E-08	1.98E-05
ENSMUSG00000028031	Dkk2	-0.887823313	1.06E-07	2.41E-05	-0.784084097	8.82E-08	1.91E-05
ENSMUSG00000025885	Myo5b	-0.906272193	1.08E-07	2.45E-05	-0.796143898	9.21E-08	1.98E-05
ENSMUSG00000069011	Gm10254	0.607742246	1.20E-07	2.71E-05	0.571801661	1.09E-07	2.29E-05
ENSMUSG00000030867	Plk1	0.622766053	1.21E-07	2.73E-05	0.584208274	1.09E-07	2.29E-05
ENSMUSG00000040732	Erg	-0.910109468	1.21E-07	2.73E-05	-0.797947514	1.03E-07	2.18E-05
ENSMUSG00000067870	Rpl31-ps8	0.618465959	1.33E-07	2.96E-05	0.58043975	1.20E-07	2.47E-05
ENSMUSG00000036752	Tubb4b	0.556844343	1.35E-07	3.01E-05	0.528696923	1.24E-07	2.55E-05
ENSMUSG00000002870	Mcm2	0.567896246	1.41E-07	3.11E-05	0.538031851	1.29E-07	2.62E-05
ENSMUSG00000024502	Jakmip2	-1.093649603	1.41E-07	3.11E-05	-0.908447419	1.08E-07	2.29E-05
ENSMUSG00000085385	Snhg17	-1.21310208	1.46E-07	3.21E-05	-0.96904387	1.12E-07	2.34E-05
ENSMUSG00000029714	Gigyf1	-0.826027726	1.48E-07	3.25E-05	-0.739158861	1.28E-07	2.61E-05
ENSMUSG00000080877	Rpl22-ps1	0.67875859	1.49E-07	3.26E-05	0.628744108	1.34E-07	2.71E-05
ENSMUSG00000028649	Macf1	-0.596674295	1.53E-07	3.32E-05	-0.562055689	1.39E-07	2.79E-05
ENSMUSG00000020181	Nav3	-1.31076141	1.60E-07	3.46E-05	-1.013430572	1.09E-07	2.29E-05
ENSMUSG00000080935	Got2-ps1	0.593129041	1.60E-07	3.46E-05	0.55897441	1.47E-07	2.94E-05
ENSMUSG00000067161	Gm5560	0.632651548	1.62E-07	3.49E-05	0.591510218	1.48E-07	2.96E-05
ENSMUSG00000027346	Gpcpd1	-0.81958436	1.73E-07	3.69E-05	-0.733729922	1.52E-07	3.01E-05
ENSMUSG00000024899	Papss2	-1.257760379	1.73E-07	3.69E-05	-0.987069058	1.34E-07	2.70E-05
ENSMUSG00000041258	Zfp236	-0.770399781	1.75E-07	3.71E-05	-0.698205194	1.52E-07	3.02E-05
ENSMUSG00000029467	Atp2a2	0.605535082	1.77E-07	3.75E-05	0.569068751	1.60E-07	3.15E-05
ENSMUSG00000000305	Cdh4	-0.906624103	1.78E-07	3.76E-05	-0.79315185	1.48E-07	2.96E-05
ENSMUSG00000003072	Atp5d	0.552019155	1.79E-07	3.76E-05	0.524053668	1.65E-07	3.23E-05
ENSMUSG00000020894	Vamp2	-0.723206266	1.79E-07	3.77E-05	-0.662641856	1.59E-07	3.14E-05
ENSMUSG00000041859	Mcm3	0.581944104	1.87E-07	3.90E-05	0.549287987	1.71E-07	3.32E-05
ENSMUSG00000071847	Apcdd1	-0.659239057	1.95E-07	4.05E-05	-0.612397398	1.77E-07	3.40E-05
ENSMUSG00000061755	Bod1l	-0.636313173	1.97E-07	4.08E-05	-0.593926668	1.80E-07	3.47E-05
ENSMUSG00000005410	Mcm5	0.558273559	2.02E-07	4.16E-05	0.529149116	1.86E-07	3.55E-05
ENSMUSG00000038253	Hoxa5	-1.171156225	2.21E-07	4.52E-05	-0.942828599	1.75E-07	3.39E-05
ENSMUSG00000046714	Foxc2	0.776619949	2.24E-07	4.59E-05	0.701591455	1.95E-07	3.70E-05
ENSMUSG00000038766	Gabpb2	-0.713427582	2.29E-07	4.67E-05	-0.654254981	2.02E-07	3.78E-05
ENSMUSG00000042462	Dctpp1	0.633083012	2.37E-07	4.83E-05	0.590805184	2.16E-07	4.03E-05
ENSMUSG00000098009	Gm5597	1.876744739	2.38E-07	4.83E-05	1.157658679	1.60E-07	3.14E-05
ENSMUSG00000036446	Lum	-0.783648596	2.39E-07	4.85E-05	-0.706404242	2.08E-07	3.88E-05
ENSMUSG00000106895	RP23-477O15.1	0.673658094	2.40E-07	4.86E-05	0.623128116	2.18E-07	4.05E-05
ENSMUSG00000084416	Rpl10a-ps1	0.537034694	2.49E-07	5.02E-05	0.51062203	2.31E-07	4.25E-05
ENSMUSG00000046138	9930021J03Rik	-0.736193109	2.55E-07	5.11E-05	-0.671039897	2.25E-07	4.16E-05
ENSMUSG00000044033	Ccdc141	-0.803891231	2.68E-07	5.33E-05	-0.720239784	2.35E-07	4.32E-05
ENSMUSG00000020372	Gnb2l1	0.571631324	2.74E-07	5.43E-05	0.539801477	2.51E-07	4.59E-05
ENSMUSG00000085396	Firre	-1.522525426	2.80E-07	5.53E-05	-1.07667207	1.98E-07	3.73E-05
ENSMUSG00000024897	Apba1	-1.373619665	2.86E-07	5.64E-05	-1.027941111	1.97E-07	3.73E-05
ENSMUSG00000034243	Golgb1	-0.613644689	2.87E-07	5.66E-05	-0.574462665	2.63E-07	4.79E-05
ENSMUSG00000075040	Zfp408	-0.823481124	2.94E-07	5.74E-05	-0.733429656	2.59E-07	4.72E-05
ENSMUSG00000006456	Rbm14	0.597207221	2.97E-07	5.78E-05	0.560893556	2.72E-07	4.93E-05
ENSMUSG00000051639	Gm5812	0.620145037	3.02E-07	5.87E-05	0.579643984	2.75E-07	4.98E-05
ENSMUSG00000026192	Atic	0.547286681	3.20E-07	6.18E-05	0.518889075	2.98E-07	5.35E-05
ENSMUSG00000038002	Cramp1l	-0.677832072	3.32E-07	6.39E-05	-0.625275183	3.01E-07	5.40E-05
ENSMUSG00000062627	Mysm1	-0.992396239	3.38E-07	6.47E-05	-0.841475709	2.77E-07	5.00E-05
ENSMUSG00000024740	Ddb1	0.509595324	3.39E-07	6.47E-05	0.486413792	3.16E-07	5.61E-05
ENSMUSG00000001435	Col18a1	0.537980712	3.43E-07	6.55E-05	0.510831002	3.18E-07	5.64E-05
ENSMUSG00000081094	Rpl19-ps11	0.529821902	3.45E-07	6.58E-05	0.503830479	3.22E-07	5.69E-05
ENSMUSG00000006998	Psmd2	0.499898003	3.54E-07	6.71E-05	0.47789992	3.32E-07	5.81E-05
ENSMUSG00000018076	Med13l	-0.812772574	3.58E-07	6.76E-05	-0.725032954	3.06E-07	5.46E-05
ENSMUSG00000019929	Dcn	-0.912126039	3.58E-07	6.76E-05	-0.791480273	3.04E-07	5.45E-05
ENSMUSG00000038481	Cdk19	-0.672139951	3.64E-07	6.83E-05	-0.620517648	3.29E-07	5.78E-05
ENSMUSG00000044791	Setd2	-0.533069718	3.67E-07	6.88E-05	-0.506493619	3.43E-07	5.96E-05
ENSMUSG00000045690	Wdr89	0.537813344	3.68E-07	6.88E-05	0.510556661	3.41E-07	5.94E-05
ENSMUSG00000028197	Col24a1	-1.030995885	3.73E-07	6.94E-05	-0.862473474	3.13E-07	5.57E-05
ENSMUSG00000085666	Gm9855	-0.731183762	3.73E-07	6.94E-05	-0.665550538	3.36E-07	5.85E-05
ENSMUSG00000025393	Atp5b	0.508246331	3.79E-07	7.00E-05	0.485057742	3.54E-07	6.11E-05
ENSMUSG00000031960	Aars	0.525256763	3.89E-07	7.17E-05	0.499691101	3.63E-07	6.23E-05
ENSMUSG00000034437	Gm9761	0.535719711	4.08E-07	7.50E-05	0.508558694	3.81E-07	6.50E-05
ENSMUSG00000001930	Vwf	1.09124613	4.11E-07	7.54E-05	0.895259933	3.15E-07	5.61E-05
ENSMUSG00000020929	Eftud2	0.5347172	4.13E-07	7.55E-05	0.507686143	3.84E-07	6.51E-05
ENSMUSG00000040354	Mars	0.553940439	4.14E-07	7.56E-05	0.523992805	3.85E-07	6.51E-05
ENSMUSG00000062647	Rpl7a	0.559569369	4.24E-07	7.73E-05	0.528684287	3.94E-07	6.63E-05
ENSMUSG00000030662	Ipo5	0.517316043	4.26E-07	7.75E-05	0.492699873	3.98E-07	6.66E-05
ENSMUSG00000039001	Rps21	0.542823298	4.28E-07	7.76E-05	0.514512813	3.99E-07	6.67E-05
ENSMUSG00000024772	Ehd1	0.529307266	4.33E-07	7.81E-05	0.502964723	4.05E-07	6.75E-05
ENSMUSG00000062866	Phactr2	-0.624278084	4.50E-07	8.10E-05	-0.581813987	4.13E-07	6.89E-05
ENSMUSG00000080893	Gm15920	0.664994085	4.90E-07	8.72E-05	0.613851186	4.47E-07	7.37E-05
ENSMUSG00000034154	Ino80	-0.713075276	4.96E-07	8.82E-05	-0.650683826	4.51E-07	7.42E-05
ENSMUSG00000051695	Pcbp1	0.506012814	4.99E-07	8.84E-05	0.482657567	4.67E-07	7.64E-05
ENSMUSG00000026458	Ppfia4	-0.927257014	5.05E-07	8.94E-05	-0.79806984	4.36E-07	7.20E-05
ENSMUSG00000027637	1110008F13Rik	0.608472345	5.21E-07	9.15E-05	0.56859931	4.81E-07	7.80E-05
ENSMUSG00000082575	Gm13050	0.530630546	5.25E-07	9.19E-05	0.503726084	4.91E-07	7.94E-05
Lnc4	Lnc4	-1.52894129	5.31E-07	9.27E-05	-1.06261166	3.88E-07	6.54E-05
ENSMUSG00000018160	Med1	-0.589646214	5.43E-07	9.41E-05	-0.553089358	5.04E-07	8.13E-05
ENSMUSG00000052512	Nav2	-0.716834082	5.71E-07	9.82E-05	-0.652972007	5.10E-07	8.20E-05
ENSMUSG00000025241	Fyco1	-0.858903505	5.77E-07	9.89E-05	-0.753205922	5.01E-07	8.09E-05
ENSMUSG00000034566	Atp5h	0.619601314	5.80E-07	9.91E-05	0.577272861	5.36E-07	8.55E-05
ENSMUSG00000002129	Sf3a1	0.505731525	5.80E-07	9.91E-05	0.482151584	5.45E-07	8.67E-05
ENSMUSG00000092454	Gm2991	0.668663662	5.83E-07	9.94E-05	0.616053656	5.34E-07	8.54E-05
ENSMUSG00000030067	Foxp1	-0.602582144	5.90E-07	1.00E-04	-0.563462896	5.43E-07	8.66E-05
ENSMUSG00000020467	Efemp1	-0.706043178	6.10E-07	1.04E-04	-0.644516995	5.53E-07	8.79E-05
ENSMUSG00000050299	Gm9843	0.511132586	6.26E-07	1.06E-04	0.486678856	5.88E-07	9.24E-05
ENSMUSG00000030319	Cand2	0.680834378	6.32E-07	1.07E-04	0.625253341	5.65E-07	8.94E-05
ENSMUSG00000019146	Cacng2	-2.333990615	6.49E-07	1.09E-04	-1.148581881	4.81E-07	7.80E-05
ENSMUSG00000022952	Runx1	-1.022162712	6.68E-07	1.12E-04	-0.851181944	5.66E-07	8.94E-05
ENSMUSG00000025255	Zfhx4	-0.749803304	6.84E-07	1.15E-04	-0.676550984	5.96E-07	9.35E-05
ENSMUSG00000100441	Gm7266	0.560004439	6.86E-07	1.15E-04	0.52795471	6.38E-07	9.94E-05
ENSMUSG00000029647	Pan3	-0.877835393	7.12E-07	1.18E-04	-0.76407838	6.12E-07	9.58E-05
ENSMUSG00000001525	Tubb5	0.468844877	7.27E-07	1.21E-04	0.449604522	6.87E-07	1.06E-04
ENSMUSG00000024844	Banf1	0.531733271	7.27E-07	1.21E-04	0.504008293	6.81E-07	1.06E-04
ENSMUSG00000062825	Actg1	0.616155415	7.45E-07	1.23E-04	0.573738055	6.89E-07	1.06E-04
ENSMUSG00000016624	Phf21b	-0.82242275	7.60E-07	1.25E-04	-0.726968074	6.57E-07	1.02E-04
ENSMUSG00000060314	Zfp941	-1.400437043	7.65E-07	1.26E-04	-1.016182844	5.61E-07	8.89E-05
ENSMUSG00000032740	Ccdc88a	-0.66103236	7.72E-07	1.27E-04	-0.609118992	7.01E-07	1.08E-04
ENSMUSG00000035585	Tsen34	0.579511605	7.85E-07	1.29E-04	0.543783818	7.31E-07	1.12E-04
ENSMUSG00000063316	Rpl27	0.736250852	7.89E-07	1.29E-04	0.665743307	7.14E-07	1.10E-04
ENSMUSG00000034994	Eef2	0.476045544	8.00E-07	1.31E-04	0.45578675	7.56E-07	1.15E-04
ENSMUSG00000028053	Ash1l	-0.664084604	8.13E-07	1.33E-04	-0.611297654	7.37E-07	1.13E-04
ENSMUSG00000017291	Taok1	-0.65062812	8.36E-07	1.36E-04	-0.6007061	7.62E-07	1.16E-04
ENSMUSG00000050328	Hoxc12	-0.674799036	8.36E-07	1.36E-04	-0.619428239	7.60E-07	1.16E-04
ENSMUSG00000006378	Gcat	0.667546222	8.40E-07	1.36E-04	0.61381862	7.68E-07	1.17E-04
ENSMUSG00000049804	Armcx4	-0.641741751	8.77E-07	1.41E-04	-0.59359268	7.95E-07	1.20E-04
ENSMUSG00000100755	Rps23-ps1	0.573384999	9.06E-07	1.45E-04	0.538370339	8.42E-07	1.26E-04
ENSMUSG00000046111	Cep295	-0.655244014	9.50E-07	1.51E-04	-0.603797723	8.72E-07	1.30E-04
ENSMUSG00000081406	Rps6-ps4	0.565240856	9.62E-07	1.53E-04	0.531494065	8.92E-07	1.32E-04
ENSMUSG00000025130	P4hb	0.494216571	9.72E-07	1.54E-04	0.471291808	9.16E-07	1.35E-04
ENSMUSG00000022840	Adcy5	-0.855037389	1.01E-06	1.59E-04	-0.746465891	8.90E-07	1.32E-04
ENSMUSG00000032327	Stra6	0.609659863	1.02E-06	1.61E-04	0.567538232	9.45E-07	1.38E-04
ENSMUSG00000030357	Fkbp4	0.510245391	1.04E-06	1.63E-04	0.484967156	9.78E-07	1.43E-04
ENSMUSG00000043889	Gm8399	0.492441297	1.06E-06	1.65E-04	0.469604208	9.99E-07	1.45E-04
ENSMUSG00000063904	Dpp3	0.552414489	1.09E-06	1.70E-04	0.520517694	1.01E-06	1.46E-04
ENSMUSG00000043801	Oaz1-ps	0.503139785	1.10E-06	1.71E-04	0.478765829	1.03E-06	1.49E-04
ENSMUSG00000000416	Cttnbp2	-0.928019179	1.11E-06	1.72E-04	-0.791720896	9.44E-07	1.38E-04
ENSMUSG00000032251	Irak1bp1	-1.253967428	1.15E-06	1.77E-04	-0.953980189	9.07E-07	1.34E-04
ENSMUSG00000098557	Kctd12	-0.703939903	1.18E-06	1.80E-04	-0.640008936	1.06E-06	1.52E-04
ENSMUSG00000036501	Fam13b	-0.757352534	1.20E-06	1.82E-04	-0.678794328	1.07E-06	1.52E-04
ENSMUSG00000036792	Mbd5	-0.779908364	1.20E-06	1.83E-04	-0.694617177	1.07E-06	1.53E-04
ENSMUSG00000027624	Epb4.1l1	-0.621775266	1.21E-06	1.83E-04	-0.576638531	1.12E-06	1.58E-04
ENSMUSG00000052713	Zfp608	-0.594428824	1.22E-06	1.85E-04	-0.554702545	1.14E-06	1.60E-04
ENSMUSG00000074794	Arrdc3	-0.650389833	1.23E-06	1.85E-04	-0.599083355	1.12E-06	1.58E-04
ENSMUSG00000062044	Lmtk3	-1.023810343	1.24E-06	1.87E-04	-0.845522845	1.01E-06	1.46E-04
ENSMUSG00000029610	Aimp2	0.612076636	1.24E-06	1.87E-04	0.568833849	1.15E-06	1.61E-04
ENSMUSG00000027763	Mbnl1	-0.739204459	1.27E-06	1.91E-04	-0.66534959	1.16E-06	1.62E-04
ENSMUSG00000038738	Shank1	-1.625200589	1.31E-06	1.96E-04	-1.063383293	8.90E-07	1.32E-04
ENSMUSG00000031672	Got2	0.577760304	1.32E-06	1.97E-04	0.540934706	1.23E-06	1.71E-04
ENSMUSG00000074129	Rpl13a	0.478400003	1.35E-06	2.01E-04	0.456993962	1.28E-06	1.77E-04
ENSMUSG00000003970	Rpl8	0.531854068	1.36E-06	2.02E-04	0.502774452	1.27E-06	1.75E-04
ENSMUSG00000016757	Ttll12	0.552372109	1.42E-06	2.11E-04	0.519807817	1.33E-06	1.84E-04
ENSMUSG00000041697	Cox6a1	0.524149015	1.46E-06	2.16E-04	0.496085738	1.38E-06	1.89E-04
ENSMUSG00000029422	Rsrc2	-0.559224497	1.48E-06	2.18E-04	-0.525370294	1.39E-06	1.90E-04
ENSMUSG00000083716	Gm13436	0.540492292	1.50E-06	2.21E-04	0.509779886	1.41E-06	1.92E-04
ENSMUSG00000063457	Rps15	0.521908109	1.58E-06	2.31E-04	0.494030227	1.49E-06	2.01E-04
ENSMUSG00000097156	Gm3764	-1.623566866	1.64E-06	2.37E-04	-1.054628796	1.17E-06	1.63E-04
ENSMUSG00000041757	Plekha6	-0.957169565	1.65E-06	2.39E-04	-0.805005228	1.39E-06	1.89E-04
ENSMUSG00000090136	Gm10177	0.628874415	1.66E-06	2.39E-04	0.58111834	1.54E-06	2.07E-04
ENSMUSG00000105233	RP23-60D3.3	0.683216359	1.66E-06	2.39E-04	0.62285854	1.52E-06	2.05E-04
ENSMUSG00000020114	Cand1	0.495736789	1.72E-06	2.47E-04	0.471551495	1.62E-06	2.16E-04
ENSMUSG00000030738	Eif3c	0.46939457	1.81E-06	2.58E-04	0.448667213	1.72E-06	2.28E-04
ENSMUSG00000030654	Arl6ip1	0.49531003	1.87E-06	2.66E-04	0.471021026	1.77E-06	2.34E-04
ENSMUSG00000023033	Scn8a	-1.095091099	1.90E-06	2.71E-04	-0.875576272	1.59E-06	2.14E-04
ENSMUSG00000032186	Tmod2	-0.799514448	1.94E-06	2.75E-04	-0.705054709	1.70E-06	2.25E-04
ENSMUSG00000005566	Trim28	0.48323675	1.94E-06	2.75E-04	0.460555606	1.84E-06	2.42E-04
ENSMUSG00000018412	Kansl1	-0.538358182	1.97E-06	2.79E-04	-0.507323411	1.86E-06	2.43E-04
ENSMUSG00000030603	Psmc4	0.498558358	2.01E-06	2.82E-04	0.473657402	1.90E-06	2.49E-04
ENSMUSG00000025503	Taldo1	0.555114756	2.09E-06	2.92E-04	0.52107223	1.96E-06	2.54E-04
ENSMUSG00000024921	Smarca2	-0.563860513	2.12E-06	2.96E-04	-0.528193379	2.00E-06	2.59E-04
ENSMUSG00000061911	Myt1l	-2.144610511	2.16E-06	3.01E-04	-1.095488636	1.54E-06	2.07E-04
ENSMUSG00000045348	Nyap1	-0.897683119	2.22E-06	3.08E-04	-0.766796484	1.91E-06	2.49E-04
ENSMUSG00000052504	Epha3	-0.574745792	2.25E-06	3.11E-04	-0.536926286	2.09E-06	2.70E-04
ENSMUSG00000059775	Rps26-ps1	0.638508662	2.25E-06	3.11E-04	0.58751099	2.06E-06	2.66E-04
ENSMUSG00000021700	Rab3c	-0.90384826	2.26E-06	3.11E-04	-0.770548898	1.91E-06	2.49E-04
ENSMUSG00000083621	Gm14586	0.52339968	2.26E-06	3.11E-04	0.494480147	2.12E-06	2.74E-04
ENSMUSG00000024335	Brd2	-0.469040382	2.32E-06	3.19E-04	-0.447928456	2.21E-06	2.84E-04
ENSMUSG00000051285	Pcmtd1	-0.758641886	2.35E-06	3.22E-04	-0.675512562	2.14E-06	2.76E-04
ENSMUSG00000024283	Wac	-0.519314315	2.37E-06	3.25E-04	-0.490908579	2.25E-06	2.86E-04
ENSMUSG00000024966	Stip1	0.472440696	2.42E-06	3.30E-04	0.450807145	2.31E-06	2.92E-04
ENSMUSG00000044927	H1fx	0.518367164	2.44E-06	3.32E-04	0.490046924	2.31E-06	2.92E-04
ENSMUSG00000035704	Alg8	0.81538308	2.44E-06	3.32E-04	0.713715489	2.19E-06	2.81E-04
ENSMUSG00000040785	Ttc3	-0.527217559	2.49E-06	3.37E-04	-0.497457818	2.33E-06	2.94E-04
ENSMUSG00000071064	Zfp827	-0.602224012	2.50E-06	3.38E-04	-0.558611631	2.33E-06	2.94E-04
ENSMUSG00000087412	Gm15501	0.644392431	2.51E-06	3.38E-04	0.591542703	2.32E-06	2.92E-04
ENSMUSG00000022982	Sod1	0.550322902	2.52E-06	3.39E-04	0.516606618	2.37E-06	2.98E-04
ENSMUSG00000035413	Tmem98	0.54652208	2.55E-06	3.43E-04	0.513427521	2.41E-06	3.02E-04
ENSMUSG00000001924	Uba1	0.459039908	2.56E-06	3.43E-04	0.439054642	2.44E-06	3.05E-04
ENSMUSG00000001416	Cct3	0.493957034	2.58E-06	3.46E-04	0.469218164	2.45E-06	3.06E-04
ENSMUSG00000049658	Bdp1	-0.808623591	2.58E-06	3.46E-04	-0.709015645	2.27E-06	2.88E-04
ENSMUSG00000019297	Nop9	0.550975063	2.61E-06	3.49E-04	0.517034765	2.46E-06	3.07E-04
ENSMUSG00000004929	Thop1	0.510485484	2.80E-06	3.73E-04	0.483083655	2.66E-06	3.30E-04
ENSMUSG00000050587	Lrrc4c	-1.901760659	2.89E-06	3.84E-04	-1.069990755	2.15E-06	2.76E-04
ENSMUSG00000028798	Eif3i	0.537682326	2.90E-06	3.85E-04	0.505782584	2.73E-06	3.38E-04
ENSMUSG00000018286	Psmb6	0.506423651	2.94E-06	3.89E-04	0.479547769	2.78E-06	3.43E-04
ENSMUSG00000030189	Ybx3	0.527164759	3.01E-06	3.97E-04	0.496929425	2.84E-06	3.49E-04
ENSMUSG00000023906	Cldn6	0.815131612	3.02E-06	3.97E-04	0.711853672	2.73E-06	3.38E-04
ENSMUSG00000038039	Gcc2	-0.600843856	3.07E-06	4.03E-04	-0.556780241	2.87E-06	3.51E-04
ENSMUSG00000040022	Rab11fip2	-0.760292288	3.15E-06	4.12E-04	-0.674781631	2.86E-06	3.50E-04
ENSMUSG00000073616	Myeov2	0.605084613	3.16E-06	4.12E-04	0.560011616	2.97E-06	3.59E-04
ENSMUSG00000078193	Gm2000	0.583931142	3.18E-06	4.13E-04	0.54323579	2.96E-06	3.58E-04
ENSMUSG00000044951	Mylk4	-0.84562639	3.19E-06	4.14E-04	-0.731062008	2.84E-06	3.49E-04
ENSMUSG00000045179	Sox3	0.956723722	3.21E-06	4.17E-04	0.797190941	2.74E-06	3.39E-04
ENSMUSG00000060044	Tmem26	-0.648356881	3.22E-06	4.17E-04	-0.593457094	3.00E-06	3.63E-04
ENSMUSG00000069682	Gm10275	0.525581808	3.25E-06	4.21E-04	0.495425091	3.06E-06	3.69E-04
ENSMUSG00000031028	Tub	-0.782315567	3.27E-06	4.21E-04	-0.689638229	2.91E-06	3.54E-04
ENSMUSG00000034269	Setd5	-0.49484437	3.27E-06	4.21E-04	-0.469480195	3.10E-06	3.72E-04
ENSMUSG00000039728	Slc6a5	-1.942597644	3.30E-06	4.24E-04	-1.067031461	2.47E-06	3.08E-04
ENSMUSG00000083327	Vcp-rs	0.457041777	3.31E-06	4.24E-04	0.43687447	3.16E-06	3.77E-04
ENSMUSG00000019987	Arg1	1.005941165	3.34E-06	4.27E-04	0.822877221	2.90E-06	3.54E-04
ENSMUSG00000047965	Rpl9-ps7	0.570392836	3.37E-06	4.31E-04	0.532127704	3.16E-06	3.77E-04
ENSMUSG00000070436	Serpinh1	0.491981561	3.45E-06	4.40E-04	0.466930332	3.27E-06	3.87E-04
ENSMUSG00000029563	Foxp2	-0.590863714	3.49E-06	4.43E-04	-0.548414432	3.27E-06	3.87E-04
ENSMUSG00000050244	Heatr1	0.547670881	3.50E-06	4.44E-04	0.513497032	3.30E-06	3.90E-04
ENSMUSG00000038393	Txnip	-0.511745858	3.52E-06	4.45E-04	-0.483614213	3.35E-06	3.93E-04
ENSMUSG00000040640	Erc2	-1.090483462	3.54E-06	4.47E-04	-0.864170503	2.94E-06	3.57E-04
ENSMUSG00000000031	H19	-0.445785034	3.57E-06	4.50E-04	-0.426907806	3.42E-06	3.99E-04
ENSMUSG00000037916	Ndufv1	0.494914298	3.63E-06	4.58E-04	0.469305443	3.46E-06	4.02E-04
ENSMUSG00000020886	Dlg4	-0.657141089	3.66E-06	4.59E-04	-0.599552632	3.39E-06	3.97E-04
ENSMUSG00000003660	Snrnp200	0.481134722	3.67E-06	4.60E-04	0.457518752	3.50E-06	4.05E-04
ENSMUSG00000030735	Gm9755	0.538771699	3.69E-06	4.62E-04	0.506022444	3.49E-06	4.05E-04
ENSMUSG00000014769	Psmb1	0.51317256	3.77E-06	4.69E-04	0.484663682	3.57E-06	4.11E-04
ENSMUSG00000005779	Psmb4	0.476977307	3.84E-06	4.77E-04	0.453856228	3.67E-06	4.22E-04
ENSMUSG00000042202	Slc35e2	-0.660568713	3.86E-06	4.79E-04	-0.601829018	3.60E-06	4.15E-04
ENSMUSG00000038429	Usp5	0.467331928	3.90E-06	4.82E-04	0.445511467	3.73E-06	4.28E-04
ENSMUSG00000005481	Ddx39	0.556383	4.04E-06	4.98E-04	0.520201905	3.81E-06	4.35E-04
ENSMUSG00000024052	Lpin2	-0.531003413	4.07E-06	5.01E-04	-0.499332685	3.85E-06	4.39E-04
ENSMUSG00000022391	Rangap1	0.477313732	4.12E-06	5.05E-04	0.454009374	3.93E-06	4.46E-04
ENSMUSG00000006369	Fbln1	0.53612047	4.12E-06	5.05E-04	0.503543376	3.88E-06	4.42E-04
ENSMUSG00000071547	Nt5dc2	0.479157859	4.14E-06	5.07E-04	0.455579924	3.95E-06	4.48E-04
ENSMUSG00000018893	Mb	-1.462127641	4.31E-06	5.24E-04	-0.989282342	3.36E-06	3.94E-04
ENSMUSG00000034163	Zfc3h1	-0.647290609	4.32E-06	5.25E-04	-0.591308706	4.03E-06	4.55E-04
ENSMUSG00000020211	Sf3a2	0.540799955	4.33E-06	5.25E-04	0.507249662	4.09E-06	4.60E-04
ENSMUSG00000047085	Lrrc4b	-0.855325466	4.34E-06	5.25E-04	-0.734436728	3.82E-06	4.37E-04
ENSMUSG00000025980	Hspd1	0.515757042	4.39E-06	5.30E-04	0.486455011	4.15E-06	4.64E-04
ENSMUSG00000031807	Pgls	0.53649241	4.45E-06	5.36E-04	0.503616471	4.22E-06	4.70E-04
ENSMUSG00000020024	Cep83	-0.722200593	4.49E-06	5.40E-04	-0.645891956	4.14E-06	4.63E-04
ENSMUSG00000056608	Chd9	-0.687734111	4.50E-06	5.40E-04	-0.621244394	4.10E-06	4.60E-04
ENSMUSG00000008658	Rbfox1	-1.006276581	4.55E-06	5.45E-04	-0.819252892	3.85E-06	4.39E-04
ENSMUSG00000030465	Psd3	-0.6798479	4.62E-06	5.53E-04	-0.615310695	4.23E-06	4.71E-04
ENSMUSG00000004264	Phb2	0.483454261	4.73E-06	5.62E-04	0.458980372	4.51E-06	4.97E-04
ENSMUSG00000020121	Srgap1	-0.641699837	4.80E-06	5.69E-04	-0.586635934	4.45E-06	4.91E-04
ENSMUSG00000090115	Usp49	-0.690961502	4.96E-06	5.87E-04	-0.623051422	4.52E-06	4.98E-04
ENSMUSG00000030062	Rpn1	0.458174738	4.97E-06	5.87E-04	0.437136235	4.76E-06	5.21E-04
ENSMUSG00000072082	Ccnf	0.526800357	5.25E-06	6.16E-04	0.495165735	4.97E-06	5.42E-04
ENSMUSG00000030592	Ryr1	-0.805077891	5.31E-06	6.23E-04	-0.700653274	4.85E-06	5.30E-04
ENSMUSG00000002578	Ikzf4	-0.998863905	5.36E-06	6.27E-04	-0.812729505	4.68E-06	5.14E-04
ENSMUSG00000005683	Cs	0.474387618	5.53E-06	6.46E-04	0.450898532	5.28E-06	5.72E-04
ENSMUSG00000085438	1700020I14Rik	-0.525445271	5.54E-06	6.46E-04	-0.493904289	5.23E-06	5.68E-04
ENSMUSG00000068969	Rpl32-ps	1.103751711	5.79E-06	6.73E-04	0.861630811	4.90E-06	5.35E-04
ENSMUSG00000031328	Flna	0.440946272	5.91E-06	6.84E-04	0.421834997	5.67E-06	6.07E-04
ENSMUSG00000025656	Arhgef9	-0.697211266	5.95E-06	6.87E-04	-0.626385602	5.54E-06	5.95E-04
ENSMUSG00000034958	Atcay	-0.888662273	6.07E-06	6.99E-04	-0.751163319	5.29E-06	5.72E-04
ENSMUSG00000025403	Shmt2	0.546595566	6.13E-06	7.03E-04	0.51095332	5.79E-06	6.19E-04
ENSMUSG00000032503	Arpp21	-0.860299438	6.14E-06	7.03E-04	-0.733886359	5.53E-06	5.94E-04
ENSMUSG00000032826	Ank2	-0.604548045	6.30E-06	7.20E-04	-0.556946736	5.88E-06	6.26E-04
ENSMUSG00000016346	Kcnq2	-1.010766572	6.35E-06	7.23E-04	-0.817020932	5.33E-06	5.75E-04
ENSMUSG00000020456	Ogdh	0.471171427	6.38E-06	7.25E-04	0.447844555	6.11E-06	6.46E-04
ENSMUSG00000027971	Ndst4	-1.094877384	6.45E-06	7.31E-04	-0.855639006	5.51E-06	5.93E-04
ENSMUSG00000028248	Pnisr	-0.585691994	6.46E-06	7.31E-04	-0.542054422	6.11E-06	6.46E-04
ENSMUSG00000024120	Lrpprc	0.515572804	6.51E-06	7.36E-04	0.485265027	6.20E-06	6.53E-04
ENSMUSG00000032115	Hyou1	0.489730758	6.52E-06	7.36E-04	0.463600113	6.21E-06	6.54E-04
ENSMUSG00000039262	Prrc2b	-0.584669625	6.59E-06	7.44E-04	-0.541236616	6.14E-06	6.48E-04
ENSMUSG00000061143	Maml3	-0.587304355	6.60E-06	7.44E-04	-0.543244758	6.23E-06	6.55E-04
ENSMUSG00000020267	Hint1	0.526269169	6.87E-06	7.71E-04	0.493979317	6.50E-06	6.79E-04
ENSMUSG00000002718	Cse1l	0.471338984	6.92E-06	7.76E-04	0.447819502	6.62E-06	6.88E-04
ENSMUSG00000023927	Satb1	-0.576913108	6.96E-06	7.79E-04	-0.534851051	6.57E-06	6.85E-04
ENSMUSG00000029461	Fam168a	-0.486494046	6.96E-06	7.79E-04	-0.460703941	6.65E-06	6.90E-04
ENSMUSG00000040270	Bach2	-0.656878565	6.98E-06	7.80E-04	-0.596187597	6.45E-06	6.76E-04
ENSMUSG00000036499	Eea1	-0.727083279	7.10E-06	7.92E-04	-0.646375796	6.50E-06	6.79E-04
ENSMUSG00000036561	Ppp6r2	-0.690408939	7.11E-06	7.92E-04	-0.620454736	6.62E-06	6.88E-04
ENSMUSG00000069833	Ahnak	-0.62372481	7.19E-06	7.99E-04	-0.571128152	6.71E-06	6.94E-04
ENSMUSG00000061751	Kalrn	-0.827482137	7.20E-06	7.99E-04	-0.712491978	6.35E-06	6.67E-04
ENSMUSG00000021767	Kat6b	-0.643683392	7.30E-06	8.08E-04	-0.58612772	6.77E-06	7.00E-04
ENSMUSG00000022884	Eif4a2	-0.518453486	7.38E-06	8.15E-04	-0.487313922	7.02E-06	7.21E-04
ENSMUSG00000020163	Uqcr11	0.573277387	7.42E-06	8.17E-04	0.531722009	7.03E-06	7.21E-04
ENSMUSG00000025867	Cplx2	-0.605578955	7.51E-06	8.24E-04	-0.557003876	7.03E-06	7.21E-04
ENSMUSG00000072692	Rpl37rt	0.515897349	7.85E-06	8.56E-04	0.48504032	7.44E-06	7.54E-04
ENSMUSG00000024181	Mrpl28	0.530872385	7.92E-06	8.64E-04	0.497325421	7.54E-06	7.64E-04
ENSMUSG00000100319	Gm5256	0.772785625	7.94E-06	8.65E-04	0.676365758	7.27E-06	7.42E-04
ENSMUSG00000030409	Dmpk	-1.005969896	8.16E-06	8.86E-04	-0.810218463	7.15E-06	7.32E-04
ENSMUSG00000062070	Pgk1	0.658280807	8.24E-06	8.92E-04	0.596344841	7.64E-06	7.72E-04
ENSMUSG00000029777	Gars	0.478058233	8.30E-06	8.98E-04	0.453146581	7.95E-06	7.98E-04
ENSMUSG00000041438	Cirh1a	0.54713134	8.41E-06	9.08E-04	0.510360013	7.99E-06	7.99E-04
ENSMUSG00000073557	Ppp1r12b	-0.948169308	8.42E-06	9.08E-04	-0.780430782	7.29E-06	7.43E-04
ENSMUSG00000047496	Rnf152	-1.004010117	8.47E-06	9.10E-04	-0.808820508	7.35E-06	7.48E-04
ENSMUSG00000048915	Efna5	-0.631698166	8.48E-06	9.10E-04	-0.576332271	7.98E-06	7.99E-04
ENSMUSG00000021188	Trip11	-0.668923511	8.54E-06	9.16E-04	-0.60387563	7.96E-06	7.98E-04
ENSMUSG00000041075	Fzd7	0.520536887	8.57E-06	9.18E-04	0.488613392	8.14E-06	8.09E-04
ENSMUSG00000035227	Spcs2	0.479056062	8.64E-06	9.21E-04	0.453900367	8.28E-06	8.19E-04
ENSMUSG00000080776	Gm12174	0.522029865	8.65E-06	9.22E-04	0.489825086	8.20E-06	8.13E-04
ENSMUSG00000094530	Gm21399	0.501879036	8.71E-06	9.25E-04	0.473091938	8.31E-06	8.19E-04
ENSMUSG00000033047	Eif3l	0.468214793	8.78E-06	9.31E-04	0.444639966	8.41E-06	8.27E-04
ENSMUSG00000097545	Mir124a-1hg	-2.537259366	8.82E-06	9.34E-04	-0.996820855	9.85E-06	9.39E-04
ENSMUSG00000037111	Setd7	-0.589654112	8.85E-06	9.34E-04	-0.543959175	8.30E-06	8.19E-04
ENSMUSG00000029034	Cpsf3l	0.520785639	8.85E-06	9.34E-04	0.488711475	8.45E-06	8.30E-04
ENSMUSG00000026463	Atp2b4	-0.590928586	8.93E-06	9.41E-04	-0.544908241	8.38E-06	8.25E-04
ENSMUSG00000006589	Aprt	0.504626366	9.06E-06	9.52E-04	0.475270197	8.66E-06	8.49E-04
ENSMUSG00000057036	Gm7536	0.51866192	9.18E-06	9.62E-04	0.486867403	8.74E-06	8.54E-04
ENSMUSG00000040225	Prrc2c	-0.567282633	9.36E-06	9.79E-04	-0.52615548	8.78E-06	8.57E-04
ENSMUSG00000024276	Zfp397	-0.541963617	9.42E-06	9.82E-04	-0.505807652	8.95E-06	8.71E-04
ENSMUSG00000021728	Emb	0.700855247	9.43E-06	9.82E-04	0.626106181	8.80E-06	8.57E-04
ENSMUSG00000032666	1700025G04Rik	-0.524606075	9.45E-06	9.83E-04	-0.491653577	9.02E-06	8.75E-04
ENSMUSG00000010066	Cacna2d2	-1.109995656	9.62E-06	9.99E-04	-0.855065018	8.14E-06	8.09E-04
ENSMUSG00000036972	Zic4	-0.585285771	9.78E-06	1.01E-03	-0.540095645	9.28E-06	8.98E-04
ENSMUSG00000003438	Timm50	0.51700781	9.91E-06	1.02E-03	0.485274699	9.46E-06	9.10E-04
ENSMUSG00000057133	Chd6	-0.594017306	1.00E-05	1.03E-03	-0.546840793	9.38E-06	9.05E-04
ENSMUSG00000056211	R3hdm1	-0.526917905	1.01E-05	1.04E-03	-0.49334302	9.64E-06	9.25E-04
ENSMUSG00000024012	Mtch1	0.437648195	1.02E-05	1.04E-03	0.41799679	9.79E-06	9.35E-04
ENSMUSG00000061665	Cd2ap	-0.645503889	1.02E-05	1.04E-03	-0.585717401	9.56E-06	9.19E-04
ENSMUSG00000083992	Gm11478	0.439816507	1.03E-05	1.05E-03	0.419863718	9.88E-06	9.40E-04
ENSMUSG00000026620	Mark1	-0.638636207	1.03E-05	1.05E-03	-0.580557631	9.68E-06	9.26E-04
ENSMUSG00000033671	Cep350	-0.617001162	1.04E-05	1.06E-03	-0.564288254	9.73E-06	9.30E-04
ENSMUSG00000036305	Rpl39-ps	0.523652759	1.05E-05	1.07E-03	0.490585667	9.94E-06	9.44E-04
ENSMUSG00000060438	Rps10-ps1	0.47495623	1.05E-05	1.07E-03	0.449972229	1.01E-05	9.56E-04
ENSMUSG00000066829	Zfp810	-0.789922091	1.08E-05	1.09E-03	-0.684821388	9.87E-06	9.40E-04
ENSMUSG00000071644	Eef1g	0.535305902	1.09E-05	1.10E-03	0.499971068	1.03E-05	9.73E-04
ENSMUSG00000024742	Fen1	0.513719252	1.10E-05	1.12E-03	0.482253586	1.05E-05	9.92E-04
ENSMUSG00000032827	Ppp1r9a	-0.646122476	1.11E-05	1.12E-03	-0.585743749	1.03E-05	9.76E-04
ENSMUSG00000028684	Urod	0.544546473	1.11E-05	1.12E-03	0.507329164	1.06E-05	9.96E-04
ENSMUSG00000028782	Adgrb2	-0.869341913	1.12E-05	1.12E-03	-0.733091392	9.85E-06	9.39E-04
ENSMUSG00000051515	Fam181b	0.599715488	1.12E-05	1.13E-03	0.550696275	1.06E-05	9.97E-04
ENSMUSG00000004880	Lbr	0.526987986	1.13E-05	1.14E-03	0.493057802	1.08E-05	1.01E-03
ENSMUSG00000026355	Mcm6	0.44259976	1.14E-05	1.14E-03	0.422078242	1.10E-05	1.02E-03
ENSMUSG00000007029	Vars	0.519010975	1.15E-05	1.15E-03	0.486500021	1.09E-05	1.02E-03
ENSMUSG00000041977	Arhgef11	-0.540358394	1.16E-05	1.16E-03	-0.503826855	1.10E-05	1.02E-03
ENSMUSG00000040385	Ppp1ca	0.474387859	1.16E-05	1.16E-03	0.449269414	1.11E-05	1.03E-03
ENSMUSG00000063229	Ldha	0.568995942	1.19E-05	1.18E-03	0.526611576	1.11E-05	1.03E-03
ENSMUSG00000069793	Slfn9	-0.938681167	1.19E-05	1.18E-03	-0.770938637	1.03E-05	9.71E-04
ENSMUSG00000028452	Vcp	0.506111506	1.20E-05	1.19E-03	0.475734586	1.15E-05	1.06E-03
ENSMUSG00000045573	Penk	-0.905239474	1.20E-05	1.19E-03	-0.752469383	1.06E-05	9.98E-04
ENSMUSG00000072774	Zfp951	-2.643689196	1.22E-05	1.20E-03	-0.967028749	1.51E-05	1.31E-03
ENSMUSG00000056531	Ccdc18	-1.170958506	1.22E-05	1.20E-03	-0.87398621	1.03E-05	9.75E-04
ENSMUSG00000022234	Cct5	0.447425746	1.23E-05	1.21E-03	0.426098607	1.18E-05	1.09E-03
ENSMUSG00000072501	Phf20l1	-0.665858434	1.24E-05	1.22E-03	-0.599485489	1.16E-05	1.07E-03
ENSMUSG00000053565	Eif3k	0.494561487	1.26E-05	1.24E-03	0.466008228	1.20E-05	1.10E-03
ENSMUSG00000001270	Ckb	0.483236166	1.26E-05	1.24E-03	0.456520485	1.21E-05	1.10E-03
ENSMUSG00000082809	Gm14150	0.587587551	1.28E-05	1.25E-03	0.540779231	1.21E-05	1.10E-03
ENSMUSG00000029246	Ppat	0.553077181	1.30E-05	1.26E-03	0.513628544	1.23E-05	1.12E-03
ENSMUSG00000021277	Traf3	-0.671067882	1.30E-05	1.27E-03	-0.603033425	1.20E-05	1.10E-03
ENSMUSG00000083899	Gm12346	0.439637455	1.30E-05	1.27E-03	0.41924951	1.26E-05	1.14E-03
ENSMUSG00000027962	Vcam1	-0.538163727	1.30E-05	1.27E-03	-0.501662813	1.24E-05	1.12E-03
ENSMUSG00000062115	Rai1	-0.543017888	1.32E-05	1.28E-03	-0.505528325	1.25E-05	1.13E-03
ENSMUSG00000019849	Prep	0.472856932	1.33E-05	1.28E-03	0.447642167	1.27E-05	1.15E-03
ENSMUSG00000029817	Tra2a	0.462971054	1.34E-05	1.30E-03	0.439220652	1.29E-05	1.16E-03
ENSMUSG00000030225	Dera	0.673604077	1.37E-05	1.32E-03	0.604496622	1.27E-05	1.15E-03
ENSMUSG00000107383	RP24-246N21.1	0.450952553	1.38E-05	1.33E-03	0.428895706	1.32E-05	1.19E-03
ENSMUSG00000025487	Psmd13	0.479747234	1.39E-05	1.33E-03	0.453349307	1.33E-05	1.19E-03
ENSMUSG00000058809	Hspd1-ps3	0.485003632	1.39E-05	1.33E-03	0.457764997	1.33E-05	1.19E-03
ENSMUSG00000001248	Gramd1a	-0.589681453	1.39E-05	1.34E-03	-0.542013677	1.32E-05	1.18E-03
ENSMUSG00000031029	Eif3f	0.47031162	1.40E-05	1.34E-03	0.445369707	1.34E-05	1.20E-03
ENSMUSG00000028896	Rcc1	0.481742196	1.42E-05	1.36E-03	0.45496098	1.36E-05	1.21E-03
ENSMUSG00000106037	RP23-235E15.1	0.535017104	1.44E-05	1.38E-03	0.498798768	1.36E-05	1.21E-03
ENSMUSG00000024790	Sac3d1	0.64743003	1.45E-05	1.38E-03	0.585176691	1.36E-05	1.21E-03
ENSMUSG00000048251	Bcl11b	-0.638700356	1.45E-05	1.38E-03	-0.578790847	1.36E-05	1.21E-03
ENSMUSG00000022551	Cyc1	0.47312622	1.46E-05	1.39E-03	0.447631687	1.41E-05	1.24E-03
ENSMUSG00000097743	Gm16973	-1.443677349	1.46E-05	1.39E-03	-0.946700307	1.20E-05	1.10E-03
ENSMUSG00000059195	Gm12715	0.493925484	1.47E-05	1.40E-03	0.465062599	1.40E-05	1.24E-03
ENSMUSG00000087153	Gm6483	-1.546853618	1.47E-05	1.40E-03	-0.965154125	1.19E-05	1.09E-03
ENSMUSG00000107470	CAAA01093177.1	0.710105632	1.51E-05	1.42E-03	0.629452541	1.38E-05	1.23E-03
ENSMUSG00000024134	Six2	0.846411382	1.51E-05	1.42E-03	0.716092585	1.36E-05	1.21E-03
ENSMUSG00000030204	Ddx47	0.512717583	1.51E-05	1.42E-03	0.480480833	1.45E-05	1.27E-03
ENSMUSG00000031948	Kars	0.469195214	1.51E-05	1.42E-03	0.444226877	1.45E-05	1.27E-03
ENSMUSG00000031503	Col4a2	0.431547292	1.52E-05	1.42E-03	0.411944381	1.47E-05	1.28E-03
ENSMUSG00000002981	Clptm1	0.465452765	1.53E-05	1.43E-03	0.441020444	1.48E-05	1.29E-03
ENSMUSG00000025439	Clns1a	0.46762074	1.56E-05	1.45E-03	0.442823987	1.50E-05	1.30E-03
ENSMUSG00000032816	Igdcc4	-0.544664063	1.57E-05	1.46E-03	-0.506212442	1.49E-05	1.30E-03
ENSMUSG00000031770	Herpud1	0.638350636	1.59E-05	1.48E-03	0.578024003	1.49E-05	1.30E-03
ENSMUSG00000039542	Ncam1	-0.451942568	1.59E-05	1.48E-03	-0.429423916	1.54E-05	1.33E-03
ENSMUSG00000019179	Mdh2	0.476331381	1.61E-05	1.49E-03	0.45010711	1.54E-05	1.33E-03
ENSMUSG00000057182	Scn3a	-0.779124493	1.61E-05	1.50E-03	-0.674260871	1.49E-05	1.30E-03
ENSMUSG00000075595	Zfp652	-0.536266353	1.62E-05	1.50E-03	-0.499382369	1.54E-05	1.33E-03
ENSMUSG00000006333	Rps9	0.494912729	1.62E-05	1.50E-03	0.465615956	1.54E-05	1.33E-03
ENSMUSG00000024937	Ehbp1l1	-0.705500443	1.62E-05	1.50E-03	-0.625613369	1.52E-05	1.31E-03
ENSMUSG00000003848	Nob1	0.520633929	1.62E-05	1.50E-03	0.486719239	1.55E-05	1.34E-03
ENSMUSG00000026229	Psmd1	0.427460244	1.64E-05	1.52E-03	0.408241264	1.59E-05	1.36E-03
ENSMUSG00000039477	Tnrc18	-0.561146082	1.65E-05	1.52E-03	-0.519124897	1.55E-05	1.34E-03
ENSMUSG00000073940	Hbb-bt	2.850697138	1.65E-05	1.52E-03	0.921550698	2.42E-05	1.90E-03
ENSMUSG00000035476	Tab3	-0.696740204	1.66E-05	1.53E-03	-0.619393	1.55E-05	1.34E-03
ENSMUSG00000026207	Speg	-0.652901915	1.67E-05	1.53E-03	-0.58834175	1.57E-05	1.34E-03
ENSMUSG00000013419	Zfp651	-0.625878166	1.68E-05	1.54E-03	-0.568470546	1.59E-05	1.36E-03
ENSMUSG00000066553	Gm6969	0.529172355	1.69E-05	1.55E-03	0.493508162	1.61E-05	1.38E-03
ENSMUSG00000034656	Cacna1a	-0.936972758	1.71E-05	1.57E-03	-0.764240291	1.54E-05	1.33E-03
ENSMUSG00000040675	Mthfd1l	0.586153147	1.79E-05	1.62E-03	0.538183247	1.70E-05	1.44E-03
ENSMUSG00000020733	Slc9a3r1	0.63184528	1.83E-05	1.65E-03	0.572456447	1.72E-05	1.46E-03
ENSMUSG00000039682	Lap3	0.514007435	1.84E-05	1.66E-03	0.480929913	1.76E-05	1.48E-03
ENSMUSG00000037601	Nme1	0.559772947	1.84E-05	1.66E-03	0.517583413	1.75E-05	1.47E-03
ENSMUSG00000060636	Rpl35a	0.598391823	1.84E-05	1.66E-03	0.547394314	1.75E-05	1.47E-03
ENSMUSG00000028358	Zfp618	-0.644688959	1.85E-05	1.67E-03	-0.581871699	1.72E-05	1.45E-03
ENSMUSG00000022557	Bop1	0.47796404	1.85E-05	1.67E-03	0.45109558	1.78E-05	1.49E-03
ENSMUSG00000029730	Mcm7	0.456234089	1.86E-05	1.67E-03	0.432743264	1.79E-05	1.50E-03
ENSMUSG00000040481	Bptf	-0.559325838	1.88E-05	1.68E-03	-0.517161577	1.77E-05	1.49E-03
ENSMUSG00000033294	Noc4l	0.534746375	1.89E-05	1.69E-03	0.497585429	1.81E-05	1.51E-03
ENSMUSG00000056305	Usp39	0.469540941	1.92E-05	1.71E-03	0.44392417	1.85E-05	1.54E-03
ENSMUSG00000092116	Gm10320	0.540262021	1.94E-05	1.73E-03	0.501901519	1.86E-05	1.54E-03
ENSMUSG00000025204	Ndufb8	0.558242532	1.94E-05	1.73E-03	0.516149902	1.85E-05	1.54E-03
ENSMUSG00000021270	Hsp90aa1	0.44258425	1.95E-05	1.73E-03	0.420969113	1.88E-05	1.55E-03
ENSMUSG00000042589	Cux2	-0.782399985	1.95E-05	1.73E-03	-0.674649625	1.78E-05	1.49E-03
ENSMUSG00000033161	Atp1a1	0.451632041	1.97E-05	1.75E-03	0.428681566	1.90E-05	1.57E-03
ENSMUSG00000028439	Fam219a	-0.737209381	1.99E-05	1.76E-03	-0.645345962	1.85E-05	1.54E-03
ENSMUSG00000015575	Atp6v0e	0.610585056	2.02E-05	1.78E-03	0.556105517	1.92E-05	1.58E-03
ENSMUSG00000017499	Cdc6	0.56328551	2.06E-05	1.81E-03	0.519853641	1.96E-05	1.61E-03
ENSMUSG00000099875	Gm15453	0.499445654	2.08E-05	1.82E-03	0.46860699	2.00E-05	1.63E-03
ENSMUSG00000018293	Pfn1	0.477065747	2.11E-05	1.84E-03	0.450014707	2.02E-05	1.64E-03
ENSMUSG00000049881	2810025M15Rik	0.543624951	2.13E-05	1.86E-03	0.50423444	2.03E-05	1.65E-03
ENSMUSG00000039883	Lrrc17	-0.724115931	2.16E-05	1.88E-03	-0.636079206	2.00E-05	1.63E-03
ENSMUSG00000082896	Gm5844	0.479405979	2.16E-05	1.88E-03	0.451891417	2.08E-05	1.68E-03
ENSMUSG00000027613	Eif6	0.489014078	2.16E-05	1.88E-03	0.459884666	2.08E-05	1.68E-03
ENSMUSG00000040865	Ino80d	-0.709819011	2.17E-05	1.89E-03	-0.626447702	2.01E-05	1.63E-03
ENSMUSG00000028743	Akr7a5	0.546819521	2.19E-05	1.90E-03	0.506649662	2.09E-05	1.69E-03
ENSMUSG00000081382	Rpl18-ps1	0.552237879	2.19E-05	1.90E-03	0.510926932	2.09E-05	1.69E-03
ENSMUSG00000029838	Ptn	-0.450497351	2.19E-05	1.90E-03	-0.427469736	2.12E-05	1.70E-03
ENSMUSG00000072772	Grcc10	0.47674202	2.21E-05	1.91E-03	0.449597606	2.13E-05	1.71E-03
ENSMUSG00000018446	C1qbp	0.555240906	2.21E-05	1.91E-03	0.513279785	2.10E-05	1.69E-03
ENSMUSG00000071652	Ints5	0.496224641	2.24E-05	1.93E-03	0.465731135	2.15E-05	1.72E-03
ENSMUSG00000104623	RP24-352B14.1	0.543762718	2.28E-05	1.96E-03	0.504097776	2.17E-05	1.73E-03
ENSMUSG00000037070	Rbmxl1	0.518745597	2.37E-05	2.03E-03	0.483924875	2.27E-05	1.81E-03
ENSMUSG00000081344	Gm14303	0.509250966	2.38E-05	2.03E-03	0.476224874	2.27E-05	1.81E-03
ENSMUSG00000031818	Cox4i1	0.450946862	2.44E-05	2.07E-03	0.427611902	2.35E-05	1.86E-03
ENSMUSG00000029238	Clock	-0.762658836	2.45E-05	2.08E-03	-0.659981384	2.25E-05	1.80E-03
ENSMUSG00000021704	Mtx3	-0.684817759	2.51E-05	2.12E-03	-0.60816355	2.37E-05	1.87E-03
ENSMUSG00000094344	Gm11942	0.724920802	2.52E-05	2.13E-03	0.635269135	2.35E-05	1.86E-03
ENSMUSG00000043716	Rpl7	0.480859298	2.54E-05	2.14E-03	0.452657548	2.44E-05	1.91E-03
ENSMUSG00000055296	Tmem245	-0.670496023	2.56E-05	2.15E-03	-0.598198939	2.38E-05	1.87E-03
ENSMUSG00000043467	Zbtb37	-0.697776686	2.56E-05	2.15E-03	-0.616981221	2.38E-05	1.87E-03
ENSMUSG00000027550	Lrrcc1	-0.564398143	2.58E-05	2.16E-03	-0.519729	2.47E-05	1.93E-03
ENSMUSG00000053580	Tanc2	-0.65680367	2.60E-05	2.18E-03	-0.588436429	2.42E-05	1.90E-03
ENSMUSG00000026987	Baz2b	-0.564998706	2.61E-05	2.18E-03	-0.52016479	2.48E-05	1.93E-03
ENSMUSG00000042826	Fgf11	-1.090963371	2.63E-05	2.20E-03	-0.826853208	2.28E-05	1.81E-03
ENSMUSG00000025959	Klf7	-0.674594802	2.65E-05	2.21E-03	-0.600781579	2.47E-05	1.93E-03
ENSMUSG00000046709	Mapk10	-0.929599171	2.69E-05	2.24E-03	-0.754319479	2.36E-05	1.86E-03
ENSMUSG00000022814	Umps	0.488691388	2.78E-05	2.31E-03	0.458870125	2.67E-05	2.06E-03
ENSMUSG00000034192	Lsm3	0.568848383	2.80E-05	2.32E-03	0.522842356	2.66E-05	2.05E-03
ENSMUSG00000085156	Gm11974	-1.791358365	2.82E-05	2.33E-03	-0.960262265	2.38E-05	1.87E-03
ENSMUSG00000090077	Lime1	-1.174178629	2.82E-05	2.33E-03	-0.85508929	2.44E-05	1.91E-03
ENSMUSG00000028405	Aco1	0.452889565	2.93E-05	2.41E-03	0.42880119	2.84E-05	2.17E-03
ENSMUSG00000030647	Ndufc2	0.515597587	2.98E-05	2.44E-03	0.48058188	2.86E-05	2.18E-03
ENSMUSG00000034813	Grip1	-0.67974155	3.02E-05	2.47E-03	-0.603356788	2.83E-05	2.17E-03
ENSMUSG00000024217	Snrpc	0.612666763	3.03E-05	2.47E-03	0.555450887	2.88E-05	2.20E-03
ENSMUSG00000074652	Myh7b	-1.344680945	3.03E-05	2.47E-03	-0.900969311	2.56E-05	1.99E-03
ENSMUSG00000032263	Bckdhb	0.625296852	3.05E-05	2.49E-03	0.564700043	2.89E-05	2.20E-03
ENSMUSG00000060657	Marf1	-0.466464231	3.10E-05	2.52E-03	-0.440082651	3.00E-05	2.27E-03
ENSMUSG00000021156	Zmynd11	-0.479262234	3.11E-05	2.52E-03	-0.450736878	3.00E-05	2.27E-03
ENSMUSG00000023110	Prmt5	0.457948376	3.13E-05	2.53E-03	0.432915217	3.02E-05	2.28E-03
ENSMUSG00000059658	Gm16379	0.574644007	3.17E-05	2.57E-03	0.526663049	3.03E-05	2.28E-03
ENSMUSG00000055013	Agap1	-0.481316864	3.18E-05	2.57E-03	-0.452371357	3.07E-05	2.30E-03
ENSMUSG00000087396	4933407K13Rik	-2.008297597	3.19E-05	2.57E-03	-0.95500826	2.86E-05	2.18E-03
ENSMUSG00000032058	Ppp2r1b	0.462649823	3.19E-05	2.58E-03	0.436810073	3.08E-05	2.31E-03
ENSMUSG00000045215	Asxl3	-0.617753107	3.21E-05	2.59E-03	-0.558927033	3.02E-05	2.27E-03
ENSMUSG00000022141	Nipbl	-0.543690685	3.21E-05	2.59E-03	-0.502662651	3.06E-05	2.29E-03
ENSMUSG00000003299	Mrpl4	0.545805121	3.22E-05	2.59E-03	0.504287257	3.08E-05	2.31E-03
ENSMUSG00000036572	Upf3b	-0.653913747	3.23E-05	2.59E-03	-0.584834781	3.06E-05	2.29E-03
ENSMUSG00000032425	Zfp949	-0.882480119	3.24E-05	2.60E-03	-0.726535451	2.96E-05	2.25E-03
ENSMUSG00000020766	Galk1	0.481186587	3.25E-05	2.61E-03	0.452201962	3.13E-05	2.34E-03
ENSMUSG00000031442	Mcf2l	-0.780023848	3.29E-05	2.63E-03	-0.667962118	2.99E-05	2.27E-03
ENSMUSG00000028760	Eif4g3	-0.465774556	3.31E-05	2.64E-03	-0.439335151	3.19E-05	2.37E-03
ENSMUSG00000020018	Snrpf	0.572141044	3.39E-05	2.70E-03	0.524422022	3.25E-05	2.41E-03
ENSMUSG00000041926	Rnpep	0.503041469	3.39E-05	2.70E-03	0.469962499	3.27E-05	2.42E-03
ENSMUSG00000044894	Uqcrq	0.494216086	3.47E-05	2.75E-03	0.462699836	3.35E-05	2.46E-03
ENSMUSG00000026701	Prdx6	0.466555107	3.56E-05	2.81E-03	0.439788573	3.43E-05	2.52E-03
ENSMUSG00000022687	Boc	-0.495752976	3.59E-05	2.83E-03	-0.463850653	3.45E-05	2.53E-03
ENSMUSG00000036913	Trim67	-0.903765716	3.60E-05	2.84E-03	-0.736591676	3.19E-05	2.37E-03
ENSMUSG00000033020	Polr2f	0.572428075	3.61E-05	2.84E-03	0.524357791	3.44E-05	2.52E-03
ENSMUSG00000026750	Psmb7	0.454698628	3.62E-05	2.84E-03	0.429802011	3.49E-05	2.54E-03
ENSMUSG00000038143	Stox2	-0.564666515	3.64E-05	2.86E-03	-0.518415475	3.45E-05	2.53E-03
ENSMUSG00000015112	Slc25a13	0.564725396	3.64E-05	2.86E-03	0.518420447	3.48E-05	2.54E-03
ENSMUSG00000038831	Ralgps1	-0.839209236	3.65E-05	2.86E-03	-0.701378545	3.32E-05	2.45E-03
ENSMUSG00000022860	Chodl	-0.93961804	3.68E-05	2.88E-03	-0.753741548	3.33E-05	2.46E-03
ENSMUSG00000027079	Clp1	0.569423457	3.72E-05	2.90E-03	0.521903716	3.56E-05	2.58E-03
ENSMUSG00000035246	Pcyt1b	-0.667355307	3.75E-05	2.92E-03	-0.593206322	3.53E-05	2.56E-03
ENSMUSG00000039230	Tbcd	0.459502506	3.75E-05	2.92E-03	0.433733015	3.63E-05	2.62E-03
ENSMUSG00000039016	Timm8b	0.527247516	3.76E-05	2.92E-03	0.489009922	3.61E-05	2.61E-03
ENSMUSG00000020850	Prpf8	0.405960518	3.79E-05	2.94E-03	0.387941365	3.68E-05	2.65E-03
ENSMUSG00000032458	Copb2	0.410778389	3.80E-05	2.95E-03	0.392124421	3.69E-05	2.65E-03
ENSMUSG00000034818	Celf5	-1.298707397	3.81E-05	2.95E-03	-0.884572992	3.10E-05	2.31E-03
ENSMUSG00000050708	Ftl1	0.430245772	3.82E-05	2.95E-03	0.408899815	3.70E-05	2.66E-03
ENSMUSG00000028613	Lrp8	-0.605831804	3.85E-05	2.97E-03	-0.549066809	3.65E-05	2.63E-03
ENSMUSG00000070343	Gm10288	0.473100132	3.85E-05	2.97E-03	0.445007273	3.71E-05	2.66E-03
ENSMUSG00000025212	Sfxn3	-0.705141645	3.86E-05	2.98E-03	-0.618505439	3.64E-05	2.62E-03
ENSMUSG00000089682	Bcl2l2	-0.781644577	3.89E-05	2.99E-03	-0.666868693	3.63E-05	2.62E-03
ENSMUSG00000021375	Kif13a	-0.534722775	3.91E-05	3.00E-03	-0.494777563	3.74E-05	2.67E-03
ENSMUSG00000026436	Elk4	-1.10514217	3.91E-05	3.00E-03	-0.823828956	3.33E-05	2.46E-03
ENSMUSG00000057098	Ebf1	-0.500283134	3.94E-05	3.02E-03	-0.467213258	3.79E-05	2.70E-03
ENSMUSG00000067851	Arfgef1	-0.483578848	3.97E-05	3.04E-03	-0.453556651	3.83E-05	2.72E-03
ENSMUSG00000034926	Dhcr24	0.438266001	4.01E-05	3.06E-03	0.415634666	3.88E-05	2.76E-03
ENSMUSG00000070803	Cited4	1.270893737	4.07E-05	3.09E-03	0.873683703	3.49E-05	2.54E-03
ENSMUSG00000028138	Adh5	0.48685482	4.10E-05	3.11E-03	0.456151139	3.94E-05	2.79E-03
ENSMUSG00000025153	Fasn	0.410656788	4.11E-05	3.11E-03	0.39186306	3.99E-05	2.82E-03
ENSMUSG00000034832	Tet3	-0.540372412	4.18E-05	3.16E-03	-0.498945812	3.98E-05	2.81E-03
ENSMUSG00000008200	Fnbp4	-0.50344891	4.19E-05	3.16E-03	-0.469553188	4.04E-05	2.84E-03
ENSMUSG00000085492	Trmt61b	1.321269608	4.23E-05	3.19E-03	0.884761608	3.60E-05	2.60E-03
ENSMUSG00000035011	Zbtb7a	-0.73120563	4.27E-05	3.22E-03	-0.63459939	4.00E-05	2.82E-03
ENSMUSG00000038305	Spats2l	-0.62316597	4.28E-05	3.22E-03	-0.561072915	4.06E-05	2.86E-03
ENSMUSG00000074971	Fibin	-0.499906275	4.30E-05	3.23E-03	-0.46660495	4.14E-05	2.91E-03
ENSMUSG00000066406	Akap13	-0.574614427	4.38E-05	3.28E-03	-0.525066695	4.16E-05	2.91E-03
ENSMUSG00000019906	Lin7a	-0.889486042	4.41E-05	3.30E-03	-0.725963756	3.97E-05	2.81E-03
ENSMUSG00000029581	Fscn1	0.423284623	4.44E-05	3.31E-03	0.402597275	4.30E-05	3.00E-03
ENSMUSG00000009927	Rps25	0.486102082	4.44E-05	3.31E-03	0.455264974	4.28E-05	2.99E-03
ENSMUSG00000026918	Brd3	-0.468748671	4.44E-05	3.31E-03	-0.440974578	4.28E-05	2.99E-03
ENSMUSG00000044609	Gm9294	0.491342513	4.50E-05	3.35E-03	0.459505815	4.33E-05	3.01E-03
ENSMUSG00000032959	Pebp1	0.430953731	4.52E-05	3.36E-03	0.409114953	4.39E-05	3.05E-03
ENSMUSG00000063450	Syne2	-0.460846817	4.55E-05	3.37E-03	-0.434321526	4.40E-05	3.05E-03
ENSMUSG00000097772	5430416N02Rik	-1.106770531	4.55E-05	3.37E-03	-0.81993807	4.00E-05	2.82E-03
ENSMUSG00000019951	Uhrf1bp1l	-0.563654041	4.59E-05	3.40E-03	-0.516458791	4.40E-05	3.05E-03
ENSMUSG00000030605	Mfge8	0.461966903	4.62E-05	3.42E-03	0.435208672	4.48E-05	3.09E-03
ENSMUSG00000023912	Slc25a27	-1.085942751	4.71E-05	3.48E-03	-0.811637419	4.16E-05	2.91E-03
ENSMUSG00000061904	Slc25a3	0.409878841	4.71E-05	3.48E-03	0.390908848	4.58E-05	3.16E-03
ENSMUSG00000052572	Dlg2	-1.17281064	4.74E-05	3.50E-03	-0.841002216	4.14E-05	2.91E-03
ENSMUSG00000091549	Gm6548	0.428543186	4.74E-05	3.50E-03	0.406946789	4.60E-05	3.17E-03
ENSMUSG00000002379	Ndufa11	0.493334409	4.77E-05	3.51E-03	0.460904713	4.61E-05	3.17E-03
ENSMUSG00000021176	Efcab11	1.015193598	4.79E-05	3.52E-03	0.783437754	4.24E-05	2.96E-03
ENSMUSG00000030934	Oat	0.44347679	4.82E-05	3.54E-03	0.41958816	4.67E-05	3.21E-03
ENSMUSG00000003868	Ruvbl2	0.451461187	4.83E-05	3.54E-03	0.426305925	4.67E-05	3.21E-03
ENSMUSG00000080921	Rpl38-ps2	0.516648	4.83E-05	3.54E-03	0.4796236	4.63E-05	3.18E-03
ENSMUSG00000095440	Fignl2	0.55335775	4.90E-05	3.58E-03	0.508281725	4.68E-05	3.21E-03
ENSMUSG00000047888	Tnrc6b	-0.650147535	4.90E-05	3.58E-03	-0.579396768	4.57E-05	3.16E-03
ENSMUSG00000033147	Slc22a15	-1.026156535	4.94E-05	3.60E-03	-0.786964706	4.43E-05	3.07E-03
ENSMUSG00000021577	Sdha	0.410661711	5.03E-05	3.66E-03	0.391448015	4.89E-05	3.34E-03
ENSMUSG00000024925	Rnaseh2c	0.52716774	5.04E-05	3.67E-03	0.487739217	4.86E-05	3.32E-03
ENSMUSG00000022537	Tmem44	-0.649573669	5.11E-05	3.71E-03	-0.578542886	4.86E-05	3.32E-03
ENSMUSG00000029632	Ndufa4	0.509431716	5.22E-05	3.77E-03	0.473570429	5.00E-05	3.40E-03
ENSMUSG00000029438	Bcl7a	-0.454631567	5.22E-05	3.77E-03	-0.428740716	5.06E-05	3.43E-03
ENSMUSG00000057181	5730455P16Rik	-0.565281886	5.27E-05	3.80E-03	-0.517001449	5.06E-05	3.43E-03
ENSMUSG00000054074	Skida1	-0.568979568	5.28E-05	3.80E-03	-0.519796674	5.06E-05	3.43E-03
ENSMUSG00000025007	Aldh18a1	0.475449542	5.28E-05	3.80E-03	0.44596806	5.10E-05	3.44E-03
ENSMUSG00000059316	Slc27a4	0.494474	5.33E-05	3.83E-03	0.461448259	5.14E-05	3.46E-03
ENSMUSG00000028842	Ago3	-0.784735215	5.37E-05	3.86E-03	-0.6650663	5.00E-05	3.40E-03
ENSMUSG00000031393	Mecp2	-0.550780158	5.39E-05	3.87E-03	-0.505852337	5.14E-05	3.46E-03
ENSMUSG00000027823	Gmps	0.437182108	5.45E-05	3.91E-03	0.413948665	5.29E-05	3.54E-03
ENSMUSG00000020592	Sdc1	0.42818152	5.50E-05	3.94E-03	0.406282789	5.34E-05	3.57E-03
ENSMUSG00000020482	Ccdc117	0.519537527	5.52E-05	3.95E-03	0.48135578	5.31E-05	3.55E-03
ENSMUSG00000033066	Gas7	-0.758134516	5.52E-05	3.95E-03	-0.64877693	5.18E-05	3.48E-03
ENSMUSG00000025576	Rbfox3	-1.047561762	5.54E-05	3.96E-03	-0.793649443	4.84E-05	3.31E-03
ENSMUSG00000021143	Pacs2	-0.476969593	5.61E-05	4.00E-03	-0.447020992	5.41E-05	3.60E-03
ENSMUSG00000005161	Prdx2	0.425198953	5.63E-05	4.00E-03	0.403687047	5.46E-05	3.63E-03
ENSMUSG00000062760	1810041L15Rik	-0.845368292	5.65E-05	4.01E-03	-0.698710058	5.21E-05	3.50E-03
ENSMUSG00000022956	Atp5o	0.491151352	5.67E-05	4.03E-03	0.458544134	5.46E-05	3.63E-03
ENSMUSG00000061080	Lsamp	-0.708151653	5.75E-05	4.08E-03	-0.616984897	5.40E-05	3.60E-03
ENSMUSG00000030007	Cct7	0.415134905	5.76E-05	4.08E-03	0.395009608	5.60E-05	3.70E-03
ENSMUSG00000008140	Emc10	0.573062355	5.79E-05	4.10E-03	0.522434336	5.50E-05	3.64E-03
ENSMUSG00000030697	Ppp4c	0.458666152	5.80E-05	4.10E-03	0.431807058	5.61E-05	3.70E-03
ENSMUSG00000029247	Paics	0.438890782	5.80E-05	4.10E-03	0.415236069	5.62E-05	3.70E-03
ENSMUSG00000037820	Tgm2	0.653666279	5.84E-05	4.12E-03	0.5803998	5.54E-05	3.66E-03
ENSMUSG00000038369	Ncoa6	-0.469652649	5.84E-05	4.12E-03	-0.440872728	5.65E-05	3.71E-03
ENSMUSG00000052854	Nrk	-0.479511328	5.84E-05	4.12E-03	-0.448957324	5.65E-05	3.71E-03
ENSMUSG00000031388	Naa10	0.534206858	5.86E-05	4.12E-03	0.492628486	5.62E-05	3.70E-03
ENSMUSG00000069808	Fam57a	0.56759172	5.86E-05	4.12E-03	0.518191803	5.63E-05	3.70E-03
ENSMUSG00000083097	Gm14494	0.48032024	5.87E-05	4.13E-03	0.449599181	5.69E-05	3.72E-03
ENSMUSG00000059981	Taok2	-0.518040138	5.91E-05	4.15E-03	-0.479904135	5.67E-05	3.72E-03
ENSMUSG00000037652	Phc3	-0.741687248	5.93E-05	4.16E-03	-0.638058388	5.49E-05	3.64E-03
ENSMUSG00000029705	Cux1	-0.443439901	5.97E-05	4.19E-03	-0.418987148	5.79E-05	3.77E-03
ENSMUSG00000028691	Prdx1	0.487276639	5.98E-05	4.19E-03	0.455220392	5.76E-05	3.76E-03
ENSMUSG00000017421	Zfp207	0.408401193	5.98E-05	4.19E-03	0.389125355	5.83E-05	3.79E-03
ENSMUSG00000103653	Gm3934	0.540589738	6.02E-05	4.20E-03	0.497448426	5.78E-05	3.77E-03
ENSMUSG00000053317	Sec61b	0.552947602	6.03E-05	4.20E-03	0.506943656	5.79E-05	3.77E-03
ENSMUSG00000036568	Gltscr1l	-0.660819764	6.04E-05	4.21E-03	-0.585029783	5.73E-05	3.75E-03
ENSMUSG00000038331	Satb2	-0.997467127	6.07E-05	4.23E-03	-0.770756947	5.47E-05	3.63E-03
ENSMUSG00000000628	Hk2	0.624591427	6.11E-05	4.25E-03	0.559802388	5.76E-05	3.76E-03
ENSMUSG00000101609	Kcnq1ot1	-1.283534845	6.17E-05	4.28E-03	-0.863682753	5.30E-05	3.55E-03
ENSMUSG00000050148	Ubqln2	0.500209818	6.20E-05	4.29E-03	0.465524628	5.95E-05	3.86E-03
ENSMUSG00000025237	Parp6	-0.640259718	6.25E-05	4.32E-03	-0.570642026	5.91E-05	3.83E-03
ENSMUSG00000027642	Rpn2	0.404120333	6.29E-05	4.35E-03	0.385318523	6.13E-05	3.96E-03
ENSMUSG00000020547	Bzw2	0.424642087	6.32E-05	4.36E-03	0.402930023	6.14E-05	3.96E-03
ENSMUSG00000036469	Mar-01	-2.156241815	6.38E-05	4.39E-03	-0.906708229	6.32E-05	4.04E-03
ENSMUSG00000015671	Psma2	0.445473961	6.42E-05	4.41E-03	0.420496108	6.23E-05	4.00E-03
ENSMUSG00000021178	Psmc1	0.447125738	6.43E-05	4.42E-03	0.421874402	6.24E-05	4.00E-03
ENSMUSG00000031166	Wdr13	-0.6320915	6.47E-05	4.44E-03	-0.564655556	6.12E-05	3.95E-03
ENSMUSG00000042406	Atf4	-0.443643288	6.49E-05	4.45E-03	-0.418923503	6.31E-05	4.04E-03
ENSMUSG00000038759	Nup205	0.455790116	6.51E-05	4.45E-03	0.429070439	6.30E-05	4.03E-03
ENSMUSG00000090516	Rps11-ps1	0.552545713	6.61E-05	4.51E-03	0.50616652	6.36E-05	4.05E-03
ENSMUSG00000013593	Ndufs2	0.411755709	6.63E-05	4.52E-03	0.391787535	6.45E-05	4.11E-03
ENSMUSG00000033902	Mapkbp1	-0.658914393	6.74E-05	4.59E-03	-0.582937802	6.34E-05	4.05E-03
ENSMUSG00000026473	Glul	0.413584938	6.77E-05	4.61E-03	0.393308721	6.60E-05	4.16E-03
ENSMUSG00000022587	Ly6e	0.542652306	6.80E-05	4.61E-03	0.498461889	6.53E-05	4.14E-03
ENSMUSG00000034330	Plcg2	0.88934205	6.82E-05	4.62E-03	0.718733965	6.26E-05	4.01E-03
ENSMUSG00000098541	Gm27535	2.660443276	6.83E-05	4.62E-03	0.849851204	9.75E-05	5.60E-03
ENSMUSG00000025927	Tfap2b	-0.615505355	6.92E-05	4.66E-03	-0.552450999	6.55E-05	4.15E-03
ENSMUSG00000022641	Bbx	-0.626399285	6.92E-05	4.66E-03	-0.560197544	6.53E-05	4.14E-03
ENSMUSG00000096995	2810029C07Rik	-1.877290169	6.95E-05	4.68E-03	-0.914059691	6.21E-05	3.99E-03
ENSMUSG00000040537	Adam22	-0.694742498	6.99E-05	4.70E-03	-0.606413462	6.62E-05	4.17E-03
ENSMUSG00000025651	Uqcrc1	0.420730596	7.01E-05	4.71E-03	0.399341641	6.82E-05	4.26E-03
ENSMUSG00000072258	Taf1a	-0.910089951	7.06E-05	4.73E-03	-0.728236169	6.49E-05	4.12E-03
ENSMUSG00000023571	Fam132a	-1.052842145	7.16E-05	4.78E-03	-0.789223681	6.39E-05	4.07E-03
ENSMUSG00000090086	AI480526	-1.815169491	7.27E-05	4.85E-03	-0.912969729	6.29E-05	4.03E-03
ENSMUSG00000018501	Ncor1	-0.475426946	7.34E-05	4.89E-03	-0.444861	7.08E-05	4.40E-03
ENSMUSG00000024940	Ltbp3	-0.622976222	7.36E-05	4.90E-03	-0.557251716	7.05E-05	4.38E-03
ENSMUSG00000024544	Ldlrad4	-0.99827382	7.45E-05	4.95E-03	-0.766685663	6.74E-05	4.23E-03
ENSMUSG00000051220	Ercc6l	0.464897868	7.50E-05	4.97E-03	0.436147308	7.28E-05	4.51E-03
ENSMUSG00000037169	Mycn	0.504528256	7.59E-05	5.03E-03	0.468162518	7.31E-05	4.52E-03
ENSMUSG00000019158	Tmem160	0.693029189	7.70E-05	5.09E-03	0.604416502	7.29E-05	4.51E-03
ENSMUSG00000097960	A330074K22Rik	-1.447660279	7.78E-05	5.14E-03	-0.884856933	6.68E-05	4.20E-03
ENSMUSG00000029718	Pcolce	0.446573836	7.79E-05	5.14E-03	0.420860345	7.56E-05	4.65E-03
ENSMUSG00000035248	Zcchc6	-0.477679011	7.92E-05	5.22E-03	-0.446409581	7.68E-05	4.71E-03
ENSMUSG00000066842	Hmcn1	-0.522225287	7.95E-05	5.23E-03	-0.48188484	7.67E-05	4.71E-03
ENSMUSG00000005360	Slc1a3	0.48294903	8.00E-05	5.26E-03	0.450646912	7.75E-05	4.74E-03
ENSMUSG00000039738	Slx4	-0.591228705	8.01E-05	5.26E-03	-0.533958541	7.63E-05	4.68E-03
ENSMUSG00000032589	Bsn	-0.941416098	8.11E-05	5.31E-03	-0.740853907	7.25E-05	4.49E-03
ENSMUSG00000030695	Aldoa	0.545285893	8.12E-05	5.31E-03	0.4996399	7.74E-05	4.74E-03
ENSMUSG00000027840	Wnt2b	-1.21784639	8.15E-05	5.32E-03	-0.838202432	7.09E-05	4.40E-03
ENSMUSG00000053617	Sh3pxd2a	-0.536372441	8.20E-05	5.34E-03	-0.492749589	7.84E-05	4.77E-03
ENSMUSG00000078247	Airn	-1.071677707	8.23E-05	5.34E-03	-0.792888239	7.33E-05	4.52E-03
ENSMUSG00000031229	Atrx	-0.520186252	8.23E-05	5.34E-03	-0.480170618	7.89E-05	4.80E-03
ENSMUSG00000087370	Tmem170b	-0.683089542	8.25E-05	5.35E-03	-0.597280845	7.82E-05	4.77E-03
ENSMUSG00000040596	Pogk	-0.434355834	8.29E-05	5.36E-03	-0.410447186	8.06E-05	4.87E-03
ENSMUSG00000035455	Fignl1	0.619170731	8.36E-05	5.40E-03	0.553779791	7.90E-05	4.80E-03
ENSMUSG00000029439	Sfswap	-0.488462156	8.38E-05	5.41E-03	-0.454914862	8.12E-05	4.90E-03
ENSMUSG00000029752	Asns	0.571553629	8.40E-05	5.42E-03	0.519196465	8.04E-05	4.86E-03
ENSMUSG00000002107	Celf2	-0.513966686	8.44E-05	5.44E-03	-0.475164198	8.13E-05	4.90E-03
ENSMUSG00000048489	8430408G22Rik	1.067778162	8.50E-05	5.46E-03	0.790580132	7.58E-05	4.66E-03
ENSMUSG00000055762	Eef1d	0.485999349	8.52E-05	5.47E-03	0.452897047	8.21E-05	4.94E-03
ENSMUSG00000030036	Mogs	0.500149157	8.56E-05	5.48E-03	0.464190049	8.26E-05	4.95E-03
ENSMUSG00000086370	Ftx	-1.209335895	8.63E-05	5.53E-03	-0.834088874	7.55E-05	4.65E-03
ENSMUSG00000007564	Ppp2r1a	0.383618058	8.69E-05	5.56E-03	0.366844435	8.49E-05	5.06E-03
ENSMUSG00000001285	Myg1	0.513628729	8.75E-05	5.60E-03	0.474731419	8.46E-05	5.05E-03
ENSMUSG00000018401	Mtmr4	0.505134226	8.83E-05	5.63E-03	0.468028738	8.49E-05	5.06E-03
ENSMUSG00000033763	Mtss1l	-0.437900756	8.86E-05	5.64E-03	-0.413231957	8.62E-05	5.13E-03
ENSMUSG00000025375	Aatk	-1.09180926	8.86E-05	5.64E-03	-0.798130446	7.82E-05	4.77E-03
ENSMUSG00000068739	Sars	0.410026935	8.89E-05	5.65E-03	0.389623147	8.67E-05	5.14E-03
ENSMUSG00000004360	9330159F19Rik	-0.784930801	8.89E-05	5.65E-03	-0.658946678	8.31E-05	4.98E-03
ENSMUSG00000053198	Prx	-0.862519687	8.95E-05	5.67E-03	-0.700795071	8.24E-05	4.95E-03
ENSMUSG00000024151	Msh2	0.443750641	8.95E-05	5.67E-03	0.418094294	8.70E-05	5.15E-03
ENSMUSG00000032939	Nup93	0.437881577	8.97E-05	5.68E-03	0.413183837	8.73E-05	5.16E-03
ENSMUSG00000045128	Rpl18a	0.492914449	9.00E-05	5.69E-03	0.458229615	8.68E-05	5.15E-03
ENSMUSG00000042121	Ssh1	-0.502600658	9.03E-05	5.70E-03	-0.465904308	8.72E-05	5.16E-03
ENSMUSG00000002308	Cd320	0.584544546	9.14E-05	5.77E-03	0.528234607	8.76E-05	5.17E-03
ENSMUSG00000064061	Dzip3	-0.474433042	9.23E-05	5.81E-03	-0.443232128	8.95E-05	5.26E-03
ENSMUSG00000042744	Gm15800	-0.576209008	9.27E-05	5.84E-03	-0.522068788	8.84E-05	5.20E-03
ENSMUSG00000048070	Pirt	-1.851583489	9.30E-05	5.85E-03	-0.900486264	7.97E-05	4.84E-03
ENSMUSG00000001056	Nhp2	0.508264874	9.30E-05	5.85E-03	0.470253929	8.99E-05	5.28E-03
ENSMUSG00000040339	Fam102b	-0.547297779	9.31E-05	5.85E-03	-0.500405659	8.95E-05	5.26E-03
ENSMUSG00000015143	Actn1	0.424134099	9.41E-05	5.89E-03	0.401482419	9.16E-05	5.37E-03
ENSMUSG00000031822	Gse1	-0.444897891	9.41E-05	5.89E-03	-0.418892991	9.16E-05	5.37E-03
ENSMUSG00000063787	Chchd1	0.546141549	9.47E-05	5.92E-03	0.49945087	9.11E-05	5.34E-03
ENSMUSG00000027189	Trim44	-0.423386232	9.49E-05	5.92E-03	-0.400830186	9.24E-05	5.39E-03
ENSMUSG00000030498	Gas2	-0.558823068	9.53E-05	5.94E-03	-0.509005623	9.11E-05	5.34E-03
ENSMUSG00000040688	Tbl3	0.459929253	9.54E-05	5.94E-03	0.431276528	9.27E-05	5.40E-03
ENSMUSG00000005442	Cic	-0.445238188	9.55E-05	5.94E-03	-0.419140363	9.27E-05	5.40E-03
ENSMUSG00000033285	Wdr3	0.463051989	9.56E-05	5.94E-03	0.433827555	9.29E-05	5.41E-03
ENSMUSG00000039219	Arid4b	-0.529318487	9.59E-05	5.96E-03	-0.486525787	9.22E-05	5.39E-03
ENSMUSG00000027496	Aurka	0.465412269	9.62E-05	5.96E-03	0.435744512	9.33E-05	5.43E-03
ENSMUSG00000029250	Polr2b	0.396062161	9.65E-05	5.98E-03	0.377429759	9.42E-05	5.47E-03
ENSMUSG00000020496	Rnf187	0.404360481	9.68E-05	5.99E-03	0.384565637	9.45E-05	5.47E-03
ENSMUSG00000053801	Grwd1	0.476208111	9.73E-05	6.02E-03	0.444477048	9.44E-05	5.47E-03
ENSMUSG00000026883	Dab2ip	-0.505811775	9.78E-05	6.04E-03	-0.468121976	9.41E-05	5.46E-03
ENSMUSG00000080775	Gm6368	0.50883643	9.80E-05	6.05E-03	0.470482314	9.46E-05	5.47E-03
ENSMUSG00000002633	Shh	1.024486601	9.82E-05	6.06E-03	0.771745868	8.64E-05	5.13E-03
ENSMUSG00000032076	Cadm1	0.486871003	9.89E-05	6.09E-03	0.453018151	9.55E-05	5.52E-03
ENSMUSG00000025791	Pgm2	0.506241541	9.95E-05	6.12E-03	0.468377231	9.60E-05	5.54E-03
ENSMUSG00000020430	Pes1	0.453199391	9.96E-05	6.12E-03	0.425598019	9.68E-05	5.58E-03
ENSMUSG00000071553	Cpa2	0.744973014	1.01E-04	6.19E-03	0.634112373	9.44E-05	5.47E-03
ENSMUSG00000018770	Atp5g3	0.415972833	1.02E-04	6.23E-03	0.394363748	9.91E-05	5.67E-03
ENSMUSG00000067344	Rps25-ps1	0.471871228	1.02E-04	6.25E-03	0.440796549	9.89E-05	5.66E-03
ENSMUSG00000062300	Pvrl2	0.449516399	1.03E-04	6.27E-03	0.422454285	9.99E-05	5.70E-03
ENSMUSG00000015869	Prpsap1	0.442025517	1.03E-04	6.27E-03	0.416237651	1.00E-04	5.71E-03
ENSMUSG00000057143	Trim12c	-0.845830165	1.03E-04	6.28E-03	-0.689845149	9.61E-05	5.54E-03
ENSMUSG00000044288	Cnr1	-0.788941014	1.04E-04	6.34E-03	-0.659151489	9.70E-05	5.59E-03
ENSMUSG00000052557	Gan	-0.626434593	1.05E-04	6.36E-03	-0.557136763	9.93E-05	5.68E-03
ENSMUSG00000069744	Psmb3	0.530098542	1.05E-04	6.36E-03	0.486680039	1.01E-04	5.75E-03
ENSMUSG00000031626	Sorbs2	-0.570797672	1.05E-04	6.39E-03	-0.517248826	1.01E-04	5.77E-03
ENSMUSG00000058756	Thra	-0.474670911	1.06E-04	6.42E-03	-0.442920367	1.03E-04	5.82E-03
ENSMUSG00000042508	Dmtf1	-0.470450104	1.08E-04	6.53E-03	-0.439427424	1.05E-04	5.92E-03
ENSMUSG00000034252	Senp6	-0.424220357	1.08E-04	6.53E-03	-0.401177625	1.05E-04	5.95E-03
ENSMUSG00000018849	Wwc1	-0.586402433	1.08E-04	6.54E-03	-0.528458785	1.04E-04	5.89E-03
ENSMUSG00000068856	Sf3b4	0.466226264	1.09E-04	6.59E-03	0.435942703	1.06E-04	5.99E-03
ENSMUSG00000107035	RP23-245J24.1	0.472701537	1.10E-04	6.59E-03	0.441199656	1.06E-04	5.99E-03
ENSMUSG00000083367	Gm8806	0.402568391	1.10E-04	6.61E-03	0.382729884	1.07E-04	6.02E-03
ENSMUSG00000015880	Ncapg	0.428867438	1.10E-04	6.61E-03	0.405039931	1.07E-04	6.02E-03
ENSMUSG00000071041	Gm15210	0.485353149	1.11E-04	6.66E-03	0.451349336	1.07E-04	6.02E-03
ENSMUSG00000005583	Mef2c	-0.479326559	1.11E-04	6.67E-03	-0.446497012	1.08E-04	6.04E-03
ENSMUSG00000026976	Pax8	-1.040836309	1.11E-04	6.67E-03	-0.774518722	9.87E-05	5.66E-03
ENSMUSG00000000751	Rpa1	0.419155262	1.11E-04	6.67E-03	0.396822184	1.09E-04	6.07E-03
ENSMUSG00000023832	Acat2	0.458417032	1.12E-04	6.70E-03	0.429499275	1.09E-04	6.07E-03
ENSMUSG00000036751	Cox6b1	0.438415767	1.12E-04	6.71E-03	0.412966411	1.09E-04	6.09E-03
ENSMUSG00000022263	Trio	-0.522977177	1.13E-04	6.74E-03	-0.480848753	1.08E-04	6.07E-03
ENSMUSG00000044730	9930104L06Rik	-0.850540782	1.13E-04	6.74E-03	-0.690871954	1.05E-04	5.91E-03
ENSMUSG00000039546	Ajap1	-0.945060532	1.13E-04	6.75E-03	-0.735281971	1.04E-04	5.88E-03
ENSMUSG00000024240	Epc1	-0.524443794	1.13E-04	6.75E-03	-0.481929163	1.09E-04	6.09E-03
ENSMUSG00000018583	G3bp1	0.387349041	1.14E-04	6.79E-03	0.369526331	1.12E-04	6.19E-03
ENSMUSG00000022636	Alcam	-0.465057404	1.15E-04	6.82E-03	-0.434828754	1.12E-04	6.19E-03
ENSMUSG00000028330	Ncbp1	0.397639677	1.15E-04	6.82E-03	0.378389667	1.12E-04	6.22E-03
ENSMUSG00000105031	Gm3511	0.701140843	1.16E-04	6.85E-03	0.605548671	1.10E-04	6.12E-03
ENSMUSG00000023007	Prpf40b	-0.559449235	1.17E-04	6.89E-03	-0.508244647	1.13E-04	6.22E-03
ENSMUSG00000052707	Tnrc6a	-0.508838462	1.17E-04	6.89E-03	-0.46970714	1.12E-04	6.22E-03
ENSMUSG00000045658	Pid1	-0.59733797	1.17E-04	6.89E-03	-0.53585501	1.12E-04	6.19E-03
ENSMUSG00000028332	Hemgn	1.542101667	1.17E-04	6.89E-03	0.878393743	9.87E-05	5.66E-03
ENSMUSG00000047905	Gm8566	0.492689468	1.17E-04	6.92E-03	0.456960314	1.13E-04	6.25E-03
ENSMUSG00000035390	Brsk1	-0.569904138	1.18E-04	6.93E-03	-0.515949294	1.13E-04	6.22E-03
ENSMUSG00000034462	Pkd2	-0.643638006	1.18E-04	6.94E-03	-0.568010379	1.11E-04	6.17E-03
ENSMUSG00000091478	Gm10039	0.494729856	1.18E-04	6.94E-03	0.458544355	1.14E-04	6.28E-03
ENSMUSG00000089810	Gm16536	-0.848631389	1.18E-04	6.94E-03	-0.689309945	1.09E-04	6.09E-03
ENSMUSG00000053173	Rpl18-ps2	0.440286917	1.18E-04	6.94E-03	0.414374379	1.15E-04	6.29E-03
ENSMUSG00000020627	Klhl29	-0.596912739	1.18E-04	6.94E-03	-0.535424076	1.14E-04	6.25E-03
ENSMUSG00000084319	Tpt1-ps3	0.41221446	1.19E-04	6.96E-03	0.390771414	1.16E-04	6.33E-03
ENSMUSG00000027429	Sec23b	0.427098517	1.20E-04	7.01E-03	0.403306414	1.17E-04	6.38E-03
ENSMUSG00000066800	Rnasel	-0.680186932	1.20E-04	7.03E-03	-0.591859017	1.14E-04	6.27E-03
ENSMUSG00000055320	Tead1	-0.479869517	1.20E-04	7.03E-03	-0.44662654	1.16E-04	6.35E-03
ENSMUSG00000042962	Gm5436	0.50709157	1.21E-04	7.03E-03	0.468184289	1.16E-04	6.35E-03
ENSMUSG00000083378	Gm13196	0.704231565	1.21E-04	7.05E-03	0.607029054	1.15E-04	6.29E-03
ENSMUSG00000022515	Anks3	-0.619547593	1.21E-04	7.06E-03	-0.551159275	1.16E-04	6.35E-03
ENSMUSG00000038845	Phb	0.573763316	1.22E-04	7.08E-03	0.518542626	1.17E-04	6.38E-03
ENSMUSG00000066113	Adamtsl1	-0.641393443	1.22E-04	7.12E-03	-0.566027195	1.17E-04	6.38E-03
ENSMUSG00000032834	Pwp2	0.505570365	1.23E-04	7.13E-03	0.466894739	1.19E-04	6.45E-03
ENSMUSG00000000901	Mmp11	-0.467059491	1.24E-04	7.16E-03	-0.436178645	1.20E-04	6.51E-03
ENSMUSG00000037972	Snn	-0.408033877	1.24E-04	7.17E-03	-0.387099977	1.21E-04	6.54E-03
ENSMUSG00000034024	Cct2	0.426833462	1.26E-04	7.25E-03	0.402959316	1.22E-04	6.59E-03
ENSMUSG00000043279	Trim56	-0.60881725	1.26E-04	7.28E-03	-0.543354082	1.21E-04	6.54E-03
ENSMUSG00000062203	Gspt1	0.383350073	1.27E-04	7.32E-03	0.365826561	1.25E-04	6.69E-03
ENSMUSG00000043747	1520401A03Rik	-2.892384532	1.28E-04	7.36E-03	-0.774162349	2.35E-04	1.06E-02
ENSMUSG00000002274	Metrn	0.48022935	1.29E-04	7.39E-03	0.446647131	1.25E-04	6.69E-03
ENSMUSG00000029169	Dhx15	0.39191414	1.29E-04	7.40E-03	0.373202319	1.26E-04	6.75E-03
ENSMUSG00000029447	Cct6a	0.397925449	1.29E-04	7.42E-03	0.378361653	1.26E-04	6.77E-03
ENSMUSG00000026657	Frmd4a	-0.409575781	1.30E-04	7.44E-03	-0.388297493	1.27E-04	6.78E-03
ENSMUSG00000030188	Magohb	0.844060952	1.30E-04	7.47E-03	0.685207669	1.21E-04	6.54E-03
ENSMUSG00000025133	Ints4	0.439991676	1.31E-04	7.50E-03	0.413788458	1.28E-04	6.82E-03
ENSMUSG00000004085	Zak	-0.693999756	1.31E-04	7.50E-03	-0.59973422	1.25E-04	6.71E-03
ENSMUSG00000025571	Tnrc6c	-0.512299038	1.32E-04	7.54E-03	-0.471806728	1.28E-04	6.81E-03
ENSMUSG00000039850	Endov	-0.4916752	1.33E-04	7.58E-03	-0.455586307	1.30E-04	6.86E-03
ENSMUSG00000030847	Bag3	0.543569486	1.34E-04	7.62E-03	0.495572815	1.30E-04	6.87E-03
ENSMUSG00000039684	Gm5422	0.413657925	1.34E-04	7.62E-03	0.391661258	1.31E-04	6.94E-03
ENSMUSG00000036596	Cpz	1.364839661	1.35E-04	7.62E-03	0.850499614	1.16E-04	6.35E-03
ENSMUSG00000105779	RP24-134A5.1	0.682075417	1.35E-04	7.63E-03	0.591895876	1.28E-04	6.84E-03
ENSMUSG00000019132	BC005537	-0.407445334	1.36E-04	7.67E-03	-0.386362921	1.33E-04	6.99E-03
ENSMUSG00000029406	Pitpnm2	-0.588424212	1.36E-04	7.68E-03	-0.528397135	1.31E-04	6.90E-03
ENSMUSG00000000088	Cox5a	0.471693396	1.36E-04	7.68E-03	0.439563785	1.32E-04	6.97E-03
ENSMUSG00000073664	Nbeal1	-0.723763502	1.37E-04	7.69E-03	-0.617679424	1.29E-04	6.86E-03
ENSMUSG00000048385	Scrt1	-0.713706401	1.37E-04	7.69E-03	-0.611736899	1.28E-04	6.82E-03
ENSMUSG00000022477	Aco2	0.387213029	1.37E-04	7.73E-03	0.368998396	1.35E-04	7.06E-03
ENSMUSG00000030058	Copg1	0.392896924	1.38E-04	7.75E-03	0.373885976	1.35E-04	7.08E-03
ENSMUSG00000066068	Gm13611	1.091553235	1.38E-04	7.75E-03	0.786456007	1.21E-04	6.54E-03
ENSMUSG00000031400	G6pdx	0.437292188	1.39E-04	7.79E-03	0.411365235	1.36E-04	7.10E-03
ENSMUSG00000032332	Col12a1	-0.688997394	1.39E-04	7.80E-03	-0.596161467	1.30E-04	6.89E-03
ENSMUSG00000031748	Gnao1	-0.776339532	1.40E-04	7.81E-03	-0.648260074	1.29E-04	6.86E-03
ENSMUSG00000022245	Skor1	-1.250135979	1.40E-04	7.83E-03	-0.828524546	1.20E-04	6.49E-03
ENSMUSG00000022208	Jph4	-0.952997479	1.41E-04	7.86E-03	-0.734422411	1.28E-04	6.81E-03
ENSMUSG00000041126	H2afv	0.406982137	1.41E-04	7.88E-03	0.385868318	1.38E-04	7.19E-03
ENSMUSG00000050288	Fzd2	0.418728799	1.42E-04	7.90E-03	0.395801813	1.38E-04	7.19E-03
ENSMUSG00000020935	Dcakd	0.450287204	1.42E-04	7.90E-03	0.422029172	1.38E-04	7.19E-03
ENSMUSG00000038095	Sbno1	-0.477182632	1.42E-04	7.91E-03	-0.443798174	1.38E-04	7.19E-03
ENSMUSG00000035173	Ccdc186	-0.533544365	1.42E-04	7.91E-03	-0.487701335	1.37E-04	7.18E-03
ENSMUSG00000017754	Pltp	0.493927698	1.43E-04	7.92E-03	0.457062969	1.39E-04	7.22E-03
ENSMUSG00000033565	Rbfox2	-0.411617024	1.43E-04	7.92E-03	-0.389774337	1.39E-04	7.23E-03
ENSMUSG00000028430	Nol6	0.44893686	1.43E-04	7.92E-03	0.420884405	1.39E-04	7.23E-03
ENSMUSG00000036427	Gpi1	0.425583209	1.44E-04	7.93E-03	0.40152079	1.40E-04	7.25E-03
ENSMUSG00000042302	Ehbp1	-0.538256658	1.44E-04	7.93E-03	-0.491212426	1.39E-04	7.21E-03
ENSMUSG00000002102	Psmc3	0.409382925	1.45E-04	7.98E-03	0.38784892	1.41E-04	7.29E-03
ENSMUSG00000009628	Tex15	-0.513307656	1.45E-04	7.99E-03	-0.472111282	1.41E-04	7.28E-03
ENSMUSG00000013415	Igf2bp1	0.461218302	1.45E-04	8.00E-03	0.430867729	1.41E-04	7.28E-03
ENSMUSG00000024769	Cdc42bpg	-0.706594366	1.45E-04	8.00E-03	-0.606481347	1.38E-04	7.19E-03
ENSMUSG00000064193	Gm4735	0.588101465	1.47E-04	8.06E-03	0.527710092	1.40E-04	7.25E-03
ENSMUSG00000034120	Srsf2	0.378652171	1.49E-04	8.14E-03	0.361418729	1.45E-04	7.45E-03
ENSMUSG00000001424	Snd1	0.402689816	1.49E-04	8.15E-03	0.382084579	1.45E-04	7.45E-03
ENSMUSG00000027649	Ctnnbl1	0.432703826	1.51E-04	8.25E-03	0.407297377	1.47E-04	7.52E-03
ENSMUSG00000023191	P3h3	-0.489971395	1.52E-04	8.28E-03	-0.453676424	1.48E-04	7.52E-03
ENSMUSG00000086583	Gm15500	0.419632758	1.53E-04	8.32E-03	0.396355333	1.49E-04	7.57E-03
ENSMUSG00000041645	Ddx24	0.407669828	1.53E-04	8.33E-03	0.386245602	1.49E-04	7.61E-03
ENSMUSG00000085334	Gm12940	-1.003508181	1.53E-04	8.34E-03	-0.752474831	1.39E-04	7.21E-03
ENSMUSG00000039323	Igfbp2	0.391180577	1.55E-04	8.40E-03	0.372144821	1.51E-04	7.68E-03
ENSMUSG00000027404	Snrpb	0.422121101	1.55E-04	8.43E-03	0.398392615	1.51E-04	7.68E-03
ENSMUSG00000051166	Eml5	-1.003747162	1.56E-04	8.46E-03	-0.7518972	1.42E-04	7.30E-03
ENSMUSG00000044030	Irf2bp1	0.427763642	1.56E-04	8.46E-03	0.403086688	1.52E-04	7.71E-03
ENSMUSG00000036036	Zfp57	-0.548084628	1.57E-04	8.53E-03	-0.498013792	1.52E-04	7.71E-03
ENSMUSG00000102869	2900097C17Rik	-1.273204947	1.58E-04	8.54E-03	-0.829432427	1.34E-04	7.02E-03
ENSMUSG00000092035	Peg10	-0.467466623	1.58E-04	8.54E-03	-0.435599908	1.53E-04	7.73E-03
ENSMUSG00000032253	Phip	-0.551114027	1.59E-04	8.58E-03	-0.500267883	1.52E-04	7.71E-03
ENSMUSG00000055421	Pcdh9	-0.793549127	1.59E-04	8.58E-03	-0.655722003	1.48E-04	7.54E-03
ENSMUSG00000068079	Tcf15	0.641690196	1.59E-04	8.58E-03	0.563953663	1.52E-04	7.71E-03
ENSMUSG00000024049	Myom1	-0.638145395	1.60E-04	8.59E-03	-0.561548958	1.53E-04	7.73E-03
ENSMUSG00000044442	N6amt1	-0.706477178	1.60E-04	8.60E-03	-0.605374996	1.52E-04	7.70E-03
ENSMUSG00000049470	Aff4	-0.459368173	1.60E-04	8.62E-03	-0.428990244	1.56E-04	7.84E-03
ENSMUSG00000106926	RP23-151G22.1	0.450775113	1.61E-04	8.63E-03	0.421990514	1.56E-04	7.86E-03
ENSMUSG00000059552	Trp53	0.423970083	1.62E-04	8.67E-03	0.399815043	1.58E-04	7.89E-03
ENSMUSG00000047126	Cltc	0.381986251	1.63E-04	8.73E-03	0.36410155	1.60E-04	7.96E-03
ENSMUSG00000025745	Hadha	0.391039082	1.63E-04	8.74E-03	0.371888333	1.60E-04	7.97E-03
ENSMUSG00000024163	Mapk8ip3	-0.465001801	1.64E-04	8.76E-03	-0.4334556	1.59E-04	7.94E-03
ENSMUSG00000035847	Ids	-0.59452986	1.64E-04	8.78E-03	-0.531401653	1.57E-04	7.87E-03
ENSMUSG00000027854	Sike1	-0.445789562	1.65E-04	8.79E-03	-0.417810315	1.61E-04	7.99E-03
ENSMUSG00000007739	Cct4	0.398508638	1.65E-04	8.80E-03	0.378260483	1.61E-04	8.00E-03
ENSMUSG00000045382	Cxcr4	0.574558625	1.66E-04	8.83E-03	0.517066186	1.60E-04	7.96E-03
ENSMUSG00000024661	Fth1	0.586900817	1.66E-04	8.84E-03	0.525984494	1.58E-04	7.90E-03
ENSMUSG00000059898	Dsc3	-1.327893022	1.67E-04	8.87E-03	-0.835007829	1.47E-04	7.52E-03
ENSMUSG00000063445	Nmral1	0.431590272	1.69E-04	8.97E-03	0.406012023	1.65E-04	8.17E-03
ENSMUSG00000032412	Atp1b3	0.425135144	1.70E-04	9.00E-03	0.400628195	1.66E-04	8.21E-03
ENSMUSG00000005871	Apc	-0.501903361	1.71E-04	9.01E-03	-0.462516665	1.65E-04	8.14E-03
ENSMUSG00000072825	Cep170b	-0.539075012	1.71E-04	9.01E-03	-0.490848787	1.64E-04	8.14E-03
ENSMUSG00000033938	Ndufb7	0.449557071	1.71E-04	9.01E-03	0.420768372	1.66E-04	8.22E-03
ENSMUSG00000028468	Rgp1	-0.431610012	1.71E-04	9.04E-03	-0.405986855	1.67E-04	8.26E-03
ENSMUSG00000029455	Aldh2	0.404408817	1.72E-04	9.05E-03	0.383170934	1.68E-04	8.28E-03
ENSMUSG00000058388	Phtf1	-0.497093337	1.73E-04	9.13E-03	-0.45866578	1.68E-04	8.29E-03
ENSMUSG00000063626	Unc5d	-1.050042666	1.74E-04	9.14E-03	-0.765355792	1.58E-04	7.89E-03
ENSMUSG00000021972	Hmbox1	-0.568349442	1.74E-04	9.14E-03	-0.512306306	1.67E-04	8.22E-03
ENSMUSG00000027998	Plrg1	0.440350852	1.74E-04	9.14E-03	0.413164187	1.70E-04	8.33E-03
ENSMUSG00000025747	Tyms	0.454044265	1.75E-04	9.15E-03	0.424348334	1.70E-04	8.35E-03
ENSMUSG00000002984	Tomm40	0.430722553	1.75E-04	9.15E-03	0.405191768	1.71E-04	8.37E-03
ENSMUSG00000032116	Stt3a	0.408448454	1.75E-04	9.15E-03	0.386543112	1.71E-04	8.37E-03
ENSMUSG00000025613	Cct8	0.403185082	1.76E-04	9.21E-03	0.382065678	1.72E-04	8.42E-03
ENSMUSG00000026496	Parp1	0.391543196	1.77E-04	9.24E-03	0.3721302	1.73E-04	8.44E-03
ENSMUSG00000040118	Cacna2d1	-0.488055467	1.77E-04	9.24E-03	-0.451477213	1.72E-04	8.42E-03
ENSMUSG00000033735	Spr	0.543420354	1.78E-04	9.27E-03	0.493819465	1.72E-04	8.42E-03
ENSMUSG00000027217	Tspan18	-0.441870902	1.78E-04	9.28E-03	-0.414326212	1.74E-04	8.48E-03
ENSMUSG00000053141	Ptprt	-0.970507757	1.79E-04	9.33E-03	-0.735805901	1.63E-04	8.09E-03
ENSMUSG00000038644	Pold1	0.481710556	1.80E-04	9.34E-03	0.446424897	1.74E-04	8.49E-03
ENSMUSG00000024644	Cndp2	0.443156435	1.86E-04	9.62E-03	0.415227154	1.82E-04	8.82E-03
ENSMUSG00000061360	Phf5a	0.431937592	1.87E-04	9.63E-03	0.405985701	1.82E-04	8.84E-03
ENSMUSG00000102336	Gm37233	-1.492493444	1.89E-04	9.74E-03	-0.851177523	1.61E-04	8.00E-03
ENSMUSG00000048574	Gm5593	0.52008168	1.90E-04	9.79E-03	0.475884292	1.85E-04	8.95E-03
ENSMUSG00000031207	Msn	0.383390686	1.93E-04	9.89E-03	0.364925503	1.89E-04	9.10E-03
ENSMUSG00000038244	Mical2	-0.808373734	1.95E-04	1.00E-02	-0.660182168	1.84E-04	8.90E-03
ENSMUSG00000001794	Capns1	0.407047146	1.96E-04	1.00E-02	0.38504413	1.91E-04	9.20E-03
ENSMUSG00000035754	Wdr18	0.421408564	1.96E-04	1.00E-02	0.397085212	1.91E-04	9.20E-03
ENSMUSG00000038526	Car14	0.607257409	1.97E-04	1.01E-02	0.538872481	1.88E-04	9.07E-03
ENSMUSG00000086688	Gm11560	0.448509695	1.97E-04	1.01E-02	0.419391681	1.92E-04	9.23E-03
ENSMUSG00000097023	AI854517	-0.763226754	1.98E-04	1.01E-02	-0.635839401	1.86E-04	8.97E-03
ENSMUSG00000040998	Npnt	-0.455111537	1.99E-04	1.01E-02	-0.424709906	1.94E-04	9.30E-03
ENSMUSG00000014329	Bicc1	-0.465376113	2.01E-04	1.03E-02	-0.432921952	1.96E-04	9.37E-03
ENSMUSG00000040767	Snrnp25	0.566552205	2.02E-04	1.03E-02	0.509946818	1.95E-04	9.32E-03
ENSMUSG00000055093	Gm8430	0.585359446	2.02E-04	1.03E-02	0.523436552	1.93E-04	9.24E-03
ENSMUSG00000023800	Tiam2	-0.720104094	2.02E-04	1.03E-02	-0.610693489	1.92E-04	9.23E-03
ENSMUSG00000038248	Sobp	-0.732551628	2.02E-04	1.03E-02	-0.618042742	1.91E-04	9.19E-03
ENSMUSG00000006763	Saal1	0.485848075	2.06E-04	1.04E-02	0.449061485	2.00E-04	9.51E-03
ENSMUSG00000037386	Rims2	-0.926358686	2.08E-04	1.05E-02	-0.714691083	1.89E-04	9.12E-03
ENSMUSG00000029191	Rfc1	-0.401019193	2.09E-04	1.05E-02	-0.379767647	2.04E-04	9.63E-03
ENSMUSG00000048126	Col6a3	-0.466125476	2.10E-04	1.06E-02	-0.43335597	2.04E-04	9.63E-03
ENSMUSG00000021068	Nin	-0.562390521	2.11E-04	1.06E-02	-0.506687675	2.02E-04	9.56E-03
ENSMUSG00000074578	1500012F01Rik	-0.694329902	2.11E-04	1.06E-02	-0.594680597	2.01E-04	9.54E-03
ENSMUSG00000009073	Nf2	-0.392522799	2.12E-04	1.06E-02	-0.37250539	2.08E-04	9.75E-03
ENSMUSG00000032590	Apeh	0.451917883	2.13E-04	1.07E-02	0.421869899	2.08E-04	9.75E-03
ENSMUSG00000021453	Gadd45g	-0.605408128	2.13E-04	1.07E-02	-0.536869497	2.05E-04	9.65E-03
ENSMUSG00000025290	Rps24	0.461431495	2.13E-04	1.07E-02	0.42954341	2.07E-04	9.74E-03
ENSMUSG00000066705	Fxyd6	0.402039005	2.14E-04	1.07E-02	0.380559047	2.10E-04	9.82E-03
ENSMUSG00000024949	Sf1	0.395380329	2.14E-04	1.07E-02	0.374911477	2.10E-04	9.82E-03
ENSMUSG00000040860	Crocc	-0.547335872	2.15E-04	1.07E-02	-0.495561243	2.07E-04	9.74E-03
ENSMUSG00000089726	Mir17hg	-1.606602554	2.16E-04	1.08E-02	-0.848705458	1.93E-04	9.24E-03
ENSMUSG00000073043	Atoh1	0.963545836	2.17E-04	1.08E-02	0.728219337	2.00E-04	9.51E-03
ENSMUSG00000061578	Ksr2	-1.241489155	2.17E-04	1.08E-02	-0.809042609	1.93E-04	9.24E-03
ENSMUSG00000041417	Pik3r1	-0.464095579	2.19E-04	1.09E-02	-0.431565419	2.13E-04	9.94E-03
ENSMUSG00000029595	Lhx5	-0.812429221	2.19E-04	1.09E-02	-0.660621387	2.03E-04	9.60E-03
ENSMUSG00000025190	Got1	0.450655842	2.19E-04	1.09E-02	0.420724006	2.14E-04	9.98E-03
ENSMUSG00000071856	Mcc	-0.515647538	2.20E-04	1.09E-02	-0.471722504	2.14E-04	9.97E-03
ENSMUSG00000062960	Kdr	0.500717278	2.21E-04	1.10E-02	0.46030188	2.14E-04	9.97E-03
ENSMUSG00000064043	Trerf1	-0.550125901	2.22E-04	1.10E-02	-0.49737743	2.14E-04	9.98E-03
ENSMUSG00000065990	Aurkaip1	0.466872653	2.24E-04	1.10E-02	0.433682822	2.18E-04	1.01E-02
ENSMUSG00000015755	Tab2	-0.387883906	2.24E-04	1.10E-02	-0.368401384	2.20E-04	1.02E-02
ENSMUSG00000025364	Pa2g4	0.387771458	2.24E-04	1.10E-02	0.368307369	2.20E-04	1.01E-02
ENSMUSG00000024665	Fads2	0.396203213	2.25E-04	1.10E-02	0.375481764	2.20E-04	1.02E-02
ENSMUSG00000040721	Zfhx2	-0.639602574	2.28E-04	1.12E-02	-0.559309157	2.16E-04	1.01E-02
ENSMUSG00000030074	Gxylt2	-0.520820692	2.28E-04	1.12E-02	-0.475434532	2.21E-04	1.02E-02
ENSMUSG00000090610	Gm3571	0.49464288	2.29E-04	1.12E-02	0.455427193	2.22E-04	1.02E-02
ENSMUSG00000022516	Nudt16l1	0.437016424	2.29E-04	1.12E-02	0.409462297	2.24E-04	1.03E-02
ENSMUSG00000055538	Zcchc24	-0.410236184	2.31E-04	1.13E-02	-0.387233247	2.27E-04	1.03E-02
ENSMUSG00000026017	Carf	-0.929342469	2.32E-04	1.13E-02	-0.713083137	2.14E-04	9.98E-03
ENSMUSG00000027829	Ccnl1	-0.576642538	2.33E-04	1.14E-02	-0.516105052	2.25E-04	1.03E-02
ENSMUSG00000025316	Banp	0.558273632	2.34E-04	1.14E-02	0.502958727	2.26E-04	1.03E-02
ENSMUSG00000040111	Gramd1b	-0.749199229	2.35E-04	1.14E-02	-0.62546334	2.22E-04	1.02E-02
ENSMUSG00000046607	Hrk	-1.737216587	2.40E-04	1.16E-02	-0.843621944	2.19E-04	1.01E-02
ENSMUSG00000020897	Aurkb	0.455640832	2.40E-04	1.16E-02	0.424409295	2.34E-04	1.06E-02
ENSMUSG00000024194	Cuta	0.479979117	2.40E-04	1.16E-02	0.443733727	2.34E-04	1.06E-02
ENSMUSG00000085645	Hoxb5os	0.700757575	2.40E-04	1.16E-02	0.597015085	2.29E-04	1.05E-02
ENSMUSG00000030500	Slc17a6	-0.768467499	2.41E-04	1.16E-02	-0.635829029	2.26E-04	1.03E-02
ENSMUSG00000032244	Fem1b	0.377238339	2.42E-04	1.17E-02	0.359083849	2.38E-04	1.07E-02
ENSMUSG00000060126	Tpt1	0.630940551	2.44E-04	1.17E-02	0.552897431	2.33E-04	1.06E-02
ENSMUSG00000041596	Nlrp5-ps	-2.54577838	2.45E-04	1.18E-02	-0.769599422	3.41E-04	1.43E-02
ENSMUSG00000039579	Grin3a	-0.630210517	2.47E-04	1.18E-02	-0.552285527	2.36E-04	1.07E-02
ENSMUSG00000060032	H2afj	0.639543098	2.47E-04	1.18E-02	0.558355321	2.37E-04	1.07E-02
ENSMUSG00000014959	Gorasp2	0.400087312	2.47E-04	1.18E-02	0.378504949	2.42E-04	1.09E-02
ENSMUSG00000042607	Asb4	0.493616622	2.48E-04	1.19E-02	0.45422212	2.41E-04	1.08E-02
ENSMUSG00000049553	Polr1a	0.427634654	2.48E-04	1.19E-02	0.401472301	2.43E-04	1.09E-02
ENSMUSG00000070880	Gad1	-2.123122801	2.53E-04	1.21E-02	-0.816099884	2.71E-04	1.19E-02
ENSMUSG00000085521	4930526A20Rik	0.522579038	2.57E-04	1.22E-02	0.476064483	2.49E-04	1.11E-02
ENSMUSG00000015843	Rxrg	-0.632181385	2.57E-04	1.22E-02	-0.553151709	2.47E-04	1.11E-02
ENSMUSG00000075609	Gm7935	0.471054194	2.63E-04	1.24E-02	0.436290063	2.56E-04	1.14E-02
ENSMUSG00000099492	Gm5525	0.508675247	2.64E-04	1.25E-02	0.465417162	2.57E-04	1.14E-02
ENSMUSG00000021266	Wars	0.388375672	2.65E-04	1.25E-02	0.368388348	2.60E-04	1.15E-02
ENSMUSG00000047146	Tet1	-0.640815921	2.65E-04	1.25E-02	-0.558609063	2.52E-04	1.12E-02
ENSMUSG00000032288	Imp3	0.477683403	2.65E-04	1.25E-02	0.441462494	2.59E-04	1.15E-02
ENSMUSG00000029545	Acads	0.453467586	2.65E-04	1.25E-02	0.422242291	2.59E-04	1.15E-02
ENSMUSG00000040287	Stac3	-0.821528308	2.66E-04	1.26E-02	-0.661445984	2.51E-04	1.12E-02
ENSMUSG00000031284	Pak3	-0.708104529	2.67E-04	1.26E-02	-0.600174351	2.52E-04	1.12E-02
ENSMUSG00000026526	Fh1	0.414972306	2.68E-04	1.26E-02	0.390736989	2.62E-04	1.16E-02
ENSMUSG00000106951	RP23-134H19.3	-1.116476789	2.68E-04	1.26E-02	-0.772033482	2.43E-04	1.09E-02
ENSMUSG00000095478	Gm9824	0.458252922	2.71E-04	1.27E-02	0.425989084	2.64E-04	1.17E-02
ENSMUSG00000040648	Ppip5k2	-0.456608624	2.71E-04	1.27E-02	-0.424682134	2.64E-04	1.16E-02
ENSMUSG00000032604	Qars	0.396482223	2.72E-04	1.27E-02	0.375193243	2.66E-04	1.17E-02
ENSMUSG00000093133	Gm25994	-1.588876268	2.72E-04	1.28E-02	-0.83484345	2.46E-04	1.10E-02
ENSMUSG00000059495	Arhgef12	-0.510459997	2.73E-04	1.28E-02	-0.466631492	2.63E-04	1.16E-02
ENSMUSG00000000184	Ccnd2	0.471380572	2.75E-04	1.29E-02	0.436371585	2.67E-04	1.17E-02
ENSMUSG00000042050	Wdr60	-0.620703432	2.77E-04	1.29E-02	-0.54486595	2.67E-04	1.17E-02
ENSMUSG00000078134	Gm12355	0.456294438	2.81E-04	1.31E-02	0.424278166	2.74E-04	1.20E-02
ENSMUSG00000104649	RP24-257C17.2	0.509315972	2.81E-04	1.31E-02	0.465589639	2.72E-04	1.19E-02
ENSMUSG00000035093	Secisbp2l	-0.554510189	2.83E-04	1.32E-02	-0.498930511	2.72E-04	1.19E-02
ENSMUSG00000029765	Plxna4	-0.804483945	2.85E-04	1.32E-02	-0.652184111	2.63E-04	1.16E-02
ENSMUSG00000028757	Ddost	0.439736654	2.85E-04	1.32E-02	0.410884044	2.78E-04	1.21E-02
ENSMUSG00000036334	Igsf10	-0.461814491	2.85E-04	1.32E-02	-0.428600324	2.79E-04	1.22E-02
ENSMUSG00000016554	Eif3d	0.388803748	2.87E-04	1.33E-02	0.368538073	2.81E-04	1.22E-02
ENSMUSG00000041355	Ssr2	0.418549578	2.89E-04	1.34E-02	0.393460633	2.82E-04	1.23E-02
ENSMUSG00000075028	Prdm11	-0.542140723	2.89E-04	1.34E-02	-0.489797098	2.79E-04	1.22E-02
ENSMUSG00000028519	Dab1	-0.608318099	2.90E-04	1.34E-02	-0.536151886	2.80E-04	1.22E-02
ENSMUSG00000028179	Cth	0.62651821	2.92E-04	1.35E-02	0.548206522	2.81E-04	1.22E-02
ENSMUSG00000020307	Cdc34	0.404504403	2.92E-04	1.35E-02	0.381719437	2.87E-04	1.24E-02
ENSMUSG00000024067	Dpy30	0.459721042	2.94E-04	1.35E-02	0.426809987	2.87E-04	1.24E-02
ENSMUSG00000025577	Cbx2	0.414380735	2.94E-04	1.35E-02	0.389946599	2.87E-04	1.25E-02
ENSMUSG00000031320	Rps4x	0.437409424	2.94E-04	1.35E-02	0.40887815	2.86E-04	1.24E-02
ENSMUSG00000029123	Stk32b	-0.981384935	3.01E-04	1.38E-02	-0.727056972	2.73E-04	1.20E-02
ENSMUSG00000031622	Sin3b	0.423733232	3.04E-04	1.39E-02	0.397553565	2.98E-04	1.28E-02
ENSMUSG00000021697	Depdc1b	0.604230492	3.05E-04	1.39E-02	0.533005883	2.93E-04	1.26E-02
ENSMUSG00000039735	Fnbp1l	-0.408755201	3.06E-04	1.40E-02	-0.385131947	3.00E-04	1.29E-02
ENSMUSG00000003346	Abhd17a	0.427833741	3.07E-04	1.40E-02	0.40088825	3.00E-04	1.29E-02
ENSMUSG00000002393	Nr2f6	0.460864834	3.07E-04	1.40E-02	0.427528938	2.99E-04	1.29E-02
ENSMUSG00000032712	2810474O19Rik	-0.509380433	3.12E-04	1.42E-02	-0.465006971	3.03E-04	1.30E-02
ENSMUSG00000040021	Lats1	-0.451337867	3.12E-04	1.42E-02	-0.419855717	3.05E-04	1.31E-02
ENSMUSG00000047721	Bola2	0.542549158	3.15E-04	1.43E-02	0.489506216	3.05E-04	1.31E-02
ENSMUSG00000047945	Marcksl1	0.345395755	3.15E-04	1.43E-02	0.330836508	3.10E-04	1.33E-02
ENSMUSG00000084830	Gm14539	0.497610933	3.15E-04	1.43E-02	0.456030876	3.06E-04	1.31E-02
ENSMUSG00000021102	Glrx5	0.484034745	3.16E-04	1.44E-02	0.445566838	3.08E-04	1.32E-02
ENSMUSG00000040952	Rps19	0.438836539	3.17E-04	1.44E-02	0.409734128	3.10E-04	1.32E-02
ENSMUSG00000021048	Mthfd1	0.406727771	3.18E-04	1.44E-02	0.383318413	3.12E-04	1.33E-02
ENSMUSG00000015656	Hspa8	0.372673559	3.18E-04	1.44E-02	0.354489681	3.13E-04	1.33E-02
ENSMUSG00000066979	Bub3	0.384664555	3.19E-04	1.45E-02	0.364729963	3.13E-04	1.33E-02
ENSMUSG00000027133	Nop10	0.560897481	3.22E-04	1.46E-02	0.502553078	3.11E-04	1.33E-02
ENSMUSG00000040945	Rcc2	0.361433371	3.24E-04	1.46E-02	0.34475781	3.18E-04	1.35E-02
ENSMUSG00000004788	Eif2b2	0.42478617	3.26E-04	1.47E-02	0.398171441	3.19E-04	1.35E-02
ENSMUSG00000023791	Pigx	0.512739282	3.26E-04	1.47E-02	0.467268723	3.17E-04	1.35E-02
ENSMUSG00000035545	Leng8	-0.462722084	3.26E-04	1.47E-02	-0.428714707	3.19E-04	1.35E-02
ENSMUSG00000040025	Ythdf2	0.380622756	3.28E-04	1.48E-02	0.361207991	3.22E-04	1.37E-02
ENSMUSG00000086496	Gm14204	-1.470377242	3.29E-04	1.48E-02	-0.820146226	2.91E-04	1.26E-02
ENSMUSG00000050272	Dscam	-1.77681045	3.32E-04	1.49E-02	-0.822443197	3.09E-04	1.32E-02
ENSMUSG00000038803	Ost4	0.47284378	3.34E-04	1.50E-02	0.436571307	3.26E-04	1.38E-02
ENSMUSG00000068039	Tcp1	0.381969377	3.34E-04	1.50E-02	0.362315046	3.27E-04	1.38E-02
ENSMUSG00000025499	Hras	0.442817647	3.35E-04	1.50E-02	0.412716265	3.28E-04	1.38E-02
ENSMUSG00000022031	Elp3	0.367701349	3.40E-04	1.52E-02	0.350047512	3.35E-04	1.41E-02
ENSMUSG00000020840	Blmh	0.365473205	3.41E-04	1.52E-02	0.34812531	3.35E-04	1.41E-02
ENSMUSG00000052981	Ube2ql1	-0.558295184	3.42E-04	1.53E-02	-0.500246873	3.30E-04	1.39E-02
ENSMUSG00000022419	Deptor	-0.865602171	3.44E-04	1.54E-02	-0.677204831	3.20E-04	1.36E-02
ENSMUSG00000035885	Cox8a	0.380991157	3.45E-04	1.54E-02	0.361387681	3.39E-04	1.42E-02
ENSMUSG00000032126	Hmbs	0.48597536	3.47E-04	1.55E-02	0.446569613	3.38E-04	1.42E-02
ENSMUSG00000061589	Dot1l	-0.501064269	3.48E-04	1.55E-02	-0.458098337	3.38E-04	1.42E-02
ENSMUSG00000063882	Uqcrh	0.432434483	3.49E-04	1.55E-02	0.404169172	3.41E-04	1.43E-02
ENSMUSG00000030905	Crym	0.750842006	3.50E-04	1.56E-02	0.620310411	3.33E-04	1.40E-02
ENSMUSG00000060591	Ifitm2	0.437856486	3.52E-04	1.56E-02	0.408531561	3.43E-04	1.44E-02
ENSMUSG00000038502	Ptov1	0.354969073	3.53E-04	1.57E-02	0.338953959	3.47E-04	1.45E-02
ENSMUSG00000039108	Lsm14b	-0.401585219	3.56E-04	1.58E-02	-0.378661973	3.49E-04	1.46E-02
ENSMUSG00000006398	Cdc20	0.430467188	3.59E-04	1.59E-02	0.402462254	3.50E-04	1.46E-02
ENSMUSG00000022464	Slc38a4	0.38938442	3.61E-04	1.59E-02	0.368378557	3.54E-04	1.47E-02
ENSMUSG00000058145	Adamts17	-0.564293784	3.61E-04	1.59E-02	-0.50402461	3.50E-04	1.46E-02
ENSMUSG00000020859	Spag9	-0.446629082	3.65E-04	1.61E-02	-0.415436199	3.56E-04	1.48E-02
ENSMUSG00000021868	Ppif	0.516461836	3.65E-04	1.61E-02	0.46935015	3.55E-04	1.47E-02
ENSMUSG00000026131	Dst	-0.640719882	3.67E-04	1.62E-02	-0.555027151	3.53E-04	1.47E-02
ENSMUSG00000057236	Rbbp4	0.369510472	3.69E-04	1.62E-02	0.351407353	3.62E-04	1.49E-02
ENSMUSG00000068394	Cep152	-0.788011504	3.71E-04	1.63E-02	-0.638806041	3.50E-04	1.46E-02
ENSMUSG00000067786	Nnat	0.366321028	3.71E-04	1.63E-02	0.348650212	3.65E-04	1.50E-02
ENSMUSG00000078348	Sf3b5	0.419073503	3.71E-04	1.63E-02	0.393007061	3.64E-04	1.50E-02
ENSMUSG00000032782	Cntrob	-0.506557289	3.72E-04	1.63E-02	-0.46182418	3.63E-04	1.50E-02
ENSMUSG00000021177	Tdp1	0.459375744	3.72E-04	1.63E-02	0.425469906	3.64E-04	1.50E-02
ENSMUSG00000020882	Cacnb1	-0.674816667	3.73E-04	1.63E-02	-0.576014244	3.56E-04	1.48E-02
ENSMUSG00000009828	Ick	-0.420100602	3.74E-04	1.63E-02	-0.393826326	3.66E-04	1.50E-02
ENSMUSG00000046229	Scand1	0.645791108	3.74E-04	1.64E-02	0.558071344	3.58E-04	1.48E-02
ENSMUSG00000029814	Igf2bp3	0.367010011	3.75E-04	1.64E-02	0.349216907	3.68E-04	1.51E-02
ENSMUSG00000095123	Gm21781	-1.851040988	3.77E-04	1.64E-02	-0.810078656	3.63E-04	1.50E-02
ENSMUSG00000056258	Kcnq3	-1.190345958	3.77E-04	1.64E-02	-0.776875024	3.41E-04	1.43E-02
ENSMUSG00000023010	Tmbim6	0.358302497	3.78E-04	1.65E-02	0.341683311	3.72E-04	1.52E-02
ENSMUSG00000027671	Actl6a	0.385096081	3.79E-04	1.65E-02	0.364609161	3.72E-04	1.52E-02
ENSMUSG00000027869	Hsd3b6	1.727724584	3.81E-04	1.66E-02	0.819291012	3.28E-04	1.39E-02
ENSMUSG00000025580	Eif4a3	0.423276808	3.82E-04	1.66E-02	0.396358633	3.74E-04	1.52E-02
ENSMUSG00000030591	Psmd8	0.394289421	3.84E-04	1.67E-02	0.372323074	3.76E-04	1.53E-02
ENSMUSG00000074088	Snrnp40	0.420621715	3.87E-04	1.68E-02	0.39413929	3.78E-04	1.54E-02
ENSMUSG00000032607	Amt	0.607103167	3.89E-04	1.68E-02	0.532578605	3.76E-04	1.53E-02
ENSMUSG00000104699	Rps4x-ps	0.49822392	3.89E-04	1.68E-02	0.455301576	3.78E-04	1.54E-02
ENSMUSG00000037851	Iars	0.411997386	3.89E-04	1.68E-02	0.387022342	3.81E-04	1.54E-02
ENSMUSG00000043439	E130012A19Rik	0.542308817	3.90E-04	1.69E-02	0.487795023	3.79E-04	1.54E-02
ENSMUSG00000084093	Gm16418	0.549740096	3.91E-04	1.69E-02	0.493086925	3.80E-04	1.54E-02
ENSMUSG00000028487	Bnc2	-0.736747084	3.92E-04	1.69E-02	-0.611130449	3.68E-04	1.51E-02
ENSMUSG00000020590	Snx13	-0.521744091	3.95E-04	1.70E-02	-0.472738556	3.84E-04	1.56E-02
ENSMUSG00000067150	Xpo5	0.407944352	3.96E-04	1.71E-02	0.383605013	3.88E-04	1.57E-02
ENSMUSG00000025510	Cd151	0.42885432	3.97E-04	1.71E-02	0.400741852	3.89E-04	1.57E-02
ENSMUSG00000031004	Mki67	-0.382074956	3.97E-04	1.71E-02	-0.361920964	3.90E-04	1.57E-02
ENSMUSG00000054612	Mgmt	0.89169576	3.97E-04	1.71E-02	0.684896299	3.72E-04	1.52E-02
ENSMUSG00000044349	Snhg11	-2.758744858	3.99E-04	1.71E-02	-0.702318156	6.93E-04	2.39E-02
ENSMUSG00000027239	Mdk	0.396552226	4.02E-04	1.72E-02	0.374079055	3.94E-04	1.59E-02
ENSMUSG00000041765	Ubac2	0.429274059	4.03E-04	1.73E-02	0.401024917	3.95E-04	1.59E-02
ENSMUSG00000030983	Bccip	0.424868939	4.06E-04	1.74E-02	0.397416858	3.98E-04	1.60E-02
ENSMUSG00000018750	Zbtb4	-0.862664778	4.08E-04	1.74E-02	-0.671933031	3.84E-04	1.55E-02
ENSMUSG00000080836	Gm6444	0.564643627	4.08E-04	1.74E-02	0.503295083	3.95E-04	1.59E-02
ENSMUSG00000059159	Gm8129	0.488422224	4.09E-04	1.74E-02	0.447569735	3.98E-04	1.60E-02
ENSMUSG00000032850	Rnft2	-0.585152612	4.09E-04	1.74E-02	-0.517391228	3.95E-04	1.59E-02
ENSMUSG00000002844	Adprh	0.365831386	4.09E-04	1.74E-02	0.347979233	4.03E-04	1.61E-02
ENSMUSG00000006307	Kmt2b	-0.427525544	4.10E-04	1.75E-02	-0.399540108	4.02E-04	1.61E-02
ENSMUSG00000075268	Gm10819	0.453763019	4.11E-04	1.75E-02	0.420577098	4.02E-04	1.61E-02
ENSMUSG00000068706	Gm10250	0.441864741	4.11E-04	1.75E-02	0.411111588	4.01E-04	1.61E-02
ENSMUSG00000006576	Slc4a3	-0.73972347	4.11E-04	1.75E-02	-0.611766429	3.92E-04	1.58E-02
ENSMUSG00000033016	Nfatc1	-0.645335988	4.13E-04	1.75E-02	-0.556581254	3.98E-04	1.60E-02
ENSMUSG00000081731	Calr-ps	0.629207695	4.13E-04	1.75E-02	0.546377952	3.98E-04	1.60E-02
ENSMUSG00000031441	Atp11a	-0.511899679	4.14E-04	1.76E-02	-0.465180255	4.02E-04	1.61E-02
ENSMUSG00000020802	Ube2o	0.405140367	4.16E-04	1.76E-02	0.381109815	4.08E-04	1.63E-02
ENSMUSG00000063952	Brpf3	-0.504562307	4.17E-04	1.77E-02	-0.459637817	4.06E-04	1.62E-02
ENSMUSG00000042757	Tmem108	-0.672959983	4.18E-04	1.77E-02	-0.573369733	4.02E-04	1.61E-02
ENSMUSG00000034424	Gcsh	0.440134877	4.20E-04	1.78E-02	0.409627292	4.11E-04	1.64E-02
ENSMUSG00000026185	Igfbp5	-0.337433762	4.22E-04	1.78E-02	-0.323259648	4.15E-04	1.65E-02
ENSMUSG00000005470	Asf1b	0.444193316	4.22E-04	1.78E-02	0.412847654	4.13E-04	1.64E-02
ENSMUSG00000040463	Mybbp1a	0.383009796	4.26E-04	1.79E-02	0.362513098	4.18E-04	1.66E-02
ENSMUSG00000061330	Gm11361	0.545450817	4.27E-04	1.80E-02	0.489457091	4.11E-04	1.64E-02
ENSMUSG00000028703	Lrrc41	0.386617649	4.29E-04	1.80E-02	0.365531788	4.21E-04	1.67E-02
ENSMUSG00000024816	Frmd8	0.433999636	4.30E-04	1.81E-02	0.404589639	4.21E-04	1.67E-02
ENSMUSG00000051427	Ccdc157	-0.688347614	4.30E-04	1.81E-02	-0.582144967	4.12E-04	1.64E-02
ENSMUSG00000022228	Zscan26	-0.513099436	4.32E-04	1.81E-02	-0.465768465	4.21E-04	1.67E-02
ENSMUSG00000024826	Dpf2	0.377148833	4.33E-04	1.82E-02	0.35749161	4.26E-04	1.68E-02
ENSMUSG00000013076	Amotl1	-0.45764299	4.34E-04	1.82E-02	-0.423399209	4.23E-04	1.67E-02
ENSMUSG00000050967	Creg2	-1.194904466	4.35E-04	1.83E-02	-0.772023943	3.95E-04	1.59E-02
ENSMUSG00000000530	Acvrl1	0.527560455	4.35E-04	1.83E-02	0.476328867	4.24E-04	1.68E-02
ENSMUSG00000036781	Rps27l	0.46996759	4.42E-04	1.85E-02	0.432935763	4.31E-04	1.70E-02
ENSMUSG00000053560	Ier2	0.490824974	4.42E-04	1.85E-02	0.448949544	4.30E-04	1.70E-02
ENSMUSG00000040297	Suco	-0.422099995	4.42E-04	1.85E-02	-0.394827453	4.34E-04	1.71E-02
ENSMUSG00000059278	Naa38	0.524412354	4.43E-04	1.85E-02	0.473925419	4.31E-04	1.70E-02
ENSMUSG00000030872	Gga2	0.375785673	4.43E-04	1.85E-02	0.356270613	4.36E-04	1.71E-02
ENSMUSG00000062980	Cped1	-0.467860558	4.47E-04	1.86E-02	-0.431233833	4.36E-04	1.71E-02
ENSMUSG00000026840	Lamc3	0.605389054	4.47E-04	1.86E-02	0.530105669	4.31E-04	1.70E-02
ENSMUSG00000021361	Tmem14c	0.441228087	4.48E-04	1.87E-02	0.410222987	4.38E-04	1.72E-02
ENSMUSG00000025064	Col17a1	-0.933336873	4.49E-04	1.87E-02	-0.69835732	4.18E-04	1.66E-02
ENSMUSG00000070867	Trabd2b	-0.64249776	4.49E-04	1.87E-02	-0.553816942	4.33E-04	1.70E-02
ENSMUSG00000085783	Gm9816	0.391752137	4.50E-04	1.87E-02	0.369696311	4.42E-04	1.73E-02
ENSMUSG00000020917	Acly	0.359335532	4.52E-04	1.88E-02	0.342148991	4.44E-04	1.73E-02
ENSMUSG00000000787	Ddx3x	-0.349459267	4.53E-04	1.88E-02	-0.333601882	4.46E-04	1.74E-02
ENSMUSG00000036591	Arhgap21	-0.478447947	4.53E-04	1.88E-02	-0.439361584	4.41E-04	1.73E-02
ENSMUSG00000025203	Scd2	0.347886462	4.53E-04	1.88E-02	0.332235192	4.46E-04	1.74E-02
ENSMUSG00000023284	Zfp605	-0.760876354	4.54E-04	1.88E-02	-0.621431947	4.31E-04	1.70E-02
ENSMUSG00000081453	Gm6767	0.421570323	4.56E-04	1.88E-02	0.394284634	4.47E-04	1.74E-02
ENSMUSG00000078695	Cisd3	1.064309927	4.59E-04	1.90E-02	0.739663676	4.23E-04	1.67E-02
ENSMUSG00000001627	Ifrd1	-0.505176561	4.64E-04	1.91E-02	-0.459424504	4.53E-04	1.76E-02
ENSMUSG00000028282	Casp8ap2	-0.458240684	4.65E-04	1.91E-02	-0.423532238	4.53E-04	1.76E-02
ENSMUSG00000044365	Cxxc4	-0.512602101	4.70E-04	1.93E-02	-0.464851943	4.58E-04	1.77E-02
ENSMUSG00000020087	Tysnd1	0.473699918	4.71E-04	1.93E-02	0.43547071	4.61E-04	1.78E-02
ENSMUSG00000020770	Unk	-0.453363479	4.76E-04	1.95E-02	-0.41956232	4.66E-04	1.79E-02
ENSMUSG00000043004	Gng2	-0.402462646	4.77E-04	1.95E-02	-0.37842986	4.68E-04	1.80E-02
ENSMUSG00000040249	Lrp1	-0.364720326	4.78E-04	1.95E-02	-0.346626743	4.70E-04	1.80E-02
ENSMUSG00000095159	Tubb4b-ps1	0.429251289	4.78E-04	1.95E-02	0.400314393	4.69E-04	1.80E-02
ENSMUSG00000023175	Bsg	0.35990901	4.79E-04	1.96E-02	0.342493322	4.72E-04	1.81E-02
ENSMUSG00000038400	Pmepa1	-0.515220817	4.81E-04	1.96E-02	-0.466624738	4.69E-04	1.80E-02
ENSMUSG00000024695	Zfp91	-0.401138574	4.83E-04	1.97E-02	-0.377284329	4.74E-04	1.81E-02
ENSMUSG00000028524	Sgip1	-0.886902988	4.84E-04	1.97E-02	-0.678202492	4.54E-04	1.76E-02
ENSMUSG00000004032	Gstm5	0.457867395	4.85E-04	1.97E-02	0.423031697	4.73E-04	1.81E-02
ENSMUSG00000038368	Focad	0.502774903	4.89E-04	1.98E-02	0.457308439	4.77E-04	1.82E-02
ENSMUSG00000022312	Eif3h	0.424510967	4.89E-04	1.98E-02	0.396409829	4.78E-04	1.82E-02
ENSMUSG00000032087	Dscaml1	-1.68092604	4.90E-04	1.99E-02	-0.799149308	4.61E-04	1.78E-02
ENSMUSG00000014867	Surf4	0.367499787	4.91E-04	1.99E-02	0.348932159	4.83E-04	1.84E-02
ENSMUSG00000019947	Arid5b	-0.658270635	4.92E-04	1.99E-02	-0.562538626	4.70E-04	1.80E-02
ENSMUSG00000002250	Ppard	-0.48959034	4.95E-04	2.00E-02	-0.447326275	4.84E-04	1.84E-02
ENSMUSG00000031666	Rbl2	-0.587470145	5.02E-04	2.02E-02	-0.517035407	4.87E-04	1.85E-02
ENSMUSG00000043099	Hic1	-0.470762994	5.02E-04	2.03E-02	-0.432870272	4.90E-04	1.86E-02
ENSMUSG00000038170	Pde4dip	-0.450995663	5.03E-04	2.03E-02	-0.41744619	4.92E-04	1.87E-02
ENSMUSG00000002319	Ipo4	0.425933623	5.06E-04	2.04E-02	0.397415412	4.95E-04	1.88E-02
ENSMUSG00000037270	4932438A13Rik	-0.51521236	5.09E-04	2.05E-02	-0.466260547	4.94E-04	1.87E-02
ENSMUSG00000017221	Psmd3	0.361412033	5.10E-04	2.05E-02	0.343624102	5.02E-04	1.90E-02
ENSMUSG00000058690	Ccser2	-0.497345686	5.11E-04	2.05E-02	-0.452985204	4.97E-04	1.88E-02
ENSMUSG00000024414	Mrpl27	0.568132822	5.12E-04	2.05E-02	0.503785535	4.96E-04	1.88E-02
ENSMUSG00000022462	Slc38a2	0.392982393	5.13E-04	2.06E-02	0.370309161	5.03E-04	1.90E-02
ENSMUSG00000026798	Coq4	0.534668003	5.15E-04	2.06E-02	0.480258927	5.01E-04	1.89E-02
ENSMUSG00000082998	Gm11221	0.563611774	5.16E-04	2.07E-02	0.500589081	5.01E-04	1.89E-02
ENSMUSG00000048916	Gm5540	0.516610853	5.18E-04	2.07E-02	0.467129806	5.06E-04	1.90E-02
ENSMUSG00000037029	Zfp146	-0.374167453	5.19E-04	2.08E-02	-0.354443907	5.11E-04	1.92E-02
ENSMUSG00000056174	Col8a2	-0.664666174	5.20E-04	2.08E-02	-0.56577316	4.94E-04	1.88E-02
ENSMUSG00000032867	Fbxw8	0.355885257	5.20E-04	2.08E-02	0.338823094	5.12E-04	1.92E-02
ENSMUSG00000031808	Slc27a1	-0.73677346	5.21E-04	2.08E-02	-0.606306073	4.98E-04	1.89E-02
ENSMUSG00000030541	Idh2	0.360669112	5.22E-04	2.08E-02	0.342926394	5.14E-04	1.93E-02
ENSMUSG00000038042	Ptpdc1	-0.585342875	5.24E-04	2.09E-02	-0.515206628	5.08E-04	1.91E-02
ENSMUSG00000004268	Emg1	0.413828355	5.24E-04	2.09E-02	0.387436063	5.14E-04	1.93E-02
ENSMUSG00000020393	Kremen1	-0.43534694	5.25E-04	2.09E-02	-0.404819574	5.14E-04	1.93E-02
ENSMUSG00000027630	Tbl1xr1	-0.44809732	5.25E-04	2.09E-02	-0.414951578	5.14E-04	1.93E-02
ENSMUSG00000037624	Kcnk2	-0.703283816	5.26E-04	2.09E-02	-0.587845287	5.04E-04	1.90E-02
ENSMUSG00000080848	Gm9385	0.428462419	5.26E-04	2.09E-02	0.399296669	5.15E-04	1.93E-02
ENSMUSG00000000142	Axin2	-0.38560247	5.27E-04	2.10E-02	-0.364038542	5.19E-04	1.94E-02
ENSMUSG00000072235	Tuba1a	0.504431923	5.28E-04	2.10E-02	0.458096173	5.12E-04	1.92E-02
ENSMUSG00000024827	Gldc	0.527768612	5.29E-04	2.10E-02	0.475108197	5.14E-04	1.93E-02
ENSMUSG00000083061	Gm12191	0.415378088	5.31E-04	2.11E-02	0.388651384	5.20E-04	1.94E-02
ENSMUSG00000042444	Fam63b	-0.569865609	5.33E-04	2.12E-02	-0.504574971	5.18E-04	1.94E-02
ENSMUSG00000035232	Pdk3	0.419632415	5.34E-04	2.12E-02	0.392081256	5.25E-04	1.95E-02
ENSMUSG00000027673	Ndufb5	0.417052323	5.34E-04	2.12E-02	0.389990287	5.24E-04	1.95E-02
ENSMUSG00000034518	Hmgxb4	-0.447951965	5.35E-04	2.12E-02	-0.414749603	5.24E-04	1.95E-02
ENSMUSG00000039787	Cercam	0.536548289	5.36E-04	2.12E-02	0.481289206	5.22E-04	1.95E-02
ENSMUSG00000037278	Tmem97	0.547638983	5.36E-04	2.12E-02	0.489151016	5.21E-04	1.94E-02
ENSMUSG00000018677	Slc25a39	0.413012284	5.37E-04	2.13E-02	0.386674074	5.27E-04	1.96E-02
ENSMUSG00000043192	Gm1840	0.41087961	5.40E-04	2.13E-02	0.384917189	5.29E-04	1.96E-02
ENSMUSG00000023944	Hsp90ab1	0.367053974	5.41E-04	2.14E-02	0.348289613	5.32E-04	1.97E-02
ENSMUSG00000030000	Add2	-0.520941691	5.45E-04	2.15E-02	-0.469983636	5.28E-04	1.96E-02
ENSMUSG00000039976	Tbc1d16	-0.464248666	5.47E-04	2.15E-02	-0.427400286	5.33E-04	1.97E-02
ENSMUSG00000071054	Safb	0.376274124	5.47E-04	2.15E-02	0.356077268	5.38E-04	1.99E-02
ENSMUSG00000046182	Gsg1l	-0.566523444	5.50E-04	2.16E-02	-0.50202472	5.34E-04	1.98E-02
ENSMUSG00000036898	Zfp157	-0.629931273	5.50E-04	2.16E-02	-0.543748892	5.26E-04	1.96E-02
ENSMUSG00000063802	Hspbp1	0.420626773	5.51E-04	2.16E-02	0.392762633	5.41E-04	2.00E-02
ENSMUSG00000067148	Polr1c	0.442206602	5.51E-04	2.17E-02	0.410068223	5.40E-04	1.99E-02
ENSMUSG00000016262	Sertad4	-0.473104002	5.54E-04	2.17E-02	-0.434146514	5.40E-04	1.99E-02
ENSMUSG00000016763	Scube1	-0.411162104	5.56E-04	2.18E-02	-0.385031439	5.45E-04	2.00E-02
ENSMUSG00000020022	Ndufa12	0.650286893	5.56E-04	2.18E-02	0.556102995	5.35E-04	1.98E-02
ENSMUSG00000046876	Atxn1	-1.078665598	5.57E-04	2.18E-02	-0.736551258	5.14E-04	1.93E-02
ENSMUSG00000023939	Mrpl14	0.565105671	5.57E-04	2.18E-02	0.50097064	5.40E-04	1.99E-02
ENSMUSG00000107176	RP23-263B18.4	0.402913502	5.58E-04	2.18E-02	0.37824955	5.47E-04	2.01E-02
ENSMUSG00000024524	Gnal	-0.728136671	5.59E-04	2.19E-02	-0.600546871	5.34E-04	1.98E-02
ENSMUSG00000010461	Eya4	-0.619938965	5.60E-04	2.19E-02	-0.537096593	5.41E-04	2.00E-02
ENSMUSG00000035356	Nfkbiz	-1.248523379	5.62E-04	2.19E-02	-0.769853665	5.10E-04	1.92E-02
ENSMUSG00000041343	Ankrd42	-0.859590209	5.62E-04	2.19E-02	-0.66328221	5.29E-04	1.96E-02
ENSMUSG00000036078	Sigmar1	0.456970883	5.63E-04	2.20E-02	0.421573582	5.51E-04	2.02E-02
ENSMUSG00000002413	Braf	-0.464929623	5.63E-04	2.20E-02	-0.42773789	5.52E-04	2.03E-02
ENSMUSG00000038462	Uqcrfs1	0.384524071	5.64E-04	2.20E-02	0.362926118	5.54E-04	2.03E-02
ENSMUSG00000052396	Mogat2	0.781862862	5.69E-04	2.22E-02	0.627748565	5.42E-04	2.00E-02
ENSMUSG00000038065	Mturn	-0.483146549	5.70E-04	2.22E-02	-0.441624467	5.56E-04	2.04E-02
ENSMUSG00000034377	Tulp4	-0.58628193	5.71E-04	2.22E-02	-0.515115214	5.48E-04	2.02E-02
ENSMUSG00000039630	Hnrnpu	0.341413553	5.71E-04	2.22E-02	0.32607914	5.63E-04	2.06E-02
ENSMUSG00000039509	Nup133	0.38564479	5.76E-04	2.24E-02	0.363791945	5.67E-04	2.07E-02
ENSMUSG00000014313	Cox6c	0.408706235	5.78E-04	2.25E-02	0.382871178	5.67E-04	2.07E-02
ENSMUSG00000028837	Psmb2	0.407013668	5.80E-04	2.25E-02	0.381476592	5.69E-04	2.08E-02
ENSMUSG00000042133	Ppig	-0.414683847	5.81E-04	2.25E-02	-0.387729239	5.70E-04	2.08E-02
ENSMUSG00000018427	Ypel2	-0.739918198	5.83E-04	2.26E-02	-0.606128314	5.55E-04	2.04E-02
ENSMUSG00000083836	Ldha-ps2	0.459093602	5.85E-04	2.27E-02	0.423024682	5.72E-04	2.09E-02
ENSMUSG00000076437	2700094K13Rik	0.390540757	5.88E-04	2.28E-02	0.36781165	5.78E-04	2.10E-02
ENSMUSG00000029372	Ppbp	1.162380546	5.89E-04	2.28E-02	0.753928128	5.31E-04	1.97E-02
ENSMUSG00000024293	Esco1	-0.623028138	5.90E-04	2.28E-02	-0.538455911	5.71E-04	2.08E-02
ENSMUSG00000036097	Fam178a	-0.424683188	5.93E-04	2.29E-02	-0.395743441	5.81E-04	2.11E-02
ENSMUSG00000026135	Zfp142	-0.49356571	5.93E-04	2.29E-02	-0.449205453	5.79E-04	2.10E-02
ENSMUSG00000031848	Lsm4	0.39970441	5.94E-04	2.29E-02	0.375371941	5.84E-04	2.11E-02
ENSMUSG00000036932	Aifm1	0.404097268	5.96E-04	2.30E-02	0.37897371	5.86E-04	2.12E-02
ENSMUSG00000006498	Ptbp1	0.404103325	5.96E-04	2.30E-02	0.378988803	5.84E-04	2.12E-02
ENSMUSG00000005124	Wisp1	-0.590448123	5.96E-04	2.30E-02	-0.517338964	5.78E-04	2.10E-02
ENSMUSG00000002015	Bcap31	0.481341364	5.98E-04	2.30E-02	0.43998629	5.83E-04	2.11E-02
ENSMUSG00000037965	Zc3h7a	-0.554396305	5.99E-04	2.30E-02	-0.492910096	5.83E-04	2.11E-02
ENSMUSG00000024647	Cbln2	-0.77337122	6.02E-04	2.31E-02	-0.622607981	5.71E-04	2.08E-02
ENSMUSG00000043298	Smco3	2.187218077	6.02E-04	2.31E-02	0.743994221	7.01E-04	2.41E-02
ENSMUSG00000002014	Ssr4	0.508408817	6.03E-04	2.31E-02	0.460101882	5.87E-04	2.12E-02
ENSMUSG00000010453	Kansl3	-0.412443094	6.03E-04	2.31E-02	-0.385755266	5.92E-04	2.13E-02
ENSMUSG00000030098	Grip2	-1.196507662	6.05E-04	2.32E-02	-0.75789893	5.55E-04	2.04E-02
ENSMUSG00000051527	Usp29	-0.719072407	6.06E-04	2.32E-02	-0.594326646	5.80E-04	2.11E-02
ENSMUSG00000027273	Snap25	-0.798669447	6.06E-04	2.32E-02	-0.63476819	5.70E-04	2.08E-02
ENSMUSG00000083270	Gm13498	0.60472985	6.09E-04	2.33E-02	0.526455776	5.89E-04	2.13E-02
ENSMUSG00000037503	Fam168b	-0.347817719	6.09E-04	2.33E-02	-0.331475291	6.00E-04	2.15E-02
ENSMUSG00000026478	Lamc1	0.358355949	6.10E-04	2.33E-02	0.340528781	6.01E-04	2.15E-02
ENSMUSG00000031158	Timm17b	0.413206837	6.10E-04	2.33E-02	0.386325757	6.00E-04	2.15E-02
ENSMUSG00000021484	Lman2	0.355004777	6.10E-04	2.33E-02	0.337655314	6.02E-04	2.15E-02
ENSMUSG00000032437	Stt3b	0.350956716	6.11E-04	2.33E-02	0.33417514	6.02E-04	2.15E-02
ENSMUSG00000070808	Gltscr1	-0.513752905	6.12E-04	2.33E-02	-0.463899757	5.95E-04	2.14E-02
ENSMUSG00000015944	Gatsl2	-0.487999827	6.12E-04	2.33E-02	-0.44485446	5.96E-04	2.14E-02
ENSMUSG00000005893	Nr2c2	-0.445613629	6.13E-04	2.33E-02	-0.412251651	6.00E-04	2.15E-02
ENSMUSG00000025491	Ifitm1	0.714895505	6.17E-04	2.35E-02	0.591784471	5.92E-04	2.13E-02
ENSMUSG00000040586	Ofd1	-0.578283256	6.20E-04	2.35E-02	-0.508868065	6.02E-04	2.15E-02
ENSMUSG00000068523	Gng5	0.501133976	6.24E-04	2.36E-02	0.454493406	6.10E-04	2.17E-02
ENSMUSG00000024835	Coro1b	0.37693747	6.25E-04	2.37E-02	0.356229746	6.15E-04	2.19E-02
ENSMUSG00000026812	Tsc1	-0.47869051	6.27E-04	2.37E-02	-0.437690668	6.11E-04	2.18E-02
ENSMUSG00000000171	Sdhd	0.422388766	6.27E-04	2.37E-02	0.393657852	6.15E-04	2.19E-02
ENSMUSG00000081888	Spcs2-ps	0.663759549	6.27E-04	2.37E-02	0.562533689	6.05E-04	2.16E-02
ENSMUSG00000034968	Lbx2	1.076035267	6.30E-04	2.38E-02	0.73129411	5.83E-04	2.11E-02
ENSMUSG00000029147	Ppm1g	0.359875832	6.36E-04	2.40E-02	0.341718313	6.26E-04	2.22E-02
ENSMUSG00000042851	Zc3h6	-1.087426602	6.38E-04	2.40E-02	-0.733768201	5.88E-04	2.12E-02
ENSMUSG00000010376	Nedd8	0.38494176	6.47E-04	2.42E-02	0.36282835	6.36E-04	2.24E-02
ENSMUSG00000067377	Tspan6	0.382312436	6.52E-04	2.44E-02	0.360603307	6.42E-04	2.26E-02
ENSMUSG00000082044	Gm14284	0.411412673	6.56E-04	2.45E-02	0.38458092	6.45E-04	2.26E-02
ENSMUSG00000020142	Slc1a4	0.464709445	6.60E-04	2.46E-02	0.426704723	6.46E-04	2.27E-02
ENSMUSG00000024889	Rce1	0.521078232	6.60E-04	2.46E-02	0.468614697	6.45E-04	2.26E-02
ENSMUSG00000034932	Mrpl54	0.437444017	6.61E-04	2.46E-02	0.405428479	6.49E-04	2.27E-02
ENSMUSG00000039372	Mar-04	-1.270299263	6.67E-04	2.48E-02	-0.765432939	5.99E-04	2.15E-02
ENSMUSG00000038740	Mvb12b	-0.366508434	6.67E-04	2.48E-02	-0.34722092	6.58E-04	2.30E-02
ENSMUSG00000090100	Ttbk2	-0.593320963	6.71E-04	2.49E-02	-0.518102222	6.45E-04	2.26E-02
ENSMUSG00000039153	Runx2	-1.497431087	6.75E-04	2.50E-02	-0.780013543	6.19E-04	2.20E-02
ENSMUSG00000000399	Ndufa9	0.408884508	6.75E-04	2.50E-02	0.382411584	6.63E-04	2.31E-02
ENSMUSG00000055612	Cdca7	0.391371706	6.78E-04	2.51E-02	0.368012439	6.66E-04	2.32E-02
ENSMUSG00000053091	Lins	-0.591122781	6.79E-04	2.51E-02	-0.516427806	6.59E-04	2.30E-02
ENSMUSG00000061410	Zcchc14	-0.404736605	6.82E-04	2.52E-02	-0.37898993	6.69E-04	2.33E-02
ENSMUSG00000000902	Smarcb1	0.358570655	6.83E-04	2.52E-02	0.340406055	6.73E-04	2.34E-02
ENSMUSG00000095419	Gm14328	0.48684337	6.83E-04	2.52E-02	0.443270817	6.69E-04	2.33E-02
ENSMUSG00000017132	Cyth1	-0.471968261	6.84E-04	2.52E-02	-0.432042996	6.71E-04	2.33E-02
ENSMUSG00000005514	Por	0.379753354	6.86E-04	2.53E-02	0.358295614	6.75E-04	2.34E-02
ENSMUSG00000026594	Ralgps2	-0.362177535	6.87E-04	2.53E-02	-0.343458321	6.77E-04	2.35E-02
ENSMUSG00000032399	Rpl4	0.347263949	6.97E-04	2.56E-02	0.330659215	6.87E-04	2.37E-02
ENSMUSG00000024312	Wdr46	0.422705523	7.09E-04	2.59E-02	0.393371231	6.96E-04	2.40E-02
ENSMUSG00000024639	Gnaq	-0.37466836	7.10E-04	2.59E-02	-0.353921356	6.99E-04	2.40E-02
ENSMUSG00000094518	Gm6421	0.350854004	7.16E-04	2.61E-02	0.333672568	7.06E-04	2.42E-02
ENSMUSG00000025427	Rnf165	-0.553837158	7.16E-04	2.61E-02	-0.491011329	6.93E-04	2.39E-02
ENSMUSG00000046605	B3gntl1	-0.785638126	7.20E-04	2.62E-02	-0.624773718	6.87E-04	2.37E-02
ENSMUSG00000039068	Zzz3	-0.411634919	7.20E-04	2.62E-02	-0.384381204	7.07E-04	2.42E-02
ENSMUSG00000024620	Pdgfrb	0.365317492	7.26E-04	2.64E-02	0.345962511	7.16E-04	2.44E-02
ENSMUSG00000019990	Pde7b	-0.837487175	7.31E-04	2.66E-02	-0.647744678	6.90E-04	2.38E-02
ENSMUSG00000018800	Abca5	-0.627435834	7.32E-04	2.66E-02	-0.538630042	7.08E-04	2.42E-02
ENSMUSG00000028597	Gpx7	0.467103859	7.34E-04	2.66E-02	0.427937453	7.18E-04	2.45E-02
ENSMUSG00000032305	Fam219b	-0.566884671	7.40E-04	2.68E-02	-0.499490229	7.21E-04	2.46E-02
ENSMUSG00000060913	Trim55	-0.611395548	7.43E-04	2.69E-02	-0.528440808	7.21E-04	2.46E-02
ENSMUSG00000032306	Mpi	0.439517037	7.50E-04	2.71E-02	0.406448119	7.36E-04	2.50E-02
ENSMUSG00000022358	Fbxo32	-0.658594553	7.54E-04	2.72E-02	-0.556938268	7.29E-04	2.48E-02
ENSMUSG00000028873	Cdca8	0.408222539	7.55E-04	2.72E-02	0.381425804	7.41E-04	2.51E-02
ENSMUSG00000100078	Gm6170	0.491450947	7.55E-04	2.72E-02	0.446055504	7.38E-04	2.51E-02
ENSMUSG00000041935	AW549877	-0.439343319	7.57E-04	2.73E-02	-0.406268944	7.42E-04	2.52E-02
ENSMUSG00000054823	Whsc1l1	-0.4005342	7.59E-04	2.73E-02	-0.375132816	7.46E-04	2.53E-02
ENSMUSG00000038119	Cdon	-0.364782999	7.61E-04	2.74E-02	-0.34537184	7.49E-04	2.54E-02
ENSMUSG00000025260	Hsd17b10	0.428014522	7.61E-04	2.74E-02	0.397295855	7.46E-04	2.53E-02
ENSMUSG00000052151	Ppap2c	0.565977542	7.62E-04	2.74E-02	0.49859726	7.42E-04	2.52E-02
ENSMUSG00000022673	Mcm4	0.350736639	7.66E-04	2.75E-02	0.333392806	7.55E-04	2.55E-02
ENSMUSG00000020460	Rps27a	0.856342711	7.69E-04	2.76E-02	0.654246499	7.28E-04	2.48E-02
ENSMUSG00000026245	Farsb	0.383858755	7.70E-04	2.76E-02	0.361328468	7.58E-04	2.56E-02
ENSMUSG00000018848	Rars	0.375213518	7.74E-04	2.77E-02	0.354101999	7.62E-04	2.57E-02
ENSMUSG00000035960	Apex1	0.391203974	7.75E-04	2.78E-02	0.367393544	7.62E-04	2.57E-02
ENSMUSG00000010045	Tmem115	0.435566202	7.78E-04	2.78E-02	0.403155689	7.64E-04	2.58E-02
ENSMUSG00000036372	Tmem258	0.44748737	7.86E-04	2.81E-02	0.41245151	7.70E-04	2.59E-02
ENSMUSG00000068240	Gm11808	0.709036326	7.88E-04	2.82E-02	0.584722441	7.52E-04	2.54E-02
ENSMUSG00000019916	P4ha1	0.470326675	7.91E-04	2.83E-02	0.429957798	7.72E-04	2.60E-02
ENSMUSG00000075053	Vdac3-ps1	0.409434698	7.97E-04	2.84E-02	0.382182099	7.83E-04	2.63E-02
ENSMUSG00000019055	Plod1	0.404178426	7.98E-04	2.84E-02	0.377908594	7.84E-04	2.63E-02
ENSMUSG00000037991	Rmi2	0.601152481	8.02E-04	2.86E-02	0.521080937	7.78E-04	2.62E-02
ENSMUSG00000036054	Sugp2	-0.473255802	8.03E-04	2.86E-02	-0.432052245	7.86E-04	2.63E-02
ENSMUSG00000040312	Cchcr1	-0.599809404	8.04E-04	2.86E-02	-0.520184157	7.80E-04	2.62E-02
ENSMUSG00000081400	Gm13680	0.468965449	8.06E-04	2.87E-02	0.428795085	7.89E-04	2.64E-02
ENSMUSG00000030095	Tmem43	0.394097	8.08E-04	2.87E-02	0.369611664	7.95E-04	2.66E-02
ENSMUSG00000022044	Stmn4	-0.677508893	8.09E-04	2.87E-02	-0.566931892	7.75E-04	2.61E-02
ENSMUSG00000063446	Lppr1	0.613000508	8.09E-04	2.87E-02	0.528432568	7.85E-04	2.63E-02
ENSMUSG00000024387	Csnk2b	0.403065311	8.10E-04	2.87E-02	0.376946911	7.95E-04	2.66E-02
ENSMUSG00000027566	Psma7	0.392775476	8.13E-04	2.89E-02	0.368509804	7.99E-04	2.67E-02
ENSMUSG00000059834	Sclt1	-0.589615453	8.15E-04	2.89E-02	-0.513511086	7.91E-04	2.65E-02
ENSMUSG00000041895	Wipi1	-0.483526833	8.15E-04	2.89E-02	-0.43965721	7.97E-04	2.66E-02
ENSMUSG00000023022	Lima1	-0.349233832	8.18E-04	2.90E-02	-0.331927146	8.07E-04	2.69E-02
ENSMUSG00000004798	Ulk2	-0.390164085	8.23E-04	2.91E-02	-0.366307443	8.10E-04	2.69E-02
ENSMUSG00000032563	Mrpl3	0.410388274	8.26E-04	2.92E-02	0.3827946	8.13E-04	2.70E-02
ENSMUSG00000000959	Oxa1l	0.403721754	8.29E-04	2.93E-02	0.377379599	8.16E-04	2.71E-02
ENSMUSG00000052949	Rnf157	-0.396490668	8.30E-04	2.93E-02	-0.371470549	8.17E-04	2.71E-02
ENSMUSG00000017721	Pigt	0.431886319	8.32E-04	2.94E-02	0.399936337	8.15E-04	2.71E-02
ENSMUSG00000102644	Thap6	-0.782741884	8.34E-04	2.94E-02	-0.620360005	7.95E-04	2.66E-02
ENSMUSG00000020708	Psmc5	0.377243751	8.35E-04	2.94E-02	0.355547305	8.22E-04	2.72E-02
ENSMUSG00000061286	Exosc5	0.484433568	8.36E-04	2.95E-02	0.4401552	8.19E-04	2.71E-02
ENSMUSG00000063931	Pepd	0.425654284	8.40E-04	2.96E-02	0.394942807	8.26E-04	2.73E-02
ENSMUSG00000024587	Nars	0.349568671	8.41E-04	2.96E-02	0.332137897	8.29E-04	2.73E-02
ENSMUSG00000021242	Npc2	0.379678308	8.43E-04	2.96E-02	0.357544081	8.29E-04	2.73E-02
ENSMUSG00000021239	Vsx2	-1.297206378	8.50E-04	2.99E-02	-0.754965634	7.82E-04	2.63E-02
ENSMUSG00000041736	Tspo	0.771249012	8.52E-04	2.99E-02	0.614535649	8.14E-04	2.70E-02
ENSMUSG00000007872	Id3	0.352949857	8.52E-04	2.99E-02	0.334990054	8.40E-04	2.76E-02
ENSMUSG00000032128	Robo3	-0.648171848	8.53E-04	2.99E-02	-0.549249866	8.17E-04	2.71E-02
ENSMUSG00000096054	Syne1	-0.827111892	8.53E-04	2.99E-02	-0.639526137	8.12E-04	2.70E-02
ENSMUSG00000027288	Zfp106	-0.391586106	8.57E-04	3.00E-02	-0.367332771	8.42E-04	2.77E-02
ENSMUSG00000028745	Capzb	0.353666725	8.63E-04	3.01E-02	0.335565409	8.51E-04	2.79E-02
ENSMUSG00000079560	Hoxa3	-0.738632501	8.66E-04	3.02E-02	-0.598233603	8.30E-04	2.73E-02
ENSMUSG00000091900	Gm4353	0.567343853	8.67E-04	3.03E-02	0.49826344	8.43E-04	2.77E-02
ENSMUSG00000046791	2410016O06Rik	0.4925852	8.69E-04	3.03E-02	0.445918025	8.50E-04	2.79E-02
ENSMUSG00000060600	Eno3	0.508382434	8.72E-04	3.04E-02	0.457420325	8.48E-04	2.78E-02
ENSMUSG00000027797	Dclk1	-0.40518434	8.77E-04	3.05E-02	-0.378336123	8.62E-04	2.81E-02
ENSMUSG00000029471	Camkk2	-0.464395609	8.80E-04	3.06E-02	-0.424787014	8.62E-04	2.81E-02
ENSMUSG00000039967	Zfp292	-0.423419443	8.85E-04	3.07E-02	-0.392934048	8.67E-04	2.83E-02
ENSMUSG00000023885	Thbs2	-0.714100205	8.86E-04	3.08E-02	-0.585390685	8.44E-04	2.77E-02
ENSMUSG00000026141	Col19a1	-1.535190152	8.86E-04	3.08E-02	-0.763264353	8.25E-04	2.73E-02
ENSMUSG00000060301	2610008E11Rik	-0.389485171	8.89E-04	3.08E-02	-0.365458175	8.75E-04	2.85E-02
ENSMUSG00000101496	Gm8885	1.169246231	8.95E-04	3.10E-02	0.736603615	8.17E-04	2.71E-02
ENSMUSG00000025207	Sema4g	-0.518997376	8.97E-04	3.10E-02	-0.46473269	8.75E-04	2.85E-02
ENSMUSG00000079104	Prps1l3	0.408237467	8.97E-04	3.10E-02	0.380702932	8.82E-04	2.87E-02
ENSMUSG00000059974	Ntm	-0.885132521	8.98E-04	3.11E-02	-0.661782124	8.35E-04	2.75E-02
ENSMUSG00000042104	Uggt2	-0.569605617	8.99E-04	3.11E-02	-0.499380956	8.75E-04	2.85E-02
ENSMUSG00000036199	Ndufa13	0.418659991	9.01E-04	3.11E-02	0.389057948	8.84E-04	2.87E-02
ENSMUSG00000082016	Pgam1-ps2	0.442309447	9.01E-04	3.11E-02	0.407680991	8.85E-04	2.87E-02
ENSMUSG00000063142	Kcnma1	-1.090765428	9.02E-04	3.11E-02	-0.720610844	8.37E-04	2.76E-02
ENSMUSG00000001016	Ilf2	0.345115676	9.09E-04	3.13E-02	0.328113036	8.96E-04	2.90E-02
ENSMUSG00000071650	Ganab	0.33281424	9.12E-04	3.14E-02	0.317501951	9.00E-04	2.91E-02
ENSMUSG00000055044	Pdlim1	0.477372229	9.18E-04	3.15E-02	0.43427622	9.00E-04	2.91E-02
ENSMUSG00000061411	Nol4l	-0.429926705	9.26E-04	3.18E-02	-0.397852505	9.09E-04	2.93E-02
ENSMUSG00000034664	Itga2b	1.068867468	9.27E-04	3.18E-02	0.715502014	8.50E-04	2.79E-02
ENSMUSG00000018921	Pelp1	0.396388835	9.30E-04	3.18E-02	0.370943937	9.14E-04	2.94E-02
ENSMUSG00000006095	Tbcb	0.385155134	9.30E-04	3.18E-02	0.361722025	9.16E-04	2.95E-02
ENSMUSG00000034312	Iqsec1	-0.383953568	9.31E-04	3.18E-02	-0.360725011	9.17E-04	2.95E-02
ENSMUSG00000042564	Fam227a	-2.395811079	9.34E-04	3.19E-02	-0.68202992	1.27E-03	3.72E-02
ENSMUSG00000063511	Snrnp70	0.340246354	9.39E-04	3.20E-02	0.3238438	9.27E-04	2.97E-02
ENSMUSG00000046721	Rpl14-ps1	0.366766345	9.50E-04	3.23E-02	0.346349349	9.36E-04	2.99E-02
ENSMUSG00000024413	Npc1	0.465943974	9.54E-04	3.24E-02	0.425459115	9.36E-04	2.99E-02
ENSMUSG00000024268	Celf4	-0.743735655	9.54E-04	3.24E-02	-0.599108581	9.07E-04	2.92E-02
ENSMUSG00000070394	Tmem256	0.44196648	9.56E-04	3.25E-02	0.407086921	9.40E-04	3.00E-02
ENSMUSG00000030043	Tacr1	-1.118665695	9.61E-04	3.26E-02	-0.723712502	8.91E-04	2.89E-02
ENSMUSG00000045994	B3gat1	-0.892704399	9.62E-04	3.26E-02	-0.662218765	9.05E-04	2.92E-02
ENSMUSG00000005198	Polr2a	0.335184025	9.63E-04	3.26E-02	0.319413957	9.51E-04	3.02E-02
ENSMUSG00000051256	Jagn1	0.456588256	9.65E-04	3.27E-02	0.418283047	9.48E-04	3.02E-02
ENSMUSG00000026377	Nifk	0.381313838	9.68E-04	3.28E-02	0.358402359	9.54E-04	3.03E-02
ENSMUSG00000030298	Sec13	0.3748611	9.70E-04	3.28E-02	0.353041575	9.56E-04	3.03E-02
ENSMUSG00000056999	Ide	0.374386913	9.72E-04	3.28E-02	0.352636351	9.59E-04	3.04E-02
ENSMUSG00000081289	Gm14857	0.544669267	9.77E-04	3.30E-02	0.481800153	9.54E-04	3.03E-02
ENSMUSG00000083668	Gm5648	0.40561293	9.85E-04	3.31E-02	0.378182881	9.69E-04	3.06E-02
ENSMUSG00000011114	Tbrg1	0.399181966	9.90E-04	3.32E-02	0.372960015	9.74E-04	3.07E-02
ENSMUSG00000104496	Gm5837	0.396603546	9.91E-04	3.32E-02	0.370853303	9.77E-04	3.08E-02
ENSMUSG00000019139	Isyna1	0.358946599	9.93E-04	3.33E-02	0.33962167	9.79E-04	3.08E-02
ENSMUSG00000058897	Col25a1	-0.442217258	9.94E-04	3.33E-02	-0.407077924	9.75E-04	3.07E-02
ENSMUSG00000055027	Smyd1	-0.472715037	9.95E-04	3.33E-02	-0.430288887	9.74E-04	3.07E-02
ENSMUSG00000022680	Pdxdc1	-0.527780751	9.97E-04	3.33E-02	-0.470065339	9.67E-04	3.06E-02
ENSMUSG00000040010	Slc7a5	0.37293713	9.99E-04	3.34E-02	0.3513345	9.85E-04	3.09E-02
ENSMUSG00000027270	Lamp5	-0.842550895	1.00E-03	3.34E-02	-0.642307038	9.39E-04	3.00E-02
ENSMUSG00000029614	Rpl6	0.381261752	1.00E-03	3.35E-02	0.358224242	9.90E-04	3.10E-02
ENSMUSG00000025289	Prdx4	0.4194096	1.01E-03	3.36E-02	0.389119923	9.91E-04	3.10E-02
ENSMUSG00000031073	Fgf15	0.739769691	1.01E-03	3.37E-02	0.596064544	9.61E-04	3.04E-02
ENSMUSG00000042590	Ipo11	0.372029376	1.02E-03	3.39E-02	0.350509716	1.00E-03	3.14E-02
ENSMUSG00000035615	Frmpd1	-0.637158764	1.02E-03	3.39E-02	-0.540056663	9.90E-04	3.10E-02
ENSMUSG00000024330	Col11a2	-0.8099581	1.02E-03	3.39E-02	-0.628199459	9.63E-04	3.05E-02
ENSMUSG00000090737	Gm6788	0.564291279	1.02E-03	3.40E-02	0.494503219	9.96E-04	3.12E-02
ENSMUSG00000056342	Usp34	-0.377884441	1.03E-03	3.41E-02	-0.355346756	1.01E-03	3.16E-02
ENSMUSG00000000320	Alox12	1.145815831	1.03E-03	3.41E-02	0.725676025	9.53E-04	3.03E-02
ENSMUSG00000034042	Gpbp1l1	-0.492976726	1.03E-03	3.42E-02	-0.444960539	1.01E-03	3.15E-02
ENSMUSG00000006442	Srm	0.43697144	1.03E-03	3.42E-02	0.402808353	1.01E-03	3.16E-02
ENSMUSG00000004846	Plod3	0.400957255	1.03E-03	3.43E-02	0.374205365	1.02E-03	3.17E-02
ENSMUSG00000027438	Napb	-0.667207125	1.03E-03	3.43E-02	-0.557207066	9.97E-04	3.12E-02
ENSMUSG00000032501	Trib1	0.453543513	1.04E-03	3.45E-02	0.415498162	1.02E-03	3.19E-02
ENSMUSG00000000339	Rtca	0.429052897	1.04E-03	3.45E-02	0.396551188	1.03E-03	3.19E-02
ENSMUSG00000064326	Siva1	0.428600367	1.05E-03	3.46E-02	0.396186005	1.03E-03	3.20E-02
ENSMUSG00000035900	Gramd4	-0.46116559	1.05E-03	3.47E-02	-0.421231042	1.03E-03	3.21E-02
ENSMUSG00000029761	Cald1	-0.351612427	1.05E-03	3.47E-02	-0.333234002	1.04E-03	3.22E-02
ENSMUSG00000040624	Plekhg1	-0.429429036	1.07E-03	3.50E-02	-0.396740311	1.05E-03	3.24E-02
ENSMUSG00000090553	Snrpe	0.454607535	1.07E-03	3.52E-02	0.416174748	1.05E-03	3.24E-02
ENSMUSG00000025036	Sfxn2	-0.840646279	1.07E-03	3.52E-02	-0.639622823	1.01E-03	3.15E-02
ENSMUSG00000020277	Pfkl	0.426161751	1.07E-03	3.52E-02	0.394159831	1.05E-03	3.25E-02
ENSMUSG00000027495	Fam210b	0.415567823	1.07E-03	3.53E-02	0.385754217	1.06E-03	3.26E-02
ENSMUSG00000062083	Rpl13a-ps1	0.435749769	1.08E-03	3.53E-02	0.401618912	1.06E-03	3.26E-02
ENSMUSG00000099681	1700052K11Rik	-0.749378154	1.08E-03	3.55E-02	-0.599247596	1.03E-03	3.21E-02
ENSMUSG00000010476	Ebf3	-0.400636578	1.08E-03	3.55E-02	-0.37375194	1.07E-03	3.28E-02
ENSMUSG00000063870	Chd4	0.330874253	1.10E-03	3.59E-02	0.315349444	1.09E-03	3.34E-02
ENSMUSG00000049382	Krt8	0.666354668	1.10E-03	3.59E-02	0.555747866	1.06E-03	3.27E-02
ENSMUSG00000031904	Slc7a6	0.380806996	1.10E-03	3.60E-02	0.357491042	1.09E-03	3.34E-02
ENSMUSG00000020321	Mdh1	0.377705801	1.11E-03	3.62E-02	0.354917109	1.09E-03	3.35E-02
ENSMUSG00000046311	Zfp62	-0.402103045	1.11E-03	3.62E-02	-0.374810062	1.10E-03	3.35E-02
ENSMUSG00000026965	Anapc2	0.337431884	1.12E-03	3.63E-02	0.320960751	1.10E-03	3.36E-02
ENSMUSG00000089993	Gm5822	0.573503269	1.12E-03	3.63E-02	0.499625613	1.08E-03	3.33E-02
ENSMUSG00000080242	Gm15487	0.438101506	1.12E-03	3.63E-02	0.403249325	1.10E-03	3.35E-02
ENSMUSG00000091243	Vgll3	-0.531831803	1.12E-03	3.63E-02	-0.471770023	1.09E-03	3.34E-02
ENSMUSG00000031072	Oraov1	-0.502040048	1.12E-03	3.64E-02	-0.450834805	1.10E-03	3.36E-02
ENSMUSG00000024095	Hnrnpll	0.33941731	1.12E-03	3.64E-02	0.322647996	1.11E-03	3.38E-02
ENSMUSG00000016637	Ift27	0.529657203	1.12E-03	3.64E-02	0.47025939	1.09E-03	3.35E-02
ENSMUSG00000023456	Tpi1	0.42011262	1.12E-03	3.64E-02	0.389157193	1.10E-03	3.36E-02
ENSMUSG00000026754	Golga1	-0.527185643	1.13E-03	3.65E-02	-0.468481592	1.10E-03	3.36E-02
ENSMUSG00000014294	Ndufa2	0.398927919	1.13E-03	3.65E-02	0.372194784	1.11E-03	3.38E-02
ENSMUSG00000048612	Myof	-0.799432211	1.13E-03	3.65E-02	-0.621155704	1.07E-03	3.29E-02
ENSMUSG00000031708	Tecr	0.43710884	1.13E-03	3.65E-02	0.40242367	1.11E-03	3.38E-02
ENSMUSG00000019787	Trdn	-2.024821003	1.14E-03	3.69E-02	-0.710784581	1.27E-03	3.71E-02
ENSMUSG00000037541	Shank2	-0.809766093	1.14E-03	3.69E-02	-0.625083647	1.09E-03	3.34E-02
ENSMUSG00000021606	Ndufs6	0.474456095	1.15E-03	3.70E-02	0.430612524	1.12E-03	3.41E-02
ENSMUSG00000051048	P4ha3	-0.754988417	1.15E-03	3.70E-02	-0.600850715	1.09E-03	3.34E-02
ENSMUSG00000038279	Nop2	0.366080873	1.15E-03	3.70E-02	0.345129066	1.13E-03	3.43E-02
ENSMUSG00000053819	Camk2d	-0.572819449	1.15E-03	3.71E-02	-0.498781942	1.12E-03	3.40E-02
ENSMUSG00000037108	Zcwpw1	-0.788957873	1.16E-03	3.72E-02	-0.615827431	1.11E-03	3.37E-02
ENSMUSG00000082272	Gm11675	0.516112817	1.16E-03	3.73E-02	0.460546669	1.13E-03	3.43E-02
ENSMUSG00000023051	Tarbp2	0.501588482	1.16E-03	3.73E-02	0.450244016	1.14E-03	3.44E-02
ENSMUSG00000031609	Sap30	0.464450022	1.16E-03	3.73E-02	0.423071652	1.14E-03	3.44E-02
ENSMUSG00000024177	Nme4	0.470358939	1.17E-03	3.76E-02	0.427434916	1.15E-03	3.47E-02
ENSMUSG00000059939	9430015G10Rik	-0.490519516	1.18E-03	3.77E-02	-0.4421889	1.15E-03	3.47E-02
ENSMUSG00000052253	Zfp622	0.435813284	1.18E-03	3.77E-02	0.401173983	1.16E-03	3.48E-02
ENSMUSG00000054808	Actn4	0.353735743	1.18E-03	3.78E-02	0.334681022	1.16E-03	3.50E-02
ENSMUSG00000026821	Ralgds	-0.412505804	1.18E-03	3.79E-02	-0.382862069	1.16E-03	3.50E-02
ENSMUSG00000040415	Dtx3	-0.404356952	1.19E-03	3.80E-02	-0.376331284	1.17E-03	3.51E-02
ENSMUSG00000022193	Psmb5	0.428946474	1.19E-03	3.80E-02	0.395787717	1.17E-03	3.51E-02
ENSMUSG00000028811	Yars	0.359947594	1.19E-03	3.80E-02	0.33987167	1.18E-03	3.53E-02
ENSMUSG00000022150	Dab2	-0.345950388	1.20E-03	3.81E-02	-0.328041147	1.18E-03	3.53E-02
ENSMUSG00000020463	Smek2	-0.383715325	1.20E-03	3.82E-02	-0.359565445	1.18E-03	3.53E-02
ENSMUSG00000002489	Tiam1	-0.423377563	1.20E-03	3.82E-02	-0.391372085	1.18E-03	3.53E-02
ENSMUSG00000004789	Dlst	0.346461414	1.20E-03	3.83E-02	0.328453732	1.19E-03	3.55E-02
ENSMUSG00000031701	Dnaja2	0.350958685	1.21E-03	3.84E-02	0.332258866	1.19E-03	3.55E-02
ENSMUSG00000082431	Tdpx-ps1	0.428647632	1.21E-03	3.85E-02	0.395462464	1.19E-03	3.55E-02
ENSMUSG00000042790	Rnf214	-0.45153565	1.21E-03	3.85E-02	-0.41306344	1.19E-03	3.55E-02
ENSMUSG00000026589	Sec16b	-0.967492266	1.21E-03	3.85E-02	-0.678991868	1.13E-03	3.43E-02
ENSMUSG00000018509	Cenpv	0.495477458	1.21E-03	3.85E-02	0.445517784	1.19E-03	3.55E-02
ENSMUSG00000016128	Stard13	-0.571688079	1.22E-03	3.88E-02	-0.497366388	1.19E-03	3.55E-02
ENSMUSG00000081049	Rps24-ps3	0.411485202	1.23E-03	3.88E-02	0.381886668	1.20E-03	3.58E-02
ENSMUSG00000023988	Bysl	0.378661517	1.23E-03	3.88E-02	0.355319034	1.21E-03	3.59E-02
ENSMUSG00000037933	Bicd2	-0.415804413	1.23E-03	3.89E-02	-0.385294929	1.21E-03	3.59E-02
ENSMUSG00000081111	Gm5913	0.352991345	1.24E-03	3.91E-02	0.333899734	1.22E-03	3.62E-02
ENSMUSG00000063894	Zkscan8	-0.502339556	1.24E-03	3.91E-02	-0.450279638	1.21E-03	3.59E-02
ENSMUSG00000040183	Ankrd6	-0.465683477	1.24E-03	3.91E-02	-0.423566666	1.21E-03	3.60E-02
ENSMUSG00000081087	Rps15a-ps7	0.426792969	1.24E-03	3.92E-02	0.393887156	1.22E-03	3.61E-02
ENSMUSG00000060098	Prmt7	0.371486228	1.24E-03	3.92E-02	0.349345732	1.23E-03	3.63E-02
ENSMUSG00000043557	Mdga1	-0.616438233	1.25E-03	3.94E-02	-0.524958432	1.21E-03	3.60E-02
ENSMUSG00000050856	Atp5k	0.467510536	1.25E-03	3.94E-02	0.424865272	1.23E-03	3.63E-02
ENSMUSG00000027510	Rbm38	0.434459118	1.26E-03	3.95E-02	0.399764445	1.23E-03	3.64E-02
ENSMUSG00000001785	Pwp1	0.380836946	1.26E-03	3.95E-02	0.357015581	1.24E-03	3.66E-02
ENSMUSG00000020657	Dnajc27	-0.571494491	1.26E-03	3.96E-02	-0.496911239	1.23E-03	3.63E-02
ENSMUSG00000078713	Tomm5	0.516597052	1.27E-03	3.98E-02	0.460047395	1.25E-03	3.67E-02
ENSMUSG00000026260	Ndufa10	0.372049931	1.27E-03	3.99E-02	0.349725482	1.26E-03	3.69E-02
ENSMUSG00000001656	Hoxc11	0.367761812	1.28E-03	4.00E-02	0.346154309	1.26E-03	3.70E-02
ENSMUSG00000060429	Sntb1	-0.671872898	1.28E-03	4.00E-02	-0.55629557	1.23E-03	3.64E-02
ENSMUSG00000099906	Gm28653	-2.13028115	1.28E-03	4.01E-02	-0.688772132	1.50E-03	4.18E-02
ENSMUSG00000024097	Srsf7	0.339518996	1.29E-03	4.02E-02	0.322350052	1.27E-03	3.72E-02
ENSMUSG00000031592	Pcm1	-0.328499964	1.29E-03	4.02E-02	-0.312892472	1.27E-03	3.72E-02
ENSMUSG00000057716	Tmem178b	-1.205207855	1.29E-03	4.02E-02	-0.724261617	1.18E-03	3.52E-02
ENSMUSG00000031644	Nek1	-0.423843612	1.29E-03	4.03E-02	-0.391351818	1.27E-03	3.72E-02
ENSMUSG00000014837	4931428F04Rik	-0.480718841	1.29E-03	4.03E-02	-0.434370608	1.26E-03	3.71E-02
ENSMUSG00000065037	Rn7sk	-1.296884791	1.30E-03	4.05E-02	-0.732899344	1.18E-03	3.54E-02
ENSMUSG00000027677	Ttc14	-0.524802048	1.30E-03	4.06E-02	-0.465490865	1.28E-03	3.73E-02
ENSMUSG00000094320	Gm13202	0.537714239	1.31E-03	4.06E-02	0.474269306	1.28E-03	3.73E-02
ENSMUSG00000068396	Rpl34-ps1	0.427408479	1.31E-03	4.06E-02	0.394073413	1.29E-03	3.75E-02
ENSMUSG00000000197	Nalcn	-1.065733868	1.31E-03	4.07E-02	-0.699574736	1.23E-03	3.63E-02
ENSMUSG00000058603	Rpl28-ps1	0.414495392	1.31E-03	4.07E-02	0.38393265	1.29E-03	3.76E-02
ENSMUSG00000027185	Nat10	0.421757513	1.31E-03	4.08E-02	0.389624912	1.29E-03	3.77E-02
ENSMUSG00000040658	Dnph1	0.467048033	1.31E-03	4.08E-02	0.424161863	1.29E-03	3.76E-02
ENSMUSG00000052539	Magi3	-0.499276121	1.32E-03	4.08E-02	-0.447589459	1.29E-03	3.75E-02
ENSMUSG00000033809	Alg3	0.497017573	1.32E-03	4.10E-02	0.44590631	1.30E-03	3.77E-02
ENSMUSG00000079111	Kdelr2	0.345971646	1.32E-03	4.10E-02	0.327745924	1.31E-03	3.80E-02
ENSMUSG00000025525	Apool	0.446883677	1.33E-03	4.11E-02	0.408953911	1.31E-03	3.79E-02
ENSMUSG00000032902	Slc16a1	0.380785247	1.33E-03	4.11E-02	0.356747748	1.31E-03	3.80E-02
ENSMUSG00000064179	Tnnt1	-0.503883536	1.33E-03	4.11E-02	-0.450798332	1.30E-03	3.77E-02
ENSMUSG00000042680	Garem	-0.598076061	1.33E-03	4.11E-02	-0.513025539	1.29E-03	3.75E-02
ENSMUSG00000034156	Bzrap1	-1.367951019	1.33E-03	4.11E-02	-0.734647361	1.23E-03	3.64E-02
ENSMUSG00000039943	Plcb4	-0.561979955	1.34E-03	4.12E-02	-0.490082526	1.30E-03	3.78E-02
ENSMUSG00000099764	Rps10-ps2	0.400757496	1.34E-03	4.13E-02	0.372895246	1.32E-03	3.82E-02
ENSMUSG00000059534	Uqcr10	0.401402698	1.34E-03	4.14E-02	0.373401165	1.32E-03	3.82E-02
ENSMUSG00000067106	Gm5529	0.622639907	1.35E-03	4.15E-02	0.527550329	1.31E-03	3.80E-02
ENSMUSG00000034845	Plvap	0.383404529	1.35E-03	4.15E-02	0.358827799	1.33E-03	3.84E-02
ENSMUSG00000048911	Rnf24	-0.41941074	1.35E-03	4.15E-02	-0.387637	1.33E-03	3.84E-02
ENSMUSG00000015165	Hnrnpl	0.320926388	1.35E-03	4.16E-02	0.306216663	1.34E-03	3.85E-02
ENSMUSG00000008373	Prpf31	0.377510688	1.36E-03	4.16E-02	0.353986199	1.34E-03	3.85E-02
ENSMUSG00000028044	Cks1b	0.392174652	1.36E-03	4.16E-02	0.365933118	1.34E-03	3.85E-02
ENSMUSG00000032553	Srprb	0.46379177	1.36E-03	4.17E-02	0.421537823	1.33E-03	3.84E-02
ENSMUSG00000020534	Shmt1	0.437616251	1.36E-03	4.17E-02	0.401742615	1.34E-03	3.85E-02
ENSMUSG00000028884	Rpa2	0.389958116	1.36E-03	4.18E-02	0.364120711	1.34E-03	3.85E-02
ENSMUSG00000029651	Mtus2	-0.717593685	1.36E-03	4.18E-02	-0.579095197	1.30E-03	3.78E-02
ENSMUSG00000034022	Cpsf1	0.345287272	1.37E-03	4.18E-02	0.327072018	1.35E-03	3.87E-02
ENSMUSG00000028137	Celf3	-0.571429876	1.37E-03	4.18E-02	-0.496005668	1.32E-03	3.82E-02
ENSMUSG00000089764	Gm16580	0.411857283	1.37E-03	4.20E-02	0.381629821	1.35E-03	3.87E-02
ENSMUSG00000039830	Olig2	1.307688637	1.37E-03	4.20E-02	0.729201806	1.28E-03	3.74E-02
ENSMUSG00000020689	Itgb3	0.737214653	1.38E-03	4.21E-02	0.588269646	1.32E-03	3.82E-02
ENSMUSG00000040327	Cul9	-0.666664672	1.39E-03	4.23E-02	-0.552058249	1.34E-03	3.85E-02
ENSMUSG00000041084	Ostc	0.38934684	1.39E-03	4.24E-02	0.363537526	1.37E-03	3.91E-02
ENSMUSG00000085566	A730017L22Rik	-0.774215176	1.39E-03	4.24E-02	-0.604901782	1.33E-03	3.84E-02
ENSMUSG00000001864	Aif1l	0.360342027	1.39E-03	4.24E-02	0.339665454	1.38E-03	3.93E-02
ENSMUSG00000026349	Ccnt2	-0.42278169	1.40E-03	4.24E-02	-0.390106664	1.37E-03	3.92E-02
ENSMUSG00000036882	Arhgap33	-0.506116015	1.40E-03	4.25E-02	-0.451927993	1.36E-03	3.90E-02
ENSMUSG00000020775	Mrpl38	0.408762003	1.40E-03	4.25E-02	0.379053963	1.38E-03	3.93E-02
ENSMUSG00000004393	Ddx56	0.388727883	1.42E-03	4.30E-02	0.362940256	1.40E-03	3.98E-02
ENSMUSG00000044550	Tceal3	-0.669064097	1.42E-03	4.31E-02	-0.552935193	1.38E-03	3.93E-02
ENSMUSG00000071662	Polr2g	0.428757881	1.43E-03	4.31E-02	0.394640092	1.40E-03	3.98E-02
ENSMUSG00000091639	Gm3756	0.842229944	1.43E-03	4.31E-02	0.632099068	1.36E-03	3.89E-02
ENSMUSG00000049191	Rgag4	-0.577354393	1.44E-03	4.33E-02	-0.499092712	1.40E-03	3.98E-02
ENSMUSG00000031059	Ndufb11	0.390821548	1.44E-03	4.34E-02	0.364576417	1.42E-03	4.02E-02
ENSMUSG00000019471	Cdc37	0.318372868	1.45E-03	4.37E-02	0.303823145	1.44E-03	4.06E-02
ENSMUSG00000020219	Timm13	0.388517493	1.46E-03	4.40E-02	0.362634318	1.44E-03	4.07E-02
ENSMUSG00000056612	Ppp1r14b	0.378200191	1.47E-03	4.42E-02	0.354215132	1.45E-03	4.09E-02
ENSMUSG00000024454	Hdac3	0.362172788	1.47E-03	4.42E-02	0.340994326	1.45E-03	4.09E-02
ENSMUSG00000025235	Bbs4	-0.557188206	1.47E-03	4.43E-02	-0.485845197	1.44E-03	4.06E-02
ENSMUSG00000001642	Akr1b3	0.636319527	1.48E-03	4.43E-02	0.534089425	1.44E-03	4.05E-02
ENSMUSG00000028367	Txn1	0.366174152	1.48E-03	4.44E-02	0.344301819	1.46E-03	4.10E-02
ENSMUSG00000026209	Dnpep	0.351404445	1.49E-03	4.45E-02	0.331961338	1.47E-03	4.11E-02
ENSMUSG00000041609	Ccdc64	-0.756740857	1.49E-03	4.45E-02	-0.595509662	1.43E-03	4.04E-02
ENSMUSG00000025172	Ankrd2	0.752266955	1.49E-03	4.45E-02	0.593494517	1.43E-03	4.04E-02
ENSMUSG00000032125	Robo4	0.548212009	1.49E-03	4.46E-02	0.479861493	1.46E-03	4.10E-02
ENSMUSG00000038538	Ubn2	-0.46868567	1.50E-03	4.47E-02	-0.424459454	1.47E-03	4.11E-02
ENSMUSG00000024939	Fam89b	0.354995219	1.50E-03	4.48E-02	0.334932402	1.49E-03	4.15E-02
ENSMUSG00000038324	Trpc4ap	0.330617959	1.51E-03	4.48E-02	0.314281672	1.49E-03	4.15E-02
ENSMUSG00000035027	Map2k2	0.329004335	1.51E-03	4.48E-02	0.312896821	1.49E-03	4.15E-02
ENSMUSG00000006362	Cbfa2t3	-0.67573177	1.51E-03	4.50E-02	-0.555387281	1.46E-03	4.11E-02
ENSMUSG00000021557	Agtpbp1	-0.537666052	1.51E-03	4.51E-02	-0.472745791	1.48E-03	4.13E-02
ENSMUSG00000020067	Mypn	-0.759277081	1.52E-03	4.51E-02	-0.59615688	1.46E-03	4.10E-02
ENSMUSG00000020116	Pno1	0.420322012	1.52E-03	4.51E-02	0.387725084	1.49E-03	4.16E-02
ENSMUSG00000027339	Rassf2	-0.523476686	1.52E-03	4.51E-02	-0.463146667	1.48E-03	4.14E-02
ENSMUSG00000030884	Uqcrc2	0.380751058	1.52E-03	4.52E-02	0.356165231	1.50E-03	4.17E-02
ENSMUSG00000059208	Hnrnpm	0.314395493	1.53E-03	4.54E-02	0.300236656	1.52E-03	4.21E-02
ENSMUSG00000102976	Zc3h11a	-1.272913298	1.54E-03	4.55E-02	-0.72023741	1.43E-03	4.05E-02
ENSMUSG00000030718	Ppme1	0.379360157	1.54E-03	4.55E-02	0.354988409	1.51E-03	4.21E-02
ENSMUSG00000034390	Cmip	-0.372167313	1.55E-03	4.59E-02	-0.349060291	1.53E-03	4.24E-02
ENSMUSG00000014813	Stc1	-0.799832782	1.55E-03	4.59E-02	-0.613083738	1.48E-03	4.14E-02
ENSMUSG00000058254	Tspan7	0.388421211	1.55E-03	4.59E-02	0.362290238	1.53E-03	4.24E-02
ENSMUSG00000018547	Pip4k2b	-0.350877598	1.56E-03	4.60E-02	-0.331357901	1.54E-03	4.26E-02
ENSMUSG00000082935	Gm7658	0.355547254	1.56E-03	4.60E-02	0.335265741	1.54E-03	4.26E-02
ENSMUSG00000041992	Rapgef5	-0.559050534	1.57E-03	4.62E-02	-0.486386377	1.53E-03	4.23E-02
ENSMUSG00000001415	Smg5	-0.376787071	1.57E-03	4.63E-02	-0.352786015	1.55E-03	4.28E-02
ENSMUSG00000052373	Mpp3	-0.754593916	1.57E-03	4.63E-02	-0.59332539	1.51E-03	4.19E-02
ENSMUSG00000052192	Gm5963	0.398867148	1.58E-03	4.64E-02	0.370603366	1.56E-03	4.29E-02
ENSMUSG00000024205	Rpl36-ps2	0.52568465	1.58E-03	4.64E-02	0.464232509	1.55E-03	4.27E-02
ENSMUSG00000094392	Gm3788	0.361418535	1.58E-03	4.64E-02	0.340105309	1.56E-03	4.30E-02
ENSMUSG00000007833	Aldh16a1	0.405794671	1.60E-03	4.67E-02	0.376046862	1.57E-03	4.33E-02
ENSMUSG00000043445	Pgp	0.481307988	1.60E-03	4.68E-02	0.433130271	1.57E-03	4.31E-02
ENSMUSG00000005370	Msh6	0.332302719	1.60E-03	4.68E-02	0.315547426	1.58E-03	4.35E-02
ENSMUSG00000020361	Hspa4	0.307406886	1.60E-03	4.68E-02	0.294040913	1.59E-03	4.35E-02
ENSMUSG00000024604	Rbm22	0.341598191	1.61E-03	4.70E-02	0.323431375	1.59E-03	4.36E-02
ENSMUSG00000021377	Dek	-0.341804445	1.61E-03	4.71E-02	-0.323598362	1.60E-03	4.37E-02
ENSMUSG00000024290	Rock1	-0.42336112	1.62E-03	4.72E-02	-0.389726839	1.59E-03	4.37E-02
ENSMUSG00000032349	Elovl5	0.350887977	1.62E-03	4.72E-02	0.331233906	1.60E-03	4.38E-02
ENSMUSG00000051839	Gypa	0.919722466	1.63E-03	4.74E-02	0.654268133	1.54E-03	4.26E-02
ENSMUSG00000040423	Rc3h1	-0.414425323	1.64E-03	4.77E-02	-0.382705168	1.61E-03	4.41E-02
ENSMUSG00000016386	Mpped2	-0.402887383	1.64E-03	4.77E-02	-0.373609357	1.62E-03	4.42E-02
ENSMUSG00000027650	Tti1	0.388254772	1.66E-03	4.82E-02	0.361859594	1.64E-03	4.46E-02
ENSMUSG00000032085	Tagln	0.413118524	1.66E-03	4.82E-02	0.381606239	1.64E-03	4.46E-02
ENSMUSG00000020844	Nxn	0.345128654	1.67E-03	4.84E-02	0.326293235	1.65E-03	4.50E-02
ENSMUSG00000024271	Elp2	0.334113623	1.68E-03	4.86E-02	0.316950449	1.66E-03	4.51E-02
ENSMUSG00000024947	Men1	0.345770928	1.68E-03	4.88E-02	0.326804797	1.66E-03	4.52E-02
ENSMUSG00000057278	Snrpg	0.449450607	1.68E-03	4.88E-02	0.409344118	1.66E-03	4.51E-02
ENSMUSG00000034109	Golim4	-0.361160235	1.69E-03	4.88E-02	-0.339653928	1.66E-03	4.52E-02
ENSMUSG00000053080	2700081O15Rik	-0.374564044	1.70E-03	4.92E-02	-0.350642803	1.68E-03	4.56E-02
ENSMUSG00000071151	Gm4799	0.441499421	1.71E-03	4.94E-02	0.40326123	1.68E-03	4.57E-02
ENSMUSG00000022105	Rb1	-0.430133788	1.71E-03	4.94E-02	-0.394612511	1.69E-03	4.57E-02
ENSMUSG00000091845	Gm4604	0.39412065	1.72E-03	4.95E-02	0.366403205	1.69E-03	4.58E-02
ENSMUSG00000005774	Rfx5	-0.532226217	1.72E-03	4.95E-02	-0.467776803	1.68E-03	4.55E-02
ENSMUSG00000025813	Homer2	-0.506050605	1.72E-03	4.95E-02	-0.449987011	1.68E-03	4.56E-02
ENSMUSG00000003402	Prkcsh	0.329606065	1.72E-03	4.95E-02	0.313033775	1.70E-03	4.59E-02
ENSMUSG00000038518	Jarid2	-0.349122476	1.73E-03	4.97E-02	-0.329534873	1.71E-03	4.60E-02
ENSMUSG00000040084	Bub1b	0.345912165	1.73E-03	4.98E-02	0.326827654	1.71E-03	4.61E-02
ENSMUSG00000072915	Gm12258	-0.665868654	1.74E-03	4.99E-02	-0.547615158	1.69E-03	4.57E-02
ENSMUSG00000029328	Hnrnpdl	-0.344279919	1.74E-03	5.00E-02	-0.325440929	1.72E-03	4.63E-02
ENSMUSG00000027184	Caprin1	0.325213197	1.75E-03	5.02E-02	0.309219105	1.73E-03	4.65E-02
ENSMUSG00000003779	Kif20a	0.348290041	1.76E-03	5.04E-02	0.328772178	1.74E-03	4.66E-02
ENSMUSG00000060371	Caln1	-1.237590649	1.76E-03	5.04E-02	-0.709351513	1.65E-03	4.50E-02
ENSMUSG00000035378	Shq1	0.505202013	1.77E-03	5.06E-02	0.449093772	1.74E-03	4.66E-02
ENSMUSG00000052429	Prmt1	0.313968844	1.78E-03	5.06E-02	0.299491243	1.76E-03	4.70E-02
ENSMUSG00000020128	Vps54	-0.395276646	1.78E-03	5.06E-02	-0.367156735	1.75E-03	4.69E-02
ENSMUSG00000058833	2810428I15Rik	0.494357962	1.78E-03	5.07E-02	0.441515442	1.74E-03	4.67E-02
ENSMUSG00000030982	9030624J02Rik	0.372812218	1.78E-03	5.07E-02	0.349021582	1.76E-03	4.70E-02
ENSMUSG00000090066	1110002E22Rik	-1.00685725	1.79E-03	5.09E-02	-0.673483824	1.69E-03	4.58E-02
ENSMUSG00000020471	Pold2	0.378404283	1.79E-03	5.10E-02	0.353552091	1.77E-03	4.72E-02
ENSMUSG00000025318	Jph3	-0.923313203	1.79E-03	5.10E-02	-0.652253899	1.68E-03	4.56E-02
ENSMUSG00000040390	Map3k10	-0.451926303	1.80E-03	5.12E-02	-0.410737027	1.77E-03	4.72E-02
ENSMUSG00000020516	Rps6kb1	-0.362630128	1.81E-03	5.14E-02	-0.340593462	1.79E-03	4.76E-02
ENSMUSG00000037134	Prmt10	0.45338763	1.81E-03	5.15E-02	0.411750504	1.79E-03	4.75E-02
ENSMUSG00000015501	Hivep2	-0.573519079	1.82E-03	5.15E-02	-0.493697112	1.77E-03	4.73E-02
ENSMUSG00000030079	Ruvbl1	0.489418508	1.82E-03	5.16E-02	0.437825681	1.79E-03	4.75E-02
ENSMUSG00000046733	Gprc5a	0.961876138	1.82E-03	5.16E-02	0.661922552	1.72E-03	4.63E-02
ENSMUSG00000053693	Mast1	-0.816543969	1.82E-03	5.16E-02	-0.615667054	1.72E-03	4.63E-02
ENSMUSG00000005732	Ranbp1	0.336302791	1.82E-03	5.16E-02	0.3185574	1.80E-03	4.77E-02
ENSMUSG00000060206	Zfp462	-0.44115227	1.82E-03	5.16E-02	-0.402603748	1.79E-03	4.75E-02
ENSMUSG00000022748	Cmss1	0.560150969	1.83E-03	5.17E-02	0.485262708	1.78E-03	4.75E-02
ENSMUSG00000038205	Prkab2	-0.569382826	1.83E-03	5.17E-02	-0.491037849	1.79E-03	4.75E-02
ENSMUSG00000042535	Gtpbp1	0.361235084	1.83E-03	5.17E-02	0.339398827	1.81E-03	4.79E-02
ENSMUSG00000024299	Adamts10	-0.490534399	1.83E-03	5.17E-02	-0.438540975	1.80E-03	4.77E-02
ENSMUSG00000030725	Lipt2	0.588664408	1.83E-03	5.18E-02	0.502870404	1.79E-03	4.76E-02
ENSMUSG00000016494	Cd34	0.349312478	1.83E-03	5.18E-02	0.32948023	1.81E-03	4.79E-02
ENSMUSG00000094483	Purb	-0.343906792	1.84E-03	5.18E-02	-0.324941859	1.82E-03	4.80E-02
ENSMUSG00000059022	Kcp	-0.75122015	1.84E-03	5.19E-02	-0.58799068	1.77E-03	4.72E-02
ENSMUSG00000032459	Mrps22	0.413526482	1.84E-03	5.20E-02	0.381340984	1.82E-03	4.80E-02
ENSMUSG00000033253	Szt2	-0.47705233	1.85E-03	5.20E-02	-0.428903574	1.81E-03	4.79E-02
ENSMUSG00000025353	Ormdl2	0.565617474	1.85E-03	5.20E-02	0.488545217	1.81E-03	4.79E-02
ENSMUSG00000048758	Rpl29	0.386349295	1.85E-03	5.21E-02	0.359826226	1.82E-03	4.81E-02
ENSMUSG00000027751	Supt20	-0.396768592	1.86E-03	5.23E-02	-0.368116025	1.84E-03	4.84E-02
ENSMUSG00000013846	St3gal1	-0.379862378	1.86E-03	5.23E-02	-0.354560244	1.84E-03	4.84E-02
ENSMUSG00000022114	Spry2	-0.456447375	1.87E-03	5.24E-02	-0.413824281	1.83E-03	4.84E-02
ENSMUSG00000036504	Phpt1	0.370642146	1.87E-03	5.26E-02	0.347036653	1.85E-03	4.87E-02
ENSMUSG00000025475	Adgra1	-0.865793791	1.88E-03	5.26E-02	-0.632246374	1.78E-03	4.75E-02
ENSMUSG00000028948	Nol9	0.362186789	1.89E-03	5.29E-02	0.340058018	1.87E-03	4.90E-02
ENSMUSG00000001228	Uhrf1	0.346523495	1.89E-03	5.29E-02	0.327042839	1.87E-03	4.90E-02
ENSMUSG00000058153	Sez6l	-0.740528167	1.89E-03	5.29E-02	-0.582669408	1.81E-03	4.79E-02
ENSMUSG00000039478	Micu3	-0.988154558	1.89E-03	5.29E-02	-0.666909141	1.79E-03	4.75E-02
ENSMUSG00000005505	Kbtbd4	0.385404493	1.90E-03	5.30E-02	0.358940362	1.87E-03	4.91E-02
ENSMUSG00000022283	Pabpc1	0.325877433	1.91E-03	5.32E-02	0.309541427	1.89E-03	4.94E-02
ENSMUSG00000023845	Lnpep	-0.702479841	1.91E-03	5.32E-02	-0.564744692	1.82E-03	4.81E-02
ENSMUSG00000024507	Hsd17b4	0.328094533	1.92E-03	5.34E-02	0.31141702	1.90E-03	4.95E-02
ENSMUSG00000025921	Rdh10	0.459815455	1.92E-03	5.35E-02	0.416076163	1.89E-03	4.94E-02
ENSMUSG00000002010	Idh3g	0.372277744	1.92E-03	5.35E-02	0.348258708	1.90E-03	4.96E-02
ENSMUSG00000021820	Camk2g	-0.380926537	1.93E-03	5.36E-02	-0.355266413	1.90E-03	4.96E-02
ENSMUSG00000035696	Rnf38	-0.408192816	1.93E-03	5.36E-02	-0.376939471	1.90E-03	4.96E-02
ENSMUSG00000031153	Gripap1	-0.457996244	1.93E-03	5.36E-02	-0.414712095	1.90E-03	4.95E-02
ENSMUSG00000100215	Gm8292	0.402975937	1.93E-03	5.37E-02	0.372838281	1.90E-03	4.96E-02
ENSMUSG00000030091	Nup210	0.42702112	1.93E-03	5.37E-02	0.391478841	1.90E-03	4.96E-02
ENSMUSG00000019874	Fabp7	-0.442386639	1.93E-03	5.37E-02	-0.403135052	1.90E-03	4.95E-02
ENSMUSG00000018965	Ywhah	0.343469464	1.95E-03	5.41E-02	0.324372519	1.93E-03	5.01E-02
ENSMUSG00000068267	Cenpb	-0.329731838	1.95E-03	5.41E-02	-0.312753991	1.93E-03	5.02E-02
ENSMUSG00000033355	Rtp4	-2.212587262	1.96E-03	5.42E-02	-0.641819887	2.44E-03	5.91E-02
ENSMUSG00000025453	Nnt	0.430592078	1.96E-03	5.43E-02	0.394127881	1.93E-03	5.01E-02
ENSMUSG00000041997	Tlk1	-0.338036058	1.96E-03	5.43E-02	-0.319776713	1.94E-03	5.03E-02
ENSMUSG00000035969	Rusc2	-0.405333661	1.99E-03	5.48E-02	-0.374519589	1.96E-03	5.08E-02
ENSMUSG00000025860	Xiap	-0.396188431	1.99E-03	5.48E-02	-0.367323552	1.96E-03	5.07E-02
ENSMUSG00000097245	Gm5421	0.369537879	1.99E-03	5.49E-02	0.345865637	1.97E-03	5.09E-02
ENSMUSG00000040034	Nup43	0.431878372	2.00E-03	5.49E-02	0.394980499	1.97E-03	5.08E-02
ENSMUSG00000031917	Nip7	0.408325775	2.00E-03	5.50E-02	0.376841479	1.97E-03	5.09E-02
ENSMUSG00000035236	Scai	-0.596930177	2.00E-03	5.50E-02	-0.506671672	1.94E-03	5.03E-02
ENSMUSG00000059058	Tma7-ps	0.504799189	2.00E-03	5.51E-02	0.447670151	1.96E-03	5.08E-02
ENSMUSG00000034485	Uaca	-0.381848378	2.01E-03	5.52E-02	-0.355811463	1.99E-03	5.12E-02
ENSMUSG00000022407	Adsl	0.376438131	2.03E-03	5.55E-02	0.351413543	2.00E-03	5.15E-02
ENSMUSG00000021996	Esd	0.43887466	2.05E-03	5.61E-02	0.400100799	2.01E-03	5.18E-02
ENSMUSG00000031490	Eif4ebp1	0.441484432	2.06E-03	5.62E-02	0.402011713	2.02E-03	5.20E-02
ENSMUSG00000042737	Dpm3	0.523473377	2.06E-03	5.62E-02	0.459989416	2.02E-03	5.19E-02
ENSMUSG00000010608	Rbm25	-0.330939378	2.06E-03	5.62E-02	-0.313617965	2.04E-03	5.22E-02
ENSMUSG00000023043	Krt18	0.613743939	2.06E-03	5.63E-02	0.515927525	2.01E-03	5.17E-02
ENSMUSG00000029673	Auts2	-0.368520734	2.06E-03	5.63E-02	-0.344898287	2.04E-03	5.22E-02
ENSMUSG00000008892	Vdac3	0.434938278	2.06E-03	5.63E-02	0.397080288	2.03E-03	5.21E-02
ENSMUSG00000101188	Eif4a-ps4	0.313635052	2.07E-03	5.64E-02	0.298800313	2.05E-03	5.23E-02
ENSMUSG00000062151	Unc13c	-2.157637671	2.07E-03	5.64E-02	-0.644035387	2.52E-03	6.04E-02
ENSMUSG00000019689	1110001J03Rik	0.56536671	2.07E-03	5.65E-02	0.48690697	2.03E-03	5.20E-02
ENSMUSG00000026914	Psmd14	0.369666243	2.07E-03	5.65E-02	0.34581132	2.05E-03	5.23E-02
ENSMUSG00000083907	Plk-ps1	0.757801027	2.08E-03	5.65E-02	0.587829878	2.00E-03	5.16E-02
ENSMUSG00000071172	Srsf3	0.338648966	2.08E-03	5.65E-02	0.32010529	2.05E-03	5.24E-02
ENSMUSG00000081281	Gm6274	0.368769231	2.08E-03	5.66E-02	0.345068809	2.05E-03	5.24E-02
ENSMUSG00000081669	Npm3-ps1	0.424388612	2.08E-03	5.66E-02	0.389001118	2.05E-03	5.24E-02
ENSMUSG00000073779	Lrp8os2	-0.96483749	2.08E-03	5.66E-02	-0.657523839	1.96E-03	5.08E-02
ENSMUSG00000036992	Nxt1	0.422088817	2.09E-03	5.68E-02	0.387207316	2.06E-03	5.26E-02
ENSMUSG00000027519	Rab22a	-0.373185014	2.09E-03	5.68E-02	-0.348626142	2.07E-03	5.27E-02
ENSMUSG00000049124	Gm8186	0.397502538	2.09E-03	5.68E-02	0.368094631	2.06E-03	5.26E-02
ENSMUSG00000042699	Dhx9	0.349889209	2.10E-03	5.69E-02	0.32947767	2.07E-03	5.28E-02
ENSMUSG00000073838	Tufm	0.663085443	2.11E-03	5.72E-02	0.54260057	2.04E-03	5.23E-02
ENSMUSG00000042747	Krtcap2	0.40680362	2.11E-03	5.72E-02	0.375344803	2.08E-03	5.30E-02
ENSMUSG00000020186	Csrp2	0.351591036	2.11E-03	5.72E-02	0.330860187	2.09E-03	5.31E-02
ENSMUSG00000019817	Plagl1	-0.443012306	2.12E-03	5.74E-02	-0.402951905	2.08E-03	5.30E-02
ENSMUSG00000038126	Mphosph9	-0.525122295	2.13E-03	5.75E-02	-0.460739488	2.08E-03	5.30E-02
ENSMUSG00000029177	Cenpa	0.36824638	2.15E-03	5.78E-02	0.344506022	2.12E-03	5.37E-02
ENSMUSG00000034875	Nudt19	0.480289592	2.15E-03	5.79E-02	0.429920717	2.11E-03	5.36E-02
ENSMUSG00000032014	Oaf	0.358918266	2.16E-03	5.82E-02	0.336828095	2.14E-03	5.41E-02
ENSMUSG00000061119	Prcp	0.421686965	2.17E-03	5.84E-02	0.386679311	2.14E-03	5.41E-02
ENSMUSG00000045962	Wnk1	-0.357430642	2.17E-03	5.85E-02	-0.335587346	2.15E-03	5.42E-02
ENSMUSG00000041881	Ndufa7	0.360944267	2.17E-03	5.85E-02	0.338470081	2.15E-03	5.43E-02
ENSMUSG00000040850	Psme4	0.375495613	2.18E-03	5.85E-02	0.350326081	2.15E-03	5.43E-02
ENSMUSG00000055775	Myh8	-0.756990439	2.18E-03	5.85E-02	-0.586559074	2.09E-03	5.30E-02
ENSMUSG00000020092	Pald1	0.391648481	2.18E-03	5.85E-02	0.363249951	2.15E-03	5.43E-02
ENSMUSG00000015647	Lama5	-0.463613656	2.18E-03	5.86E-02	-0.417842013	2.15E-03	5.43E-02
ENSMUSG00000018379	Srsf1	0.300948253	2.19E-03	5.87E-02	0.287651395	2.17E-03	5.46E-02
ENSMUSG00000030082	Sec61a1	0.308348787	2.21E-03	5.92E-02	0.294048918	2.19E-03	5.50E-02
ENSMUSG00000041815	Poldip3	0.325489412	2.22E-03	5.94E-02	0.308752173	2.20E-03	5.51E-02
ENSMUSG00000046743	Fat4	-0.341040207	2.22E-03	5.94E-02	-0.321885815	2.19E-03	5.51E-02
ENSMUSG00000075592	Nynrin	0.326978196	2.22E-03	5.94E-02	0.31001443	2.20E-03	5.51E-02
ENSMUSG00000020553	Pctp	0.529734012	2.22E-03	5.94E-02	0.463284737	2.18E-03	5.48E-02
ENSMUSG00000030870	Ubfd1	0.322644829	2.23E-03	5.94E-02	0.306316418	2.20E-03	5.52E-02
ENSMUSG00000034780	B3galt1	-0.67347697	2.23E-03	5.94E-02	-0.546844503	2.16E-03	5.43E-02
ENSMUSG00000062456	Rpl9-ps6	0.412746525	2.23E-03	5.95E-02	0.37966195	2.19E-03	5.50E-02
ENSMUSG00000039158	Akna	-0.513827115	2.23E-03	5.96E-02	-0.452701523	2.18E-03	5.49E-02
ENSMUSG00000023272	Creld2	0.454843698	2.23E-03	5.96E-02	0.411293139	2.20E-03	5.51E-02
ENSMUSG00000027176	Cstf3	0.359482264	2.23E-03	5.96E-02	0.337157812	2.21E-03	5.53E-02
ENSMUSG00000020451	Limk2	-0.358365711	2.24E-03	5.97E-02	-0.336234652	2.21E-03	5.53E-02
ENSMUSG00000006273	Atp6v1b2	0.318754704	2.25E-03	5.98E-02	0.302961552	2.23E-03	5.55E-02
ENSMUSG00000074800	Gm4149	0.587308516	2.25E-03	5.98E-02	0.499285742	2.18E-03	5.48E-02
ENSMUSG00000024359	Hspa9	0.326003328	2.25E-03	5.99E-02	0.309141948	2.23E-03	5.56E-02
ENSMUSG00000073565	Prr16	-0.778290319	2.25E-03	5.99E-02	-0.594225206	2.17E-03	5.46E-02
ENSMUSG00000028066	Pmf1	0.404680414	2.26E-03	6.01E-02	0.373304103	2.23E-03	5.56E-02
ENSMUSG00000097287	D130017N08Rik	-1.502603259	2.26E-03	6.01E-02	-0.69985635	2.14E-03	5.41E-02
ENSMUSG00000047844	Bex4	0.603717151	2.26E-03	6.01E-02	0.508695643	2.20E-03	5.52E-02
ENSMUSG00000023952	Gtpbp2	-0.421504854	2.27E-03	6.01E-02	-0.386260952	2.24E-03	5.57E-02
ENSMUSG00000030616	Sytl2	-0.752184777	2.27E-03	6.01E-02	-0.583206675	2.19E-03	5.50E-02
ENSMUSG00000102602	A930004J17Rik	-1.933126016	2.27E-03	6.01E-02	-0.663286876	2.49E-03	5.98E-02
ENSMUSG00000020189	Osbpl8	-0.474712553	2.27E-03	6.02E-02	-0.425500344	2.22E-03	5.55E-02
ENSMUSG00000021395	Spin1	-0.313811334	2.27E-03	6.03E-02	-0.298684163	2.25E-03	5.60E-02
ENSMUSG00000037784	Dzip1l	-0.47547112	2.28E-03	6.05E-02	-0.425966681	2.24E-03	5.59E-02
ENSMUSG00000080002	Gm5566	0.520711188	2.28E-03	6.05E-02	0.45705716	2.24E-03	5.57E-02
ENSMUSG00000031813	Mvb12a	0.48565312	2.29E-03	6.07E-02	0.433094433	2.26E-03	5.60E-02
ENSMUSG00000061062	Gm10093	0.318593642	2.30E-03	6.08E-02	0.302757204	2.28E-03	5.64E-02
ENSMUSG00000027130	Slc12a6	-0.489567288	2.30E-03	6.08E-02	-0.43584321	2.25E-03	5.59E-02
ENSMUSG00000025781	Atp5c1	0.37380371	2.30E-03	6.08E-02	0.348710821	2.27E-03	5.63E-02
ENSMUSG00000107906	Gm5580	0.399365814	2.30E-03	6.09E-02	0.369034057	2.28E-03	5.64E-02
ENSMUSG00000033502	Cdc14a	-0.567369382	2.30E-03	6.09E-02	-0.486721841	2.25E-03	5.60E-02
ENSMUSG00000005397	Nid1	0.367420408	2.31E-03	6.09E-02	0.343513973	2.28E-03	5.64E-02
ENSMUSG00000028322	Exosc3	0.428688782	2.31E-03	6.09E-02	0.391589734	2.28E-03	5.64E-02
ENSMUSG00000021271	Zfp839	-0.685075864	2.32E-03	6.10E-02	-0.551844443	2.24E-03	5.58E-02
ENSMUSG00000035683	Melk	0.402417047	2.34E-03	6.16E-02	0.371335952	2.31E-03	5.69E-02
ENSMUSG00000032383	Ppib	0.364229381	2.35E-03	6.18E-02	0.340830833	2.33E-03	5.72E-02
ENSMUSG00000047417	Rexo1	-0.359761783	2.36E-03	6.19E-02	-0.337159368	2.33E-03	5.74E-02
ENSMUSG00000001783	Rtcb	0.344398752	2.37E-03	6.20E-02	0.324456106	2.34E-03	5.75E-02
ENSMUSG00000063902	Gm7964	0.291042801	2.37E-03	6.20E-02	0.278797484	2.35E-03	5.76E-02
ENSMUSG00000045098	Suv420h1	-0.38433449	2.37E-03	6.20E-02	-0.357006802	2.34E-03	5.74E-02
ENSMUSG00000046865	Fbl	0.49347907	2.37E-03	6.21E-02	0.438207072	2.33E-03	5.73E-02
ENSMUSG00000053333	Dis3l2	0.37960877	2.38E-03	6.22E-02	0.353209079	2.35E-03	5.76E-02
ENSMUSG00000046997	Spsb4	0.370179323	2.38E-03	6.24E-02	0.345603856	2.36E-03	5.78E-02
ENSMUSG00000039187	Fanci	0.458371498	2.39E-03	6.24E-02	0.413334425	2.35E-03	5.76E-02
ENSMUSG00000022142	Nup155	0.374443181	2.39E-03	6.25E-02	0.34903816	2.36E-03	5.78E-02
ENSMUSG00000084342	Gm11224	0.600378801	2.39E-03	6.25E-02	0.505860551	2.34E-03	5.74E-02
ENSMUSG00000038690	Atp5j2	0.373720559	2.39E-03	6.25E-02	0.348452826	2.36E-03	5.79E-02
ENSMUSG00000015748	Prpf3	0.383657834	2.40E-03	6.25E-02	0.356412266	2.37E-03	5.79E-02
ENSMUSG00000004231	Pax2	-0.804496994	2.40E-03	6.26E-02	-0.602905134	2.29E-03	5.65E-02
ENSMUSG00000015087	Rabl6	-0.33637321	2.40E-03	6.26E-02	-0.317685613	2.38E-03	5.80E-02
ENSMUSG00000085779	Atcayos	-1.269814536	2.40E-03	6.26E-02	-0.692985066	2.27E-03	5.64E-02
ENSMUSG00000025422	Agap2	-0.941364437	2.40E-03	6.26E-02	-0.645976295	2.26E-03	5.62E-02
ENSMUSG00000043024	Gm16433	0.392367719	2.41E-03	6.27E-02	0.363292089	2.38E-03	5.80E-02
ENSMUSG00000026520	Pycr2	0.401703786	2.41E-03	6.27E-02	0.370613101	2.38E-03	5.80E-02
ENSMUSG00000026547	Tagln2	0.391487898	2.41E-03	6.27E-02	0.362600024	2.38E-03	5.80E-02
ENSMUSG00000052146	Rps10	0.551060493	2.41E-03	6.27E-02	0.475982551	2.36E-03	5.79E-02
ENSMUSG00000060568	Fam78b	-0.514494032	2.42E-03	6.29E-02	-0.452264632	2.37E-03	5.79E-02
ENSMUSG00000034771	Tle2	-0.90015175	2.43E-03	6.29E-02	-0.634012074	2.31E-03	5.70E-02
ENSMUSG00000081434	Gm14165	0.964409208	2.44E-03	6.31E-02	0.650841983	2.31E-03	5.69E-02
ENSMUSG00000049299	Trappc1	0.377768531	2.44E-03	6.31E-02	0.35161854	2.41E-03	5.85E-02
ENSMUSG00000027984	Hadh	0.359494663	2.44E-03	6.32E-02	0.336799298	2.42E-03	5.86E-02
ENSMUSG00000002910	Arrdc2	-0.973602576	2.45E-03	6.33E-02	-0.652491813	2.33E-03	5.73E-02
ENSMUSG00000050105	Grrp1	0.678332701	2.45E-03	6.34E-02	0.547227387	2.38E-03	5.81E-02
ENSMUSG00000018567	Gabarap	0.351655726	2.46E-03	6.35E-02	0.330329485	2.43E-03	5.89E-02
ENSMUSG00000039640	Mrpl12	0.390670916	2.46E-03	6.35E-02	0.361847178	2.43E-03	5.88E-02
ENSMUSG00000103515	9330133O14Rik	-0.649052355	2.47E-03	6.36E-02	-0.532180136	2.40E-03	5.83E-02
ENSMUSG00000025868	Higd2a	0.403811524	2.47E-03	6.37E-02	0.372106964	2.44E-03	5.91E-02
ENSMUSG00000034858	Fam214a	-0.576801469	2.48E-03	6.38E-02	-0.491451948	2.42E-03	5.87E-02
ENSMUSG00000041189	Chrnb1	-0.682104788	2.48E-03	6.39E-02	-0.548899705	2.41E-03	5.85E-02
ENSMUSG00000035597	Prpf39	-0.483930327	2.49E-03	6.39E-02	-0.431148297	2.44E-03	5.91E-02
ENSMUSG00000020453	Patz1	0.349896135	2.49E-03	6.40E-02	0.328820811	2.46E-03	5.95E-02
ENSMUSG00000021217	Tshz3	-0.514471659	2.50E-03	6.41E-02	-0.451906092	2.45E-03	5.92E-02
ENSMUSG00000062604	Srpk2	-0.340282224	2.50E-03	6.41E-02	-0.320822374	2.47E-03	5.96E-02
ENSMUSG00000053550	Shisa7	-0.81998938	2.50E-03	6.41E-02	-0.607110547	2.39E-03	5.81E-02
ENSMUSG00000022385	Gtse1	0.390502379	2.50E-03	6.41E-02	0.361624382	2.47E-03	5.95E-02
ENSMUSG00000003808	Farsa	0.354989519	2.50E-03	6.41E-02	0.333007581	2.47E-03	5.96E-02
ENSMUSG00000081208	Gm11400	0.703001321	2.50E-03	6.42E-02	0.558705341	2.43E-03	5.88E-02
ENSMUSG00000032330	Cox7a2	0.390657667	2.51E-03	6.42E-02	0.361741267	2.47E-03	5.96E-02
ENSMUSG00000048304	Slitrk3	-1.31803846	2.51E-03	6.42E-02	-0.692066224	2.38E-03	5.80E-02
ENSMUSG00000026728	Vim	0.2884345	2.51E-03	6.43E-02	0.276375193	2.49E-03	5.98E-02
ENSMUSG00000040289	Hey1	0.396928956	2.52E-03	6.45E-02	0.366623678	2.49E-03	5.98E-02
ENSMUSG00000033706	Smyd5	0.368414094	2.52E-03	6.45E-02	0.343918696	2.49E-03	5.99E-02
ENSMUSG00000052331	Ankrd44	-0.461221973	2.52E-03	6.46E-02	-0.414924816	2.48E-03	5.98E-02
ENSMUSG00000075324	Fign	-0.464847958	2.53E-03	6.46E-02	-0.417528328	2.48E-03	5.98E-02
ENSMUSG00000080875	Gm7332	0.346079868	2.53E-03	6.46E-02	0.325603671	2.50E-03	6.00E-02
ENSMUSG00000036144	Meox2	-0.436863009	2.53E-03	6.46E-02	-0.3971062	2.49E-03	5.98E-02
ENSMUSG00000036109	Mbnl3	-0.535154427	2.53E-03	6.47E-02	-0.465252021	2.48E-03	5.98E-02
ENSMUSG00000036333	Kidins220	-0.391328236	2.54E-03	6.49E-02	-0.362190841	2.51E-03	6.01E-02
ENSMUSG00000041801	Phlda3	0.5698779	2.54E-03	6.49E-02	0.486891328	2.49E-03	5.98E-02
ENSMUSG00000052415	Tchh	-1.399289438	2.55E-03	6.50E-02	-0.691542762	2.45E-03	5.92E-02
ENSMUSG00000029769	Ccdc136	-0.495980554	2.55E-03	6.51E-02	-0.439212463	2.51E-03	6.01E-02
ENSMUSG00000026991	Pkp4	-0.35254418	2.56E-03	6.52E-02	-0.330894187	2.53E-03	6.06E-02
ENSMUSG00000075266	Cenpw	0.577219159	2.56E-03	6.52E-02	0.491197326	2.51E-03	6.01E-02
ENSMUSG00000037605	Adgrl3	-0.425466275	2.58E-03	6.55E-02	-0.388429477	2.54E-03	6.06E-02
ENSMUSG00000058454	Dhcr7	0.392372779	2.58E-03	6.55E-02	0.362935015	2.54E-03	6.07E-02
ENSMUSG00000040003	Magi2	-0.822306232	2.58E-03	6.56E-02	-0.607019355	2.46E-03	5.95E-02
ENSMUSG00000032413	Rasa2	-0.519296507	2.58E-03	6.57E-02	-0.454731184	2.53E-03	6.05E-02
ENSMUSG00000032436	Cmtm7	0.470228821	2.58E-03	6.57E-02	0.421165908	2.54E-03	6.07E-02
ENSMUSG00000028932	Psmc2	0.372143247	2.59E-03	6.57E-02	0.34682002	2.55E-03	6.09E-02
ENSMUSG00000029416	Slc15a4	0.479897445	2.59E-03	6.58E-02	0.427941552	2.55E-03	6.08E-02
ENSMUSG00000054280	Prr14l	-0.500723912	2.59E-03	6.58E-02	-0.442320532	2.53E-03	6.06E-02
ENSMUSG00000050608	Minos1	0.391817976	2.61E-03	6.61E-02	0.36243157	2.57E-03	6.13E-02
ENSMUSG00000023723	Mrps23	0.393385381	2.62E-03	6.64E-02	0.363630589	2.59E-03	6.16E-02
ENSMUSG00000025907	Rb1cc1	-0.422531079	2.63E-03	6.66E-02	-0.386073967	2.59E-03	6.16E-02
ENSMUSG00000037509	Arhgef4	-0.671647877	2.64E-03	6.67E-02	-0.54242734	2.56E-03	6.10E-02
ENSMUSG00000036053	Fmnl2	-0.388083731	2.64E-03	6.68E-02	-0.359418221	2.61E-03	6.19E-02
ENSMUSG00000041408	Wapal	-0.357189159	2.65E-03	6.69E-02	-0.334571103	2.62E-03	6.20E-02
ENSMUSG00000037275	Gemin5	0.38970378	2.65E-03	6.69E-02	0.360689922	2.61E-03	6.19E-02
ENSMUSG00000102550	Gm8276	0.414096675	2.65E-03	6.69E-02	0.379616745	2.61E-03	6.19E-02
ENSMUSG00000026468	Lhx4	-0.584668466	2.66E-03	6.70E-02	-0.495094817	2.60E-03	6.17E-02
ENSMUSG00000031467	Agpat5	0.402628259	2.66E-03	6.71E-02	0.370743732	2.63E-03	6.23E-02
ENSMUSG00000070802	Pnmal2	-0.415791404	2.67E-03	6.73E-02	-0.380850466	2.64E-03	6.23E-02
ENSMUSG00000021290	2010107E04Rik	0.37840873	2.67E-03	6.73E-02	0.351672137	2.64E-03	6.24E-02
ENSMUSG00000063015	Ccni	0.316659039	2.68E-03	6.73E-02	0.300643303	2.65E-03	6.25E-02
ENSMUSG00000053477	Tcf4	-0.365842379	2.68E-03	6.73E-02	-0.341566124	2.65E-03	6.24E-02
ENSMUSG00000010047	Hyal2	0.333473646	2.68E-03	6.73E-02	0.314867134	2.65E-03	6.25E-02
ENSMUSG00000014074	Rnf168	-0.38407895	2.68E-03	6.74E-02	-0.356163093	2.65E-03	6.25E-02
ENSMUSG00000032264	Zw10	0.377990952	2.69E-03	6.75E-02	0.351307975	2.66E-03	6.26E-02
ENSMUSG00000037486	Asxl2	-0.464042887	2.70E-03	6.76E-02	-0.416398705	2.65E-03	6.25E-02
ENSMUSG00000042308	Setd1a	-0.351708423	2.70E-03	6.76E-02	-0.329984325	2.67E-03	6.28E-02
ENSMUSG00000024099	Ndufv2	0.406089847	2.71E-03	6.77E-02	0.373340394	2.67E-03	6.28E-02
ENSMUSG00000026384	Ptpn4	-0.547152598	2.71E-03	6.77E-02	-0.47209244	2.64E-03	6.24E-02
ENSMUSG00000039474	Wfs1	0.566320349	2.71E-03	6.77E-02	0.483850389	2.65E-03	6.25E-02
ENSMUSG00000015776	Med22	0.327186983	2.71E-03	6.77E-02	0.309538314	2.68E-03	6.30E-02
ENSMUSG00000017493	Igfbp4	0.304713022	2.72E-03	6.80E-02	0.290341344	2.70E-03	6.32E-02
ENSMUSG00000002455	Prpf6	0.322372752	2.72E-03	6.81E-02	0.305446274	2.70E-03	6.32E-02
ENSMUSG00000020812	1810032O08Rik	-1.143353214	2.73E-03	6.82E-02	-0.675325621	2.59E-03	6.16E-02
ENSMUSG00000018362	Kpna2	0.431667696	2.73E-03	6.82E-02	0.392655336	2.70E-03	6.32E-02
ENSMUSG00000030751	Psma1	0.342232152	2.74E-03	6.83E-02	0.322099546	2.71E-03	6.34E-02
ENSMUSG00000001440	Kpnb1	0.30256266	2.75E-03	6.84E-02	0.288458157	2.72E-03	6.36E-02
ENSMUSG00000000276	Dgke	-0.613010395	2.76E-03	6.87E-02	-0.510684915	2.69E-03	6.30E-02
ENSMUSG00000014355	Anapc1	0.354379566	2.76E-03	6.87E-02	0.332095351	2.73E-03	6.37E-02
ENSMUSG00000041506	Rrp9	0.417233656	2.76E-03	6.88E-02	0.381719802	2.73E-03	6.37E-02
ENSMUSG00000041958	Pigs	0.349366846	2.77E-03	6.89E-02	0.327958195	2.74E-03	6.38E-02
ENSMUSG00000025068	Gsto1	0.395683952	2.77E-03	6.89E-02	0.365128131	2.73E-03	6.37E-02
ENSMUSG00000029291	Rufy3	-0.447548871	2.77E-03	6.89E-02	-0.404291417	2.72E-03	6.36E-02
ENSMUSG00000025534	Gusb	0.372519509	2.79E-03	6.92E-02	0.346753263	2.76E-03	6.41E-02
ENSMUSG00000061104	Gm10094	0.385741198	2.79E-03	6.92E-02	0.357276573	2.76E-03	6.41E-02
ENSMUSG00000086290	Snhg12	-0.789585242	2.80E-03	6.95E-02	-0.592253966	2.70E-03	6.33E-02
ENSMUSG00000041203	2310036O22Rik	0.347613648	2.81E-03	6.97E-02	0.326448407	2.78E-03	6.47E-02
ENSMUSG00000037089	Slc35b2	0.351171584	2.81E-03	6.97E-02	0.329373243	2.79E-03	6.48E-02
ENSMUSG00000091058	Gm17538	0.690410603	2.82E-03	6.98E-02	0.550134909	2.73E-03	6.37E-02
ENSMUSG00000039703	Nploc4	0.317278283	2.83E-03	7.00E-02	0.300997308	2.80E-03	6.50E-02
ENSMUSG00000039067	Psmd7	0.333776779	2.83E-03	7.00E-02	0.314928861	2.80E-03	6.50E-02
ENSMUSG00000004815	Dgkq	-0.639983808	2.83E-03	7.00E-02	-0.524795328	2.75E-03	6.41E-02
ENSMUSG00000018171	Vmp1	0.379029898	2.83E-03	7.00E-02	0.35187333	2.80E-03	6.50E-02
ENSMUSG00000060376	Bckdha	0.357862194	2.84E-03	7.01E-02	0.334813201	2.81E-03	6.50E-02
ENSMUSG00000028957	Per3	-0.792388188	2.84E-03	7.01E-02	-0.592930412	2.74E-03	6.38E-02
ENSMUSG00000028328	Tmod1	-0.591658385	2.85E-03	7.03E-02	-0.498056556	2.78E-03	6.47E-02
ENSMUSG00000026787	Gad2	-1.100093081	2.85E-03	7.03E-02	-0.668446406	2.67E-03	6.28E-02
ENSMUSG00000033544	Angptl1	-0.498276642	2.86E-03	7.04E-02	-0.43960699	2.81E-03	6.50E-02
ENSMUSG00000024526	Cidea	1.526748069	2.87E-03	7.06E-02	0.679016483	2.81E-03	6.51E-02
ENSMUSG00000026586	Prrx1	-0.307099029	2.87E-03	7.06E-02	-0.292243165	2.85E-03	6.54E-02
ENSMUSG00000078302	Foxd1	0.380208409	2.87E-03	7.06E-02	0.352733935	2.84E-03	6.54E-02
ENSMUSG00000060467	Gm10080	0.524769888	2.87E-03	7.06E-02	0.457084783	2.81E-03	6.51E-02
ENSMUSG00000033007	Asic4	-0.678197118	2.88E-03	7.07E-02	-0.543769552	2.79E-03	6.48E-02
ENSMUSG00000053046	Brsk2	-0.52023883	2.88E-03	7.07E-02	-0.454106607	2.82E-03	6.51E-02
ENSMUSG00000029484	Anxa3	0.483380772	2.89E-03	7.08E-02	0.429327397	2.84E-03	6.54E-02
ENSMUSG00000059142	Zfp945	-0.499009845	2.90E-03	7.09E-02	-0.439939644	2.84E-03	6.54E-02
ENSMUSG00000028902	Sf3a3	0.329164877	2.90E-03	7.10E-02	0.310969775	2.87E-03	6.58E-02
ENSMUSG00000024998	Plce1	-0.404993594	2.90E-03	7.10E-02	-0.372056141	2.86E-03	6.57E-02
ENSMUSG00000025724	Sec11a	0.375314759	2.91E-03	7.11E-02	0.348780642	2.87E-03	6.59E-02
ENSMUSG00000024997	Prdx3	0.363632918	2.91E-03	7.11E-02	0.33938502	2.88E-03	6.59E-02
ENSMUSG00000097164	Cep83os	-0.702066841	2.91E-03	7.11E-02	-0.554679644	2.83E-03	6.53E-02
ENSMUSG00000032303	Chrna3	0.509336679	2.91E-03	7.11E-02	0.446776341	2.86E-03	6.56E-02
ENSMUSG00000040731	Eif4h	0.291230325	2.92E-03	7.13E-02	0.278452087	2.90E-03	6.62E-02
ENSMUSG00000031168	Ebp	0.461022247	2.93E-03	7.13E-02	0.413504465	2.89E-03	6.61E-02
ENSMUSG00000021193	Pitrm1	0.335180942	2.93E-03	7.13E-02	0.315976063	2.90E-03	6.62E-02
ENSMUSG00000027455	Nsfl1c	0.356015474	2.93E-03	7.14E-02	0.333169948	2.90E-03	6.62E-02
ENSMUSG00000021737	Psmd6	0.357329254	2.94E-03	7.15E-02	0.334230432	2.91E-03	6.63E-02
ENSMUSG00000049807	Arhgap23	-0.406624296	2.94E-03	7.16E-02	-0.373223866	2.90E-03	6.63E-02
ENSMUSG00000002325	Irf9	-0.76042874	2.95E-03	7.17E-02	-0.579508337	2.85E-03	6.55E-02
ENSMUSG00000027248	Pdia3	0.309469615	2.95E-03	7.18E-02	0.294197809	2.92E-03	6.66E-02
ENSMUSG00000021569	Trip13	0.428663377	2.96E-03	7.18E-02	0.389868145	2.91E-03	6.64E-02
ENSMUSG00000062209	Erbb4	-0.804332444	2.97E-03	7.22E-02	-0.596129717	2.84E-03	6.54E-02
ENSMUSG00000032018	Sc5d	-0.437262448	2.97E-03	7.22E-02	-0.39617464	2.93E-03	6.68E-02
ENSMUSG00000022571	Pycrl	0.375203567	2.98E-03	7.22E-02	0.348571019	2.94E-03	6.70E-02
ENSMUSG00000063684	Gm13910	0.342109513	2.98E-03	7.22E-02	0.32166852	2.95E-03	6.70E-02
ENSMUSG00000022052	Ppp2r2a	0.318193118	2.98E-03	7.23E-02	0.301607511	2.95E-03	6.71E-02
ENSMUSG00000071456	1110002L01Rik	-0.516114875	2.98E-03	7.24E-02	-0.450939812	2.93E-03	6.68E-02
ENSMUSG00000091586	Cyp4f17	-1.082432089	2.99E-03	7.24E-02	-0.662877036	2.84E-03	6.54E-02
ENSMUSG00000041598	Cdc42ep4	0.332502073	2.99E-03	7.25E-02	0.313655738	2.96E-03	6.72E-02
ENSMUSG00000034158	Lrrc58	-0.381250359	3.00E-03	7.26E-02	-0.353337543	2.96E-03	6.72E-02
ENSMUSG00000082675	Gm6382	0.378472224	3.00E-03	7.26E-02	0.351132856	2.97E-03	6.73E-02
ENSMUSG00000027447	Cst3	0.345893652	3.00E-03	7.26E-02	0.324765855	2.97E-03	6.73E-02
ENSMUSG00000047676	Rpsa-ps10	0.934900769	3.01E-03	7.27E-02	0.635926201	2.80E-03	6.50E-02
ENSMUSG00000025047	Pdcd11	0.334745168	3.01E-03	7.28E-02	0.315500984	2.99E-03	6.75E-02
ENSMUSG00000084349	Rpl3-ps1	0.351927647	3.01E-03	7.28E-02	0.329710476	2.98E-03	6.74E-02
ENSMUSG00000068373	D430041D05Rik	-0.466487631	3.02E-03	7.28E-02	-0.417114069	2.97E-03	6.73E-02
ENSMUSG00000020849	Ywhae	0.297292602	3.02E-03	7.28E-02	0.283641782	2.99E-03	6.76E-02
ENSMUSG00000026409	Pfkfb2	-0.826530499	3.02E-03	7.29E-02	-0.603146772	2.90E-03	6.62E-02
ENSMUSG00000003378	Grik5	-0.363782341	3.03E-03	7.31E-02	-0.339318961	3.00E-03	6.77E-02
ENSMUSG00000020706	Ftsj3	0.33588206	3.03E-03	7.31E-02	0.31642483	3.00E-03	6.78E-02
ENSMUSG00000052738	Suclg1	0.370035143	3.03E-03	7.31E-02	0.344345825	3.00E-03	6.77E-02
ENSMUSG00000022370	Mrpl13	0.38864556	3.03E-03	7.31E-02	0.359098495	3.00E-03	6.77E-02
ENSMUSG00000071014	Ndufb6	0.380641046	3.04E-03	7.31E-02	0.352784599	3.00E-03	6.77E-02
ENSMUSG00000042541	Shfm1	0.363932103	3.04E-03	7.31E-02	0.3394335	3.00E-03	6.77E-02
ENSMUSG00000054150	Syne3	-0.990764406	3.04E-03	7.32E-02	-0.646487635	2.90E-03	6.62E-02
ENSMUSG00000097589	Dleu2	-0.900406905	3.04E-03	7.32E-02	-0.625193517	2.91E-03	6.65E-02
ENSMUSG00000032289	Thsd4	-0.428813913	3.04E-03	7.32E-02	-0.389761634	3.00E-03	6.77E-02
ENSMUSG00000097316	Gm10516	-1.426166338	3.05E-03	7.34E-02	-0.67802562	2.96E-03	6.72E-02
ENSMUSG00000070858	Gm1673	0.518788231	3.06E-03	7.34E-02	0.452440013	2.99E-03	6.77E-02
ENSMUSG00000061669	Rpl34-ps2	0.9226119	3.07E-03	7.37E-02	0.630812667	2.93E-03	6.67E-02
ENSMUSG00000039086	Ss18l1	-0.529519611	3.08E-03	7.40E-02	-0.459231354	3.02E-03	6.80E-02
ENSMUSG00000020817	Rabep1	-0.352384367	3.09E-03	7.40E-02	-0.329971062	3.06E-03	6.87E-02
ENSMUSG00000049044	Rapgef4	-0.828260117	3.09E-03	7.41E-02	-0.602932374	2.97E-03	6.73E-02
ENSMUSG00000031502	Col4a1	0.298116821	3.10E-03	7.44E-02	0.284276409	3.08E-03	6.91E-02
ENSMUSG00000056394	Lig1	0.333361513	3.11E-03	7.44E-02	0.314230688	3.08E-03	6.91E-02
ENSMUSG00000055681	Cope	0.326833289	3.11E-03	7.45E-02	0.308755199	3.09E-03	6.92E-02
ENSMUSG00000033059	Pygb	0.312504008	3.12E-03	7.46E-02	0.296617235	3.10E-03	6.93E-02
ENSMUSG00000023048	Prr13	0.478801286	3.13E-03	7.47E-02	0.425372887	3.08E-03	6.91E-02
ENSMUSG00000022437	Samm50	0.326445721	3.13E-03	7.48E-02	0.308409844	3.10E-03	6.95E-02
ENSMUSG00000020546	Stxbp4	-0.37463635	3.13E-03	7.48E-02	-0.347854044	3.10E-03	6.94E-02
ENSMUSG00000041986	Elmod1	-0.937491839	3.14E-03	7.48E-02	-0.633756318	2.98E-03	6.74E-02
ENSMUSG00000040260	Daam2	-0.479495888	3.14E-03	7.49E-02	-0.425844987	3.08E-03	6.91E-02
ENSMUSG00000036315	Znrd1	0.449815873	3.16E-03	7.52E-02	0.40484408	3.11E-03	6.96E-02
ENSMUSG00000061601	Pclo	-0.764601145	3.17E-03	7.53E-02	-0.579363757	3.03E-03	6.83E-02
ENSMUSG00000006585	Cdt1	0.391472253	3.19E-03	7.57E-02	0.361024962	3.15E-03	7.03E-02
[truncated: 44,430 more rows]
