# Supplementary material for: Hotair Is Dispensible for Mouse Development
Source: PLoS Genet. 2016 Dec 15;12(12):e1006232. doi: 10.1371/journal.pgen.1006232 (PMC5157951; doi:10.1371/journal.pgen.1006232)
Supplement: S4 Dataset — (TGZ) [file pgen.1006232.s014.tgz]

Archive with 7 entries (6 files):
- S4_Dataset
- S4_Dataset/._.DS_Store
- S4_Dataset/.DS_Store
- S4_Dataset/README.txt
- S4_Dataset/TTF_het_ko.txt
- S4_Dataset/TTF_wt_het.txt
- S4_Dataset/TTF_wt_ko.txt
