# Supplementary material for: Hotair Is Dispensible for Mouse Development
Source: PLoS Genet. 2016 Dec 15;12(12):e1006232. doi: 10.1371/journal.pgen.1006232 (PMC5157951; doi:10.1371/journal.pgen.1006232)
Supplement: S4 Dataset — (TGZ) [file pgen.1006232.s014.tgz › S4_Dataset/README.txt]

This table presents the results of the differential expression analysis comparing WT, Del(Hotair) +/- and Del(Hotair) -/-individuals, for the tail tip fibroblasts (data from Li et al, Cell Reports, 2013).					
Three separated pairwise comparisons were made, between the three genotypes.
				
The analysis was done based on the numbers of uniquely mapped reads for each gene, using DESeq2.
					
Two tests were done: the likelihood ratio test (LRT) and the Wald test. For the analyses presented in the manuscript, we used the LRT results.					
The p-values were corrected for multiple testing for all three comparisons at once, hence the name JointFDR. 					
					
Gene annotations are derived from Ensembl 82. 					
Note that 4 additional monoexonic transcripts were added to the annotations:					
					
					
Lnc1	chr15	102942870	102943820	1	AntiHotair (short form, SAHotair in the text and Figure 8)
Lnc2	chr15	102948000	102954200	1	AntiHotair (long form, LAHotair in the text and Figure 8)
Lnc3	chr15	102940886	102943820	-1	Ghost of Hotair (Ghostair)
Lnc4	chr15	102948010	102954200	-1	Potential alternative 5' region of Hotair, on the opposite strand from AntiHotair long form, not discussed in the text.
