# Supplementary material for: Hotair Is Dispensible for Mouse Development
Source: PLoS Genet. 2016 Dec 15;12(12):e1006232. doi: 10.1371/journal.pgen.1006232 (PMC5157951; doi:10.1371/journal.pgen.1006232)
Supplement: S4 Dataset — (TGZ) [file pgen.1006232.s014.tgz › S4_Dataset/TTF_het_ko.txt]

GeneID	GeneName	log2FoldChange.LRT	pvalue.LRT	JointFDR.LRT	log2FoldChange.Wald	pvalue.Wald	JointFDR.Wald
ENSMUSG00000005087	Cd44	-0.810369954	0.00E+00	0.00E+00	-0.809005978	0.00E+00	0.00E+00
ENSMUSG00000005397	Nid1	-0.722232193	0.00E+00	0.00E+00	-0.720880875	0.00E+00	0.00E+00
ENSMUSG00000017493	Igfbp4	1.298671897	0.00E+00	0.00E+00	1.295921742	0.00E+00	0.00E+00
ENSMUSG00000021702	Thbs4	3.483591094	0.00E+00	0.00E+00	3.428672029	0.00E+00	0.00E+00
ENSMUSG00000024529	Lox	0.626580245	0.00E+00	0.00E+00	0.626057546	0.00E+00	0.00E+00
ENSMUSG00000026185	Igfbp5	-1.690501964	0.00E+00	0.00E+00	-1.673364277	0.00E+00	0.00E+00
ENSMUSG00000028364	Tnc	-0.730713338	0.00E+00	0.00E+00	-0.730245435	0.00E+00	0.00E+00
ENSMUSG00000029304	Spp1	0.912888024	0.00E+00	0.00E+00	0.911686976	0.00E+00	0.00E+00
ENSMUSG00000029580	Actb	0.288048788	0.00E+00	0.00E+00	0.287957189	0.00E+00	0.00E+00
ENSMUSG00000040856	Dlk1	2.570706069	0.00E+00	0.00E+00	2.507434307	0.00E+00	0.00E+00
ENSMUSG00000086503	Xist	-8.277192848	0.00E+00	0.00E+00	-6.12673967	0.00E+00	0.00E+00
ENSMUSG00000070348	Ccnd1	-0.754897274	3.27e-312	0.00E+00	-0.753142527	0.00E+00	0.00E+00
ENSMUSG00000001348	Acp5	5.321040692	6.77E-292	3.38E-289	4.484914937	2.35E-225	9.06E-223
ENSMUSG00000017737	Mmp9	4.625543893	1.69E-270	7.86E-268	4.071671327	4.74E-222	1.81E-219
ENSMUSG00000018593	Sparc	-0.271282937	1.68E-258	7.51E-256	-0.271184096	2.91E-258	1.32E-255
ENSMUSG00000001506	Col1a1	-0.225723363	9.29E-257	4.06E-254	-0.225666051	1.30E-256	5.87E-254
ENSMUSG00000031502	Col4a1	-0.568816821	1.25E-231	5.02E-229	-0.567802251	7.88E-232	3.20E-229
ENSMUSG00000026043	Col3a1	-0.490346436	1.71E-230	6.82E-228	-0.489692039	2.32E-230	9.35E-228
ENSMUSG00000007892	Rplp1	0.663034211	3.45E-228	1.34E-225	0.661396737	2.22E-227	8.72E-225
ENSMUSG00000027220	Syt13	-2.99866741	1.57E-224	5.97E-222	-2.847816396	1.38E-220	5.24E-218
ENSMUSG00000031503	Col4a2	-0.534976518	1.32E-194	3.99E-192	-0.533969079	1.50E-194	4.57E-192
ENSMUSG00000001020	S100a4	0.552584686	2.03E-184	5.88E-182	0.551408211	1.14E-183	3.32E-181
ENSMUSG00000030218	Mgp	2.006422607	3.07E-180	8.59E-178	1.949019093	1.84E-176	4.93E-174
ENSMUSG00000029661	Col1a2	-0.278614378	7.71E-178	2.12E-175	-0.278458107	1.40E-177	3.79E-175
ENSMUSG00000023886	Smoc2	0.666949249	3.26E-169	8.46E-167	0.664697398	1.09E-168	2.79E-166
ENSMUSG00000020044	Timp3	-0.514873886	2.23E-140	4.84E-138	-0.513624253	2.58E-140	5.48E-138
ENSMUSG00000025492	Ifitm3	0.801862935	3.50E-138	7.38E-136	0.797069639	9.09E-138	1.89E-135
ENSMUSG00000024659	Anxa1	0.730433639	1.81E-136	3.74E-134	0.726751919	1.03E-135	2.09E-133
ENSMUSG00000000031	H19	1.59134351	4.65E-133	9.34E-131	1.552758789	9.30E-132	1.84E-129
ENSMUSG00000006014	Prg4	2.249613647	6.34E-133	1.27E-130	2.1406703	1.20E-129	2.34E-127
ENSMUSG00000024740	Ddb1	-0.34902093	4.12E-129	8.06E-127	-0.348596617	4.87E-129	9.41E-127
ENSMUSG00000028195	Cyr61	-0.362816173	8.12E-128	1.54E-125	-0.362334244	1.24E-127	2.35E-125
ENSMUSG00000006221	Hspb7	2.384250279	1.77E-127	3.34E-125	2.249276273	5.38E-124	9.58E-122
ENSMUSG00000063524	Eno1	-1.30123164	1.35E-125	2.51E-123	-1.279229841	5.16E-127	9.78E-125
ENSMUSG00000004098	Col5a3	-0.855921349	1.86E-125	3.40E-123	-0.84952874	1.34E-125	2.48E-123
ENSMUSG00000092341	Malat1	0.660231137	6.53E-123	1.15E-120	0.657210255	2.15E-122	3.72E-120
ENSMUSG00000019997	Ctgf	-0.406186032	2.74E-119	4.73E-117	-0.405461061	3.91E-119	6.70E-117
ENSMUSG00000036545	Adamts2	-1.303823228	2.01E-112	3.29E-110	-1.278937758	5.72E-113	9.34E-111
ENSMUSG00000069516	Lyz2	3.913918036	3.62E-112	5.90E-110	3.248593525	2.79E-105	4.29E-103
ENSMUSG00000035258	Abi3bp	1.972717939	5.13E-112	8.33E-110	1.886668483	4.35E-111	7.01E-109
ENSMUSG00000021756	Il6st	0.462753799	1.37E-104	2.10E-102	0.461526717	3.08E-104	4.70E-102
ENSMUSG00000031827	Cotl1	0.897413754	8.45E-104	1.29E-101	0.888431103	3.74E-103	5.67E-101
ENSMUSG00000038587	Akap12	-0.599483803	5.52E-103	8.40E-101	-0.596786703	6.12E-103	9.22E-101
ENSMUSG00000032291	Crabp1	0.787422152	2.74E-101	4.11E-99	0.781204379	6.66E-101	9.84E-99
ENSMUSG00000007891	Ctsd	-0.318655462	1.78E-100	2.64E-98	-0.318238284	2.54E-100	3.72E-98
ENSMUSG00000095597	Gm6472	-6.169181003	2.09E-100	3.10E-98	-3.853510675	6.76E-97	9.58E-95
ENSMUSG00000002602	Axl	-0.366171128	2.58E-100	3.81E-98	-0.365537603	3.35E-100	4.91E-98
ENSMUSG00000056673	Kdm5d	8.511529317	2.16E-99	3.14E-97	3.812489156	2.14E-88	2.77E-86
ENSMUSG00000069045	Ddx3y	6.578781691	1.80E-95	2.53E-93	3.716768677	2.30E-87	2.95E-85
ENSMUSG00000024190	Dusp1	-0.840751098	5.23E-92	7.11E-90	-0.832463749	3.99E-92	5.42E-90
ENSMUSG00000000120	Ngfr	-1.141003899	2.33E-88	3.03E-86	-1.119634242	1.31E-88	1.71E-86
ENSMUSG00000000184	Ccnd2	-0.281115789	3.98E-87	5.10E-85	-0.280784476	5.33E-87	6.77E-85
ENSMUSG00000006005	Tpr	1.094785763	2.44E-86	3.09E-84	1.075264573	7.09E-86	8.87E-84
ENSMUSG00000024501	Dpysl3	-0.554332369	2.91E-82	3.51E-80	-0.551650751	3.18E-82	3.81E-80
ENSMUSG00000000693	Loxl3	-0.617395341	1.55E-80	1.82E-78	-0.613615399	1.58E-80	1.85E-78
ENSMUSG00000021268	Meg3	1.015523035	1.16E-79	1.33E-77	0.998568729	3.75E-79	4.24E-77
ENSMUSG00000056481	Cd248	0.687789226	3.10E-79	3.50E-77	0.682464212	5.87E-79	6.60E-77
ENSMUSG00000024661	Fth1	-0.363645045	4.16E-79	4.69E-77	-0.36285422	5.38E-79	6.06E-77
ENSMUSG00000020048	Hsp90b1	0.580742528	5.83E-79	6.53E-77	0.577520345	1.03E-78	1.14E-76
ENSMUSG00000006205	Htra1	-1.108039179	2.56E-78	2.83E-76	-1.085939382	1.37E-78	1.52E-76
ENSMUSG00000038370	Pcp4l1	1.504941822	7.41E-78	8.15E-76	1.449317462	3.53E-77	3.82E-75
ENSMUSG00000050708	Ftl1	-0.527177769	1.88E-77	2.05E-75	-0.524723264	2.15E-77	2.34E-75
ENSMUSG00000027712	Anxa5	-0.443289759	1.92E-77	2.09E-75	-0.441828761	2.08E-77	2.27E-75
ENSMUSG00000069049	Eif2s3y	6.898737406	3.51E-75	3.72E-73	3.439094451	2.05E-70	1.98E-68
ENSMUSG00000021939	Ctsb	-0.305653134	4.92E-75	5.19E-73	-0.305157087	6.33E-75	6.63E-73
ENSMUSG00000015656	Hspa8	0.631967581	1.27E-74	1.32E-72	0.627569476	2.55E-74	2.65E-72
ENSMUSG00000024598	Fbn2	1.14600529	4.69E-72	4.69E-70	1.119180021	1.23E-71	1.22E-69
ENSMUSG00000026234	Ncl	0.585314393	5.84E-72	5.82E-70	0.581683268	1.21E-71	1.20E-69
ENSMUSG00000026042	Col5a2	-0.167524294	8.12E-72	8.06E-70	-0.167438749	1.08E-71	1.07E-69
ENSMUSG00000024991	Eif3a	0.594960962	1.73E-68	1.63E-66	0.590948664	3.76E-68	3.52E-66
ENSMUSG00000020372	Gnb2l1	-0.256968841	4.05E-68	3.81E-66	-0.256643052	5.42E-68	5.06E-66
ENSMUSG00000046711	Hmga1	1.464252426	8.64E-68	8.10E-66	1.405574913	2.07E-67	1.90E-65
ENSMUSG00000031447	Lamp1	-0.344619701	1.67E-67	1.55E-65	-0.343828081	1.94E-67	1.78E-65
ENSMUSG00000025503	Taldo1	-0.855939982	1.95E-67	1.80E-65	-0.843967461	1.59E-67	1.47E-65
ENSMUSG00000036256	Igfbp7	-0.685545882	3.39E-67	3.11E-65	-0.679336041	3.17E-67	2.90E-65
ENSMUSG00000094392	Gm3788	0.746543036	8.46E-66	7.49E-64	0.738314232	1.85E-65	1.62E-63
ENSMUSG00000021759	Ppap2a	0.727202734	2.05E-65	1.81E-63	0.719566864	3.14E-65	2.74E-63
ENSMUSG00000025473	Adam8	0.907605561	2.64E-65	2.33E-63	0.892787629	5.26E-65	4.57E-63
ENSMUSG00000032334	Loxl1	0.385481832	8.17E-65	7.15E-63	0.384323477	1.53E-64	1.32E-62
ENSMUSG00000041324	Inhba	0.537373947	2.21E-62	1.89E-60	0.534121951	3.63E-62	3.07E-60
ENSMUSG00000027800	Tm4sf1	-0.965439562	5.75E-62	4.91E-60	-0.946801718	4.52E-62	3.82E-60
ENSMUSG00000046743	Fat4	0.896251649	1.94E-61	1.63E-59	0.881050975	4.30E-61	3.59E-59
ENSMUSG00000048706	Lurap1l	-0.638992255	2.31E-61	1.94E-59	-0.63346581	2.31E-61	1.94E-59
ENSMUSG00000026817	Ak1	-0.414604971	2.16E-59	1.74E-57	-0.413033952	2.60E-59	2.08E-57
ENSMUSG00000025510	Cd151	-0.573667	3.10E-59	2.48E-57	-0.569512264	3.31E-59	2.65E-57
ENSMUSG00000031328	Flna	-0.146598185	4.44E-59	3.54E-57	-0.146528138	5.20E-59	4.13E-57
ENSMUSG00000040249	Lrp1	-0.208464798	1.44E-58	1.14E-56	-0.208261532	1.83E-58	1.44E-56
ENSMUSG00000042254	Cilp	1.326659902	6.11E-58	4.76E-56	1.275245936	1.54E-57	1.18E-55
ENSMUSG00000023885	Thbs2	-0.305198298	6.38E-58	4.97E-56	-0.304553986	7.89E-58	6.08E-56
ENSMUSG00000004891	Nes	-0.754557324	7.01E-58	5.45E-56	-0.744936164	6.65E-58	5.13E-56
ENSMUSG00000074364	Ehd2	-0.306784847	1.68E-57	1.30E-55	-0.3061255	2.08E-57	1.58E-55
ENSMUSG00000032216	Nedd4	0.22860155	2.16E-57	1.66E-55	0.228327583	3.17E-57	2.40E-55
ENSMUSG00000025362	Rps26	0.569115877	2.84E-57	2.18E-55	0.564897702	5.21E-57	3.94E-55
ENSMUSG00000031673	Cdh11	-0.462729521	3.52E-55	2.59E-53	-0.460378102	3.76E-55	2.74E-53
ENSMUSG00000001924	Uba1	-0.28053838	7.54E-55	5.53E-53	-0.280008837	9.26E-55	6.70E-53
ENSMUSG00000034593	Myo5a	0.804093947	2.48E-54	1.79E-52	0.791631704	4.24E-54	3.03E-52
ENSMUSG00000029838	Ptn	1.666154039	4.50E-54	3.25E-52	1.560300471	3.27E-54	2.35E-52
ENSMUSG00000097451	Rian	0.658674216	5.27E-54	3.79E-52	0.651742434	9.96E-54	7.05E-52
ENSMUSG00000035783	Acta2	0.129940665	7.58E-54	5.41E-52	0.129886899	1.04E-53	7.30E-52
ENSMUSG00000029467	Atp2a2	-0.467178608	9.49E-54	6.73E-52	-0.46469178	1.06E-53	7.41E-52
ENSMUSG00000028989	Angptl7	1.650724923	1.53E-53	1.08E-51	1.545790575	2.89E-53	2.00E-51
ENSMUSG00000060802	B2m	0.523314466	2.86E-53	2.00E-51	0.519781157	4.49E-53	3.10E-51
ENSMUSG00000038530	Rgs4	-1.259076782	1.35E-52	9.35E-51	-1.211107655	8.59E-53	5.89E-51
ENSMUSG00000054196	Cthrc1	1.04841512	1.37E-51	9.36E-50	1.019555464	2.68E-51	1.79E-49
ENSMUSG00000064080	Fbln2	-0.142456574	7.78E-51	5.21E-49	-0.142381448	9.54E-51	6.29E-49
ENSMUSG00000037742	Eef1a1	0.256735272	3.71E-50	2.44E-48	0.256289232	5.37E-50	3.48E-48
ENSMUSG00000068739	Sars	-0.457986639	4.22E-50	2.77E-48	-0.455466556	4.82E-50	3.13E-48
ENSMUSG00000026701	Prdx6	-0.671380019	1.92E-49	1.25E-47	-0.663395892	1.82E-49	1.17E-47
ENSMUSG00000047126	Cltc	0.388099722	2.66E-49	1.73E-47	0.386533004	4.30E-49	2.74E-47
ENSMUSG00000036856	Wnt4	-1.07588183	3.81E-49	2.46E-47	-1.043483893	2.85E-49	1.82E-47
ENSMUSG00000037242	Clic4	-0.383857609	4.66E-48	2.95E-46	-0.382305559	5.49E-48	3.42E-46
ENSMUSG00000004207	Psap	-0.234929424	6.67E-48	4.20E-46	-0.234571406	8.12E-48	5.05E-46
ENSMUSG00000034220	Gpc1	-0.315680549	1.44E-47	9.00E-46	-0.31480669	1.74E-47	1.08E-45
ENSMUSG00000048285	Frmd6	-0.590821893	2.77E-47	1.72E-45	-0.585105552	2.88E-47	1.77E-45
ENSMUSG00000033161	Atp1a1	-0.313085097	4.86E-47	3.01E-45	-0.312222717	5.83E-47	3.56E-45
ENSMUSG00000034205	Loxl2	-0.442659655	5.77E-47	3.56E-45	-0.440226079	6.59E-47	4.01E-45
ENSMUSG00000066362	Rps13-ps1	-7.272470973	6.76E-47	4.15E-45	-2.874112515	4.04E-45	2.35E-43
ENSMUSG00000021998	Lcp1	4.575611357	2.18E-46	1.32E-44	2.763281836	2.10E-46	1.26E-44
ENSMUSG00000021994	Wnt5a	-0.716878292	2.93E-46	1.77E-44	-0.706488305	2.86E-46	1.72E-44
ENSMUSG00000033306	Lpp	0.413087423	2.68E-45	1.57E-43	0.411026505	4.14E-45	2.41E-43
ENSMUSG00000021109	Hif1a	0.587322238	3.03E-45	1.78E-43	0.581417983	4.92E-45	2.86E-43
ENSMUSG00000052316	Lrrc15	-1.007969952	3.41E-45	1.99E-43	-0.978858806	2.74E-45	1.60E-43
ENSMUSG00000028108	Ecm1	-0.304226496	4.89E-45	2.85E-43	-0.303398507	5.89E-45	3.40E-43
ENSMUSG00000022817	Itgb5	-0.509138233	6.90E-45	4.00E-43	-0.505267013	7.44E-45	4.26E-43
ENSMUSG00000027940	Tpm3	0.775487833	7.78E-45	4.50E-43	0.761868223	1.24E-44	7.08E-43
ENSMUSG00000030116	Mfap5	0.787743695	9.06E-45	5.21E-43	0.7734427	1.55E-44	8.81E-43
ENSMUSG00000025332	Kdm5c	-0.651011869	5.90E-44	3.33E-42	-0.642799066	5.16E-44	2.88E-42
ENSMUSG00000001435	Col18a1	-0.429897588	6.00E-44	3.38E-42	-0.427509803	6.61E-44	3.68E-42
ENSMUSG00000056427	Slit3	-0.491799887	8.36E-44	4.69E-42	-0.488221338	8.61E-44	4.77E-42
ENSMUSG00000032332	Col12a1	-0.242027657	1.55E-43	8.63E-42	-0.241595324	1.88E-43	1.03E-41
ENSMUSG00000020612	Prkar1a	-0.350691597	1.93E-43	1.07E-41	-0.349376642	2.23E-43	1.22E-41
ENSMUSG00000001911	Nfix	0.359894627	5.29E-43	2.90E-41	0.358455018	7.71E-43	4.15E-41
ENSMUSG00000026725	Tnn	-0.981003157	7.36E-43	4.03E-41	-0.952637723	6.10E-43	3.29E-41
ENSMUSG00000039405	Prss23	-0.484767455	1.38E-42	7.49E-41	-0.481235453	1.53E-42	8.15E-41
ENSMUSG00000029860	Zyx	-0.207259508	1.62E-42	8.72E-41	-0.206981108	1.95E-42	1.04E-40
ENSMUSG00000020458	Rtn4	-0.272454611	2.09E-42	1.13E-40	-0.271821126	2.50E-42	1.32E-40
ENSMUSG00000026475	Rgs16	-0.612683597	2.30E-42	1.23E-40	-0.605551339	2.36E-42	1.25E-40
ENSMUSG00000047793	Sned1	2.023863167	3.00E-42	1.61E-40	1.791740111	1.20E-42	6.44E-41
ENSMUSG00000030029	Lrig1	-0.761164171	3.94E-42	2.10E-40	-0.747505832	3.78E-42	2.00E-40
ENSMUSG00000032011	Thy1	-0.428983628	6.15E-42	3.27E-40	-0.426492755	6.83E-42	3.59E-40
ENSMUSG00000098178	Yam1	0.166512966	6.35E-42	3.37E-40	0.166366331	7.93E-42	4.15E-40
ENSMUSG00000014444	Piezo1	-0.263771366	8.15E-42	4.31E-40	-0.263188213	9.35E-42	4.89E-40
ENSMUSG00000033880	Lgals3bp	0.60002193	1.04E-41	5.50E-40	0.593182756	1.53E-41	7.93E-40
ENSMUSG00000068457	Uty	8.221036211	2.13E-41	1.11E-39	2.634875445	7.09E-38	3.33E-36
ENSMUSG00000031010	Usp9x	0.736081131	8.53E-41	4.40E-39	0.723220048	1.38E-40	6.98E-39
ENSMUSG00000029752	Asns	-0.552572842	2.45E-40	1.25E-38	-0.54705664	2.51E-40	1.26E-38
ENSMUSG00000037946	Fgd3	-0.768181599	4.67E-40	2.37E-38	-0.753405133	4.38E-40	2.19E-38
ENSMUSG00000020250	Txnrd1	-0.369828566	4.87E-40	2.47E-38	-0.368150442	5.62E-40	2.80E-38
ENSMUSG00000078249	Hmga1-rs1	-0.856504235	5.61E-40	2.83E-38	-0.8360963	4.75E-40	2.37E-38
ENSMUSG00000030744	Rps3	-0.249809476	6.23E-40	3.13E-38	-0.249289316	7.49E-40	3.71E-38
ENSMUSG00000042331	Specc1	-0.545445818	1.43E-39	7.14E-38	-0.540030386	1.51E-39	7.43E-38
ENSMUSG00000045573	Penk	1.593256557	1.53E-39	7.63E-38	1.466244506	2.12E-39	1.04E-37
ENSMUSG00000020900	Myh10	0.652261476	1.88E-39	9.36E-38	0.642977896	2.65E-39	1.30E-37
ENSMUSG00000001119	Col6a1	0.16398346	5.31E-39	2.61E-37	0.163832325	6.92E-39	3.37E-37
ENSMUSG00000038400	Pmepa1	-0.333468967	6.30E-39	3.08E-37	-0.332201338	7.08E-39	3.44E-37
ENSMUSG00000016382	Pls3	0.66493738	1.21E-38	5.87E-37	0.654921771	1.37E-38	6.60E-37
ENSMUSG00000028649	Macf1	0.600809507	1.68E-38	8.12E-37	0.593346711	2.52E-38	1.20E-36
ENSMUSG00000015133	Lrrk1	-0.616864439	2.46E-38	1.18E-36	-0.608806509	2.23E-38	1.06E-36
ENSMUSG00000030605	Mfge8	-0.349143005	6.52E-38	3.10E-36	-0.347647703	7.46E-38	3.50E-36
ENSMUSG00000058056	Palld	0.34628393	7.87E-38	3.73E-36	0.344817659	1.12E-37	5.25E-36
ENSMUSG00000040420	Cdh18	1.5725351	1.19E-37	5.62E-36	1.444698062	1.21E-37	5.65E-36
ENSMUSG00000020869	Lrrc59	-0.315427303	1.37E-37	6.43E-36	-0.314314037	1.56E-37	7.23E-36
ENSMUSG00000020585	Laptm4a	-0.330369975	1.58E-37	7.40E-36	-0.329089039	1.80E-37	8.35E-36
ENSMUSG00000053332	Gas5	1.09566728	2.44E-37	1.13E-35	1.050197049	3.69E-37	1.68E-35
ENSMUSG00000032679	Cd59a	-1.768763664	2.53E-37	1.17E-35	-1.592115803	6.90E-38	3.25E-36
ENSMUSG00000030795	Fus	0.599276656	3.05E-37	1.41E-35	0.591610108	4.58E-37	2.07E-35
ENSMUSG00000021477	Ctsl	-0.394191423	3.09E-37	1.42E-35	-0.392001612	3.48E-37	1.59E-35
ENSMUSG00000001870	Ltbp1	0.36235485	3.60E-37	1.65E-35	0.360645469	4.82E-37	2.18E-35
ENSMUSG00000020580	Rock2	0.569590553	4.08E-37	1.86E-35	0.562983007	5.70E-37	2.56E-35
ENSMUSG00000058126	Tpm3-rs7	-0.634231423	6.06E-37	2.76E-35	-0.625126425	6.22E-37	2.80E-35
ENSMUSG00000002900	Lamb1	-0.367420746	7.85E-37	3.55E-35	-0.365626315	8.66E-37	3.88E-35
ENSMUSG00000028369	Svep1	0.396482581	3.28E-36	1.47E-34	0.39418192	4.62E-36	2.04E-34
ENSMUSG00000032243	Itga11	1.076799556	5.31E-36	2.37E-34	1.031951995	8.08E-36	3.55E-34
ENSMUSG00000078812	Eif5a	-0.317867017	8.08E-36	3.58E-34	-0.316669697	8.65E-36	3.79E-34
ENSMUSG00000032281	Acsbg1	-1.616840743	1.14E-35	5.04E-34	-1.473020068	5.22E-36	2.30E-34
ENSMUSG00000019820	Utrn	0.607822152	1.80E-35	7.90E-34	0.599416202	2.55E-35	1.10E-33
ENSMUSG00000068699	Flnc	0.217388911	2.31E-35	1.01E-33	0.216998853	3.06E-35	1.32E-33
ENSMUSG00000014602	Kif1a	-1.172697325	3.45E-35	1.50E-33	-1.114500967	2.48E-35	1.07E-33
ENSMUSG00000020241	Col6a2	0.174906027	3.74E-35	1.62E-33	0.174701541	4.82E-35	2.06E-33
ENSMUSG00000022307	Oxr1	0.5623393	5.28E-35	2.28E-33	0.55558456	6.91E-35	2.94E-33
ENSMUSG00000018042	Cyb5r3	0.312229517	1.19E-34	5.08E-33	0.311050698	1.61E-34	6.81E-33
ENSMUSG00000007850	Hnrnph1	0.84377029	1.52E-34	6.45E-33	0.820933452	2.21E-34	9.26E-33
ENSMUSG00000025068	Gsto1	-0.428812856	1.68E-34	7.12E-33	-0.425764403	1.83E-34	7.70E-33
ENSMUSG00000012848	Rps5	-0.251637768	2.50E-34	1.05E-32	-0.251015308	2.83E-34	1.18E-32
ENSMUSG00000068823	Csde1	0.503360844	2.72E-34	1.14E-32	0.498393406	3.89E-34	1.61E-32
ENSMUSG00000052957	Gas1	0.890374534	4.15E-34	1.74E-32	0.863293997	5.54E-34	2.28E-32
ENSMUSG00000042821	Snai1	0.616152606	5.57E-34	2.32E-32	0.607010754	7.14E-34	2.93E-32
ENSMUSG00000025130	P4hb	-0.16422983	8.39E-34	3.48E-32	-0.164053586	9.96E-34	4.07E-32
ENSMUSG00000031751	Amfr	-0.46252419	1.86E-33	7.62E-32	-0.458581995	1.91E-33	7.71E-32
ENSMUSG00000037608	Bclaf1	0.814641721	2.05E-33	8.39E-32	0.793354373	2.77E-33	1.12E-31
ENSMUSG00000040463	Mybbp1a	-0.324546776	4.15E-33	1.69E-31	-0.323162297	4.60E-33	1.84E-31
ENSMUSG00000024150	Mcfd2	-0.505612202	4.55E-33	1.85E-31	-0.500404741	4.86E-33	1.94E-31
ENSMUSG00000034024	Cct2	-0.31124774	4.55E-33	1.85E-31	-0.310024315	5.10E-33	2.04E-31
ENSMUSG00000004665	Cnn2	-0.201637345	4.84E-33	1.96E-31	-0.20130345	5.69E-33	2.27E-31
ENSMUSG00000033220	Rac2	5.398419337	4.95E-33	2.00E-31	2.411314982	3.69E-32	1.43E-30
ENSMUSG00000047459	Dynlrb1	0.545788266	7.60E-33	3.05E-31	0.539176814	1.06E-32	4.20E-31
ENSMUSG00000060019	Gm10073	1.701227408	8.07E-33	3.24E-31	1.527200979	3.26E-34	1.36E-32
ENSMUSG00000031451	Gas6	0.256525405	1.09E-32	4.36E-31	0.255829591	1.45E-32	5.69E-31
ENSMUSG00000015837	Sqstm1	-0.334620221	1.36E-32	5.41E-31	-0.33307867	1.45E-32	5.70E-31
ENSMUSG00000036438	Calm2	0.592393327	1.44E-32	5.72E-31	0.583883081	2.00E-32	7.83E-31
ENSMUSG00000056220	Pla2g4a	0.792247655	1.52E-32	6.05E-31	0.77208579	2.16E-32	8.41E-31
ENSMUSG00000041688	Amot	0.582641822	1.78E-32	7.03E-31	0.574523904	2.33E-32	9.05E-31
ENSMUSG00000031530	Dusp4	-1.177471015	3.03E-32	1.19E-30	-1.113210064	2.25E-32	8.77E-31
ENSMUSG00000007817	Zmiz1	0.369042788	3.17E-32	1.24E-30	0.366945613	4.22E-32	1.63E-30
ENSMUSG00000024063	Lbh	-0.327412041	3.29E-32	1.29E-30	-0.325948608	3.69E-32	1.43E-30
ENSMUSG00000021281	Tnfaip2	-0.604711665	3.91E-32	1.53E-30	-0.59558273	3.91E-32	1.52E-30
ENSMUSG00000024620	Pdgfrb	-0.397027663	5.05E-32	1.97E-30	-0.394408781	5.50E-32	2.12E-30
ENSMUSG00000057335	Cep170	0.755654554	5.06E-32	1.97E-30	0.737851337	6.56E-32	2.53E-30
ENSMUSG00000020326	Ccng1	0.330411851	1.02E-31	3.95E-30	0.328880718	1.29E-31	4.93E-30
ENSMUSG00000020315	Sptbn1	0.259686741	1.18E-31	4.58E-30	0.258940132	1.55E-31	5.88E-30
ENSMUSG00000032532	Cck	-0.392048661	1.19E-31	4.61E-30	-0.389494695	1.33E-31	5.06E-30
ENSMUSG00000039168	Dap	-0.344553628	2.20E-31	8.41E-30	-0.342801652	2.48E-31	9.33E-30
ENSMUSG00000048376	F2r	-0.426956101	2.28E-31	8.69E-30	-0.423631013	2.51E-31	9.43E-30
ENSMUSG00000030748	Il4ra	-0.476208946	3.08E-31	1.17E-29	-0.471586441	3.27E-31	1.22E-29
ENSMUSG00000024073	Birc6	0.62549332	4.08E-31	1.54E-29	0.615033419	4.71E-31	1.75E-29
ENSMUSG00000023067	Cdkn1a	-0.218737375	7.76E-31	2.91E-29	-0.21827917	8.91E-31	3.29E-29
ENSMUSG00000022548	Apod	-1.066250269	8.75E-31	3.28E-29	-1.015746792	6.79E-31	2.51E-29
ENSMUSG00000032374	Plod2	-0.576678138	1.60E-30	5.94E-29	-0.568309128	1.65E-30	6.06E-29
ENSMUSG00000004105	Angptl2	-0.181332481	1.78E-30	6.62E-29	-0.181067982	2.05E-30	7.50E-29
ENSMUSG00000002020	Ltbp2	0.246301745	2.40E-30	8.88E-29	0.245635662	3.07E-30	1.12E-28
ENSMUSG00000041559	Fmod	0.807650937	3.44E-30	1.27E-28	0.784592442	4.81E-30	1.74E-28
ENSMUSG00000040385	Ppp1ca	-0.305785797	3.87E-30	1.42E-28	-0.304506285	4.37E-30	1.58E-28
ENSMUSG00000026083	Eif5b	0.624459407	4.72E-30	1.73E-28	0.613634444	6.54E-30	2.35E-28
ENSMUSG00000006740	Kif5b	0.703488171	5.65E-30	2.06E-28	0.688050351	7.41E-30	2.66E-28
ENSMUSG00000066232	Ipo7	0.669309046	6.04E-30	2.20E-28	0.655965417	8.29E-30	2.97E-28
ENSMUSG00000052040	Klf13	-0.444703096	6.19E-30	2.26E-28	-0.44076155	6.55E-30	2.36E-28
ENSMUSG00000039062	Anpep	1.398934312	6.29E-30	2.29E-28	1.28433205	7.18E-30	2.58E-28
ENSMUSG00000024238	Zeb1	0.639869571	9.98E-30	3.61E-28	0.628103584	1.36E-29	4.83E-28
ENSMUSG00000040785	Ttc3	0.802740842	1.07E-29	3.86E-28	0.779752174	1.30E-29	4.63E-28
ENSMUSG00000030067	Foxp1	0.543584203	1.12E-29	4.03E-28	0.536322796	1.51E-29	5.36E-28
ENSMUSG00000028238	Atp6v0d2	6.80356021	1.27E-29	4.56E-28	2.228798537	4.08E-27	1.31E-25
ENSMUSG00000021996	Esd	-0.442493117	1.63E-29	5.85E-28	-0.438553103	1.69E-29	5.97E-28
ENSMUSG00000029344	Tpst2	-0.560513967	2.36E-29	8.43E-28	-0.552502759	2.44E-29	8.61E-28
ENSMUSG00000056342	Usp34	0.743593717	3.56E-29	1.26E-27	0.724885585	4.71E-29	1.64E-27
ENSMUSG00000039542	Ncam1	0.390303267	5.52E-29	1.94E-27	0.387530642	7.31E-29	2.53E-27
ENSMUSG00000034243	Golgb1	0.653555834	5.62E-29	1.98E-27	0.640696816	7.30E-29	2.53E-27
ENSMUSG00000006445	Epha2	-0.385682253	6.37E-29	2.23E-27	-0.383008351	7.05E-29	2.45E-27
ENSMUSG00000050014	Apol10b	3.323589454	7.48E-29	2.61E-27	2.1600196	2.25E-29	7.94E-28
ENSMUSG00000022887	Masp1	-0.65849631	1.09E-28	3.79E-27	-0.645274897	1.08E-28	3.70E-27
ENSMUSG00000038872	Zfhx3	0.50064056	1.83E-28	6.29E-27	0.494701774	2.45E-28	8.29E-27
ENSMUSG00000035914	Cd276	0.635239074	3.29E-28	1.12E-26	0.623077622	4.41E-28	1.48E-26
ENSMUSG00000028843	Sh3bgrl3	0.397322268	3.88E-28	1.32E-26	0.394308035	4.80E-28	1.61E-26
ENSMUSG00000052698	Tln2	-0.48988719	4.42E-28	1.50E-26	-0.484261688	4.74E-28	1.59E-26
ENSMUSG00000019102	Aldh3a1	-3.182156947	6.47E-28	2.19E-26	-2.12703766	8.94E-29	3.08E-27
ENSMUSG00000021822	Plau	-0.558562322	6.81E-28	2.30E-26	-0.550197776	7.10E-28	2.36E-26
ENSMUSG00000030536	Iqgap1	-0.24388014	6.82E-28	2.30E-26	-0.243174494	7.64E-28	2.54E-26
ENSMUSG00000018774	Cd68	2.366515071	9.00E-28	3.02E-26	1.848913877	4.53E-28	1.52E-26
ENSMUSG00000054793	Cadm4	-1.122351971	9.39E-28	3.14E-26	-1.057296722	7.67E-28	2.54E-26
ENSMUSG00000023010	Tmbim6	-0.299477383	1.08E-27	3.61E-26	-0.298162903	1.20E-27	3.95E-26
ENSMUSG00000020088	Sar1a	-0.438274705	1.35E-27	4.49E-26	-0.434166024	1.38E-27	4.53E-26
ENSMUSG00000037379	Spon2	1.832316755	1.49E-27	4.97E-26	1.568607786	1.29E-27	4.25E-26
ENSMUSG00000030498	Gas2	1.337387988	1.54E-27	5.10E-26	1.228002711	1.78E-27	5.83E-26
ENSMUSG00000038963	Slco4a1	1.997356891	1.82E-27	6.04E-26	1.663119914	1.40E-27	4.59E-26
ENSMUSG00000036334	Igsf10	0.728219025	1.83E-27	6.06E-26	0.709486779	2.45E-27	7.96E-26
ENSMUSG00000064193	Gm4735	-5.340232765	2.47E-27	8.13E-26	-2.210781616	1.03E-26	3.25E-25
ENSMUSG00000038463	Olfml2b	-0.814979336	2.62E-27	8.64E-26	-0.788910863	2.42E-27	7.87E-26
ENSMUSG00000036181	Hist1h1c	-0.63921088	2.65E-27	8.72E-26	-0.626459305	2.64E-27	8.58E-26
ENSMUSG00000024664	Fads3	-0.394746943	2.67E-27	8.76E-26	-0.391701202	2.93E-27	9.51E-26
ENSMUSG00000030770	Parva	-0.265514169	2.89E-27	9.49E-26	-0.264581671	3.27E-27	1.06E-25
ENSMUSG00000028618	Tmem59	-0.39362694	3.32E-27	1.09E-25	-0.390595703	3.65E-27	1.18E-25
ENSMUSG00000046687	Gm5424	0.674357585	3.58E-27	1.17E-25	0.659281126	4.46E-27	1.43E-25
ENSMUSG00000082809	Gm14150	-1.50602085	3.72E-27	1.21E-25	-1.353242671	1.98E-27	6.44E-26
ENSMUSG00000026547	Tagln2	-0.261164744	4.38E-27	1.42E-25	-0.260270991	4.93E-27	1.58E-25
ENSMUSG00000017466	Timp2	0.135092387	5.13E-27	1.66E-25	0.134967891	6.19E-27	1.98E-25
ENSMUSG00000029777	Gars	-0.328753532	9.43E-27	3.03E-25	-0.326951217	1.05E-26	3.32E-25
ENSMUSG00000034040	Wbscr17	-0.630639843	1.27E-26	4.06E-25	-0.618059559	1.27E-26	4.01E-25
ENSMUSG00000081534	Slc48a1	-0.391162867	1.36E-26	4.33E-25	-0.388118272	1.42E-26	4.46E-25
ENSMUSG00000017774	Myo1c	-0.17622402	1.43E-26	4.55E-25	-0.175943214	1.62E-26	5.09E-25
ENSMUSG00000036446	Lum	1.05141126	1.66E-26	5.30E-25	0.994550797	1.99E-26	6.22E-25
ENSMUSG00000041740	Rnf10	-0.324022747	2.83E-26	8.97E-25	-0.322263532	3.15E-26	9.83E-25
ENSMUSG00000026825	Dnm1	0.635412257	3.19E-26	1.01E-24	0.622276137	4.19E-26	1.30E-24
ENSMUSG00000050069	Grem2	0.390876624	4.64E-26	1.46E-24	0.387762086	5.84E-26	1.80E-24
ENSMUSG00000027637	1110008F13Rik	-0.511386986	4.70E-26	1.47E-24	-0.504477231	4.77E-26	1.48E-24
ENSMUSG00000038274	Fau	-2.563944222	5.46E-26	1.71E-24	-1.90702105	1.16E-26	3.66E-25
ENSMUSG00000021143	Pacs2	-0.471247064	6.57E-26	2.05E-24	-0.465791786	6.99E-26	2.15E-24
ENSMUSG00000030835	Nomo1	-0.370495906	6.96E-26	2.17E-24	-0.367828893	7.65E-26	2.35E-24
ENSMUSG00000032816	Igdcc4	1.267508919	7.19E-26	2.24E-24	1.167963941	7.33E-26	2.25E-24
ENSMUSG00000027642	Rpn2	-0.280583602	9.19E-26	2.85E-24	-0.279415404	1.03E-25	3.15E-24
ENSMUSG00000019849	Prep	-0.415001378	1.25E-25	3.86E-24	-0.411222767	1.34E-25	4.07E-24
ENSMUSG00000028128	F3	0.384273352	1.71E-25	5.27E-24	0.381244798	2.09E-25	6.35E-24
ENSMUSG00000023088	Abcc1	-0.305414814	2.01E-25	6.17E-24	-0.303888267	2.23E-25	6.74E-24
ENSMUSG00000032548	Slco2a1	-0.504881884	2.20E-25	6.74E-24	-0.498040099	2.32E-25	7.01E-24
ENSMUSG00000020019	Ntn4	-0.824160738	2.57E-25	7.83E-24	-0.795053548	2.30E-25	6.96E-24
ENSMUSG00000027907	S100a11	0.410233027	2.89E-25	8.78E-24	0.406517772	3.50E-25	1.05E-23
ENSMUSG00000033295	Ptprf	0.631990402	3.09E-25	9.40E-24	0.618535595	3.99E-25	1.19E-23
ENSMUSG00000031960	Aars	-0.258739932	4.94E-25	1.49E-23	-0.257794772	5.53E-25	1.65E-23
ENSMUSG00000042700	Sipa1l1	-0.430257198	6.60E-25	1.98E-23	-0.425919889	7.04E-25	2.08E-23
ENSMUSG00000022010	Tsc22d1	-0.346065078	6.63E-25	1.99E-23	-0.343799239	7.18E-25	2.12E-23
ENSMUSG00000058914	C1qtnf3	0.670150775	8.63E-25	2.57E-23	0.653855959	1.08E-24	3.16E-23
ENSMUSG00000024621	Csf1r	1.94969666	9.03E-25	2.69E-23	1.608024863	5.56E-25	1.65E-23
ENSMUSG00000007805	Twist2	-0.867219241	9.04E-25	2.69E-23	-0.832640695	8.45E-25	2.49E-23
ENSMUSG00000004371	Il11	-0.904271993	9.63E-25	2.86E-23	-0.865182144	8.66E-25	2.54E-23
ENSMUSG00000026123	Plekhb2	-0.411175124	1.01E-24	2.99E-23	-0.407355095	1.09E-24	3.19E-23
ENSMUSG00000038244	Mical2	-0.232863542	1.06E-24	3.13E-23	-0.232164465	1.16E-24	3.39E-23
ENSMUSG00000071650	Ganab	-0.328385289	1.59E-24	4.65E-23	-0.326415563	1.74E-24	5.05E-23
ENSMUSG00000090958	Lrrc32	0.258520409	2.08E-24	6.07E-23	0.257550262	2.53E-24	7.26E-23
ENSMUSG00000028581	Laptm5	1.995007744	2.11E-24	6.16E-23	1.625783431	1.45E-24	4.21E-23
ENSMUSG00000028763	Hspg2	0.127619588	2.13E-24	6.23E-23	0.127502596	2.48E-24	7.12E-23
ENSMUSG00000022894	Adamts5	0.798365329	2.25E-24	6.57E-23	0.77061735	2.67E-24	7.67E-23
ENSMUSG00000021270	Hsp90aa1	0.848015357	2.50E-24	7.27E-23	0.814794838	3.19E-24	9.13E-23
ENSMUSG00000024803	Ankrd1	-1.084720659	3.02E-24	8.76E-23	-1.017194695	2.52E-24	7.24E-23
ENSMUSG00000009630	Ppp2cb	-0.616754198	3.48E-24	1.00E-22	-0.603727555	3.54E-24	1.01E-22
ENSMUSG00000020953	Coch	0.674238215	4.42E-24	1.27E-22	0.657127814	5.64E-24	1.59E-22
ENSMUSG00000002957	Ap2a2	-0.299220536	4.77E-24	1.37E-22	-0.297697028	5.27E-24	1.49E-22
ENSMUSG00000031565	Fgfr1	-0.346047389	5.10E-24	1.46E-22	-0.343692507	5.54E-24	1.57E-22
ENSMUSG00000002489	Tiam1	0.846166942	5.31E-24	1.52E-22	0.812689451	6.79E-24	1.91E-22
ENSMUSG00000029484	Anxa3	-0.417107616	7.10E-24	2.03E-22	-0.412971304	7.61E-24	2.14E-22
ENSMUSG00000022962	Gart	-0.451021057	8.08E-24	2.29E-22	-0.445787697	8.61E-24	2.41E-22
ENSMUSG00000038267	Slc22a23	-1.391841131	1.04E-23	2.94E-22	-1.252006023	6.89E-24	1.94E-22
ENSMUSG00000020914	Top2a	1.077389977	1.13E-23	3.20E-22	1.009073873	1.25E-23	3.49E-22
ENSMUSG00000020205	Phlda1	-0.480844202	1.29E-23	3.64E-22	-0.474456966	1.35E-23	3.75E-22
ENSMUSG00000021709	Erbb2ip	0.837037701	1.31E-23	3.69E-22	0.804050856	1.67E-23	4.61E-22
ENSMUSG00000029713	Gnb2	-0.323627699	1.32E-23	3.71E-22	-0.321663488	1.45E-23	4.02E-22
ENSMUSG00000049866	Arl4c	0.509869323	1.41E-23	3.98E-22	0.502223365	1.78E-23	4.91E-22
ENSMUSG00000003226	Ranbp2	0.767472328	1.42E-23	4.01E-22	0.741880948	1.72E-23	4.76E-22
ENSMUSG00000032231	Anxa2	-0.12713786	1.50E-23	4.21E-22	-0.127017804	1.68E-23	4.65E-22
ENSMUSG00000018932	Map2k3	-0.396814112	1.68E-23	4.71E-22	-0.393188143	1.81E-23	5.00E-22
ENSMUSG00000035247	Hectd1	0.522287526	1.74E-23	4.87E-22	0.514045127	2.14E-23	5.88E-22
ENSMUSG00000054364	Rhob	-0.292124	2.04E-23	5.68E-22	-0.290665551	2.22E-23	6.09E-22
ENSMUSG00000022043	Trim35	-0.333407262	2.28E-23	6.32E-22	-0.331237206	2.49E-23	6.82E-22
ENSMUSG00000030790	Adm	0.477810401	2.37E-23	6.58E-22	0.471443329	2.97E-23	8.09E-22
ENSMUSG00000038418	Egr1	0.378736041	2.83E-23	7.83E-22	0.375541565	3.36E-23	9.14E-22
ENSMUSG00000024130	Abca3	-0.611162341	3.44E-23	9.48E-22	-0.597911551	3.48E-23	9.45E-22
ENSMUSG00000026879	Gsn	-0.164985273	4.06E-23	1.12E-21	-0.164717812	4.54E-23	1.23E-21
ENSMUSG00000004221	Ikbkg	-0.596840515	4.79E-23	1.31E-21	-0.584404688	4.88E-23	1.32E-21
ENSMUSG00000045128	Rpl18a	-1.16534409	5.86E-23	1.60E-21	-1.077969202	4.34E-23	1.18E-21
ENSMUSG00000020687	Cdc27	0.690847502	7.04E-23	1.92E-21	0.671453663	8.86E-23	2.37E-21
ENSMUSG00000032348	Gsta4	-1.050989601	7.11E-23	1.94E-21	-0.985706739	5.59E-23	1.50E-21
ENSMUSG00000022488	Nckap1l	4.882062482	7.88E-23	2.14E-21	1.988364561	6.46E-22	1.66E-20
ENSMUSG00000029061	Mmp23	0.747559825	8.46E-23	2.30E-21	0.723043311	9.99E-23	2.67E-21
ENSMUSG00000031561	Tenm3	-1.155920903	8.48E-23	2.30E-21	-1.069911988	6.39E-23	1.72E-21
ENSMUSG00000026674	Ddr2	0.43380082	8.55E-23	2.32E-21	0.42890362	1.04E-22	2.76E-21
ENSMUSG00000029108	Pcdh7	0.428040219	8.59E-23	2.33E-21	0.423334042	1.04E-22	2.76E-21
ENSMUSG00000032060	Cryab	-0.284161547	9.27E-23	2.50E-21	-0.282776764	1.02E-22	2.72E-21
ENSMUSG00000083327	Vcp-rs	-0.479687765	9.54E-23	2.57E-21	-0.473091226	9.81E-23	2.62E-21
ENSMUSG00000067818	Myl9	0.215710106	1.03E-22	2.79E-21	0.215100996	1.21E-22	3.20E-21
ENSMUSG00000022637	Cblb	0.621166435	1.05E-22	2.83E-21	0.60689126	1.28E-22	3.39E-21
ENSMUSG00000061904	Slc25a3	-0.223345693	1.14E-22	3.06E-21	-0.22266903	1.27E-22	3.37E-21
ENSMUSG00000075602	Ly6a	-0.439894825	1.32E-22	3.54E-21	-0.434758839	1.41E-22	3.73E-21
ENSMUSG00000041571	Sepw1	0.326731634	1.44E-22	3.86E-21	0.324606309	1.75E-22	4.61E-21
ENSMUSG00000026478	Lamc1	-0.296626197	2.33E-22	6.21E-21	-0.295021505	2.56E-22	6.73E-21
ENSMUSG00000023232	Serinc2	0.84204848	2.61E-22	6.95E-21	0.806557055	2.90E-22	7.59E-21
ENSMUSG00000058355	Abce1	0.598994528	3.44E-22	9.11E-21	0.585858525	4.20E-22	1.09E-20
ENSMUSG00000024121	Atp6v0c	3.914220488	3.80E-22	1.00E-20	1.975095658	4.25E-22	1.11E-20
ENSMUSG00000026604	Ptpn14	-0.305055923	4.29E-22	1.13E-20	-0.303289385	4.63E-22	1.20E-20
ENSMUSG00000002111	Spi1	5.916721945	4.65E-22	1.22E-20	1.900331279	4.04E-20	9.58E-19
ENSMUSG00000051391	Ywhag	-0.161670305	4.78E-22	1.26E-20	-0.161405458	5.31E-22	1.38E-20
ENSMUSG00000007872	Id3	-0.391644514	8.30E-22	2.16E-20	-0.387868698	8.83E-22	2.27E-20
ENSMUSG00000024571	Gm16286	-0.406331994	9.43E-22	2.45E-20	-0.402106164	1.01E-21	2.59E-20
ENSMUSG00000001349	Cnn1	0.343270515	9.50E-22	2.47E-20	0.340707842	1.15E-21	2.94E-20
ENSMUSG00000033006	Sox10	-1.357702573	9.79E-22	2.54E-20	-1.215673723	7.13E-22	1.84E-20
ENSMUSG00000029231	Pdgfra	-0.567733189	1.08E-21	2.78E-20	-0.556297812	1.11E-21	2.83E-20
ENSMUSG00000026837	Col5a1	-0.100243615	1.12E-21	2.89E-20	-0.100179274	1.22E-21	3.12E-20
ENSMUSG00000028339	Col15a1	-1.337097204	1.90E-21	4.87E-20	-1.199390649	1.34E-21	3.41E-20
ENSMUSG00000042082	Arsb	0.734883703	1.93E-21	4.96E-20	0.70998839	2.39E-21	6.03E-20
ENSMUSG00000032911	Cspg4	0.622044511	2.04E-21	5.22E-20	0.606799373	2.45E-21	6.16E-20
ENSMUSG00000051726	Kcnf1	-1.151796956	2.18E-21	5.57E-20	-1.060934024	1.81E-21	4.58E-20
ENSMUSG00000032368	Zic1	1.238058902	2.48E-21	6.30E-20	1.125651227	2.27E-21	5.73E-20
ENSMUSG00000034640	Tiparp	0.770856701	2.77E-21	7.03E-20	0.74200792	3.36E-21	8.41E-20
ENSMUSG00000033066	Gas7	-0.782053814	3.22E-21	8.14E-20	-0.752039901	3.13E-21	7.84E-20
ENSMUSG00000015932	Dstn	0.243272438	3.40E-21	8.60E-20	0.242331262	4.08E-21	1.01E-19
ENSMUSG00000028464	Tpm2	0.22517441	3.50E-21	8.84E-20	0.224428736	3.80E-21	9.47E-20
ENSMUSG00000040151	Hs2st1	-0.537238833	3.91E-21	9.84E-20	-0.52725317	4.06E-21	1.01E-19
ENSMUSG00000092035	Peg10	-0.548248295	3.99E-21	1.00E-19	-0.537641483	4.11E-21	1.02E-19
ENSMUSG00000020866	Cacna1g	0.705856165	4.17E-21	1.05E-19	0.683385103	5.06E-21	1.25E-19
ENSMUSG00000026490	Cdc42bpa	0.569933081	4.35E-21	1.09E-19	0.557970022	5.17E-21	1.27E-19
ENSMUSG00000051367	Six1	0.903935371	4.36E-21	1.09E-19	0.857610679	5.16E-21	1.27E-19
ENSMUSG00000068335	Dok1	-0.5395982	4.53E-21	1.14E-19	-0.529456863	4.54E-21	1.12E-19
ENSMUSG00000025907	Rb1cc1	0.868833481	5.62E-21	1.40E-19	0.827394779	6.19E-21	1.52E-19
ENSMUSG00000032122	Slc37a2	2.018038881	5.93E-21	1.48E-19	1.584913196	3.73E-21	9.30E-20
ENSMUSG00000083305	Gm13315	-1.042636169	8.34E-21	2.07E-19	-0.972299397	7.24E-21	1.78E-19
ENSMUSG00000031749	St3gal2	-0.321009155	8.50E-21	2.11E-19	-0.318813459	9.22E-21	2.25E-19
ENSMUSG00000026219	Trip12	0.342846407	9.58E-21	2.37E-19	0.340160873	1.14E-20	2.77E-19
ENSMUSG00000027546	Atp9a	-0.779009106	1.04E-20	2.57E-19	-0.748584991	1.00E-20	2.44E-19
ENSMUSG00000010476	Ebf3	1.49445559	1.09E-20	2.69E-19	1.298302415	9.77E-21	2.38E-19
ENSMUSG00000032802	Srxn1	-0.43576701	1.45E-20	3.55E-19	-0.430242536	1.54E-20	3.71E-19
ENSMUSG00000028656	Cap1	-0.194228763	1.50E-20	3.67E-19	-0.193733673	1.66E-20	4.00E-19
ENSMUSG00000048612	Myof	0.236157775	1.59E-20	3.88E-19	0.235266482	1.87E-20	4.50E-19
ENSMUSG00000019929	Dcn	0.533570134	1.59E-20	3.88E-19	0.523435771	1.94E-20	4.64E-19
ENSMUSG00000039316	Rftn1	-0.759467983	1.67E-20	4.07E-19	-0.730926837	1.60E-20	3.86E-19
ENSMUSG00000032135	Mcam	-1.122081845	2.19E-20	5.32E-19	-1.033642158	1.79E-20	4.31E-19
ENSMUSG00000038774	Ascc3	0.959557806	2.19E-20	5.32E-19	0.902525129	2.59E-20	6.17E-19
ENSMUSG00000030007	Cct7	-0.265548646	2.20E-20	5.33E-19	-0.264275635	2.39E-20	5.71E-19
ENSMUSG00000032199	Polr2m	-0.40694243	2.28E-20	5.52E-19	-0.402388914	2.43E-20	5.79E-19
ENSMUSG00000033149	Phldb2	0.353021747	3.67E-20	8.82E-19	0.349998857	4.42E-20	1.04E-18
ENSMUSG00000060044	Tmem26	2.019436048	4.18E-20	1.00E-18	1.57090666	2.41E-20	5.75E-19
ENSMUSG00000024640	Psat1	-0.326700241	4.28E-20	1.03E-18	-0.324299386	4.61E-20	1.09E-18
ENSMUSG00000024083	Pja2	0.463987995	4.47E-20	1.07E-18	0.4571343	5.39E-20	1.27E-18
ENSMUSG00000020176	Grb10	-0.211581103	5.10E-20	1.22E-18	-0.21092326	5.56E-20	1.31E-18
ENSMUSG00000040731	Eif4h	-0.256437555	5.17E-20	1.23E-18	-0.255267552	5.66E-20	1.33E-18
ENSMUSG00000097789	Gm2115	0.243468412	5.37E-20	1.28E-18	0.24246384	6.36E-20	1.49E-18
ENSMUSG00000037594	BC022687	-0.773407123	5.39E-20	1.29E-18	-0.74250592	5.21E-20	1.23E-18
ENSMUSG00000049470	Aff4	0.422752297	5.72E-20	1.36E-18	0.417525326	6.93E-20	1.62E-18
ENSMUSG00000002885	Adgre5	-0.442771314	6.72E-20	1.60E-18	-0.436770931	7.10E-20	1.66E-18
ENSMUSG00000038679	Trps1	0.759804054	6.96E-20	1.65E-18	0.73011686	8.32E-20	1.94E-18
ENSMUSG00000019122	Ccl9	2.606949804	7.03E-20	1.67E-18	1.755426808	3.16E-20	7.50E-19
ENSMUSG00000019539	Rcn3	0.305557335	7.44E-20	1.76E-18	0.303560923	8.79E-20	2.05E-18
ENSMUSG00000015647	Lama5	-0.794337665	7.86E-20	1.86E-18	-0.760644767	7.59E-20	1.77E-18
ENSMUSG00000038545	Cul7	0.368291798	1.04E-19	2.44E-18	0.364777225	1.25E-19	2.88E-18
ENSMUSG00000037206	Islr	2.088254106	1.05E-19	2.46E-18	1.590383703	6.35E-20	1.49E-18
ENSMUSG00000026072	Il1r1	0.773402923	1.07E-19	2.52E-18	0.741840164	1.25E-19	2.89E-18
ENSMUSG00000022139	Mbnl2	0.385879002	1.34E-19	3.13E-18	0.38181652	1.59E-19	3.67E-18
ENSMUSG00000042323	Pbrm1	0.637811686	1.35E-19	3.15E-18	0.61979116	1.56E-19	3.60E-18
ENSMUSG00000074280	Gm6166	2.827012725	1.62E-19	3.78E-18	1.789817997	6.24E-20	1.46E-18
ENSMUSG00000040481	Bptf	0.449622693	1.78E-19	4.13E-18	0.443173828	2.14E-19	4.90E-18
ENSMUSG00000024044	Epb4.1l3	0.284648192	1.95E-19	4.53E-18	0.28299509	2.31E-19	5.26E-18
ENSMUSG00000055723	Rras2	-0.422155473	2.12E-19	4.91E-18	-0.416804085	2.24E-19	5.12E-18
ENSMUSG00000004530	Coro1c	-0.269911048	2.17E-19	5.03E-18	-0.268500267	2.35E-19	5.35E-18
ENSMUSG00000040225	Prrc2c	0.374795215	2.19E-19	5.06E-18	0.371029545	2.51E-19	5.69E-18
ENSMUSG00000045817	Zfp36l2	0.434245058	2.27E-19	5.25E-18	0.428395949	2.73E-19	6.19E-18
ENSMUSG00000028692	Akr1a1	-0.207749497	2.31E-19	5.35E-18	-0.207103636	2.53E-19	5.75E-18
ENSMUSG00000061887	Ssbp3	0.421262471	2.45E-19	5.66E-18	0.415909473	2.93E-19	6.63E-18
ENSMUSG00000054455	Vapb	-0.368028252	2.68E-19	6.18E-18	-0.364451213	2.85E-19	6.46E-18
ENSMUSG00000024376	Epb4.1l4a	-1.780869335	2.70E-19	6.22E-18	-1.450161007	1.42E-19	3.27E-18
ENSMUSG00000020402	Vdac1	-0.31837062	2.80E-19	6.43E-18	-0.31604726	2.96E-19	6.69E-18
ENSMUSG00000020592	Sdc1	-0.36583102	3.19E-19	7.31E-18	-0.362302689	3.37E-19	7.61E-18
ENSMUSG00000041046	Ramp3	-1.062108607	3.27E-19	7.50E-18	-0.981788056	2.81E-19	6.37E-18
ENSMUSG00000022892	App	-0.181881672	3.73E-19	8.50E-18	-0.18144277	4.11E-19	9.25E-18
ENSMUSG00000030655	Smg1	0.682740793	4.76E-19	1.08E-17	0.660047508	5.60E-19	1.25E-17
ENSMUSG00000030579	Tyrobp	7.087473585	5.33E-19	1.21E-17	1.669882669	3.83E-16	7.15E-15
ENSMUSG00000025060	Slk	0.647584174	5.71E-19	1.29E-17	0.628071797	6.75E-19	1.50E-17
ENSMUSG00000024079	Eif2ak2	1.199589877	5.78E-19	1.31E-17	1.083786688	6.00E-19	1.34E-17
ENSMUSG00000033855	Ston1	-0.445754593	5.89E-19	1.33E-17	-0.43930846	6.13E-19	1.37E-17
ENSMUSG00000027422	Rrbp1	0.21411599	6.08E-19	1.37E-17	0.21339104	7.00E-19	1.56E-17
ENSMUSG00000027276	Jag1	-0.951330065	6.70E-19	1.51E-17	-0.891702092	6.09E-19	1.36E-17
ENSMUSG00000028530	Jak1	0.285985009	6.81E-19	1.54E-17	0.284256205	8.04E-19	1.78E-17
ENSMUSG00000025236	Adpgk	-0.624501121	6.94E-19	1.56E-17	-0.606963891	6.94E-19	1.55E-17
ENSMUSG00000017485	Top2b	0.658177575	7.18E-19	1.61E-17	0.637590165	8.54E-19	1.89E-17
ENSMUSG00000038366	Lasp1	-0.22032234	7.42E-19	1.66E-17	-0.219529869	8.07E-19	1.79E-17
ENSMUSG00000003970	Rpl8	-0.15182022	7.66E-19	1.72E-17	-0.151560155	8.43E-19	1.86E-17
ENSMUSG00000001833	Sep-07	0.48894428	7.70E-19	1.72E-17	0.480376231	9.10E-19	2.00E-17
ENSMUSG00000006699	Cdc42	-0.280731892	8.29E-19	1.85E-17	-0.279093391	8.66E-19	1.91E-17
ENSMUSG00000016018	Skiv2l2	0.857439109	8.95E-19	2.00E-17	0.81263481	1.04E-18	2.27E-17
ENSMUSG00000051375	Pcdh1	-1.016502964	8.99E-19	2.01E-17	-0.943925492	7.94E-19	1.76E-17
ENSMUSG00000014599	Csf1	-0.123542017	9.50E-19	2.12E-17	-0.123401085	1.03E-18	2.26E-17
ENSMUSG00000040543	Pitpnm3	1.403579558	1.02E-18	2.27E-17	1.222013952	9.64E-19	2.12E-17
ENSMUSG00000021451	Sema4d	3.162341262	1.07E-18	2.38E-17	1.791971751	6.51E-19	1.45E-17
ENSMUSG00000015653	Steap2	-0.357294284	1.42E-18	3.13E-17	-0.353880525	1.52E-18	3.29E-17
ENSMUSG00000017291	Taok1	0.601861467	1.82E-18	3.97E-17	0.585694195	2.07E-18	4.45E-17
ENSMUSG00000004535	Tax1bp1	0.616700094	2.17E-18	4.73E-17	0.599226463	2.60E-18	5.58E-17
ENSMUSG00000006301	Tmbim1	-0.39505137	2.48E-18	5.40E-17	-0.390383596	2.60E-18	5.58E-17
ENSMUSG00000026276	Sep-02	0.392839748	2.49E-18	5.41E-17	0.388233484	2.95E-18	6.30E-17
ENSMUSG00000034993	Vat1	-0.221120417	2.58E-18	5.61E-17	-0.220293401	2.82E-18	6.03E-17
ENSMUSG00000055322	Tns1	-0.232945595	2.91E-18	6.30E-17	-0.231976123	3.17E-18	6.75E-17
ENSMUSG00000038807	Rap1gap2	-0.699794481	3.11E-18	6.72E-17	-0.67437686	3.07E-18	6.55E-17
ENSMUSG00000044791	Setd2	0.825427005	3.99E-18	8.58E-17	0.783833926	4.55E-18	9.64E-17
ENSMUSG00000024474	Ik	0.63772898	4.57E-18	9.79E-17	0.618084785	5.36E-18	1.13E-16
ENSMUSG00000026688	Mgst3	-0.907658541	5.04E-18	1.08E-16	-0.852950717	4.68E-18	9.90E-17
ENSMUSG00000019889	Ptprk	-0.472407579	5.17E-18	1.10E-16	-0.464315937	5.37E-18	1.13E-16
ENSMUSG00000027624	Epb4.1l1	0.43926458	5.70E-18	1.21E-16	0.432704296	6.72E-18	1.40E-16
ENSMUSG00000019916	P4ha1	-0.340493049	5.81E-18	1.23E-16	-0.337429032	6.03E-18	1.26E-16
ENSMUSG00000026728	Vim	-0.14379673	6.46E-18	1.37E-16	-0.143563858	6.38E-18	1.33E-16
ENSMUSG00000037234	Hook3	0.688137436	6.97E-18	1.47E-16	0.663301819	8.27E-18	1.71E-16
ENSMUSG00000031004	Mki67	1.575888895	7.00E-18	1.48E-16	1.317202264	5.22E-18	1.10E-16
ENSMUSG00000009585	Apobec3	1.347035032	7.64E-18	1.61E-16	1.177492879	7.03E-18	1.46E-16
ENSMUSG00000004667	Polr2e	0.486044555	8.24E-18	1.73E-16	0.477099212	9.77E-18	2.02E-16
ENSMUSG00000074743	Thbd	-0.48596141	8.34E-18	1.75E-16	-0.477053882	8.58E-18	1.78E-16
ENSMUSG00000040310	Alx4	-2.00324957	9.33E-18	1.96E-16	-1.522907101	4.15E-18	8.79E-17
ENSMUSG00000044533	Rps2	0.661884378	9.43E-18	1.98E-16	0.639566746	1.09E-17	2.25E-16
ENSMUSG00000029063	Nadk	-0.274755682	9.47E-18	1.98E-16	-0.273118134	1.02E-17	2.10E-16
ENSMUSG00000025428	Atp5a1	-0.175208953	9.80E-18	2.05E-16	-0.174782276	1.06E-17	2.19E-16
ENSMUSG00000026192	Atic	-0.358427976	1.38E-17	2.88E-16	-0.354773389	1.45E-17	2.96E-16
ENSMUSG00000020614	Fam20a	-0.594007007	1.49E-17	3.09E-16	-0.577644654	1.50E-17	3.08E-16
ENSMUSG00000031825	Crispld2	-0.846615196	1.81E-17	3.73E-16	-0.800376881	1.72E-17	3.50E-16
ENSMUSG00000022146	Osmr	0.551477397	2.00E-17	4.11E-16	0.538174722	2.32E-17	4.70E-16
ENSMUSG00000033965	Slc16a2	0.932249841	2.31E-17	4.74E-16	0.870430084	2.61E-17	5.27E-16
ENSMUSG00000028465	Tln1	-0.134915149	2.39E-17	4.88E-16	-0.134715318	2.61E-17	5.27E-16
ENSMUSG00000020608	Smc6	0.932080306	2.42E-17	4.95E-16	0.870291254	2.63E-17	5.30E-16
ENSMUSG00000059991	Nptx2	0.950202437	3.14E-17	6.38E-16	0.884383853	3.53E-17	7.06E-16
ENSMUSG00000028961	Pgd	-0.257524212	3.20E-17	6.50E-16	-0.256129076	3.47E-17	6.93E-16
ENSMUSG00000048126	Col6a3	-0.130136124	4.36E-17	8.79E-16	-0.12995375	4.77E-17	9.45E-16
ENSMUSG00000039883	Lrrc17	0.595573566	4.44E-17	8.94E-16	0.578516813	5.20E-17	1.03E-15
ENSMUSG00000036333	Kidins220	0.430837139	4.85E-17	9.75E-16	0.424276696	5.70E-17	1.12E-15
ENSMUSG00000001098	Kctd10	-0.220483563	5.15E-17	1.03E-15	-0.21959551	5.48E-17	1.08E-15
ENSMUSG00000021379	Id4	-1.380803922	5.43E-17	1.09E-15	-1.19240362	4.12E-17	8.20E-16
ENSMUSG00000026558	Uck2	-0.278726202	6.06E-17	1.21E-15	-0.276928193	6.45E-17	1.27E-15
ENSMUSG00000003346	Abhd17a	-0.40170742	7.20E-17	1.43E-15	-0.39633877	7.55E-17	1.48E-15
ENSMUSG00000022427	Tomm22	-0.712778129	7.53E-17	1.49E-15	-0.683631898	7.40E-17	1.45E-15
ENSMUSG00000025582	Nptx1	1.434649885	8.05E-17	1.59E-15	1.221440785	7.31E-17	1.43E-15
ENSMUSG00000026069	Il1rl1	-0.150210538	8.12E-17	1.60E-15	-0.149925283	8.84E-17	1.72E-15
ENSMUSG00000037370	Enpp1	0.686896485	8.54E-17	1.68E-15	0.660530595	9.61E-17	1.86E-15
ENSMUSG00000028633	Ctps	-0.449390686	9.47E-17	1.86E-15	-0.441844477	9.80E-17	1.90E-15
ENSMUSG00000053158	Fes	1.333897441	9.99E-17	1.96E-15	1.15830259	9.36E-17	1.81E-15
ENSMUSG00000027859	Ngf	-0.499209838	1.08E-16	2.11E-15	-0.488866466	1.12E-16	2.16E-15
ENSMUSG00000017057	Il13ra1	0.84942152	1.22E-16	2.38E-15	0.800003934	1.39E-16	2.67E-15
ENSMUSG00000038539	Atf5	-0.283821319	1.47E-16	2.85E-15	-0.281874918	1.56E-16	2.99E-15
ENSMUSG00000023175	Bsg	-0.149705342	1.48E-16	2.87E-15	-0.149418196	1.58E-16	3.03E-15
ENSMUSG00000070493	Chchd2	-1.090073142	1.55E-16	3.02E-15	-0.989650148	1.30E-16	2.51E-15
ENSMUSG00000022565	Plec	-0.112079135	1.84E-16	3.56E-15	-0.111957779	1.96E-16	3.75E-15
ENSMUSG00000005871	Apc	0.648837645	1.92E-16	3.72E-15	0.626003664	2.20E-16	4.19E-15
ENSMUSG00000039607	Rbms3	0.584711534	2.18E-16	4.20E-15	0.567826504	2.52E-16	4.78E-15
ENSMUSG00000001025	S100a6	-0.120039715	2.22E-16	4.27E-15	-0.119889773	2.40E-16	4.56E-15
ENSMUSG00000035385	Ccl2	-0.653494886	2.32E-16	4.46E-15	-0.630173196	2.27E-16	4.32E-15
ENSMUSG00000025278	Flnb	-0.114987952	2.42E-16	4.65E-15	-0.114855871	2.57E-16	4.87E-15
ENSMUSG00000061315	Naca	0.7751831	2.48E-16	4.76E-15	0.736529784	2.80E-16	5.29E-15
ENSMUSG00000020074	Ccar1	0.717098293	2.58E-16	4.95E-15	0.686264123	2.87E-16	5.42E-15
ENSMUSG00000006998	Psmd2	-0.298618895	2.94E-16	5.60E-15	-0.296307223	3.15E-16	5.91E-15
ENSMUSG00000032320	Rcn2	-0.418815584	3.46E-16	6.56E-15	-0.412459889	3.62E-16	6.76E-15
ENSMUSG00000062070	Pgk1	-0.990683731	3.62E-16	6.87E-15	-0.912208884	3.24E-16	6.07E-15
ENSMUSG00000025393	Atp5b	-0.127657708	3.93E-16	7.43E-15	-0.127474375	4.22E-16	7.86E-15
ENSMUSG00000043613	Mmp3	0.535143431	4.05E-16	7.65E-15	0.521902779	4.71E-16	8.74E-15
ENSMUSG00000004846	Plod3	-0.231654115	4.23E-16	7.97E-15	-0.230559929	4.52E-16	8.40E-15
ENSMUSG00000026208	Des	1.908184763	4.54E-16	8.54E-15	1.440549456	2.84E-16	5.36E-15
ENSMUSG00000044477	Zfand3	-0.349052207	4.85E-16	9.11E-15	-0.345316867	5.16E-16	9.55E-15
ENSMUSG00000024974	Smc3	0.987939859	4.98E-16	9.34E-15	0.908866434	5.26E-16	9.73E-15
ENSMUSG00000025544	Tm9sf2	-0.370140375	5.15E-16	9.63E-15	-0.365686186	5.41E-16	1.00E-14
ENSMUSG00000022265	Ank	0.363830824	5.55E-16	1.04E-14	0.359577541	6.36E-16	1.17E-14
ENSMUSG00000026814	Eng	-0.420017884	5.70E-16	1.06E-14	-0.41351378	5.94E-16	1.10E-14
ENSMUSG00000021701	Plk2	-0.293334333	5.71E-16	1.06E-14	-0.291099348	6.09E-16	1.12E-14
ENSMUSG00000029763	Exoc4	0.318496515	5.82E-16	1.09E-14	0.315632178	6.61E-16	1.21E-14
ENSMUSG00000014867	Surf4	-0.183806138	6.64E-16	1.23E-14	-0.183250933	7.19E-16	1.32E-14
ENSMUSG00000006373	Pgrmc1	0.357752957	7.11E-16	1.32E-14	0.353676909	8.19E-16	1.49E-14
ENSMUSG00000032740	Ccdc88a	1.032332743	7.75E-16	1.43E-14	0.941617171	8.11E-16	1.48E-14
ENSMUSG00000029004	Kmt2e	0.63373236	9.98E-16	1.83E-14	0.611379229	1.15E-15	2.07E-14
ENSMUSG00000063457	Rps15	0.352198082	1.04E-15	1.90E-14	0.348272436	1.11E-15	2.00E-14
ENSMUSG00000019960	Dusp6	-0.470106182	1.05E-15	1.92E-14	-0.460855254	1.09E-15	1.97E-14
ENSMUSG00000019087	Atp6ap1	-0.243017309	1.09E-15	2.00E-14	-0.241718036	1.17E-15	2.11E-14
ENSMUSG00000020496	Rnf187	-0.3171771	1.13E-15	2.06E-14	-0.314297318	1.20E-15	2.15E-14
ENSMUSG00000028480	Glipr2	0.283715479	1.16E-15	2.12E-14	0.281645175	1.30E-15	2.34E-14
ENSMUSG00000043618	Eif5al3-ps	-0.605255681	1.17E-15	2.14E-14	-0.585728851	1.16E-15	2.10E-14
ENSMUSG00000039756	Dnttip2	0.837414764	1.22E-15	2.22E-14	0.786908807	1.30E-15	2.34E-14
ENSMUSG00000070436	Serpinh1	-0.100335662	1.54E-15	2.79E-14	-0.100242821	1.65E-15	2.95E-14
ENSMUSG00000022090	Pdlim2	-0.481999851	1.73E-15	3.14E-14	-0.471889702	1.79E-15	3.18E-14
ENSMUSG00000013076	Amotl1	-0.29602564	1.75E-15	3.17E-14	-0.293649489	1.86E-15	3.31E-14
ENSMUSG00000038112	AW551984	2.288311296	1.85E-15	3.34E-14	1.537564089	1.02E-15	1.85E-14
ENSMUSG00000035493	Tgfbi	0.379349296	1.95E-15	3.52E-14	0.374345018	2.25E-15	3.98E-14
ENSMUSG00000026305	Lrrfip1	0.37623644	2.19E-15	3.94E-14	0.371337378	2.50E-15	4.42E-14
ENSMUSG00000036372	Tmem258	0.607779035	2.26E-15	4.07E-14	0.587523875	2.55E-15	4.50E-14
ENSMUSG00000032560	Dnajc13	0.477310808	2.36E-15	4.24E-14	0.467367034	2.63E-15	4.65E-14
ENSMUSG00000031229	Atrx	0.729790117	2.40E-15	4.31E-14	0.695159353	2.69E-15	4.74E-14
ENSMUSG00000069833	Ahnak	0.130237725	2.64E-15	4.73E-14	0.130031285	2.87E-15	5.05E-14
ENSMUSG00000040549	Ckap5	0.694086473	2.70E-15	4.83E-14	0.664043108	3.07E-15	5.39E-14
ENSMUSG00000031250	Tnmd	1.272624621	3.06E-15	5.46E-14	1.104005774	2.84E-15	5.00E-14
ENSMUSG00000046618	Olfml2a	-1.095674725	3.08E-15	5.49E-14	-0.984997436	2.72E-15	4.79E-14
ENSMUSG00000041779	Tram2	-0.416999376	3.50E-15	6.23E-14	-0.410271126	3.65E-15	6.39E-14
ENSMUSG00000024691	Fam111a	0.959365628	3.62E-15	6.42E-14	0.882314849	3.95E-15	6.89E-14
ENSMUSG00000001270	Ckb	0.620509346	3.92E-15	6.95E-14	0.598607375	4.49E-15	7.81E-14
ENSMUSG00000059430	Actg2	-0.216859455	4.29E-15	7.58E-14	-0.215894775	4.59E-15	7.99E-14
ENSMUSG00000037062	Sh3glb1	0.354541327	4.71E-15	8.31E-14	0.350337555	5.30E-15	9.18E-14
ENSMUSG00000033943	Mga	0.833541911	4.73E-15	8.35E-14	0.781619796	5.22E-15	9.04E-14
ENSMUSG00000037656	Slc20a2	-0.514746768	5.15E-15	9.05E-14	-0.502051624	5.28E-15	9.15E-14
ENSMUSG00000025007	Aldh18a1	-0.308820533	5.53E-15	9.71E-14	-0.306025452	5.88E-15	1.02E-13
ENSMUSG00000030759	Far1	0.720856557	5.95E-15	1.04E-13	0.686492743	6.75E-15	1.16E-13
ENSMUSG00000003847	Nfat5	0.501178392	6.03E-15	1.06E-13	0.48934419	6.83E-15	1.17E-13
ENSMUSG00000062762	Ei24	-0.392676707	6.18E-15	1.08E-13	-0.386945566	6.44E-15	1.11E-13
ENSMUSG00000026509	Capn2	-0.158260021	6.26E-15	1.10E-13	-0.157879615	6.75E-15	1.16E-13
ENSMUSG00000018326	Ywhab	-0.231269439	6.33E-15	1.11E-13	-0.230085826	6.70E-15	1.15E-13
ENSMUSG00000033004	Mycbp2	0.510638269	6.45E-15	1.13E-13	0.49810388	7.36E-15	1.26E-13
ENSMUSG00000024300	Myo1f	10.34755254	6.74E-15	1.17E-13	1.321749561	2.66E-11	3.49E-10
ENSMUSG00000041028	Ghitm	-0.327015287	6.84E-15	1.19E-13	-0.323678548	7.19E-15	1.23E-13
ENSMUSG00000015575	Atp6v0e	-0.309839226	6.96E-15	1.21E-13	-0.30699581	7.39E-15	1.27E-13
ENSMUSG00000048874	Phf3	0.622880118	7.15E-15	1.24E-13	0.600323837	8.09E-15	1.38E-13
ENSMUSG00000051510	Mafg	-0.496406661	7.28E-15	1.26E-13	-0.484877904	7.43E-15	1.27E-13
ENSMUSG00000054675	Tmem119	-0.498514416	7.47E-15	1.30E-13	-0.486828036	7.68E-15	1.31E-13
ENSMUSG00000018501	Ncor1	0.397496584	7.48E-15	1.30E-13	0.391502979	8.38E-15	1.43E-13
ENSMUSG00000040618	Pck2	-0.448407496	8.42E-15	1.45E-13	-0.43983008	8.68E-15	1.48E-13
ENSMUSG00000056076	Eif3b	-0.196695043	8.49E-15	1.47E-13	-0.195958646	9.07E-15	1.54E-13
ENSMUSG00000058690	Ccser2	0.643250779	8.50E-15	1.47E-13	0.618319151	9.73E-15	1.65E-13
ENSMUSG00000018008	Cyth4	3.955438214	8.56E-15	1.48E-13	1.57188616	2.98E-14	4.91E-13
ENSMUSG00000081159	Gm6023	-0.582544797	1.31E-14	2.24E-13	-0.563755631	1.26E-14	2.13E-13
ENSMUSG00000026748	Plxdc2	0.475608363	1.35E-14	2.31E-13	0.465210212	1.50E-14	2.52E-13
ENSMUSG00000061755	Bod1l	0.854441461	1.39E-14	2.36E-13	0.796881435	1.48E-14	2.48E-13
ENSMUSG00000030468	Siglecg	-0.781340587	1.41E-14	2.40E-13	-0.737042039	1.35E-14	2.27E-13
ENSMUSG00000005667	Mthfd2	-0.518870819	1.41E-14	2.41E-13	-0.505449217	1.44E-14	2.43E-13
ENSMUSG00000028053	Ash1l	0.535793862	1.49E-14	2.53E-13	0.520961011	1.68E-14	2.80E-13
ENSMUSG00000022203	Efs	1.510071835	1.67E-14	2.82E-13	1.230616464	1.31E-14	2.20E-13
ENSMUSG00000062609	Kcnj15	0.59208172	1.70E-14	2.88E-13	0.5721006	1.90E-14	3.17E-13
ENSMUSG00000030189	Ybx3	-0.256603508	1.70E-14	2.89E-13	-0.254935393	1.81E-14	3.02E-13
ENSMUSG00000026483	Fam129a	-0.429955809	2.06E-14	3.47E-13	-0.422155943	2.15E-14	3.57E-13
ENSMUSG00000040296	Ddx58	0.615369231	2.25E-14	3.79E-13	0.592779621	2.56E-14	4.24E-13
ENSMUSG00000021508	Cxcl14	0.424551813	2.31E-14	3.89E-13	0.416985398	2.64E-14	4.36E-13
ENSMUSG00000036103	Colec12	0.488034818	2.47E-14	4.15E-13	0.476583285	2.80E-14	4.62E-13
ENSMUSG00000024026	Glo1	-0.538418674	2.65E-14	4.45E-13	-0.5231384	2.72E-14	4.50E-13
ENSMUSG00000022303	Dcstamp	10.28156572	2.83E-14	4.73E-13	1.275982285	9.65E-11	1.19E-09
ENSMUSG00000037902	Sirpa	0.80563866	3.14E-14	5.24E-13	0.755786682	3.30E-14	5.41E-13
ENSMUSG00000027198	Ext2	-0.309415292	3.45E-14	5.74E-13	-0.306430905	3.60E-14	5.89E-13
ENSMUSG00000055204	Ankrd17	0.297476794	3.48E-14	5.80E-13	0.294816173	3.87E-14	6.33E-13
ENSMUSG00000031253	Srpx2	-0.363558656	3.49E-14	5.82E-13	-0.35873222	3.67E-14	6.01E-13
ENSMUSG00000054428	Atpif1	0.472534709	4.22E-14	7.00E-13	0.461935866	4.78E-14	7.78E-13
ENSMUSG00000037058	Paip2	0.55347749	4.26E-14	7.05E-13	0.536585216	4.76E-14	7.74E-13
ENSMUSG00000015714	Cers2	-0.307865442	4.40E-14	7.28E-13	-0.304899705	4.66E-14	7.58E-13
ENSMUSG00000058254	Tspan7	-0.832824358	4.70E-14	7.77E-13	-0.777516993	4.51E-14	7.35E-13
ENSMUSG00000037072	Sep-15	-0.211613739	4.71E-14	7.77E-13	-0.210643166	5.02E-14	8.16E-13
ENSMUSG00000076258	Gm23935	-2.108149138	5.32E-14	8.76E-13	-1.454285845	2.11E-14	3.50E-13
ENSMUSG00000055044	Pdlim1	-0.44372045	6.30E-14	1.03E-12	-0.434830099	6.54E-14	1.06E-12
ENSMUSG00000001525	Tubb5	0.093958304	6.50E-14	1.06E-12	0.093872028	7.02E-14	1.13E-12
ENSMUSG00000041313	Slc7a1	-0.399372109	6.68E-14	1.09E-12	-0.392851403	6.96E-14	1.12E-12
ENSMUSG00000027670	Ocstamp	5.229881259	7.11E-14	1.16E-12	1.413039685	3.43E-12	4.87E-11
ENSMUSG00000038708	Golga4	0.630423872	7.64E-14	1.25E-12	0.605180883	8.60E-14	1.38E-12
ENSMUSG00000071847	Apcdd1	-1.143007339	7.86E-14	1.28E-12	-1.006293554	6.40E-14	1.04E-12
ENSMUSG00000026207	Speg	0.578448186	7.96E-14	1.30E-12	0.558813223	8.77E-14	1.40E-12
ENSMUSG00000029581	Fscn1	-0.132672208	8.01E-14	1.30E-12	-0.132427776	8.63E-14	1.38E-12
ENSMUSG00000052353	Cemip	0.444044263	8.20E-14	1.33E-12	0.435030768	9.10E-14	1.45E-12
ENSMUSG00000027523	Gnas	-0.109939848	8.40E-14	1.36E-12	-0.109800476	9.00E-14	1.44E-12
ENSMUSG00000047735	Samd9l	1.587088747	8.42E-14	1.37E-12	1.253859019	6.65E-14	1.08E-12
ENSMUSG00000024427	Spry4	-0.685919449	8.52E-14	1.38E-12	-0.653690276	8.46E-14	1.36E-12
ENSMUSG00000020097	Sgpl1	-0.287762366	8.62E-14	1.40E-12	-0.285280384	9.11E-14	1.46E-12
ENSMUSG00000033717	Adra2a	-0.710675485	8.85E-14	1.43E-12	-0.674902882	8.78E-14	1.40E-12
ENSMUSG00000023046	Igfbp6	0.590775795	9.09E-14	1.47E-12	0.569788276	1.01E-13	1.61E-12
ENSMUSG00000023915	Tnfrsf21	-0.652184333	9.74E-14	1.57E-12	-0.62421508	9.79E-14	1.56E-12
ENSMUSG00000041236	Vps41	0.529424289	9.95E-14	1.61E-12	0.514164207	1.12E-13	1.77E-12
ENSMUSG00000039662	Icmt	-0.365033161	1.06E-13	1.72E-12	-0.359957284	1.12E-13	1.78E-12
ENSMUSG00000029816	Gpnmb	-0.628676448	1.17E-13	1.88E-12	-0.60339887	1.16E-13	1.84E-12
ENSMUSG00000032604	Qars	-0.30644601	1.24E-13	2.00E-12	-0.303413131	1.31E-13	2.07E-12
ENSMUSG00000041133	Smc1a	0.570535724	1.29E-13	2.08E-12	0.551351515	1.45E-13	2.29E-12
ENSMUSG00000046718	Bst2	0.95735785	1.44E-13	2.30E-12	0.871668062	1.46E-13	2.30E-12
ENSMUSG00000031592	Pcm1	0.840848343	1.44E-13	2.30E-12	0.781577873	1.51E-13	2.37E-12
ENSMUSG00000034908	Sidt2	-0.232604231	1.48E-13	2.36E-12	-0.231263804	1.57E-13	2.46E-12
ENSMUSG00000048279	Sacs	0.801020567	1.80E-13	2.86E-12	0.749023414	1.95E-13	3.03E-12
ENSMUSG00000000743	Chmp1a	-0.453678013	1.81E-13	2.87E-12	-0.443831938	1.86E-13	2.89E-12
ENSMUSG00000028031	Dkk2	-0.478222462	1.85E-13	2.93E-12	-0.466709136	1.90E-13	2.96E-12
ENSMUSG00000029478	Ncor2	0.179178707	1.92E-13	3.03E-12	0.178557821	2.12E-13	3.30E-12
ENSMUSG00000027833	Shox2	-2.029722379	1.97E-13	3.12E-12	-1.407678491	1.12E-13	1.77E-12
ENSMUSG00000020422	Tns3	-0.205527869	1.98E-13	3.13E-12	-0.204592714	2.07E-13	3.22E-12
ENSMUSG00000027893	Ahcyl1	-0.208086644	2.08E-13	3.28E-12	-0.207113818	2.22E-13	3.44E-12
ENSMUSG00000025862	Stag2	0.807245677	2.23E-13	3.51E-12	0.753657096	2.44E-13	3.78E-12
ENSMUSG00000034810	Scn7a	2.495739725	2.31E-13	3.64E-12	1.482574946	1.54E-13	2.41E-12
ENSMUSG00000043535	Setx	0.782578032	2.37E-13	3.73E-12	0.733480005	2.57E-13	3.97E-12
ENSMUSG00000030059	Tmf1	0.623986596	2.39E-13	3.76E-12	0.598512456	2.66E-13	4.10E-12
ENSMUSG00000078517	Emc1	-0.472781223	2.50E-13	3.92E-12	-0.461531595	2.56E-13	3.95E-12
ENSMUSG00000020272	Stk10	0.686073047	2.55E-13	4.00E-12	0.652438838	2.79E-13	4.30E-12
ENSMUSG00000035202	Lars2	-0.460825932	2.60E-13	4.07E-12	-0.450380652	2.66E-13	4.10E-12
ENSMUSG00000037994	Slc9b2	4.581568768	2.65E-13	4.15E-12	1.41737338	4.00E-12	5.64E-11
ENSMUSG00000040483	Xaf1	1.044351588	2.68E-13	4.19E-12	0.932639028	2.72E-13	4.19E-12
ENSMUSG00000000290	Itgb2	3.636394306	2.88E-13	4.50E-12	1.484820502	7.03E-13	1.05E-11
ENSMUSG00000010461	Eya4	2.148835119	2.89E-13	4.51E-12	1.423107191	1.85E-13	2.89E-12
ENSMUSG00000047407	Tgif1	-0.446402942	2.94E-13	4.59E-12	-0.436848674	3.05E-13	4.68E-12
ENSMUSG00000046352	Gjb2	1.242725097	2.96E-13	4.62E-12	1.061759972	2.82E-13	4.35E-12
ENSMUSG00000042812	Foxf1	-1.11577555	3.03E-13	4.71E-12	-0.982001053	2.67E-13	4.11E-12
ENSMUSG00000005514	Por	-0.376795383	3.04E-13	4.73E-12	-0.371007113	3.15E-13	4.83E-12
ENSMUSG00000024952	Rps6ka4	-0.390395196	3.24E-13	5.03E-12	-0.38394842	3.37E-13	5.16E-12
ENSMUSG00000019055	Plod1	-0.294650969	3.25E-13	5.04E-12	-0.291858615	3.40E-13	5.20E-12
ENSMUSG00000017760	Ctsa	-0.223400139	3.28E-13	5.09E-12	-0.222177161	3.48E-13	5.32E-12
ENSMUSG00000035726	Supt16	0.491384664	3.42E-13	5.29E-12	0.478597632	3.75E-13	5.71E-12
ENSMUSG00000021188	Trip11	0.888515859	3.44E-13	5.32E-12	0.817031146	3.65E-13	5.57E-12
ENSMUSG00000020473	Aebp1	0.116046282	3.45E-13	5.34E-12	0.115873761	3.71E-13	5.65E-12
ENSMUSG00000033487	Fndc3a	0.648521937	3.52E-13	5.44E-12	0.619669123	3.73E-13	5.68E-12
ENSMUSG00000031314	Taf1	0.843557572	3.74E-13	5.76E-12	0.781734211	3.97E-13	6.04E-12
ENSMUSG00000044674	Fzd1	0.417193488	4.34E-13	6.66E-12	0.409237127	4.85E-13	7.31E-12
ENSMUSG00000083240	Gm13453	1.294530104	4.37E-13	6.71E-12	1.090429792	3.80E-13	5.79E-12
ENSMUSG00000025035	Arl3	0.581259746	4.99E-13	7.62E-12	0.56001235	5.52E-13	8.29E-12
ENSMUSG00000027002	Nckap1	0.339213632	5.21E-13	7.96E-12	0.334881849	5.76E-13	8.63E-12
ENSMUSG00000061731	Ext1	-0.275337931	5.25E-13	8.01E-12	-0.273015122	5.54E-13	8.31E-12
ENSMUSG00000055670	Zzef1	-0.305232512	5.42E-13	8.26E-12	-0.302070437	5.71E-13	8.56E-12
ENSMUSG00000039671	Zmynd8	0.371825568	5.50E-13	8.38E-12	0.366120489	6.17E-13	9.24E-12
ENSMUSG00000025348	Itga7	-0.777459074	5.57E-13	8.48E-12	-0.728104701	5.40E-13	8.12E-12
ENSMUSG00000050965	Prkca	0.387389058	5.74E-13	8.74E-12	0.380935487	6.43E-13	9.61E-12
ENSMUSG00000021732	Fgf10	-0.782844106	5.83E-13	8.86E-12	-0.732400951	5.69E-13	8.53E-12
ENSMUSG00000068220	Lgals1	0.085775733	5.94E-13	9.03E-12	0.085704583	6.38E-13	9.54E-12
ENSMUSG00000042699	Dhx9	0.318065131	6.17E-13	9.37E-12	0.314466754	6.80E-13	1.01E-11
ENSMUSG00000020349	Ppp2ca	-0.25436108	6.73E-13	1.02E-11	-0.252509871	7.14E-13	1.06E-11
ENSMUSG00000048251	Bcl11b	-1.646124097	6.92E-13	1.05E-11	-1.261286166	4.85E-13	7.32E-12
ENSMUSG00000013663	Pten	0.442149706	7.22E-13	1.09E-11	0.43252551	7.97E-13	1.19E-11
ENSMUSG00000020393	Kremen1	-0.423021304	7.65E-13	1.15E-11	-0.41458422	7.87E-13	1.17E-11
ENSMUSG00000032549	Rab6b	-1.502284264	7.90E-13	1.19E-11	-1.197133495	5.56E-13	8.34E-12
ENSMUSG00000016528	Mapkapk2	-0.298585127	8.00E-13	1.20E-11	-0.295580428	8.41E-13	1.25E-11
ENSMUSG00000036053	Fmnl2	0.736559834	8.17E-13	1.23E-11	0.693476768	8.97E-13	1.33E-11
ENSMUSG00000047562	Mmp10	-1.014470262	8.82E-13	1.32E-11	-0.908148976	7.70E-13	1.15E-11
ENSMUSG00000027408	Cpxm1	1.037924009	8.99E-13	1.35E-11	0.923554238	9.11E-13	1.35E-11
ENSMUSG00000006736	Tspan31	-0.316456606	9.28E-13	1.39E-11	-0.312863359	9.77E-13	1.44E-11
ENSMUSG00000034488	Edil3	0.487181268	9.33E-13	1.40E-11	0.474236799	1.04E-12	1.53E-11
ENSMUSG00000026335	Pam	-0.369441149	9.45E-13	1.41E-11	-0.363746672	9.79E-13	1.44E-11
ENSMUSG00000029287	Tgfbr3	0.348114725	9.68E-13	1.45E-11	0.343324919	1.07E-12	1.58E-11
ENSMUSG00000027706	Sec62	0.482223831	1.10E-12	1.64E-11	0.4695851	1.22E-12	1.79E-11
ENSMUSG00000005779	Psmb4	-0.297331706	1.12E-12	1.66E-11	-0.294326414	1.17E-12	1.72E-11
ENSMUSG00000021567	Nkd2	-0.736538531	1.12E-12	1.67E-11	-0.693224498	1.09E-12	1.60E-11
ENSMUSG00000042613	Pbxip1	-0.27872429	1.15E-12	1.71E-11	-0.276242804	1.21E-12	1.77E-11
ENSMUSG00000030879	Mrpl17	-0.367833225	1.29E-12	1.91E-11	-0.362143496	1.35E-12	1.96E-11
ENSMUSG00000066553	Gm6969	0.917178344	1.29E-12	1.91E-11	0.835288246	1.35E-12	1.97E-11
ENSMUSG00000061518	Cox5b	0.73063736	1.31E-12	1.93E-11	0.687826997	1.43E-12	2.08E-11
ENSMUSG00000024812	Tjp2	-0.646672373	1.34E-12	1.98E-11	-0.616755137	1.31E-12	1.91E-11
ENSMUSG00000028452	Vcp	0.46123094	1.35E-12	1.99E-11	0.450068742	1.48E-12	2.15E-11
ENSMUSG00000025006	Sorbs1	0.375529843	1.41E-12	2.08E-11	0.369441542	1.57E-12	2.28E-11
ENSMUSG00000028860	Sytl1	1.785493502	1.42E-12	2.10E-11	1.299560581	1.05E-12	1.54E-11
ENSMUSG00000096965	3300005D01Rik	1.542652938	1.44E-12	2.12E-11	1.207377865	1.06E-12	1.56E-11
ENSMUSG00000031207	Msn	-0.096031953	1.44E-12	2.13E-11	-0.095928691	1.54E-12	2.23E-11
ENSMUSG00000034707	Gns	-0.226537534	1.45E-12	2.14E-11	-0.225189129	1.52E-12	2.21E-11
ENSMUSG00000020850	Prpf8	-0.170618824	1.52E-12	2.24E-11	-0.170039828	1.62E-12	2.35E-11
ENSMUSG00000039735	Fnbp1l	0.644289528	1.68E-12	2.46E-11	0.614275402	1.85E-12	2.67E-11
ENSMUSG00000033991	Ttc37	0.76211521	1.68E-12	2.47E-11	0.713317627	1.83E-12	2.65E-11
ENSMUSG00000068882	Ssb	0.604223584	1.75E-12	2.57E-11	0.579302081	1.90E-12	2.75E-11
ENSMUSG00000022789	Dnm1l	0.621928139	1.89E-12	2.77E-11	0.594739985	2.06E-12	2.97E-11
ENSMUSG00000010277	2610507B11Rik	-0.230467572	1.99E-12	2.91E-11	-0.229029997	2.10E-12	3.02E-11
ENSMUSG00000036093	Arl5a	-0.430633142	2.00E-12	2.92E-11	-0.421403876	2.07E-12	2.98E-11
ENSMUSG00000026775	Yme1l1	0.604283703	2.03E-12	2.97E-11	0.579209078	2.23E-12	3.20E-11
ENSMUSG00000032437	Stt3b	-0.271595374	2.06E-12	3.01E-11	-0.269245598	2.17E-12	3.11E-11
ENSMUSG00000095567	Noc2l	-0.316853265	2.13E-12	3.11E-11	-0.313129134	2.24E-12	3.21E-11
ENSMUSG00000003235	Eif2b5	-0.382536387	2.21E-12	3.22E-11	-0.376010064	2.30E-12	3.30E-11
ENSMUSG00000032440	Tgfbr2	0.18642944	2.23E-12	3.26E-11	0.185662085	2.46E-12	3.52E-11
ENSMUSG00000024054	Smchd1	0.686005732	2.30E-12	3.34E-11	0.64956212	2.53E-12	3.62E-11
ENSMUSG00000038279	Nop2	-0.305740557	2.53E-12	3.68E-11	-0.302368771	2.66E-12	3.81E-11
ENSMUSG00000029578	Wipi2	-0.301301988	2.54E-12	3.69E-11	-0.298073319	2.68E-12	3.82E-11
ENSMUSG00000046805	Mpeg1	5.563927815	2.68E-12	3.89E-11	1.26429045	2.24E-10	2.66E-09
ENSMUSG00000054008	Ndst1	-0.248868869	2.70E-12	3.91E-11	-0.247039044	2.83E-12	4.05E-11
ENSMUSG00000000278	Scpep1	-0.332879502	2.82E-12	4.08E-11	-0.328521664	2.90E-12	4.13E-11
ENSMUSG00000028073	Pear1	0.485082921	3.03E-12	4.37E-11	0.471708492	3.37E-12	4.78E-11
ENSMUSG00000021411	Pxdc1	-0.820902888	3.12E-12	4.50E-11	-0.759506456	3.01E-12	4.29E-11
ENSMUSG00000005973	Rcn1	0.309091505	3.41E-12	4.90E-11	0.305559458	3.76E-12	5.31E-11
ENSMUSG00000070544	Top1	0.569206924	3.42E-12	4.92E-11	0.547719869	3.78E-12	5.33E-11
ENSMUSG00000028413	B4galt1	-0.298530973	3.44E-12	4.93E-11	-0.295353138	3.58E-12	5.08E-11
ENSMUSG00000063171	Rps4l	0.633145074	3.45E-12	4.95E-11	0.60388487	3.58E-12	5.07E-11
ENSMUSG00000007659	Bcl2l1	-0.331372949	3.52E-12	5.05E-11	-0.327033649	3.65E-12	5.17E-11
ENSMUSG00000032418	Me1	-0.527154714	3.56E-12	5.10E-11	-0.510031042	3.64E-12	5.15E-11
ENSMUSG00000025151	Maged1	0.157457882	3.68E-12	5.27E-11	0.156985793	4.01E-12	5.64E-11
ENSMUSG00000032867	Fbxw8	-0.254507229	3.71E-12	5.31E-11	-0.252525555	3.90E-12	5.50E-11
ENSMUSG00000025255	Zfhx4	0.574180853	3.99E-12	5.70E-11	0.551997886	4.44E-12	6.23E-11
ENSMUSG00000016918	Sulf1	0.413634121	4.39E-12	6.25E-11	0.405159538	4.84E-12	6.77E-11
ENSMUSG00000015354	Pcolce2	-0.696832834	4.59E-12	6.52E-11	-0.657909329	4.48E-12	6.28E-11
ENSMUSG00000020859	Spag9	0.417700177	4.63E-12	6.58E-11	0.408961375	5.04E-12	7.03E-11
ENSMUSG00000037601	Nme1	-0.504259125	4.67E-12	6.63E-11	-0.489065555	4.79E-12	6.71E-11
ENSMUSG00000031375	Bgn	-0.058388267	4.69E-12	6.65E-11	-0.058363935	4.90E-12	6.84E-11
ENSMUSG00000029500	Pgam5	-0.459369255	4.69E-12	6.65E-11	-0.447821674	4.82E-12	6.74E-11
ENSMUSG00000008035	Mid1ip1	-0.562085065	4.74E-12	6.72E-11	-0.541187433	4.84E-12	6.76E-11
ENSMUSG00000027663	Zmat3	-0.237265249	4.75E-12	6.73E-11	-0.235641498	5.02E-12	6.99E-11
ENSMUSG00000058715	Fcer1g	4.23860705	4.93E-12	6.98E-11	1.343658658	4.50E-11	5.76E-10
ENSMUSG00000048583	Igf2	1.162377555	5.17E-12	7.30E-11	0.996387792	5.01E-12	6.99E-11
ENSMUSG00000038264	Sema7a	0.365179384	5.21E-12	7.36E-11	0.359280455	5.74E-12	7.97E-11
ENSMUSG00000039585	Myo9a	0.926121308	5.28E-12	7.46E-11	0.837618508	5.34E-12	7.44E-11
ENSMUSG00000015143	Actn1	-0.088874495	5.32E-12	7.51E-11	-0.088788225	5.66E-12	7.86E-11
ENSMUSG00000048988	Elfn1	1.062980746	5.44E-12	7.67E-11	0.932746332	5.49E-12	7.63E-11
ENSMUSG00000026020	Nop58	0.505546514	5.46E-12	7.69E-11	0.490094554	5.97E-12	8.27E-11
ENSMUSG00000021978	Extl3	-0.234852291	5.49E-12	7.74E-11	-0.233268494	5.75E-12	7.98E-11
ENSMUSG00000031540	Kat6a	0.480228686	5.57E-12	7.84E-11	0.466927492	6.18E-12	8.54E-11
ENSMUSG00000031584	Gsr	-0.624148167	5.69E-12	8.01E-11	-0.595586363	5.75E-12	7.98E-11
ENSMUSG00000034021	Pds5b	0.819173225	6.28E-12	8.80E-11	0.756180897	6.63E-12	9.15E-11
ENSMUSG00000026223	Itm2c	-0.222759499	6.80E-12	9.51E-11	-0.221395188	7.11E-12	9.80E-11
ENSMUSG00000028019	Pdgfc	0.405340691	6.97E-12	9.73E-11	0.397206546	7.71E-12	1.06E-10
ENSMUSG00000042312	S100a13	0.522820562	7.14E-12	9.96E-11	0.505570722	7.92E-12	1.09E-10
ENSMUSG00000030103	Bhlhe40	0.395545132	7.22E-12	1.01E-10	0.387967136	8.02E-12	1.10E-10
ENSMUSG00000039191	Rbpj	-0.679863811	7.42E-12	1.03E-10	-0.642907749	7.32E-12	1.01E-10
ENSMUSG00000027204	Fbn1	0.102612879	8.01E-12	1.11E-10	0.102477795	8.61E-12	1.18E-10
ENSMUSG00000021102	Glrx5	-0.454942686	8.05E-12	1.12E-10	-0.443472224	8.26E-12	1.13E-10
ENSMUSG00000007815	Rhoa	-0.292897033	8.31E-12	1.15E-10	-0.289784577	8.65E-12	1.18E-10
ENSMUSG00000021957	Tkt	-0.201993597	8.38E-12	1.16E-10	-0.200966308	8.78E-12	1.20E-10
ENSMUSG00000031274	Col4a5	-0.521618799	8.70E-12	1.21E-10	-0.504412824	8.92E-12	1.22E-10
ENSMUSG00000008136	Fhl2	-0.286839205	9.16E-12	1.27E-10	-0.283901594	9.60E-12	1.31E-10
ENSMUSG00000022641	Bbx	0.651637512	9.59E-12	1.32E-10	0.618464246	1.03E-11	1.40E-10
ENSMUSG00000021877	Arf4	-0.179200478	9.61E-12	1.33E-10	-0.178478325	1.00E-11	1.37E-10
ENSMUSG00000039230	Tbcd	-0.371550476	9.61E-12	1.33E-10	-0.365203903	9.81E-12	1.33E-10
ENSMUSG00000047907	Tshz2	0.706102413	1.07E-11	1.48E-10	0.664047186	1.17E-11	1.58E-10
ENSMUSG00000058099	Nfam1	4.6668033	1.09E-11	1.49E-10	1.278863883	2.20E-10	2.62E-09
ENSMUSG00000029426	Scarb2	-0.447835075	1.09E-11	1.50E-10	-0.436745118	1.13E-11	1.53E-10
ENSMUSG00000028757	Ddost	-0.245184385	1.11E-11	1.52E-10	-0.243329568	1.17E-11	1.58E-10
ENSMUSG00000010755	Cars	-0.340796922	1.18E-11	1.63E-10	-0.335839299	1.23E-11	1.67E-10
ENSMUSG00000021549	Rasa1	0.671016029	1.22E-11	1.67E-10	0.634532272	1.33E-11	1.79E-10
ENSMUSG00000021662	Arhgef28	-0.377128543	1.23E-11	1.69E-10	-0.370422932	1.27E-11	1.72E-10
ENSMUSG00000048807	Slc35e4	-0.426022559	1.26E-11	1.72E-10	-0.416394592	1.30E-11	1.76E-10
ENSMUSG00000029571	Tmem106b	0.462073379	1.34E-11	1.83E-10	0.449774559	1.46E-11	1.96E-10
ENSMUSG00000071715	Ncf4	9.944979429	1.35E-11	1.84E-10	1.066556565	2.07E-08	1.98E-07
ENSMUSG00000018677	Slc25a39	-0.306582613	1.52E-11	2.06E-10	-0.302925726	1.58E-11	2.11E-10
ENSMUSG00000040010	Slc7a5	-0.350460536	1.55E-11	2.10E-10	-0.345012123	1.61E-11	2.16E-10
ENSMUSG00000002699	Lcp2	9.931894746	1.60E-11	2.17E-10	1.060660192	2.38E-08	2.27E-07
ENSMUSG00000001847	Rac1	-0.23593291	1.62E-11	2.20E-10	-0.234252355	1.70E-11	2.27E-10
ENSMUSG00000034462	Pkd2	0.378392427	1.69E-11	2.29E-10	0.371511739	1.84E-11	2.45E-10
ENSMUSG00000009293	Ube2g2	-0.384448748	1.76E-11	2.38E-10	-0.37724406	1.81E-11	2.41E-10
ENSMUSG00000033671	Cep350	0.675661323	1.77E-11	2.40E-10	0.637889031	1.91E-11	2.54E-10
ENSMUSG00000018001	Cyth3	0.435346188	1.79E-11	2.41E-10	0.424901371	1.96E-11	2.60E-10
ENSMUSG00000063856	Gpx1	-0.170911644	1.81E-11	2.44E-10	-0.170267393	1.91E-11	2.54E-10
ENSMUSG00000028348	Murc	1.504668624	1.93E-11	2.60E-10	1.161521372	1.63E-11	2.18E-10
ENSMUSG00000028034	Fubp1	0.543906299	1.97E-11	2.65E-10	0.523730231	2.12E-11	2.81E-10
ENSMUSG00000057530	Ece1	0.232634681	2.01E-11	2.70E-10	0.231006156	2.17E-11	2.88E-10
ENSMUSG00000046691	Chtf8	-0.328534603	2.01E-11	2.70E-10	-0.323987409	2.09E-11	2.78E-10
ENSMUSG00000022831	Hcls1	9.905872258	2.13E-11	2.86E-10	1.051614948	2.96E-08	2.79E-07
ENSMUSG00000037475	Thoc2	0.834948825	2.21E-11	2.96E-10	0.765053129	2.34E-11	3.10E-10
ENSMUSG00000004730	Adgre1	9.917675159	2.31E-11	3.09E-10	1.046251752	3.31E-08	3.10E-07
ENSMUSG00000021610	Clptm1l	-0.238615994	2.35E-11	3.13E-10	-0.236850076	2.46E-11	3.24E-10
ENSMUSG00000001783	Rtcb	-0.267493188	2.37E-11	3.17E-10	-0.26500927	2.48E-11	3.26E-10
ENSMUSG00000029552	Tes	-0.28042676	2.38E-11	3.18E-10	-0.277566274	2.50E-11	3.29E-10
ENSMUSG00000021929	Kpna3	0.574562192	2.39E-11	3.19E-10	0.550670501	2.62E-11	3.44E-10
ENSMUSG00000028796	Phc2	-0.262322092	2.39E-11	3.19E-10	-0.259977183	2.51E-11	3.30E-10
ENSMUSG00000030268	Bcat1	-0.278161387	2.49E-11	3.31E-10	-0.275363885	2.61E-11	3.43E-10
ENSMUSG00000032715	Trib3	-0.72364572	2.51E-11	3.34E-10	-0.677171416	2.49E-11	3.28E-10
ENSMUSG00000020124	Usp15	0.705870432	2.56E-11	3.39E-10	0.662389666	2.71E-11	3.54E-10
ENSMUSG00000009894	Snap47	-0.32378105	2.56E-11	3.40E-10	-0.319379959	2.68E-11	3.51E-10
ENSMUSG00000003731	Kpna6	-0.268174123	2.60E-11	3.45E-10	-0.265660743	2.73E-11	3.57E-10
ENSMUSG00000021703	Serinc5	-0.639682123	2.66E-11	3.53E-10	-0.607031209	2.67E-11	3.50E-10
ENSMUSG00000019978	Epb4.1l2	0.300212325	2.68E-11	3.55E-10	0.296685644	2.88E-11	3.75E-10
ENSMUSG00000028124	Gclm	-0.531098625	2.69E-11	3.57E-10	-0.512088373	2.75E-11	3.60E-10
ENSMUSG00000025326	Ube3a	0.451781013	2.97E-11	3.92E-10	0.439873556	3.25E-11	4.22E-10
ENSMUSG00000090877	Hspa1b	-0.862864129	3.06E-11	4.04E-10	-0.785599091	2.95E-11	3.84E-10
ENSMUSG00000021990	Spata13	-0.756329693	3.10E-11	4.09E-10	-0.703143617	3.05E-11	3.97E-10
ENSMUSG00000046598	Bdh1	-0.642229171	3.24E-11	4.28E-10	-0.608932873	3.23E-11	4.20E-10
ENSMUSG00000020952	Scfd1	0.867679103	3.25E-11	4.29E-10	0.788541978	3.41E-11	4.42E-10
ENSMUSG00000043441	Gpr149	-1.168192801	3.30E-11	4.35E-10	-0.989784354	2.83E-11	3.69E-10
ENSMUSG00000020132	Rab21	-0.387113488	3.48E-11	4.58E-10	-0.379538212	3.60E-11	4.66E-10
ENSMUSG00000026586	Prrx1	-0.255157577	3.50E-11	4.59E-10	-0.252962828	3.65E-11	4.71E-10
ENSMUSG00000000001	Gnai3	0.370673245	3.53E-11	4.63E-10	0.363989848	3.87E-11	4.98E-10
ENSMUSG00000030701	Plekhb1	-2.006781022	3.59E-11	4.71E-10	-1.30910715	2.38E-11	3.14E-10
ENSMUSG00000052727	Map1b	0.295168228	3.63E-11	4.75E-10	0.291771282	3.86E-11	4.98E-10
ENSMUSG00000021381	Barx1	-2.903561494	3.77E-11	4.93E-10	-1.371578017	3.42E-11	4.44E-10
ENSMUSG00000034297	Med13	0.495506066	3.83E-11	5.01E-10	0.479702432	4.20E-11	5.39E-10
ENSMUSG00000005442	Cic	0.303794984	3.85E-11	5.03E-10	0.300083854	4.10E-11	5.28E-10
ENSMUSG00000027206	Cops2	0.638129856	4.08E-11	5.31E-10	0.604993881	4.38E-11	5.62E-10
ENSMUSG00000020803	Txndc17	0.400573067	4.08E-11	5.31E-10	0.392109512	4.46E-11	5.72E-10
ENSMUSG00000026211	Obsl1	0.521784426	4.15E-11	5.39E-10	0.503333571	4.51E-11	5.77E-10
ENSMUSG00000039202	Abhd2	-0.313138884	4.39E-11	5.68E-10	-0.309058438	4.59E-11	5.87E-10
ENSMUSG00000034560	A230046K03Rik	0.695976939	4.50E-11	5.82E-10	0.653211809	4.80E-11	6.13E-10
ENSMUSG00000001416	Cct3	-0.222284791	4.52E-11	5.84E-10	-0.220814227	4.70E-11	6.00E-10
ENSMUSG00000028494	Plin2	-0.243677432	4.62E-11	5.97E-10	-0.241739686	4.86E-11	6.19E-10
ENSMUSG00000031029	Eif3f	-0.226344639	4.71E-11	6.08E-10	-0.224788617	4.95E-11	6.31E-10
ENSMUSG00000008668	Rps18	0.462267154	4.81E-11	6.20E-10	0.449251137	5.30E-11	6.73E-10
ENSMUSG00000034994	Eef2	-0.066731237	4.94E-11	6.37E-10	-0.066691045	5.14E-11	6.53E-10
ENSMUSG00000020695	Mrc2	-0.219193797	5.10E-11	6.55E-10	-0.217774861	5.37E-11	6.82E-10
ENSMUSG00000036499	Eea1	0.884353446	5.26E-11	6.75E-10	0.79925143	5.43E-11	6.89E-10
ENSMUSG00000039126	Prune2	0.862428758	5.28E-11	6.77E-10	0.783049721	5.57E-11	7.05E-10
ENSMUSG00000025969	Nrp2	-0.286487275	5.38E-11	6.88E-10	-0.283326964	5.63E-11	7.13E-10
ENSMUSG00000038429	Usp5	-0.243479056	5.48E-11	7.00E-10	-0.241531086	5.76E-11	7.28E-10
ENSMUSG00000026869	Psmd5	-0.354794852	5.53E-11	7.07E-10	-0.348821513	5.76E-11	7.28E-10
ENSMUSG00000060419	Rps16-ps2	-0.742032984	5.68E-11	7.25E-10	-0.690399645	5.54E-11	7.01E-10
ENSMUSG00000028780	Sema3c	0.570577779	5.75E-11	7.33E-10	0.546283858	6.20E-11	7.79E-10
ENSMUSG00000023944	Hsp90ab1	-0.094186703	5.90E-11	7.52E-10	-0.094072853	6.13E-11	7.70E-10
ENSMUSG00000030682	Cdipt	-0.280614051	6.26E-11	7.95E-10	-0.277623032	6.53E-11	8.17E-10
ENSMUSG00000029101	Rgs12	-0.369795883	6.35E-11	8.07E-10	-0.363002925	6.56E-11	8.21E-10
ENSMUSG00000021870	Slmap	0.521376715	6.42E-11	8.15E-10	0.502606547	7.03E-11	8.76E-10
ENSMUSG00000046808	Atp10d	-1.604626323	6.91E-11	8.74E-10	-1.187414933	5.19E-11	6.60E-10
ENSMUSG00000030122	Ptms	0.186999187	7.43E-11	9.37E-10	0.186100445	7.98E-11	9.91E-10
ENSMUSG00000025795	Rassf3	-0.613172907	7.58E-11	9.55E-10	-0.582963018	7.64E-11	9.49E-10
ENSMUSG00000056608	Chd9	0.799998651	7.76E-11	9.78E-10	0.734802224	8.21E-11	1.02E-09
ENSMUSG00000027248	Pdia3	0.14664129	7.79E-11	9.80E-10	0.146206175	8.36E-11	1.04E-09
ENSMUSG00000001418	Glmp	-0.287207314	7.81E-11	9.83E-10	-0.283970232	8.10E-11	1.00E-09
ENSMUSG00000031613	Hpgd	2.719671585	7.83E-11	9.85E-10	1.343055454	7.81E-11	9.70E-10
ENSMUSG00000051855	Mest	0.601980593	7.84E-11	9.85E-10	0.573179352	8.52E-11	1.05E-09
ENSMUSG00000029146	Snx17	-0.33030047	7.85E-11	9.87E-10	-0.325392461	8.18E-11	1.01E-09
ENSMUSG00000022141	Nipbl	0.705918212	8.08E-11	1.01E-09	0.660212676	8.73E-11	1.08E-09
ENSMUSG00000029998	Pcyox1	-0.339706967	8.39E-11	1.05E-09	-0.334357388	8.70E-11	1.08E-09
ENSMUSG00000037487	Ubr5	0.266845523	8.61E-11	1.08E-09	0.264227222	9.40E-11	1.16E-09
ENSMUSG00000031839	Hsbp1	0.329098001	8.91E-11	1.11E-09	0.324204864	9.66E-11	1.19E-09
ENSMUSG00000049878	Rlf	0.907788297	9.00E-11	1.13E-09	0.814109532	9.32E-11	1.15E-09
ENSMUSG00000028641	P3h1	-0.300363352	9.21E-11	1.15E-09	-0.296636414	9.57E-11	1.18E-09
ENSMUSG00000021413	Prpf4b	0.63112699	9.36E-11	1.17E-09	0.597850977	1.00E-10	1.23E-09
ENSMUSG00000036560	Lgi4	-1.180127875	9.44E-11	1.18E-09	-0.989059602	8.28E-11	1.03E-09
ENSMUSG00000074247	Dda1	-0.290800425	9.69E-11	1.21E-09	-0.287406921	1.01E-10	1.24E-09
ENSMUSG00000030104	Edem1	-0.379419252	1.01E-10	1.25E-09	-0.371933159	1.04E-10	1.28E-09
ENSMUSG00000025228	Actr1a	-0.192173147	1.01E-10	1.26E-09	-0.191184987	1.06E-10	1.30E-09
ENSMUSG00000079426	Arpc4	-0.233386078	1.01E-10	1.26E-09	-0.231620166	1.07E-10	1.31E-09
ENSMUSG00000005683	Cs	-0.187213204	1.03E-10	1.28E-09	-0.186298607	1.08E-10	1.32E-09
ENSMUSG00000021832	Psmc6	0.656318573	1.05E-10	1.30E-09	0.618854962	1.13E-10	1.37E-09
ENSMUSG00000056692	D17Wsu92e	-0.313024956	1.06E-10	1.32E-09	-0.308783611	1.10E-10	1.34E-09
ENSMUSG00000021876	Rnase4	0.400310554	1.06E-10	1.32E-09	0.391492553	1.16E-10	1.41E-09
ENSMUSG00000036880	Acaa2	-0.502467396	1.07E-10	1.32E-09	-0.485301198	1.09E-10	1.33E-09
ENSMUSG00000058793	Cds2	-0.399030009	1.08E-10	1.33E-09	-0.390315607	1.11E-10	1.35E-09
ENSMUSG00000039967	Zfp292	1.022884668	1.18E-10	1.46E-09	0.890987947	1.19E-10	1.45E-09
ENSMUSG00000054027	Nt5dc3	-0.416423002	1.18E-10	1.46E-09	-0.406494715	1.22E-10	1.48E-09
ENSMUSG00000042410	Agps	0.379219055	1.20E-10	1.48E-09	0.371664014	1.31E-10	1.59E-09
ENSMUSG00000050587	Lrrc4c	0.867131596	1.21E-10	1.50E-09	0.783706363	1.26E-10	1.53E-09
ENSMUSG00000035401	2210018M11Rik	0.700853458	1.24E-10	1.53E-09	0.655234673	1.34E-10	1.62E-09
ENSMUSG00000031532	Saraf	-0.324594496	1.31E-10	1.62E-09	-0.319823375	1.36E-10	1.65E-09
ENSMUSG00000059921	Unc5c	0.720042969	1.31E-10	1.62E-09	0.670632016	1.41E-10	1.71E-09
ENSMUSG00000027996	Sfrp2	1.717072816	1.35E-10	1.66E-09	1.209334885	1.05E-10	1.29E-09
ENSMUSG00000000346	Dazap2	-0.347736362	1.36E-10	1.68E-09	-0.341874717	1.40E-10	1.70E-09
ENSMUSG00000039630	Hnrnpu	0.208772419	1.41E-10	1.73E-09	0.207484751	1.53E-10	1.84E-09
ENSMUSG00000022201	Zfr	0.317126645	1.53E-10	1.87E-09	0.312629918	1.67E-10	2.01E-09
ENSMUSG00000001211	Agpat3	-0.394742595	1.55E-10	1.89E-09	-0.386157218	1.60E-10	1.93E-09
ENSMUSG00000067336	Bmpr2	0.39395382	1.60E-10	1.95E-09	0.385384426	1.74E-10	2.08E-09
ENSMUSG00000026473	Glul	0.574389144	1.60E-10	1.95E-09	0.548447482	1.74E-10	2.08E-09
ENSMUSG00000025403	Shmt2	-0.256108968	1.72E-10	2.09E-09	-0.253721133	1.80E-10	2.15E-09
ENSMUSG00000005686	Ampd3	-0.362748971	1.73E-10	2.11E-09	-0.356027447	1.80E-10	2.15E-09
ENSMUSG00000062929	Cfl2	-0.367271268	1.73E-10	2.11E-09	-0.360298537	1.80E-10	2.15E-09
ENSMUSG00000018166	Erbb3	-1.150112038	1.76E-10	2.14E-09	-0.967381586	1.55E-10	1.87E-09
ENSMUSG00000026303	Mlph	-1.407898048	1.77E-10	2.15E-09	-1.09756457	1.42E-10	1.72E-09
ENSMUSG00000021806	Nid2	0.851949559	1.80E-10	2.18E-09	0.771235726	1.86E-10	2.23E-09
ENSMUSG00000027868	Tbx15	0.602656372	1.83E-10	2.22E-09	0.572653574	1.97E-10	2.35E-09
ENSMUSG00000025066	Sfr1	0.307005819	1.86E-10	2.25E-09	0.302889069	1.99E-10	2.37E-09
ENSMUSG00000042133	Ppig	0.929287685	1.87E-10	2.26E-09	0.826213742	1.89E-10	2.26E-09
ENSMUSG00000030660	Pik3c2a	0.617128979	2.12E-10	2.57E-09	0.584756384	2.29E-10	2.72E-09
ENSMUSG00000036550	Cnot1	0.306080715	2.15E-10	2.60E-09	0.301974198	2.27E-10	2.70E-09
ENSMUSG00000041261	Car8	2.640579369	2.16E-10	2.61E-09	1.311311118	2.14E-10	2.55E-09
ENSMUSG00000022464	Slc38a4	1.733388192	2.22E-10	2.67E-09	1.20670902	1.62E-10	1.95E-09
ENSMUSG00000019558	Slc6a8	-0.288921127	2.22E-10	2.68E-09	-0.285460115	2.31E-10	2.74E-09
ENSMUSG00000046546	Fam43a	0.753617461	2.23E-10	2.68E-09	0.696061968	2.33E-10	2.76E-09
ENSMUSG00000049658	Bdp1	0.868797317	2.36E-10	2.84E-09	0.782438755	2.47E-10	2.92E-09
ENSMUSG00000004980	Hnrnpa2b1	0.268945757	2.55E-10	3.06E-09	0.266127808	2.72E-10	3.20E-09
ENSMUSG00000031740	Mmp2	0.148223117	2.61E-10	3.13E-09	0.147747122	2.81E-10	3.31E-09
ENSMUSG00000040848	Sft2d2	-0.584987564	2.63E-10	3.15E-09	-0.557108763	2.66E-10	3.13E-09
ENSMUSG00000040028	Elavl1	-0.284274718	2.63E-10	3.15E-09	-0.280951411	2.71E-10	3.20E-09
ENSMUSG00000050578	Mmp13	-0.343868102	2.68E-10	3.21E-09	-0.338011196	2.77E-10	3.27E-09
ENSMUSG00000026094	Stk17b	0.69735782	2.71E-10	3.24E-09	0.650800743	2.90E-10	3.41E-09
ENSMUSG00000032487	Ptgs2	0.138704443	2.72E-10	3.25E-09	0.138313529	2.92E-10	3.43E-09
ENSMUSG00000025017	Pik3ap1	4.496719567	2.77E-10	3.31E-09	1.167676359	4.50E-09	4.66E-08
ENSMUSG00000021390	Ogn	1.005087792	2.82E-10	3.36E-09	0.874944128	2.76E-10	3.25E-09
ENSMUSG00000046561	Arsj	0.516942975	2.85E-10	3.40E-09	0.497360996	3.05E-10	3.58E-09
ENSMUSG00000037010	Apln	0.901718035	2.93E-10	3.49E-09	0.805011322	3.03E-10	3.55E-09
ENSMUSG00000024098	Twsg1	0.392693139	2.99E-10	3.56E-09	0.383955234	3.18E-10	3.73E-09
ENSMUSG00000040274	Cdk6	-0.489747915	3.22E-10	3.83E-09	-0.472984336	3.29E-10	3.85E-09
ENSMUSG00000076441	Ass1	0.610180136	3.26E-10	3.87E-09	0.578224337	3.52E-10	4.11E-09
ENSMUSG00000041577	Prelp	-0.39733092	3.29E-10	3.90E-09	-0.388258179	3.40E-10	3.97E-09
ENSMUSG00000052707	Tnrc6a	0.440079662	3.33E-10	3.94E-09	0.427773968	3.62E-10	4.21E-09
ENSMUSG00000026796	Fam129b	-0.115227862	3.35E-10	3.97E-09	-0.115001532	3.50E-10	4.08E-09
ENSMUSG00000022382	Wnt7b	-1.706297469	3.49E-10	4.13E-09	-1.194114745	2.59E-10	3.06E-09
ENSMUSG00000036565	Ttyh3	0.219044221	3.64E-10	4.30E-09	0.217488464	3.92E-10	4.56E-09
ENSMUSG00000031799	Tpm4	0.130669813	3.72E-10	4.39E-09	0.13033784	3.97E-10	4.61E-09
ENSMUSG00000001794	Capns1	-0.142324917	3.77E-10	4.45E-09	-0.141896387	3.93E-10	4.56E-09
ENSMUSG00000028837	Psmb2	0.289076381	3.83E-10	4.52E-09	0.285510313	4.13E-10	4.78E-09
ENSMUSG00000021127	Zfp36l1	0.456183969	3.88E-10	4.57E-09	0.442404623	4.21E-10	4.87E-09
ENSMUSG00000028937	Acot7	-0.272365889	4.02E-10	4.73E-09	-0.269376673	4.20E-10	4.86E-09
ENSMUSG00000025089	Gfra1	-0.548999077	4.09E-10	4.81E-09	-0.52533181	4.13E-10	4.79E-09
ENSMUSG00000059208	Hnrnpm	0.380639142	4.14E-10	4.86E-09	0.372546406	4.39E-10	5.07E-09
ENSMUSG00000022551	Cyc1	-0.288553722	4.26E-10	5.00E-09	-0.28499454	4.44E-10	5.12E-09
ENSMUSG00000034807	Colgalt1	-0.181765746	4.31E-10	5.05E-09	-0.180868718	4.51E-10	5.20E-09
ENSMUSG00000027195	Hsd17b12	-0.315490113	4.60E-10	5.38E-09	-0.310834905	4.73E-10	5.45E-09
ENSMUSG00000020463	Smek2	0.818540565	4.62E-10	5.40E-09	0.743317106	4.81E-10	5.53E-09
ENSMUSG00000032407	U2surp	0.630871277	4.64E-10	5.43E-09	0.59508252	5.00E-10	5.74E-09
ENSMUSG00000020163	Uqcr11	0.560965962	4.70E-10	5.48E-09	0.535505142	5.03E-10	5.77E-09
ENSMUSG00000026655	Fam107b	-0.676553008	4.77E-10	5.57E-09	-0.632941547	4.74E-10	5.46E-09
ENSMUSG00000089993	Gm5822	-1.709801264	4.78E-10	5.57E-09	-1.190017282	3.47E-10	4.05E-09
ENSMUSG00000021823	Vcl	0.100873286	4.92E-10	5.72E-09	0.100718382	5.17E-10	5.92E-09
ENSMUSG00000005481	Ddx39	-0.353889346	4.97E-10	5.78E-09	-0.347319846	5.08E-10	5.83E-09
ENSMUSG00000078190	Dnm3os	1.120919325	5.47E-10	6.34E-09	0.940778371	5.24E-10	6.00E-09
ENSMUSG00000008393	Carhsp1	-0.315967537	5.64E-10	6.53E-09	-0.311242546	5.82E-10	6.64E-09
ENSMUSG00000025804	Ccr1	2.873496127	5.73E-10	6.63E-09	1.27338116	7.57E-10	8.54E-09
ENSMUSG00000022186	Oxct1	0.384142974	5.78E-10	6.69E-09	0.375683357	6.19E-10	7.04E-09
ENSMUSG00000038650	Rnh1	-0.240596068	5.80E-10	6.70E-09	-0.238492534	6.06E-10	6.90E-09
ENSMUSG00000074886	Grk6	-0.338132765	5.84E-10	6.74E-09	-0.332343085	6.06E-10	6.90E-09
ENSMUSG00000038615	Nfe2l1	-0.186341126	5.86E-10	6.77E-09	-0.18535969	6.15E-10	7.00E-09
ENSMUSG00000000127	Fer	0.778747153	6.04E-10	6.97E-09	0.712566436	6.35E-10	7.21E-09
ENSMUSG00000032253	Phip	0.947728775	6.17E-10	7.12E-09	0.832958363	6.30E-10	7.16E-09
ENSMUSG00000001493	Meox1	4.77137757	6.29E-10	7.25E-09	1.111180229	1.57E-08	1.53E-07
ENSMUSG00000046062	Ppp1r15b	-0.322884014	6.36E-10	7.32E-09	-0.317814026	6.59E-10	7.47E-09
ENSMUSG00000022263	Trio	0.261019739	6.41E-10	7.39E-09	0.258319862	6.91E-10	7.82E-09
ENSMUSG00000079477	Rab7	-0.248588562	6.50E-10	7.48E-09	-0.246256289	6.79E-10	7.70E-09
ENSMUSG00000029001	Fbxo44	-1.362375183	6.53E-10	7.51E-09	-1.062092788	5.47E-10	6.25E-09
ENSMUSG00000023905	Tnfrsf12a	-0.207069367	6.62E-10	7.60E-09	-0.205716176	6.92E-10	7.83E-09
ENSMUSG00000027828	Ssr3	0.196311646	6.66E-10	7.65E-09	0.19515611	7.12E-10	8.05E-09
ENSMUSG00000022094	Slc39a14	-0.363642329	6.75E-10	7.76E-09	-0.356414801	6.88E-10	7.79E-09
ENSMUSG00000058756	Thra	0.463467826	6.99E-10	8.02E-09	0.448607279	7.59E-10	8.55E-09
ENSMUSG00000028788	Ptp4a2	-0.302863671	7.08E-10	8.12E-09	-0.298651547	7.25E-10	8.19E-09
ENSMUSG00000049354	Dcaf7	-0.259584086	7.15E-10	8.20E-09	-0.256918028	7.46E-10	8.42E-09
ENSMUSG00000019210	Atp6v1e1	-0.31251167	7.19E-10	8.23E-09	-0.30788101	7.46E-10	8.42E-09
ENSMUSG00000085939	Cd63-ps	-0.327170021	7.51E-10	8.59E-09	-0.321852887	7.77E-10	8.75E-09
ENSMUSG00000047414	Flrt2	0.38872257	7.69E-10	8.78E-09	0.379830173	8.33E-10	9.35E-09
ENSMUSG00000022811	Zfp148	0.611161556	7.70E-10	8.79E-09	0.577783968	7.96E-10	8.96E-09
ENSMUSG00000063767	S100a7a	-1.001287351	7.73E-10	8.82E-09	-0.867395378	7.19E-10	8.13E-09
ENSMUSG00000052942	Glis3	0.372187404	7.79E-10	8.90E-09	0.364361681	8.46E-10	9.49E-09
ENSMUSG00000049606	Zfp644	0.830558084	7.88E-10	8.98E-09	0.750254191	8.13E-10	9.14E-09
ENSMUSG00000072568	Fam84b	-1.283676802	7.94E-10	9.05E-09	-1.023883845	6.87E-10	7.78E-09
ENSMUSG00000028138	Adh5	-0.343956637	8.15E-10	9.28E-09	-0.337764224	8.43E-10	9.45E-09
ENSMUSG00000040511	Pvr	-0.366458875	8.26E-10	9.41E-09	-0.358986479	8.45E-10	9.48E-09
ENSMUSG00000060206	Zfp462	0.481238238	8.37E-10	9.52E-09	0.464494011	9.05E-10	1.01E-08
ENSMUSG00000019326	Aoc3	2.09360163	8.41E-10	9.56E-09	1.244642046	6.55E-10	7.44E-09
ENSMUSG00000025499	Hras	-0.327335382	8.63E-10	9.80E-09	-0.321973296	8.91E-10	9.97E-09
ENSMUSG00000030786	Itgam	5.262144519	8.69E-10	9.87E-09	1.058963035	4.25E-08	3.94E-07
ENSMUSG00000032525	Nktr	0.486036487	8.80E-10	9.98E-09	0.468772859	9.32E-10	1.04E-08
ENSMUSG00000024423	Impact	0.489471752	8.88E-10	1.01E-08	0.471826257	9.55E-10	1.07E-08
ENSMUSG00000006463	Zdhhc24	-0.94688477	8.89E-10	1.01E-08	-0.831272604	8.40E-10	9.43E-09
ENSMUSG00000024548	Setbp1	0.750340871	9.13E-10	1.03E-08	0.689618032	9.61E-10	1.07E-08
ENSMUSG00000032625	Thsd7a	0.496264422	9.29E-10	1.05E-08	0.477847529	1.00E-09	1.11E-08
ENSMUSG00000015305	Sash1	0.281751878	9.59E-10	1.08E-08	0.278291397	1.03E-09	1.15E-08
ENSMUSG00000022329	Stk3	0.912203742	9.94E-10	1.12E-08	0.806795191	9.98E-10	1.11E-08
ENSMUSG00000005371	Fbxo11	0.540777376	9.95E-10	1.12E-08	0.517032285	1.07E-09	1.18E-08
ENSMUSG00000003062	Stard3nl	-0.592560077	1.03E-09	1.16E-08	-0.561661874	1.04E-09	1.15E-08
ENSMUSG00000027365	Trpm7	0.692481514	1.05E-09	1.18E-08	0.643885006	1.10E-09	1.22E-08
ENSMUSG00000021890	Eaf1	-0.321073657	1.06E-09	1.19E-08	-0.315955232	1.10E-09	1.22E-08
ENSMUSG00000029430	Ran	-0.31343066	1.08E-09	1.21E-08	-0.308661253	1.12E-09	1.24E-08
ENSMUSG00000024248	Cox7a2l	-0.673008291	1.11E-09	1.25E-08	-0.628258284	1.11E-09	1.23E-08
ENSMUSG00000028703	Lrrc41	-0.26212629	1.12E-09	1.25E-08	-0.259317866	1.16E-09	1.29E-08
ENSMUSG00000029238	Clock	0.671719879	1.15E-09	1.29E-08	0.626969446	1.21E-09	1.33E-08
ENSMUSG00000027175	Tcp11l1	0.76564746	1.23E-09	1.38E-08	0.700410333	1.29E-09	1.42E-08
ENSMUSG00000029472	Anapc5	-0.272351822	1.23E-09	1.38E-08	-0.269188883	1.28E-09	1.41E-08
ENSMUSG00000064215	Ifi27	0.374121628	1.24E-09	1.39E-08	0.365984284	1.34E-09	1.47E-08
ENSMUSG00000066036	Ubr4	-0.17060373	1.27E-09	1.41E-08	-0.169819505	1.32E-09	1.45E-08
ENSMUSG00000044042	Fmn1	0.405375281	1.28E-09	1.42E-08	0.395053686	1.36E-09	1.49E-08
ENSMUSG00000022500	Litaf	-0.252227407	1.31E-09	1.45E-08	-0.249702691	1.36E-09	1.49E-08
ENSMUSG00000001175	Calm1	0.152041317	1.32E-09	1.46E-08	0.151483706	1.41E-09	1.54E-08
ENSMUSG00000028634	Hivep3	0.978383768	1.33E-09	1.48E-08	0.848756206	1.32E-09	1.46E-08
ENSMUSG00000024816	Frmd8	-0.254415742	1.35E-09	1.50E-08	-0.251820538	1.41E-09	1.54E-08
ENSMUSG00000002741	Ykt6	-0.276258096	1.37E-09	1.53E-08	-0.272939452	1.42E-09	1.56E-08
ENSMUSG00000038612	Mcl1	-0.312704139	1.39E-09	1.54E-08	-0.30790557	1.44E-09	1.57E-08
ENSMUSG00000061244	Exoc5	0.60754025	1.40E-09	1.55E-08	0.573669398	1.50E-09	1.64E-08
ENSMUSG00000000838	Fmr1	0.718694919	1.41E-09	1.57E-08	0.663800706	1.50E-09	1.64E-08
ENSMUSG00000035373	Ccl7	-0.463235406	1.43E-09	1.58E-08	-0.447903983	1.46E-09	1.59E-08
ENSMUSG00000036533	Cdc42ep3	-0.398828842	1.43E-09	1.58E-08	-0.38895375	1.48E-09	1.61E-08
ENSMUSG00000037236	Matr3	0.509615257	1.45E-09	1.61E-08	0.489250453	1.57E-09	1.71E-08
ENSMUSG00000033039	Micall1	-0.348213997	1.48E-09	1.63E-08	-0.341590752	1.53E-09	1.66E-08
ENSMUSG00000032118	Fez1	-0.527711699	1.51E-09	1.66E-08	-0.505213497	1.53E-09	1.67E-08
ENSMUSG00000010406	Mrpl52	0.480869287	1.52E-09	1.68E-08	0.463655167	1.63E-09	1.77E-08
ENSMUSG00000018340	Anxa6	-0.146609358	1.59E-09	1.75E-08	-0.14610481	1.67E-09	1.81E-08
ENSMUSG00000036534	Slc38a7	-0.529002759	1.60E-09	1.77E-08	-0.506274013	1.62E-09	1.76E-08
ENSMUSG00000029446	Psph	-0.545443812	1.62E-09	1.79E-08	-0.520583402	1.64E-09	1.78E-08
ENSMUSG00000024900	Cpt1a	0.30247645	1.64E-09	1.80E-08	0.298080959	1.77E-09	1.91E-08
ENSMUSG00000004936	Map2k1	-0.317077261	1.64E-09	1.80E-08	-0.312033061	1.70E-09	1.84E-08
ENSMUSG00000029229	Chic2	-0.689868851	1.72E-09	1.89E-08	-0.640799643	1.71E-09	1.85E-08
ENSMUSG00000021771	Vdac2	-0.279610844	1.77E-09	1.94E-08	-0.276126175	1.82E-09	1.97E-08
ENSMUSG00000064210	Ano6	-0.19791779	1.79E-09	1.96E-08	-0.19667223	1.88E-09	2.02E-08
ENSMUSG00000028047	Thbs3	0.716454671	1.84E-09	2.01E-08	0.661410989	1.91E-09	2.06E-08
ENSMUSG00000032024	Clmp	0.473669753	1.85E-09	2.02E-08	0.457027962	1.99E-09	2.14E-08
ENSMUSG00000035279	Ssc5d	0.498806405	1.85E-09	2.02E-08	0.479443165	1.99E-09	2.14E-08
ENSMUSG00000032115	Hyou1	-0.216501609	1.86E-09	2.03E-08	-0.214870046	1.95E-09	2.09E-08
ENSMUSG00000062380	Tubb3	-0.492431046	1.90E-09	2.07E-08	-0.473823486	1.94E-09	2.09E-08
ENSMUSG00000042751	Nmnat2	0.4198047	1.93E-09	2.10E-08	0.408109281	2.07E-09	2.22E-08
ENSMUSG00000040945	Rcc2	-0.225369537	1.96E-09	2.14E-08	-0.223525592	2.04E-09	2.19E-08
ENSMUSG00000046223	Plaur	-0.26923845	2.02E-09	2.20E-08	-0.266100076	2.11E-09	2.26E-08
ENSMUSG00000031095	Cul4b	0.614021642	2.08E-09	2.27E-08	0.578411014	2.21E-09	2.36E-08
ENSMUSG00000029822	Osbpl3	-0.442707283	2.18E-09	2.36E-08	-0.428987397	2.22E-09	2.38E-08
ENSMUSG00000071713	Csf2rb	4.720372848	2.20E-09	2.38E-08	1.061498205	5.08E-08	4.66E-07
ENSMUSG00000064043	Trerf1	0.797954249	2.20E-09	2.38E-08	0.722592666	2.27E-09	2.42E-08
ENSMUSG00000029802	Abcg2	0.484854753	2.26E-09	2.44E-08	0.466860145	2.40E-09	2.55E-08
ENSMUSG00000024030	Abcg1	-0.657921433	2.29E-09	2.47E-08	-0.614445237	2.29E-09	2.44E-08
ENSMUSG00000035049	Rrp12	-0.404038442	2.29E-09	2.47E-08	-0.393524443	2.35E-09	2.50E-08
ENSMUSG00000029482	Aacs	-0.277493956	2.30E-09	2.49E-08	-0.274037405	2.39E-09	2.54E-08
ENSMUSG00000046167	Gldn	-0.88158255	2.36E-09	2.55E-08	-0.782161912	2.28E-09	2.43E-08
ENSMUSG00000025283	Sat1	-0.777071377	2.44E-09	2.63E-08	-0.707178196	2.33E-09	2.48E-08
ENSMUSG00000000149	Gna12	-0.262507432	2.47E-09	2.66E-08	-0.259565665	2.57E-09	2.72E-08
ENSMUSG00000032562	Gnai2	-0.128941361	2.54E-09	2.73E-08	-0.128589322	2.63E-09	2.78E-08
ENSMUSG00000014606	Slc25a11	-0.338407524	2.54E-09	2.73E-08	-0.332144233	2.63E-09	2.78E-08
ENSMUSG00000049001	Ndnf	2.056924526	2.55E-09	2.74E-08	1.210380837	2.10E-09	2.25E-08
ENSMUSG00000076431	Sox4	-0.220112105	2.56E-09	2.75E-08	-0.218368344	2.67E-09	2.82E-08
ENSMUSG00000002985	Apoe	1.579767585	2.57E-09	2.76E-08	1.118715049	2.10E-09	2.26E-08
ENSMUSG00000048163	Selplg	4.690106588	2.64E-09	2.83E-08	1.057022076	5.79E-08	5.27E-07
ENSMUSG00000051256	Jagn1	-0.457984126	2.74E-09	2.94E-08	-0.442639466	2.81E-09	2.97E-08
ENSMUSG00000037362	Nov	1.491741686	2.78E-09	2.98E-08	1.089649789	2.31E-09	2.47E-08
ENSMUSG00000017144	Rnd3	0.420480104	2.79E-09	2.99E-08	0.408513218	2.92E-09	3.07E-08
ENSMUSG00000035692	Isg15	1.479874063	2.81E-09	3.01E-08	1.085021327	2.41E-09	2.56E-08
ENSMUSG00000032193	Ldlr	-0.235044337	2.82E-09	3.02E-08	-0.23291225	2.94E-09	3.10E-08
ENSMUSG00000024589	Nedd4l	-0.455844614	2.89E-09	3.09E-08	-0.440668808	2.96E-09	3.11E-08
ENSMUSG00000027313	Chac1	-0.599073202	2.92E-09	3.12E-08	-0.565442013	2.95E-09	3.10E-08
ENSMUSG00000038077	Kcna6	-1.348453904	2.94E-09	3.14E-08	-1.037196616	2.50E-09	2.66E-08
ENSMUSG00000005413	Hmox1	-0.172285854	2.95E-09	3.15E-08	-0.17144041	3.09E-09	3.24E-08
ENSMUSG00000042364	Snx18	-0.360168559	2.98E-09	3.18E-08	-0.352573735	3.06E-09	3.21E-08
ENSMUSG00000075391	Gm13443	-0.831889819	3.03E-09	3.23E-08	-0.746246046	2.95E-09	3.11E-08
ENSMUSG00000033228	Scaf11	0.392232667	3.13E-09	3.34E-08	0.382407939	3.37E-09	3.53E-08
ENSMUSG00000022361	Zhx1	0.796364911	3.29E-09	3.50E-08	0.719854398	3.42E-09	3.59E-08
ENSMUSG00000020114	Cand1	-0.204302712	3.30E-09	3.51E-08	-0.202887176	3.44E-09	3.60E-08
ENSMUSG00000028312	Smc2	1.055909943	3.37E-09	3.58E-08	0.889543715	3.26E-09	3.42E-08
ENSMUSG00000031545	Agpat6	-0.276698068	3.46E-09	3.67E-08	-0.273193276	3.60E-09	3.76E-08
ENSMUSG00000050953	Gja1	0.137438174	3.47E-09	3.68E-08	0.137003945	3.68E-09	3.85E-08
ENSMUSG00000060227	Casc4	0.762418813	3.50E-09	3.71E-08	0.694793259	3.44E-09	3.60E-08
ENSMUSG00000027255	Arfgap2	-0.520157777	3.65E-09	3.86E-08	-0.497566589	3.70E-09	3.86E-08
ENSMUSG00000015652	Steap1	-0.492592191	3.74E-09	3.95E-08	-0.473288621	3.81E-09	3.97E-08
ENSMUSG00000026245	Farsb	-0.391578833	3.76E-09	3.97E-08	-0.38173046	3.87E-09	4.04E-08
ENSMUSG00000041815	Poldip3	-0.231724487	3.83E-09	4.04E-08	-0.229646171	3.99E-09	4.15E-08
ENSMUSG00000058626	Capn11	6.003273245	3.83E-09	4.04E-08	0.95401639	3.63E-07	2.98E-06
ENSMUSG00000025268	Maged2	0.348046194	3.84E-09	4.06E-08	0.341066324	4.14E-09	4.31E-08
ENSMUSG00000040407	Akap9	0.751508197	3.90E-09	4.11E-08	0.68595093	4.10E-09	4.26E-08
ENSMUSG00000038181	Chpf2	-0.286515398	3.98E-09	4.20E-08	-0.282597532	4.14E-09	4.30E-08
ENSMUSG00000023048	Prr13	0.261478858	4.21E-09	4.42E-08	0.258479372	4.51E-09	4.67E-08
ENSMUSG00000024556	Me2	-0.37759158	4.36E-09	4.59E-08	-0.368673344	4.49E-09	4.65E-08
ENSMUSG00000020186	Csrp2	0.515051243	4.45E-09	4.67E-08	0.492773889	4.79E-09	4.95E-08
ENSMUSG00000030718	Ppme1	-0.303828867	4.61E-09	4.84E-08	-0.299128066	4.76E-09	4.92E-08
ENSMUSG00000061353	Cxcl12	-0.872516655	4.61E-09	4.84E-08	-0.772658086	4.47E-09	4.63E-08
ENSMUSG00000038943	Prc1	0.889166814	4.62E-09	4.84E-08	0.7837626	4.42E-09	4.58E-08
ENSMUSG00000039218	Srrm2	0.149297609	4.86E-09	5.09E-08	0.148730722	5.15E-09	5.31E-08
ENSMUSG00000037533	Rapgef6	0.697412445	4.96E-09	5.19E-08	0.643737263	5.19E-09	5.34E-08
ENSMUSG00000030697	Ppp4c	-0.337415899	4.97E-09	5.20E-08	-0.330974893	5.12E-09	5.27E-08
ENSMUSG00000002059	Rab34	-0.294622507	5.00E-09	5.23E-08	-0.290311713	5.19E-09	5.34E-08
ENSMUSG00000035623	Rsf1	0.739839935	5.10E-09	5.33E-08	0.676272714	5.32E-09	5.48E-08
ENSMUSG00000071419	Rps15-ps2	0.930956737	5.15E-09	5.38E-08	0.810242682	5.19E-09	5.34E-08
ENSMUSG00000031513	Leprotl1	-0.41748441	5.25E-09	5.48E-08	-0.405375937	5.37E-09	5.52E-08
ENSMUSG00000024431	Nr3c1	0.48890756	5.27E-09	5.50E-08	0.469597094	5.66E-09	5.80E-08
ENSMUSG00000003873	Bax	-0.266596222	5.36E-09	5.59E-08	-0.26338231	5.52E-09	5.67E-08
ENSMUSG00000032228	Tcf12	0.333000525	5.55E-09	5.77E-08	0.326753201	5.94E-09	6.08E-08
ENSMUSG00000078915	Hsp25-ps1	0.605218323	5.59E-09	5.80E-08	0.569242832	5.88E-09	6.03E-08
ENSMUSG00000035248	Zcchc6	0.421572278	5.70E-09	5.92E-08	0.409016585	6.10E-09	6.24E-08
ENSMUSG00000020863	Luc7l3	0.870679083	5.76E-09	5.98E-08	0.769922547	5.72E-09	5.87E-08
ENSMUSG00000030516	Tjp1	0.277491531	5.81E-09	6.03E-08	0.27384766	6.18E-09	6.32E-08
ENSMUSG00000028700	Pomgnt1	-0.324302256	5.86E-09	6.08E-08	-0.318520686	6.06E-09	6.20E-08
ENSMUSG00000038517	Tbkbp1	0.773175808	5.86E-09	6.08E-08	0.700728825	6.02E-09	6.16E-08
ENSMUSG00000017781	Pitpna	-0.211171269	6.11E-09	6.32E-08	-0.20955423	6.35E-09	6.48E-08
ENSMUSG00000051111	Sv2c	-1.942759524	6.15E-09	6.36E-08	-1.178733489	4.75E-09	4.91E-08
ENSMUSG00000032855	Pkd1	-0.182682314	6.22E-09	6.44E-08	-0.18163187	6.50E-09	6.63E-08
ENSMUSG00000032480	Dhx30	-0.331946005	6.33E-09	6.54E-08	-0.325725749	6.52E-09	6.65E-08
ENSMUSG00000037851	Iars	-0.229051802	6.46E-09	6.67E-08	-0.226984597	6.70E-09	6.82E-08
ENSMUSG00000089774	Slc5a3	0.342728093	6.47E-09	6.68E-08	0.335864901	6.92E-09	7.02E-08
ENSMUSG00000022016	Akap11	0.434078336	6.55E-09	6.74E-08	0.420302993	6.90E-09	7.01E-08
ENSMUSG00000024242	Map4k3	0.417120961	6.62E-09	6.82E-08	0.404845443	7.12E-09	7.21E-08
ENSMUSG00000080877	Rpl22-ps1	0.913821016	6.76E-09	6.95E-08	0.797569374	6.82E-09	6.93E-08
ENSMUSG00000022636	Alcam	0.352895557	6.95E-09	7.14E-08	0.345382625	7.42E-09	7.50E-08
ENSMUSG00000033788	Dysf	0.285659636	7.44E-09	7.62E-08	0.281629792	7.96E-09	8.02E-08
ENSMUSG00000038462	Uqcrfs1	-0.39991108	7.58E-09	7.76E-08	-0.389016453	7.78E-09	7.86E-08
ENSMUSG00000040703	Cyp2s1	5.955292935	7.70E-09	7.88E-08	0.926401868	6.58E-07	5.22E-06
ENSMUSG00000040260	Daam2	0.583394551	7.82E-09	7.99E-08	0.55047381	8.08E-09	8.13E-08
ENSMUSG00000024420	Zfp521	0.670136909	7.96E-09	8.13E-08	0.620988972	8.41E-09	8.46E-08
ENSMUSG00000020994	Pnn	0.551071996	8.00E-09	8.17E-08	0.523074207	8.56E-09	8.60E-08
ENSMUSG00000021253	Tgfb3	0.145688508	8.04E-09	8.21E-08	0.145145996	8.56E-09	8.60E-08
ENSMUSG00000004263	Atn1	0.231349977	8.13E-09	8.29E-08	0.229188084	8.67E-09	8.71E-08
ENSMUSG00000021624	Cd180	9.467080979	8.17E-09	8.34E-08	0.826248236	3.72E-06	2.65E-05
ENSMUSG00000037089	Slc35b2	-0.353760055	8.42E-09	8.58E-08	-0.346125695	8.69E-09	8.73E-08
ENSMUSG00000039515	Ppp2r4	-0.263547294	8.65E-09	8.80E-08	-0.260357064	8.84E-09	8.88E-08
ENSMUSG00000024290	Rock1	0.694666334	8.81E-09	8.96E-08	0.639931938	9.22E-09	9.24E-08
ENSMUSG00000033799	Fam208b	0.721891396	8.87E-09	9.02E-08	0.660835221	9.23E-09	9.25E-08
ENSMUSG00000034997	Htr2a	0.844752382	8.97E-09	9.12E-08	0.74979056	9.17E-09	9.20E-08
ENSMUSG00000002997	Prkar2b	-0.302516671	8.99E-09	9.14E-08	-0.297698838	9.21E-09	9.23E-08
ENSMUSG00000024074	Crim1	-0.32248285	9.04E-09	9.17E-08	-0.316655556	9.31E-09	9.32E-08
ENSMUSG00000019471	Cdc37	-0.165931456	9.19E-09	9.33E-08	-0.165125427	9.60E-09	9.59E-08
ENSMUSG00000032434	Cmtm6	-0.530761773	9.35E-09	9.48E-08	-0.505529323	9.51E-09	9.51E-08
ENSMUSG00000033730	Egr3	0.763881585	9.47E-09	9.59E-08	0.692047567	9.71E-09	9.70E-08
ENSMUSG00000057880	Abat	0.599638376	9.48E-09	9.60E-08	0.563568711	1.00E-08	1.00E-07
ENSMUSG00000022757	Tfg	0.291196785	9.48E-09	9.60E-08	0.286870576	1.01E-08	1.01E-07
ENSMUSG00000040472	Rabggta	-0.636940649	9.48E-09	9.60E-08	-0.594216896	9.53E-09	9.53E-08
ENSMUSG00000031808	Slc27a1	-0.603410221	9.69E-09	9.80E-08	-0.566807828	9.66E-09	9.65E-08
ENSMUSG00000040688	Tbl3	-0.321664032	9.80E-09	9.91E-08	-0.315852062	1.01E-08	1.01E-07
ENSMUSG00000032834	Pwp2	-0.435658377	1.03E-08	1.04E-07	-0.421401508	1.05E-08	1.05E-07
ENSMUSG00000069806	Cacng7	0.513964929	1.04E-08	1.05E-07	0.490771752	1.11E-08	1.10E-07
ENSMUSG00000010608	Rbm25	0.416916104	1.04E-08	1.05E-07	0.404340465	1.12E-08	1.11E-07
ENSMUSG00000082927	Gm5863	-3.967425257	1.05E-08	1.05E-07	-1.05486023	6.27E-08	5.69E-07
ENSMUSG00000033581	Igf2bp2	0.355413009	1.06E-08	1.07E-07	0.347555788	1.12E-08	1.11E-07
ENSMUSG00000070923	Klhl9	0.332586564	1.07E-08	1.07E-07	0.326122951	1.14E-08	1.13E-07
ENSMUSG00000024965	Fermt3	2.989936816	1.08E-08	1.09E-07	1.154569392	1.91E-08	1.83E-07
ENSMUSG00000014329	Bicc1	0.258995793	1.09E-08	1.09E-07	0.255917265	1.16E-08	1.15E-07
ENSMUSG00000025272	Tro	1.561624113	1.09E-08	1.09E-07	1.086265759	9.21E-09	9.23E-08
ENSMUSG00000036427	Gpi1	-0.185860057	1.11E-08	1.12E-07	-0.184716022	1.16E-08	1.15E-07
ENSMUSG00000022360	Atad2	0.806601878	1.12E-08	1.12E-07	0.722117148	1.16E-08	1.15E-07
ENSMUSG00000019802	Sec63	0.327468728	1.13E-08	1.13E-07	0.321278741	1.20E-08	1.18E-07
ENSMUSG00000024260	Sap130	0.405345397	1.14E-08	1.14E-07	0.393722673	1.19E-08	1.18E-07
ENSMUSG00000004317	Clcn5	0.411892171	1.14E-08	1.14E-07	0.399706746	1.20E-08	1.18E-07
ENSMUSG00000021068	Nin	0.709545803	1.15E-08	1.15E-07	0.65056189	1.20E-08	1.19E-07
ENSMUSG00000046186	Cd109	0.341482661	1.23E-08	1.23E-07	0.334434653	1.32E-08	1.30E-07
ENSMUSG00000027610	Gss	-0.270510958	1.23E-08	1.23E-07	-0.266987688	1.28E-08	1.26E-07
ENSMUSG00000100801	Gm15459	0.291148533	1.24E-08	1.24E-07	0.286754815	1.33E-08	1.30E-07
ENSMUSG00000037815	Ctnna1	-0.147141851	1.28E-08	1.28E-07	-0.146568007	1.34E-08	1.31E-07
ENSMUSG00000042473	Tbc1d8b	0.793971381	1.30E-08	1.30E-07	0.712498126	1.34E-08	1.32E-07
ENSMUSG00000030319	Cand2	0.836481029	1.31E-08	1.31E-07	0.742306323	1.32E-08	1.29E-07
ENSMUSG00000027397	Slc20a1	-0.271758503	1.34E-08	1.33E-07	-0.268170048	1.38E-08	1.36E-07
ENSMUSG00000047721	Bola2	0.494729724	1.37E-08	1.37E-07	0.473648749	1.45E-08	1.42E-07
ENSMUSG00000067851	Arfgef1	0.60526132	1.38E-08	1.37E-07	0.567463007	1.43E-08	1.40E-07
ENSMUSG00000017421	Zfp207	0.281548166	1.39E-08	1.38E-07	0.277543882	1.49E-08	1.45E-07
ENSMUSG00000021943	Gdf10	3.054319463	1.41E-08	1.39E-07	1.137319901	2.83E-08	2.68E-07
ENSMUSG00000032575	Manf	0.276482255	1.44E-08	1.42E-07	0.272681787	1.53E-08	1.49E-07
ENSMUSG00000031385	Plxnb3	-1.234238019	1.44E-08	1.43E-07	-0.967543968	1.27E-08	1.26E-07
ENSMUSG00000020570	Sypl	-0.452114599	1.46E-08	1.44E-07	-0.435920012	1.46E-08	1.42E-07
ENSMUSG00000031862	Atp13a1	-0.304982237	1.46E-08	1.45E-07	-0.299900386	1.51E-08	1.48E-07
ENSMUSG00000021728	Emb	0.55603042	1.51E-08	1.50E-07	0.526239634	1.62E-08	1.57E-07
ENSMUSG00000004591	Pkn2	0.53440522	1.53E-08	1.51E-07	0.507875482	1.59E-08	1.55E-07
ENSMUSG00000097971	Gm26917	-0.17679068	1.53E-08	1.51E-07	-0.175787585	1.57E-08	1.52E-07
ENSMUSG00000020099	Unc5b	-0.149181744	1.57E-08	1.55E-07	-0.148576579	1.63E-08	1.58E-07
ENSMUSG00000023904	Hcfc1r1	0.327567629	1.60E-08	1.57E-07	0.321242345	1.70E-08	1.65E-07
ENSMUSG00000053931	Cnn3	-0.188362972	1.61E-08	1.58E-07	-0.18714582	1.67E-08	1.63E-07
ENSMUSG00000035885	Cox8a	0.274862037	1.61E-08	1.58E-07	0.271102387	1.71E-08	1.66E-07
ENSMUSG00000021950	Anxa8	0.367691189	1.61E-08	1.58E-07	0.358840114	1.55E-08	1.51E-07
ENSMUSG00000029202	Pds5a	0.522380896	1.64E-08	1.61E-07	0.497437659	1.72E-08	1.66E-07
ENSMUSG00000019256	Ahr	0.55867977	1.65E-08	1.62E-07	0.528336742	1.75E-08	1.70E-07
ENSMUSG00000030738	Eif3c	-0.155658948	1.73E-08	1.69E-07	-0.154967934	1.79E-08	1.73E-07
ENSMUSG00000039323	Igfbp2	0.794695813	1.75E-08	1.71E-07	0.711708764	1.79E-08	1.73E-07
ENSMUSG00000025781	Atp5c1	-0.331688203	1.77E-08	1.73E-07	-0.325106443	1.79E-08	1.73E-07
ENSMUSG00000033953	Ppp3r1	-0.294718143	1.79E-08	1.75E-07	-0.290073033	1.84E-08	1.78E-07
ENSMUSG00000024486	Hbegf	-0.216065493	1.82E-08	1.77E-07	-0.214219548	1.88E-08	1.81E-07
ENSMUSG00000033917	Gde1	-0.395962444	1.85E-08	1.81E-07	-0.3848193	1.89E-08	1.82E-07
ENSMUSG00000022602	Arc	0.557494902	1.88E-08	1.83E-07	0.527101439	2.00E-08	1.92E-07
ENSMUSG00000004364	Cul3	0.412293876	1.90E-08	1.85E-07	0.399684587	2.04E-08	1.95E-07
ENSMUSG00000038056	Kmt2c	0.610967609	1.95E-08	1.90E-07	0.571313411	2.06E-08	1.98E-07
ENSMUSG00000037646	Vps13b	0.638770015	2.08E-08	2.03E-07	0.593545808	2.20E-08	2.10E-07
ENSMUSG00000030082	Sec61a1	-0.152013371	2.17E-08	2.10E-07	-0.151360266	2.26E-08	2.16E-07
ENSMUSG00000038633	Degs1	-0.18842863	2.27E-08	2.20E-07	-0.187184432	2.36E-08	2.25E-07
ENSMUSG00000024939	Fam89b	-0.339718632	2.34E-08	2.27E-07	-0.332526136	2.40E-08	2.29E-07
ENSMUSG00000048782	Insc	-1.499266687	2.44E-08	2.36E-07	-1.055968624	2.05E-08	1.96E-07
ENSMUSG00000038365	Fbxo25	-0.341992318	2.56E-08	2.46E-07	-0.334614167	2.64E-08	2.50E-07
ENSMUSG00000015889	Lta4h	-0.327196665	2.58E-08	2.48E-07	-0.320722619	2.65E-08	2.50E-07
ENSMUSG00000025921	Rdh10	-0.722343459	2.64E-08	2.54E-07	-0.657671831	2.61E-08	2.47E-07
ENSMUSG00000032301	Psma4	0.490980361	2.78E-08	2.66E-07	0.469473025	2.96E-08	2.79E-07
ENSMUSG00000049604	Hoxb13	0.383655401	2.92E-08	2.80E-07	0.373184618	3.13E-08	2.94E-07
ENSMUSG00000039361	Picalm	0.214718324	2.94E-08	2.81E-07	0.21284903	3.11E-08	2.92E-07
ENSMUSG00000055943	Emc7	-0.380150619	3.00E-08	2.87E-07	-0.369975056	3.07E-08	2.89E-07
ENSMUSG00000030513	Pcsk6	0.97566095	3.00E-08	2.87E-07	0.825957891	2.85E-08	2.69E-07
ENSMUSG00000030522	Mtmr10	-0.456400175	3.01E-08	2.88E-07	-0.43899787	3.06E-08	2.88E-07
ENSMUSG00000037035	Inhbb	0.194937672	3.01E-08	2.88E-07	0.19353435	3.19E-08	2.99E-07
ENSMUSG00000029212	Gabrb1	-1.353216193	3.06E-08	2.92E-07	-1.004557665	2.66E-08	2.51E-07
ENSMUSG00000021987	Mtmr6	0.404767524	3.06E-08	2.92E-07	0.39248236	3.24E-08	3.04E-07
ENSMUSG00000023021	Cers5	-0.314870456	3.07E-08	2.93E-07	-0.309030973	3.14E-08	2.95E-07
ENSMUSG00000023852	Chd1	0.521902498	3.08E-08	2.94E-07	0.496053468	3.28E-08	3.07E-07
ENSMUSG00000102918	Pcdhgc3	-0.232024269	3.09E-08	2.94E-07	-0.229665969	3.18E-08	2.98E-07
ENSMUSG00000047045	Tmem164	-0.373312158	3.13E-08	2.99E-07	-0.363638091	3.22E-08	3.02E-07
ENSMUSG00000034349	Smc4	0.993818017	3.28E-08	3.12E-07	0.835295467	3.23E-08	3.03E-07
ENSMUSG00000021111	Papola	0.292922703	3.37E-08	3.21E-07	0.288171183	3.56E-08	3.33E-07
ENSMUSG00000027184	Caprin1	0.140862202	3.41E-08	3.24E-07	0.140326674	3.62E-08	3.38E-07
ENSMUSG00000003518	Dusp3	-0.296545943	3.42E-08	3.25E-07	-0.291621687	3.53E-08	3.30E-07
ENSMUSG00000005417	Mprip	-0.150616703	3.48E-08	3.30E-07	-0.149962639	3.60E-08	3.36E-07
ENSMUSG00000063273	Naa15	0.472646968	3.51E-08	3.32E-07	0.453145197	3.68E-08	3.43E-07
ENSMUSG00000031146	Plp2	0.488175633	3.53E-08	3.34E-07	0.466714952	3.76E-08	3.51E-07
ENSMUSG00000030741	Spns1	-0.448269089	3.59E-08	3.40E-07	-0.431583571	3.64E-08	3.40E-07
ENSMUSG00000023092	Fhl1	0.172476453	3.67E-08	3.47E-07	0.171490698	3.88E-08	3.62E-07
ENSMUSG00000060036	Rpl3	-1.183302484	3.75E-08	3.55E-07	-0.932374825	3.40E-08	3.19E-07
ENSMUSG00000023030	Slc11a2	-0.465347667	3.77E-08	3.56E-07	-0.446674113	3.84E-08	3.58E-07
ENSMUSG00000028041	Adam15	-0.220276203	3.83E-08	3.62E-07	-0.21822756	3.96E-08	3.69E-07
ENSMUSG00000029550	Sppl3	-0.423973627	3.84E-08	3.63E-07	-0.409740882	3.89E-08	3.62E-07
ENSMUSG00000042626	Shc1	-0.269548995	3.95E-08	3.72E-07	-0.265809715	4.01E-08	3.73E-07
ENSMUSG00000021665	Hexb	-0.470514452	4.08E-08	3.84E-07	-0.451133343	4.16E-08	3.86E-07
ENSMUSG00000022744	Cldnd1	-0.332285005	4.13E-08	3.89E-07	-0.325303891	4.26E-08	3.95E-07
ENSMUSG00000040852	Plekhh2	0.531435949	4.15E-08	3.90E-07	0.503710969	4.37E-08	4.04E-07
ENSMUSG00000043733	Ptpn11	-0.177732337	4.15E-08	3.90E-07	-0.176646756	4.32E-08	4.00E-07
ENSMUSG00000037876	Jmjd1c	0.672611496	4.17E-08	3.91E-07	0.618078958	4.35E-08	4.03E-07
ENSMUSG00000001576	Ergic1	-0.149761624	4.19E-08	3.93E-07	-0.149110787	4.34E-08	4.02E-07
ENSMUSG00000030016	Zfp638	0.689380856	4.27E-08	4.00E-07	0.630798653	4.48E-08	4.13E-07
ENSMUSG00000103695	A830029E22Rik	2.74418674	4.33E-08	4.06E-07	1.113772253	6.43E-08	5.83E-07
ENSMUSG00000028393	Alad	-0.63539397	4.34E-08	4.07E-07	-0.589093924	4.35E-08	4.03E-07
ENSMUSG00000043241	Upf2	0.932939161	4.40E-08	4.13E-07	0.797157016	4.38E-08	4.05E-07
ENSMUSG00000029851	Tcaf2	-0.497908097	4.42E-08	4.14E-07	-0.474951899	4.48E-08	4.13E-07
ENSMUSG00000023800	Tiam2	0.462034441	4.46E-08	4.18E-07	0.443498462	4.71E-08	4.34E-07
ENSMUSG00000096188	Cmtm4	-0.347730808	4.58E-08	4.29E-07	-0.339695064	4.71E-08	4.34E-07
ENSMUSG00000040354	Mars	-0.278927064	4.59E-08	4.29E-07	-0.27474394	4.74E-08	4.35E-07
ENSMUSG00000044308	Ubr3	0.380011815	4.62E-08	4.32E-07	0.369540204	4.90E-08	4.50E-07
ENSMUSG00000036862	Dchs1	1.444222886	4.66E-08	4.35E-07	1.025847505	3.87E-08	3.60E-07
ENSMUSG00000074415	2610203C20Rik	0.605784549	4.66E-08	4.35E-07	0.565038903	4.93E-08	4.52E-07
ENSMUSG00000020721	Helz	0.366908901	4.70E-08	4.39E-07	0.357458888	4.96E-08	4.55E-07
ENSMUSG00000031391	L1cam	-0.566275336	4.80E-08	4.48E-07	-0.532791686	4.83E-08	4.44E-07
ENSMUSG00000026576	Atp1b1	0.597725625	4.86E-08	4.53E-07	0.558502297	4.96E-08	4.55E-07
ENSMUSG00000030061	Uba3	0.563541114	4.86E-08	4.53E-07	0.530365387	5.13E-08	4.70E-07
ENSMUSG00000031246	Sh3bgrl	0.441624261	4.88E-08	4.55E-07	0.425283004	5.20E-08	4.76E-07
ENSMUSG00000030934	Oat	-0.179015066	4.91E-08	4.57E-07	-0.177894219	5.08E-08	4.66E-07
ENSMUSG00000030168	Adipor2	-0.318988646	4.94E-08	4.60E-07	-0.312734951	5.06E-08	4.63E-07
ENSMUSG00000032249	Anp32a	0.485446977	4.97E-08	4.62E-07	0.463893722	5.24E-08	4.79E-07
ENSMUSG00000003316	Glg1	-0.180828346	5.05E-08	4.69E-07	-0.179671071	5.24E-08	4.79E-07
ENSMUSG00000038393	Txnip	-0.20244599	5.05E-08	4.70E-07	-0.200824439	5.24E-08	4.80E-07
ENSMUSG00000034463	Scara3	0.465907696	5.09E-08	4.73E-07	0.446749514	5.41E-08	4.94E-07
ENSMUSG00000039646	Vasn	0.191093273	5.19E-08	4.82E-07	0.189724445	5.47E-08	5.00E-07
ENSMUSG00000023022	Lima1	-0.164474165	5.32E-08	4.94E-07	-0.163599198	5.53E-08	5.05E-07
ENSMUSG00000074794	Arrdc3	0.77339559	5.41E-08	5.02E-07	0.691331754	5.59E-08	5.10E-07
ENSMUSG00000059456	Ptk2b	-0.438745132	5.49E-08	5.09E-07	-0.42264811	5.61E-08	5.11E-07
ENSMUSG00000035776	Cd99l2	-0.406353249	5.50E-08	5.09E-07	-0.393499087	5.58E-08	5.09E-07
ENSMUSG00000018171	Vmp1	-0.321188043	5.62E-08	5.20E-07	-0.314750245	5.77E-08	5.26E-07
ENSMUSG00000072941	Sod3	-0.256438571	5.77E-08	5.33E-07	-0.253132572	5.92E-08	5.39E-07
ENSMUSG00000032336	Nptn	-0.175528279	5.87E-08	5.42E-07	-0.174458676	6.11E-08	5.55E-07
ENSMUSG00000004266	Ptpn6	2.693669837	5.88E-08	5.43E-07	1.104708111	8.31E-08	7.42E-07
ENSMUSG00000042029	Ncapg2	1.316831119	5.88E-08	5.43E-07	0.978484217	5.31E-08	4.85E-07
ENSMUSG00000052837	Junb	0.269885109	6.11E-08	5.63E-07	0.266014026	6.47E-08	5.86E-07
ENSMUSG00000024921	Smarca2	0.64262163	6.13E-08	5.65E-07	0.5935846	6.44E-08	5.83E-07
ENSMUSG00000020516	Rps6kb1	0.509447872	6.15E-08	5.67E-07	0.484326205	6.43E-08	5.82E-07
ENSMUSG00000002289	Angptl4	-0.474139237	6.17E-08	5.68E-07	-0.453806365	6.26E-08	5.68E-07
ENSMUSG00000024425	Ndfip1	-0.327501908	6.38E-08	5.86E-07	-0.320626463	6.55E-08	5.93E-07
ENSMUSG00000033510	Otud7a	-0.965910052	6.41E-08	5.89E-07	-0.814571755	6.05E-08	5.50E-07
ENSMUSG00000003948	Mmd	-0.288515797	6.47E-08	5.95E-07	-0.283787271	6.68E-08	6.04E-07
ENSMUSG00000061458	Nol10	-0.406817076	6.49E-08	5.96E-07	-0.393778115	6.64E-08	6.00E-07
ENSMUSG00000050552	Lamtor4	0.478194008	6.54E-08	6.00E-07	0.457194801	6.95E-08	6.27E-07
ENSMUSG00000031750	Il34	-1.056266507	6.58E-08	6.03E-07	-0.863947169	6.14E-08	5.58E-07
ENSMUSG00000029657	Hsph1	-0.259546169	6.61E-08	6.06E-07	-0.256089664	6.78E-08	6.13E-07
ENSMUSG00000060510	Zfp266	0.510073614	6.62E-08	6.07E-07	0.484742307	6.95E-08	6.27E-07
ENSMUSG00000070047	Fat1	-0.095460538	6.65E-08	6.10E-07	-0.095286397	6.87E-08	6.20E-07
ENSMUSG00000009291	Pttg1ip	-0.190251137	6.71E-08	6.14E-07	-0.188878944	6.96E-08	6.27E-07
ENSMUSG00000030138	Bms1	0.354737592	6.81E-08	6.23E-07	0.345975594	7.22E-08	6.50E-07
ENSMUSG00000030095	Tmem43	-0.224424427	6.81E-08	6.23E-07	-0.222176147	7.06E-08	6.36E-07
ENSMUSG00000039601	Rcan2	0.392028338	6.89E-08	6.30E-07	0.380254945	7.30E-08	6.57E-07
ENSMUSG00000048087	Gm4737	-1.000359543	7.21E-08	6.58E-07	-0.833028776	6.78E-08	6.12E-07
ENSMUSG00000061032	Rrp1	-0.24531612	7.27E-08	6.63E-07	-0.242374211	7.49E-08	6.73E-07
ENSMUSG00000051335	Gfod1	-0.491948264	7.31E-08	6.67E-07	-0.469072602	7.37E-08	6.63E-07
ENSMUSG00000071856	Mcc	0.64906049	7.37E-08	6.72E-07	0.598041779	7.72E-08	6.92E-07
ENSMUSG00000028779	Pef1	-0.340522071	7.45E-08	6.79E-07	-0.332729933	7.64E-08	6.86E-07
ENSMUSG00000073700	Klhl21	-0.365111706	7.80E-08	7.09E-07	-0.355511525	7.98E-08	7.14E-07
ENSMUSG00000056537	Rlim	0.299920531	7.88E-08	7.16E-07	0.294535024	8.37E-08	7.47E-07
ENSMUSG00000015766	Eps8	0.348800782	7.99E-08	7.25E-07	0.34037581	8.47E-08	7.54E-07
ENSMUSG00000052192	Gm5963	-0.419387277	8.00E-08	7.25E-07	-0.404936937	8.17E-08	7.29E-07
ENSMUSG00000045763	Basp1	-0.189121868	8.11E-08	7.35E-07	-0.187757228	8.37E-08	7.46E-07
ENSMUSG00000056305	Usp39	-0.361078979	8.17E-08	7.41E-07	-0.351759158	8.38E-08	7.47E-07
ENSMUSG00000020000	Moxd1	-0.870196579	8.30E-08	7.51E-07	-0.754315222	8.06E-08	7.20E-07
ENSMUSG00000037679	Inf2	-0.158421004	8.35E-08	7.55E-07	-0.157615453	8.62E-08	7.67E-07
ENSMUSG00000031954	Cfdp1	0.483259207	8.66E-08	7.82E-07	0.461217978	9.16E-08	8.13E-07
ENSMUSG00000104864	RP24-209L5.1	-1.085095261	8.73E-08	7.88E-07	-0.875852773	7.92E-08	7.09E-07
ENSMUSG00000027775	Mfsd1	-0.305458535	8.80E-08	7.93E-07	-0.299745963	9.02E-08	8.01E-07
ENSMUSG00000021486	Prelid1	0.255208119	9.01E-08	8.12E-07	0.251844462	9.54E-08	8.44E-07
ENSMUSG00000030659	Nucb2	0.654843896	9.09E-08	8.18E-07	0.601837611	9.50E-08	8.41E-07
ENSMUSG00000030284	Creld1	-0.615497078	9.10E-08	8.19E-07	-0.571258771	9.11E-08	8.09E-07
ENSMUSG00000028126	Pip5k1a	-0.28952739	9.39E-08	8.44E-07	-0.284631992	9.63E-08	8.52E-07
ENSMUSG00000107470	CAAA01093177.1	-0.484366495	9.75E-08	8.75E-07	-0.462078053	9.94E-08	8.77E-07
ENSMUSG00000091387	Gcnt4	0.710832722	9.85E-08	8.83E-07	0.643714907	1.01E-07	8.90E-07
ENSMUSG00000033054	Npat	0.825475111	9.92E-08	8.88E-07	0.723573576	1.01E-07	8.93E-07
ENSMUSG00000001729	Akt1	-0.125455995	9.93E-08	8.90E-07	-0.125050286	1.03E-07	9.08E-07
ENSMUSG00000032050	Rdx	0.327456206	1.00E-07	8.96E-07	0.3203587	1.06E-07	9.36E-07
ENSMUSG00000101188	Eif4a-ps4	-0.363152878	1.02E-07	9.15E-07	-0.353531452	1.05E-07	9.23E-07
ENSMUSG00000001441	Npepps	-0.235834861	1.03E-07	9.22E-07	-0.233155951	1.07E-07	9.37E-07
ENSMUSG00000022884	Eif4a2	0.478529807	1.04E-07	9.25E-07	0.456857896	1.10E-07	9.62E-07
ENSMUSG00000029126	Nsg1	0.4133	1.05E-07	9.36E-07	0.399164418	1.11E-07	9.77E-07
ENSMUSG00000003814	Calr	0.083670349	1.05E-07	9.36E-07	0.083549348	1.09E-07	9.54E-07
ENSMUSG00000024985	Tcf7l2	0.417525014	1.06E-07	9.46E-07	0.402955624	1.12E-07	9.83E-07
ENSMUSG00000018574	Acadvl	-0.273299911	1.07E-07	9.51E-07	-0.269138286	1.10E-07	9.65E-07
ENSMUSG00000052429	Prmt1	-0.202239552	1.08E-07	9.63E-07	-0.200539239	1.12E-07	9.82E-07
ENSMUSG00000036887	C1qa	5.740488985	1.09E-07	9.68E-07	0.819767105	5.76E-06	3.97E-05
ENSMUSG00000002948	Map2k7	-0.32868816	1.09E-07	9.71E-07	-0.321489176	1.12E-07	9.81E-07
ENSMUSG00000049421	Zfp260	0.668597107	1.14E-07	1.02E-06	0.611562041	1.19E-07	1.04E-06
ENSMUSG00000030662	Ipo5	-0.177292956	1.15E-07	1.02E-06	-0.176140367	1.19E-07	1.04E-06
ENSMUSG00000044948	Cfap43	-0.30607624	1.16E-07	1.03E-06	-0.300219251	1.20E-07	1.05E-06
ENSMUSG00000025485	Ric8	-0.285537272	1.17E-07	1.04E-06	-0.280767769	1.21E-07	1.05E-06
ENSMUSG00000026980	Ly75	-0.764963766	1.17E-07	1.04E-06	-0.682007006	1.16E-07	1.01E-06
ENSMUSG00000022816	Fstl1	-0.077969758	1.21E-07	1.07E-06	-0.077870856	1.25E-07	1.09E-06
ENSMUSG00000021027	Ralgapa1	0.702114225	1.21E-07	1.07E-06	0.636425605	1.25E-07	1.09E-06
ENSMUSG00000061104	Gm10094	-0.676355579	1.24E-07	1.10E-06	-0.617389168	1.24E-07	1.08E-06
ENSMUSG00000024942	Capn1	0.280887782	1.26E-07	1.11E-06	0.276312467	1.34E-07	1.16E-06
ENSMUSG00000040433	Zbtb38	0.3958107	1.27E-07	1.12E-06	0.383200133	1.35E-07	1.17E-06
ENSMUSG00000030695	Aldoa	-0.104810318	1.32E-07	1.16E-06	-0.104568943	1.36E-07	1.18E-06
ENSMUSG00000028211	Trp53inp1	0.472569374	1.34E-07	1.17E-06	0.451319905	1.41E-07	1.22E-06
ENSMUSG00000018765	Fxr2	-0.2623629	1.34E-07	1.18E-06	-0.25861777	1.39E-07	1.20E-06
ENSMUSG00000025786	Zdhhc3	-0.286917379	1.36E-07	1.20E-06	-0.282027923	1.41E-07	1.22E-06
ENSMUSG00000050668	Gpatch11	0.728650828	1.42E-07	1.24E-06	0.654999135	1.47E-07	1.27E-06
ENSMUSG00000011179	Odc1	0.526543513	1.42E-07	1.25E-06	0.497346482	1.50E-07	1.29E-06
ENSMUSG00000025616	Usp16	0.53887183	1.45E-07	1.27E-06	0.507620818	1.52E-07	1.31E-06
ENSMUSG00000020180	Snrpd3	0.401372161	1.46E-07	1.28E-06	0.388113473	1.54E-07	1.32E-06
ENSMUSG00000014498	Ankrd52	-0.195923787	1.47E-07	1.28E-06	-0.194344285	1.52E-07	1.31E-06
ENSMUSG00000021500	Ddx46	0.402966432	1.48E-07	1.29E-06	0.38954236	1.56E-07	1.34E-06
ENSMUSG00000102479	Gm18551	-5.238084606	1.48E-07	1.29E-06	-0.807283415	4.74E-06	3.32E-05
ENSMUSG00000039787	Cercam	-0.431768581	1.48E-07	1.29E-06	-0.41538399	1.51E-07	1.30E-06
ENSMUSG00000060301	2610008E11Rik	0.941325165	1.48E-07	1.30E-06	0.792248094	1.46E-07	1.26E-06
ENSMUSG00000032717	Mdfi	1.134117204	1.49E-07	1.30E-06	0.891025271	1.39E-07	1.20E-06
ENSMUSG00000031696	Vps35	0.29053302	1.50E-07	1.31E-06	0.285416667	1.58E-07	1.36E-06
ENSMUSG00000025789	St8sia2	1.222196668	1.51E-07	1.32E-06	0.928406731	1.34E-07	1.16E-06
ENSMUSG00000021969	Zdhhc20	0.412849803	1.53E-07	1.33E-06	0.398400751	1.62E-07	1.39E-06
ENSMUSG00000015950	Ncf1	9.20047571	1.53E-07	1.33E-06	0.704944639	3.56E-05	2.16E-04
ENSMUSG00000041842	Fhdc1	0.512585694	1.55E-07	1.35E-06	0.485424804	1.63E-07	1.39E-06
ENSMUSG00000025240	Sacm1l	0.499129565	1.57E-07	1.37E-06	0.473949779	1.66E-07	1.42E-06
ENSMUSG00000080242	Gm15487	-1.040824528	1.59E-07	1.38E-06	-0.846483017	1.49E-07	1.29E-06
ENSMUSG00000032601	Prkar2a	-0.254513033	1.59E-07	1.38E-06	-0.251052488	1.63E-07	1.40E-06
ENSMUSG00000032324	Tspan3	-0.222553614	1.60E-07	1.39E-06	-0.220230229	1.65E-07	1.41E-06
ENSMUSG00000028266	Lmo4	-0.394378206	1.64E-07	1.42E-06	-0.381725885	1.67E-07	1.42E-06
ENSMUSG00000034218	Atm	0.859185891	1.65E-07	1.43E-06	0.741978559	1.66E-07	1.42E-06
ENSMUSG00000032349	Elovl5	-0.293720215	1.67E-07	1.45E-06	-0.288406303	1.72E-07	1.46E-06
ENSMUSG00000056708	Ier5	-0.273913364	1.69E-07	1.46E-06	-0.269589749	1.74E-07	1.48E-06
ENSMUSG00000051817	Sox12	0.603025769	1.70E-07	1.47E-06	0.559400853	1.78E-07	1.52E-06
ENSMUSG00000024081	Cebpz	0.486262385	1.71E-07	1.48E-06	0.46281385	1.78E-07	1.52E-06
ENSMUSG00000002603	Tgfb1	-0.294544745	1.71E-07	1.48E-06	-0.28917893	1.75E-07	1.49E-06
ENSMUSG00000021559	Dapk1	0.747895312	1.75E-07	1.51E-06	0.667690125	1.78E-07	1.52E-06
ENSMUSG00000064181	Rab3ip	-0.616043191	1.80E-07	1.56E-06	-0.569698178	1.81E-07	1.54E-06
ENSMUSG00000074971	Fibin	-1.131644279	1.81E-07	1.56E-06	-0.888516068	1.66E-07	1.42E-06
ENSMUSG00000028354	Fmn2	1.802814683	1.83E-07	1.58E-06	1.060508827	1.62E-07	1.39E-06
ENSMUSG00000033629	Hacd3	-0.372656932	1.85E-07	1.59E-06	-0.36185473	1.89E-07	1.60E-06
ENSMUSG00000025212	Sfxn3	-0.212794049	1.85E-07	1.60E-06	-0.210740848	1.91E-07	1.62E-06
ENSMUSG00000067261	Foxd3	-1.317654019	1.85E-07	1.60E-06	-0.960981285	1.63E-07	1.40E-06
ENSMUSG00000007564	Ppp2r1a	-0.163620505	1.85E-07	1.60E-06	-0.16268336	1.91E-07	1.62E-06
ENSMUSG00000020380	Rad50	0.602876292	1.89E-07	1.63E-06	0.558972219	1.98E-07	1.68E-06
ENSMUSG00000030120	Mlf2	-0.164000471	1.92E-07	1.66E-06	-0.163053864	1.99E-07	1.69E-06
ENSMUSG00000022528	Hes1	-0.45099131	1.95E-07	1.68E-06	-0.432040876	1.97E-07	1.67E-06
ENSMUSG00000019188	H13	-0.132884413	1.96E-07	1.69E-06	-0.13237913	2.03E-07	1.72E-06
ENSMUSG00000044496	2510039O18Rik	-0.261014234	2.06E-07	1.77E-06	-0.257215468	2.12E-07	1.79E-06
ENSMUSG00000035173	Ccdc186	0.668244754	2.06E-07	1.77E-06	0.609147352	2.13E-07	1.80E-06
ENSMUSG00000012889	Podnl1	-0.719097189	2.08E-07	1.79E-06	-0.646726761	2.06E-07	1.74E-06
ENSMUSG00000078578	Ube2d3	0.309221596	2.11E-07	1.81E-06	0.302918045	2.23E-07	1.88E-06
ENSMUSG00000020027	Socs2	0.672009789	2.11E-07	1.81E-06	0.611870258	2.17E-07	1.83E-06
ENSMUSG00000019505	Ubb	-0.349959841	2.11E-07	1.81E-06	-0.340895698	2.16E-07	1.83E-06
ENSMUSG00000031523	Dlc1	-0.20488251	2.12E-07	1.81E-06	-0.203030353	2.19E-07	1.85E-06
ENSMUSG00000025153	Fasn	-0.121600505	2.15E-07	1.84E-06	-0.121210636	2.22E-07	1.87E-06
ENSMUSG00000075592	Nynrin	0.296233433	2.17E-07	1.86E-06	0.290671996	2.29E-07	1.92E-06
ENSMUSG00000028487	Bnc2	0.558706302	2.18E-07	1.87E-06	0.523065409	2.29E-07	1.93E-06
ENSMUSG00000019947	Arid5b	0.282672535	2.21E-07	1.89E-06	0.277827958	2.32E-07	1.95E-06
ENSMUSG00000018707	Dync1h1	-0.109925512	2.23E-07	1.91E-06	-0.10963658	2.30E-07	1.94E-06
ENSMUSG00000032796	Lama1	-2.344016865	2.27E-07	1.94E-06	-1.07000826	2.28E-07	1.91E-06
ENSMUSG00000060373	Hnrnpc	-0.316886983	2.27E-07	1.94E-06	-0.310090208	2.33E-07	1.96E-06
ENSMUSG00000037029	Zfp146	0.653705001	2.28E-07	1.95E-06	0.597799645	2.36E-07	1.98E-06
ENSMUSG00000021557	Agtpbp1	0.596427242	2.37E-07	2.02E-06	0.553227447	2.47E-07	2.07E-06
ENSMUSG00000021614	Vcan	0.185729234	2.39E-07	2.04E-06	0.184333178	2.52E-07	2.11E-06
ENSMUSG00000028032	Papss1	-0.303945821	2.41E-07	2.05E-06	-0.297912139	2.48E-07	2.07E-06
ENSMUSG00000003380	Rabac1	-0.294357575	2.44E-07	2.08E-06	-0.288864911	2.51E-07	2.10E-06
ENSMUSG00000032777	Gtf3c1	-0.163489248	2.46E-07	2.09E-06	-0.162535056	2.54E-07	2.12E-06
ENSMUSG00000027309	4930402H24Rik	-0.275393644	2.47E-07	2.10E-06	-0.2708818	2.54E-07	2.12E-06
ENSMUSG00000027335	Adra1d	-0.408462004	2.49E-07	2.11E-06	-0.394023039	2.54E-07	2.12E-06
ENSMUSG00000087687	Pet100	0.79997937	2.49E-07	2.12E-06	0.701164825	2.52E-07	2.10E-06
ENSMUSG00000052833	Sae1	-0.261864117	2.58E-07	2.19E-06	-0.257965681	2.66E-07	2.22E-06
ENSMUSG00000041926	Rnpep	-0.34179318	2.65E-07	2.24E-06	-0.333202032	2.72E-07	2.26E-06
ENSMUSG00000028273	Pdlim5	0.168781514	2.68E-07	2.27E-06	0.167724751	2.79E-07	2.32E-06
ENSMUSG00000073664	Nbeal1	0.729981892	2.70E-07	2.29E-06	0.652929742	2.74E-07	2.28E-06
ENSMUSG00000053510	Nrd1	0.257813108	2.75E-07	2.32E-06	0.254068089	2.89E-07	2.40E-06
ENSMUSG00000028896	Rcc1	-0.442081336	2.81E-07	2.38E-06	-0.423733462	2.86E-07	2.38E-06
ENSMUSG00000032702	Kank1	0.561259212	2.82E-07	2.39E-06	0.524528601	2.94E-07	2.44E-06
ENSMUSG00000000753	Serpinf1	-0.09460302	2.83E-07	2.39E-06	-0.094415439	2.94E-07	2.44E-06
ENSMUSG00000042305	Tmem183a	-0.401222621	2.84E-07	2.40E-06	-0.387397578	2.89E-07	2.40E-06
ENSMUSG00000063511	Snrnp70	0.188501738	2.84E-07	2.40E-06	0.187024509	2.99E-07	2.48E-06
ENSMUSG00000022367	Has2	0.490956267	2.90E-07	2.45E-06	0.465934006	3.05E-07	2.53E-06
ENSMUSG00000078684	5830417I10Rik	2.077291385	2.97E-07	2.50E-06	1.059939517	2.84E-07	2.37E-06
ENSMUSG00000031380	Figf	0.404220189	2.97E-07	2.51E-06	0.390002831	3.12E-07	2.59E-06
ENSMUSG00000029563	Foxp2	1.350146468	3.01E-07	2.53E-06	0.95946102	2.72E-07	2.27E-06
ENSMUSG00000031737	Irx5	-1.386194034	3.06E-07	2.58E-06	-0.972011407	2.70E-07	2.25E-06
ENSMUSG00000021585	Cast	0.318306143	3.13E-07	2.63E-06	0.31124622	3.29E-07	2.72E-06
ENSMUSG00000022558	Mroh1	-0.277700742	3.15E-07	2.65E-06	-0.272992785	3.25E-07	2.68E-06
ENSMUSG00000055301	Adh7	-1.438097873	3.18E-07	2.67E-06	-0.985213083	2.77E-07	2.31E-06
ENSMUSG00000032062	2310030G06Rik	-1.910425229	3.20E-07	2.69E-06	-1.055086694	2.77E-07	2.31E-06
ENSMUSG00000006010	BC003331	0.755564188	3.25E-07	2.73E-06	0.669625348	3.34E-07	2.76E-06
ENSMUSG00000042104	Uggt2	0.57223075	3.27E-07	2.74E-06	0.532986496	3.43E-07	2.83E-06
ENSMUSG00000041845	Rhod	-0.380119584	3.27E-07	2.74E-06	-0.36819642	3.35E-07	2.76E-06
ENSMUSG00000023942	Slc29a1	0.353330239	3.29E-07	2.76E-06	0.343683555	3.47E-07	2.86E-06
ENSMUSG00000007617	Homer1	0.745100075	3.30E-07	2.76E-06	0.662407116	3.37E-07	2.78E-06
ENSMUSG00000052310	Slc39a1	-0.265379672	3.36E-07	2.81E-06	-0.261246037	3.46E-07	2.85E-06
ENSMUSG00000041135	Ripk2	0.443396846	3.50E-07	2.93E-06	0.424542595	3.68E-07	3.03E-06
ENSMUSG00000059995	Atxn7l3	-0.313854051	3.50E-07	2.93E-06	-0.307039007	3.60E-07	2.96E-06
ENSMUSG00000037286	Stag1	0.582477687	3.52E-07	2.94E-06	0.540981413	3.69E-07	3.03E-06
ENSMUSG00000023034	Nr4a1	-0.30183734	3.57E-07	2.99E-06	-0.295756807	3.66E-07	3.01E-06
ENSMUSG00000043131	Mob1a	-0.214450071	3.64E-07	3.04E-06	-0.212243382	3.76E-07	3.09E-06
ENSMUSG00000032766	Gng11	-0.520768951	3.70E-07	3.09E-06	-0.490685493	3.76E-07	3.08E-06
ENSMUSG00000022174	Dad1	0.198259998	3.73E-07	3.11E-06	0.196507774	3.93E-07	3.22E-06
ENSMUSG00000043154	Ppp2r3a	0.821909054	3.78E-07	3.15E-06	0.712526232	3.82E-07	3.13E-06
ENSMUSG00000019478	Rab4a	-0.520402879	3.80E-07	3.16E-06	-0.490346359	3.82E-07	3.14E-06
ENSMUSG00000020680	Taf15	0.438248516	3.84E-07	3.20E-06	0.419910397	4.03E-07	3.30E-06
ENSMUSG00000024767	Otub1	-0.231643253	3.85E-07	3.20E-06	-0.228856005	3.96E-07	3.24E-06
ENSMUSG00000004393	Ddx56	-0.32782777	3.93E-07	3.27E-06	-0.320012449	4.03E-07	3.30E-06
ENSMUSG00000032712	2810474O19Rik	1.098098433	3.97E-07	3.30E-06	0.86125023	3.79E-07	3.11E-06
ENSMUSG00000031176	Dynlt3	0.437399974	3.99E-07	3.31E-06	0.419135362	4.12E-07	3.37E-06
ENSMUSG00000004264	Phb2	-0.201150595	4.10E-07	3.40E-06	-0.199311043	4.23E-07	3.45E-06
ENSMUSG00000042622	Maff	-0.413518298	4.10E-07	3.40E-06	-0.398014345	4.16E-07	3.40E-06
ENSMUSG00000026260	Ndufa10	-0.249118189	4.13E-07	3.43E-06	-0.24563909	4.26E-07	3.47E-06
ENSMUSG00000035778	Ggta1	-0.359321422	4.14E-07	3.43E-06	-0.349047629	4.21E-07	3.43E-06
ENSMUSG00000068566	Myadm	-0.082239865	4.18E-07	3.46E-06	-0.082112961	4.33E-07	3.53E-06
ENSMUSG00000056050	Mia3	0.395222252	4.19E-07	3.47E-06	0.381575642	4.42E-07	3.60E-06
ENSMUSG00000002015	Bcap31	-0.242886	4.20E-07	3.48E-06	-0.239656391	4.31E-07	3.52E-06
ENSMUSG00000028436	Dcaf12	-0.334550312	4.24E-07	3.51E-06	-0.326204904	4.35E-07	3.54E-06
ENSMUSG00000024998	Plce1	1.183803517	4.27E-07	3.54E-06	0.896242945	3.94E-07	3.23E-06
ENSMUSG00000032563	Mrpl3	-0.371712689	4.31E-07	3.57E-06	-0.360320125	4.42E-07	3.59E-06
ENSMUSG00000041638	Gcn1l1	-0.216143417	4.40E-07	3.63E-06	-0.213852671	4.53E-07	3.68E-06
ENSMUSG00000005533	Igf1r	-0.217571582	4.48E-07	3.70E-06	-0.215231752	4.63E-07	3.76E-06
ENSMUSG00000034681	Rnps1	0.721637228	4.59E-07	3.79E-06	0.644328455	4.67E-07	3.79E-06
ENSMUSG00000033964	Zbtb41	0.703663718	4.63E-07	3.81E-06	0.631488892	4.78E-07	3.87E-06
ENSMUSG00000017721	Pigt	-0.284733548	4.70E-07	3.87E-06	-0.279515463	4.79E-07	3.88E-06
ENSMUSG00000027177	Hipk3	0.284951391	4.72E-07	3.89E-06	0.279705398	4.98E-07	4.02E-06
ENSMUSG00000041117	Ccdc8	0.528533901	4.75E-07	3.90E-06	0.496467205	4.98E-07	4.02E-06
ENSMUSG00000030779	Rbbp6	0.448477764	4.78E-07	3.93E-06	0.42854806	5.01E-07	4.04E-06
ENSMUSG00000024491	Rbm27	0.514311835	4.93E-07	4.04E-06	0.484604061	5.14E-07	4.14E-06
ENSMUSG00000021676	Iqgap2	-0.688604794	4.96E-07	4.06E-06	-0.620689146	4.92E-07	3.98E-06
ENSMUSG00000052298	Cdc42se2	-0.435122414	5.01E-07	4.10E-06	-0.416869501	5.07E-07	4.09E-06
ENSMUSG00000031700	Gpt2	-0.469976688	5.02E-07	4.11E-06	-0.447123698	5.11E-07	4.12E-06
ENSMUSG00000050199	Lgr4	0.436646598	5.15E-07	4.21E-06	0.418112318	5.40E-07	4.33E-06
ENSMUSG00000005732	Ranbp1	0.262061897	5.24E-07	4.28E-06	0.257937875	5.52E-07	4.43E-06
ENSMUSG00000028889	Yrdc	-0.528973315	5.28E-07	4.31E-06	-0.496714017	5.33E-07	4.28E-06
ENSMUSG00000039067	Psmd7	-0.206952077	5.39E-07	4.39E-06	-0.204907891	5.57E-07	4.46E-06
ENSMUSG00000025352	Gdf11	-0.4204253	5.40E-07	4.39E-06	-0.403816862	5.49E-07	4.40E-06
ENSMUSG00000037280	Galnt6	4.776145815	5.40E-07	4.39E-06	0.802398116	1.04E-05	6.89E-05
ENSMUSG00000028514	Usp24	0.381598088	5.43E-07	4.42E-06	0.369061517	5.65E-07	4.53E-06
ENSMUSG00000053647	Gper1	-0.999000109	5.58E-07	4.53E-06	-0.810816959	5.32E-07	4.28E-06
ENSMUSG00000027620	Rbm39	0.397699015	5.59E-07	4.55E-06	0.38350238	5.89E-07	4.70E-06
ENSMUSG00000056612	Ppp1r14b	0.317543037	5.60E-07	4.55E-06	0.310222466	5.90E-07	4.71E-06
ENSMUSG00000038664	Herc1	0.383975346	5.61E-07	4.55E-06	0.371164226	5.91E-07	4.72E-06
ENSMUSG00000025531	Chm	0.839095826	5.61E-07	4.55E-06	0.720452523	5.59E-07	4.48E-06
ENSMUSG00000053063	Clec12a	5.584072389	5.89E-07	4.77E-06	0.74846701	2.24E-05	1.40E-04
ENSMUSG00000036943	Rab8b	0.439050553	6.02E-07	4.86E-06	0.420007332	6.26E-07	4.98E-06
ENSMUSG00000020640	Itsn2	0.566803113	6.12E-07	4.94E-06	0.526911145	6.37E-07	5.06E-06
ENSMUSG00000072501	Phf20l1	0.798962084	6.12E-07	4.95E-06	0.694555275	6.15E-07	4.90E-06
ENSMUSG00000039831	Arhgap29	0.271867994	6.24E-07	5.03E-06	0.267207509	6.58E-07	5.22E-06
ENSMUSG00000016664	Pacsin2	0.277652238	6.45E-07	5.19E-06	0.272679414	6.79E-07	5.37E-06
ENSMUSG00000027597	Ahcy	1.829253168	6.46E-07	5.20E-06	1.022000092	5.86E-07	4.68E-06
ENSMUSG00000022371	Col14a1	-0.809490346	6.48E-07	5.22E-06	-0.70134112	6.30E-07	5.01E-06
ENSMUSG00000034163	Zfc3h1	0.694990895	6.52E-07	5.25E-06	0.623611703	6.73E-07	5.33E-06
ENSMUSG00000024943	Smc5	0.828759988	6.53E-07	5.25E-06	0.712759739	6.59E-07	5.23E-06
ENSMUSG00000024294	Mib1	0.334575938	6.53E-07	5.25E-06	0.325939445	6.84E-07	5.41E-06
ENSMUSG00000059895	Ptp4a3	-0.303511013	6.59E-07	5.30E-06	-0.297043627	6.73E-07	5.33E-06
ENSMUSG00000051223	Bzw1	0.254409447	6.63E-07	5.33E-06	0.250565858	6.96E-07	5.50E-06
ENSMUSG00000051853	Arf3	-0.164730033	6.64E-07	5.33E-06	-0.163678884	6.84E-07	5.41E-06
ENSMUSG00000017765	Slc12a4	-0.221217258	6.64E-07	5.33E-06	-0.218686431	6.78E-07	5.36E-06
ENSMUSG00000020290	Xpo1	0.371080394	6.85E-07	5.50E-06	0.359323096	7.16E-07	5.65E-06
ENSMUSG00000013160	Atp6v0d1	-0.19313469	7.01E-07	5.61E-06	-0.191437164	7.24E-07	5.71E-06
ENSMUSG00000024053	Emilin2	0.314281564	7.11E-07	5.69E-06	0.307056535	7.41E-07	5.84E-06
ENSMUSG00000025982	Sf3b1	0.210280675	7.18E-07	5.75E-06	0.208086129	7.54E-07	5.93E-06
ENSMUSG00000039252	Lgi2	-1.850690716	7.25E-07	5.80E-06	-1.022684529	6.35E-07	5.05E-06
ENSMUSG00000021403	Serpinb9b	-1.080749048	7.27E-07	5.81E-06	-0.846508767	6.74E-07	5.33E-06
ENSMUSG00000027208	Fgf7	0.341641646	7.30E-07	5.84E-06	0.332376541	7.66E-07	6.02E-06
ENSMUSG00000032621	Srek1	0.626278958	7.60E-07	6.06E-06	0.572441755	7.88E-07	6.18E-06
ENSMUSG00000052713	Zfp608	0.678875227	7.61E-07	6.08E-06	0.611310908	7.86E-07	6.17E-06
ENSMUSG00000004789	Dlst	-0.164968244	7.66E-07	6.11E-06	-0.163900823	7.88E-07	6.18E-06
ENSMUSG00000025159	Mms19	-0.419018495	7.67E-07	6.12E-06	-0.402139872	7.78E-07	6.11E-06
ENSMUSG00000020076	Ddx50	0.696835511	7.68E-07	6.12E-06	0.624114509	7.88E-07	6.18E-06
ENSMUSG00000037958	Ccdc55	0.838953699	7.82E-07	6.23E-06	0.717581321	7.86E-07	6.17E-06
ENSMUSG00000009614	Sardh	0.409312545	7.90E-07	6.29E-06	0.393481846	8.19E-07	6.41E-06
ENSMUSG00000031996	Aplp2	-0.185649573	7.94E-07	6.31E-06	-0.184126346	8.18E-07	6.41E-06
ENSMUSG00000027082	Tfpi	0.419820421	8.00E-07	6.36E-06	0.402742592	8.38E-07	6.55E-06
ENSMUSG00000006800	Sulf2	0.162498032	8.01E-07	6.37E-06	0.161473019	8.33E-07	6.52E-06
ENSMUSG00000052397	Ezr	-0.419921274	8.12E-07	6.45E-06	-0.402857403	8.27E-07	6.47E-06
ENSMUSG00000037013	Ss18	0.487244704	8.29E-07	6.58E-06	0.460855531	8.59E-07	6.70E-06
ENSMUSG00000014313	Cox6c	0.413786067	8.29E-07	6.58E-06	0.397393476	8.51E-07	6.64E-06
ENSMUSG00000032555	Topbp1	0.426396946	8.37E-07	6.63E-06	0.40846142	8.78E-07	6.85E-06
ENSMUSG00000038642	Ctss	9.015294113	8.44E-07	6.69E-06	0.631878371	1.26E-04	6.83E-04
ENSMUSG00000056952	Tatdn2	-0.333278167	8.45E-07	6.69E-06	-0.324585867	8.66E-07	6.75E-06
ENSMUSG00000033166	Dis3	0.459280232	8.51E-07	6.74E-06	0.436980844	8.95E-07	6.97E-06
ENSMUSG00000039410	Prdm16	0.945907276	8.60E-07	6.81E-06	0.777541356	8.43E-07	6.59E-06
ENSMUSG00000041120	Nbl1	0.218710671	8.64E-07	6.84E-06	0.21620817	9.04E-07	7.04E-06
ENSMUSG00000029207	Apbb2	-0.30404844	8.75E-07	6.92E-06	-0.297400861	8.98E-07	6.99E-06
ENSMUSG00000027580	Helz2	0.461544939	8.83E-07	6.98E-06	0.438869364	9.23E-07	7.18E-06
ENSMUSG00000021091	Serpina3n	0.368217089	8.94E-07	7.07E-06	0.356486559	9.35E-07	7.26E-06
ENSMUSG00000026596	Abl2	-0.249825954	9.16E-07	7.23E-06	-0.246097564	9.42E-07	7.31E-06
ENSMUSG00000020982	Nemf	0.792246821	9.19E-07	7.25E-06	0.687286939	9.28E-07	7.22E-06
ENSMUSG00000028497	Hacd4	0.594276858	9.21E-07	7.26E-06	0.547250499	9.50E-07	7.37E-06
ENSMUSG00000062591	Tubb4a	-1.238214176	9.26E-07	7.30E-06	-0.903776026	8.36E-07	6.54E-06
ENSMUSG00000038619	Ensa	-0.276629925	9.29E-07	7.33E-06	-0.271579682	9.55E-07	7.40E-06
ENSMUSG00000041408	Wapal	0.422012924	9.34E-07	7.36E-06	0.404462652	9.79E-07	7.58E-06
ENSMUSG00000074994	Qser1	0.492059558	9.53E-07	7.50E-06	0.464601637	9.98E-07	7.72E-06
ENSMUSG00000003283	Hck	0.933995185	9.56E-07	7.53E-06	0.770144091	9.30E-07	7.23E-06
ENSMUSG00000030220	Arhgdib	0.176036686	9.62E-07	7.56E-06	0.17471516	1.01E-06	7.79E-06
ENSMUSG00000014748	Tex261	-0.24203011	9.62E-07	7.56E-06	-0.238623768	9.89E-07	7.65E-06
ENSMUSG00000100551	Gm19503	0.843590442	9.67E-07	7.60E-06	0.718569826	9.75E-07	7.55E-06
ENSMUSG00000047878	A4galt	0.907680414	9.92E-07	7.79E-06	0.755242103	9.88E-07	7.64E-06
ENSMUSG00000086324	Gm15564	-1.260095512	1.00E-06	7.87E-06	-0.90916988	9.11E-07	7.09E-06
ENSMUSG00000031691	Tnpo2	-0.166190582	1.00E-06	7.88E-06	-0.165075202	1.04E-06	8.01E-06
ENSMUSG00000022337	Emc2	0.890406836	1.01E-06	7.90E-06	0.7454892	1.00E-06	7.74E-06
ENSMUSG00000040648	Ppip5k2	0.757125434	1.02E-06	7.97E-06	0.663731784	1.04E-06	8.01E-06
ENSMUSG00000040631	Dok4	-0.494261498	1.02E-06	7.98E-06	-0.466419377	1.02E-06	7.91E-06
ENSMUSG00000023460	Rab12	-0.340581582	1.03E-06	8.05E-06	-0.331177585	1.05E-06	8.08E-06
ENSMUSG00000057604	Lmcd1	0.418559694	1.04E-06	8.14E-06	0.401278427	1.09E-06	8.41E-06
ENSMUSG00000071662	Polr2g	-0.358436518	1.06E-06	8.26E-06	-0.347479817	1.08E-06	8.32E-06
ENSMUSG00000020737	Hn1	-0.278535774	1.06E-06	8.27E-06	-0.273331147	1.08E-06	8.33E-06
ENSMUSG00000048000	Gigyf2	0.338326615	1.10E-06	8.56E-06	0.329035156	1.15E-06	8.81E-06
ENSMUSG00000025044	Msr1	9.03057891	1.10E-06	8.59E-06	0.614243021	1.65E-04	8.76E-04
ENSMUSG00000017002	Slpi	-1.032952708	1.10E-06	8.60E-06	-0.818859356	1.03E-06	7.98E-06
ENSMUSG00000024672	Ms4a7	5.526161393	1.11E-06	8.64E-06	0.720480405	3.69E-05	2.23E-04
ENSMUSG00000029634	Rnf6	0.423696064	1.12E-06	8.77E-06	0.405690482	1.17E-06	8.98E-06
ENSMUSG00000027109	Sp3	0.535808511	1.13E-06	8.81E-06	0.500270863	1.18E-06	9.01E-06
ENSMUSG00000021794	Glud1	-0.187700299	1.13E-06	8.83E-06	-0.186081314	1.17E-06	8.93E-06
ENSMUSG00000029014	Dnajc2	0.836949288	1.14E-06	8.86E-06	0.713235837	1.14E-06	8.78E-06
ENSMUSG00000038775	Vill	1.139879941	1.14E-06	8.88E-06	0.862621986	1.07E-06	8.23E-06
ENSMUSG00000019817	Plagl1	0.870324325	1.14E-06	8.88E-06	0.732803104	1.14E-06	8.77E-06
ENSMUSG00000029337	Fgf5	-1.014458338	1.15E-06	8.95E-06	-0.809416152	1.09E-06	8.40E-06
ENSMUSG00000060591	Ifitm2	0.217933065	1.16E-06	9.03E-06	0.215397145	1.22E-06	9.32E-06
ENSMUSG00000020530	Ggnbp2	0.432823207	1.17E-06	9.07E-06	0.4136016	1.22E-06	9.34E-06
ENSMUSG00000085795	Zfp703	-0.286090297	1.17E-06	9.08E-06	-0.280410727	1.20E-06	9.15E-06
ENSMUSG00000028948	Nol9	-0.313583308	1.17E-06	9.10E-06	-0.306132687	1.20E-06	9.17E-06
ENSMUSG00000031441	Atp11a	0.163518404	1.17E-06	9.12E-06	0.162441052	1.23E-06	9.39E-06
ENSMUSG00000028559	Osbpl9	0.391751832	1.18E-06	9.19E-06	0.377379522	1.23E-06	9.41E-06
ENSMUSG00000028645	Slc2a1	0.184685526	1.22E-06	9.43E-06	0.183132869	1.26E-06	9.62E-06
ENSMUSG00000056211	R3hdm1	0.385868251	1.22E-06	9.48E-06	0.372083541	1.27E-06	9.68E-06
ENSMUSG00000026311	Asb1	-0.512124023	1.23E-06	9.49E-06	-0.480822635	1.24E-06	9.48E-06
ENSMUSG00000060279	Ap2a1	-0.178898191	1.24E-06	9.57E-06	-0.17748579	1.27E-06	9.67E-06
ENSMUSG00000030884	Uqcrc2	-0.278871345	1.26E-06	9.72E-06	-0.273573433	1.29E-06	9.82E-06
ENSMUSG00000035357	Pdzrn3	-0.330473315	1.26E-06	9.72E-06	-0.321726156	1.29E-06	9.80E-06
ENSMUSG00000011148	Adssl1	-1.050236439	1.26E-06	9.73E-06	-0.824698892	1.19E-06	9.10E-06
ENSMUSG00000024766	Lipo1	1.232674345	1.27E-06	9.78E-06	0.893736401	1.18E-06	9.01E-06
ENSMUSG00000021945	Zmym2	0.479730056	1.27E-06	9.84E-06	0.45364461	1.33E-06	1.01E-05
ENSMUSG00000028698	Pik3r3	0.421460233	1.28E-06	9.85E-06	0.403543918	1.34E-06	1.02E-05
ENSMUSG00000032590	Apeh	-0.314459619	1.28E-06	9.88E-06	-0.306895203	1.31E-06	9.93E-06
ENSMUSG00000024283	Wac	0.449122156	1.30E-06	1.00E-05	0.427541236	1.36E-06	1.03E-05
ENSMUSG00000052825	Gm9892	0.615724612	1.32E-06	1.02E-05	0.562315043	1.36E-06	1.03E-05
ENSMUSG00000020462	Cfap36	0.433008724	1.33E-06	1.02E-05	0.413573154	1.39E-06	1.05E-05
ENSMUSG00000024759	Atl3	-0.200461484	1.34E-06	1.03E-05	-0.198465212	1.38E-06	1.04E-05
ENSMUSG00000034269	Setd5	0.264719716	1.34E-06	1.03E-05	0.2601459	1.41E-06	1.07E-05
ENSMUSG00000032076	Cadm1	-0.913554949	1.35E-06	1.04E-05	-0.756199879	1.29E-06	9.80E-06
ENSMUSG00000078350	Smim1	0.548977258	1.35E-06	1.04E-05	0.510365105	1.40E-06	1.06E-05
ENSMUSG00000001300	Efnb2	-0.286536774	1.36E-06	1.05E-05	-0.280759585	1.40E-06	1.06E-05
ENSMUSG00000020949	Fkbp3	0.624331199	1.37E-06	1.05E-05	0.568602958	1.42E-06	1.07E-05
ENSMUSG00000018217	Pmp22	0.343523705	1.38E-06	1.06E-05	0.333626712	1.44E-06	1.09E-05
ENSMUSG00000026977	Mar-07	0.580143837	1.38E-06	1.06E-05	0.534892504	1.42E-06	1.07E-05
ENSMUSG00000081278	Gm13186	1.032984944	1.42E-06	1.09E-05	0.814195306	1.35E-06	1.03E-05
ENSMUSG00000019943	Atp2b1	0.414663088	1.42E-06	1.09E-05	0.397428566	1.49E-06	1.13E-05
ENSMUSG00000078307	AI593442	3.078493286	1.46E-06	1.12E-05	0.915503774	3.80E-06	2.70E-05
ENSMUSG00000094870	Zfp131	0.67050227	1.48E-06	1.13E-05	0.602011622	1.52E-06	1.15E-05
ENSMUSG00000034007	Scaper	1.118439657	1.48E-06	1.13E-05	0.850448523	1.35E-06	1.03E-05
ENSMUSG00000037416	Dmxl1	0.652584211	1.50E-06	1.14E-05	0.58906665	1.54E-06	1.16E-05
ENSMUSG00000020590	Snx13	0.5808098	1.52E-06	1.16E-05	0.535055632	1.57E-06	1.18E-05
ENSMUSG00000002325	Irf9	0.583541602	1.52E-06	1.16E-05	0.537172259	1.57E-06	1.18E-05
ENSMUSG00000022665	Ccdc80	-0.117917004	1.54E-06	1.17E-05	-0.117503147	1.59E-06	1.19E-05
ENSMUSG00000070867	Trabd2b	0.705916509	1.54E-06	1.18E-05	0.62659723	1.59E-06	1.19E-05
ENSMUSG00000041362	Shtn1	3.169050495	1.56E-06	1.19E-05	0.901299621	4.48E-06	3.15E-05
ENSMUSG00000022156	Gzme	-0.521340265	1.60E-06	1.22E-05	-0.487723316	1.61E-06	1.21E-05
ENSMUSG00000025875	Tspan17	-0.526090022	1.60E-06	1.22E-05	-0.491591222	1.60E-06	1.20E-05
ENSMUSG00000037225	Fgf2	0.414519571	1.61E-06	1.22E-05	0.397139565	1.68E-06	1.26E-05
ENSMUSG00000030987	Stim1	-0.414768513	1.61E-06	1.23E-05	-0.397404918	1.64E-06	1.23E-05
ENSMUSG00000026355	Mcm6	0.313631773	1.62E-06	1.24E-05	0.305960557	1.70E-06	1.28E-05
ENSMUSG00000031129	Slc9a9	0.967879138	1.63E-06	1.24E-05	0.781289375	1.59E-06	1.19E-05
ENSMUSG00000053025	Sv2b	-2.565243456	1.63E-06	1.24E-05	-0.963127664	2.10E-06	1.56E-05
ENSMUSG00000069972	Rps13-ps2	0.718001592	1.67E-06	1.27E-05	0.634415138	1.71E-06	1.28E-05
ENSMUSG00000062822	4833420G17Rik	0.845410001	1.69E-06	1.28E-05	0.714683406	1.70E-06	1.27E-05
ENSMUSG00000047747	Rnf150	0.540799082	1.70E-06	1.29E-05	0.503194257	1.74E-06	1.30E-05
ENSMUSG00000036202	Rif1	1.206737502	1.78E-06	1.35E-05	0.878323015	1.66E-06	1.25E-05
ENSMUSG00000068122	Agtr2	2.187301527	1.79E-06	1.36E-05	0.983327583	1.98E-06	1.47E-05
ENSMUSG00000001521	Tulp3	-0.221148042	1.82E-06	1.38E-05	-0.218405311	1.87E-06	1.39E-05
ENSMUSG00000029034	Cpsf3l	-0.318401234	1.82E-06	1.38E-05	-0.310323201	1.86E-06	1.39E-05
ENSMUSG00000033396	Spg11	-0.423579698	1.84E-06	1.40E-05	-0.404915655	1.88E-06	1.40E-05
ENSMUSG00000031299	Pdha1	-0.187120348	1.84E-06	1.40E-05	-0.185450951	1.89E-06	1.41E-05
ENSMUSG00000029775	Klhdc10	-0.323017521	1.85E-06	1.40E-05	-0.314583724	1.88E-06	1.40E-05
ENSMUSG00000024593	Megf10	-1.417015163	1.85E-06	1.40E-05	-0.93636822	1.67E-06	1.25E-05
ENSMUSG00000024084	Qpct	-1.832630438	1.93E-06	1.46E-05	-0.984916429	1.75E-06	1.31E-05
ENSMUSG00000102550	Gm8276	-0.367526054	1.94E-06	1.46E-05	-0.355188394	1.90E-06	1.41E-05
ENSMUSG00000020689	Itgb3	-0.388341842	1.95E-06	1.47E-05	-0.373789767	1.99E-06	1.48E-05
ENSMUSG00000034936	Arl4d	0.801288517	1.96E-06	1.48E-05	0.687026905	1.98E-06	1.47E-05
ENSMUSG00000036777	Anln	0.630873223	1.99E-06	1.50E-05	0.57190611	2.03E-06	1.51E-05
ENSMUSG00000027618	Nfs1	-0.372703526	2.04E-06	1.54E-05	-0.359749783	2.09E-06	1.55E-05
ENSMUSG00000032294	Pkm	-0.064585579	2.07E-06	1.56E-05	-0.064515678	2.14E-06	1.58E-05
ENSMUSG00000032387	Rbpms2	-0.480525541	2.08E-06	1.56E-05	-0.453368147	2.10E-06	1.56E-05
ENSMUSG00000049800	Sertad2	-0.271818817	2.10E-06	1.58E-05	-0.266695852	2.16E-06	1.60E-05
ENSMUSG00000035181	Heatr5a	0.229689495	2.17E-06	1.63E-05	0.226568511	2.26E-06	1.67E-05
ENSMUSG00000021062	Rab15	0.633130596	2.18E-06	1.64E-05	0.573170442	2.20E-06	1.63E-05
ENSMUSG00000028919	Arhgef19	-0.414303348	2.20E-06	1.65E-05	-0.396553099	2.24E-06	1.65E-05
ENSMUSG00000041936	Agrn	-0.235162685	2.24E-06	1.68E-05	-0.231811425	2.30E-06	1.70E-05
ENSMUSG00000031657	Heatr3	-0.31558252	2.26E-06	1.69E-05	-0.307577593	2.30E-06	1.69E-05
ENSMUSG00000024975	Pdcd4	0.740625782	2.27E-06	1.70E-05	0.647497105	2.29E-06	1.69E-05
ENSMUSG00000020457	Drg1	-0.309927315	2.28E-06	1.71E-05	-0.302328734	2.33E-06	1.72E-05
ENSMUSG00000031616	Ednra	0.700903001	2.29E-06	1.71E-05	0.620835925	2.34E-06	1.72E-05
ENSMUSG00000045983	Eif4g1	-0.090282374	2.30E-06	1.72E-05	-0.090089985	2.36E-06	1.74E-05
ENSMUSG00000023809	Rps6ka2	-0.440991407	2.32E-06	1.74E-05	-0.419611623	2.36E-06	1.74E-05
ENSMUSG00000025001	Hells	0.936447673	2.33E-06	1.74E-05	0.760946455	2.30E-06	1.70E-05
ENSMUSG00000015568	Lpl	1.896114145	2.34E-06	1.75E-05	0.976672148	2.24E-06	1.65E-05
ENSMUSG00000037428	Vgf	0.82200848	2.34E-06	1.75E-05	0.698112627	2.31E-06	1.71E-05
ENSMUSG00000032582	Rbm6	0.618090735	2.35E-06	1.75E-05	0.561622815	2.43E-06	1.79E-05
ENSMUSG00000000168	Dlat	-0.304399295	2.41E-06	1.79E-05	-0.297158906	2.46E-06	1.81E-05
ENSMUSG00000032006	Pdgfd	0.678649995	2.41E-06	1.79E-05	0.605347363	2.39E-06	1.76E-05
ENSMUSG00000019297	Nop9	-0.338714971	2.42E-06	1.80E-05	-0.328800855	2.45E-06	1.80E-05
ENSMUSG00000041570	Camsap2	0.320670716	2.46E-06	1.83E-05	0.312193897	2.58E-06	1.89E-05
ENSMUSG00000031015	Swap70	0.333156789	2.52E-06	1.88E-05	0.323649159	2.65E-06	1.93E-05
ENSMUSG00000003808	Farsa	-0.278332517	2.53E-06	1.88E-05	-0.272752114	2.59E-06	1.90E-05
ENSMUSG00000046798	Cldn12	-0.40733358	2.53E-06	1.88E-05	-0.390242007	2.58E-06	1.89E-05
ENSMUSG00000079184	Mphosph8	0.701316619	2.54E-06	1.88E-05	0.620575931	2.57E-06	1.88E-05
ENSMUSG00000059263	Usp47	0.214038641	2.59E-06	1.92E-05	0.211470038	2.71E-06	1.97E-05
ENSMUSG00000022437	Samm50	-0.305049667	2.60E-06	1.93E-05	-0.297719393	2.65E-06	1.94E-05
ENSMUSG00000000555	Itga5	-0.076357437	2.60E-06	1.93E-05	-0.076239673	2.68E-06	1.96E-05
ENSMUSG00000057561	Eif1a	0.314125514	2.61E-06	1.93E-05	0.306111222	2.72E-06	1.98E-05
ENSMUSG00000042215	Bag2	-0.300112777	2.61E-06	1.93E-05	-0.29312294	2.66E-06	1.94E-05
ENSMUSG00000079523	Tmsb10	-0.79073205	2.62E-06	1.94E-05	-0.678686135	2.56E-06	1.88E-05
ENSMUSG00000040760	Appl1	0.503653614	2.64E-06	1.95E-05	0.47187281	2.73E-06	1.99E-05
ENSMUSG00000006369	Fbln1	-0.370517588	2.66E-06	1.97E-05	-0.357511084	2.70E-06	1.97E-05
ENSMUSG00000064373	Sepp1	0.649970958	2.72E-06	2.01E-05	0.584198709	2.80E-06	2.04E-05
ENSMUSG00000026494	Kif26b	-0.432112011	2.73E-06	2.01E-05	-0.411690324	2.77E-06	2.02E-05
ENSMUSG00000026456	Cyb5r1	-0.284905514	2.74E-06	2.02E-05	-0.278884433	2.81E-06	2.04E-05
ENSMUSG00000041268	Dmxl2	1.178872403	2.77E-06	2.05E-05	0.860001391	2.61E-06	1.91E-05
ENSMUSG00000022365	Derl1	-0.288421238	2.79E-06	2.06E-05	-0.282170337	2.85E-06	2.07E-05
ENSMUSG00000031309	Rps6ka3	0.42057829	2.82E-06	2.08E-05	0.401595771	2.94E-06	2.13E-05
ENSMUSG00000042988	Notum	1.294571617	2.85E-06	2.10E-05	0.893950734	2.65E-06	1.93E-05
ENSMUSG00000005886	Ncoa2	0.430368614	2.85E-06	2.10E-05	0.410047551	2.98E-06	2.16E-05
ENSMUSG00000023004	Tuba1b	-0.49678293	2.87E-06	2.11E-05	-0.466103452	2.90E-06	2.11E-05
ENSMUSG00000025764	Jade1	-0.385375445	2.92E-06	2.14E-05	-0.37066866	2.96E-06	2.14E-05
ENSMUSG00000060572	Mfap2	0.557377688	2.92E-06	2.14E-05	0.514599063	2.96E-06	2.14E-05
ENSMUSG00000025978	Rftn2	-0.51273456	2.96E-06	2.17E-05	-0.479045487	3.00E-06	2.17E-05
ENSMUSG00000033585	Ndn	-0.232549171	2.97E-06	2.18E-05	-0.22922967	3.04E-06	2.20E-05
ENSMUSG00000017631	Abr	-0.28059693	2.98E-06	2.19E-05	-0.274798846	3.06E-06	2.21E-05
ENSMUSG00000023982	Guca1a	2.708931621	3.04E-06	2.23E-05	0.916546324	5.27E-06	3.66E-05
ENSMUSG00000025366	Esyt1	-0.203189411	3.04E-06	2.23E-05	-0.200961763	3.13E-06	2.26E-05
ENSMUSG00000025104	Hdgfrp3	0.733571317	3.04E-06	2.23E-05	0.640777922	3.09E-06	2.23E-05
ENSMUSG00000014077	Chp1	-0.245497093	3.06E-06	2.24E-05	-0.241587285	3.13E-06	2.26E-05
ENSMUSG00000042520	Ubap2l	0.14803151	3.06E-06	2.24E-05	0.147163954	3.20E-06	2.30E-05
ENSMUSG00000018102	Hist1h2bc	-0.276582641	3.07E-06	2.25E-05	-0.271013086	3.15E-06	2.27E-05
ENSMUSG00000002981	Clptm1	-0.181495217	3.10E-06	2.27E-05	-0.179901673	3.18E-06	2.29E-05
ENSMUSG00000012017	Scarf2	0.256621676	3.11E-06	2.28E-05	0.252149124	3.23E-06	2.33E-05
ENSMUSG00000054676	1600014C10Rik	-0.470026353	3.12E-06	2.28E-05	-0.443683415	3.16E-06	2.28E-05
ENSMUSG00000038712	Fam63a	-0.333437895	3.12E-06	2.28E-05	-0.323756881	3.19E-06	2.30E-05
ENSMUSG00000030084	Plxna1	-0.100267368	3.13E-06	2.28E-05	-0.099996727	3.22E-06	2.32E-05
ENSMUSG00000027332	Ivd	-0.424438966	3.13E-06	2.29E-05	-0.404827179	3.18E-06	2.29E-05
ENSMUSG00000024483	Ankhd1	0.365818734	3.15E-06	2.30E-05	0.353065307	3.31E-06	2.37E-05
ENSMUSG00000097493	9930014A18Rik	-2.116592168	3.19E-06	2.33E-05	-0.962184273	3.21E-06	2.31E-05
ENSMUSG00000041548	Hspb8	-0.272630583	3.21E-06	2.34E-05	-0.267274794	3.28E-06	2.36E-05
ENSMUSG00000053289	Ddx10	0.663828081	3.22E-06	2.35E-05	0.59314257	3.30E-06	2.37E-05
ENSMUSG00000041773	Enc1	-0.227220764	3.23E-06	2.35E-05	-0.224098315	3.31E-06	2.38E-05
ENSMUSG00000001909	Trmt1	-0.332341246	3.24E-06	2.36E-05	-0.322724466	3.30E-06	2.37E-05
ENSMUSG00000030798	Cd37	5.416322789	3.26E-06	2.38E-05	0.672142277	8.69E-05	4.89E-04
ENSMUSG00000034708	Grn	-0.150458378	3.27E-06	2.38E-05	-0.149543404	3.37E-06	2.42E-05
ENSMUSG00000037936	Scarb1	-0.280961621	3.28E-06	2.39E-05	-0.275094515	3.36E-06	2.41E-05
ENSMUSG00000028282	Casp8ap2	0.945074054	3.34E-06	2.43E-05	0.760754378	3.27E-06	2.35E-05
ENSMUSG00000029250	Polr2b	0.303611068	3.39E-06	2.46E-05	0.296195949	3.55E-06	2.54E-05
ENSMUSG00000047419	Cmya5	3.583249159	3.40E-06	2.47E-05	0.81509315	1.62E-05	1.04E-04
ENSMUSG00000010830	Kdelr3	-0.269379377	3.43E-06	2.49E-05	-0.264180193	3.51E-06	2.51E-05
ENSMUSG00000039209	Rpl39l	-1.824441165	3.43E-06	2.49E-05	-0.961898052	3.15E-06	2.27E-05
ENSMUSG00000027185	Nat10	-0.367511373	3.47E-06	2.52E-05	-0.354522402	3.52E-06	2.52E-05
ENSMUSG00000015776	Med22	-0.265115787	3.48E-06	2.52E-05	-0.260149815	3.56E-06	2.55E-05
ENSMUSG00000000530	Acvrl1	-0.441522268	3.48E-06	2.52E-05	-0.419334857	3.53E-06	2.53E-05
ENSMUSG00000059070	Rpl18	-0.441208723	3.51E-06	2.54E-05	-0.419058409	3.55E-06	2.54E-05
ENSMUSG00000068284	Gm608	0.552309439	3.53E-06	2.56E-05	0.50992533	3.64E-06	2.60E-05
ENSMUSG00000019841	Rev3l	0.96930072	3.59E-06	2.59E-05	0.771583144	3.48E-06	2.50E-05
ENSMUSG00000060261	Gtf2i	-0.191421845	3.63E-06	2.63E-05	-0.189527437	3.74E-06	2.66E-05
ENSMUSG00000015222	Map2	0.751845164	3.63E-06	2.63E-05	0.651188038	3.69E-06	2.63E-05
ENSMUSG00000021469	Msx2	-0.718888506	3.64E-06	2.63E-05	-0.630250111	3.63E-06	2.59E-05
ENSMUSG00000018583	G3bp1	-0.209952308	3.66E-06	2.64E-05	-0.207456564	3.76E-06	2.67E-05
ENSMUSG00000055652	Klhl25	-0.498900975	3.68E-06	2.66E-05	-0.46719095	3.72E-06	2.65E-05
ENSMUSG00000002052	Supt6	0.175134724	3.69E-06	2.66E-05	0.173677619	3.85E-06	2.73E-05
ENSMUSG00000020155	Kcnmb1	-1.342013138	3.72E-06	2.69E-05	-0.901376732	3.37E-06	2.42E-05
ENSMUSG00000001415	Smg5	-0.22077188	3.73E-06	2.69E-05	-0.217869672	3.82E-06	2.72E-05
ENSMUSG00000020911	Krt19	0.672579619	3.78E-06	2.73E-05	0.598319847	3.87E-06	2.75E-05
ENSMUSG00000062661	Ncs1	-0.164943398	3.82E-06	2.75E-05	-0.163723378	3.91E-06	2.77E-05
ENSMUSG00000005566	Trim28	-0.132683947	3.88E-06	2.79E-05	-0.132046098	3.99E-06	2.83E-05
ENSMUSG00000029686	Cul1	0.327754833	3.93E-06	2.82E-05	0.31834369	4.11E-06	2.90E-05
ENSMUSG00000080935	Got2-ps1	-0.430587284	3.94E-06	2.83E-05	-0.40973672	4.00E-06	2.83E-05
ENSMUSG00000020901	Pik3r5	2.059067546	4.11E-06	2.94E-05	0.949861845	4.41E-06	3.11E-05
ENSMUSG00000042489	Clspn	0.940041219	4.12E-06	2.95E-05	0.755474843	4.05E-06	2.87E-05
ENSMUSG00000107881	RP23-380L19.3	0.933248478	4.18E-06	2.99E-05	0.751985563	4.10E-06	2.90E-05
ENSMUSG00000040725	Hnrnpul1	0.18960734	4.26E-06	3.05E-05	0.18773819	4.41E-06	3.11E-05
ENSMUSG00000064125	Prr36	2.315020852	4.27E-06	3.05E-05	0.933944797	5.42E-06	3.76E-05
ENSMUSG00000038886	Man2a2	0.331318979	4.28E-06	3.05E-05	0.321538261	4.43E-06	3.12E-05
ENSMUSG00000028226	Mmp16	-0.79868461	4.30E-06	3.07E-05	-0.67910956	4.23E-06	2.98E-05
ENSMUSG00000023945	Slc5a7	2.045990161	4.35E-06	3.10E-05	0.948024669	4.61E-06	3.24E-05
ENSMUSG00000020629	Adi1	-0.628725533	4.39E-06	3.13E-05	-0.566704519	4.40E-06	3.10E-05
ENSMUSG00000028811	Yars	-0.22712397	4.41E-06	3.15E-05	-0.223918092	4.53E-06	3.18E-05
ENSMUSG00000026356	Dars	0.333806588	4.45E-06	3.17E-05	0.323766681	4.65E-06	3.26E-05
ENSMUSG00000081603	Gm14681	0.793058299	4.45E-06	3.17E-05	0.675096189	4.39E-06	3.09E-05
ENSMUSG00000031967	Afg3l1	-0.33272641	4.46E-06	3.17E-05	-0.322802764	4.55E-06	3.20E-05
ENSMUSG00000027091	Zc3h15	0.563116945	4.59E-06	3.27E-05	0.517372582	4.70E-06	3.29E-05
ENSMUSG00000029028	Lrrc47	-0.299144872	4.59E-06	3.27E-05	-0.291873079	4.69E-06	3.29E-05
ENSMUSG00000028382	Ptbp3	0.323252344	4.67E-06	3.32E-05	0.31407849	4.88E-06	3.41E-05
ENSMUSG00000029422	Rsrc2	0.72432197	4.68E-06	3.32E-05	0.631703779	4.72E-06	3.31E-05
ENSMUSG00000059518	Znhit1	0.37462961	4.75E-06	3.37E-05	0.360465307	4.95E-06	3.46E-05
ENSMUSG00000033016	Nfatc1	0.371536838	4.82E-06	3.42E-05	0.357693088	5.03E-06	3.51E-05
ENSMUSG00000006412	Pfdn2	0.39758261	4.84E-06	3.43E-05	0.380706475	5.04E-06	3.52E-05
ENSMUSG00000060938	Rpl26	0.356356655	4.91E-06	3.48E-05	0.344090509	5.11E-06	3.56E-05
ENSMUSG00000022144	Gdnf	-0.709596613	5.03E-06	3.56E-05	-0.621886851	4.99E-06	3.48E-05
ENSMUSG00000029817	Tra2a	0.353466871	5.05E-06	3.57E-05	0.341458967	5.26E-06	3.65E-05
ENSMUSG00000053110	Yap1	-0.151833061	5.11E-06	3.61E-05	-0.150854577	5.25E-06	3.65E-05
ENSMUSG00000043587	Pxylp1	0.340211758	5.14E-06	3.63E-05	0.32945948	5.36E-06	3.72E-05
ENSMUSG00000028405	Aco1	-0.254038456	5.20E-06	3.67E-05	-0.24950224	5.33E-06	3.70E-05
ENSMUSG00000040651	Fam208a	0.752542477	5.22E-06	3.68E-05	0.648736418	5.29E-06	3.68E-05
ENSMUSG00000031284	Pak3	0.605953453	5.25E-06	3.70E-05	0.548989178	5.39E-06	3.74E-05
ENSMUSG00000032402	Smad3	-0.212520238	5.27E-06	3.72E-05	-0.209846222	5.41E-06	3.75E-05
ENSMUSG00000006589	Aprt	-0.195720949	5.30E-06	3.73E-05	-0.193626921	5.45E-06	3.78E-05
ENSMUSG00000025477	Inpp5a	-0.320435559	5.30E-06	3.73E-05	-0.31141312	5.42E-06	3.75E-05
ENSMUSG00000097391	Mirg	0.798506913	5.35E-06	3.76E-05	0.676395672	5.37E-06	3.73E-05
ENSMUSG00000027932	Slc27a3	1.108914024	5.37E-06	3.78E-05	0.82252787	5.14E-06	3.58E-05
ENSMUSG00000034300	Fam53c	-0.248940169	5.42E-06	3.81E-05	-0.244652109	5.56E-06	3.85E-05
ENSMUSG00000101431	Gm7901	-0.66526456	5.46E-06	3.84E-05	-0.591341929	5.46E-06	3.78E-05
ENSMUSG00000020929	Eftud2	-0.18046765	5.48E-06	3.85E-05	-0.178818753	5.62E-06	3.88E-05
ENSMUSG00000060600	Eno3	-0.630010065	5.49E-06	3.86E-05	-0.566505528	5.46E-06	3.78E-05
ENSMUSG00000024781	Lipa	-0.325987263	5.65E-06	3.96E-05	-0.316446632	5.75E-06	3.97E-05
ENSMUSG00000001289	Pfdn5	0.445346467	5.65E-06	3.96E-05	0.421591338	5.78E-06	3.98E-05
ENSMUSG00000098234	Snhg6	-0.678923651	5.70E-06	3.99E-05	-0.60048105	5.66E-06	3.91E-05
ENSMUSG00000028184	Adgrl2	0.308197433	5.70E-06	3.99E-05	0.300081973	5.95E-06	4.10E-05
ENSMUSG00000040998	Npnt	-0.442853731	5.76E-06	4.04E-05	-0.419474813	5.86E-06	4.04E-05
ENSMUSG00000041697	Cox6a1	0.200181766	6.05E-06	4.23E-05	0.197912437	6.29E-06	4.32E-05
ENSMUSG00000016262	Sertad4	0.393124729	6.12E-06	4.27E-05	0.376445784	6.39E-06	4.39E-05
ENSMUSG00000079499	6530402F18Rik	-0.882989279	6.12E-06	4.28E-05	-0.722427523	5.97E-06	4.11E-05
ENSMUSG00000044807	Zfp354c	0.901507457	6.17E-06	4.31E-05	0.731081501	6.10E-06	4.20E-05
ENSMUSG00000039476	Prrx2	0.212065296	6.25E-06	4.36E-05	0.209363455	6.48E-06	4.45E-05
ENSMUSG00000026377	Nifk	0.38798438	6.30E-06	4.39E-05	0.371895342	6.56E-06	4.50E-05
ENSMUSG00000047824	Pygo2	-0.276602827	6.38E-06	4.44E-05	-0.270658072	6.52E-06	4.47E-05
ENSMUSG00000021012	Zc3h14	0.366611913	6.45E-06	4.49E-05	0.352954383	6.70E-06	4.58E-05
ENSMUSG00000026142	Rhbdd1	-0.339921632	6.47E-06	4.50E-05	-0.328995969	6.60E-06	4.52E-05
ENSMUSG00000027810	Eif2a	0.523694706	6.50E-06	4.52E-05	0.485362364	6.64E-06	4.55E-05
ENSMUSG00000019173	Rab5c	-0.150181989	6.54E-06	4.55E-05	-0.14921305	6.72E-06	4.60E-05
ENSMUSG00000001768	Rin2	0.483880065	6.57E-06	4.57E-05	0.45325313	6.81E-06	4.66E-05
ENSMUSG00000041168	Lonp1	-0.251191144	6.63E-06	4.61E-05	-0.24670468	6.80E-06	4.65E-05
ENSMUSG00000035107	Dcbld2	-0.234846737	6.66E-06	4.63E-05	-0.231170396	6.83E-06	4.67E-05
ENSMUSG00000024319	Vps52	-0.323167369	6.66E-06	4.63E-05	-0.313724052	6.80E-06	4.65E-05
ENSMUSG00000026374	Tsn	-0.261500614	6.68E-06	4.64E-05	-0.256444485	6.82E-06	4.66E-05
ENSMUSG00000029505	Ep400	0.241642333	6.71E-06	4.66E-05	0.237631912	7.00E-06	4.77E-05
ENSMUSG00000061048	Cdh3	0.431856359	6.89E-06	4.77E-05	0.409702883	7.18E-06	4.89E-05
ENSMUSG00000021959	Lats2	-0.202097118	6.89E-06	4.78E-05	-0.199736978	7.07E-06	4.82E-05
ENSMUSG00000037270	4932438A13Rik	0.574103209	6.91E-06	4.79E-05	0.524014152	7.13E-06	4.86E-05
ENSMUSG00000019907	Ppp1r12a	0.333418914	6.92E-06	4.79E-05	0.32300969	7.20E-06	4.90E-05
ENSMUSG00000026107	Nabp1	0.482695284	6.94E-06	4.80E-05	0.452131049	7.22E-06	4.91E-05
ENSMUSG00000028212	Ccne2	1.126117982	7.00E-06	4.84E-05	0.823146228	6.68E-06	4.57E-05
ENSMUSG00000009185	Ccl8	-0.832052341	7.05E-06	4.88E-05	-0.693394461	6.89E-06	4.71E-05
ENSMUSG00000025940	Tmem70	-0.395322757	7.11E-06	4.91E-05	-0.378196324	7.21E-06	4.90E-05
ENSMUSG00000029020	Mfn2	-0.18146214	7.12E-06	4.92E-05	-0.179744568	7.31E-06	4.96E-05
ENSMUSG00000026469	Xpr1	0.317305478	7.15E-06	4.94E-05	0.308277476	7.46E-06	5.07E-05
ENSMUSG00000030587	2200002D01Rik	0.75831318	7.31E-06	5.04E-05	0.649412238	7.40E-06	5.03E-05
ENSMUSG00000024772	Ehd1	-0.123102	7.35E-06	5.07E-05	-0.122561285	7.56E-06	5.13E-05
ENSMUSG00000030500	Slc17a6	5.323200748	7.47E-06	5.15E-05	0.634636042	1.65E-04	8.75E-04
ENSMUSG00000041642	Kif21b	0.620638643	7.47E-06	5.15E-05	0.557862504	7.66E-06	5.19E-05
ENSMUSG00000030842	Lamtor1	-0.378483857	7.56E-06	5.20E-05	-0.363305484	7.70E-06	5.22E-05
ENSMUSG00000014782	Plekhg4	1.212996102	7.60E-06	5.23E-05	0.848284499	7.11E-06	4.84E-05
ENSMUSG00000025869	Nop16	-0.393523552	7.62E-06	5.24E-05	-0.37650776	7.75E-06	5.25E-05
ENSMUSG00000027447	Cst3	-0.146675532	7.73E-06	5.32E-05	-0.145758137	7.95E-06	5.38E-05
ENSMUSG00000012405	Rpl15	-0.478060176	7.79E-06	5.35E-05	-0.448135379	7.86E-06	5.32E-05
ENSMUSG00000027342	Pcna	0.466291095	7.85E-06	5.39E-05	0.438318164	8.15E-06	5.51E-05
ENSMUSG00000038023	Atp6v0a2	-0.220800415	7.94E-06	5.45E-05	-0.217688625	8.14E-06	5.50E-05
ENSMUSG00000025241	Fyco1	0.339615147	7.99E-06	5.48E-05	0.328483433	8.28E-06	5.59E-05
ENSMUSG00000027684	Mecom	0.678878264	8.03E-06	5.51E-05	0.59781513	8.21E-06	5.54E-05
ENSMUSG00000044447	Dock5	0.189607416	8.14E-06	5.58E-05	0.187622308	8.46E-06	5.69E-05
ENSMUSG00000030123	Plxnd1	-0.314818568	8.18E-06	5.60E-05	-0.305909448	8.32E-06	5.61E-05
ENSMUSG00000015806	Qdpr	-0.438546558	8.26E-06	5.65E-05	-0.415072877	8.39E-06	5.65E-05
ENSMUSG00000008976	Gabpa	0.398908782	8.42E-06	5.75E-05	0.380999174	8.75E-06	5.88E-05
ENSMUSG00000038859	Baiap2l1	0.912555185	8.43E-06	5.76E-05	0.732298555	8.33E-06	5.62E-05
ENSMUSG00000013858	Tmem259	-0.198435943	8.46E-06	5.77E-05	-0.196157985	8.64E-06	5.81E-05
ENSMUSG00000026078	Pdcl3	0.260041707	8.49E-06	5.80E-05	0.254944938	8.85E-06	5.94E-05
ENSMUSG00000006024	Napa	-0.145826074	8.61E-06	5.87E-05	-0.144915263	8.84E-06	5.93E-05
ENSMUSG00000068196	Col8a1	-0.242611498	8.71E-06	5.94E-05	-0.238459691	8.92E-06	5.98E-05
ENSMUSG00000041841	Rpl37	-0.577984173	8.74E-06	5.96E-05	-0.526067951	8.79E-06	5.90E-05
ENSMUSG00000021133	Susd6	-0.201669504	8.77E-06	5.97E-05	-0.19927057	8.98E-06	6.02E-05
ENSMUSG00000019124	Scrn1	-0.459307801	8.77E-06	5.98E-05	-0.432345868	8.87E-06	5.95E-05
ENSMUSG00000038070	Cntln	1.107321582	8.86E-06	6.04E-05	0.811802671	8.48E-06	5.71E-05
ENSMUSG00000048058	Ldlrad3	0.585585003	8.96E-06	6.09E-05	0.531400384	9.24E-06	6.18E-05
ENSMUSG00000036078	Sigmar1	-0.200191815	8.99E-06	6.12E-05	-0.197838642	9.23E-06	6.17E-05
ENSMUSG00000027962	Vcam1	0.367879931	9.03E-06	6.14E-05	0.35364167	9.41E-06	6.28E-05
ENSMUSG00000034667	Xpot	-0.289438377	9.05E-06	6.15E-05	-0.282415558	9.25E-06	6.18E-05
ENSMUSG00000022119	Rbm26	0.503380991	9.09E-06	6.18E-05	0.468100434	9.33E-06	6.23E-05
ENSMUSG00000001864	Aif1l	-0.333631587	9.12E-06	6.20E-05	-0.322955042	9.30E-06	6.21E-05
ENSMUSG00000028842	Ago3	0.585429721	9.25E-06	6.28E-05	0.531224961	9.39E-06	6.27E-05
ENSMUSG00000022227	Mcpt1	-1.341226298	9.31E-06	6.31E-05	-0.875181026	8.60E-06	5.79E-05
ENSMUSG00000041763	Tpp2	0.273905251	9.36E-06	6.35E-05	0.26790675	9.76E-06	6.49E-05
ENSMUSG00000028070	Apoa1bp	0.384278307	9.37E-06	6.35E-05	0.368074009	9.64E-06	6.42E-05
ENSMUSG00000105124	RP24-506B15.2	-0.455958426	9.47E-06	6.41E-05	-0.429385539	9.51E-06	6.34E-05
ENSMUSG00000022377	Asap1	0.176701726	9.48E-06	6.42E-05	0.175069706	9.81E-06	6.52E-05
ENSMUSG00000017734	Dbndd2	-0.484869822	9.56E-06	6.46E-05	-0.45311	9.68E-06	6.44E-05
ENSMUSG00000030077	Chl1	1.479735542	9.66E-06	6.52E-05	0.895506024	8.78E-06	5.90E-05
ENSMUSG00000003779	Kif20a	0.509092843	9.83E-06	6.64E-05	0.472371121	1.02E-05	6.75E-05
ENSMUSG00000014226	Cacybp	0.495464143	9.85E-06	6.65E-05	0.461474282	1.02E-05	6.77E-05
ENSMUSG00000022157	Mcpt8	-0.22784211	9.86E-06	6.65E-05	-0.224357837	1.00E-05	6.66E-05
ENSMUSG00000022309	Angpt1	1.426040304	9.93E-06	6.70E-05	0.885779802	9.29E-06	6.20E-05
ENSMUSG00000020432	Tcn2	-0.209653986	9.94E-06	6.70E-05	-0.206928739	1.02E-05	6.75E-05
ENSMUSG00000055799	Tcf7l1	0.364772514	9.94E-06	6.70E-05	0.35078154	1.02E-05	6.74E-05
ENSMUSG00000028069	Gpatch4	0.581070958	1.01E-05	6.83E-05	0.527466903	1.05E-05	6.93E-05
ENSMUSG00000068663	Clec16a	0.367699822	1.02E-05	6.86E-05	0.353330148	1.06E-05	6.98E-05
ENSMUSG00000098154	Gm5787	-1.928319204	1.02E-05	6.87E-05	-0.914042472	9.97E-06	6.62E-05
ENSMUSG00000025246	Tbl1x	-0.175981604	1.03E-05	6.92E-05	-0.174357651	1.06E-05	6.99E-05
ENSMUSG00000029924	Slc37a3	-0.430778234	1.04E-05	6.98E-05	-0.40802679	1.05E-05	6.94E-05
ENSMUSG00000041360	D19Bwg1357e	0.322188261	1.05E-05	7.02E-05	0.312403371	1.09E-05	7.18E-05
ENSMUSG00000002320	Tm9sf1	-0.271832957	1.05E-05	7.06E-05	-0.265915063	1.07E-05	7.08E-05
ENSMUSG00000038145	Snrk	0.40964574	1.06E-05	7.13E-05	0.389886275	1.10E-05	7.24E-05
ENSMUSG00000029672	Fam3c	0.387900204	1.07E-05	7.14E-05	0.371026436	1.11E-05	7.29E-05
ENSMUSG00000060636	Rpl35a	-0.629766489	1.07E-05	7.19E-05	-0.562587813	1.07E-05	7.06E-05
ENSMUSG00000030986	Dhx32	-0.414375443	1.08E-05	7.24E-05	-0.393952547	1.10E-05	7.25E-05
ENSMUSG00000000787	Ddx3x	0.215537371	1.11E-05	7.40E-05	0.212543299	1.15E-05	7.54E-05
ENSMUSG00000002477	Snrpd1	0.52330742	1.11E-05	7.41E-05	0.483151137	1.14E-05	7.51E-05
ENSMUSG00000046111	Cep295	0.871740271	1.11E-05	7.41E-05	0.708464463	1.10E-05	7.22E-05
ENSMUSG00000026399	Cd55	0.80304986	1.11E-05	7.42E-05	0.671553954	1.11E-05	7.34E-05
ENSMUSG00000029718	Pcolce	0.1008323	1.12E-05	7.47E-05	0.100522144	1.16E-05	7.59E-05
ENSMUSG00000068747	Sort1	-0.645752028	1.12E-05	7.48E-05	-0.573424084	1.12E-05	7.36E-05
ENSMUSG00000021070	Bdkrb2	-1.007050987	1.13E-05	7.54E-05	-0.771145755	1.07E-05	7.07E-05
ENSMUSG00000045095	Magi1	0.596151115	1.14E-05	7.57E-05	0.53799543	1.16E-05	7.62E-05
ENSMUSG00000027245	Hypk	0.391360669	1.14E-05	7.58E-05	0.373937634	1.18E-05	7.73E-05
ENSMUSG00000029064	Gnb1	-0.110292145	1.15E-05	7.67E-05	-0.109885879	1.18E-05	7.70E-05
ENSMUSG00000006360	Crip1	-0.484710658	1.15E-05	7.67E-05	-0.452431822	1.17E-05	7.64E-05
ENSMUSG00000053801	Grwd1	-0.333045038	1.15E-05	7.68E-05	-0.322184446	1.18E-05	7.70E-05
ENSMUSG00000084013	Gm14270	-1.000420228	1.16E-05	7.69E-05	-0.767681051	1.11E-05	7.33E-05
ENSMUSG00000032047	Acat1	0.367245983	1.17E-05	7.81E-05	0.352733358	1.21E-05	7.94E-05
ENSMUSG00000036206	Sh3bp4	-0.30749655	1.19E-05	7.88E-05	-0.298883023	1.21E-05	7.91E-05
ENSMUSG00000024451	Arap3	-1.051681425	1.19E-05	7.90E-05	-0.787415877	1.13E-05	7.44E-05
ENSMUSG00000024887	Asah2	0.708447001	1.20E-05	7.97E-05	0.614134196	1.22E-05	7.98E-05
ENSMUSG00000021468	Sptlc1	-0.35282873	1.20E-05	7.99E-05	-0.339919059	1.22E-05	7.98E-05
ENSMUSG00000039615	Stub1	-0.214944313	1.21E-05	8.01E-05	-0.211953761	1.23E-05	8.06E-05
ENSMUSG00000082687	Gm11474	1.85283288	1.22E-05	8.09E-05	0.904817288	1.23E-05	8.02E-05
ENSMUSG00000062647	Rpl7a	-0.572079905	1.22E-05	8.09E-05	-0.520116517	1.23E-05	8.02E-05
ENSMUSG00000026848	Tor1b	-0.25727741	1.22E-05	8.09E-05	-0.25217455	1.25E-05	8.13E-05
ENSMUSG00000045427	Hnrnph2	0.612902416	1.24E-05	8.20E-05	0.549587232	1.26E-05	8.23E-05
ENSMUSG00000028037	Ifi44	1.964863865	1.24E-05	8.24E-05	0.900930188	1.33E-05	8.61E-05
ENSMUSG00000036377	C530008M17Rik	0.543382762	1.25E-05	8.30E-05	0.498208652	1.29E-05	8.38E-05
ENSMUSG00000025512	Chid1	-0.287016115	1.26E-05	8.36E-05	-0.279941375	1.29E-05	8.40E-05
ENSMUSG00000027306	Nusap1	1.715709918	1.27E-05	8.42E-05	0.901956009	1.22E-05	8.00E-05
ENSMUSG00000024335	Brd2	-0.134897227	1.28E-05	8.44E-05	-0.134147722	1.30E-05	8.46E-05
ENSMUSG00000040033	Stat2	0.572430812	1.28E-05	8.44E-05	0.519975312	1.31E-05	8.53E-05
ENSMUSG00000028466	Creb3	-0.264826178	1.28E-05	8.47E-05	-0.25924097	1.31E-05	8.50E-05
ENSMUSG00000020467	Efemp1	0.347457372	1.28E-05	8.47E-05	0.335004085	1.33E-05	8.66E-05
ENSMUSG00000016921	Srsf6	-0.20255398	1.28E-05	8.48E-05	-0.200032819	1.31E-05	8.50E-05
ENSMUSG00000040043	Rbms2	-0.175092331	1.29E-05	8.49E-05	-0.17345739	1.32E-05	8.56E-05
ENSMUSG00000039741	Bahcc1	0.312130386	1.29E-05	8.54E-05	0.303033373	1.35E-05	8.73E-05
ENSMUSG00000046230	Vps13a	0.813218724	1.30E-05	8.61E-05	0.675396235	1.31E-05	8.50E-05
ENSMUSG00000027469	Tpx2	0.499721981	1.32E-05	8.68E-05	0.463968773	1.35E-05	8.76E-05
ENSMUSG00000035960	Apex1	-0.281253898	1.32E-05	8.71E-05	-0.274560623	1.35E-05	8.76E-05
ENSMUSG00000091993	B930036N10Rik	-1.261084465	1.33E-05	8.74E-05	-0.847609463	1.24E-05	8.10E-05
ENSMUSG00000051790	Nlgn2	0.288148355	1.33E-05	8.75E-05	0.280940475	1.38E-05	8.95E-05
ENSMUSG00000000094	Tbx4	1.364911273	1.33E-05	8.75E-05	0.867027417	1.23E-05	8.05E-05
ENSMUSG00000025027	Xpnpep1	-0.174332138	1.34E-05	8.80E-05	-0.172711908	1.37E-05	8.89E-05
ENSMUSG00000030521	Mphosph10	0.763809896	1.35E-05	8.90E-05	0.647241073	1.33E-05	8.66E-05
ENSMUSG00000061136	Prpf40a	0.302437786	1.36E-05	8.94E-05	0.294115951	1.40E-05	9.05E-05
ENSMUSG00000040297	Suco	0.500402392	1.37E-05	8.99E-05	0.46438319	1.41E-05	9.09E-05
ENSMUSG00000001542	Ell2	0.387601711	1.37E-05	9.00E-05	0.370353746	1.42E-05	9.20E-05
ENSMUSG00000022098	Bmp1	-0.143439615	1.38E-05	9.05E-05	-0.142531518	1.42E-05	9.15E-05
ENSMUSG00000057182	Scn3a	8.667477778	1.39E-05	9.11E-05	0.505391991	9.31E-04	4.18E-03
ENSMUSG00000002580	Mien1	-0.44586159	1.39E-05	9.15E-05	-0.420022181	1.41E-05	9.10E-05
ENSMUSG00000079557	Mar-02	-0.362083377	1.41E-05	9.26E-05	-0.347938088	1.44E-05	9.27E-05
ENSMUSG00000034116	Vav1	4.41675488	1.42E-05	9.30E-05	0.659428396	1.44E-04	7.75E-04
ENSMUSG00000052911	Lamb2	0.18389708	1.42E-05	9.31E-05	0.181984046	1.47E-05	9.47E-05
ENSMUSG00000037674	Rfx7	0.460924076	1.43E-05	9.34E-05	0.432330196	1.48E-05	9.53E-05
ENSMUSG00000042737	Dpm3	0.601257317	1.43E-05	9.35E-05	0.540481941	1.45E-05	9.37E-05
ENSMUSG00000020889	Nr1d1	-0.231179424	1.43E-05	9.36E-05	-0.227403921	1.46E-05	9.43E-05
ENSMUSG00000026393	Nek7	-0.264450653	1.43E-05	9.37E-05	-0.258828842	1.46E-05	9.41E-05
ENSMUSG00000000088	Cox5a	-0.253736019	1.43E-05	9.37E-05	-0.248760092	1.46E-05	9.43E-05
ENSMUSG00000070691	Runx3	-0.93117775	1.44E-05	9.45E-05	-0.733961118	1.40E-05	9.08E-05
ENSMUSG00000033382	Trappc8	0.460297194	1.48E-05	9.68E-05	0.431712055	1.54E-05	9.87E-05
ENSMUSG00000037355	Uvssa	0.745591829	1.48E-05	9.69E-05	0.635264995	1.49E-05	9.61E-05
ENSMUSG00000067212	H2-T23	1.284724837	1.51E-05	9.83E-05	0.848052961	1.39E-05	8.99E-05
ENSMUSG00000025612	Bach1	0.441806833	1.56E-05	1.01E-04	0.416301217	1.61E-05	1.03E-04
ENSMUSG00000003464	Pex19	-0.242572411	1.56E-05	1.02E-04	-0.238180847	1.59E-05	1.02E-04
ENSMUSG00000052459	Atp6v1a	-0.222006178	1.57E-05	1.02E-04	-0.218630044	1.59E-05	1.02E-04
ENSMUSG00000021893	Capn7	0.536522531	1.57E-05	1.02E-04	0.492131611	1.58E-05	1.01E-04
ENSMUSG00000021796	Bmpr1a	0.322628172	1.57E-05	1.02E-04	0.312410276	1.63E-05	1.04E-04
ENSMUSG00000020456	Ogdh	-0.128731149	1.61E-05	1.05E-04	-0.128063523	1.65E-05	1.06E-04
ENSMUSG00000038776	Ephx1	-0.144410788	1.61E-05	1.05E-04	-0.143469497	1.65E-05	1.06E-04
ENSMUSG00000021484	Lman2	-0.13551367	1.61E-05	1.05E-04	-0.134735099	1.66E-05	1.06E-04
ENSMUSG00000024091	Vapa	-0.228907214	1.64E-05	1.06E-04	-0.225190272	1.68E-05	1.07E-04
ENSMUSG00000063382	Bcl9l	0.243778471	1.65E-05	1.07E-04	0.239293482	1.69E-05	1.08E-04
ENSMUSG00000026766	Mmadhc	-0.381668244	1.65E-05	1.07E-04	-0.364916293	1.68E-05	1.07E-04
ENSMUSG00000035093	Secisbp2l	0.318265393	1.66E-05	1.08E-04	0.30840027	1.71E-05	1.09E-04
ENSMUSG00000031558	Slit2	-0.225306214	1.67E-05	1.08E-04	-0.221753786	1.70E-05	1.09E-04
ENSMUSG00000006418	Rnf114	-0.31443278	1.68E-05	1.09E-04	-0.304918996	1.71E-05	1.09E-04
ENSMUSG00000057236	Rbbp4	-0.206235452	1.69E-05	1.09E-04	-0.203502733	1.71E-05	1.09E-04
ENSMUSG00000037411	Serpine1	-0.037121848	1.69E-05	1.10E-04	-0.037105695	1.72E-05	1.10E-04
ENSMUSG00000027188	Pamr1	-1.465231852	1.71E-05	1.11E-04	-0.875078586	1.57E-05	1.01E-04
ENSMUSG00000042688	Mapk6	-0.20994291	1.75E-05	1.13E-04	-0.20704901	1.79E-05	1.14E-04
ENSMUSG00000029185	Fam114a1	0.196512331	1.75E-05	1.13E-04	0.19413063	1.82E-05	1.15E-04
ENSMUSG00000031840	Rab3a	-0.702802249	1.76E-05	1.14E-04	-0.607831759	1.74E-05	1.11E-04
ENSMUSG00000028370	Pappa	0.261857724	1.76E-05	1.14E-04	0.256272483	1.82E-05	1.16E-04
ENSMUSG00000044627	Swi5	0.235909272	1.76E-05	1.14E-04	0.231810634	1.82E-05	1.15E-04
ENSMUSG00000026781	Acbd5	0.655456606	1.77E-05	1.14E-04	0.576583336	1.81E-05	1.15E-04
ENSMUSG00000024213	Nudt3	-0.239001706	1.77E-05	1.14E-04	-0.234746344	1.80E-05	1.14E-04
ENSMUSG00000031482	Slc25a15	-0.492179993	1.78E-05	1.15E-04	-0.457048228	1.80E-05	1.14E-04
ENSMUSG00000031734	Irx3	-1.052019624	1.79E-05	1.15E-04	-0.779150097	1.71E-05	1.09E-04
ENSMUSG00000021681	Aggf1	0.480777919	1.80E-05	1.16E-04	0.44778968	1.86E-05	1.18E-04
ENSMUSG00000036620	Mgat4b	-0.282365114	1.81E-05	1.16E-04	-0.275379217	1.85E-05	1.17E-04
ENSMUSG00000044320	1700001O22Rik	-2.627551022	1.82E-05	1.17E-04	-0.824193255	2.74E-05	1.69E-04
ENSMUSG00000030256	Bhlhe41	-1.248831879	1.87E-05	1.20E-04	-0.835095225	1.75E-05	1.12E-04
ENSMUSG00000032328	Tmem30a	0.242647629	1.88E-05	1.21E-04	0.238159333	1.95E-05	1.23E-04
ENSMUSG00000025083	Afap1l2	-0.966564301	1.89E-05	1.22E-04	-0.744883071	1.83E-05	1.16E-04
ENSMUSG00000044502	Bod1	-0.459265398	1.91E-05	1.22E-04	-0.430271956	1.92E-05	1.22E-04
ENSMUSG00000066491	Gm6265	0.717669253	1.91E-05	1.23E-04	0.615982073	1.93E-05	1.22E-04
ENSMUSG00000028010	Gar1	0.456037513	1.93E-05	1.24E-04	0.427496918	1.99E-05	1.26E-04
ENSMUSG00000025613	Cct8	0.177363466	1.93E-05	1.24E-04	0.175590932	2.00E-05	1.26E-04
ENSMUSG00000025150	Cbr2	0.735002193	1.94E-05	1.25E-04	0.62627736	1.96E-05	1.24E-04
ENSMUSG00000034424	Gcsh	-0.402756573	1.96E-05	1.25E-04	-0.382857025	1.97E-05	1.25E-04
ENSMUSG00000071714	Csf2rb2	3.985845219	1.96E-05	1.26E-04	0.674254164	1.34E-04	7.26E-04
ENSMUSG00000046020	Pofut1	-0.287924902	1.97E-05	1.26E-04	-0.280462393	2.01E-05	1.27E-04
ENSMUSG00000053617	Sh3pxd2a	0.137398096	1.97E-05	1.26E-04	0.136569141	2.04E-05	1.29E-04
ENSMUSG00000038816	Ctnnal1	-0.557270444	1.98E-05	1.27E-04	-0.506821528	1.98E-05	1.25E-04
ENSMUSG00000046138	9930021J03Rik	0.619542006	2.04E-05	1.31E-04	0.551180405	2.09E-05	1.32E-04
ENSMUSG00000036144	Meox2	1.28147314	2.05E-05	1.31E-04	0.837906583	1.92E-05	1.22E-04
ENSMUSG00000026032	Ndufb3	0.734417656	2.07E-05	1.33E-04	0.625623527	2.04E-05	1.29E-04
ENSMUSG00000025810	Nrp1	-0.144934672	2.08E-05	1.33E-04	-0.143958718	2.12E-05	1.33E-04
ENSMUSG00000021843	Ktn1	0.498750821	2.09E-05	1.34E-04	0.461571975	2.16E-05	1.35E-04
ENSMUSG00000039103	Nexn	0.771753469	2.10E-05	1.34E-04	0.646932923	2.11E-05	1.33E-04
ENSMUSG00000081021	Gm11964	0.498950927	2.12E-05	1.35E-04	0.461719643	2.16E-05	1.36E-04
ENSMUSG00000074736	Syndig1	1.748396791	2.13E-05	1.36E-04	0.879248588	2.12E-05	1.33E-04
ENSMUSG00000004677	Myo9b	0.153842346	2.13E-05	1.36E-04	0.152672353	2.18E-05	1.37E-04
ENSMUSG00000103472	Pcdhga7	0.537493174	2.15E-05	1.37E-04	0.491432552	2.19E-05	1.37E-04
ENSMUSG00000026426	Arl8a	-0.193790896	2.16E-05	1.38E-04	-0.191459029	2.21E-05	1.39E-04
ENSMUSG00000020267	Hint1	-0.213982698	2.16E-05	1.38E-04	-0.210853284	2.20E-05	1.38E-04
ENSMUSG00000046318	Ccbe1	-0.591511659	2.17E-05	1.38E-04	-0.531311157	2.18E-05	1.37E-04
ENSMUSG00000045594	Glb1	-0.248923485	2.19E-05	1.39E-04	-0.2440144	2.24E-05	1.40E-04
ENSMUSG00000063882	Uqcrh	0.302038888	2.19E-05	1.40E-04	0.293332705	2.28E-05	1.42E-04
ENSMUSG00000075703	Ept1	-0.322818985	2.20E-05	1.40E-04	-0.312254578	2.24E-05	1.40E-04
ENSMUSG00000085172	Gm6542	0.480268979	2.21E-05	1.41E-04	0.446707457	2.28E-05	1.43E-04
ENSMUSG00000020409	Slu7	0.408763337	2.23E-05	1.42E-04	0.387651819	2.30E-05	1.44E-04
ENSMUSG00000037544	Dlgap5	0.962122865	2.24E-05	1.42E-04	0.739140083	2.18E-05	1.37E-04
ENSMUSG00000022440	C1qtnf6	-0.330836996	2.25E-05	1.43E-04	-0.319457473	2.29E-05	1.43E-04
ENSMUSG00000022951	Rcan1	-0.336086546	2.25E-05	1.43E-04	-0.32416785	2.29E-05	1.43E-04
ENSMUSG00000018143	Mafk	-0.37170025	2.25E-05	1.43E-04	-0.355709153	2.29E-05	1.43E-04
ENSMUSG00000054693	Adam10	0.250263435	2.25E-05	1.43E-04	0.245252272	2.34E-05	1.46E-04
ENSMUSG00000028062	Lamtor2	0.382941323	2.27E-05	1.44E-04	0.365443828	2.35E-05	1.46E-04
ENSMUSG00000029632	Ndufa4	0.332467283	2.28E-05	1.45E-04	0.320878836	2.37E-05	1.47E-04
ENSMUSG00000022462	Slc38a2	-0.149025345	2.31E-05	1.46E-04	-0.14795219	2.37E-05	1.47E-04
ENSMUSG00000027559	Car3	1.133835276	2.31E-05	1.47E-04	0.798697756	2.17E-05	1.37E-04
ENSMUSG00000025794	Rpl14	0.358176	2.32E-05	1.47E-04	0.343739813	2.41E-05	1.50E-04
ENSMUSG00000070738	Dgkd	-0.361460667	2.33E-05	1.48E-04	-0.346664852	2.37E-05	1.48E-04
ENSMUSG00000028982	Slc25a33	-0.827696237	2.34E-05	1.48E-04	-0.676671793	2.29E-05	1.43E-04
ENSMUSG00000031555	Adam9	0.208450744	2.34E-05	1.48E-04	0.205528483	2.40E-05	1.50E-04
ENSMUSG00000000538	Tom1l2	-0.23577746	2.35E-05	1.49E-04	-0.231568052	2.39E-05	1.49E-04
ENSMUSG00000045665	Mfsd5	-0.243134103	2.37E-05	1.50E-04	-0.238519044	2.41E-05	1.50E-04
ENSMUSG00000059830	Gm16380	-1.398838194	2.38E-05	1.50E-04	-0.854331191	2.22E-05	1.39E-04
ENSMUSG00000024924	Vldlr	-0.618577544	2.38E-05	1.51E-04	-0.549786074	2.39E-05	1.49E-04
ENSMUSG00000000627	Sema4f	-0.659075006	2.39E-05	1.51E-04	-0.577127822	2.38E-05	1.48E-04
ENSMUSG00000031781	Ciapin1	-0.344212402	2.46E-05	1.55E-04	-0.331316225	2.50E-05	1.55E-04
ENSMUSG00000001555	Fkbp10	-0.099579833	2.46E-05	1.55E-04	-0.09925607	2.53E-05	1.57E-04
ENSMUSG00000023908	Pkmyt1	1.21236856	2.47E-05	1.55E-04	0.817111889	2.34E-05	1.46E-04
ENSMUSG00000034480	Diap2	0.481273788	2.47E-05	1.56E-04	0.447131096	2.55E-05	1.58E-04
ENSMUSG00000021076	Actr10	-0.267717066	2.48E-05	1.56E-04	-0.261556793	2.51E-05	1.56E-04
ENSMUSG00000057672	Pkn1	-0.314560783	2.49E-05	1.57E-04	-0.304640458	2.54E-05	1.58E-04
ENSMUSG00000062014	Gmfb	0.28409825	2.50E-05	1.58E-04	0.27673106	2.59E-05	1.60E-04
ENSMUSG00000002732	Fkbp7	0.55635365	2.51E-05	1.58E-04	0.504784432	2.57E-05	1.59E-04
ENSMUSG00000027333	Smox	-0.27891586	2.51E-05	1.58E-04	-0.271947489	2.56E-05	1.59E-04
ENSMUSG00000039910	Cited2	-0.149319724	2.52E-05	1.59E-04	-0.148230101	2.58E-05	1.60E-04
ENSMUSG00000032254	Kif23	1.023390727	2.52E-05	1.59E-04	0.760428323	2.44E-05	1.52E-04
ENSMUSG00000027593	Raly	-0.155076026	2.55E-05	1.60E-04	-0.153854686	2.61E-05	1.62E-04
ENSMUSG00000029364	Wsb2	-0.186855985	2.55E-05	1.60E-04	-0.184726987	2.61E-05	1.62E-04
ENSMUSG00000067713	Prkag1	-0.248182145	2.60E-05	1.63E-04	-0.243229217	2.65E-05	1.64E-04
ENSMUSG00000028959	Fastk	-0.274236441	2.60E-05	1.63E-04	-0.267583075	2.65E-05	1.64E-04
ENSMUSG00000028191	Bcl10	-0.3681534	2.64E-05	1.65E-04	-0.352347233	2.68E-05	1.66E-04
ENSMUSG00000022965	Ifngr2	-0.253935864	2.66E-05	1.67E-04	-0.24862134	2.72E-05	1.68E-04
ENSMUSG00000059555	Tor4a	-0.249478867	2.69E-05	1.69E-04	-0.244429191	2.75E-05	1.70E-04
ENSMUSG00000060935	Tmem263	0.339018298	2.72E-05	1.70E-04	0.32652406	2.82E-05	1.73E-04
ENSMUSG00000022477	Aco2	-0.174129435	2.73E-05	1.71E-04	-0.172392601	2.78E-05	1.71E-04
ENSMUSG00000004099	Dnmt1	0.235857316	2.73E-05	1.71E-04	0.23156928	2.82E-05	1.74E-04
ENSMUSG00000078671	Chd2	0.413129772	2.75E-05	1.72E-04	0.390887096	2.85E-05	1.75E-04
ENSMUSG00000085401	Slc39a1-ps	-0.852484416	2.76E-05	1.73E-04	-0.686984808	2.69E-05	1.66E-04
ENSMUSG00000026034	Clk1	0.795953425	2.76E-05	1.73E-04	0.657073139	2.77E-05	1.70E-04
ENSMUSG00000052712	BC004004	-0.252246828	2.77E-05	1.73E-04	-0.247015224	2.82E-05	1.74E-04
ENSMUSG00000026341	Actr3	-0.193453266	2.79E-05	1.74E-04	-0.191070981	2.85E-05	1.75E-04
ENSMUSG00000021831	Ero1l	-0.3904471	2.79E-05	1.75E-04	-0.371583181	2.84E-05	1.74E-04
ENSMUSG00000038702	Dsel	0.596865774	2.80E-05	1.75E-04	0.533387481	2.86E-05	1.76E-04
ENSMUSG00000028096	Gpr89	-0.412983934	2.83E-05	1.77E-04	-0.390765556	2.87E-05	1.76E-04
ENSMUSG00000080893	Gm15920	0.83943182	2.86E-05	1.79E-04	0.679189553	2.85E-05	1.75E-04
ENSMUSG00000045165	AI467606	1.887865665	2.90E-05	1.81E-04	0.861931024	3.07E-05	1.88E-04
ENSMUSG00000039529	Atp8b1	-0.772499246	2.90E-05	1.81E-04	-0.644224947	2.87E-05	1.76E-04
ENSMUSG00000050244	Heatr1	-0.277499969	2.92E-05	1.82E-04	-0.270527038	2.97E-05	1.82E-04
ENSMUSG00000073676	Hspe1	-0.69875789	2.94E-05	1.83E-04	-0.60069701	2.93E-05	1.80E-04
ENSMUSG00000052395	Rft1	-0.518205871	2.94E-05	1.83E-04	-0.475477262	2.96E-05	1.82E-04
ENSMUSG00000012443	Kif11	1.391659051	2.94E-05	1.83E-04	0.844878498	2.72E-05	1.68E-04
ENSMUSG00000024976	Shoc2	0.307346098	2.97E-05	1.85E-04	0.29788763	3.08E-05	1.88E-04
ENSMUSG00000002413	Braf	0.52702927	2.97E-05	1.85E-04	0.482001945	3.06E-05	1.88E-04
ENSMUSG00000079037	Prnp	0.133770608	3.00E-05	1.86E-04	0.132970545	3.09E-05	1.89E-04
ENSMUSG00000005148	Klf5	0.35656364	3.02E-05	1.88E-04	0.341924209	3.13E-05	1.91E-04
ENSMUSG00000030144	Clec4d	5.162181189	3.04E-05	1.89E-04	0.567719371	4.86E-04	2.33E-03
ENSMUSG00000022314	Rad21	0.263181925	3.05E-05	1.90E-04	0.257177178	3.16E-05	1.93E-04
ENSMUSG00000033952	Aspm	1.736507625	3.06E-05	1.90E-04	0.862111492	3.08E-05	1.89E-04
ENSMUSG00000013646	Sh3bp5l	-0.372951924	3.07E-05	1.91E-04	-0.356277261	3.12E-05	1.91E-04
ENSMUSG00000074748	Atxn7l3b	-0.195106875	3.07E-05	1.91E-04	-0.192637554	3.14E-05	1.92E-04
ENSMUSG00000026491	Ahctf1	0.300492308	3.11E-05	1.93E-04	0.291599194	3.22E-05	1.96E-04
ENSMUSG00000032419	Tbx18	-0.483407028	3.13E-05	1.94E-04	-0.44811796	3.16E-05	1.93E-04
ENSMUSG00000042671	Rgs8	-0.645579109	3.14E-05	1.95E-04	-0.566090854	3.15E-05	1.92E-04
ENSMUSG00000031357	Syap1	0.47434897	3.15E-05	1.95E-04	0.44078395	3.26E-05	1.98E-04
ENSMUSG00000019837	Gtf3c6	0.712166998	3.24E-05	2.00E-04	0.607555674	3.28E-05	2.00E-04
ENSMUSG00000030465	Psd3	0.763575751	3.26E-05	2.01E-04	0.637400448	3.26E-05	1.98E-04
ENSMUSG00000066026	Dhrs3	-0.466779115	3.33E-05	2.06E-04	-0.434639473	3.37E-05	2.05E-04
ENSMUSG00000035953	Tmem55b	-0.4077608	3.38E-05	2.08E-04	-0.385943084	3.43E-05	2.08E-04
ENSMUSG00000075376	Rc3h2	0.305198662	3.38E-05	2.09E-04	0.295811217	3.49E-05	2.11E-04
ENSMUSG00000069520	Tmem19	-0.361909905	3.38E-05	2.09E-04	-0.346478385	3.43E-05	2.08E-04
ENSMUSG00000016946	Kctd5	-0.243904599	3.39E-05	2.09E-04	-0.239064896	3.46E-05	2.09E-04
ENSMUSG00000020089	Ppa1	-0.287383586	3.39E-05	2.09E-04	-0.279530929	3.44E-05	2.09E-04
ENSMUSG00000020123	Avpr1a	0.966759273	3.42E-05	2.10E-04	0.732899456	3.35E-05	2.03E-04
ENSMUSG00000028194	Ddah1	-0.143544465	3.46E-05	2.13E-04	-0.142541965	3.55E-05	2.15E-04
ENSMUSG00000097961	Gm27000	1.23985602	3.51E-05	2.16E-04	0.812716234	3.33E-05	2.02E-04
ENSMUSG00000016487	Ppfibp1	0.141798804	3.52E-05	2.16E-04	0.140829875	3.63E-05	2.19E-04
ENSMUSG00000037992	Rara	0.35040424	3.53E-05	2.17E-04	0.336267123	3.63E-05	2.19E-04
ENSMUSG00000043770	Gm12481	0.447353936	3.58E-05	2.19E-04	0.418607578	3.69E-05	2.22E-04
ENSMUSG00000069236	Gm7251	-1.76940044	3.58E-05	2.20E-04	-0.857106948	3.45E-05	2.09E-04
ENSMUSG00000001128	Cfp	1.93657107	3.60E-05	2.21E-04	0.848356786	3.94E-05	2.37E-04
ENSMUSG00000032238	Rora	0.591954175	3.62E-05	2.22E-04	0.528344894	3.70E-05	2.23E-04
ENSMUSG00000060477	Irak2	-0.394999912	3.63E-05	2.22E-04	-0.374951921	3.68E-05	2.22E-04
ENSMUSG00000028577	Plaa	0.310614999	3.66E-05	2.24E-04	0.300639023	3.79E-05	2.28E-04
ENSMUSG00000029186	Pi4k2b	-0.471139	3.69E-05	2.26E-04	-0.437788766	3.73E-05	2.25E-04
ENSMUSG00000038843	Gcnt1	1.062562087	3.72E-05	2.28E-04	0.765016339	3.60E-05	2.17E-04
ENSMUSG00000038324	Trpc4ap	-0.159255426	3.73E-05	2.28E-04	-0.157878322	3.80E-05	2.28E-04
ENSMUSG00000026181	Ppm1f	-0.227070429	3.75E-05	2.29E-04	-0.223110947	3.82E-05	2.30E-04
ENSMUSG00000020140	Lgr5	1.165293915	3.75E-05	2.29E-04	0.793817998	3.59E-05	2.17E-04
ENSMUSG00000035168	Tanc1	-0.248615046	3.76E-05	2.30E-04	-0.243437357	3.82E-05	2.30E-04
ENSMUSG00000022037	Clu	0.502557479	3.79E-05	2.31E-04	0.462240536	3.89E-05	2.34E-04
ENSMUSG00000017607	Tns4	1.397953364	3.79E-05	2.31E-04	0.835608188	3.57E-05	2.16E-04
ENSMUSG00000029778	Adcyap1r1	1.54335241	3.79E-05	2.32E-04	0.847792497	3.65E-05	2.20E-04
ENSMUSG00000051341	Zfp52	1.385369957	3.81E-05	2.33E-04	0.833627832	3.62E-05	2.18E-04
ENSMUSG00000031760	Mt3	4.300736576	3.81E-05	2.33E-04	0.612080396	3.18E-04	1.59E-03
ENSMUSG00000034075	Zdhhc5	-0.169791524	3.83E-05	2.34E-04	-0.168118884	3.92E-05	2.35E-04
ENSMUSG00000028760	Eif4g3	0.205358318	3.85E-05	2.35E-04	0.20240826	3.96E-05	2.38E-04
ENSMUSG00000026836	Acvr1	-0.279855863	3.88E-05	2.37E-04	-0.272482614	3.96E-05	2.38E-04
ENSMUSG00000027656	Wisp2	-0.216165728	3.89E-05	2.37E-04	-0.212729849	3.97E-05	2.38E-04
ENSMUSG00000008683	Rps15a	1.001100513	3.90E-05	2.37E-04	0.746576436	3.37E-05	2.04E-04
ENSMUSG00000042286	Stab1	2.178112138	3.91E-05	2.38E-04	0.826397855	4.95E-05	2.92E-04
ENSMUSG00000032312	Csk	-0.190917898	3.91E-05	2.38E-04	-0.188541282	3.99E-05	2.39E-04
ENSMUSG00000046027	Stard5	-0.587112567	3.92E-05	2.38E-04	-0.52466264	3.94E-05	2.36E-04
ENSMUSG00000022673	Mcm4	0.306375206	3.95E-05	2.40E-04	0.29671609	4.08E-05	2.44E-04
ENSMUSG00000022974	Paxbp1	0.760715646	3.96E-05	2.41E-04	0.633440678	3.99E-05	2.39E-04
ENSMUSG00000025261	Huwe1	0.115070804	3.97E-05	2.41E-04	0.114544681	4.10E-05	2.45E-04
ENSMUSG00000055053	Nfic	0.150406906	3.98E-05	2.42E-04	0.149235381	4.11E-05	2.45E-04
ENSMUSG00000024622	Hmgxb3	-0.262576957	3.99E-05	2.42E-04	-0.256448753	4.07E-05	2.43E-04
[truncated: 44,430 more rows]
