# Supplementary material for: Hotair Is Dispensible for Mouse Development
Source: PLoS Genet. 2016 Dec 15;12(12):e1006232. doi: 10.1371/journal.pgen.1006232 (PMC5157951; doi:10.1371/journal.pgen.1006232)
Supplement: S4 Dataset — (TGZ) [file pgen.1006232.s014.tgz › S4_Dataset/TTF_wt_het.txt]

GeneID	GeneName	log2FoldChange.LRT	pvalue.LRT	JointFDR.LRT	log2FoldChange.Wald	pvalue.Wald	JointFDR.Wald
ENSMUSG00000000555	Itga5	-0.778676118	0.00E+00	0.00E+00	-0.778016609	0.00E+00	0.00E+00
ENSMUSG00000001349	Cnn1	-1.529043817	0.00E+00	0.00E+00	-1.524115003	0.00E+00	0.00E+00
ENSMUSG00000001473	Tubb6	-0.876444221	0.00E+00	0.00E+00	-0.874839577	0.00E+00	0.00E+00
ENSMUSG00000015143	Actn1	-0.564070404	0.00E+00	0.00E+00	-0.563737167	0.00E+00	0.00E+00
ENSMUSG00000019997	Ctgf	-0.808410421	0.00E+00	0.00E+00	-0.807679772	0.00E+00	0.00E+00
ENSMUSG00000022443	Myh9	-0.473247817	0.00E+00	0.00E+00	-0.473087691	0.00E+00	0.00E+00
ENSMUSG00000025278	Flnb	-0.562722214	0.00E+00	0.00E+00	-0.562321513	0.00E+00	0.00E+00
ENSMUSG00000026069	Il1rl1	1.133772916	0.00E+00	0.00E+00	1.131702461	0.00E+00	0.00E+00
ENSMUSG00000026421	Csrp1	-0.836819139	0.00E+00	0.00E+00	-0.83596074	0.00E+00	0.00E+00
ENSMUSG00000026547	Tagln2	-0.807933789	0.00E+00	0.00E+00	-0.806564947	0.00E+00	0.00E+00
ENSMUSG00000028364	Tnc	-0.404990383	0.00E+00	0.00E+00	-0.404845387	0.00E+00	0.00E+00
ENSMUSG00000029580	Actb	-0.498417371	0.00E+00	0.00E+00	-0.498284971	0.00E+00	0.00E+00
ENSMUSG00000031502	Col4a1	-0.82939205	0.00E+00	0.00E+00	-0.828791111	0.00E+00	0.00E+00
ENSMUSG00000031503	Col4a2	-0.8927975	0.00E+00	0.00E+00	-0.892020182	0.00E+00	0.00E+00
ENSMUSG00000032085	Tagln	-0.700732468	0.00E+00	0.00E+00	-0.700410579	0.00E+00	0.00E+00
ENSMUSG00000034205	Loxl2	-1.072631919	0.00E+00	0.00E+00	-1.070215596	0.00E+00	0.00E+00
ENSMUSG00000035783	Acta2	-1.126154022	0.00E+00	0.00E+00	-1.125877392	0.00E+00	0.00E+00
ENSMUSG00000037411	Serpine1	-0.525129154	0.00E+00	0.00E+00	-0.524986544	0.00E+00	0.00E+00
ENSMUSG00000059430	Actg2	-1.152344016	0.00E+00	0.00E+00	-1.150117003	0.00E+00	0.00E+00
ENSMUSG00000067818	Myl9	-0.794209699	0.00E+00	0.00E+00	-0.792993662	0.00E+00	0.00E+00
ENSMUSG00000075707	Dio3	1.907643279	0.00E+00	0.00E+00	1.889546507	0.00E+00	0.00E+00
ENSMUSG00000086503	Xist	6.7372944	0.00E+00	0.00E+00	5.575453187	1.63E-233	6.73E-231
ENSMUSG00000031972	Acta1	-1.20549191	1.92e-317	1.10e-314	-1.200812149	0.00E+00	0.00E+00
ENSMUSG00000020427	Igfbp3	2.759517701	1.07E-302	5.57E-300	2.696287915	1.12E-277	5.42E-275
ENSMUSG00000038587	Akap12	-0.840136389	4.04E-300	2.04E-297	-0.838464207	9.10E-300	4.66E-297
ENSMUSG00000023092	Fhl1	-0.996087929	2.24E-290	1.10E-287	-0.993204124	1.62E-289	8.03E-287
ENSMUSG00000018340	Anxa6	-0.746372496	1.09E-268	5.03E-266	-0.745061438	2.32E-268	1.09E-265
ENSMUSG00000021756	Il6st	0.925194395	1.58E-257	6.99E-255	0.922576741	7.44E-256	3.32E-253
ENSMUSG00000031328	Flna	-0.322290551	5.23E-251	2.22E-248	-0.322177547	3.64E-251	1.59E-248
ENSMUSG00000051391	Ywhag	-0.531249583	7.12E-245	2.98E-242	-0.530730783	6.38E-245	2.71E-242
ENSMUSG00000032532	Cck	1.35320573	2.11E-236	8.58E-234	1.344241186	3.67E-233	1.50E-230
ENSMUSG00000031207	Msn	-0.422061523	1.14E-212	3.98E-210	-0.421761493	1.05E-212	3.80E-210
ENSMUSG00000024063	Lbh	-0.720222111	8.23E-212	2.86E-209	-0.718724913	1.54E-211	5.43E-209
ENSMUSG00000024772	Ehd1	-0.733371593	1.09E-206	3.71E-204	-0.731751554	1.97E-206	6.79E-204
ENSMUSG00000026475	Rgs16	-1.036422909	1.64E-199	5.31E-197	-1.031686302	6.67E-199	2.18E-196
ENSMUSG00000005103	Wdr1	-0.471426708	1.25E-198	3.97E-196	-0.470978736	1.29E-198	4.19E-196
ENSMUSG00000021253	Tgfb3	-0.699139036	3.17E-197	9.98E-195	-0.697667432	5.34E-197	1.71E-194
ENSMUSG00000057530	Ece1	-0.905491335	8.32E-193	2.50E-190	-0.902221098	2.26E-192	6.79E-190
ENSMUSG00000030268	Bcat1	-0.999251081	3.14E-190	9.36E-188	-0.994797154	1.07E-189	3.18E-187
ENSMUSG00000031375	Bgn	0.285982937	4.24E-186	1.25E-183	0.285876021	5.06E-186	1.49E-183
ENSMUSG00000033684	Qsox1	-0.779013862	1.69E-185	4.94E-183	-0.776850564	2.19E-185	6.41E-183
ENSMUSG00000050953	Gja1	0.785736446	1.56E-184	4.53E-182	0.783492534	2.06E-183	5.92E-181
ENSMUSG00000029372	Ppbp	0.762862512	2.99E-183	8.59E-181	0.760794074	3.82E-182	1.08E-179
ENSMUSG00000013698	Pea15a	-0.804972762	3.41E-182	9.66E-180	-0.802539894	6.92E-182	1.95E-179
ENSMUSG00000029581	Fscn1	-0.497543638	2.51E-181	7.06E-179	-0.496966364	2.42E-181	6.77E-179
ENSMUSG00000038366	Lasp1	-0.643214652	2.12E-178	5.87E-176	-0.641947613	2.08E-178	5.72E-176
ENSMUSG00000028465	Tln1	-0.436051128	7.97E-178	2.18E-175	-0.435654609	8.50E-178	2.32E-175
ENSMUSG00000094392	Gm3788	-1.164567319	9.25E-175	2.49E-172	-1.156894767	3.79E-174	1.01E-171
ENSMUSG00000033880	Lgals3bp	-1.126611531	7.73E-173	2.05E-170	-1.119585019	3.14E-172	8.24E-170
ENSMUSG00000068699	Flnc	-0.490867695	1.16E-170	3.07E-168	-0.490278194	1.24E-170	3.21E-168
ENSMUSG00000032366	Tpm1	-0.312750205	7.67E-163	1.92E-160	-0.312590216	7.99E-163	1.98E-160
ENSMUSG00000037820	Tgm2	-2.254118203	2.67E-162	6.68E-160	-2.193945584	9.50E-159	2.30E-156
ENSMUSG00000005087	Cd44	0.459646285	3.83E-162	9.52E-160	0.459135388	8.70E-162	2.13E-159
ENSMUSG00000032011	Thy1	-0.720211923	3.42E-160	8.40E-158	-0.718228547	4.55E-160	1.11E-157
ENSMUSG00000070436	Serpinh1	-0.327625384	4.82E-157	1.18E-154	-0.327434586	5.10E-157	1.23E-154
ENSMUSG00000017774	Myo1c	-0.413896388	3.06E-155	7.35E-153	-0.413507258	3.38E-155	8.01E-153
ENSMUSG00000004665	Cnn2	-0.419940128	1.73E-154	4.15E-152	-0.419531698	1.93E-154	4.55E-152
ENSMUSG00000030116	Mfap5	-1.404721846	2.80E-154	6.66E-152	-1.389507432	8.84E-154	2.08E-151
ENSMUSG00000054808	Actn4	-0.339356495	8.52E-152	2.00E-149	-0.339137045	9.01E-152	2.09E-149
ENSMUSG00000040152	Thbs1	-0.169562578	1.20E-151	2.80E-149	-0.169535169	1.17E-151	2.71E-149
ENSMUSG00000033685	Ucp2	-1.519159304	3.62E-151	8.36E-149	-1.499456525	5.72E-150	1.30E-147
ENSMUSG00000018593	Sparc	-0.209419865	1.80E-150	4.14E-148	-0.209367817	1.84E-150	4.22E-148
ENSMUSG00000026837	Col5a1	-0.281750424	9.56E-150	2.16E-147	-0.281623093	9.27E-150	2.10E-147
ENSMUSG00000022098	Bmp1	-0.740481068	7.70E-146	1.71E-143	-0.738109857	1.20E-145	2.63E-143
ENSMUSG00000034675	Dbn1	-0.682292705	1.33E-144	2.90E-142	-0.680421512	1.81E-144	3.96E-142
ENSMUSG00000001525	Tubb5	-0.325599569	5.96E-144	1.30E-141	-0.325395042	6.10E-144	1.32E-141
ENSMUSG00000021823	Vcl	-0.405838675	2.94E-140	6.34E-138	-0.405432325	2.71E-140	5.73E-138
ENSMUSG00000003814	Calr	-0.362695116	7.13E-135	1.45E-132	-0.362393118	7.64E-135	1.54E-132
ENSMUSG00000020044	Timp3	0.518514298	1.05E-133	2.13E-131	0.517622294	2.67E-133	5.36E-131
ENSMUSG00000029231	Pdgfra	1.815081771	6.71E-130	1.32E-127	1.775344749	2.53E-126	4.71E-124
ENSMUSG00000083773	Gm13394	-1.052685137	1.39E-125	2.57E-123	-1.044797306	1.44E-125	2.64E-123
ENSMUSG00000024659	Anxa1	-0.707455254	7.93E-125	1.44E-122	-0.705034012	1.19E-124	2.14E-122
ENSMUSG00000029661	Col1a2	-0.243818753	8.70E-125	1.57E-122	-0.243719448	8.76E-125	1.59E-122
ENSMUSG00000024529	Lox	0.343771926	4.61E-124	8.21E-122	0.343491642	6.97E-124	1.23E-121
ENSMUSG00000074364	Ehd2	-0.413719476	5.17E-123	9.14E-121	-0.413227423	5.74E-123	1.00E-120
ENSMUSG00000027656	Wisp2	1.58073392	8.31E-121	1.45E-118	1.552650894	1.64E-118	2.79E-116
ENSMUSG00000019970	Sgk1	0.764660333	3.34E-117	5.70E-115	0.761389354	1.47E-116	2.47E-114
ENSMUSG00000062006	Rpl34	-3.046473943	6.98E-116	1.18E-113	-2.834191415	4.96E-109	7.88E-107
ENSMUSG00000026185	Igfbp5	0.887950819	7.67E-114	1.27E-111	0.882674707	4.92E-113	8.07E-111
ENSMUSG00000033174	Mgll	-0.854814994	4.01E-113	6.62E-111	-0.850110106	4.07E-113	6.70E-111
ENSMUSG00000028494	Plin2	-0.717391318	9.42E-112	1.52E-109	-0.714568027	1.26E-111	2.03E-109
ENSMUSG00000029223	Uchl1	-2.194323739	6.65E-110	1.06E-107	-2.112765394	1.03E-107	1.63E-105
ENSMUSG00000064080	Fbln2	-0.21412525	1.02E-109	1.63E-107	-0.214048564	1.07E-109	1.71E-107
ENSMUSG00000032193	Ldlr	-0.752167316	7.17E-107	1.12E-104	-0.748763789	9.56E-107	1.49E-104
ENSMUSG00000038244	Mical2	-0.454581644	1.55E-105	2.41E-103	-0.453819311	1.61E-105	2.50E-103
ENSMUSG00000026879	Gsn	-0.349098035	6.99E-101	1.04E-98	-0.348736295	7.21E-101	1.06E-98
ENSMUSG00000033788	Dysf	-0.963414903	3.81E-100	5.61E-98	-0.955798721	4.97E-100	7.25E-98
ENSMUSG00000004530	Coro1c	-0.546418643	1.03E-97	1.49E-95	-0.5449868	1.25E-97	1.79E-95
ENSMUSG00000025151	Maged1	-0.456966127	1.36E-97	1.95E-95	-0.456127154	1.56E-97	2.22E-95
ENSMUSG00000068220	Lgals1	-0.295308502	1.44E-97	2.06E-95	-0.295082017	1.32E-97	1.90E-95
ENSMUSG00000005686	Ampd3	1.579733028	4.78E-96	6.78E-94	1.544771462	5.49E-95	7.68E-93
ENSMUSG00000017009	Sdc4	0.735372895	3.95E-95	5.52E-93	0.731778765	1.15E-94	1.60E-92
ENSMUSG00000002233	Rhoc	-0.603200318	1.25E-94	1.74E-92	-0.601211469	1.50E-94	2.08E-92
ENSMUSG00000092341	Malat1	0.735302126	8.63E-93	1.18E-90	0.731617159	2.48E-92	3.37E-90
ENSMUSG00000062929	Cfl2	-0.957068483	2.52E-91	3.39E-89	-0.948864787	3.66E-91	4.89E-89
ENSMUSG00000034926	Dhcr24	-0.818850406	8.66E-90	1.14E-87	-0.813615271	1.09E-89	1.44E-87
ENSMUSG00000050578	Mmp13	1.363575006	1.38E-88	1.80E-86	1.33908592	1.06E-87	1.36E-85
ENSMUSG00000029287	Tgfbr3	1.325537755	2.74E-88	3.55E-86	1.302898327	3.23E-87	4.11E-85
ENSMUSG00000024740	Ddb1	-0.271313687	1.71E-87	2.20E-85	-0.271117274	1.72E-87	2.21E-85
ENSMUSG00000041571	Sepw1	-0.633054955	7.78E-87	9.92E-85	-0.630546109	9.43E-87	1.19E-84
ENSMUSG00000039405	Prss23	-0.592958014	9.09E-86	1.14E-83	-0.590869461	1.08E-85	1.35E-83
ENSMUSG00000027712	Anxa5	-0.393985584	2.87E-85	3.59E-83	-0.393368299	3.16E-85	3.93E-83
ENSMUSG00000048096	Lmod1	-0.812187093	3.49E-85	4.35E-83	-0.806797787	4.24E-85	5.24E-83
ENSMUSG00000025132	Arhgdia	-0.326508204	7.18E-85	8.94E-83	-0.326155064	7.70E-85	9.49E-83
ENSMUSG00000031960	Aars	-0.450095134	3.38E-84	4.19E-82	-0.449163316	3.66E-84	4.49E-82
ENSMUSG00000014867	Surf4	-0.409717756	5.61E-84	6.89E-82	-0.409012706	6.20E-84	7.59E-82
ENSMUSG00000024587	Nars	-0.497517907	6.47E-83	7.86E-81	-0.496240037	7.21E-83	8.72E-81
ENSMUSG00000068566	Myadm	-0.304983663	1.81E-82	2.20E-80	-0.304687228	1.96E-82	2.35E-80
ENSMUSG00000038296	Galnt18	-1.044599092	2.94E-81	3.48E-79	-1.032606454	4.46E-81	5.26E-79
ENSMUSG00000027220	Syt13	1.570746931	6.06E-81	7.16E-79	1.529613697	1.97E-79	2.25E-77
ENSMUSG00000032231	Anxa2	-0.241912262	2.55E-80	2.98E-78	-0.24176024	2.69E-80	3.14E-78
ENSMUSG00000024664	Fads3	-0.59937973	3.17E-80	3.69E-78	-0.597070649	3.71E-80	4.31E-78
ENSMUSG00000030770	Parva	-0.421644748	4.09E-80	4.73E-78	-0.420838447	4.57E-80	5.30E-78
ENSMUSG00000017466	Timp2	0.274958918	6.62E-80	7.62E-78	0.274734309	8.50E-80	9.75E-78
ENSMUSG00000028464	Tpm2	-0.72702668	1.87E-79	2.12E-77	-0.72290775	4.78E-80	5.51E-78
ENSMUSG00000026728	Vim	-0.313103746	1.29E-78	1.43E-76	-0.312767633	9.59E-79	1.07E-76
ENSMUSG00000021957	Tkt	-0.479301481	7.13E-76	7.62E-74	-0.478050075	7.98E-76	8.45E-74
ENSMUSG00000025203	Scd2	-0.360267333	6.79E-75	7.12E-73	-0.359728297	7.27E-75	7.60E-73
ENSMUSG00000026193	Fn1	-0.137340726	8.85E-75	9.26E-73	-0.137310784	9.16E-75	9.56E-73
ENSMUSG00000024486	Hbegf	-0.596634124	2.25E-74	2.34E-72	-0.594173572	2.60E-74	2.70E-72
ENSMUSG00000004098	Col5a3	-0.528317355	8.57E-74	8.83E-72	-0.52659379	9.81E-74	1.01E-71
ENSMUSG00000032548	Slco2a1	1.000246653	1.89E-72	1.90E-70	0.988349185	5.87E-72	5.91E-70
ENSMUSG00000025969	Nrp2	0.913721671	9.88E-72	9.78E-70	0.904549234	2.74E-71	2.68E-69
ENSMUSG00000025393	Atp5b	-0.276762583	1.15E-71	1.14E-69	-0.2765068	1.20E-71	1.19E-69
ENSMUSG00000020250	Txnrd1	-0.445721934	5.65E-71	5.50E-69	-0.444644063	6.22E-71	6.03E-69
ENSMUSG00000020473	Aebp1	0.31208967	5.38E-70	5.20E-68	0.311713514	6.91E-70	6.61E-68
ENSMUSG00000029761	Cald1	-0.266871863	7.79E-70	7.49E-68	-0.26663636	8.03E-70	7.67E-68
ENSMUSG00000021493	Pdlim7	-0.584848616	2.64E-69	2.53E-67	-0.582357349	3.00E-69	2.84E-67
ENSMUSG00000040010	Slc7a5	-0.775147931	1.04E-68	9.88E-67	-0.769313386	1.22E-68	1.15E-66
ENSMUSG00000001270	Ckb	-1.278858321	2.21E-68	2.09E-66	-1.252802082	3.25E-68	3.05E-66
ENSMUSG00000021614	Vcan	0.768225158	9.08E-68	8.50E-66	0.762440577	1.96E-67	1.80E-65
ENSMUSG00000026204	Ptprn	-0.613939462	3.05E-67	2.81E-65	-0.610968024	3.51E-67	3.19E-65
ENSMUSG00000025130	P4hb	-0.23567271	3.86E-67	3.52E-65	-0.235503768	4.08E-67	3.70E-65
ENSMUSG00000060019	Gm10073	-1.36929612	5.60E-67	5.07E-65	-1.336892835	3.91E-67	3.55E-65
ENSMUSG00000105987	RP23-110C17.2	1.189089095	6.01E-67	5.44E-65	1.167466005	2.76E-66	2.46E-64
ENSMUSG00000041936	Agrn	-0.746782306	8.19E-66	7.27E-64	-0.741330053	8.83E-66	7.80E-64
ENSMUSG00000024937	Ehbp1l1	-0.597908618	1.28E-64	1.12E-62	-0.59504924	1.46E-64	1.26E-62
ENSMUSG00000069045	Ddx3y	-6.013802038	5.50E-64	4.76E-62	-3.661238107	3.42E-58	2.66E-56
ENSMUSG00000056673	Kdm5d	-7.814539355	4.11E-63	3.55E-61	-3.713433459	6.52E-56	4.83E-54
ENSMUSG00000007041	Clic1	-0.437798453	2.22E-62	1.90E-60	-0.436632215	2.44E-62	2.07E-60
ENSMUSG00000033955	Tnks1bp1	-0.42775951	6.27E-62	5.34E-60	-0.426663358	6.92E-62	5.84E-60
ENSMUSG00000015932	Dstn	-0.419391749	8.98E-62	7.64E-60	-0.418355901	9.91E-62	8.35E-60
ENSMUSG00000003411	Rab3b	3.164708313	1.26E-61	1.07E-59	2.728941533	1.18E-57	9.08E-56
ENSMUSG00000035914	Cd276	-0.927466294	2.21E-60	1.83E-58	-0.91609949	2.64E-60	2.16E-58
ENSMUSG00000079037	Prnp	-0.49703712	5.10E-60	4.17E-58	-0.49526271	5.63E-60	4.59E-58
ENSMUSG00000098702	1500015A07Rik	-3.968455646	6.79E-60	5.54E-58	-3.135508118	1.56E-56	1.16E-54
ENSMUSG00000068739	Sars	-0.442736616	8.03E-60	6.53E-58	-0.441477565	8.76E-60	7.11E-58
ENSMUSG00000050335	Lgals3	0.576567873	2.82E-59	2.26E-57	0.573757159	4.71E-59	3.75E-57
ENSMUSG00000034088	Hdlbp	-0.268395528	4.73E-59	3.76E-57	-0.268110805	4.99E-59	3.97E-57
ENSMUSG00000045954	Sdpr	1.155811016	8.65E-59	6.86E-57	1.133141034	3.29E-58	2.56E-56
ENSMUSG00000074280	Gm6166	-3.878710347	2.17E-58	1.70E-56	-3.084327442	2.07E-55	1.52E-53
ENSMUSG00000031673	Cdh11	0.489645561	3.25E-58	2.54E-56	0.487891649	4.54E-58	3.51E-56
ENSMUSG00000022887	Masp1	1.042810165	4.81E-58	3.76E-56	1.025920637	1.41E-57	1.08E-55
ENSMUSG00000056481	Cd248	-0.59128439	7.48E-58	5.81E-56	-0.588187283	8.08E-58	6.22E-56
ENSMUSG00000032291	Crabp1	-0.622015786	1.32E-57	1.02E-55	-0.618398071	1.36E-57	1.04E-55
ENSMUSG00000060802	B2m	-0.546253385	4.08E-57	3.12E-55	-0.543777613	4.32E-57	3.27E-55
ENSMUSG00000002020	Ltbp2	0.393033105	6.13E-57	4.66E-55	0.392104016	8.33E-57	6.26E-55
ENSMUSG00000046718	Bst2	-1.741961462	3.65E-56	2.73E-54	-1.662611371	1.03E-55	7.56E-54
ENSMUSG00000006205	Htra1	-0.71949306	3.10E-55	2.29E-53	-0.713658223	3.14E-55	2.29E-53
ENSMUSG00000026042	Col5a2	-0.150494681	5.33E-54	3.82E-52	-0.150439595	5.54E-54	3.94E-52
ENSMUSG00000029371	Cxcl5	1.831606625	8.39E-54	5.98E-52	1.734328265	1.14E-52	7.77E-51
ENSMUSG00000001552	Jup	-0.57102195	9.13E-54	6.49E-52	-0.568012613	1.00E-53	7.10E-52
ENSMUSG00000021877	Arf4	-0.37618527	1.00E-53	7.08E-52	-0.375322047	1.03E-53	7.27E-52
ENSMUSG00000029860	Zyx	-0.241369035	1.13E-53	7.95E-52	-0.24114052	1.15E-53	8.05E-52
ENSMUSG00000027472	Pdrg1	-0.729223973	2.02E-53	1.41E-51	-0.722938324	2.12E-53	1.47E-51
ENSMUSG00000014599	Csf1	0.227660847	6.83E-53	4.75E-51	0.227465912	7.99E-53	5.48E-51
ENSMUSG00000036599	Chst12	-0.706505752	1.93E-52	1.33E-50	-0.700674075	2.12E-52	1.44E-50
ENSMUSG00000003549	Ercc1	-0.500111555	7.90E-52	5.42E-50	-0.498011748	7.49E-52	5.06E-50
ENSMUSG00000063511	Snrnp70	-0.550943625	8.88E-52	6.07E-50	-0.548134227	9.03E-52	6.09E-50
ENSMUSG00000040133	Gpr176	-0.847939624	1.73E-51	1.18E-49	-0.837701911	1.91E-51	1.28E-49
ENSMUSG00000025651	Uqcrc1	-0.502271405	3.44E-51	2.32E-49	-0.50011529	3.58E-51	2.38E-49
ENSMUSG00000030761	Myo7a	2.506964353	7.37E-51	4.94E-49	2.24772928	4.79E-49	3.04E-47
ENSMUSG00000034993	Vat1	-0.351134914	8.48E-51	5.67E-49	-0.350390614	9.08E-51	6.00E-49
ENSMUSG00000072620	Slfn2	-3.095454335	9.58E-51	6.40E-49	-2.629909157	1.55E-49	1.00E-47
ENSMUSG00000024661	Fth1	0.295167945	1.68E-50	1.12E-48	0.294722213	2.11E-50	1.39E-48
ENSMUSG00000025809	Itgb1	-0.240054013	2.21E-50	1.46E-48	-0.239813957	2.28E-50	1.50E-48
ENSMUSG00000020917	Acly	-0.432155971	3.16E-50	2.09E-48	-0.430753884	3.29E-50	2.15E-48
ENSMUSG00000015656	Hspa8	-0.522755508	3.24E-50	2.14E-48	-0.520276267	3.50E-50	2.29E-48
ENSMUSG00000046841	Ckap4	-0.377174724	2.11E-49	1.38E-47	-0.376225806	2.18E-49	1.40E-47
ENSMUSG00000058056	Palld	-0.399167529	2.89E-49	1.88E-47	-0.398039467	3.12E-49	1.99E-47
ENSMUSG00000037712	Fermt2	-0.428745323	4.45E-49	2.87E-47	-0.427342605	4.78E-49	3.04E-47
ENSMUSG00000030352	Tspan9	-0.575011274	4.60E-49	2.96E-47	-0.571635793	4.86E-49	3.08E-47
ENSMUSG00000019539	Rcn3	-0.47912912	1.73E-48	1.10E-46	-0.477148242	1.88E-48	1.18E-46
ENSMUSG00000021732	Fgf10	1.928050333	4.63E-48	2.93E-46	1.801240339	7.33E-47	4.46E-45
ENSMUSG00000024087	Cyp1b1	1.577156314	1.08E-47	6.77E-46	1.506716626	6.13E-47	3.74E-45
ENSMUSG00000026796	Fam129b	-0.2469364	1.39E-47	8.71E-46	-0.246659102	1.47E-47	9.13E-46
ENSMUSG00000001729	Akt1	-0.321105267	1.65E-47	1.03E-45	-0.320495015	1.75E-47	1.08E-45
ENSMUSG00000043067	Dpy19l1	0.79337776	3.13E-47	1.95E-45	0.784162522	5.31E-47	3.25E-45
ENSMUSG00000069972	Rps13-ps2	5.308083137	5.98E-47	3.69E-45	3.206786212	1.40E-43	7.73E-42
ENSMUSG00000032440	Tgfbr2	0.431753462	1.26E-46	7.68E-45	0.430239387	1.73E-46	1.05E-44
ENSMUSG00000028656	Cap1	-0.285496266	1.62E-46	9.85E-45	-0.285057678	1.71E-46	1.04E-44
ENSMUSG00000026880	Stom	-0.627616655	1.71E-46	1.04E-44	-0.622982253	1.80E-46	1.08E-44
ENSMUSG00000030218	Mgp	2.009176715	4.95E-46	2.96E-44	1.859853831	8.28E-45	4.74E-43
ENSMUSG00000001870	Ltbp1	0.467513367	7.48E-46	4.46E-44	0.46555859	1.02E-45	6.00E-44
ENSMUSG00000067274	Rplp0	-0.291750435	8.17E-46	4.86E-44	-0.291275003	8.59E-46	5.08E-44
ENSMUSG00000011256	Adam19	-0.49591955	8.26E-46	4.91E-44	-0.493590815	8.89E-46	5.25E-44
ENSMUSG00000036334	Igsf10	1.382310661	1.30E-45	7.70E-44	1.332427821	5.17E-45	2.99E-43
ENSMUSG00000052192	Gm5963	1.30512512	5.26E-45	3.06E-43	1.262524565	1.63E-44	9.26E-43
ENSMUSG00000026509	Capn2	-0.271961113	6.39E-45	3.71E-43	-0.271567938	6.76E-45	3.88E-43
ENSMUSG00000027208	Fgf7	1.289014973	7.24E-45	4.19E-43	1.247853033	2.10E-44	1.19E-42
ENSMUSG00000056758	Hmga2	0.506071489	9.63E-45	5.53E-43	0.50352947	1.34E-44	7.63E-43
ENSMUSG00000021091	Serpina3n	1.415529307	1.17E-44	6.69E-43	1.36086505	4.88E-44	2.73E-42
ENSMUSG00000001911	Nfix	0.437236562	2.23E-44	1.27E-42	0.435582467	2.88E-44	1.62E-42
ENSMUSG00000059991	Nptx2	-1.444018466	3.52E-44	2.00E-42	-1.386013614	6.01E-44	3.35E-42
ENSMUSG00000029108	Pcdh7	0.750819751	4.13E-44	2.34E-42	0.742430568	6.70E-44	3.72E-42
ENSMUSG00000023067	Cdkn1a	-0.251269602	4.43E-44	2.51E-42	-0.250953318	4.64E-44	2.61E-42
ENSMUSG00000052957	Gas1	1.531347737	6.14E-44	3.46E-42	1.461317712	2.64E-43	1.44E-41
ENSMUSG00000037060	Prkcdbp	-0.565105133	9.32E-44	5.22E-42	-0.561497138	1.00E-43	5.52E-42
ENSMUSG00000070348	Ccnd1	0.269498276	1.18E-43	6.56E-42	0.269103613	1.41E-43	7.77E-42
ENSMUSG00000075602	Ly6a	0.680523433	1.72E-43	9.58E-42	0.674176951	2.60E-43	1.42E-41
ENSMUSG00000030605	Mfge8	-0.337357391	3.53E-43	1.95E-41	-0.33657598	3.75E-43	2.03E-41
ENSMUSG00000020689	Itgb3	-0.911145045	8.41E-43	4.60E-41	-0.895819659	9.46E-43	5.09E-41
ENSMUSG00000025268	Maged2	-0.776424527	1.19E-42	6.47E-41	-0.766867509	1.30E-42	6.97E-41
ENSMUSG00000039542	Ncam1	-0.481057131	1.36E-42	7.39E-41	-0.478764327	1.45E-42	7.75E-41
ENSMUSG00000078915	Hsp25-ps1	-1.245861849	1.61E-42	8.68E-41	-1.206825542	2.40E-42	1.27E-40
ENSMUSG00000029552	Tes	-0.510960874	3.81E-42	2.04E-40	-0.508184855	4.06E-42	2.14E-40
ENSMUSG00000027832	Ptx3	1.665689028	3.83E-42	2.05E-40	1.572194456	1.92E-41	9.97E-40
ENSMUSG00000024501	Dpysl3	-0.345704683	6.63E-42	3.52E-40	-0.344837404	6.96E-42	3.65E-40
ENSMUSG00000041559	Fmod	1.426843558	8.34E-42	4.41E-40	1.367060219	3.03E-41	1.56E-39
ENSMUSG00000044303	Cdkn2a	-0.652099537	2.27E-41	1.19E-39	-0.646238777	2.34E-41	1.21E-39
ENSMUSG00000005417	Mprip	-0.343002356	2.58E-41	1.34E-39	-0.342142771	2.67E-41	1.38E-39
ENSMUSG00000053477	Tcf4	0.81957423	4.19E-41	2.17E-39	0.807857045	6.97E-41	3.55E-39
ENSMUSG00000005397	Nid1	-0.21662351	5.13E-41	2.66E-39	-0.216404969	5.39E-41	2.76E-39
ENSMUSG00000031119	Gpc4	-0.368931256	7.39E-41	3.82E-39	-0.367849272	7.85E-41	3.99E-39
ENSMUSG00000063457	Rps15	-0.566337516	8.05E-41	4.16E-39	-0.562440617	7.56E-41	3.84E-39
ENSMUSG00000092035	Peg10	0.853769602	8.45E-41	4.36E-39	0.840435778	1.41E-40	7.14E-39
ENSMUSG00000026223	Itm2c	-0.390406484	1.32E-40	6.80E-39	-0.389116764	1.37E-40	6.97E-39
ENSMUSG00000041577	Prelp	2.122852181	1.37E-40	7.06E-39	1.941252008	1.07E-42	5.73E-41
ENSMUSG00000022816	Fstl1	-0.197011274	3.03E-40	1.54E-38	-0.196843565	3.17E-40	1.59E-38
ENSMUSG00000025743	Sdc3	-0.339871633	5.20E-40	2.63E-38	-0.339006748	5.43E-40	2.70E-38
ENSMUSG00000027940	Tpm3	-0.755287887	5.37E-40	2.71E-38	-0.745884676	5.70E-40	2.82E-38
ENSMUSG00000020614	Fam20a	-0.762839971	5.45E-40	2.75E-38	-0.753153722	5.66E-40	2.81E-38
ENSMUSG00000076258	Gm23935	5.262726772	1.06E-39	5.32E-38	3.029458396	1.49E-37	6.95E-36
ENSMUSG00000030298	Sec13	-0.473560456	1.19E-39	5.94E-38	-0.471204798	1.22E-39	6.03E-38
ENSMUSG00000026123	Plekhb2	-0.466431629	2.86E-39	1.42E-37	-0.464157198	3.02E-39	1.48E-37
ENSMUSG00000006369	Fbln1	-0.827462151	5.04E-39	2.48E-37	-0.814801846	5.60E-39	2.73E-37
ENSMUSG00000018830	Myh11	-2.110321601	5.89E-39	2.89E-37	-1.911852911	1.63E-38	7.83E-37
ENSMUSG00000089774	Slc5a3	1.025998759	7.55E-39	3.69E-37	1.001829423	1.22E-38	5.89E-37
ENSMUSG00000025190	Got1	-0.755069111	8.59E-39	4.19E-37	-0.745381798	8.42E-39	4.09E-37
ENSMUSG00000027848	Olfml3	0.86166911	8.65E-39	4.21E-37	0.847275534	1.11E-38	5.36E-37
ENSMUSG00000032562	Gnai2	-0.260254934	8.88E-39	4.32E-37	-0.25985332	9.21E-39	4.46E-37
ENSMUSG00000000184	Ccnd2	-0.179567925	9.18E-39	4.46E-37	-0.179435849	9.54E-39	4.62E-37
ENSMUSG00000031818	Cox4i1	-0.366583554	1.73E-38	8.36E-37	-0.365454115	1.78E-38	8.50E-37
ENSMUSG00000001555	Fkbp10	-0.29338104	2.77E-38	1.33E-36	-0.292798161	2.89E-38	1.37E-36
ENSMUSG00000074129	Rpl13a	-0.36165902	7.74E-38	3.67E-36	-0.360555225	7.83E-38	3.67E-36
ENSMUSG00000004655	Aqp1	1.558198788	1.02E-37	4.82E-36	1.472217356	4.30E-37	1.95E-35
ENSMUSG00000039476	Prrx2	0.723019912	1.44E-37	6.76E-36	0.714176461	2.04E-37	9.45E-36
ENSMUSG00000032332	Col12a1	0.230229902	1.68E-37	7.87E-36	0.229941481	1.94E-37	8.96E-36
ENSMUSG00000056501	Cebpb	1.168778454	1.85E-37	8.65E-36	1.131764582	4.24E-37	1.92E-35
ENSMUSG00000019370	Calm3	-0.322568238	2.12E-37	9.89E-36	-0.321774778	2.19E-37	1.01E-35
ENSMUSG00000000753	Serpinf1	-0.230845724	2.16E-37	1.00E-35	-0.230554446	2.26E-37	1.04E-35
ENSMUSG00000023905	Tnfrsf12a	-0.393754736	2.25E-37	1.05E-35	-0.392311857	2.36E-37	1.09E-35
ENSMUSG00000016494	Cd34	1.871362201	2.32E-37	1.08E-35	1.723615938	1.13E-36	5.06E-35
ENSMUSG00000020205	Phlda1	-0.532648547	2.45E-37	1.14E-35	-0.52908453	2.53E-37	1.16E-35
ENSMUSG00000004951	Hspb1	-1.231173607	2.52E-37	1.17E-35	-1.188187856	3.37E-37	1.54E-35
ENSMUSG00000021242	Npc2	-0.307227724	2.74E-37	1.27E-35	-0.306539721	2.88E-37	1.32E-35
ENSMUSG00000034994	Eef2	-0.130264297	3.52E-37	1.62E-35	-0.13021161	3.63E-37	1.66E-35
ENSMUSG00000042331	Specc1	-0.463380292	3.86E-37	1.76E-35	-0.461016866	3.99E-37	1.81E-35
ENSMUSG00000025366	Esyt1	-0.502271096	5.28E-37	2.40E-35	-0.499251848	5.56E-37	2.51E-35
ENSMUSG00000028961	Pgd	-0.354823943	6.14E-37	2.79E-35	-0.353754295	6.49E-37	2.91E-35
ENSMUSG00000038668	Lpar1	0.746149233	7.47E-37	3.38E-35	0.736235132	1.11E-36	4.96E-35
ENSMUSG00000015766	Eps8	1.05883624	2.37E-36	1.06E-34	1.030361317	4.59E-36	2.03E-34
ENSMUSG00000027309	4930402H24Rik	-0.591902851	2.73E-36	1.23E-34	-0.586872728	2.83E-36	1.26E-34
ENSMUSG00000003970	Rpl8	-0.214430285	5.00E-36	2.23E-34	-0.214187532	5.19E-36	2.29E-34
ENSMUSG00000057751	Megf6	2.52441883	5.66E-36	2.52E-34	2.162578805	4.65E-35	1.99E-33
ENSMUSG00000024598	Fbn2	1.232210306	6.23E-36	2.78E-34	1.187134616	1.31E-35	5.73E-34
ENSMUSG00000025153	Fasn	-0.280130678	6.35E-36	2.83E-34	-0.279588237	6.61E-36	2.91E-34
ENSMUSG00000059901	Adamts14	-1.503105511	7.03E-36	3.12E-34	-1.423014399	8.60E-36	3.77E-34
ENSMUSG00000040618	Pck2	-0.609243782	1.20E-35	5.27E-34	-0.603657626	1.26E-35	5.50E-34
ENSMUSG00000044456	Rin3	-1.011538397	1.86E-35	8.14E-34	-0.986205685	2.07E-35	9.00E-34
ENSMUSG00000026558	Uck2	0.426847414	1.97E-35	8.62E-34	0.424900719	2.47E-35	1.07E-33
ENSMUSG00000032479	Map4	-0.283452711	2.02E-35	8.82E-34	-0.282882509	2.06E-35	8.96E-34
ENSMUSG00000027955	Fam198b	-0.427322986	2.66E-35	1.16E-33	-0.425366988	2.76E-35	1.19E-33
ENSMUSG00000019179	Mdh2	-0.303707844	6.04E-35	2.61E-33	-0.302996542	6.28E-35	2.67E-33
ENSMUSG00000054196	Cthrc1	-0.898535739	6.54E-35	2.82E-33	-0.880399054	7.28E-35	3.09E-33
ENSMUSG00000041695	Kcnj2	2.268283544	6.92E-35	2.98E-33	1.993854034	4.00E-34	1.66E-32
ENSMUSG00000039191	Rbpj	1.355053131	8.36E-35	3.59E-33	1.293308016	2.31E-34	9.71E-33
ENSMUSG00000028583	Pdpn	0.59178565	9.22E-35	3.96E-33	0.586522185	1.03E-34	4.38E-33
ENSMUSG00000046808	Atp10d	5.065336663	1.01E-34	4.34E-33	2.863629399	4.43E-33	1.78E-31
ENSMUSG00000028370	Pappa	-0.704683956	1.13E-34	4.82E-33	-0.695815442	1.17E-34	4.96E-33
ENSMUSG00000038539	Atf5	-0.387453238	1.15E-34	4.92E-33	-0.385965968	1.19E-34	5.03E-33
ENSMUSG00000026604	Ptpn14	0.395590015	1.95E-34	8.24E-33	0.393992828	2.39E-34	1.00E-32
ENSMUSG00000052698	Tln2	-0.4792004	1.98E-34	8.37E-33	-0.476371872	2.07E-34	8.71E-33
ENSMUSG00000025332	Kdm5c	0.540079517	2.20E-34	9.28E-33	0.536019023	2.86E-34	1.19E-32
ENSMUSG00000032458	Copb2	-0.361322665	3.65E-34	1.53E-32	-0.360097348	3.79E-34	1.57E-32
ENSMUSG00000039168	Dap	0.384655779	3.91E-34	1.64E-32	0.383174123	4.58E-34	1.89E-32
ENSMUSG00000015837	Sqstm1	-0.292371717	4.37E-34	1.83E-32	-0.291720097	4.58E-34	1.89E-32
ENSMUSG00000030591	Psmd8	-0.32009648	6.56E-34	2.73E-32	-0.31923728	6.78E-34	2.79E-32
ENSMUSG00000028967	Errfi1	0.463187581	6.58E-34	2.73E-32	0.460584494	8.28E-34	3.40E-32
ENSMUSG00000029777	Gars	-0.340644027	9.95E-34	4.12E-32	-0.339602787	1.04E-33	4.25E-32
ENSMUSG00000039883	Lrrc17	1.17900055	1.21E-33	5.01E-32	1.13664842	2.46E-33	9.94E-32
ENSMUSG00000024870	Rab1b	-0.410906324	1.46E-33	6.01E-32	-0.40907235	1.49E-33	6.06E-32
ENSMUSG00000001025	S100a6	-0.175825914	1.54E-33	6.32E-32	-0.175681575	1.60E-33	6.48E-32
ENSMUSG00000028745	Capzb	-0.24470408	1.97E-33	8.08E-32	-0.244313916	2.06E-33	8.34E-32
ENSMUSG00000024803	Ankrd1	-0.951874276	2.05E-33	8.40E-32	-0.929380231	2.23E-33	9.00E-32
ENSMUSG00000028937	Acot7	-0.476890695	2.81E-33	1.15E-31	-0.474001798	2.92E-33	1.17E-31
ENSMUSG00000038034	Igsf8	-0.854908409	3.17E-33	1.29E-31	-0.83844529	3.44E-33	1.38E-31
ENSMUSG00000028599	Tnfrsf1b	1.186930714	5.47E-33	2.21E-31	1.142819849	1.19E-32	4.69E-31
ENSMUSG00000030058	Copg1	-0.292415669	6.01E-33	2.42E-31	-0.291740065	6.29E-33	2.50E-31
ENSMUSG00000001424	Snd1	-0.332608395	7.74E-33	3.11E-31	-0.331611433	8.01E-33	3.17E-31
ENSMUSG00000026725	Tnn	0.910004909	1.04E-32	4.15E-31	0.889795141	1.47E-32	5.79E-31
ENSMUSG00000045136	Tubb2b	-1.184692524	1.10E-32	4.40E-31	-1.140771139	1.39E-32	5.49E-31
ENSMUSG00000026043	Col3a1	0.183787135	1.23E-32	4.92E-31	0.183617368	1.34E-32	5.30E-31
ENSMUSG00000025228	Actr1a	-0.324132954	1.49E-32	5.92E-31	-0.323201538	1.56E-32	6.12E-31
ENSMUSG00000074457	S100a16	-0.547462264	1.99E-32	7.87E-31	-0.542980028	2.08E-32	8.13E-31
ENSMUSG00000020592	Sdc1	-0.436953567	2.25E-32	8.88E-31	-0.434664648	2.30E-32	8.96E-31
ENSMUSG00000050708	Ftl1	-0.295464929	4.75E-32	1.86E-30	-0.29474742	4.98E-32	1.92E-30
ENSMUSG00000001506	Col1a1	-0.148730132	8.38E-32	3.25E-30	-0.148637793	8.18E-32	3.14E-30
ENSMUSG00000005124	Wisp1	-0.413359658	9.37E-32	3.63E-30	-0.411380578	9.71E-32	3.72E-30
ENSMUSG00000028517	Ppap2b	0.614601887	1.44E-31	5.55E-30	0.608080389	1.72E-31	6.55E-30
ENSMUSG00000019966	Kitl	1.874678966	1.74E-31	6.67E-30	1.699179459	6.73E-31	2.49E-29
ENSMUSG00000027907	S100a11	-0.464862714	1.75E-31	6.67E-30	-0.46202701	1.78E-31	6.75E-30
ENSMUSG00000020456	Ogdh	-0.337547477	4.27E-31	1.61E-29	-0.336444244	4.39E-31	1.64E-29
ENSMUSG00000027646	Src	-0.502164112	5.72E-31	2.16E-29	-0.498531475	5.78E-31	2.15E-29
ENSMUSG00000003402	Prkcsh	-0.373717313	6.28E-31	2.37E-29	-0.372212353	6.53E-31	2.42E-29
ENSMUSG00000021702	Thbs4	1.396726902	7.32E-31	2.75E-29	1.32063273	1.74E-30	6.37E-29
ENSMUSG00000028480	Glipr2	-0.400249823	8.27E-31	3.10E-29	-0.3983948	8.54E-31	3.15E-29
ENSMUSG00000032294	Pkm	-0.161106527	1.38E-30	5.15E-29	-0.160984135	1.43E-30	5.26E-29
ENSMUSG00000028532	Cachd1	1.039646066	1.66E-30	6.16E-29	1.007356671	2.87E-30	1.05E-28
ENSMUSG00000022892	App	-0.228233296	1.74E-30	6.47E-29	-0.227884342	1.81E-30	6.62E-29
ENSMUSG00000070469	Adamtsl3	1.440311341	3.05E-30	1.13E-28	1.35614795	4.06E-30	1.48E-28
ENSMUSG00000069833	Ahnak	0.194688081	5.25E-30	1.93E-28	0.194467554	5.75E-30	2.07E-28
ENSMUSG00000020032	Nuak1	-0.601128427	5.59E-30	2.04E-28	-0.594700128	5.67E-30	2.05E-28
ENSMUSG00000044674	Fzd1	0.836897406	5.81E-30	2.12E-28	0.819610692	8.37E-30	2.99E-28
ENSMUSG00000069049	Eif2s3y	-5.591951775	6.64E-30	2.42E-28	-2.741466285	1.04E-28	3.59E-27
ENSMUSG00000041120	Nbl1	-0.490059677	7.01E-30	2.55E-28	-0.486551076	7.28E-30	2.61E-28
ENSMUSG00000025027	Xpnpep1	-0.42129139	8.01E-30	2.91E-28	-0.419053416	8.33E-30	2.98E-28
ENSMUSG00000005514	Por	-0.515423806	8.19E-30	2.97E-28	-0.511335824	8.35E-30	2.98E-28
ENSMUSG00000107863	RP23-177G20.1	-4.459069228	9.47E-30	3.43E-28	-2.680931428	2.71E-29	9.51E-28
ENSMUSG00000029816	Gpnmb	1.046366395	1.08E-29	3.88E-28	1.012579847	1.68E-29	5.96E-28
ENSMUSG00000050777	Tmem37	-1.190973874	1.37E-29	4.91E-28	-1.141626867	1.68E-29	5.96E-28
ENSMUSG00000031604	Msmo1	-0.763816317	1.39E-29	5.00E-28	-0.750518269	1.49E-29	5.30E-28
ENSMUSG00000038429	Usp5	-0.384137247	2.57E-29	9.17E-28	-0.382408175	2.68E-29	9.43E-28
ENSMUSG00000002602	Axl	-0.18068702	2.59E-29	9.23E-28	-0.18050644	2.69E-29	9.45E-28
ENSMUSG00000075702	Selm	-0.546935329	3.02E-29	1.07E-27	-0.541956092	3.09E-29	1.08E-27
ENSMUSG00000030208	Emp1	-0.223179235	4.29E-29	1.51E-27	-0.222836407	4.45E-29	1.56E-27
ENSMUSG00000050014	Apol10b	-3.287712641	6.32E-29	2.22E-27	-2.421378077	8.29E-29	2.87E-27
ENSMUSG00000052512	Nav2	0.622237736	6.98E-29	2.44E-27	0.614801804	8.87E-29	3.06E-27
ENSMUSG00000054469	Lclat1	-0.629464199	7.58E-29	2.65E-27	-0.621783766	7.91E-29	2.74E-27
ENSMUSG00000017817	Jph2	-0.63998249	8.24E-29	2.87E-27	-0.631903923	8.53E-29	2.95E-27
ENSMUSG00000030220	Arhgdib	0.457840231	8.32E-29	2.90E-27	0.454856452	1.00E-28	3.46E-27
ENSMUSG00000049775	Tmsb4x	-0.303953366	1.16E-28	4.03E-27	-0.303074625	1.21E-28	4.14E-27
ENSMUSG00000029484	Anxa3	0.484124651	1.18E-28	4.10E-27	0.480579677	1.43E-28	4.89E-27
ENSMUSG00000038305	Spats2l	0.887773045	1.54E-28	5.32E-27	0.866111178	2.26E-28	7.68E-27
ENSMUSG00000028007	Snx7	-0.64408174	2.00E-28	6.86E-27	-0.635732943	2.04E-28	6.93E-27
ENSMUSG00000056076	Eif3b	-0.26351282	3.02E-28	1.03E-26	-0.262930924	3.12E-28	1.05E-26
ENSMUSG00000019843	Fyn	-0.705037332	3.57E-28	1.22E-26	-0.694018541	3.53E-28	1.19E-26
ENSMUSG00000030890	Ilk	-0.31864919	4.22E-28	1.44E-26	-0.317615556	4.40E-28	1.47E-26
ENSMUSG00000010663	Fads1	-0.527729961	4.97E-28	1.69E-26	-0.523049531	5.09E-28	1.70E-26
ENSMUSG00000029304	Spp1	0.206568782	7.76E-28	2.61E-26	0.206283556	8.52E-28	2.82E-26
ENSMUSG00000040543	Pitpnm3	4.221125915	8.20E-28	2.76E-26	2.561835636	4.32E-27	1.39E-25
ENSMUSG00000034595	Ppp1r18	-0.377116503	8.73E-28	2.93E-26	-0.375384886	9.06E-28	2.99E-26
ENSMUSG00000047414	Flrt2	0.879591596	9.01E-28	3.02E-26	0.857908562	1.31E-27	4.31E-26
ENSMUSG00000028184	Adgrl2	0.93428681	1.04E-27	3.48E-26	0.908296893	1.58E-27	5.16E-26
ENSMUSG00000022500	Litaf	-0.424273768	1.40E-27	4.67E-26	-0.421791887	1.43E-27	4.70E-26
ENSMUSG00000031380	Figf	1.151823943	1.47E-27	4.89E-26	1.103492322	2.26E-27	7.35E-26
ENSMUSG00000024304	Cdh2	0.444392448	1.58E-27	5.24E-26	0.441529137	1.88E-27	6.14E-26
ENSMUSG00000031490	Eif4ebp1	-0.464972748	1.82E-27	6.01E-26	-0.461697166	1.81E-27	5.91E-26
ENSMUSG00000021950	Anxa8	0.599091829	2.41E-27	7.94E-26	0.592121732	1.75E-27	5.72E-26
ENSMUSG00000084215	Gm11814	5.322598998	2.81E-27	9.23E-26	2.602934428	5.21E-26	1.61E-24
ENSMUSG00000028811	Yars	-0.490522528	3.09E-27	1.01E-25	-0.486643255	3.20E-27	1.04E-25
ENSMUSG00000047547	Cltb	-0.631623035	3.18E-27	1.04E-25	-0.623378471	3.29E-27	1.06E-25
ENSMUSG00000031799	Tpm4	-0.224922336	3.18E-27	1.04E-25	-0.224545798	3.29E-27	1.06E-25
ENSMUSG00000029135	Fosl2	0.32275805	3.86E-27	1.26E-25	0.321641711	4.43E-27	1.42E-25
ENSMUSG00000029752	Asns	-0.400576246	3.95E-27	1.29E-25	-0.398449803	4.01E-27	1.29E-25
ENSMUSG00000003200	Sh3gl1	-0.519942809	3.99E-27	1.30E-25	-0.51530705	4.13E-27	1.33E-25
ENSMUSG00000030609	Aen	-0.589440375	7.66E-27	2.47E-25	-0.582627991	7.94E-27	2.52E-25
ENSMUSG00000020612	Prkar1a	-0.247367152	9.53E-27	3.06E-25	-0.24685691	9.90E-27	3.14E-25
ENSMUSG00000019188	H13	-0.260926267	1.06E-26	3.39E-25	-0.260326538	1.10E-26	3.47E-25
ENSMUSG00000021171	Esyt2	-0.36530339	1.13E-26	3.63E-25	-0.363659753	1.16E-26	3.65E-25
ENSMUSG00000037621	Atoh8	1.041460188	1.19E-26	3.82E-25	1.004235465	1.72E-26	5.38E-25
ENSMUSG00000028059	Arhgef2	-0.49738498	1.21E-26	3.88E-25	-0.493246908	1.23E-26	3.89E-25
ENSMUSG00000100801	Gm15459	-0.544616339	1.27E-26	4.07E-25	-0.539187851	1.30E-26	4.09E-25
ENSMUSG00000027293	Ehd4	-0.626325	1.95E-26	6.20E-25	-0.618031618	2.02E-26	6.33E-25
ENSMUSG00000041449	Serpina3h	0.891658515	2.67E-26	8.46E-25	0.867799207	3.53E-26	1.10E-24
ENSMUSG00000032374	Plod2	0.556079067	3.27E-26	1.03E-24	0.550190123	3.93E-26	1.22E-24
ENSMUSG00000030934	Oat	-0.322445739	4.85E-26	1.52E-24	-0.32128485	5.01E-26	1.55E-24
ENSMUSG00000007891	Ctsd	-0.154580192	7.72E-26	2.40E-24	-0.15445086	7.96E-26	2.44E-24
ENSMUSG00000035969	Rusc2	-0.358428401	8.90E-26	2.77E-24	-0.356818141	9.09E-26	2.78E-24
ENSMUSG00000020674	Pxdn	-0.282142247	9.11E-26	2.83E-24	-0.281355014	9.39E-26	2.87E-24
ENSMUSG00000074247	Dda1	-0.433928572	1.01E-25	3.13E-24	-0.431070677	1.03E-25	3.16E-24
ENSMUSG00000031558	Slit2	0.59962181	1.51E-25	4.65E-24	0.592045851	1.85E-25	5.61E-24
ENSMUSG00000051855	Mest	1.449739567	1.54E-25	4.76E-24	1.348040877	2.18E-25	6.61E-24
ENSMUSG00000030849	Fgfr2	1.52829091	1.55E-25	4.78E-24	1.409209304	2.87E-25	8.63E-24
ENSMUSG00000024665	Fads2	-0.683876142	1.57E-25	4.84E-24	-0.672704878	1.63E-25	4.95E-24
ENSMUSG00000022241	Tars	-0.434675808	1.61E-25	4.97E-24	-0.431778789	1.66E-25	5.04E-24
ENSMUSG00000024942	Capn1	-0.546167804	5.50E-25	1.65E-23	-0.540314252	5.60E-25	1.66E-23
ENSMUSG00000055407	Map6	-0.445238592	6.75E-25	2.03E-23	-0.442043675	6.93E-25	2.05E-23
ENSMUSG00000039477	Tnrc18	0.374970052	7.58E-25	2.27E-23	0.373049558	8.68E-25	2.55E-23
ENSMUSG00000025647	Shisa5	-0.368031833	7.61E-25	2.27E-23	-0.366219306	7.82E-25	2.30E-23
ENSMUSG00000018143	Mafk	-0.758906651	8.29E-25	2.47E-23	-0.743231221	8.66E-25	2.54E-23
ENSMUSG00000030630	Fah	-0.74061435	8.66E-25	2.58E-23	-0.72602215	8.86E-25	2.60E-23
ENSMUSG00000046743	Fat4	0.769360431	9.48E-25	2.81E-23	0.75292596	1.22E-24	3.55E-23
ENSMUSG00000037012	Hk1	-0.351527061	9.96E-25	2.95E-23	-0.349938764	1.03E-24	3.00E-23
ENSMUSG00000063904	Dpp3	-0.4550701	1.08E-24	3.18E-23	-0.451630065	1.10E-24	3.23E-23
ENSMUSG00000070871	Ccnyl1	-0.904838118	1.13E-24	3.33E-23	-0.878328792	1.20E-24	3.51E-23
ENSMUSG00000037351	Actr1b	-0.337845828	1.21E-24	3.55E-23	-0.33643031	1.25E-24	3.63E-23
ENSMUSG00000048537	Phldb1	-0.31692326	1.31E-24	3.85E-23	-0.315752474	1.35E-24	3.91E-23
ENSMUSG00000001175	Calm1	-0.257398286	1.36E-24	3.99E-23	-0.256769718	1.41E-24	4.09E-23
ENSMUSG00000001924	Uba1	-0.177983972	1.43E-24	4.21E-23	-0.177775721	1.47E-24	4.27E-23
ENSMUSG00000023046	Igfbp6	-0.787893983	2.10E-24	6.13E-23	-0.770073341	2.21E-24	6.38E-23
ENSMUSG00000029094	Afap1	-0.389891387	2.36E-24	6.89E-23	-0.387690901	2.44E-24	7.02E-23
ENSMUSG00000030782	Tgfb1i1	-0.259593741	3.33E-24	9.63E-23	-0.258937891	3.44E-24	9.83E-23
ENSMUSG00000036181	Hist1h1c	-0.508265508	3.77E-24	1.09E-22	-0.503366944	3.86E-24	1.10E-22
ENSMUSG00000028680	Plk3	-0.776910138	4.03E-24	1.16E-22	-0.759602347	4.26E-24	1.21E-22
ENSMUSG00000032679	Cd59a	1.272953604	4.94E-24	1.42E-22	1.19837125	8.34E-24	2.34E-22
ENSMUSG00000029482	Aacs	-0.442980564	5.58E-24	1.60E-22	-0.439706863	5.64E-24	1.59E-22
ENSMUSG00000032549	Rab6b	2.453331894	5.73E-24	1.64E-22	1.979603205	9.50E-24	2.66E-22
ENSMUSG00000006356	Crip2	-0.269787392	6.69E-24	1.91E-22	-0.269041399	6.92E-24	1.95E-22
ENSMUSG00000022174	Dad1	-0.389360753	7.68E-24	2.19E-22	-0.387119043	7.91E-24	2.22E-22
ENSMUSG00000041548	Hspb8	-0.530278132	8.06E-24	2.29E-22	-0.524639151	8.21E-24	2.30E-22
ENSMUSG00000035258	Abi3bp	1.641919702	1.03E-23	2.93E-22	1.48511623	1.59E-23	4.40E-22
ENSMUSG00000059970	Hspa2	-0.784152435	1.18E-23	3.35E-22	-0.766000764	1.23E-23	3.43E-22
ENSMUSG00000014444	Piezo1	-0.185369589	1.27E-23	3.59E-22	-0.185124222	1.30E-23	3.63E-22
ENSMUSG00000002847	Pla1a	-1.610594051	1.45E-23	4.07E-22	-1.462152088	1.84E-23	5.07E-22
ENSMUSG00000030103	Bhlhe40	-0.591690281	1.73E-23	4.84E-22	-0.583760058	1.74E-23	4.82E-22
ENSMUSG00000023830	Igf2r	-0.306429083	1.93E-23	5.39E-22	-0.305313912	2.00E-23	5.49E-22
ENSMUSG00000038679	Trps1	1.156437671	2.66E-23	7.35E-22	1.098264704	4.10E-23	1.11E-21
ENSMUSG00000027763	Mbnl1	0.583040687	3.00E-23	8.28E-22	0.575356165	3.27E-23	8.91E-22
ENSMUSG00000015575	Atp6v0e	-0.360834261	3.08E-23	8.50E-22	-0.35899908	3.17E-23	8.65E-22
ENSMUSG00000062713	Sim2	1.628297257	3.17E-23	8.76E-22	1.471351414	6.02E-23	1.62E-21
ENSMUSG00000056201	Cfl1	-0.187441767	3.79E-23	1.05E-21	-0.187182478	3.90E-23	1.06E-21
ENSMUSG00000090084	Srpx	-1.142094074	4.58E-23	1.26E-21	-1.085830181	5.18E-23	1.40E-21
ENSMUSG00000031865	Dctn1	-0.33171935	4.72E-23	1.30E-21	-0.330280004	4.87E-23	1.32E-21
ENSMUSG00000020176	Grb10	0.239063672	5.01E-23	1.37E-21	0.238522628	5.41E-23	1.46E-21
ENSMUSG00000048578	Mlec	-0.238371438	6.81E-23	1.86E-21	-0.237832392	6.96E-23	1.87E-21
ENSMUSG00000040511	Pvr	-0.512450879	1.09E-22	2.93E-21	-0.507088547	1.10E-22	2.91E-21
ENSMUSG00000051339	2900026A02Rik	-0.449846741	1.38E-22	3.71E-21	-0.446192988	1.40E-22	3.70E-21
ENSMUSG00000020598	Nrcam	1.44656588	1.70E-22	4.56E-21	1.331379201	2.72E-22	7.14E-21
ENSMUSG00000030602	Pak4	-0.314510652	1.91E-22	5.12E-21	-0.313247694	1.97E-22	5.20E-21
ENSMUSG00000096965	3300005D01Rik	-1.918539856	2.53E-22	6.74E-21	-1.664382024	2.32E-22	6.10E-21
ENSMUSG00000021910	Nisch	-0.183627403	2.57E-22	6.84E-21	-0.183373854	2.64E-22	6.92E-21
ENSMUSG00000038530	Rgs4	0.793831416	3.09E-22	8.21E-21	0.77366525	3.79E-22	9.89E-21
ENSMUSG00000079426	Arpc4	-0.335323195	3.13E-22	8.31E-21	-0.33377805	3.20E-22	8.35E-21
ENSMUSG00000042367	Gjb3	0.898561022	3.25E-22	8.62E-21	0.869411947	4.47E-22	1.16E-20
ENSMUSG00000037370	Enpp1	1.079977936	3.57E-22	9.43E-21	1.029934463	4.89E-22	1.27E-20
ENSMUSG00000056737	Capg	-0.324245446	3.65E-22	9.63E-21	-0.322843539	3.72E-22	9.73E-21
ENSMUSG00000025403	Shmt2	-0.360605974	3.86E-22	1.02E-20	-0.358677011	3.96E-22	1.03E-20
ENSMUSG00000018507	Trpv2	-1.092324583	3.91E-22	1.03E-20	-1.040757896	4.38E-22	1.14E-20
ENSMUSG00000030533	Unc45a	-0.51070067	4.16E-22	1.10E-20	-0.505242005	4.26E-22	1.11E-20
ENSMUSG00000034908	Sidt2	-0.280657862	4.27E-22	1.12E-20	-0.279744501	4.39E-22	1.14E-20
ENSMUSG00000050271	D8Ertd82e	-0.936747692	4.41E-22	1.16E-20	-0.903788908	4.74E-22	1.23E-20
ENSMUSG00000021575	Ahrr	1.311121654	7.07E-22	1.85E-20	1.221991132	1.01E-21	2.58E-20
ENSMUSG00000025007	Aldh18a1	-0.349405042	7.08E-22	1.85E-20	-0.347626871	7.29E-22	1.87E-20
ENSMUSG00000001119	Col6a1	0.133433754	8.48E-22	2.21E-20	0.13333385	8.91E-22	2.29E-20
ENSMUSG00000025510	Cd151	-0.300245181	1.03E-21	2.68E-20	-0.299106132	1.06E-21	2.72E-20
ENSMUSG00000039208	Metrnl	-0.589340698	1.21E-21	3.13E-20	-0.580789496	1.25E-21	3.17E-20
ENSMUSG00000033059	Pygb	-0.524757656	1.48E-21	3.80E-20	-0.518678213	1.51E-21	3.82E-20
ENSMUSG00000021266	Wars	-0.45991358	2.02E-21	5.18E-20	-0.455781729	2.07E-21	5.23E-20
ENSMUSG00000090958	Lrrc32	0.264721881	2.19E-21	5.59E-20	0.263926497	2.41E-21	6.07E-20
ENSMUSG00000073411	H2-D1	-0.62891628	2.28E-21	5.81E-20	-0.61840306	2.33E-21	5.88E-20
ENSMUSG00000007564	Ppp2r1a	-0.275922135	2.94E-21	7.47E-20	-0.275017317	3.02E-21	7.56E-20
ENSMUSG00000020869	Lrrc59	-0.218614126	3.48E-21	8.77E-20	-0.218161874	3.57E-21	8.90E-20
ENSMUSG00000025068	Gsto1	-0.306139936	4.34E-21	1.09E-19	-0.304894598	4.42E-21	1.09E-19
ENSMUSG00000028692	Akr1a1	-0.209934454	4.84E-21	1.21E-19	-0.209530968	4.96E-21	1.22E-19
ENSMUSG00000034981	Parm1	-0.717843579	5.20E-21	1.30E-19	-0.702001625	5.41E-21	1.33E-19
ENSMUSG00000021508	Cxcl14	0.655272321	5.29E-21	1.32E-19	0.64313496	6.29E-21	1.55E-19
ENSMUSG00000039844	Rapgef1	-0.327364575	6.74E-21	1.68E-19	-0.325827439	6.91E-21	1.70E-19
ENSMUSG00000052316	Lrrc15	-0.547204723	7.07E-21	1.76E-19	-0.540079358	7.19E-21	1.76E-19
ENSMUSG00000026078	Pdcl3	-0.544892692	8.65E-21	2.15E-19	-0.537824491	8.81E-21	2.15E-19
ENSMUSG00000036446	Lum	1.389001239	8.75E-21	2.17E-19	1.278026828	1.34E-20	3.25E-19
ENSMUSG00000018293	Pfn1	-0.153245416	9.67E-21	2.39E-19	-0.153085856	9.92E-21	2.42E-19
ENSMUSG00000041697	Cox6a1	-0.406378005	9.94E-21	2.46E-19	-0.403419389	1.02E-20	2.48E-19
ENSMUSG00000055044	Pdlim1	-0.49410378	1.10E-20	2.71E-19	-0.488792921	1.12E-20	2.72E-19
ENSMUSG00000024725	Ostf1	-0.453800802	1.11E-20	2.73E-19	-0.449678941	1.12E-20	2.72E-19
ENSMUSG00000003345	Csnk1g2	-0.33623009	1.14E-20	2.80E-19	-0.334545246	1.17E-20	2.84E-19
ENSMUSG00000005354	Txn2	-0.33036417	1.40E-20	3.44E-19	-0.328758121	1.44E-20	3.48E-19
ENSMUSG00000002102	Psmc3	-0.334054572	1.57E-20	3.83E-19	-0.332390019	1.61E-20	3.88E-19
ENSMUSG00000053192	Mllt11	-0.930876749	1.68E-20	4.10E-19	-0.895925084	1.79E-20	4.31E-19
ENSMUSG00000022462	Slc38a2	0.348056367	1.76E-20	4.28E-19	0.346165862	1.96E-20	4.69E-19
ENSMUSG00000027068	Dhrs9	1.628235341	2.37E-20	5.73E-19	1.449996504	3.85E-20	9.14E-19
ENSMUSG00000064193	Gm4735	4.318766609	2.84E-20	6.86E-19	2.26570431	6.00E-20	1.41E-18
ENSMUSG00000037656	Slc20a2	-0.523085794	3.14E-20	7.58E-19	-0.516639452	3.22E-20	7.64E-19
ENSMUSG00000022371	Col14a1	1.724604509	3.15E-20	7.60E-19	1.514635981	4.40E-20	1.04E-18
ENSMUSG00000007892	Rplp1	-0.223273348	4.12E-20	9.88E-19	-0.222763964	4.16E-20	9.85E-19
ENSMUSG00000092274	Neat1	0.896768194	4.13E-20	9.91E-19	0.864753313	4.64E-20	1.10E-18
ENSMUSG00000020467	Efemp1	0.944375355	4.83E-20	1.16E-18	0.906870998	6.02E-20	1.41E-18
ENSMUSG00000023809	Rps6ka2	-0.730870696	6.07E-20	1.44E-18	-0.713223442	6.22E-20	1.46E-18
ENSMUSG00000032714	Syde1	-0.41357554	1.22E-19	2.87E-18	-0.41027115	1.25E-19	2.89E-18
ENSMUSG00000055435	Maf	0.958540031	1.29E-19	3.02E-18	0.918416862	1.73E-19	3.96E-18
ENSMUSG00000038235	F11r	-2.05106532	1.34E-19	3.14E-18	-1.707745714	1.11E-19	2.56E-18
ENSMUSG00000016256	Ctsz	-0.349841243	1.38E-19	3.22E-18	-0.347830843	1.41E-19	3.25E-18
ENSMUSG00000014602	Kif1a	-0.649252858	1.66E-19	3.86E-18	-0.636521163	1.71E-19	3.92E-18
ENSMUSG00000030681	Mvp	-0.428729117	1.91E-19	4.45E-18	-0.425010671	1.95E-19	4.47E-18
ENSMUSG00000024381	Bin1	-0.388275375	1.94E-19	4.50E-18	-0.38550899	1.95E-19	4.47E-18
ENSMUSG00000026209	Dnpep	-0.4678685	2.21E-19	5.11E-18	-0.463027956	2.24E-19	5.12E-18
ENSMUSG00000032867	Fbxw8	-0.311364452	2.25E-19	5.21E-18	-0.309928539	2.30E-19	5.24E-18
ENSMUSG00000005667	Mthfd2	-0.532764424	2.46E-19	5.67E-18	-0.525620799	2.47E-19	5.61E-18
ENSMUSG00000019433	Gipc1	-0.47139321	2.52E-19	5.81E-18	-0.46642632	2.57E-19	5.84E-18
ENSMUSG00000029446	Psph	-0.677229777	2.83E-19	6.49E-18	-0.662621203	2.90E-19	6.57E-18
ENSMUSG00000097451	Rian	-0.434119935	3.61E-19	8.26E-18	-0.430201543	3.62E-19	8.15E-18
ENSMUSG00000000378	Ccm2	-0.535512074	5.02E-19	1.14E-17	-0.528136493	4.89E-19	1.10E-17
ENSMUSG00000024012	Mtch1	-0.49400744	6.15E-19	1.39E-17	-0.488193688	5.34E-19	1.20E-17
ENSMUSG00000040690	Col16a1	-0.441264448	7.03E-19	1.58E-17	-0.437081979	7.08E-19	1.57E-17
ENSMUSG00000103081	Pcdhgb8	3.499063093	9.27E-19	2.07E-17	2.125734105	1.21E-18	2.64E-17
ENSMUSG00000038170	Pde4dip	-0.436728509	9.70E-19	2.16E-17	-0.432640205	9.82E-19	2.16E-17
ENSMUSG00000044167	Foxo1	0.924237795	9.98E-19	2.22E-17	0.886463268	1.19E-18	2.60E-17
ENSMUSG00000064215	Ifi27	-0.549632071	1.01E-18	2.26E-17	-0.541516112	1.03E-18	2.26E-17
ENSMUSG00000047787	Flrt1	1.49808889	1.04E-18	2.31E-17	1.345300806	1.51E-18	3.28E-17
ENSMUSG00000031065	Cdk16	-0.315680151	1.06E-18	2.34E-17	-0.314125534	1.08E-18	2.36E-17
ENSMUSG00000026109	Tmeff2	2.399300974	1.12E-18	2.49E-17	1.847434757	1.39E-18	3.02E-17
ENSMUSG00000030082	Sec61a1	-0.232360244	1.13E-18	2.50E-17	-0.231737744	1.16E-18	2.53E-17
ENSMUSG00000016664	Pacsin2	-0.490069547	1.23E-18	2.72E-17	-0.484271226	1.25E-18	2.74E-17
ENSMUSG00000028789	Azin2	-0.614693241	1.29E-18	2.85E-17	-0.603319755	1.29E-18	2.81E-17
ENSMUSG00000028466	Creb3	-0.483053476	1.44E-18	3.17E-17	-0.477476828	1.46E-18	3.18E-17
ENSMUSG00000083774	Gm7180	-0.850166918	1.55E-18	3.39E-17	-0.820382428	1.63E-18	3.53E-17
ENSMUSG00000063415	Cyp26b1	1.613808148	1.55E-18	3.40E-17	1.424923638	1.82E-18	3.92E-17
ENSMUSG00000030551	Nr2f2	0.775754579	1.75E-18	3.84E-17	0.752834332	2.13E-18	4.59E-17
ENSMUSG00000024594	Prrc1	-0.484688691	1.93E-18	4.23E-17	-0.479013073	1.97E-18	4.25E-17
ENSMUSG00000028369	Svep1	0.318583429	2.35E-18	5.11E-17	0.316949855	2.57E-18	5.52E-17
ENSMUSG00000024640	Psat1	-0.286712424	2.35E-18	5.13E-17	-0.285522634	2.41E-18	5.17E-17
ENSMUSG00000032353	Tmed3	-0.447110318	2.59E-18	5.63E-17	-0.442613639	2.64E-18	5.66E-17
ENSMUSG00000045983	Eif4g1	-0.162895517	2.65E-18	5.74E-17	-0.162676024	2.70E-18	5.79E-17
ENSMUSG00000032232	Cgnl1	-0.452671113	2.93E-18	6.34E-17	-0.447991755	2.98E-18	6.36E-17
ENSMUSG00000020953	Coch	0.758910029	3.10E-18	6.70E-17	0.737119038	3.76E-18	7.98E-17
ENSMUSG00000032966	Fkbp1a	-0.240010545	3.29E-18	7.09E-17	-0.239305733	3.34E-18	7.10E-17
ENSMUSG00000029713	Gnb2	-0.261401228	4.08E-18	8.77E-17	-0.260485891	4.18E-18	8.85E-17
ENSMUSG00000028381	Ugcg	0.270371458	4.28E-18	9.18E-17	0.269356039	4.64E-18	9.81E-17
ENSMUSG00000040856	Dlk1	1.103820597	4.61E-18	9.88E-17	1.037916113	5.97E-18	1.25E-16
ENSMUSG00000030588	Yif1b	-0.568498659	4.98E-18	1.06E-16	-0.559154763	5.11E-18	1.08E-16
ENSMUSG00000013076	Amotl1	-0.311154381	4.99E-18	1.07E-16	-0.309604921	5.06E-18	1.07E-16
ENSMUSG00000053931	Cnn3	-0.273611623	5.47E-18	1.17E-16	-0.272554067	5.61E-18	1.18E-16
ENSMUSG00000030607	Acan	3.108108725	5.55E-18	1.18E-16	2.031224876	6.19E-18	1.29E-16
ENSMUSG00000036752	Tubb4b	-0.385355072	5.71E-18	1.21E-16	-0.382409689	5.79E-18	1.21E-16
ENSMUSG00000005357	Slc1a6	-0.854800332	6.45E-18	1.37E-16	-0.823434915	6.81E-18	1.42E-16
ENSMUSG00000001123	Lgals9	-0.585563107	6.78E-18	1.44E-16	-0.575281067	6.90E-18	1.44E-16
ENSMUSG00000098178	Yam1	-0.110088003	6.79E-18	1.44E-16	-0.110018509	6.93E-18	1.44E-16
ENSMUSG00000020900	Myh10	-0.448215449	7.33E-18	1.55E-16	-0.443561904	7.46E-18	1.55E-16
ENSMUSG00000023944	Hsp90ab1	-0.118788549	7.43E-18	1.57E-16	-0.118701042	7.59E-18	1.57E-16
ENSMUSG00000022799	Arhgap31	-0.31219496	7.91E-18	1.67E-16	-0.310610548	8.10E-18	1.68E-16
ENSMUSG00000028385	Snx30	-0.620923519	7.94E-18	1.67E-16	-0.60864756	7.89E-18	1.64E-16
ENSMUSG00000042834	Nrep	-0.705177587	8.80E-18	1.85E-16	-0.687247479	8.81E-18	1.82E-16
ENSMUSG00000030824	Nucb1	-0.279872105	1.09E-17	2.28E-16	-0.278719617	1.12E-17	2.30E-16
ENSMUSG00000002984	Tomm40	-0.381020182	1.10E-17	2.29E-16	-0.378122382	1.12E-17	2.30E-16
ENSMUSG00000020439	Smtn	-0.37883078	1.13E-17	2.37E-16	-0.375979833	1.15E-17	2.36E-16
ENSMUSG00000046432	Ngfrap1	-0.64733875	1.21E-17	2.53E-16	-0.633295918	1.21E-17	2.49E-16
ENSMUSG00000002957	Ap2a2	-0.234362695	1.27E-17	2.65E-16	-0.233682264	1.31E-17	2.68E-16
ENSMUSG00000019929	Dcn	0.613286237	1.45E-17	3.01E-16	0.60121308	1.67E-17	3.40E-16
ENSMUSG00000028063	Lmna	-0.134914138	1.50E-17	3.12E-16	-0.13478352	1.53E-17	3.12E-16
ENSMUSG00000027422	Rrbp1	-0.217932583	1.51E-17	3.13E-16	-0.217382796	1.54E-17	3.14E-16
ENSMUSG00000063524	Eno1	0.714661179	1.55E-17	3.22E-16	0.69585494	1.21E-17	2.49E-16
ENSMUSG00000028273	Pdlim5	-0.268284365	1.63E-17	3.37E-16	-0.267257894	1.66E-17	3.39E-16
ENSMUSG00000019823	Mical1	-0.649791485	1.73E-17	3.58E-16	-0.635452848	1.74E-17	3.53E-16
ENSMUSG00000046186	Cd109	0.633048315	1.84E-17	3.78E-16	0.619708925	2.06E-17	4.18E-16
ENSMUSG00000004788	Eif2b2	-0.500005673	2.04E-17	4.18E-16	-0.493384208	2.06E-17	4.17E-16
ENSMUSG00000025139	Tollip	-0.394369419	2.37E-17	4.85E-16	-0.391090578	2.41E-17	4.87E-16
ENSMUSG00000031955	Bcar1	-0.316146447	2.76E-17	5.63E-16	-0.314445088	2.81E-17	5.66E-16
ENSMUSG00000042613	Pbxip1	-0.314251404	2.84E-17	5.79E-16	-0.312579222	2.88E-17	5.79E-16
ENSMUSG00000000530	Acvrl1	-0.678190917	2.95E-17	6.01E-16	-0.661676196	3.03E-17	6.07E-16
ENSMUSG00000006517	Mvd	-0.787010912	3.15E-17	6.39E-16	-0.761354689	3.29E-17	6.60E-16
ENSMUSG00000025410	Dctn2	-0.287067971	3.30E-17	6.70E-16	-0.285786529	3.38E-17	6.76E-16
ENSMUSG00000038615	Nfe2l1	-0.242427954	3.39E-17	6.86E-16	-0.241654631	3.47E-17	6.93E-16
ENSMUSG00000042734	Ttc9	-0.849054104	3.64E-17	7.35E-16	-0.816889774	3.76E-17	7.50E-16
ENSMUSG00000027333	Smox	0.61497413	3.92E-17	7.92E-16	0.602477206	4.41E-17	8.76E-16
ENSMUSG00000038274	Fau	1.97653199	4.24E-17	8.55E-16	1.619958283	5.12E-17	1.01E-15
ENSMUSG00000051323	Pcdh19	0.378826977	4.40E-17	8.87E-16	0.375863106	4.79E-17	9.49E-16
ENSMUSG00000022791	Tnk2	-0.28583192	4.50E-17	9.06E-16	-0.284555987	4.60E-17	9.13E-16
ENSMUSG00000009687	Fxyd5	-0.454051801	4.52E-17	9.11E-16	-0.448971711	4.59E-17	9.11E-16
ENSMUSG00000001741	Il16	4.056116079	4.55E-17	9.15E-16	2.075310302	9.55E-17	1.85E-15
ENSMUSG00000029174	Tbc1d1	-0.509966566	4.56E-17	9.16E-16	-0.502791592	4.58E-17	9.11E-16
ENSMUSG00000097789	Gm2115	0.24719272	4.64E-17	9.32E-16	0.24636461	5.00E-17	9.90E-16
ENSMUSG00000035385	Ccl2	0.69016718	4.90E-17	9.83E-16	0.672483164	5.58E-17	1.10E-15
ENSMUSG00000025428	Atp5a1	-0.162379949	4.92E-17	9.87E-16	-0.162144713	5.04E-17	9.98E-16
ENSMUSG00000036002	Fam214b	-0.442983689	5.35E-17	1.07E-15	-0.438242516	5.41E-17	1.07E-15
ENSMUSG00000006299	Aamp	-0.341283824	5.54E-17	1.11E-15	-0.339104127	5.61E-17	1.11E-15
ENSMUSG00000026600	Soat1	0.276485009	5.59E-17	1.12E-15	0.275321294	6.00E-17	1.18E-15
ENSMUSG00000054452	Aes	-0.243008463	5.97E-17	1.19E-15	-0.242217158	6.12E-17	1.20E-15
ENSMUSG00000030847	Bag3	-0.326699101	6.08E-17	1.21E-15	-0.324780527	6.21E-17	1.22E-15
ENSMUSG00000068457	Uty	-6.883963519	6.21E-17	1.24E-15	-1.995206702	4.00E-15	6.98E-14
ENSMUSG00000049128	Ivl	-5.985380341	6.45E-17	1.28E-15	-2.028932066	1.44E-15	2.58E-14
ENSMUSG00000030695	Aldoa	-0.159214324	6.53E-17	1.30E-15	-0.158990802	6.69E-17	1.31E-15
ENSMUSG00000046768	Rhoj	-0.430233275	7.47E-17	1.48E-15	-0.425846297	7.56E-17	1.48E-15
ENSMUSG00000058569	Tmed9	-0.315469709	7.58E-17	1.50E-15	-0.313730826	7.74E-17	1.51E-15
ENSMUSG00000030007	Cct7	-0.224195599	7.64E-17	1.51E-15	-0.223569579	7.82E-17	1.53E-15
ENSMUSG00000068196	Col8a1	0.494889948	7.85E-17	1.55E-15	0.488206787	8.74E-17	1.70E-15
ENSMUSG00000043099	Hic1	-0.649996636	7.87E-17	1.55E-15	-0.635031559	8.09E-17	1.58E-15
ENSMUSG00000038375	Trp53inp2	-0.369769254	8.28E-17	1.63E-15	-0.366968432	8.41E-17	1.64E-15
ENSMUSG00000001507	Itga3	0.706244499	8.48E-17	1.67E-15	0.687006093	1.00E-16	1.93E-15
ENSMUSG00000090137	Uba52	2.178034862	9.26E-17	1.82E-15	1.70901933	1.03E-16	1.98E-15
ENSMUSG00000033335	Dnm2	-0.300657735	9.78E-17	1.92E-15	-0.299140884	9.96E-17	1.93E-15
ENSMUSG00000083992	Gm11478	-0.490618612	1.31E-16	2.56E-15	-0.48402896	1.33E-16	2.55E-15
ENSMUSG00000006024	Napa	-0.260661783	1.34E-16	2.60E-15	-0.259663239	1.36E-16	2.62E-15
ENSMUSG00000008036	Ap2s1	-0.359180888	1.36E-16	2.65E-15	-0.356575942	1.38E-16	2.65E-15
ENSMUSG00000027397	Slc20a1	-0.374985268	1.36E-16	2.65E-15	-0.372023899	1.37E-16	2.64E-15
ENSMUSG00000015745	Plekho1	-0.588055867	1.65E-16	3.20E-15	-0.576700637	1.67E-16	3.19E-15
ENSMUSG00000054555	Adam12	-0.447664981	1.72E-16	3.35E-15	-0.442607951	1.74E-16	3.33E-15
ENSMUSG00000094483	Purb	0.609040961	1.80E-16	3.49E-15	0.596363224	2.06E-16	3.94E-15
ENSMUSG00000044477	Zfand3	-0.327933371	2.02E-16	3.90E-15	-0.325925596	2.06E-16	3.92E-15
ENSMUSG00000076431	Sox4	0.320329851	2.08E-16	4.01E-15	0.318453521	2.23E-16	4.24E-15
ENSMUSG00000078440	Dohh	-0.529288577	2.16E-16	4.17E-15	-0.520911567	2.21E-16	4.20E-15
ENSMUSG00000035692	Isg15	-1.864630182	2.17E-16	4.18E-15	-1.550654229	2.13E-16	4.05E-15
ENSMUSG00000055670	Zzef1	-0.322368061	2.23E-16	4.29E-15	-0.320454889	2.27E-16	4.32E-15
ENSMUSG00000014329	Bicc1	0.437826834	2.50E-16	4.78E-15	0.433031682	2.74E-16	5.18E-15
ENSMUSG00000047459	Dynlrb1	-0.401536325	2.53E-16	4.84E-15	-0.397838406	2.56E-16	4.86E-15
ENSMUSG00000029599	Ddx54	-0.329577672	2.64E-16	5.04E-15	-0.327523899	2.68E-16	5.07E-15
ENSMUSG00000014498	Ankrd52	-0.283217098	2.65E-16	5.07E-15	-0.281911264	2.71E-16	5.14E-15
ENSMUSG00000040354	Mars	-0.387142338	2.80E-16	5.35E-15	-0.383815524	2.84E-16	5.37E-15
ENSMUSG00000005683	Cs	-0.225150435	2.81E-16	5.36E-15	-0.224492206	2.87E-16	5.41E-15
ENSMUSG00000027750	Postn	-0.476015632	2.91E-16	5.55E-15	-0.469854699	2.90E-16	5.46E-15
ENSMUSG00000001467	Cyp51	-0.496689024	2.92E-16	5.57E-15	-0.489696276	2.93E-16	5.52E-15
ENSMUSG00000009293	Ube2g2	-0.437038075	2.96E-16	5.64E-15	-0.43225824	2.95E-16	5.56E-15
ENSMUSG00000010755	Cars	-0.371331061	2.97E-16	5.66E-15	-0.368388199	3.03E-16	5.70E-15
ENSMUSG00000037946	Fgd3	-0.415849623	3.11E-16	5.92E-15	-0.411720077	3.13E-16	5.88E-15
ENSMUSG00000004789	Dlst	-0.252434135	3.23E-16	6.14E-15	-0.251503248	3.30E-16	6.19E-15
ENSMUSG00000017737	Mmp9	-1.890400674	3.36E-16	6.39E-15	-1.561457605	3.12E-16	5.87E-15
ENSMUSG00000031217	Efnb1	-0.421332361	3.42E-16	6.49E-15	-0.417026579	3.46E-16	6.48E-15
ENSMUSG00000037851	Iars	-0.302130454	3.82E-16	7.23E-15	-0.300529327	3.89E-16	7.26E-15
ENSMUSG00000038418	Egr1	0.36443012	3.99E-16	7.54E-15	0.361619399	4.24E-16	7.90E-15
ENSMUSG00000031349	Nsdhl	-0.732789519	4.32E-16	8.13E-15	-0.710421936	4.48E-16	8.32E-15
ENSMUSG00000007817	Zmiz1	0.294320748	4.39E-16	8.27E-15	0.292831896	4.68E-16	8.69E-15
ENSMUSG00000039462	Col10a1	1.776146693	5.20E-16	9.73E-15	1.492432098	6.09E-16	1.12E-14
ENSMUSG00000028883	Sema3a	0.769958993	5.51E-16	1.03E-14	0.743796931	6.49E-16	1.19E-14
ENSMUSG00000040731	Eif4h	-0.212990143	5.95E-16	1.11E-14	-0.21242012	6.09E-16	1.12E-14
ENSMUSG00000097971	Gm26917	0.253859821	6.41E-16	1.19E-14	0.252893181	6.63E-16	1.22E-14
ENSMUSG00000008575	Nfib	1.537217044	6.48E-16	1.21E-14	1.345103921	8.35E-16	1.52E-14
ENSMUSG00000005973	Rcn1	-0.384378608	6.69E-16	1.24E-14	-0.381038621	6.72E-16	1.23E-14
ENSMUSG00000028843	Sh3bgrl3	-0.304656256	6.72E-16	1.25E-14	-0.302987001	6.80E-16	1.25E-14
ENSMUSG00000020325	Fstl3	-0.489878832	7.16E-16	1.33E-14	-0.482987236	7.22E-16	1.32E-14
ENSMUSG00000055980	Irs1	0.579287775	7.54E-16	1.40E-14	0.56789976	8.37E-16	1.52E-14
ENSMUSG00000018672	Copz2	-0.481815489	7.68E-16	1.42E-14	-0.475240157	7.80E-16	1.43E-14
ENSMUSG00000009291	Pttg1ip	-0.266473473	8.00E-16	1.48E-14	-0.265348915	8.18E-16	1.49E-14
ENSMUSG00000031963	Bmper	1.012229296	8.25E-16	1.52E-14	0.953381486	1.00E-15	1.81E-14
ENSMUSG00000073802	Cdkn2b	-0.468739059	8.92E-16	1.64E-14	-0.462652819	9.05E-16	1.64E-14
ENSMUSG00000028860	Sytl1	-1.95448518	9.16E-16	1.68E-14	-1.586271345	8.18E-16	1.49E-14
ENSMUSG00000034807	Colgalt1	-0.218988305	9.47E-16	1.74E-14	-0.218360058	9.69E-16	1.76E-14
ENSMUSG00000029840	Mtpn	-0.205342474	9.97E-16	1.83E-14	-0.204823504	1.02E-15	1.85E-14
ENSMUSG00000061306	Slc38a10	-0.241567435	1.01E-15	1.86E-14	-0.240722948	1.04E-15	1.88E-14
ENSMUSG00000029322	Plac8	-1.822983886	1.06E-15	1.93E-14	-1.516474421	9.36E-16	1.70E-14
ENSMUSG00000020911	Krt19	-1.080968879	1.17E-15	2.14E-14	-1.009520096	1.22E-15	2.19E-14
ENSMUSG00000019102	Aldh3a1	2.12007119	1.19E-15	2.16E-14	1.656118464	1.31E-15	2.34E-14
ENSMUSG00000021678	F2rl1	-1.43539285	1.21E-15	2.21E-14	-1.275350791	1.28E-15	2.29E-14
ENSMUSG00000027276	Jag1	-0.663602989	1.24E-15	2.26E-14	-0.646374324	1.28E-15	2.30E-14
ENSMUSG00000028226	Mmp16	1.605409447	1.46E-15	2.65E-14	1.384468199	1.71E-15	3.05E-14
ENSMUSG00000026825	Dnm1	0.608972949	1.57E-15	2.85E-14	0.595468185	1.78E-15	3.17E-14
ENSMUSG00000027429	Sec23b	-0.430986278	1.58E-15	2.87E-14	-0.426162739	1.60E-15	2.86E-14
ENSMUSG00000022557	Bop1	-0.317206271	1.68E-15	3.04E-14	-0.315269529	1.71E-15	3.05E-14
ENSMUSG00000054364	Rhob	-0.216346176	1.77E-15	3.20E-14	-0.215728704	1.80E-15	3.21E-14
ENSMUSG00000021273	Fdft1	-0.646069972	1.86E-15	3.36E-14	-0.629957526	1.91E-15	3.39E-14
ENSMUSG00000001472	Tcf25	-0.2115131	1.87E-15	3.38E-14	-0.210934961	1.91E-15	3.39E-14
ENSMUSG00000029478	Ncor2	-0.196678946	1.92E-15	3.46E-14	-0.19621358	1.96E-15	3.48E-14
ENSMUSG00000027840	Wnt2b	-1.477588388	2.38E-15	4.28E-14	-1.300852148	2.48E-15	4.38E-14
ENSMUSG00000075705	Msrb1	-0.410376035	2.59E-15	4.64E-14	-0.406143812	2.61E-15	4.61E-14
ENSMUSG00000033105	Lss	-0.593068996	2.86E-15	5.10E-14	-0.580396055	2.88E-15	5.07E-14
ENSMUSG00000056536	Pign	0.781314265	2.86E-15	5.11E-14	0.752622192	3.38E-15	5.92E-14
ENSMUSG00000044894	Uqcrq	-0.405742534	3.01E-15	5.36E-14	-0.401632486	3.02E-15	5.31E-14
ENSMUSG00000050199	Lgr4	0.84491283	3.14E-15	5.59E-14	0.808721076	3.75E-15	6.55E-14
ENSMUSG00000037211	Spry1	-1.403721777	3.33E-15	5.94E-14	-1.24908629	3.47E-15	6.09E-14
ENSMUSG00000006014	Prg4	1.396969995	4.07E-15	7.21E-14	1.242401294	4.97E-15	8.62E-14
ENSMUSG00000020019	Ntn4	-0.52143047	4.29E-15	7.59E-14	-0.512668462	4.28E-15	7.45E-14
ENSMUSG00000031691	Tnpo2	-0.253684664	4.34E-15	7.66E-14	-0.252661644	4.43E-15	7.71E-14
ENSMUSG00000034201	Gas2l1	-0.443116885	4.51E-15	7.96E-14	-0.437704874	4.55E-15	7.91E-14
ENSMUSG00000038816	Ctnnal1	1.09353131	4.56E-15	8.05E-14	1.01616252	5.62E-15	9.71E-14
ENSMUSG00000024427	Spry4	-0.594653533	4.57E-15	8.07E-14	-0.581689687	4.67E-15	8.11E-14
ENSMUSG00000039703	Nploc4	-0.284517443	4.76E-15	8.39E-14	-0.283071568	4.85E-15	8.42E-14
ENSMUSG00000028776	Tinagl1	0.41390933	4.76E-15	8.40E-14	0.409475641	5.07E-15	8.79E-14
ENSMUSG00000040225	Prrc2c	0.37584924	5.05E-15	8.89E-14	0.37251685	5.41E-15	9.36E-14
ENSMUSG00000025161	Slc16a3	0.432544825	5.09E-15	8.95E-14	0.427476646	5.53E-15	9.56E-14
ENSMUSG00000031565	Fgfr1	-0.249284189	5.31E-15	9.33E-14	-0.248307098	5.41E-15	9.36E-14
ENSMUSG00000069601	Ank3	0.443082657	5.65E-15	9.90E-14	0.437619059	6.15E-15	1.06E-13
ENSMUSG00000030894	Tpp1	0.356724597	6.56E-15	1.14E-13	0.353849965	6.93E-15	1.19E-13
ENSMUSG00000021143	Pacs2	0.357285325	6.70E-15	1.17E-13	0.354393989	7.20E-15	1.24E-13
ENSMUSG00000056121	Fez2	-0.534154776	7.05E-15	1.23E-13	-0.52459145	7.12E-15	1.22E-13
ENSMUSG00000043079	Synpo	0.32313508	7.20E-15	1.25E-13	0.320988224	7.70E-15	1.32E-13
ENSMUSG00000024608	Rps14	-0.455789356	7.51E-15	1.30E-13	-0.449806401	7.60E-15	1.30E-13
ENSMUSG00000027566	Psma7	-0.310965425	7.72E-15	1.34E-13	-0.309050432	7.83E-15	1.34E-13
ENSMUSG00000042215	Bag2	-0.455839648	7.79E-15	1.35E-13	-0.449849178	7.82E-15	1.34E-13
ENSMUSG00000026553	Copa	-0.165835618	7.93E-15	1.37E-13	-0.165543548	8.10E-15	1.38E-13
ENSMUSG00000020986	Sec23a	-0.304168143	8.63E-15	1.49E-13	-0.302368721	8.78E-15	1.49E-13
ENSMUSG00000031078	Cttn	-0.22313226	8.68E-15	1.50E-13	-0.222419825	8.83E-15	1.50E-13
ENSMUSG00000027800	Tm4sf1	-0.378383661	9.19E-15	1.58E-13	-0.374923984	9.33E-15	1.59E-13
ENSMUSG00000057789	Bak1	-0.300526021	9.59E-15	1.65E-13	-0.298784227	9.74E-15	1.65E-13
ENSMUSG00000023010	Tmbim6	-0.19798538	9.95E-15	1.71E-13	-0.197485084	1.02E-14	1.72E-13
ENSMUSG00000028211	Trp53inp1	0.879481655	1.00E-14	1.72E-13	0.837302632	1.21E-14	2.04E-13
ENSMUSG00000030364	Clec2h	4.14252016	1.13E-14	1.95E-13	1.920720536	2.91E-14	4.79E-13
ENSMUSG00000003528	Slc25a1	-0.32308907	1.29E-14	2.20E-13	-0.32090587	1.31E-14	2.20E-13
ENSMUSG00000026335	Pam	0.416252123	1.34E-14	2.29E-13	0.411589181	1.44E-14	2.41E-13
ENSMUSG00000030287	Itpr2	-0.75933726	1.42E-14	2.42E-13	-0.731714952	1.47E-14	2.47E-13
ENSMUSG00000040280	Ndufa4l2	1.560648245	1.45E-14	2.47E-13	1.342901872	1.69E-14	2.82E-13
ENSMUSG00000056596	Trnp1	1.661008204	1.49E-14	2.54E-13	1.402227285	1.77E-14	2.96E-13
ENSMUSG00000029364	Wsb2	-0.336575785	1.66E-14	2.82E-13	-0.33408881	1.68E-14	2.81E-13
ENSMUSG00000049593	Lce1h	-2.923916161	1.68E-14	2.84E-13	-1.853946944	1.26E-14	2.13E-13
ENSMUSG00000052609	Plekhg3	-0.384383369	1.76E-14	2.97E-13	-0.380679364	1.79E-14	2.98E-13
ENSMUSG00000024912	Fosl1	0.40527211	1.92E-14	3.24E-13	0.400914207	2.07E-14	3.43E-13
ENSMUSG00000015647	Lama5	0.676709019	1.96E-14	3.31E-13	0.656741569	2.22E-14	3.69E-13
ENSMUSG00000024074	Crim1	-0.396331775	2.08E-14	3.50E-13	-0.392252115	2.10E-14	3.49E-13
ENSMUSG00000024395	Lims2	-0.672336832	2.23E-14	3.76E-13	-0.652761951	2.22E-14	3.68E-13
ENSMUSG00000031548	Sfrp1	1.078639878	2.24E-14	3.76E-13	1.000571372	2.70E-14	4.46E-13
ENSMUSG00000022391	Rangap1	-0.371916075	2.46E-14	4.13E-13	-0.368522866	2.47E-14	4.09E-13
ENSMUSG00000031391	L1cam	0.849435689	2.55E-14	4.28E-13	0.810228061	2.89E-14	4.76E-13
ENSMUSG00000074305	Peak1	0.291120728	2.72E-14	4.55E-13	0.289478621	2.88E-14	4.75E-13
ENSMUSG00000045679	Pqlc3	0.837620653	2.79E-14	4.67E-13	0.799842972	3.25E-14	5.33E-13
ENSMUSG00000032171	Pin1	-0.515133197	2.80E-14	4.68E-13	-0.506147866	2.84E-14	4.69E-13
ENSMUSG00000029050	Ski	0.30995279	2.97E-14	4.96E-13	0.307966241	3.17E-14	5.20E-13
ENSMUSG00000026457	Adipor1	-0.261516329	2.99E-14	4.99E-13	-0.260322518	3.05E-14	5.02E-13
ENSMUSG00000033149	Phldb2	-0.303889242	3.01E-14	5.03E-13	-0.302018609	3.07E-14	5.04E-13
ENSMUSG00000028989	Angptl7	1.378470554	3.03E-14	5.06E-13	1.220621737	3.63E-14	5.94E-13
ENSMUSG00000027878	Notch2	0.376575367	3.13E-14	5.23E-13	0.373017981	3.30E-14	5.41E-13
ENSMUSG00000032737	Inppl1	-0.280315913	3.53E-14	5.87E-13	-0.278838557	3.58E-14	5.86E-13
ENSMUSG00000023118	Sympk	-0.274761568	3.68E-14	6.11E-13	-0.273367911	3.75E-14	6.12E-13
ENSMUSG00000008035	Mid1ip1	-0.537005063	3.79E-14	6.29E-13	-0.526737802	3.83E-14	6.26E-13
ENSMUSG00000078238	Gm12854	-0.438194507	3.89E-14	6.45E-13	-0.432577209	3.89E-14	6.35E-13
ENSMUSG00000042770	Hebp1	-0.849075546	4.10E-14	6.79E-13	-0.809474859	4.18E-14	6.82E-13
ENSMUSG00000031480	Thsd1	-0.750421284	4.29E-14	7.11E-13	-0.722759175	4.44E-14	7.24E-13
ENSMUSG00000039234	Sec24d	-0.240169647	4.36E-14	7.22E-13	-0.239232329	4.44E-14	7.24E-13
ENSMUSG00000003847	Nfat5	0.603978419	4.65E-14	7.69E-13	0.589297094	5.13E-14	8.33E-13
ENSMUSG00000032575	Manf	-0.381320156	4.82E-14	7.95E-13	-0.377579195	4.86E-14	7.89E-13
ENSMUSG00000032340	Neo1	0.485680081	6.58E-14	1.08E-12	0.477892416	7.17E-14	1.16E-12
ENSMUSG00000025487	Psmd13	-0.345792881	7.33E-14	1.20E-12	-0.342957197	7.42E-14	1.19E-12
ENSMUSG00000031924	Cyb5b	-0.282211466	7.49E-14	1.22E-12	-0.280664563	7.60E-14	1.22E-12
ENSMUSG00000005881	Ergic3	-0.338959858	7.74E-14	1.26E-12	-0.336282765	7.86E-14	1.26E-12
ENSMUSG00000074676	Foxs1	-0.855157171	8.33E-14	1.35E-12	-0.813783876	8.37E-14	1.34E-12
ENSMUSG00000020393	Kremen1	-0.392907468	9.37E-14	1.51E-12	-0.388721879	9.48E-14	1.51E-12
ENSMUSG00000021670	Hmgcr	-0.428782188	1.04E-13	1.68E-12	-0.423332724	1.05E-13	1.67E-12
ENSMUSG00000025255	Zfhx4	0.789438583	1.16E-13	1.87E-12	0.756113977	1.34E-13	2.11E-12
ENSMUSG00000019428	Fkbp8	-0.258170397	1.19E-13	1.91E-12	-0.256965444	1.21E-13	1.91E-12
ENSMUSG00000022043	Trim35	-0.229281185	1.23E-13	1.97E-12	-0.228435273	1.25E-13	1.98E-12
ENSMUSG00000023972	Ptk7	-0.188363732	1.25E-13	2.01E-12	-0.187893798	1.27E-13	2.01E-12
ENSMUSG00000021835	Bmp4	2.693136643	1.30E-13	2.09E-12	1.758990149	1.20E-13	1.90E-12
ENSMUSG00000013160	Atp6v0d1	-0.27352086	1.31E-13	2.09E-12	-0.272083842	1.33E-13	2.10E-12
ENSMUSG00000037852	Cpe	0.323389939	1.32E-13	2.11E-12	0.321015026	1.40E-13	2.21E-12
ENSMUSG00000029648	Flt1	-1.364073398	1.32E-13	2.12E-12	-1.205022998	1.28E-13	2.03E-12
ENSMUSG00000022037	Clu	1.204244225	1.36E-13	2.17E-12	1.091043961	1.61E-13	2.52E-12
ENSMUSG00000047821	Trim16	-0.393948656	1.37E-13	2.19E-12	-0.389673521	1.38E-13	2.18E-12
ENSMUSG00000029409	U90926	1.607879996	1.37E-13	2.19E-12	1.355244164	1.56E-13	2.46E-12
ENSMUSG00000034462	Pkd2	0.492979095	1.39E-13	2.21E-12	0.484624997	1.51E-13	2.37E-12
ENSMUSG00000047675	Rps8	-0.675569572	1.43E-13	2.28E-12	-0.654410335	1.46E-13	2.29E-12
ENSMUSG00000074971	Fibin	-1.085182314	1.54E-13	2.45E-12	-1.001166733	1.60E-13	2.51E-12
ENSMUSG00000024941	Scyl1	-0.368863074	1.55E-13	2.47E-12	-0.365332673	1.57E-13	2.46E-12
ENSMUSG00000021453	Gadd45g	-0.390465652	1.58E-13	2.52E-12	-0.386279499	1.60E-13	2.51E-12
ENSMUSG00000027533	Fabp5	2.207180089	1.65E-13	2.63E-12	1.626164208	1.58E-13	2.48E-12
ENSMUSG00000004891	Nes	-0.301657121	1.73E-13	2.74E-12	-0.299712269	1.76E-13	2.74E-12
ENSMUSG00000022621	Rabl2	1.906727717	1.80E-13	2.86E-12	1.506678281	1.81E-13	2.82E-12
ENSMUSG00000041645	Ddx24	-0.2926487	1.89E-13	2.99E-12	-0.290866567	1.92E-13	2.99E-12
ENSMUSG00000003435	Supt5	-0.239726702	2.21E-13	3.48E-12	-0.238739491	2.25E-13	3.49E-12
ENSMUSG00000024758	Rtn3	-0.332203843	2.32E-13	3.66E-12	-0.329582273	2.35E-13	3.64E-12
ENSMUSG00000039239	Tgfb2	-1.360635942	2.44E-13	3.83E-12	-1.203943752	1.12E-13	1.78E-12
ENSMUSG00000054675	Tmem119	-0.416495169	2.49E-13	3.91E-12	-0.41133938	2.52E-13	3.90E-12
ENSMUSG00000022221	Ripk3	-0.313920469	2.51E-13	3.94E-12	-0.311700298	2.55E-13	3.94E-12
ENSMUSG00000063077	Kif1b	0.323125066	2.65E-13	4.15E-12	0.320696009	2.81E-13	4.33E-12
ENSMUSG00000053838	Nudcd3	0.431160341	2.67E-13	4.18E-12	0.425417874	2.87E-13	4.41E-12
ENSMUSG00000029608	Rph3a	-2.896493684	2.99E-13	4.66E-12	-1.782657463	2.34E-13	3.63E-12
ENSMUSG00000020886	Dlg4	-0.435757758	3.01E-13	4.69E-12	-0.429819796	3.04E-13	4.67E-12
ENSMUSG00000035152	Ap2b1	-0.217776423	3.02E-13	4.70E-12	-0.217027243	3.08E-13	4.72E-12
ENSMUSG00000079018	Ly6c1	1.300361386	3.15E-13	4.90E-12	1.156153297	3.53E-13	5.39E-12
ENSMUSG00000023224	Serping1	-1.427640362	3.16E-13	4.91E-12	-1.24249475	2.89E-13	4.44E-12
ENSMUSG00000044337	Ackr3	1.207127426	3.18E-13	4.94E-12	1.090292271	3.51E-13	5.35E-12
ENSMUSG00000020097	Sgpl1	-0.262294697	3.29E-13	5.10E-12	-0.260983722	3.34E-13	5.12E-12
ENSMUSG00000026574	Dpt	1.209061115	3.37E-13	5.22E-12	1.091108719	3.95E-13	6.01E-12
ENSMUSG00000029101	Rgs12	-0.377724284	3.46E-13	5.35E-12	-0.373824041	3.49E-13	5.33E-12
ENSMUSG00000037606	Osbpl5	-0.267976047	3.48E-13	5.37E-12	-0.266575514	3.53E-13	5.39E-12
ENSMUSG00000052534	Pbx1	0.473683252	3.68E-13	5.66E-12	0.466004481	3.89E-13	5.91E-12
ENSMUSG00000042608	Stk40	-0.513712884	4.08E-13	6.27E-12	-0.503925833	4.12E-13	6.26E-12
ENSMUSG00000024900	Cpt1a	0.434778792	4.21E-13	6.47E-12	0.428795011	4.47E-13	6.77E-12
ENSMUSG00000003541	Ier3	-0.392101674	4.48E-13	6.88E-12	-0.387700697	4.53E-13	6.86E-12
ENSMUSG00000041506	Rrp9	-0.478844954	4.55E-13	6.98E-12	-0.470867838	4.59E-13	6.94E-12
ENSMUSG00000001794	Capns1	-0.152820365	4.64E-13	7.11E-12	-0.152556859	4.73E-13	7.15E-12
ENSMUSG00000028793	Rnf19b	-0.426871686	4.70E-13	7.19E-12	-0.421194369	4.74E-13	7.16E-12
ENSMUSG00000030536	Iqgap1	-0.167187715	4.79E-13	7.33E-12	-0.166842473	4.84E-13	7.30E-12
ENSMUSG00000020458	Rtn4	-0.138263234	4.87E-13	7.44E-12	-0.138067676	4.96E-13	7.48E-12
ENSMUSG00000037071	Scd1	-0.277180959	4.95E-13	7.56E-12	-0.275611184	5.03E-13	7.58E-12
ENSMUSG00000003348	Mob3a	-0.269631651	5.42E-13	8.26E-12	-0.268181388	5.51E-13	8.27E-12
ENSMUSG00000024940	Ltbp3	0.265960751	5.42E-13	8.26E-12	0.264566613	5.72E-13	8.57E-12
ENSMUSG00000099104	Gm17087	-0.352947209	5.74E-13	8.74E-12	-0.349707102	5.49E-13	8.25E-12
ENSMUSG00000039323	Igfbp2	1.498560063	6.21E-13	9.42E-12	1.280281877	6.75E-13	1.01E-11
ENSMUSG00000020644	Id2	1.298873174	6.39E-13	9.69E-12	1.151437092	7.50E-13	1.12E-11
ENSMUSG00000002603	Tgfb1	-0.368143189	6.56E-13	9.94E-12	-0.364442699	6.65E-13	9.93E-12
ENSMUSG00000029436	Mmp17	-0.788317847	6.65E-13	1.01E-11	-0.75319672	6.76E-13	1.01E-11
ENSMUSG00000017724	Etv4	-0.586676653	7.10E-13	1.07E-11	-0.571879356	7.25E-13	1.08E-11
ENSMUSG00000013663	Pten	0.561381888	7.40E-13	1.12E-11	0.54835157	7.84E-13	1.17E-11
ENSMUSG00000056342	Usp34	0.613291501	7.95E-13	1.20E-11	0.5963021	8.71E-13	1.29E-11
ENSMUSG00000017221	Psmd3	-0.265569243	7.96E-13	1.20E-11	-0.264163494	8.04E-13	1.19E-11
ENSMUSG00000030468	Siglecg	-0.620790001	8.02E-13	1.21E-11	-0.603250886	7.88E-13	1.17E-11
ENSMUSG00000038650	Rnh1	-0.261725985	8.07E-13	1.21E-11	-0.260378908	8.21E-13	1.22E-11
ENSMUSG00000017493	Igfbp4	-0.164942495	8.09E-13	1.22E-11	-0.164604218	8.25E-13	1.22E-11
ENSMUSG00000020422	Tns3	0.203799125	8.16E-13	1.23E-11	0.203161113	8.46E-13	1.25E-11
ENSMUSG00000017615	Tnfaip1	-0.250553866	8.48E-13	1.27E-11	-0.249369301	8.62E-13	1.28E-11
ENSMUSG00000059456	Ptk2b	-0.506184394	8.53E-13	1.28E-11	-0.496555282	8.64E-13	1.28E-11
ENSMUSG00000030682	Cdipt	-0.286095396	9.44E-13	1.41E-11	-0.284327407	9.58E-13	1.41E-11
ENSMUSG00000020099	Unc5b	-0.179665334	9.52E-13	1.42E-11	-0.179225615	9.69E-13	1.43E-11
ENSMUSG00000041801	Phlda3	-0.221662825	9.89E-13	1.48E-11	-0.220836918	1.01E-12	1.48E-11
ENSMUSG00000044254	Pcsk9	-1.006621714	1.06E-12	1.58E-11	-0.934172012	1.10E-12	1.61E-11
ENSMUSG00000032399	Rpl4	0.154482967	1.14E-12	1.70E-11	0.154201063	1.19E-12	1.74E-11
ENSMUSG00000003032	Klf4	0.768812164	1.24E-12	1.84E-11	0.735280315	1.38E-12	2.00E-11
ENSMUSG00000034902	Pip5k1c	-0.311086764	1.33E-12	1.96E-11	-0.308786455	1.35E-12	1.96E-11
ENSMUSG00000020219	Timm13	-0.467069006	1.48E-12	2.18E-11	-0.459326861	1.47E-12	2.13E-11
ENSMUSG00000027335	Adra1d	0.591410465	1.61E-12	2.37E-11	0.575730667	1.77E-12	2.56E-11
ENSMUSG00000035325	Sec31a	-0.177291457	1.64E-12	2.41E-11	-0.176859992	1.66E-12	2.41E-11
ENSMUSG00000039682	Lap3	-0.375200417	1.72E-12	2.52E-11	-0.371137457	1.74E-12	2.52E-11
ENSMUSG00000070319	Eif3g	-0.349085442	1.74E-12	2.55E-11	-0.345807012	1.76E-12	2.54E-11
ENSMUSG00000006219	Fblim1	-0.345137244	1.78E-12	2.61E-11	-0.341965535	1.80E-12	2.60E-11
ENSMUSG00000030738	Eif3c	-0.184080781	1.90E-12	2.77E-11	-0.183595094	1.93E-12	2.78E-11
ENSMUSG00000035372	1810055G02Rik	-0.363336637	2.11E-12	3.08E-11	-0.359614813	2.14E-12	3.07E-11
ENSMUSG00000034297	Med13	0.646879402	2.14E-12	3.12E-11	0.626233915	2.37E-12	3.39E-11
ENSMUSG00000058672	Tubb2a	-0.44334813	2.26E-12	3.29E-11	-0.436601754	2.29E-12	3.28E-11
ENSMUSG00000024620	Pdgfrb	0.236704116	2.29E-12	3.34E-11	0.235664221	2.40E-12	3.43E-11
ENSMUSG00000026727	Rsu1	-0.265405013	2.35E-12	3.42E-11	-0.263940865	2.39E-12	3.43E-11
ENSMUSG00000029076	Sdf4	-0.289074876	2.39E-12	3.47E-11	-0.287184512	2.41E-12	3.45E-11
ENSMUSG00000072941	Sod3	0.33910463	2.69E-12	3.90E-11	0.33604082	2.83E-12	4.03E-11
ENSMUSG00000023845	Lnpep	0.616831237	2.71E-12	3.92E-11	0.598717428	3.00E-12	4.27E-11
ENSMUSG00000040659	Efhd2	-0.527436354	2.98E-12	4.31E-11	-0.516028896	2.99E-12	4.26E-11
ENSMUSG00000035105	Egln3	1.056014465	3.05E-12	4.39E-11	0.969551554	3.14E-12	4.47E-11
ENSMUSG00000028780	Sema3c	0.761410763	3.13E-12	4.51E-11	0.727636333	3.50E-12	4.97E-11
ENSMUSG00000025473	Adam8	0.478284312	3.32E-12	4.77E-11	0.469684472	3.55E-12	5.04E-11
ENSMUSG00000030790	Adm	0.405643173	3.34E-12	4.81E-11	0.40037123	3.56E-12	5.04E-11
ENSMUSG00000022139	Mbnl2	0.348387439	3.47E-12	4.98E-11	0.345031943	3.67E-12	5.19E-11
ENSMUSG00000022351	Sqle	-0.450998615	3.82E-12	5.47E-11	-0.443751167	3.87E-12	5.47E-11
ENSMUSG00000029545	Acads	-0.526565954	3.86E-12	5.52E-11	-0.515093391	3.90E-12	5.49E-11
ENSMUSG00000032024	Clmp	0.674013188	3.88E-12	5.54E-11	0.650172438	4.29E-12	6.03E-11
ENSMUSG00000038331	Satb2	0.761019899	4.08E-12	5.82E-11	0.726929185	4.59E-12	6.43E-11
ENSMUSG00000041540	Sox5	2.491276694	4.28E-12	6.10E-11	1.644975041	3.66E-12	5.18E-11
ENSMUSG00000022307	Oxr1	0.382464118	4.40E-12	6.26E-11	0.377992322	4.61E-12	6.46E-11
ENSMUSG00000083679	Gm12892	-0.960944693	4.51E-12	6.42E-11	-0.894164602	4.41E-12	6.18E-11
ENSMUSG00000054855	Rnd1	-0.822059467	4.60E-12	6.53E-11	-0.779375718	4.75E-12	6.65E-11
ENSMUSG00000024909	Efemp2	0.156349099	4.75E-12	6.73E-11	0.156039887	4.90E-12	6.84E-11
ENSMUSG00000075254	Heg1	-0.6907324	4.81E-12	6.81E-11	-0.664997011	4.91E-12	6.85E-11
ENSMUSG00000031451	Gas6	0.165790485	5.12E-12	7.24E-11	0.165420618	5.33E-12	7.42E-11
ENSMUSG00000000031	H19	0.675518253	5.15E-12	7.28E-11	0.651257381	5.67E-12	7.87E-11
ENSMUSG00000048142	Nat8l	-1.120959717	5.36E-12	7.56E-11	-1.016604019	5.47E-12	7.61E-11
ENSMUSG00000001416	Cct3	-0.215936117	5.63E-12	7.92E-11	-0.215117786	5.71E-12	7.92E-11
ENSMUSG00000053332	Gas5	0.827627356	5.69E-12	8.01E-11	0.783529143	6.45E-12	8.91E-11
ENSMUSG00000037815	Ctnna1	-0.171335959	5.97E-12	8.39E-11	-0.170925539	6.08E-12	8.42E-11
ENSMUSG00000026965	Anapc2	-0.27532579	6.03E-12	8.47E-11	-0.273628766	6.12E-12	8.46E-11
ENSMUSG00000082791	Gm4875	-0.869115324	6.19E-12	8.69E-11	-0.81898618	4.78E-12	6.69E-11
ENSMUSG00000021127	Zfp36l1	0.626958087	6.20E-12	8.69E-11	0.607338079	6.74E-12	9.30E-11
ENSMUSG00000031765	Mt1	0.509174181	6.33E-12	8.86E-11	0.498560765	6.63E-12	9.15E-11
ENSMUSG00000000567	Sox9	0.685637852	6.95E-12	9.71E-11	0.660002323	7.54E-12	1.04E-10
ENSMUSG00000055723	Rras2	-0.297657367	7.36E-12	1.03E-10	-0.295497761	7.45E-12	1.02E-10
ENSMUSG00000027188	Pamr1	2.985090209	7.52E-12	1.05E-10	1.699525546	7.07E-12	9.74E-11
ENSMUSG00000084260	Gm12844	-0.594525559	7.64E-12	1.06E-10	-0.577656789	7.67E-12	1.05E-10
ENSMUSG00000027254	Map1a	-0.218336682	7.87E-12	1.10E-10	-0.217478913	7.99E-12	1.10E-10
ENSMUSG00000020451	Limk2	-0.439797053	8.18E-12	1.14E-10	-0.432861272	8.26E-12	1.13E-10
ENSMUSG00000066362	Rps13-ps1	-1.147062762	8.35E-12	1.16E-10	-1.034091612	8.02E-12	1.10E-10
ENSMUSG00000060279	Ap2a1	-0.231581854	8.45E-12	1.17E-10	-0.230555845	8.59E-12	1.17E-10
ENSMUSG00000003380	Rabac1	-0.36589889	8.65E-12	1.20E-10	-0.361875946	8.72E-12	1.19E-10
ENSMUSG00000024858	Adrbk1	-0.372828431	9.07E-12	1.26E-10	-0.368565269	9.17E-12	1.25E-10
ENSMUSG00000026051	1500015O10Rik	-1.173008928	9.14E-12	1.26E-10	-1.052060849	9.24E-12	1.26E-10
ENSMUSG00000032547	Ryk	0.209605914	9.41E-12	1.30E-10	0.208840328	9.76E-12	1.33E-10
ENSMUSG00000060147	Serpinb6a	-0.261226318	9.58E-12	1.32E-10	-0.259747689	9.73E-12	1.32E-10
ENSMUSG00000048076	Arf1	-0.249453026	1.00E-11	1.38E-10	-0.248162484	1.02E-11	1.38E-10
ENSMUSG00000035754	Wdr18	-0.370158989	1.02E-11	1.40E-10	-0.36596659	1.03E-11	1.39E-10
ENSMUSG00000037605	Adgrl3	0.866099649	1.13E-11	1.55E-10	0.814491305	1.25E-11	1.69E-10
ENSMUSG00000000149	Gna12	-0.282316482	1.13E-11	1.55E-10	-0.280438951	1.15E-11	1.55E-10
ENSMUSG00000011096	Akt1s1	-0.286468101	1.19E-11	1.63E-10	-0.284502876	1.20E-11	1.63E-10
ENSMUSG00000036256	Igfbp7	-0.243010924	1.19E-11	1.63E-10	-0.241808883	1.20E-11	1.63E-10
ENSMUSG00000036990	Otud4	0.512517762	1.29E-11	1.76E-10	0.501360223	1.39E-11	1.87E-10
ENSMUSG00000004952	Rasa4	-0.412842638	1.31E-11	1.79E-10	-0.406981022	1.32E-11	1.78E-10
ENSMUSG00000002319	Ipo4	-0.204318381	1.34E-11	1.83E-10	-0.203599324	1.36E-11	1.83E-10
ENSMUSG00000049521	Cdc42ep1	-0.451429443	1.37E-11	1.87E-10	-0.443770433	1.38E-11	1.86E-10
ENSMUSG00000046623	Gjb4	1.285737603	1.38E-11	1.88E-10	1.125991183	1.55E-11	2.07E-10
ENSMUSG00000035847	Ids	0.465006619	1.40E-11	1.91E-10	0.456615428	1.49E-11	2.00E-10
ENSMUSG00000045690	Wdr89	-0.3043934	1.43E-11	1.95E-10	-0.302019406	1.44E-11	1.94E-10
ENSMUSG00000061232	H2-K1	-0.489815782	1.45E-11	1.96E-10	-0.480043647	1.44E-11	1.94E-10
ENSMUSG00000038264	Sema7a	-0.367377342	1.49E-11	2.02E-10	-0.363210667	1.51E-11	2.02E-10
ENSMUSG00000021613	Hapln1	1.773975056	1.50E-11	2.04E-10	1.393327114	1.53E-11	2.05E-10
ENSMUSG00000022156	Gzme	-0.605802601	1.53E-11	2.07E-10	-0.587451986	1.55E-11	2.07E-10
ENSMUSG00000031841	Cdh13	0.468217388	1.56E-11	2.12E-10	0.459614553	1.67E-11	2.23E-10
ENSMUSG00000021379	Id4	1.099661785	1.64E-11	2.22E-10	0.99586171	1.84E-11	2.45E-10
ENSMUSG00000070780	Rbm47	-0.943432161	1.69E-11	2.29E-10	-0.876659036	1.70E-11	2.27E-10
ENSMUSG00000003518	Dusp3	-0.337626839	1.78E-11	2.40E-10	-0.334362481	1.80E-11	2.40E-10
ENSMUSG00000025650	Col7a1	-0.615924161	1.81E-11	2.45E-10	-0.596522227	1.84E-11	2.45E-10
ENSMUSG00000030120	Mlf2	-0.202908686	1.84E-11	2.49E-10	-0.202194493	1.87E-11	2.49E-10
ENSMUSG00000028919	Arhgef19	0.622613169	1.98E-11	2.66E-10	0.602439017	2.16E-11	2.86E-10
ENSMUSG00000052040	Klf13	0.258397155	2.02E-11	2.71E-10	0.256917705	2.11E-11	2.80E-10
ENSMUSG00000015653	Steap2	0.275185699	2.16E-11	2.90E-10	0.273394647	2.26E-11	3.00E-10
ENSMUSG00000025060	Slk	0.611000962	2.32E-11	3.11E-10	0.591783294	2.53E-11	3.33E-10
ENSMUSG00000028334	Nans	-0.391564314	2.41E-11	3.21E-10	-0.386423185	2.42E-11	3.20E-10
ENSMUSG00000030655	Smg1	0.644530876	2.47E-11	3.29E-10	0.621982127	2.71E-11	3.54E-10
ENSMUSG00000055401	Fbxo6	-0.521410016	2.47E-11	3.29E-10	-0.509378086	2.50E-11	3.28E-10
ENSMUSG00000021806	Nid2	-0.882810979	2.59E-11	3.43E-10	-0.826646753	2.63E-11	3.45E-10
ENSMUSG00000018648	Dusp14	-0.595689839	2.62E-11	3.47E-10	-0.57782277	2.66E-11	3.49E-10
ENSMUSG00000045948	Mrps12	-0.650651093	2.65E-11	3.51E-10	-0.627485721	2.69E-11	3.52E-10
ENSMUSG00000024953	Prdx5	-0.307588304	2.65E-11	3.52E-10	-0.305073281	2.67E-11	3.50E-10
ENSMUSG00000059040	Eno1b	-0.795390126	2.75E-11	3.64E-10	-0.753702055	2.82E-11	3.68E-10
ENSMUSG00000072235	Tuba1a	-0.693245466	2.86E-11	3.79E-10	-0.665525766	2.36E-11	3.11E-10
ENSMUSG00000029810	Tmem176b	0.591718739	3.16E-11	4.17E-10	0.57401486	3.39E-11	4.40E-10
ENSMUSG00000014496	Ankrd28	0.617737085	3.22E-11	4.24E-10	0.597621786	3.46E-11	4.49E-10
ENSMUSG00000022150	Dab2	0.61693688	3.25E-11	4.28E-10	0.596877138	3.55E-11	4.59E-10
ENSMUSG00000026389	Steap3	0.615891503	3.32E-11	4.37E-10	0.595931689	3.53E-11	4.57E-10
ENSMUSG00000025232	Hexa	-0.284699635	3.47E-11	4.56E-10	-0.282678704	3.51E-11	4.55E-10
ENSMUSG00000058454	Dhcr7	-0.517563087	3.49E-11	4.59E-10	-0.505611463	3.54E-11	4.59E-10
ENSMUSG00000005161	Prdx2	-0.225785118	3.50E-11	4.60E-10	-0.224774135	3.54E-11	4.59E-10
ENSMUSG00000019923	Zwint	-0.326988549	3.50E-11	4.60E-10	-0.323934185	3.51E-11	4.55E-10
ENSMUSG00000027412	Lpin3	-0.690791075	3.55E-11	4.66E-10	-0.662852853	3.59E-11	4.64E-10
ENSMUSG00000026478	Lamc1	-0.197131783	3.61E-11	4.73E-10	-0.196457143	3.66E-11	4.73E-10
ENSMUSG00000024044	Epb4.1l3	0.237136233	3.64E-11	4.76E-10	0.235962023	3.78E-11	4.87E-10
ENSMUSG00000024644	Cndp2	-0.403010609	3.83E-11	5.01E-10	-0.397294791	3.86E-11	4.98E-10
ENSMUSG00000029198	Grpel1	-0.374056575	3.86E-11	5.04E-10	-0.369476138	3.89E-11	5.01E-10
ENSMUSG00000054215	Sprr2k	-3.080815569	3.88E-11	5.06E-10	-1.660716158	3.65E-11	4.72E-10
ENSMUSG00000030423	Pop4	1.15669204	3.99E-11	5.21E-10	1.032711915	4.46E-11	5.72E-10
ENSMUSG00000027597	Ahcy	-2.223755015	4.00E-11	5.22E-10	-1.539833001	3.11E-11	4.05E-10
ENSMUSG00000007029	Vars	-0.270214204	4.08E-11	5.31E-10	-0.268472513	4.13E-11	5.32E-10
ENSMUSG00000084319	Tpt1-ps3	-0.53488955	4.25E-11	5.52E-10	-0.521613806	4.22E-11	5.43E-10
ENSMUSG00000004451	Ralb	-0.356501948	4.48E-11	5.80E-10	-0.352504921	4.53E-11	5.80E-10
ENSMUSG00000055681	Cope	-0.296096092	4.75E-11	6.13E-10	-0.293792017	4.81E-11	6.13E-10
ENSMUSG00000061175	Fnip2	0.7552348	4.80E-11	6.19E-10	0.718381512	5.28E-11	6.70E-10
ENSMUSG00000041272	Tox	1.531549789	5.07E-11	6.52E-10	1.263094817	4.69E-11	6.00E-10
ENSMUSG00000026511	Srp9	0.853515424	5.11E-11	6.57E-10	0.800833659	5.64E-11	7.13E-10
ENSMUSG00000028639	Ybx1	0.282909284	5.23E-11	6.71E-10	0.280887136	5.41E-11	6.86E-10
ENSMUSG00000016487	Ppfibp1	0.251906531	5.27E-11	6.75E-10	0.250476596	5.43E-11	6.89E-10
ENSMUSG00000021939	Ctsb	-0.107225644	5.30E-11	6.79E-10	-0.107114925	5.37E-11	6.82E-10
ENSMUSG00000030201	Lrp6	0.486118377	5.30E-11	6.79E-10	0.475979227	5.66E-11	7.16E-10
ENSMUSG00000028538	St3gal3	-0.469424774	5.41E-11	6.92E-10	-0.460296286	5.48E-11	6.95E-10
ENSMUSG00000025967	Eef1b2	-0.179922202	5.47E-11	6.99E-10	-0.179399398	5.54E-11	7.01E-10
ENSMUSG00000004610	Etfb	-0.390637297	5.75E-11	7.33E-10	-0.38533316	5.79E-11	7.31E-10
ENSMUSG00000097289	2010300F17Rik	-0.899799817	5.82E-11	7.41E-10	-0.838387651	5.96E-11	7.51E-10
ENSMUSG00000078350	Smim1	-0.745398233	5.89E-11	7.50E-10	-0.709782722	5.86E-11	7.39E-10
ENSMUSG00000018377	Vezf1	0.479345498	6.18E-11	7.86E-10	0.46955331	6.57E-11	8.23E-10
ENSMUSG00000029344	Tpst2	-0.290148941	6.24E-11	7.93E-10	-0.287953314	6.32E-11	7.93E-10
ENSMUSG00000004849	Ap1s1	-0.281139025	6.32E-11	8.03E-10	-0.279139717	6.38E-11	8.00E-10
ENSMUSG00000029185	Fam114a1	-0.303462623	6.36E-11	8.08E-10	-0.300950405	6.44E-11	8.07E-10
ENSMUSG00000030603	Psmc4	-0.276105602	6.53E-11	8.29E-10	-0.274208373	6.62E-11	8.28E-10
ENSMUSG00000032640	Chsy1	0.355611368	6.55E-11	8.31E-10	0.351568866	6.85E-11	8.56E-10
ENSMUSG00000023988	Bysl	-0.375864723	6.71E-11	8.51E-10	-0.371101581	6.76E-11	8.46E-10
ENSMUSG00000038991	Txndc5	-0.146124591	6.77E-11	8.58E-10	-0.145841429	6.89E-11	8.60E-10
ENSMUSG00000062300	Pvrl2	-0.345967579	6.82E-11	8.63E-10	-0.342242893	6.88E-11	8.59E-10
ENSMUSG00000032014	Oaf	-0.204918942	6.83E-11	8.65E-10	-0.204139246	6.93E-11	8.65E-10
ENSMUSG00000022665	Ccdc80	-0.157221486	7.10E-11	8.97E-10	-0.156868151	7.21E-11	8.98E-10
ENSMUSG00000047126	Cltc	-0.180439075	7.24E-11	9.13E-10	-0.179904824	7.36E-11	9.16E-10
ENSMUSG00000027423	Snx5	0.487252599	7.31E-11	9.22E-10	0.476904617	7.60E-11	9.45E-10
ENSMUSG00000052353	Cemip	0.464670826	7.56E-11	9.52E-10	0.455662472	7.96E-11	9.88E-10
ENSMUSG00000028820	Sfpq	0.314467821	7.84E-11	9.85E-10	0.311642721	8.18E-11	1.01E-09
ENSMUSG00000000278	Scpep1	-0.274976518	7.92E-11	9.95E-10	-0.273085761	8.00E-11	9.92E-10
ENSMUSG00000079297	Gm2223	0.670477616	8.66E-11	1.09E-09	0.643743678	9.50E-11	1.17E-09
ENSMUSG00000037552	Plekhg2	-0.357036958	8.69E-11	1.09E-09	-0.352900877	8.72E-11	1.08E-09
ENSMUSG00000021709	Erbb2ip	0.730668956	8.79E-11	1.10E-09	0.696300308	9.53E-11	1.17E-09
ENSMUSG00000028031	Dkk2	0.444005774	9.22E-11	1.15E-09	0.436062151	9.73E-11	1.20E-09
ENSMUSG00000029334	Prkg2	0.881028699	9.41E-11	1.17E-09	0.821745548	1.04E-10	1.27E-09
ENSMUSG00000019256	Ahr	0.811296444	9.70E-11	1.21E-09	0.764492318	1.07E-10	1.31E-09
ENSMUSG00000032320	Rcn2	0.342448964	9.81E-11	1.22E-09	0.338768579	1.03E-10	1.26E-09
ENSMUSG00000026305	Lrrfip1	-0.320990905	9.91E-11	1.23E-09	-0.317959915	1.00E-10	1.23E-09
ENSMUSG00000032612	Usp4	-0.247190798	9.91E-11	1.23E-09	-0.245801118	1.00E-10	1.23E-09
ENSMUSG00000052942	Glis3	0.466363813	1.02E-10	1.27E-09	0.457126635	1.09E-10	1.33E-09
ENSMUSG00000007815	Rhoa	-0.259792951	1.02E-10	1.27E-09	-0.258178328	1.04E-10	1.27E-09
ENSMUSG00000029664	Tfpi2	-0.904364745	1.08E-10	1.34E-09	-0.840392375	1.10E-10	1.34E-09
ENSMUSG00000028737	Aldh4a1	-0.421447954	1.10E-10	1.36E-09	-0.414603278	1.10E-10	1.35E-09
ENSMUSG00000070372	Capza1	-1.353866674	1.11E-10	1.37E-09	-1.15569886	1.09E-10	1.33E-09
ENSMUSG00000030835	Nomo1	-0.210513314	1.21E-10	1.50E-09	-0.20964535	1.23E-10	1.50E-09
ENSMUSG00000016252	Atp5e	-0.560238448	1.22E-10	1.51E-09	-0.544279582	1.22E-10	1.49E-09
ENSMUSG00000029723	Tsc22d4	-0.405618295	1.35E-10	1.65E-09	-0.399449099	1.36E-10	1.65E-09
ENSMUSG00000033585	Ndn	-0.297803138	1.35E-10	1.66E-09	-0.295343874	1.37E-10	1.66E-09
ENSMUSG00000060600	Eno3	0.943753317	1.36E-10	1.67E-09	0.870523846	1.44E-10	1.74E-09
ENSMUSG00000033379	Atp6v0b	-0.379400085	1.36E-10	1.67E-09	-0.374340853	1.36E-10	1.65E-09
ENSMUSG00000041046	Ramp3	0.738830131	1.48E-10	1.81E-09	0.702483387	1.62E-10	1.95E-09
ENSMUSG00000039910	Cited2	0.238058042	1.56E-10	1.90E-09	0.236787667	1.63E-10	1.96E-09
ENSMUSG00000002546	Golga2	-0.316200816	1.69E-10	2.06E-09	-0.313229366	1.71E-10	2.05E-09
ENSMUSG00000047963	Stbd1	-0.681493996	1.72E-10	2.09E-09	-0.652681452	1.75E-10	2.10E-09
ENSMUSG00000030161	Gabarapl1	-0.376717859	1.78E-10	2.17E-09	-0.371700869	1.79E-10	2.15E-09
ENSMUSG00000032388	Spg21	0.421964587	1.79E-10	2.18E-09	0.414919664	1.89E-10	2.26E-09
ENSMUSG00000025351	Cd63	-0.236471805	1.81E-10	2.20E-09	-0.235219613	1.83E-10	2.19E-09
ENSMUSG00000069662	Marcks	0.283805885	1.86E-10	2.26E-09	0.281640069	1.94E-10	2.32E-09
ENSMUSG00000032666	1700025G04Rik	0.871495184	1.94E-10	2.35E-09	0.812144503	2.16E-10	2.57E-09
ENSMUSG00000003072	Atp5d	-0.227210888	1.94E-10	2.35E-09	-0.226096162	1.96E-10	2.34E-09
ENSMUSG00000020238	Ncln	-0.229928104	1.94E-10	2.35E-09	-0.228772984	1.96E-10	2.34E-09
ENSMUSG00000028195	Cyr61	-0.094122196	2.01E-10	2.43E-09	-0.094042461	2.04E-10	2.43E-09
ENSMUSG00000021796	Bmpr1a	0.558563849	2.17E-10	2.61E-09	0.542257454	2.33E-10	2.76E-09
ENSMUSG00000023942	Slc29a1	0.542855551	2.21E-10	2.67E-09	0.527866487	2.31E-10	2.74E-09
ENSMUSG00000028923	Necap2	-0.354719609	2.24E-10	2.69E-09	-0.350478311	2.26E-10	2.68E-09
ENSMUSG00000034187	Nsf	-0.32969777	2.27E-10	2.73E-09	-0.326284179	2.29E-10	2.72E-09
ENSMUSG00000079111	Kdelr2	-0.21524457	2.29E-10	2.76E-09	-0.214288676	2.31E-10	2.74E-09
ENSMUSG00000006221	Hspb7	-0.849940464	2.41E-10	2.89E-09	-0.794450233	2.45E-10	2.89E-09
ENSMUSG00000039230	Tbcd	-0.298284658	2.49E-10	2.99E-09	-0.295740156	2.52E-10	2.98E-09
ENSMUSG00000006651	Aplp1	-0.424225635	2.61E-10	3.13E-09	-0.416952785	2.64E-10	3.11E-09
ENSMUSG00000017765	Slc12a4	-0.271737377	2.86E-10	3.41E-09	-0.269798686	2.87E-10	3.38E-09
ENSMUSG00000024127	Prepl	-0.384094156	3.08E-10	3.66E-09	-0.378637913	3.10E-10	3.64E-09
ENSMUSG00000066324	Impad1	0.388496265	3.21E-10	3.81E-09	0.382827927	3.37E-10	3.94E-09
ENSMUSG00000087213	2810408I11Rik	-1.351877918	3.38E-10	4.00E-09	-1.145322837	3.29E-10	3.85E-09
ENSMUSG00000019889	Ptprk	0.350324118	3.48E-10	4.12E-09	0.346140973	3.65E-10	4.25E-09
ENSMUSG00000010660	Plcd1	-0.398196442	3.50E-10	4.14E-09	-0.392085347	3.51E-10	4.10E-09
ENSMUSG00000032060	Cryab	0.188634215	3.58E-10	4.23E-09	0.18797521	3.69E-10	4.30E-09
ENSMUSG00000058571	Gpc6	0.41914446	3.71E-10	4.38E-09	0.411994389	3.87E-10	4.49E-09
ENSMUSG00000047497	Adamts12	-0.491294557	3.74E-10	4.42E-09	-0.479868236	3.77E-10	4.39E-09
ENSMUSG00000016528	Mapkapk2	-0.24543134	3.84E-10	4.53E-09	-0.243979527	3.89E-10	4.51E-09
ENSMUSG00000002900	Lamb1	-0.17111945	3.87E-10	4.56E-09	-0.170625759	3.91E-10	4.54E-09
ENSMUSG00000048387	Osr1	0.798452006	3.87E-10	4.56E-09	0.750931483	4.09E-10	4.74E-09
ENSMUSG00000025499	Hras	-0.307631378	4.02E-10	4.73E-09	-0.304776042	4.06E-10	4.71E-09
ENSMUSG00000028597	Gpx7	-0.553551716	4.10E-10	4.82E-09	-0.537237243	4.14E-10	4.79E-09
ENSMUSG00000035373	Ccl7	0.494874209	4.17E-10	4.90E-09	0.48310479	4.44E-10	5.13E-09
ENSMUSG00000000359	Rem1	-0.852697161	4.18E-10	4.91E-09	-0.79524905	4.24E-10	4.90E-09
ENSMUSG00000035493	Tgfbi	0.351468964	4.23E-10	4.97E-09	0.347204059	4.43E-10	5.11E-09
ENSMUSG00000028152	Tspan5	0.468269568	4.35E-10	5.10E-09	0.458255865	4.60E-10	5.30E-09
ENSMUSG00000005198	Polr2a	0.20739254	4.39E-10	5.14E-09	0.206508563	4.52E-10	5.21E-09
ENSMUSG00000025105	Bnc1	0.665326135	4.51E-10	5.28E-09	0.637163276	4.72E-10	5.44E-09
ENSMUSG00000053398	Phgdh	-1.839399142	4.54E-10	5.31E-09	-1.392712119	1.50E-10	1.81E-09
ENSMUSG00000105879	RP24-291E8.2	-0.691653357	4.62E-10	5.40E-09	-0.660140668	4.70E-10	5.41E-09
ENSMUSG00000020307	Cdc34	-0.327799876	4.75E-10	5.54E-09	-0.324320792	4.80E-10	5.53E-09
ENSMUSG00000026675	Hsd17b7	-0.4515603	4.90E-10	5.71E-09	-0.442540306	4.90E-10	5.64E-09
ENSMUSG00000021486	Prelid1	-0.310710234	5.34E-10	6.20E-09	-0.307727316	5.38E-10	6.16E-09
ENSMUSG00000003161	Sri	-0.352095147	5.43E-10	6.30E-09	-0.347762975	5.47E-10	6.25E-09
ENSMUSG00000032328	Tmem30a	0.411714335	5.50E-10	6.37E-09	0.404800636	5.72E-10	6.54E-09
ENSMUSG00000023249	Parp3	0.313466914	5.57E-10	6.46E-09	0.31039248	5.81E-10	6.63E-09
ENSMUSG00000031447	Lamp1	0.119551619	5.67E-10	6.57E-09	0.119379627	5.81E-10	6.63E-09
ENSMUSG00000019775	Rgs17	1.49134288	5.73E-10	6.63E-09	1.214958631	5.87E-10	6.69E-09
ENSMUSG00000045817	Zfp36l2	0.356779957	5.98E-10	6.90E-09	0.352242779	6.26E-10	7.12E-09
ENSMUSG00000020432	Tcn2	-0.279920546	5.98E-10	6.90E-09	-0.277722738	6.04E-10	6.88E-09
ENSMUSG00000041073	Nacad	-0.778014516	6.62E-10	7.61E-09	-0.732925704	6.68E-10	7.57E-09
ENSMUSG00000026615	Eprs	-0.233051142	7.16E-10	8.20E-09	-0.231767924	7.23E-10	8.17E-09
ENSMUSG00000026107	Nabp1	-0.647175884	7.26E-10	8.32E-09	-0.620638476	7.38E-10	8.34E-09
ENSMUSG00000027593	Raly	-0.22594141	7.68E-10	8.78E-09	-0.224767442	7.76E-10	8.74E-09
ENSMUSG00000042066	Tmcc2	-0.495505794	7.84E-10	8.94E-09	-0.483349332	7.93E-10	8.92E-09
ENSMUSG00000039483	Asb6	-0.390172518	8.06E-10	9.18E-09	-0.384173978	8.14E-10	9.15E-09
ENSMUSG00000027488	Snta1	-0.57284498	8.19E-10	9.32E-09	-0.55417248	8.29E-10	9.32E-09
ENSMUSG00000030284	Creld1	-0.58124859	8.28E-10	9.42E-09	-0.561750539	8.39E-10	9.42E-09
ENSMUSG00000002844	Adprh	-0.328556076	8.39E-10	9.54E-09	-0.324951261	8.47E-10	9.49E-09
ENSMUSG00000095098	Ccdc85b	0.618580788	8.75E-10	9.92E-09	0.595031524	9.44E-10	1.05E-08
ENSMUSG00000001289	Pfdn5	-0.589508853	9.11E-10	1.03E-08	-0.569102537	9.06E-10	1.01E-08
ENSMUSG00000031672	Got2	-0.350458421	9.67E-10	1.09E-08	-0.346057896	9.76E-10	1.09E-08
ENSMUSG00000054720	Lrrc8c	-0.429289174	9.75E-10	1.10E-08	-0.42125146	9.78E-10	1.09E-08
ENSMUSG00000034640	Tiparp	0.644622897	9.79E-10	1.11E-08	0.6179056	1.06E-09	1.17E-08
ENSMUSG00000024085	Man2a1	0.326772083	9.96E-10	1.12E-08	0.323187736	1.04E-09	1.15E-08
ENSMUSG00000062127	Cttnbp2nl	-0.396868596	1.01E-09	1.14E-08	-0.390487435	1.02E-09	1.13E-08
ENSMUSG00000043192	Gm1840	-0.264876142	1.04E-09	1.17E-08	-0.2629592	1.04E-09	1.16E-08
ENSMUSG00000034903	Cobll1	0.694940502	1.04E-09	1.18E-08	0.661555882	1.14E-09	1.25E-08
ENSMUSG00000033306	Lpp	0.203353493	1.05E-09	1.18E-08	0.202481775	1.09E-09	1.20E-08
ENSMUSG00000021820	Camk2g	-0.314949067	1.05E-09	1.18E-08	-0.311734138	1.06E-09	1.18E-08
ENSMUSG00000025137	Pcyt2	-0.591863173	1.06E-09	1.19E-08	-0.57105722	1.06E-09	1.18E-08
ENSMUSG00000060438	Rps10-ps1	-0.49235213	1.06E-09	1.19E-08	-0.480243304	1.06E-09	1.18E-08
ENSMUSG00000000738	Spg7	-0.39318431	1.07E-09	1.21E-08	-0.386959908	1.08E-09	1.19E-08
ENSMUSG00000021701	Plk2	-0.207563096	1.08E-09	1.21E-08	-0.206635978	1.09E-09	1.21E-08
ENSMUSG00000048058	Ldlrad3	-0.775577302	1.11E-09	1.24E-08	-0.729743106	1.13E-09	1.25E-08
ENSMUSG00000032436	Cmtm7	-0.35713508	1.12E-09	1.26E-08	-0.352445311	1.13E-09	1.25E-08
ENSMUSG00000026249	Serpine2	0.259030179	1.14E-09	1.28E-08	0.257225469	1.18E-09	1.30E-08
ENSMUSG00000039116	Adgrg6	0.746174997	1.14E-09	1.28E-08	0.704962617	1.24E-09	1.36E-08
ENSMUSG00000022489	Pde1b	-1.102907462	1.15E-09	1.29E-08	-0.978290174	1.13E-09	1.25E-08
ENSMUSG00000037594	BC022687	0.509222048	1.18E-09	1.32E-08	0.495735394	1.25E-09	1.37E-08
ENSMUSG00000032118	Fez1	-0.463927496	1.19E-09	1.33E-08	-0.453706749	1.20E-09	1.33E-08
ENSMUSG00000060988	Galnt13	1.696179467	1.21E-09	1.35E-08	1.298137213	1.18E-09	1.31E-08
ENSMUSG00000028053	Ash1l	0.534208089	1.26E-09	1.41E-08	0.518630907	1.33E-09	1.46E-08
ENSMUSG00000051495	Irf2bp2	0.348277164	1.26E-09	1.41E-08	0.343888984	1.32E-09	1.45E-08
ENSMUSG00000031827	Cotl1	-0.296103025	1.27E-09	1.42E-08	-0.293400953	1.28E-09	1.41E-08
ENSMUSG00000047045	Tmem164	-0.382212728	1.30E-09	1.44E-08	-0.376431833	1.31E-09	1.44E-08
ENSMUSG00000002812	Flii	-0.197736734	1.33E-09	1.48E-08	-0.196926004	1.35E-09	1.48E-08
ENSMUSG00000022438	Parvb	-0.3423046	1.34E-09	1.49E-08	-0.338131759	1.35E-09	1.48E-08
ENSMUSG00000030096	Slc6a6	0.207938552	1.36E-09	1.51E-08	0.20699399	1.40E-09	1.53E-08
ENSMUSG00000026343	Gpr39	-1.751448017	1.41E-09	1.57E-08	-1.320501535	1.24E-09	1.36E-08
ENSMUSG00000020388	Pdlim4	-0.743360234	1.44E-09	1.59E-08	-0.70227804	1.47E-09	1.60E-08
ENSMUSG00000029819	Npy	-1.202601075	1.56E-09	1.72E-08	-1.041929331	1.55E-09	1.69E-08
ENSMUSG00000023827	Agpat4	-0.443785013	1.64E-09	1.80E-08	-0.434671543	1.65E-09	1.79E-08
ENSMUSG00000022844	Pdia5	-0.399631314	1.64E-09	1.80E-08	-0.392949473	1.66E-09	1.80E-08
ENSMUSG00000046879	Irgm1	-0.721115656	1.65E-09	1.82E-08	-0.68323339	1.68E-09	1.82E-08
ENSMUSG00000019254	Ppp1r12c	-0.376528141	1.72E-09	1.89E-08	-0.370915242	1.73E-09	1.88E-08
ENSMUSG00000004667	Polr2e	-0.363818329	1.72E-09	1.89E-08	-0.358749903	1.73E-09	1.88E-08
ENSMUSG00000015501	Hivep2	0.543748252	1.73E-09	1.90E-08	0.527058327	1.83E-09	1.97E-08
ENSMUSG00000025150	Cbr2	1.508965065	1.76E-09	1.93E-08	1.210124061	1.77E-09	1.92E-08
ENSMUSG00000022157	Mcpt8	0.323073357	1.78E-09	1.95E-08	0.319502727	1.84E-09	1.98E-08
ENSMUSG00000025512	Chid1	-0.36960866	1.79E-09	1.96E-08	-0.364285297	1.80E-09	1.95E-08
ENSMUSG00000075012	Fjx1	-0.726293708	1.80E-09	1.97E-08	-0.687471832	1.81E-09	1.96E-08
ENSMUSG00000042759	Apobr	-0.906810528	1.89E-09	2.06E-08	-0.833179656	1.91E-09	2.06E-08
ENSMUSG00000022995	Enah	-0.280414425	1.91E-09	2.08E-08	-0.278067641	1.92E-09	2.07E-08
ENSMUSG00000036057	Ptpn23	-0.269695723	2.00E-09	2.17E-08	-0.26760138	2.01E-09	2.16E-08
ENSMUSG00000019471	Cdc37	-0.166691532	2.10E-09	2.28E-08	-0.166193184	2.13E-09	2.28E-08
ENSMUSG00000032515	Csrnp1	-0.577676238	2.17E-09	2.35E-08	-0.557554766	2.20E-09	2.35E-08
ENSMUSG00000020155	Kcnmb1	-1.13828029	2.19E-09	2.37E-08	-0.998060552	2.15E-09	2.30E-08
ENSMUSG00000000628	Hk2	-0.412734352	2.20E-09	2.38E-08	-0.405268062	2.21E-09	2.36E-08
ENSMUSG00000003810	Mast2	-0.347404095	2.20E-09	2.38E-08	-0.342928544	2.21E-09	2.36E-08
ENSMUSG00000020170	Frs2	0.412880911	2.23E-09	2.42E-08	0.405383523	2.34E-09	2.49E-08
ENSMUSG00000033706	Smyd5	-0.357053501	2.26E-09	2.44E-08	-0.352189311	2.28E-09	2.44E-08
ENSMUSG00000040990	Sh3kbp1	-0.206253469	2.32E-09	2.51E-08	-0.205305744	2.35E-09	2.50E-08
ENSMUSG00000052776	Oas1a	-4.663089048	2.39E-09	2.57E-08	-1.415575831	1.46E-08	1.43E-07
ENSMUSG00000039745	Htatip2	-0.622386626	2.47E-09	2.66E-08	-0.597190578	2.51E-09	2.66E-08
ENSMUSG00000018199	Trove2	0.713381501	2.60E-09	2.79E-08	0.675656262	2.81E-09	2.97E-08
ENSMUSG00000034781	Gna11	-0.202522425	2.84E-09	3.04E-08	-0.201615237	2.87E-09	3.03E-08
ENSMUSG00000025162	Csnk1d	-0.209904465	2.85E-09	3.04E-08	-0.208894564	2.88E-09	3.04E-08
ENSMUSG00000022090	Pdlim2	-0.328690528	2.90E-09	3.10E-08	-0.324836646	2.92E-09	3.08E-08
ENSMUSG00000024043	Arhgap28	0.72583828	2.98E-09	3.18E-08	0.685895838	3.19E-09	3.35E-08
ENSMUSG00000002524	Puf60	-0.256570464	2.99E-09	3.19E-08	-0.25472587	3.01E-09	3.17E-08
ENSMUSG00000029466	Anapc7	-0.381457009	2.99E-09	3.19E-08	-0.37544702	3.02E-09	3.18E-08
ENSMUSG00000029718	Pcolce	-0.138891952	3.01E-09	3.21E-08	-0.13859767	3.05E-09	3.20E-08
ENSMUSG00000001098	Kctd10	-0.145048845	3.08E-09	3.29E-08	-0.144713317	3.12E-09	3.27E-08
ENSMUSG00000018765	Fxr2	-0.278318843	3.09E-09	3.30E-08	-0.275962647	3.13E-09	3.28E-08
ENSMUSG00000009585	Apobec3	-0.9824134	3.10E-09	3.30E-08	-0.887768517	3.10E-09	3.25E-08
ENSMUSG00000029106	Add1	-0.188228142	3.16E-09	3.37E-08	-0.187495162	3.19E-09	3.35E-08
ENSMUSG00000036908	Unc93b1	-0.754656876	3.26E-09	3.47E-08	-0.709918105	3.29E-09	3.45E-08
ENSMUSG00000039081	Zfp503	0.356542135	3.44E-09	3.65E-08	0.351580578	3.54E-09	3.70E-08
ENSMUSG00000041028	Ghitm	-0.232350422	3.54E-09	3.75E-08	-0.23096565	3.58E-09	3.74E-08
ENSMUSG00000039662	Icmt	-0.276847366	3.66E-09	3.88E-08	-0.274506872	3.69E-09	3.86E-08
ENSMUSG00000029004	Kmt2e	0.587548218	3.70E-09	3.91E-08	0.565732945	3.91E-09	4.07E-08
ENSMUSG00000050737	Ptges	0.348369188	3.76E-09	3.97E-08	0.343713196	3.91E-09	4.07E-08
ENSMUSG00000025477	Inpp5a	-0.397891148	3.81E-09	4.02E-08	-0.390992117	3.82E-09	3.98E-08
ENSMUSG00000021200	Asb2	-1.178054957	3.87E-09	4.08E-08	-1.019676493	3.79E-09	3.95E-08
ENSMUSG00000026072	Il1r1	0.636791019	4.12E-09	4.34E-08	0.609008189	4.42E-09	4.58E-08
ENSMUSG00000003865	Gys1	-0.253157309	4.16E-09	4.38E-08	-0.25135206	4.20E-09	4.36E-08
ENSMUSG00000030718	Ppme1	-0.288415573	4.29E-09	4.51E-08	-0.28574779	4.32E-09	4.48E-08
ENSMUSG00000037035	Inhbb	0.229706509	4.45E-09	4.67E-08	0.228349588	4.58E-09	4.74E-08
ENSMUSG00000018500	Adora2b	-0.853085945	4.46E-09	4.68E-08	-0.788419346	4.53E-09	4.68E-08
ENSMUSG00000021798	Ldb3	-0.660877138	4.81E-09	5.04E-08	-0.629797242	4.81E-09	4.96E-08
ENSMUSG00000020163	Uqcr11	-0.553709694	4.90E-09	5.13E-08	-0.535156858	4.89E-09	5.05E-08
ENSMUSG00000005069	Pex5	-0.33685086	4.95E-09	5.19E-08	-0.332579971	5.00E-09	5.16E-08
ENSMUSG00000025579	Gaa	-0.193706469	5.29E-09	5.52E-08	-0.192884178	5.35E-09	5.50E-08
ENSMUSG00000051343	Rab11fip5	-0.298976951	5.31E-09	5.54E-08	-0.295970913	5.36E-09	5.51E-08
ENSMUSG00000036564	Ndrg4	-0.344374738	5.35E-09	5.58E-08	-0.339796457	5.33E-09	5.48E-08
ENSMUSG00000033671	Cep350	0.736459006	5.40E-09	5.62E-08	0.693442888	5.83E-09	5.98E-08
ENSMUSG00000026234	Ncl	0.226073623	5.41E-09	5.63E-08	0.224765576	5.56E-09	5.71E-08
ENSMUSG00000082154	Gm16464	-0.753980701	5.77E-09	5.99E-08	-0.707999121	5.83E-09	5.98E-08
ENSMUSG00000015243	Abca1	0.885108706	5.88E-09	6.09E-08	0.811955081	6.30E-09	6.44E-08
ENSMUSG00000046229	Scand1	0.5687535	5.94E-09	6.15E-08	0.548416085	6.17E-09	6.31E-08
ENSMUSG00000097183	Gm17501	-0.846180009	6.30E-09	6.51E-08	-0.781897693	6.32E-09	6.45E-08
ENSMUSG00000032334	Loxl1	-0.139821432	6.34E-09	6.55E-08	-0.139508305	6.43E-09	6.56E-08
ENSMUSG00000079014	Serpina3i	0.634731217	6.40E-09	6.60E-08	0.606540955	6.85E-09	6.96E-08
ENSMUSG00000031808	Slc27a1	0.622341164	6.48E-09	6.69E-08	0.595731065	6.87E-09	6.98E-08
ENSMUSG00000043801	Oaz1-ps	-0.493886337	6.49E-09	6.69E-08	-0.480415347	6.54E-09	6.67E-08
ENSMUSG00000025326	Ube3a	0.470378892	6.54E-09	6.74E-08	0.458679245	6.85E-09	6.96E-08
ENSMUSG00000040811	Eml2	-0.723045843	6.64E-09	6.84E-08	-0.681981905	6.71E-09	6.83E-08
ENSMUSG00000036438	Calm2	-0.314621722	6.68E-09	6.87E-08	-0.311076996	6.73E-09	6.85E-08
ENSMUSG00000043091	Tuba1c	-0.424595805	6.97E-09	7.16E-08	-0.415940918	7.03E-09	7.13E-08
ENSMUSG00000017291	Taok1	0.486503824	7.12E-09	7.31E-08	0.473523391	7.43E-09	7.51E-08
ENSMUSG00000029622	Arpc1b	-0.189516415	7.16E-09	7.34E-08	-0.188732913	7.21E-09	7.30E-08
ENSMUSG00000033467	Crlf2	-0.811768885	7.31E-09	7.49E-08	-0.754248437	7.23E-09	7.32E-08
ENSMUSG00000029084	Cd38	-1.296706873	7.43E-09	7.62E-08	-1.084695197	7.14E-09	7.24E-08
ENSMUSG00000002064	Sdf2	-0.444736492	7.49E-09	7.67E-08	-0.434769527	7.54E-09	7.62E-08
ENSMUSG00000046733	Gprc5a	0.430048664	7.57E-09	7.76E-08	0.420999613	7.88E-09	7.95E-08
ENSMUSG00000020684	Rasl10b	-1.942269683	7.67E-09	7.85E-08	-1.349024334	6.28E-09	6.42E-08
ENSMUSG00000000787	Ddx3x	0.337180394	7.70E-09	7.88E-08	0.33278389	7.92E-09	7.99E-08
ENSMUSG00000049511	Htr1b	-0.400905155	7.79E-09	7.97E-08	-0.393556714	7.87E-09	7.93E-08
ENSMUSG00000022636	Alcam	0.408911494	8.14E-09	8.31E-08	0.401084598	8.47E-09	8.52E-08
ENSMUSG00000029328	Hnrnpdl	0.573558074	8.15E-09	8.32E-08	0.552335712	8.52E-09	8.56E-08
ENSMUSG00000039852	Rere	0.316337839	8.25E-09	8.41E-08	0.312685563	8.52E-09	8.56E-08
ENSMUSG00000029066	Mrpl20	-0.363476716	8.61E-09	8.77E-08	-0.357951522	8.68E-09	8.72E-08
ENSMUSG00000022265	Ank	0.300390874	8.74E-09	8.89E-08	0.297249348	9.05E-09	9.08E-08
ENSMUSG00000030403	Vasp	-0.238397812	9.03E-09	9.17E-08	-0.236820895	9.11E-09	9.14E-08
ENSMUSG00000032481	Smarcc1	0.247678608	9.03E-09	9.17E-08	0.245908517	9.34E-09	9.34E-08
ENSMUSG00000002885	Adgre5	-0.259990098	9.18E-09	9.32E-08	-0.257945248	9.26E-09	9.27E-08
ENSMUSG00000028111	Ctsk	-0.522555641	9.42E-09	9.54E-08	-0.506322355	9.39E-09	9.39E-08
ENSMUSG00000021318	Gli3	0.45302393	9.63E-09	9.74E-08	0.442325622	9.98E-09	9.95E-08
ENSMUSG00000028641	P3h1	-0.250171519	9.82E-09	9.92E-08	-0.248341455	9.91E-09	9.88E-08
ENSMUSG00000041355	Ssr2	-0.243360462	9.96E-09	1.01E-07	-0.241673554	1.01E-08	1.00E-07
ENSMUSG00000031540	Kat6a	0.480658203	1.04E-08	1.04E-07	0.467853611	1.09E-08	1.08E-07
ENSMUSG00000039952	Dag1	0.206088821	1.04E-08	1.05E-07	0.205058965	1.06E-08	1.06E-07
ENSMUSG00000032715	Trib3	-0.512861565	1.09E-08	1.10E-07	-0.497353806	1.11E-08	1.10E-07
ENSMUSG00000026956	Uap1l1	0.4157328	1.15E-08	1.15E-07	0.407347379	1.20E-08	1.18E-07
ENSMUSG00000033350	Chst2	-0.628816328	1.15E-08	1.16E-07	-0.600583905	1.16E-08	1.15E-07
ENSMUSG00000038406	Scaf1	-0.224432761	1.17E-08	1.17E-07	-0.223095747	1.18E-08	1.17E-07
ENSMUSG00000032271	Nnmt	-0.799267137	1.21E-08	1.21E-07	-0.742627911	1.22E-08	1.21E-07
ENSMUSG00000034412	Tbc1d10a	-0.460217158	1.22E-08	1.22E-07	-0.448874465	1.23E-08	1.22E-07
ENSMUSG00000024392	Bag6	-0.165340934	1.23E-08	1.23E-07	-0.16480305	1.25E-08	1.23E-07
ENSMUSG00000035614	Fam179b	1.021756539	1.24E-08	1.24E-07	0.907703425	1.31E-08	1.28E-07
ENSMUSG00000031226	Pbdc1	0.880202131	1.25E-08	1.25E-07	0.805165432	1.34E-08	1.31E-07
ENSMUSG00000020053	Igf1	2.047377258	1.27E-08	1.27E-07	1.359007648	1.04E-08	1.03E-07
ENSMUSG00000020400	Tnip1	-0.472735221	1.29E-08	1.28E-07	-0.460420534	1.30E-08	1.28E-07
ENSMUSG00000021390	Ogn	1.319793142	1.30E-08	1.29E-07	1.08990004	1.32E-08	1.30E-07
ENSMUSG00000026202	Tuba4a	-0.260954222	1.30E-08	1.30E-07	-0.258843363	1.31E-08	1.29E-07
ENSMUSG00000040385	Ppp1ca	-0.149958457	1.33E-08	1.32E-07	-0.149555114	1.35E-08	1.32E-07
ENSMUSG00000037369	Kdm6a	1.084005399	1.40E-08	1.39E-07	0.948692125	1.49E-08	1.45E-07
ENSMUSG00000068614	Actc1	-1.215270771	1.40E-08	1.39E-07	-1.031906409	1.30E-08	1.28E-07
ENSMUSG00000027540	Ptpn1	-0.294555395	1.42E-08	1.41E-07	-0.291511583	1.43E-08	1.40E-07
ENSMUSG00000000538	Tom1l2	-0.296815532	1.43E-08	1.42E-07	-0.293699675	1.44E-08	1.41E-07
ENSMUSG00000074813	Gm14005	-0.847063755	1.44E-08	1.43E-07	-0.779558969	1.46E-08	1.42E-07
ENSMUSG00000028463	Car9	2.015475279	1.47E-08	1.45E-07	1.344676471	1.35E-08	1.32E-07
ENSMUSG00000037104	Socs5	0.282522599	1.47E-08	1.46E-07	0.279824503	1.52E-08	1.48E-07
ENSMUSG00000028041	Adam15	-0.214275106	1.54E-08	1.52E-07	-0.213091539	1.55E-08	1.51E-07
ENSMUSG00000025757	Hspa4l	0.790594879	1.55E-08	1.53E-07	0.734692429	1.66E-08	1.61E-07
ENSMUSG00000074794	Arrdc3	1.110954467	1.57E-08	1.55E-07	0.965265075	1.66E-08	1.61E-07
ENSMUSG00000028173	Wls	-0.234807693	1.60E-08	1.57E-07	-0.233248297	1.62E-08	1.57E-07
ENSMUSG00000020029	Nudt4	0.363261794	1.65E-08	1.62E-07	0.357523198	1.69E-08	1.64E-07
ENSMUSG00000028980	H6pd	0.286020227	1.67E-08	1.64E-07	0.283199382	1.73E-08	1.67E-07
ENSMUSG00000017057	Il13ra1	0.800294207	1.71E-08	1.67E-07	0.742165042	1.78E-08	1.72E-07
ENSMUSG00000018217	Pmp22	-0.405130441	1.72E-08	1.69E-07	-0.397192128	1.73E-08	1.68E-07
ENSMUSG00000021130	Galnt16	-1.406172856	1.77E-08	1.73E-07	-1.131825334	1.67E-08	1.62E-07
ENSMUSG00000007721	Ccdc124	-0.304000494	1.77E-08	1.73E-07	-0.300611335	1.79E-08	1.73E-07
ENSMUSG00000043733	Ptpn11	-0.181033549	1.78E-08	1.74E-07	-0.180312311	1.80E-08	1.73E-07
ENSMUSG00000062421	Arf2	-0.343191948	1.88E-08	1.83E-07	-0.338314075	1.89E-08	1.82E-07
ENSMUSG00000026192	Atic	-0.213348014	1.88E-08	1.83E-07	-0.212165404	1.90E-08	1.83E-07
ENSMUSG00000061981	Flot2	-0.278382751	1.89E-08	1.84E-07	-0.275765005	1.91E-08	1.83E-07
ENSMUSG00000026456	Cyb5r1	-0.323193323	1.95E-08	1.90E-07	-0.319103455	1.96E-08	1.88E-07
ENSMUSG00000030516	Tjp1	0.306910141	1.97E-08	1.92E-07	0.303395577	2.03E-08	1.95E-07
ENSMUSG00000030088	Aldh1l1	-1.214890491	2.00E-08	1.95E-07	-1.027778926	1.96E-08	1.88E-07
ENSMUSG00000025348	Itga7	-0.499964434	2.06E-08	2.00E-07	-0.485035926	2.07E-08	1.98E-07
ENSMUSG00000020023	Tmcc3	-0.383166232	2.08E-08	2.02E-07	-0.376359066	2.09E-08	2.00E-07
ENSMUSG00000030978	Rrm1	-0.304385176	2.08E-08	2.02E-07	-0.300949135	2.10E-08	2.01E-07
ENSMUSG00000100222	Psmb6-ps2	-0.69201464	2.14E-08	2.07E-07	-0.653373104	2.16E-08	2.06E-07
ENSMUSG00000009013	Dynll1	-0.272884936	2.14E-08	2.08E-07	-0.270399571	2.16E-08	2.06E-07
ENSMUSG00000034463	Scara3	0.583150416	2.18E-08	2.11E-07	0.559547205	2.31E-08	2.20E-07
ENSMUSG00000029201	Ugdh	0.321721469	2.19E-08	2.12E-07	0.317652129	2.26E-08	2.15E-07
ENSMUSG00000022108	Itm2b	-0.155582596	2.22E-08	2.15E-07	-0.155118132	2.24E-08	2.14E-07
ENSMUSG00000035107	Dcbld2	-0.294757967	2.24E-08	2.17E-07	-0.291623129	2.25E-08	2.15E-07
ENSMUSG00000010067	Rassf1	-0.388231295	2.29E-08	2.21E-07	-0.38111159	2.31E-08	2.20E-07
ENSMUSG00000030772	Dkk3	0.300156318	2.41E-08	2.33E-07	0.296826783	2.48E-08	2.36E-07
ENSMUSG00000018501	Ncor1	0.34661961	2.41E-08	2.33E-07	0.341512066	2.46E-08	2.34E-07
ENSMUSG00000033565	Rbfox2	-0.172229178	2.45E-08	2.36E-07	-0.171595523	2.48E-08	2.35E-07
ENSMUSG00000027247	Arhgap1	-0.223644136	2.45E-08	2.36E-07	-0.222260309	2.48E-08	2.35E-07
ENSMUSG00000039263	Npepl1	-0.37695759	2.46E-08	2.37E-07	-0.370406027	2.47E-08	2.35E-07
ENSMUSG00000028496	Mllt3	0.929394655	2.50E-08	2.41E-07	0.838460184	2.66E-08	2.51E-07
ENSMUSG00000052738	Suclg1	-0.342662247	2.51E-08	2.42E-07	-0.337719084	2.52E-08	2.40E-07
ENSMUSG00000028796	Phc2	-0.208105727	2.59E-08	2.49E-07	-0.206985827	2.62E-08	2.48E-07
ENSMUSG00000026229	Psmd1	-0.221912138	2.60E-08	2.50E-07	-0.220554964	2.63E-08	2.49E-07
ENSMUSG00000058076	Sdhc	-0.26974518	2.62E-08	2.52E-07	-0.267313825	2.65E-08	2.50E-07
ENSMUSG00000043770	Gm12481	-0.587696495	2.66E-08	2.56E-07	-0.563337233	2.69E-08	2.55E-07
ENSMUSG00000004677	Myo9b	-0.203472656	2.69E-08	2.58E-07	-0.202423472	2.71E-08	2.56E-07
ENSMUSG00000059534	Uqcr10	-0.466485853	2.71E-08	2.60E-07	-0.454111926	2.72E-08	2.57E-07
ENSMUSG00000022754	Tmem45a	0.311857684	2.72E-08	2.61E-07	0.308098678	2.79E-08	2.63E-07
ENSMUSG00000093930	Hmgcs1	-0.390151412	2.91E-08	2.79E-07	-0.382818618	2.93E-08	2.76E-07
ENSMUSG00000058126	Tpm3-rs7	0.299328245	3.02E-08	2.88E-07	0.295981578	3.06E-08	2.88E-07
ENSMUSG00000003355	Fkbp11	-0.692275324	3.06E-08	2.92E-07	-0.65276788	3.07E-08	2.88E-07
ENSMUSG00000033717	Adra2a	-0.44912718	3.07E-08	2.93E-07	-0.437971644	3.10E-08	2.91E-07
ENSMUSG00000041313	Slc7a1	-0.274974169	3.14E-08	2.99E-07	-0.272370432	3.16E-08	2.97E-07
ENSMUSG00000020184	Mdm2	0.29166845	3.19E-08	3.03E-07	0.288557276	3.29E-08	3.08E-07
ENSMUSG00000063576	Klhdc3	-0.381790122	3.34E-08	3.18E-07	-0.37485531	3.35E-08	3.14E-07
ENSMUSG00000059743	Fdps	-1.014175228	3.35E-08	3.19E-07	-0.896755525	3.36E-08	3.15E-07
ENSMUSG00000027605	Acss2	-0.800022861	3.49E-08	3.31E-07	-0.739744185	3.45E-08	3.23E-07
ENSMUSG00000029838	Ptn	-0.70290758	3.50E-08	3.32E-07	-0.661332684	3.48E-08	3.26E-07
ENSMUSG00000079017	Ifi27l2a	-3.979517876	3.58E-08	3.39E-07	-1.330491152	1.07E-07	9.37E-07
ENSMUSG00000028953	Abcf2	-0.245511455	3.59E-08	3.40E-07	-0.243639066	3.62E-08	3.38E-07
ENSMUSG00000037270	4932438A13Rik	0.935776554	3.63E-08	3.43E-07	0.841226875	3.75E-08	3.50E-07
ENSMUSG00000018042	Cyb5r3	-0.145680767	3.73E-08	3.53E-07	-0.145286529	3.78E-08	3.52E-07
ENSMUSG00000026103	Gls	0.333423336	3.74E-08	3.53E-07	0.328748132	3.79E-08	3.53E-07
ENSMUSG00000092060	Bend4	2.796159721	3.78E-08	3.57E-07	1.388310953	4.28E-08	3.96E-07
ENSMUSG00000001833	Sep-07	0.363032366	3.79E-08	3.58E-07	0.357000796	3.93E-08	3.66E-07
ENSMUSG00000021196	Pfkp	-0.420997547	3.82E-08	3.61E-07	-0.411655628	3.85E-08	3.58E-07
ENSMUSG00000032062	2310030G06Rik	2.231985552	3.94E-08	3.71E-07	1.352804577	3.65E-08	3.41E-07
ENSMUSG00000078429	Ctdsp2	0.309320594	4.05E-08	3.81E-07	0.305559399	4.15E-08	3.85E-07
ENSMUSG00000063410	Stk24	0.33343673	4.32E-08	4.05E-07	0.328714042	4.44E-08	4.10E-07
ENSMUSG00000039671	Zmynd8	0.331092716	4.33E-08	4.06E-07	0.326465631	4.48E-08	4.14E-07
ENSMUSG00000033039	Micall1	0.332184981	4.41E-08	4.13E-07	0.327509097	4.52E-08	4.17E-07
ENSMUSG00000037706	Cd81	-0.109013427	4.45E-08	4.17E-07	-0.108846136	4.51E-08	4.16E-07
ENSMUSG00000051335	Gfod1	-0.457033123	4.54E-08	4.24E-07	-0.445006466	4.51E-08	4.16E-07
ENSMUSG00000031839	Hsbp1	-0.292757146	4.55E-08	4.25E-07	-0.289544323	4.57E-08	4.22E-07
ENSMUSG00000028070	Apoa1bp	-0.477561497	4.66E-08	4.35E-07	-0.463854151	4.65E-08	4.28E-07
ENSMUSG00000033855	Ston1	-0.246598908	4.88E-08	4.55E-07	-0.244663429	4.93E-08	4.52E-07
ENSMUSG00000071847	Apcdd1	-0.600774495	5.14E-08	4.78E-07	-0.573734641	5.20E-08	4.76E-07
ENSMUSG00000039835	Nhsl1	-0.618799738	5.20E-08	4.83E-07	-0.589307887	5.26E-08	4.81E-07
ENSMUSG00000053470	Kdm3a	0.687698867	5.44E-08	5.04E-07	0.647386067	5.80E-08	5.28E-07
ENSMUSG00000024294	Mib1	0.419736404	5.67E-08	5.25E-07	0.410222986	5.88E-08	5.35E-07
ENSMUSG00000038119	Cdon	0.561973028	5.72E-08	5.29E-07	0.539515378	5.96E-08	5.42E-07
ENSMUSG00000025504	Eps8l2	0.799064425	5.92E-08	5.46E-07	0.736848955	6.16E-08	5.59E-07
ENSMUSG00000022508	Bcl6	0.536781915	5.93E-08	5.47E-07	0.517095892	6.17E-08	5.60E-07
ENSMUSG00000028128	F3	-0.209824937	6.35E-08	5.84E-07	-0.208609595	6.40E-08	5.80E-07
ENSMUSG00000037747	Phyhipl	-1.150612228	6.39E-08	5.87E-07	-0.978670558	6.24E-08	5.66E-07
ENSMUSG00000022416	Cacna1i	1.99403779	6.42E-08	5.90E-07	1.299145253	5.88E-08	5.35E-07
ENSMUSG00000022283	Pabpc1	0.101219086	6.61E-08	6.07E-07	0.10108158	6.73E-08	6.08E-07
ENSMUSG00000029547	Ints1	-0.230195162	6.81E-08	6.23E-07	-0.228584886	6.86E-08	6.20E-07
ENSMUSG00000045216	Hs6st1	-0.374914413	6.81E-08	6.23E-07	-0.368036436	6.86E-08	6.20E-07
ENSMUSG00000028790	Khdrbs1	0.390950641	7.07E-08	6.46E-07	0.383137418	7.24E-08	6.52E-07
ENSMUSG00000033396	Spg11	0.497852933	7.20E-08	6.57E-07	0.481866575	7.53E-08	6.77E-07
ENSMUSG00000075470	Alg10b	0.443548649	7.52E-08	6.85E-07	0.43214676	7.80E-08	6.99E-07
ENSMUSG00000019817	Plagl1	1.472869892	7.65E-08	6.96E-07	1.13858045	7.22E-08	6.50E-07
ENSMUSG00000055024	Ep300	0.356655432	7.68E-08	6.99E-07	0.350665573	7.95E-08	7.12E-07
ENSMUSG00000045211	Nudt18	-0.534041907	7.75E-08	7.05E-07	-0.514362412	7.84E-08	7.02E-07
ENSMUSG00000103653	Gm3934	-0.54201248	7.81E-08	7.10E-07	-0.521469764	7.74E-08	6.94E-07
ENSMUSG00000029001	Fbxo44	1.172301327	7.85E-08	7.13E-07	0.988197456	8.11E-08	7.24E-07
ENSMUSG00000027405	Nop56	-0.270376981	7.89E-08	7.16E-07	-0.267748822	7.96E-08	7.12E-07
ENSMUSG00000004044	Ptrf	-0.078030109	7.89E-08	7.16E-07	-0.077966374	7.95E-08	7.12E-07
ENSMUSG00000049401	Ogfr	-0.305179972	8.09E-08	7.33E-07	-0.301405532	8.14E-08	7.27E-07
ENSMUSG00000050965	Prkca	0.34028388	8.19E-08	7.42E-07	0.335052649	8.44E-08	7.52E-07
ENSMUSG00000002107	Celf2	0.547448231	8.23E-08	7.45E-07	0.526144644	8.62E-08	7.67E-07
ENSMUSG00000028035	Dnajb4	-0.522588311	8.28E-08	7.49E-07	-0.504042996	8.36E-08	7.46E-07
ENSMUSG00000036902	Neto2	0.957083986	8.43E-08	7.63E-07	0.851292113	8.65E-08	7.69E-07
ENSMUSG00000001576	Ergic1	-0.141070612	8.65E-08	7.81E-07	-0.140692308	8.74E-08	7.77E-07
ENSMUSG00000021381	Barx1	2.32883	8.70E-08	7.85E-07	1.337018185	8.00E-08	7.15E-07
ENSMUSG00000042594	Sh2b3	-0.374246566	8.82E-08	7.95E-07	-0.367287257	8.89E-08	7.90E-07
ENSMUSG00000021070	Bdkrb2	1.281223496	8.87E-08	7.99E-07	1.046802512	8.71E-08	7.75E-07
ENSMUSG00000001300	Efnb2	0.331490501	9.00E-08	8.11E-07	0.32661976	9.31E-08	8.25E-07
ENSMUSG00000022454	Nell2	-0.888180551	9.05E-08	8.15E-07	-0.802262477	9.11E-08	8.09E-07
ENSMUSG00000020260	Pofut2	-0.223351853	9.15E-08	8.23E-07	-0.221850952	9.23E-08	8.19E-07
ENSMUSG00000040606	Kazn	-0.693575246	9.28E-08	8.35E-07	-0.651025826	9.39E-08	8.32E-07
ENSMUSG00000029020	Mfn2	-0.207698926	9.54E-08	8.57E-07	-0.206487412	9.63E-08	8.52E-07
ENSMUSG00000031530	Dusp4	-0.421947795	9.56E-08	8.58E-07	-0.411971807	9.63E-08	8.52E-07
ENSMUSG00000020412	Ascc2	-0.297227726	9.71E-08	8.71E-07	-0.29369458	9.78E-08	8.64E-07
ENSMUSG00000041870	Ankrd13a	-0.216428535	9.71E-08	8.71E-07	-0.215056772	9.81E-08	8.66E-07
ENSMUSG00000045374	Wdr81	-0.239389545	9.80E-08	8.79E-07	-0.237534898	9.88E-08	8.73E-07
ENSMUSG00000041957	Pkp2	-0.568680312	9.89E-08	8.87E-07	-0.54466049	9.99E-08	8.81E-07
ENSMUSG00000007659	Bcl2l1	-0.238755136	9.90E-08	8.87E-07	-0.236913763	9.97E-08	8.80E-07
ENSMUSG00000027546	Atp9a	-0.379894404	9.91E-08	8.88E-07	-0.372563481	9.98E-08	8.81E-07
ENSMUSG00000030409	Dmpk	-0.404938146	9.99E-08	8.94E-07	-0.396077601	1.01E-07	8.87E-07
ENSMUSG00000095159	Tubb4b-ps1	-0.696319463	1.02E-07	9.11E-07	-0.653039877	1.02E-07	8.99E-07
ENSMUSG00000037742	Eef1a1	0.101193401	1.02E-07	9.13E-07	0.101051921	1.04E-07	9.15E-07
ENSMUSG00000034295	Fhod3	-0.969860888	1.02E-07	9.13E-07	-0.859271737	1.01E-07	8.91E-07
ENSMUSG00000062345	Serpinb2	-0.500299425	1.02E-07	9.15E-07	-0.483748501	1.03E-07	9.11E-07
ENSMUSG00000026872	Zeb2	0.35139396	1.03E-07	9.22E-07	0.345549273	1.07E-07	9.38E-07
ENSMUSG00000031751	Amfr	-0.184538176	1.04E-07	9.28E-07	-0.183682526	1.05E-07	9.22E-07
ENSMUSG00000041939	Mvk	-0.411909644	1.11E-07	9.84E-07	-0.402528215	1.11E-07	9.77E-07
ENSMUSG00000025261	Huwe1	0.161869176	1.11E-07	9.87E-07	0.16128786	1.14E-07	9.95E-07
ENSMUSG00000030431	Tmem238	1.390733953	1.14E-07	1.01E-06	1.096202405	1.10E-07	9.68E-07
ENSMUSG00000053113	Socs3	0.515224712	1.14E-07	1.02E-06	0.496998522	1.20E-07	1.05E-06
ENSMUSG00000066842	Hmcn1	1.146769046	1.15E-07	1.02E-06	0.969604392	1.18E-07	1.03E-06
ENSMUSG00000038279	Nop2	-0.219185986	1.17E-07	1.04E-06	-0.217743231	1.18E-07	1.03E-06
ENSMUSG00000032826	Ank2	-0.518801209	1.18E-07	1.04E-06	-0.500217736	1.19E-07	1.04E-06
ENSMUSG00000043252	Tmem64	0.498688748	1.18E-07	1.04E-06	0.48209614	1.23E-07	1.07E-06
ENSMUSG00000022141	Nipbl	0.739276453	1.18E-07	1.04E-06	0.687165878	1.25E-07	1.09E-06
ENSMUSG00000006390	Elovl1	-0.240579693	1.18E-07	1.05E-06	-0.238673424	1.19E-07	1.04E-06
ENSMUSG00000050732	Vamp8	-0.357634372	1.21E-07	1.07E-06	-0.351421731	1.22E-07	1.06E-06
ENSMUSG00000020315	Sptbn1	-0.121967237	1.22E-07	1.08E-06	-0.121716688	1.24E-07	1.08E-06
ENSMUSG00000026112	Coa5	-0.2471063	1.23E-07	1.08E-06	-0.245036073	1.24E-07	1.08E-06
ENSMUSG00000034158	Lrrc58	0.337306262	1.23E-07	1.09E-06	0.332067605	1.27E-07	1.11E-06
ENSMUSG00000024376	Epb4.1l4a	0.975165668	1.28E-07	1.13E-06	0.860923436	1.30E-07	1.13E-06
ENSMUSG00000014813	Stc1	-0.754699345	1.29E-07	1.14E-06	-0.699342754	1.30E-07	1.13E-06
ENSMUSG00000027365	Trpm7	0.766571339	1.30E-07	1.14E-06	0.708460972	1.36E-07	1.18E-06
ENSMUSG00000056091	St3gal5	0.806769902	1.32E-07	1.16E-06	0.739482676	1.37E-07	1.19E-06
ENSMUSG00000024789	Jak2	0.83110099	1.33E-07	1.17E-06	0.757839811	1.39E-07	1.20E-06
ENSMUSG00000046618	Olfml2a	0.701300017	1.33E-07	1.17E-06	0.656152914	1.41E-07	1.22E-06
ENSMUSG00000005625	Psmd4	-0.250887845	1.34E-07	1.18E-06	-0.248708984	1.35E-07	1.17E-06
ENSMUSG00000045312	Lhfpl2	0.324445108	1.38E-07	1.21E-06	0.319741712	1.42E-07	1.23E-06
ENSMUSG00000036372	Tmem258	-0.421730231	1.39E-07	1.22E-06	-0.411512421	1.40E-07	1.21E-06
ENSMUSG00000022951	Rcan1	-0.383843959	1.40E-07	1.23E-06	-0.376105127	1.41E-07	1.22E-06
ENSMUSG00000021288	Klc1	-0.221380238	1.41E-07	1.23E-06	-0.219874939	1.42E-07	1.22E-06
ENSMUSG00000039153	Runx2	0.421572116	1.41E-07	1.24E-06	0.411337952	1.45E-07	1.25E-06
ENSMUSG00000024327	Slc39a7	-0.561093598	1.43E-07	1.26E-06	-0.537433957	1.43E-07	1.24E-06
ENSMUSG00000000743	Chmp1a	-0.297756049	1.44E-07	1.26E-06	-0.294108309	1.45E-07	1.25E-06
ENSMUSG00000073676	Hspe1	0.954392067	1.44E-07	1.26E-06	0.845933084	1.49E-07	1.28E-06
ENSMUSG00000015980	Lrrc27	-0.873924124	1.45E-07	1.27E-06	-0.789374602	1.46E-07	1.26E-06
ENSMUSG00000021208	Ifi27l2b	-1.457580889	1.45E-07	1.27E-06	-1.122325218	1.36E-07	1.18E-06
ENSMUSG00000027796	Smad9	1.272528512	1.48E-07	1.29E-06	1.035077254	1.49E-07	1.29E-06
ENSMUSG00000006519	Cyba	-0.309353501	1.51E-07	1.32E-06	-0.305251754	1.53E-07	1.31E-06
ENSMUSG00000054766	Set	0.711651057	1.54E-07	1.34E-06	0.664139895	1.62E-07	1.38E-06
ENSMUSG00000060591	Ifitm2	0.266877092	1.56E-07	1.36E-06	0.264224758	1.61E-07	1.38E-06
ENSMUSG00000033420	Antxr1	0.246823647	1.57E-07	1.37E-06	0.244722038	1.61E-07	1.38E-06
ENSMUSG00000053846	Lipg	-0.40196513	1.58E-07	1.38E-06	-0.393021796	1.59E-07	1.37E-06
ENSMUSG00000031229	Atrx	0.602103989	1.64E-07	1.42E-06	0.572666461	1.73E-07	1.47E-06
ENSMUSG00000005506	Celf1	-0.218523333	1.69E-07	1.46E-06	-0.217056793	1.70E-07	1.45E-06
ENSMUSG00000039741	Bahcc1	0.432205447	1.71E-07	1.48E-06	0.421040097	1.78E-07	1.51E-06
ENSMUSG00000020836	Coro6	-1.639450891	1.72E-07	1.49E-06	-1.186012616	1.55E-07	1.33E-06
ENSMUSG00000044320	1700001O22Rik	4.274790054	1.75E-07	1.51E-06	1.217637748	8.41E-07	6.58E-06
ENSMUSG00000083327	Vcp-rs	-0.231013856	1.77E-07	1.54E-06	-0.229276477	1.79E-07	1.52E-06
ENSMUSG00000059248	Sep-09	-0.123184471	1.85E-07	1.59E-06	-0.12291882	1.87E-07	1.59E-06
ENSMUSG00000046245	Pilra	-1.936155169	1.86E-07	1.60E-06	-1.26131389	1.56E-07	1.34E-06
ENSMUSG00000027408	Cpxm1	-0.792634863	1.87E-07	1.61E-06	-0.727449364	1.88E-07	1.59E-06
ENSMUSG00000022564	Grina	-0.235430415	1.88E-07	1.62E-06	-0.233584681	1.89E-07	1.61E-06
ENSMUSG00000024966	Stip1	-0.193838331	1.94E-07	1.67E-06	-0.192803371	1.95E-07	1.65E-06
ENSMUSG00000022797	Tfrc	0.47497584	1.94E-07	1.67E-06	0.460098217	2.03E-07	1.72E-06
ENSMUSG00000059734	Ndufs8	-0.334849478	1.95E-07	1.68E-06	-0.329566715	1.97E-07	1.67E-06
ENSMUSG00000031010	Usp9x	0.360729603	1.96E-07	1.68E-06	0.354128417	2.02E-07	1.71E-06
ENSMUSG00000046223	Plaur	-0.230762449	1.97E-07	1.69E-06	-0.229018023	1.98E-07	1.68E-06
ENSMUSG00000028234	Rps20	0.406674087	2.07E-07	1.78E-06	0.397222269	2.14E-07	1.81E-06
ENSMUSG00000018906	P4ha2	-0.211287974	2.11E-07	1.81E-06	-0.209940412	2.13E-07	1.80E-06
ENSMUSG00000016946	Kctd5	-0.293290562	2.17E-07	1.86E-06	-0.289701768	2.18E-07	1.84E-06
ENSMUSG00000025950	Idh1	-0.357896184	2.17E-07	1.86E-06	-0.351411246	2.19E-07	1.85E-06
ENSMUSG00000005968	Tuft1	0.554622599	2.18E-07	1.86E-06	0.531006744	2.28E-07	1.92E-06
ENSMUSG00000036966	Spryd3	-0.343343662	2.18E-07	1.86E-06	-0.337609901	2.19E-07	1.85E-06
ENSMUSG00000042632	Pla2g6	-0.442018102	2.23E-07	1.91E-06	-0.429893242	2.25E-07	1.89E-06
ENSMUSG00000048915	Efna5	0.613518184	2.31E-07	1.97E-06	0.581708238	2.43E-07	2.03E-06
ENSMUSG00000021782	Dlg5	0.275360486	2.39E-07	2.04E-06	0.272362453	2.43E-07	2.04E-06
ENSMUSG00000035314	Gdpd5	-0.597831791	2.43E-07	2.07E-06	-0.568316928	2.46E-07	2.06E-06
ENSMUSG00000037553	Zdhhc18	-0.388842172	2.48E-07	2.11E-06	-0.380473941	2.50E-07	2.09E-06
ENSMUSG00000018286	Psmb6	-0.307347581	2.50E-07	2.13E-06	-0.303180511	2.52E-07	2.10E-06
ENSMUSG00000025498	Irf7	-1.151213607	2.56E-07	2.18E-06	-0.964349485	2.51E-07	2.10E-06
ENSMUSG00000018574	Acadvl	-0.257151077	2.57E-07	2.18E-06	-0.254695289	2.59E-07	2.16E-06
ENSMUSG00000026355	Mcm6	0.403421884	2.61E-07	2.21E-06	0.394042456	2.70E-07	2.25E-06
ENSMUSG00000036046	5031439G07Rik	-0.208277936	2.62E-07	2.22E-06	-0.206966834	2.64E-07	2.20E-06
ENSMUSG00000026167	Wnt10a	2.809546907	2.62E-07	2.22E-06	1.298609638	3.23E-07	2.67E-06
ENSMUSG00000026970	Rbms1	0.257549782	2.62E-07	2.22E-06	0.255075614	2.69E-07	2.24E-06
ENSMUSG00000001768	Rin2	0.674018581	2.84E-07	2.40E-06	0.631665358	2.99E-07	2.48E-06
ENSMUSG00000029171	Pgm1	-0.396809013	2.86E-07	2.42E-06	-0.387833705	2.88E-07	2.40E-06
ENSMUSG00000022206	Npr3	-1.244993194	2.86E-07	2.42E-06	-1.01338534	2.77E-07	2.31E-06
ENSMUSG00000040249	Lrp1	0.069188261	2.86E-07	2.42E-06	0.069139601	2.89E-07	2.40E-06
ENSMUSG00000018565	Elp5	-0.315961325	2.96E-07	2.50E-06	-0.311381019	2.98E-07	2.48E-06
ENSMUSG00000030067	Foxp1	0.297481429	2.97E-07	2.51E-06	0.29364601	3.05E-07	2.52E-06
ENSMUSG00000026207	Speg	-0.414750603	3.00E-07	2.53E-06	-0.404487632	3.02E-07	2.50E-06
ENSMUSG00000021484	Lman2	-0.157518615	3.13E-07	2.63E-06	-0.15694249	3.16E-07	2.61E-06
ENSMUSG00000034684	Sema3f	0.515747129	3.17E-07	2.66E-06	0.496140643	3.31E-07	2.74E-06
ENSMUSG00000029337	Fgf5	1.099086242	3.20E-07	2.69E-06	0.931101681	3.25E-07	2.69E-06
ENSMUSG00000037010	Apln	1.028396168	3.22E-07	2.70E-06	0.888082424	3.33E-07	2.75E-06
ENSMUSG00000040187	Arntl2	2.542237436	3.26E-07	2.73E-06	1.290209532	3.49E-07	2.88E-06
ENSMUSG00000020741	Cluh	-0.203127531	3.34E-07	2.80E-06	-0.20188907	3.37E-07	2.78E-06
ENSMUSG00000021403	Serpinb9b	-0.803071919	3.41E-07	2.86E-06	-0.732676986	3.41E-07	2.82E-06
ENSMUSG00000042460	C1galt1	0.748292838	3.45E-07	2.89E-06	0.690386563	3.61E-07	2.97E-06
ENSMUSG00000034108	Ccs	-0.451019022	3.45E-07	2.89E-06	-0.437745505	3.48E-07	2.87E-06
ENSMUSG00000015094	Npdc1	-0.257595482	3.48E-07	2.91E-06	-0.255072217	3.50E-07	2.88E-06
ENSMUSG00000018821	Avpi1	-0.415810298	3.54E-07	2.97E-06	-0.405348472	3.56E-07	2.93E-06
ENSMUSG00000037236	Matr3	0.527506521	3.57E-07	2.99E-06	0.50638891	3.73E-07	3.06E-06
ENSMUSG00000005610	Eif4g2	0.105407448	3.62E-07	3.03E-06	0.105232468	3.68E-07	3.03E-06
ENSMUSG00000028101	Pias3	0.39017668	3.64E-07	3.04E-06	0.381479579	3.69E-07	3.04E-06
ENSMUSG00000027580	Helz2	-0.481183372	3.74E-07	3.12E-06	-0.46503786	3.77E-07	3.09E-06
ENSMUSG00000032925	Itgbl1	1.02092892	3.76E-07	3.14E-06	0.88194847	3.91E-07	3.20E-06
ENSMUSG00000054792	Klhl18	-0.453636168	3.78E-07	3.15E-06	-0.440050363	3.81E-07	3.12E-06
ENSMUSG00000022680	Pdxdc1	-0.226748985	3.86E-07	3.21E-06	-0.22501045	3.89E-07	3.19E-06
ENSMUSG00000030744	Rps3	-0.093931015	3.90E-07	3.24E-06	-0.093806529	3.94E-07	3.23E-06
ENSMUSG00000025478	Dpysl4	-1.186535249	3.92E-07	3.26E-06	-0.978816621	3.75E-07	3.08E-06
ENSMUSG00000035133	Arhgap5	0.804772843	3.94E-07	3.28E-06	0.73294421	4.13E-07	3.37E-06
ENSMUSG00000032115	Hyou1	-0.176253567	3.98E-07	3.31E-06	-0.175432667	4.02E-07	3.29E-06
ENSMUSG00000038619	Ensa	-0.271670746	3.98E-07	3.31E-06	-0.268683812	4.01E-07	3.29E-06
ENSMUSG00000028062	Lamtor2	-0.453351298	4.02E-07	3.34E-06	-0.439726436	4.05E-07	3.31E-06
ENSMUSG00000096210	H1f0	0.370673303	4.09E-07	3.40E-06	0.363127015	4.23E-07	3.45E-06
ENSMUSG00000037679	Inf2	0.152946519	4.29E-07	3.55E-06	0.15240612	4.36E-07	3.55E-06
ENSMUSG00000052605	Isoc2b	-1.638521669	4.39E-07	3.63E-06	-1.164176978	3.82E-07	3.14E-06
ENSMUSG00000010307	Tmem86a	-0.640985203	4.47E-07	3.69E-06	-0.603303387	4.51E-07	3.67E-06
ENSMUSG00000016541	Atxn10	-0.175914453	4.48E-07	3.70E-06	-0.175091208	4.51E-07	3.67E-06
ENSMUSG00000041895	Wipi1	-0.273895344	4.63E-07	3.81E-06	-0.270801075	4.66E-07	3.78E-06
ENSMUSG00000029061	Mmp23	-0.413807181	4.63E-07	3.81E-06	-0.403288676	4.65E-07	3.77E-06
ENSMUSG00000022587	Ly6e	-0.183130263	4.63E-07	3.82E-06	-0.182199363	4.67E-07	3.79E-06
ENSMUSG00000003226	Ranbp2	0.518597069	4.64E-07	3.82E-06	0.498153167	4.72E-07	3.82E-06
ENSMUSG00000019961	Tmpo	0.455512802	4.68E-07	3.86E-06	0.441516967	4.82E-07	3.90E-06
ENSMUSG00000100954	Gm10138	-1.019930239	4.69E-07	3.86E-06	-0.879997987	4.66E-07	3.78E-06
ENSMUSG00000000088	Cox5a	0.309586322	4.71E-07	3.88E-06	0.305119009	4.82E-07	3.90E-06
ENSMUSG00000038497	Tmco3	-0.352005497	4.74E-07	3.90E-06	-0.345472525	4.77E-07	3.86E-06
ENSMUSG00000011884	Gltp	-0.397116754	4.78E-07	3.93E-06	-0.387777831	4.81E-07	3.90E-06
ENSMUSG00000042323	Pbrm1	0.440534502	4.79E-07	3.93E-06	0.427828169	4.93E-07	3.99E-06
ENSMUSG00000033066	Gas7	0.408312276	4.79E-07	3.93E-06	0.398150244	4.96E-07	4.01E-06
ENSMUSG00000027560	Dok5	-1.760668019	4.83E-07	3.97E-06	-1.194173697	4.16E-07	3.40E-06
ENSMUSG00000022091	Sorbs3	-0.30410185	4.85E-07	3.98E-06	-0.299862152	4.89E-07	3.96E-06
ENSMUSG00000037933	Bicd2	-0.208966642	4.87E-07	3.99E-06	-0.207580531	4.90E-07	3.96E-06
ENSMUSG00000043618	Eif5al3-ps	0.383491424	4.87E-07	4.00E-06	0.375043494	4.99E-07	4.03E-06
ENSMUSG00000084104	Gm13578	-0.55424473	4.96E-07	4.07E-06	-0.529333135	5.01E-07	4.04E-06
ENSMUSG00000062609	Kcnj15	-0.414196178	4.98E-07	4.08E-06	-0.403592065	5.00E-07	4.04E-06
ENSMUSG00000020241	Col6a2	0.077381613	4.99E-07	4.09E-06	0.077310651	5.06E-07	4.08E-06
ENSMUSG00000028792	Ak2	-0.290482835	5.04E-07	4.12E-06	-0.286772667	5.07E-07	4.09E-06
ENSMUSG00000026434	Nucks1	0.262807461	5.05E-07	4.13E-06	0.260049453	5.17E-07	4.16E-06
ENSMUSG00000023915	Tnfrsf21	-0.381687211	5.11E-07	4.18E-06	-0.373338701	5.15E-07	4.14E-06
ENSMUSG00000032316	Clk3	-0.330368136	5.14E-07	4.20E-06	-0.324922313	5.18E-07	4.17E-06
ENSMUSG00000024512	Dynap	1.031963358	5.16E-07	4.21E-06	0.886070572	5.21E-07	4.19E-06
ENSMUSG00000054027	Nt5dc3	-0.300352042	5.20E-07	4.24E-06	-0.29624495	5.23E-07	4.21E-06
ENSMUSG00000025503	Taldo1	-0.224289036	5.24E-07	4.28E-06	-0.222567207	5.27E-07	4.24E-06
ENSMUSG00000045962	Wnk1	-0.114778144	5.26E-07	4.29E-06	-0.114545957	5.32E-07	4.27E-06
ENSMUSG00000026554	Dcaf8	-0.317351434	5.32E-07	4.33E-06	-0.312506881	5.33E-07	4.28E-06
ENSMUSG00000004897	Hdgf	-0.164407848	5.33E-07	4.35E-06	-0.163726306	5.37E-07	4.31E-06
ENSMUSG00000039058	Ak5	0.473101528	5.35E-07	4.36E-06	0.457292392	5.55E-07	4.45E-06
ENSMUSG00000002228	Ppm1j	-2.007870723	5.47E-07	4.45E-06	-1.234988177	4.95E-07	4.00E-06
ENSMUSG00000031024	St5	0.285856295	5.53E-07	4.50E-06	0.282288923	5.67E-07	4.54E-06
ENSMUSG00000039953	Clstn1	0.22514634	5.65E-07	4.59E-06	0.22339295	5.77E-07	4.61E-06
ENSMUSG00000006301	Tmbim1	-0.208968881	5.66E-07	4.60E-06	-0.207566713	5.70E-07	4.57E-06
ENSMUSG00000054455	Vapb	-0.191984328	5.70E-07	4.62E-06	-0.190895178	5.75E-07	4.60E-06
ENSMUSG00000017631	Abr	0.314641573	5.74E-07	4.65E-06	0.309882456	5.90E-07	4.71E-06
ENSMUSG00000037465	Klf10	0.469960697	5.75E-07	4.66E-06	0.454377331	5.96E-07	4.75E-06
ENSMUSG00000027358	Bmp2	4.615508986	5.79E-07	4.70E-06	1.118568353	3.88E-06	2.75E-05
ENSMUSG00000074785	Plxnc1	1.285209855	5.86E-07	4.75E-06	1.021102786	5.81E-07	4.65E-06
ENSMUSG00000034714	Ttyh2	-0.359369626	5.89E-07	4.77E-06	-0.352308869	5.93E-07	4.73E-06
ENSMUSG00000098557	Kctd12	0.584258445	5.91E-07	4.78E-06	0.554753193	6.17E-07	4.92E-06
ENSMUSG00000040339	Fam102b	0.479630237	5.95E-07	4.81E-06	0.463040499	6.17E-07	4.92E-06
ENSMUSG00000023913	Pla2g7	-0.948331118	5.96E-07	4.82E-06	-0.83194042	5.93E-07	4.73E-06
ENSMUSG00000036371	Serbp1	0.165640201	6.05E-07	4.89E-06	0.164935948	6.16E-07	4.90E-06
ENSMUSG00000006005	Tpr	0.371470765	6.15E-07	4.96E-06	0.363645821	6.29E-07	5.01E-06
ENSMUSG00000097767	Miat	1.95922651	6.16E-07	4.97E-06	1.220204821	5.76E-07	4.61E-06
ENSMUSG00000029575	Mmab	-0.565009459	6.28E-07	5.06E-06	-0.538217146	6.30E-07	5.01E-06
ENSMUSG00000039640	Mrpl12	-0.338794543	6.30E-07	5.08E-06	-0.33283577	6.34E-07	5.05E-06
ENSMUSG00000047888	Tnrc6b	0.415441486	6.33E-07	5.10E-06	0.404522614	6.54E-07	5.19E-06
ENSMUSG00000024140	Epas1	-1.086006562	6.45E-07	5.19E-06	-0.916607817	6.36E-07	5.06E-06
ENSMUSG00000072812	Ahnak2	0.227705906	6.46E-07	5.20E-06	0.225873039	6.61E-07	5.24E-06
ENSMUSG00000041842	Fhdc1	-0.490327337	6.49E-07	5.22E-06	-0.472560432	6.53E-07	5.18E-06
ENSMUSG00000022048	Dpysl2	-0.261341798	6.65E-07	5.34E-06	-0.258576132	6.68E-07	5.29E-06
ENSMUSG00000002028	Kmt2a	0.354347316	6.83E-07	5.49E-06	0.347487174	7.01E-07	5.53E-06
ENSMUSG00000038267	Slc22a23	0.615857489	6.93E-07	5.56E-06	0.581074083	7.27E-07	5.73E-06
ENSMUSG00000029571	Tmem106b	0.427638278	7.04E-07	5.64E-06	0.415661273	7.21E-07	5.69E-06
ENSMUSG00000016028	Celsr1	-2.772339725	7.45E-07	5.95E-06	-1.251577006	8.43E-07	6.59E-06
ENSMUSG00000048911	Rnf24	0.524898629	7.47E-07	5.97E-06	0.502939755	7.73E-07	6.07E-06
ENSMUSG00000003283	Hck	-0.928728889	7.63E-07	6.09E-06	-0.816998728	7.55E-07	5.95E-06
ENSMUSG00000028444	Cntfr	-1.052575862	7.68E-07	6.13E-06	-0.895151253	7.57E-07	5.96E-06
ENSMUSG00000028779	Pef1	-0.289460632	7.75E-07	6.17E-06	-0.285665941	7.80E-07	6.13E-06
ENSMUSG00000020850	Prpf8	0.122268115	7.83E-07	6.23E-06	0.121978553	7.96E-07	6.24E-06
ENSMUSG00000042228	Lyn	-0.625521552	7.83E-07	6.23E-06	-0.58895701	7.85E-07	6.16E-06
ENSMUSG00000073599	Ecscr	-0.578668831	7.98E-07	6.34E-06	-0.549416774	8.05E-07	6.31E-06
ENSMUSG00000024851	Pitpnm1	-0.333582166	8.10E-07	6.44E-06	-0.327779194	8.16E-07	6.39E-06
ENSMUSG00000090841	Myl6	-0.544378488	8.12E-07	6.45E-06	-0.519965956	7.73E-07	6.08E-06
ENSMUSG00000032192	Gnb5	-0.730564764	8.14E-07	6.47E-06	-0.673317901	8.18E-07	6.40E-06
ENSMUSG00000038072	Galnt11	-0.600422501	8.16E-07	6.48E-06	-0.567828241	8.18E-07	6.41E-06
ENSMUSG00000032855	Pkd1	0.157902297	8.16E-07	6.48E-06	0.157277417	8.32E-07	6.51E-06
ENSMUSG00000032777	Gtf3c1	-0.147259021	8.22E-07	6.52E-06	-0.146752037	8.30E-07	6.49E-06
ENSMUSG00000027305	Ndufaf1	-0.921551162	8.99E-07	7.10E-06	-0.81097708	8.90E-07	6.94E-06
ENSMUSG00000026483	Fam129a	-0.257337602	9.12E-07	7.20E-06	-0.254629483	9.18E-07	7.15E-06
ENSMUSG00000026748	Plxdc2	0.364126365	9.19E-07	7.26E-06	0.356519433	9.38E-07	7.28E-06
ENSMUSG00000029121	Crmp1	-0.900550868	9.20E-07	7.26E-06	-0.796590699	9.18E-07	7.14E-06
ENSMUSG00000022255	Mtdh	0.285781329	9.32E-07	7.35E-06	0.282069969	9.54E-07	7.39E-06
ENSMUSG00000032172	Olfm2	-0.682431096	9.33E-07	7.35E-06	-0.63484529	9.33E-07	7.25E-06
ENSMUSG00000047881	Rell1	-0.481507434	9.37E-07	7.38E-06	-0.464183307	9.45E-07	7.33E-06
ENSMUSG00000008730	Hipk1	0.274125364	9.40E-07	7.41E-06	0.270844377	9.63E-07	7.46E-06
ENSMUSG00000080893	Gm15920	-0.966709941	9.43E-07	7.43E-06	-0.84014008	9.32E-07	7.24E-06
ENSMUSG00000027177	Hipk3	0.31871913	9.58E-07	7.53E-06	0.313574787	9.83E-07	7.61E-06
ENSMUSG00000019173	Rab5c	-0.15930168	9.84E-07	7.73E-06	-0.158651119	9.92E-07	7.67E-06
ENSMUSG00000050910	Cdr2l	-0.352818574	9.97E-07	7.83E-06	-0.345854384	1.00E-06	7.76E-06
ENSMUSG00000025089	Gfra1	0.434747911	1.00E-06	7.85E-06	0.421821475	1.03E-06	7.93E-06
ENSMUSG00000024548	Setbp1	0.777532583	1.00E-06	7.87E-06	0.707885756	1.05E-06	8.08E-06
ENSMUSG00000083240	Gm13453	-0.930174449	1.04E-06	8.11E-06	-0.815611332	1.02E-06	7.86E-06
ENSMUSG00000003500	Impdh1	-0.291553842	1.04E-06	8.11E-06	-0.287587623	1.04E-06	8.04E-06
ENSMUSG00000030553	Pgpep1l	-8.981758558	1.04E-06	8.13E-06	-0.887304365	5.60E-05	3.27E-04
ENSMUSG00000002227	Mov10	-0.583379292	1.06E-06	8.25E-06	-0.552789595	1.07E-06	8.21E-06
ENSMUSG00000040466	Blvrb	-0.482891984	1.07E-06	8.35E-06	-0.46524234	1.08E-06	8.30E-06
ENSMUSG00000025533	Asl	-0.417464384	1.07E-06	8.38E-06	-0.405952329	1.08E-06	8.32E-06
ENSMUSG00000039148	Sart1	-0.333265425	1.11E-06	8.66E-06	-0.327334557	1.12E-06	8.57E-06
ENSMUSG00000031622	Sin3b	-0.247358938	1.15E-06	8.95E-06	-0.244906736	1.16E-06	8.89E-06
ENSMUSG00000026842	Abl1	-0.168623181	1.15E-06	8.95E-06	-0.167842029	1.16E-06	8.92E-06
ENSMUSG00000029377	Ereg	0.412314354	1.15E-06	8.97E-06	0.401126692	1.19E-06	9.11E-06
ENSMUSG00000039497	Dse	0.333116623	1.16E-06	9.01E-06	0.327163193	1.19E-06	9.08E-06
ENSMUSG00000033799	Fam208b	0.79809442	1.16E-06	9.03E-06	0.722353209	1.20E-06	9.17E-06
ENSMUSG00000029166	Mapre3	-0.38771417	1.16E-06	9.03E-06	-0.378401398	1.16E-06	8.93E-06
ENSMUSG00000032243	Itga11	-0.47586766	1.16E-06	9.04E-06	-0.458845783	1.17E-06	8.98E-06
ENSMUSG00000038252	Ncapd2	0.60063882	1.17E-06	9.10E-06	0.566981571	1.22E-06	9.34E-06
ENSMUSG00000006800	Sulf2	0.167842266	1.18E-06	9.16E-06	0.167069616	1.20E-06	9.21E-06
ENSMUSG00000025485	Ric8	-0.249133962	1.20E-06	9.27E-06	-0.246621432	1.20E-06	9.21E-06
ENSMUSG00000033965	Slc16a2	0.735168907	1.20E-06	9.27E-06	0.675033955	1.23E-06	9.38E-06
ENSMUSG00000040746	Rnf167	0.68601498	1.20E-06	9.28E-06	0.636601786	1.25E-06	9.52E-06
ENSMUSG00000036867	Smad6	0.632036182	1.21E-06	9.40E-06	0.592963837	1.26E-06	9.62E-06
ENSMUSG00000017485	Top2b	0.447654317	1.22E-06	9.47E-06	0.433339409	1.26E-06	9.60E-06
ENSMUSG00000040699	Limd2	-0.349706179	1.28E-06	9.86E-06	-0.342788084	1.28E-06	9.78E-06
ENSMUSG00000016534	Lamp2	0.192642868	1.28E-06	9.92E-06	0.191468352	1.31E-06	9.96E-06
ENSMUSG00000027613	Eif6	-0.239814249	1.29E-06	9.94E-06	-0.237558185	1.30E-06	9.86E-06
ENSMUSG00000020105	Lrig3	0.47407093	1.33E-06	1.02E-05	0.457014706	1.38E-06	1.04E-05
ENSMUSG00000025867	Cplx2	-0.548696786	1.35E-06	1.04E-05	-0.522605175	1.36E-06	1.03E-05
ENSMUSG00000059895	Ptp4a3	0.310466002	1.35E-06	1.04E-05	0.305577896	1.37E-06	1.04E-05
ENSMUSG00000049470	Aff4	0.26684679	1.36E-06	1.04E-05	0.263728429	1.38E-06	1.05E-05
ENSMUSG00000101431	Gm7901	-0.580678518	1.36E-06	1.04E-05	-0.549904788	1.37E-06	1.04E-05
ENSMUSG00000032244	Fem1b	0.340754946	1.37E-06	1.05E-05	0.334298121	1.41E-06	1.07E-05
ENSMUSG00000083482	Gm14706	0.982848906	1.38E-06	1.06E-05	0.846415542	1.38E-06	1.05E-05
ENSMUSG00000025016	Tm9sf3	0.199652294	1.39E-06	1.07E-05	0.19833693	1.42E-06	1.07E-05
ENSMUSG00000031519	Asb5	-0.988392409	1.39E-06	1.07E-05	-0.850133576	1.37E-06	1.04E-05
ENSMUSG00000030107	Usp18	-1.38466323	1.41E-06	1.09E-05	-1.049569961	1.31E-06	9.93E-06
ENSMUSG00000031383	Dusp9	-0.786144299	1.45E-06	1.11E-05	-0.712628274	1.45E-06	1.09E-05
ENSMUSG00000022440	C1qtnf6	-0.343165704	1.47E-06	1.12E-05	-0.336550685	1.48E-06	1.11E-05
ENSMUSG00000060036	Rpl3	1.039172107	1.47E-06	1.13E-05	0.879412791	1.50E-06	1.13E-05
ENSMUSG00000075273	Ttc30b	1.450169428	1.48E-06	1.13E-05	1.07057201	1.40E-06	1.06E-05
ENSMUSG00000004040	Stat3	-0.140641107	1.49E-06	1.14E-05	-0.140177468	1.51E-06	1.14E-05
ENSMUSG00000038116	Phf20	0.52568269	1.50E-06	1.15E-05	0.502381121	1.56E-06	1.18E-05
ENSMUSG00000067336	Bmpr2	0.345585696	1.50E-06	1.15E-05	0.338806185	1.54E-06	1.16E-05
ENSMUSG00000001440	Kpnb1	-0.107127537	1.50E-06	1.15E-05	-0.106922201	1.52E-06	1.15E-05
ENSMUSG00000053716	Dusp7	0.405180556	1.51E-06	1.16E-05	0.394321372	1.56E-06	1.17E-05
ENSMUSG00000038963	Slco4a1	-1.054095928	1.52E-06	1.16E-05	-0.888393992	1.50E-06	1.13E-05
ENSMUSG00000066113	Adamtsl1	0.654545703	1.53E-06	1.17E-05	0.610531606	1.59E-06	1.20E-05
ENSMUSG00000025862	Stag2	0.688522939	1.53E-06	1.17E-05	0.637648334	1.59E-06	1.19E-05
ENSMUSG00000026385	Dbi	-0.454960348	1.53E-06	1.17E-05	-0.439712674	1.54E-06	1.16E-05
ENSMUSG00000027204	Fbn1	-0.076008883	1.57E-06	1.19E-05	-0.075935234	1.58E-06	1.19E-05
ENSMUSG00000033207	Mamdc2	-0.786896907	1.60E-06	1.22E-05	-0.712612467	1.61E-06	1.21E-05
ENSMUSG00000024083	Pja2	-0.263521933	1.60E-06	1.22E-05	-0.260479808	1.61E-06	1.21E-05
ENSMUSG00000047104	Pbp2	2.017214651	1.62E-06	1.23E-05	1.193135629	1.49E-06	1.12E-05
ENSMUSG00000016757	Ttll12	-0.198783469	1.65E-06	1.25E-05	-0.197468178	1.66E-06	1.25E-05
ENSMUSG00000027893	Ahcyl1	0.142962057	1.69E-06	1.29E-05	0.142469627	1.73E-06	1.29E-05
ENSMUSG00000028926	Cdk14	0.515637812	1.70E-06	1.29E-05	0.493400323	1.76E-06	1.32E-05
ENSMUSG00000030862	Cpxm2	-0.767726979	1.72E-06	1.31E-05	-0.698173527	1.68E-06	1.26E-05
ENSMUSG00000024429	Gnl1	-0.290771406	1.77E-06	1.34E-05	-0.286661156	1.78E-06	1.33E-05
ENSMUSG00000035199	Arl6ip5	-0.175881971	1.81E-06	1.37E-05	-0.174962606	1.82E-06	1.36E-05
ENSMUSG00000024277	Mapre2	-0.357145291	1.83E-06	1.38E-05	-0.349564692	1.84E-06	1.37E-05
ENSMUSG00000022016	Akap11	0.41650221	1.84E-06	1.39E-05	0.404540822	1.89E-06	1.41E-05
ENSMUSG00000034190	Chmp7	-0.313876956	1.88E-06	1.42E-05	-0.308694316	1.89E-06	1.41E-05
ENSMUSG00000027642	Rpn2	-0.122237911	1.90E-06	1.44E-05	-0.121926981	1.92E-06	1.43E-05
ENSMUSG00000030748	Il4ra	-0.176327837	1.93E-06	1.46E-05	-0.17539593	1.95E-06	1.45E-05
ENSMUSG00000106917	RP23-17D18.3	-0.424915774	1.95E-06	1.47E-05	-0.412201682	1.94E-06	1.44E-05
ENSMUSG00000024736	Tmem132a	-0.260876742	1.96E-06	1.48E-05	-0.257874608	1.97E-06	1.47E-05
ENSMUSG00000000001	Gnai3	0.305737961	2.01E-06	1.52E-05	0.300908351	2.06E-06	1.53E-05
ENSMUSG00000070942	Il1rl2	0.678340516	2.02E-06	1.52E-05	0.628519768	2.10E-06	1.56E-05
ENSMUSG00000073643	Wdfy1	-0.279938267	2.02E-06	1.53E-05	-0.276225761	2.04E-06	1.51E-05
ENSMUSG00000061136	Prpf40a	0.35522027	2.03E-06	1.53E-05	0.347680395	2.08E-06	1.54E-05
ENSMUSG00000018326	Ywhab	-0.13438798	2.03E-06	1.53E-05	-0.133972903	2.04E-06	1.52E-05
ENSMUSG00000098404	Mrip-ps	-0.420765787	2.03E-06	1.53E-05	-0.408360985	2.04E-06	1.52E-05
ENSMUSG00000027206	Cops2	0.563701347	2.04E-06	1.53E-05	0.53445736	2.11E-06	1.57E-05
ENSMUSG00000026819	Slc25a25	-0.467743523	2.05E-06	1.54E-05	-0.450806092	2.06E-06	1.53E-05
ENSMUSG00000047139	Cd24a	0.611199512	2.09E-06	1.57E-05	0.574173496	2.16E-06	1.60E-05
ENSMUSG00000026116	Tmem131	0.260445481	2.12E-06	1.59E-05	0.257434253	2.17E-06	1.60E-05
ENSMUSG00000030598	Fbxo17	-0.611757191	2.13E-06	1.60E-05	-0.574700359	2.14E-06	1.59E-05
ENSMUSG00000023191	P3h3	-0.255569099	2.16E-06	1.62E-05	-0.252723106	2.17E-06	1.60E-05
ENSMUSG00000020135	Apc2	1.202007283	2.17E-06	1.63E-05	0.961184129	2.11E-06	1.56E-05
ENSMUSG00000031015	Swap70	0.388407612	2.21E-06	1.66E-05	0.378517277	2.28E-06	1.68E-05
ENSMUSG00000028514	Usp24	0.401971725	2.32E-06	1.74E-05	0.390983718	2.39E-06	1.76E-05
ENSMUSG00000033542	Arhgef5	-0.320014567	2.34E-06	1.75E-05	-0.314423024	2.35E-06	1.73E-05
ENSMUSG00000039585	Myo9a	0.856697797	2.36E-06	1.76E-05	0.759321577	2.42E-06	1.78E-05
ENSMUSG00000005615	Pcyt1a	-0.254489449	2.37E-06	1.77E-05	-0.251656566	2.38E-06	1.75E-05
ENSMUSG00000062380	Tubb3	-0.36443807	2.37E-06	1.77E-05	-0.356213887	2.38E-06	1.75E-05
ENSMUSG00000026833	Olfm1	0.379535334	2.38E-06	1.77E-05	0.37024132	2.44E-06	1.80E-05
ENSMUSG00000033530	Ttc7b	-0.386619382	2.38E-06	1.78E-05	-0.376822746	2.40E-06	1.77E-05
ENSMUSG00000036199	Ndufa13	-0.322293923	2.39E-06	1.78E-05	-0.316572	2.41E-06	1.77E-05
ENSMUSG00000020766	Galk1	-0.275231398	2.42E-06	1.80E-05	-0.271647523	2.44E-06	1.79E-05
ENSMUSG00000039384	Dusp10	0.4028809	2.42E-06	1.80E-05	0.391780538	2.50E-06	1.83E-05
ENSMUSG00000093651	Gm5873	-0.914068925	2.49E-06	1.85E-05	-0.797605987	2.47E-06	1.81E-05
ENSMUSG00000028675	Pnrc2	0.599491309	2.49E-06	1.85E-05	0.563970429	2.59E-06	1.89E-05
ENSMUSG00000025791	Pgm2	-0.283120129	2.57E-06	1.91E-05	-0.27920229	2.59E-06	1.89E-05
ENSMUSG00000020078	Vps26a	0.392053451	2.58E-06	1.91E-05	0.38175299	2.66E-06	1.94E-05
ENSMUSG00000074415	2610203C20Rik	0.651682092	2.58E-06	1.91E-05	0.606378005	2.68E-06	1.96E-05
ENSMUSG00000071074	Yipf3	-0.226771493	2.59E-06	1.92E-05	-0.224746873	2.61E-06	1.91E-05
ENSMUSG00000026254	Eif4e2	-0.225937128	2.60E-06	1.92E-05	-0.223934178	2.61E-06	1.91E-05
ENSMUSG00000041688	Amot	0.274061773	2.60E-06	1.93E-05	0.270496636	2.65E-06	1.94E-05
ENSMUSG00000037234	Hook3	0.468116742	2.61E-06	1.93E-05	0.450754234	2.69E-06	1.96E-05
ENSMUSG00000091387	Gcnt4	0.811865302	2.61E-06	1.93E-05	0.727384537	2.69E-06	1.96E-05
ENSMUSG00000073982	Rhog	-0.28817555	2.62E-06	1.94E-05	-0.284039183	2.64E-06	1.93E-05
ENSMUSG00000019087	Atp6ap1	-0.141836483	2.66E-06	1.97E-05	-0.141337094	2.68E-06	1.96E-05
ENSMUSG00000059316	Slc27a4	-0.302891764	2.68E-06	1.98E-05	-0.298086686	2.69E-06	1.96E-05
ENSMUSG00000037373	Ctbp1	-0.170146389	2.69E-06	1.99E-05	-0.169284813	2.71E-06	1.98E-05
ENSMUSG00000066491	Gm6265	-0.770264257	2.70E-06	2.00E-05	-0.69747491	2.70E-06	1.97E-05
ENSMUSG00000107747	RP24-322F4.3	-0.50385351	2.73E-06	2.02E-05	-0.482294732	2.76E-06	2.00E-05
ENSMUSG00000024777	Ppp2r5b	-0.331627541	2.77E-06	2.04E-05	-0.325325285	2.78E-06	2.02E-05
ENSMUSG00000005873	Reep5	-0.209125772	2.82E-06	2.08E-05	-0.207523896	2.84E-06	2.06E-05
ENSMUSG00000009772	Nuak2	-0.394272682	2.83E-06	2.08E-05	-0.383740334	2.85E-06	2.07E-05
ENSMUSG00000074643	Cpne1	-0.230827	2.86E-06	2.11E-05	-0.228673516	2.88E-06	2.09E-05
ENSMUSG00000024190	Dusp1	-0.167220966	2.87E-06	2.11E-05	-0.166398469	2.89E-06	2.10E-05
ENSMUSG00000038776	Ephx1	0.163965765	2.87E-06	2.11E-05	0.163189612	2.91E-06	2.11E-05
ENSMUSG00000004371	Il11	0.390509211	2.88E-06	2.12E-05	0.380235265	2.96E-06	2.14E-05
ENSMUSG00000004270	Lpcat3	-0.290681459	2.89E-06	2.12E-05	-0.286401383	2.91E-06	2.11E-05
ENSMUSG00000030351	Tspan11	0.530767617	2.89E-06	2.13E-05	0.505492048	3.00E-06	2.17E-05
ENSMUSG00000055447	Cd47	0.394393015	2.92E-06	2.15E-05	0.383800392	3.01E-06	2.18E-05
ENSMUSG00000018076	Med13l	0.292626446	2.95E-06	2.17E-05	0.288246044	3.02E-06	2.18E-05
ENSMUSG00000041168	Lonp1	-0.249381904	3.02E-06	2.22E-05	-0.246657913	3.04E-06	2.20E-05
ENSMUSG00000006095	Tbcb	-0.316935047	3.04E-06	2.23E-05	-0.311377856	3.06E-06	2.21E-05
ENSMUSG00000021411	Pxdc1	-0.450953616	3.05E-06	2.23E-05	-0.435223359	3.07E-06	2.22E-05
ENSMUSG00000060568	Fam78b	-0.648361465	3.06E-06	2.24E-05	-0.603249609	3.08E-06	2.22E-05
ENSMUSG00000025790	Slco3a1	-0.435962713	3.06E-06	2.24E-05	-0.421715857	3.07E-06	2.21E-05
ENSMUSG00000029781	Fkbp9	-0.134321432	3.07E-06	2.24E-05	-0.133891872	3.09E-06	2.23E-05
ENSMUSG00000055053	Nfic	0.189161089	3.08E-06	2.25E-05	0.187963733	3.13E-06	2.26E-05
ENSMUSG00000025745	Hadha	-0.214958139	3.13E-06	2.29E-05	-0.213203532	3.15E-06	2.27E-05
ENSMUSG00000027620	Rbm39	0.434516127	3.21E-06	2.35E-05	0.420311655	3.32E-06	2.38E-05
ENSMUSG00000026142	Rhbdd1	-0.324522481	3.25E-06	2.37E-05	-0.318527409	3.27E-06	2.35E-05
ENSMUSG00000086429	Gt(ROSA)26Sor	1.652320177	3.38E-06	2.46E-05	1.105665318	3.19E-06	2.29E-05
ENSMUSG00000034744	Nagk	-0.41821661	3.40E-06	2.47E-05	-0.405490314	3.42E-06	2.45E-05
ENSMUSG00000038467	Chmp4b	-0.186995791	3.50E-06	2.54E-05	-0.185826688	3.53E-06	2.53E-05
ENSMUSG00000050212	Eva1b	-0.347214731	3.50E-06	2.54E-05	-0.339843809	3.53E-06	2.52E-05
ENSMUSG00000058690	Ccser2	0.488500947	3.52E-06	2.55E-05	0.468333414	3.63E-06	2.59E-05
ENSMUSG00000028042	Zbtb7b	-0.269511915	3.58E-06	2.59E-05	-0.266029636	3.59E-06	2.57E-05
ENSMUSG00000063455	D630045J12Rik	0.873705973	3.64E-06	2.63E-05	0.767326697	3.75E-06	2.67E-05
ENSMUSG00000019054	Fis1	-0.282547173	3.65E-06	2.64E-05	-0.278532916	3.66E-06	2.61E-05
ENSMUSG00000023832	Acat2	-0.629691946	3.66E-06	2.64E-05	-0.587607555	3.65E-06	2.60E-05
ENSMUSG00000020048	Hsp90b1	-0.15483374	3.72E-06	2.68E-05	-0.154165258	3.75E-06	2.67E-05
ENSMUSG00000004394	Tmed4	-0.298078259	3.73E-06	2.69E-05	-0.293362742	3.75E-06	2.67E-05
ENSMUSG00000028339	Col15a1	0.582001169	3.73E-06	2.69E-05	0.548274888	3.87E-06	2.75E-05
ENSMUSG00000061111	Fam195b	-0.246590701	3.83E-06	2.76E-05	-0.243900753	3.86E-06	2.74E-05
ENSMUSG00000020876	Snx11	-0.486005886	3.85E-06	2.77E-05	-0.466033671	3.88E-06	2.75E-05
ENSMUSG00000025855	Prkar1b	-0.405830845	3.85E-06	2.77E-05	-0.394055121	3.88E-06	2.75E-05
ENSMUSG00000070867	Trabd2b	-0.686079859	3.88E-06	2.79E-05	-0.632029384	3.89E-06	2.76E-05
ENSMUSG00000066705	Fxyd6	-1.692260788	3.88E-06	2.79E-05	-1.111947694	3.58E-06	2.56E-05
ENSMUSG00000028426	Rad23b	-0.136237452	3.91E-06	2.81E-05	-0.135779471	3.95E-06	2.80E-05
ENSMUSG00000039959	Hip1	-0.262961945	3.92E-06	2.81E-05	-0.259698879	3.94E-06	2.79E-05
ENSMUSG00000029380	Cxcl1	1.076967803	3.95E-06	2.84E-05	0.888136959	3.99E-06	2.83E-05
ENSMUSG00000019979	Apaf1	0.429866142	3.99E-06	2.86E-05	0.415844327	4.11E-06	2.90E-05
ENSMUSG00000005611	Mrvi1	-0.71229014	4.02E-06	2.88E-05	-0.652041971	4.00E-06	2.84E-05
ENSMUSG00000032186	Tmod2	1.297628514	4.10E-06	2.94E-05	0.990601799	4.01E-06	2.84E-05
ENSMUSG00000031708	Tecr	-0.208479926	4.18E-06	2.99E-05	-0.206837102	4.20E-06	2.97E-05
ENSMUSG00000026932	Nacc2	0.26403356	4.24E-06	3.03E-05	0.260702406	4.34E-06	3.06E-05
ENSMUSG00000024754	Tmem2	-0.32588427	4.38E-06	3.13E-05	-0.319652345	4.41E-06	3.10E-05
ENSMUSG00000020817	Rabep1	0.49366966	4.39E-06	3.13E-05	0.472467468	4.53E-06	3.18E-05
ENSMUSG00000038872	Zfhx3	0.260529867	4.42E-06	3.15E-05	0.257318031	4.50E-06	3.17E-05
ENSMUSG00000017721	Pigt	0.267955144	4.43E-06	3.16E-05	0.264463399	4.49E-06	3.16E-05
ENSMUSG00000009575	Cbx5	0.245561247	4.58E-06	3.26E-05	0.242858718	4.67E-06	3.27E-05
ENSMUSG00000026586	Prrx1	0.183087487	4.62E-06	3.29E-05	0.181961516	4.69E-06	3.29E-05
ENSMUSG00000061353	Cxcl12	0.67380116	4.62E-06	3.29E-05	0.621511767	4.78E-06	3.35E-05
ENSMUSG00000034762	Glis1	0.697120238	4.65E-06	3.30E-05	0.63949029	4.82E-06	3.37E-05
ENSMUSG00000062901	Klhl24	0.675266789	4.67E-06	3.32E-05	0.622607497	4.83E-06	3.38E-05
ENSMUSG00000070327	Rnf213	-0.313621992	4.78E-06	3.39E-05	-0.308016593	4.81E-06	3.37E-05
ENSMUSG00000070284	Gmppb	-0.375874994	4.81E-06	3.41E-05	-0.366294085	4.84E-06	3.38E-05
ENSMUSG00000024383	Map3k2	0.560707052	4.81E-06	3.41E-05	0.529757544	4.99E-06	3.48E-05
ENSMUSG00000055041	Commd5	-0.558333271	4.82E-06	3.42E-05	-0.527847258	4.85E-06	3.40E-05
ENSMUSG00000080268	Brms1	-0.447097457	4.90E-06	3.47E-05	-0.431112159	4.93E-06	3.45E-05
ENSMUSG00000028161	Ppp3ca	0.319194838	4.90E-06	3.47E-05	0.313266201	5.01E-06	3.50E-05
ENSMUSG00000083764	Gm11516	-0.498433474	5.01E-06	3.55E-05	-0.476434574	5.03E-06	3.51E-05
ENSMUSG00000002014	Ssr4	-0.225628861	5.05E-06	3.57E-05	-0.223512712	5.09E-06	3.54E-05
ENSMUSG00000037339	Fam53a	-0.351141094	5.11E-06	3.61E-05	-0.343261877	5.14E-06	3.58E-05
ENSMUSG00000026469	Xpr1	0.371135171	5.11E-06	3.61E-05	0.361835993	5.26E-06	3.65E-05
ENSMUSG00000023885	Thbs2	0.086189487	5.12E-06	3.61E-05	0.086070352	5.19E-06	3.61E-05
ENSMUSG00000045294	Insig1	-0.558482127	5.14E-06	3.63E-05	-0.527829123	5.13E-06	3.57E-05
ENSMUSG00000034432	Cops8	-0.269438128	5.15E-06	3.64E-05	-0.265843201	5.18E-06	3.60E-05
ENSMUSG00000058624	Gda	1.303931885	5.28E-06	3.72E-05	0.987629876	5.14E-06	3.58E-05
ENSMUSG00000000693	Loxl3	0.138321647	5.31E-06	3.74E-05	0.137828467	5.40E-06	3.75E-05
ENSMUSG00000031274	Col4a5	-0.313235181	5.32E-06	3.74E-05	-0.307595776	5.35E-06	3.72E-05
ENSMUSG00000052593	Adam17	0.476797507	5.33E-06	3.75E-05	0.457312384	5.50E-06	3.81E-05
ENSMUSG00000010095	Slc3a2	-0.189613734	5.37E-06	3.77E-05	-0.188347631	5.39E-06	3.74E-05
ENSMUSG00000036103	Colec12	0.344087099	5.46E-06	3.84E-05	0.336607986	5.60E-06	3.87E-05
ENSMUSG00000046856	Gpr1	-1.860126416	5.52E-06	3.88E-05	-1.127062811	5.06E-06	3.53E-05
ENSMUSG00000042812	Foxf1	0.656766023	5.53E-06	3.88E-05	0.607415248	5.73E-06	3.96E-05
ENSMUSG00000034160	Ogt	0.351681605	5.55E-06	3.89E-05	0.343694543	5.68E-06	3.92E-05
ENSMUSG00000024098	Twsg1	0.317101878	5.55E-06	3.89E-05	0.311222139	5.67E-06	3.92E-05
ENSMUSG00000033287	Kctd17	-0.268326856	5.57E-06	3.91E-05	-0.264750142	5.60E-06	3.87E-05
ENSMUSG00000019139	Isyna1	-0.61003925	5.69E-06	3.99E-05	-0.570121389	5.72E-06	3.95E-05
ENSMUSG00000028207	Asph	0.286197121	5.83E-06	4.08E-05	0.281840216	5.96E-06	4.10E-05
ENSMUSG00000027163	Commd9	-0.419316881	5.84E-06	4.09E-05	-0.405865985	5.88E-06	4.05E-05
ENSMUSG00000025582	Nptx1	1.248069825	5.87E-06	4.11E-05	0.962753505	5.80E-06	4.00E-05
ENSMUSG00000034064	Poglut1	0.338438171	6.06E-06	4.23E-05	0.331250362	6.19E-06	4.26E-05
ENSMUSG00000022367	Has2	0.514138765	6.19E-06	4.32E-05	0.489533687	6.39E-06	4.39E-05
ENSMUSG00000024338	Psmb8	-1.554699951	6.23E-06	4.35E-05	-1.064872291	5.83E-06	4.02E-05
ENSMUSG00000024420	Zfp521	0.658936683	6.28E-06	4.38E-05	0.608563009	6.50E-06	4.46E-05
ENSMUSG00000061878	Sphk1	-0.459553953	6.31E-06	4.40E-05	-0.441834403	6.34E-06	4.36E-05
ENSMUSG00000046982	Tshz1	0.461092309	6.37E-06	4.43E-05	0.443137991	6.57E-06	4.50E-05
ENSMUSG00000089993	Gm5822	1.184331136	6.39E-06	4.45E-05	0.933845745	6.26E-06	4.31E-05
ENSMUSG00000085666	Gm9855	-2.506557486	6.46E-06	4.49E-05	-1.14076806	7.13E-06	4.86E-05
ENSMUSG00000022836	Mylk	-0.32054075	6.73E-06	4.67E-05	-0.314371212	6.77E-06	4.63E-05
ENSMUSG00000022270	Fam134b	0.82919703	6.76E-06	4.69E-05	0.732415115	6.97E-06	4.76E-05
ENSMUSG00000005802	Slc30a4	0.529534499	6.83E-06	4.74E-05	0.502486916	7.07E-06	4.82E-05
ENSMUSG00000062098	Btbd3	-0.418627068	6.91E-06	4.79E-05	-0.405032459	6.96E-06	4.75E-05
ENSMUSG00000022840	Adcy5	-1.359805157	6.92E-06	4.79E-05	-1.003531427	6.55E-06	4.49E-05
ENSMUSG00000026786	Apbb1ip	-0.320036293	7.04E-06	4.87E-05	-0.313869415	7.08E-06	4.83E-05
ENSMUSG00000038807	Rap1gap2	-0.315638967	7.06E-06	4.88E-05	-0.309718485	7.10E-06	4.84E-05
ENSMUSG00000029561	Oasl2	-1.574105988	7.06E-06	4.88E-05	-1.066151934	6.50E-06	4.46E-05
ENSMUSG00000038402	Foxf2	0.95617917	7.07E-06	4.89E-05	0.812870681	7.12E-06	4.85E-05
ENSMUSG00000030275	Etnk1	0.369881518	7.11E-06	4.91E-05	0.360393865	7.31E-06	4.96E-05
ENSMUSG00000024059	Clip4	1.084453951	7.15E-06	4.94E-05	0.883351139	7.19E-06	4.89E-05
ENSMUSG00000050751	Pgbd5	1.078915808	7.21E-06	4.97E-05	0.880477114	7.19E-06	4.90E-05
ENSMUSG00000042570	Mier2	-0.384730921	7.33E-06	5.06E-05	-0.374067647	7.37E-06	5.01E-05
ENSMUSG00000033943	Mga	0.613318964	7.44E-06	5.13E-05	0.571685223	7.68E-06	5.21E-05
ENSMUSG00000063856	Gpx1	-0.1104231	7.52E-06	5.18E-05	-0.110163758	7.58E-06	5.15E-05
ENSMUSG00000024181	Mrpl28	-0.25953003	7.60E-06	5.23E-05	-0.256195478	7.65E-06	5.19E-05
ENSMUSG00000031398	Plxna3	0.498016176	7.70E-06	5.30E-05	0.475166808	7.88E-06	5.33E-05
ENSMUSG00000048701	Ccdc6	-0.256136043	7.74E-06	5.32E-05	-0.252924356	7.77E-06	5.26E-05
ENSMUSG00000037949	Ano10	-0.262781001	7.74E-06	5.32E-05	-0.259314556	7.79E-06	5.28E-05
ENSMUSG00000037652	Phc3	0.37125747	7.76E-06	5.33E-05	0.361589488	7.95E-06	5.38E-05
ENSMUSG00000058761	Rnf169	0.41332763	7.76E-06	5.33E-05	0.400065699	7.98E-06	5.39E-05
ENSMUSG00000099397	Gm7809	-0.288221831	7.88E-06	5.41E-05	-0.283652825	7.93E-06	5.36E-05
ENSMUSG00000021693	Kif2a	0.360160601	7.92E-06	5.44E-05	0.351303317	8.11E-06	5.48E-05
ENSMUSG00000035129	Gm6781	-0.733028575	8.00E-06	5.48E-05	-0.663729278	7.99E-06	5.40E-05
ENSMUSG00000024812	Tjp2	-0.33737075	8.05E-06	5.52E-05	-0.330071593	8.10E-06	5.48E-05
ENSMUSG00000042254	Cilp	0.521757633	8.09E-06	5.54E-05	0.495455352	8.36E-06	5.64E-05
ENSMUSG00000038502	Ptov1	-0.212258433	8.18E-06	5.60E-05	-0.210413679	8.24E-06	5.56E-05
ENSMUSG00000020256	Aldh1l2	-0.36413455	8.20E-06	5.61E-05	-0.35497523	8.24E-06	5.56E-05
ENSMUSG00000035513	Ntng2	-0.827653351	8.39E-06	5.73E-05	-0.729995155	8.39E-06	5.65E-05
ENSMUSG00000048332	Lhfp	-0.210502641	8.42E-06	5.75E-05	-0.208697923	8.48E-06	5.71E-05
ENSMUSG00000032802	Srxn1	-0.1969382	8.42E-06	5.75E-05	-0.195458664	8.48E-06	5.71E-05
ENSMUSG00000031505	Carkd	-0.390484648	8.43E-06	5.76E-05	-0.379203389	8.43E-06	5.68E-05
ENSMUSG00000022469	Rapgef3	1.044595478	8.45E-06	5.77E-05	0.860103809	8.48E-06	5.71E-05
ENSMUSG00000025986	Slc39a10	0.40245338	8.47E-06	5.78E-05	0.390090057	8.70E-06	5.85E-05
ENSMUSG00000007836	Hnrnpa0	0.213587186	8.51E-06	5.81E-05	0.211698597	8.66E-06	5.82E-05
ENSMUSG00000024968	Rcor2	0.79626601	8.61E-06	5.87E-05	0.707998542	8.87E-06	5.95E-05
ENSMUSG00000024875	Yif1a	-0.253692114	8.71E-06	5.94E-05	-0.250535594	8.75E-06	5.88E-05
ENSMUSG00000012405	Rpl15	0.49042731	8.72E-06	5.94E-05	0.468323616	8.91E-06	5.97E-05
ENSMUSG00000025224	Gbf1	-0.191486229	8.83E-06	6.01E-05	-0.190119662	8.88E-06	5.96E-05
ENSMUSG00000053293	Pom121	0.309899333	8.87E-06	6.04E-05	0.304161175	9.06E-06	6.07E-05
ENSMUSG00000022521	Crebbp	0.249335007	8.98E-06	6.11E-05	0.246324361	9.15E-06	6.12E-05
ENSMUSG00000054008	Ndst1	0.157592116	9.07E-06	6.17E-05	0.156825766	9.23E-06	6.17E-05
ENSMUSG00000026277	Stk25	-0.221830074	9.11E-06	6.19E-05	-0.219704229	9.17E-06	6.14E-05
ENSMUSG00000028551	Cdkn2c	0.856575682	9.17E-06	6.23E-05	0.748075244	9.33E-06	6.23E-05
ENSMUSG00000061410	Zcchc14	0.29399708	9.24E-06	6.27E-05	0.289069522	9.44E-06	6.30E-05
ENSMUSG00000038095	Sbno1	0.321504474	9.27E-06	6.29E-05	0.315080586	9.44E-06	6.30E-05
ENSMUSG00000093989	Rnasek	-0.249683678	9.28E-06	6.29E-05	-0.24665518	9.32E-06	6.23E-05
ENSMUSG00000049881	2810025M15Rik	-0.67252887	9.29E-06	6.30E-05	-0.617470437	9.32E-06	6.23E-05
ENSMUSG00000022146	Osmr	0.352196188	9.29E-06	6.30E-05	0.343783052	9.45E-06	6.30E-05
ENSMUSG00000014959	Gorasp2	-0.162210673	9.32E-06	6.32E-05	-0.161373978	9.38E-06	6.26E-05
ENSMUSG00000031642	Sh3rf1	-0.371676325	9.42E-06	6.38E-05	-0.361817503	9.46E-06	6.31E-05
ENSMUSG00000015957	Wnt11	-0.772410824	9.43E-06	6.39E-05	-0.690994404	9.45E-06	6.30E-05
ENSMUSG00000026737	Pip4k2a	-0.378865185	9.49E-06	6.42E-05	-0.368425687	9.55E-06	6.36E-05
ENSMUSG00000033295	Ptprf	-0.294741135	9.49E-06	6.42E-05	-0.289771841	9.55E-06	6.36E-05
ENSMUSG00000020719	Ddx5	0.253955538	9.55E-06	6.46E-05	0.250757534	9.71E-06	6.46E-05
ENSMUSG00000028800	Hdac1	0.704472525	9.57E-06	6.47E-05	0.64127967	9.90E-06	6.58E-05
ENSMUSG00000105558	RP23-349J3.8	-0.788932636	9.61E-06	6.49E-05	-0.702526337	9.53E-06	6.35E-05
ENSMUSG00000051910	Sox6	1.180629586	9.63E-06	6.51E-05	0.923924608	9.56E-06	6.37E-05
ENSMUSG00000030020	Prickle2	0.591028636	9.74E-06	6.58E-05	0.552704707	9.99E-06	6.64E-05
ENSMUSG00000063146	Clip2	-0.210814183	9.75E-06	6.58E-05	-0.208975886	9.81E-06	6.52E-05
ENSMUSG00000024959	Bad	-0.420011543	9.87E-06	6.66E-05	-0.405822249	9.93E-06	6.60E-05
ENSMUSG00000033016	Nfatc1	0.442967725	9.95E-06	6.71E-05	0.426349828	1.01E-05	6.70E-05
ENSMUSG00000044791	Setd2	0.528284067	1.01E-05	6.77E-05	0.500461311	1.04E-05	6.88E-05
ENSMUSG00000050064	Zfp697	-0.433375453	1.01E-05	6.77E-05	-0.417794629	1.01E-05	6.72E-05
ENSMUSG00000056888	Glipr1	-0.772522616	1.01E-05	6.81E-05	-0.690582074	1.01E-05	6.72E-05
ENSMUSG00000034708	Grn	-0.139239208	1.02E-05	6.87E-05	-0.138704389	1.03E-05	6.83E-05
ENSMUSG00000103396	Gm38305	-0.469484548	1.02E-05	6.87E-05	-0.449782938	1.02E-05	6.75E-05
ENSMUSG00000028445	Enho	-1.009232258	1.02E-05	6.88E-05	-0.839007911	1.01E-05	6.68E-05
ENSMUSG00000037613	Tnfrsf23	-0.360362324	1.02E-05	6.88E-05	-0.351291608	1.03E-05	6.82E-05
ENSMUSG00000034868	Myl12b	-0.50127951	1.03E-05	6.91E-05	-0.47740126	1.04E-05	6.86E-05
ENSMUSG00000078684	5830417I10Rik	-1.867117206	1.05E-05	7.02E-05	-1.100907071	9.67E-06	6.44E-05
ENSMUSG00000039768	Dnajc11	-0.253605538	1.06E-05	7.10E-05	-0.25039253	1.06E-05	7.04E-05
ENSMUSG00000038456	Dennd2a	-0.389490407	1.07E-05	7.19E-05	-0.378036539	1.07E-05	7.09E-05
ENSMUSG00000027012	Dync1i2	-0.20175096	1.08E-05	7.21E-05	-0.200122945	1.08E-05	7.14E-05
ENSMUSG00000024247	Pkdcc	-0.682788729	1.08E-05	7.25E-05	-0.624512338	1.09E-05	7.18E-05
ENSMUSG00000033386	Frrs1	0.429824348	1.10E-05	7.38E-05	0.414448534	1.13E-05	7.43E-05
ENSMUSG00000079003	Samd1	0.460451398	1.12E-05	7.46E-05	0.441614466	1.15E-05	7.56E-05
ENSMUSG00000048251	Bcl11b	0.928724778	1.12E-05	7.48E-05	0.790953097	1.14E-05	7.49E-05
ENSMUSG00000060594	Layn	0.282708295	1.12E-05	7.50E-05	0.278239642	1.14E-05	7.50E-05
ENSMUSG00000028837	Psmb2	-0.211828766	1.12E-05	7.50E-05	-0.209938094	1.13E-05	7.44E-05
ENSMUSG00000020326	Ccng1	0.132375575	1.13E-05	7.54E-05	0.131910917	1.15E-05	7.54E-05
ENSMUSG00000020695	Mrc2	-0.145341014	1.14E-05	7.57E-05	-0.144726649	1.14E-05	7.51E-05
ENSMUSG00000021684	Pde8b	-1.182316374	1.15E-05	7.64E-05	-0.922736709	1.10E-05	7.24E-05
ENSMUSG00000036180	Gatad2a	-0.168433695	1.15E-05	7.68E-05	-0.167477401	1.16E-05	7.62E-05
ENSMUSG00000040463	Mybbp1a	-0.113296267	1.16E-05	7.75E-05	-0.11300406	1.17E-05	7.69E-05
ENSMUSG00000028698	Pik3r3	0.45933143	1.18E-05	7.82E-05	0.440543233	1.21E-05	7.91E-05
ENSMUSG00000029048	Rer1	-0.188322211	1.19E-05	7.92E-05	-0.186983242	1.20E-05	7.86E-05
ENSMUSG00000026341	Actr3	-0.194993399	1.20E-05	7.97E-05	-0.193506952	1.21E-05	7.90E-05
ENSMUSG00000016554	Eif3d	-0.157046206	1.22E-05	8.09E-05	-0.15626649	1.22E-05	8.00E-05
ENSMUSG00000042380	Smim12	-0.442682543	1.22E-05	8.09E-05	-0.425795002	1.23E-05	8.01E-05
ENSMUSG00000059921	Unc5c	0.617343423	1.23E-05	8.17E-05	0.572926255	1.27E-05	8.29E-05
ENSMUSG00000027829	Ccnl1	0.767613379	1.23E-05	8.18E-05	0.685392267	1.27E-05	8.27E-05
ENSMUSG00000063229	Ldha	-0.086449946	1.23E-05	8.18E-05	-0.086319228	1.24E-05	8.12E-05
ENSMUSG00000042197	Zfp451	0.471510148	1.23E-05	8.18E-05	0.451135508	1.27E-05	8.27E-05
ENSMUSG00000034850	Tmem127	-0.194169506	1.25E-05	8.26E-05	-0.192695967	1.26E-05	8.19E-05
ENSMUSG00000050552	Lamtor4	-0.397282516	1.26E-05	8.34E-05	-0.384945614	1.27E-05	8.27E-05
ENSMUSG00000001521	Tulp3	-0.194870606	1.28E-05	8.49E-05	-0.193376768	1.29E-05	8.42E-05
ENSMUSG00000062203	Gspt1	0.191119779	1.29E-05	8.50E-05	0.189708463	1.31E-05	8.50E-05
ENSMUSG00000055302	Mrfap1	0.342026064	1.29E-05	8.51E-05	0.33405959	1.32E-05	8.56E-05
ENSMUSG00000025764	Jade1	-0.330045843	1.30E-05	8.56E-05	-0.322886326	1.30E-05	8.46E-05
ENSMUSG00000035674	Ndufa3	-0.324762447	1.30E-05	8.59E-05	-0.317934917	1.30E-05	8.48E-05
ENSMUSG00000035356	Nfkbiz	0.698446152	1.30E-05	8.60E-05	0.63503342	1.34E-05	8.72E-05
ENSMUSG00000021567	Nkd2	0.443038127	1.33E-05	8.77E-05	0.425935985	1.36E-05	8.81E-05
ENSMUSG00000028108	Ecm1	-0.090565932	1.34E-05	8.79E-05	-0.090414452	1.35E-05	8.74E-05
ENSMUSG00000029103	Lrpap1	-0.270480173	1.35E-05	8.90E-05	-0.266493781	1.36E-05	8.81E-05
ENSMUSG00000020358	Hnrnpab	0.135880652	1.37E-05	8.98E-05	0.135368572	1.39E-05	8.98E-05
ENSMUSG00000033916	Chmp2a	-0.296749451	1.38E-05	9.05E-05	-0.291492176	1.38E-05	8.96E-05
ENSMUSG00000017837	Nkiras2	-0.290776187	1.38E-05	9.06E-05	-0.285824919	1.39E-05	8.97E-05
ENSMUSG00000035775	Krt20	-1.270404489	1.41E-05	9.25E-05	-0.958158095	1.16E-05	7.59E-05
ENSMUSG00000034932	Mrpl54	-0.342129279	1.41E-05	9.26E-05	-0.334098354	1.42E-05	9.17E-05
ENSMUSG00000034161	Scx	0.907447813	1.41E-05	9.26E-05	0.775469908	1.44E-05	9.30E-05
ENSMUSG00000025140	Pycr1	-0.396548312	1.44E-05	9.44E-05	-0.38411742	1.45E-05	9.35E-05
ENSMUSG00000029413	Naaa	0.544989713	1.45E-05	9.46E-05	0.513489688	1.49E-05	9.59E-05
ENSMUSG00000041734	Kirrel	0.168110047	1.47E-05	9.62E-05	0.167135045	1.50E-05	9.63E-05
ENSMUSG00000018040	Rrp7a	-0.298454156	1.47E-05	9.63E-05	-0.293070538	1.48E-05	9.54E-05
ENSMUSG00000039145	Camk1d	0.750574107	1.47E-05	9.64E-05	0.672099499	1.52E-05	9.75E-05
ENSMUSG00000040234	Tm7sf3	0.474516586	1.48E-05	9.70E-05	0.453387976	1.52E-05	9.79E-05
ENSMUSG00000007458	M6pr	-0.245712174	1.49E-05	9.72E-05	-0.242687431	1.50E-05	9.63E-05
ENSMUSG00000022641	Bbx	0.504029243	1.49E-05	9.74E-05	0.47883342	1.53E-05	9.85E-05
ENSMUSG00000020390	Ube2b	0.366221843	1.51E-05	9.84E-05	0.356324517	1.54E-05	9.88E-05
ENSMUSG00000056427	Slit3	-0.141028537	1.51E-05	9.86E-05	-0.140450876	1.52E-05	9.78E-05
ENSMUSG00000026944	Abca2	0.438719225	1.54E-05	1.01E-04	0.421867486	1.57E-05	1.01E-04
ENSMUSG00000027479	Mapre1	-0.174734373	1.54E-05	1.01E-04	-0.173635664	1.55E-05	9.98E-05
ENSMUSG00000022463	Srebf2	-0.305892835	1.54E-05	1.01E-04	-0.300084716	1.52E-05	9.80E-05
ENSMUSG00000039474	Wfs1	-0.272119817	1.56E-05	1.02E-04	-0.268003349	1.57E-05	1.01E-04
ENSMUSG00000047213	Ythdf3	0.36320853	1.58E-05	1.03E-04	0.353505939	1.61E-05	1.03E-04
ENSMUSG00000020150	Gamt	0.668602269	1.59E-05	1.03E-04	0.611577155	1.62E-05	1.04E-04
ENSMUSG00000043336	Filip1l	-0.298307144	1.60E-05	1.04E-04	-0.292886003	1.61E-05	1.03E-04
ENSMUSG00000003038	Hmgn2	3.510491065	1.61E-05	1.04E-04	0.999277315	4.06E-05	2.43E-04
ENSMUSG00000037486	Asxl2	0.530357631	1.63E-05	1.06E-04	0.500903195	1.68E-05	1.07E-04
ENSMUSG00000024378	Stard4	-0.598033043	1.63E-05	1.06E-04	-0.556552571	1.63E-05	1.04E-04
ENSMUSG00000055204	Ankrd17	0.198102523	1.63E-05	1.06E-04	0.196494734	1.65E-05	1.05E-04
ENSMUSG00000032036	Kirrel3	0.9585759	1.63E-05	1.06E-04	0.803816691	1.64E-05	1.05E-04
ENSMUSG00000074622	Mafb	1.241556988	1.64E-05	1.06E-04	0.937745124	1.61E-05	1.03E-04
ENSMUSG00000082341	Gm14143	-1.1026642	1.65E-05	1.07E-04	-0.879389805	1.59E-05	1.02E-04
ENSMUSG00000027601	Mtfr1	-0.285063059	1.67E-05	1.08E-04	-0.280305504	1.68E-05	1.07E-04
ENSMUSG00000061848	Gm5805	-0.294319035	1.68E-05	1.09E-04	-0.289083592	1.69E-05	1.08E-04
ENSMUSG00000051695	Pcbp1	-0.134399206	1.69E-05	1.09E-04	-0.133893366	1.70E-05	1.08E-04
ENSMUSG00000008763	Man1a2	0.296430775	1.69E-05	1.09E-04	0.291073203	1.72E-05	1.10E-04
ENSMUSG00000042644	Itpr3	0.13872456	1.69E-05	1.10E-04	0.138167808	1.72E-05	1.09E-04
ENSMUSG00000078812	Eif5a	-0.097062252	1.70E-05	1.10E-04	-0.096871244	1.71E-05	1.09E-04
ENSMUSG00000037966	Ninj1	-0.331912822	1.72E-05	1.11E-04	-0.324425326	1.73E-05	1.10E-04
ENSMUSG00000021540	Smad5	0.300696486	1.74E-05	1.13E-04	0.295090341	1.77E-05	1.13E-04
ENSMUSG00000053646	Plxnb1	0.566734	1.75E-05	1.13E-04	0.53082081	1.80E-05	1.14E-04
ENSMUSG00000024160	Spsb3	-0.461687528	1.76E-05	1.14E-04	-0.44189836	1.77E-05	1.13E-04
ENSMUSG00000041797	Abca9	2.25074403	1.76E-05	1.14E-04	1.087897604	1.86E-05	1.18E-04
ENSMUSG00000053565	Eif3k	0.195217237	1.77E-05	1.14E-04	0.193665174	1.79E-05	1.14E-04
ENSMUSG00000046167	Gldn	0.618909592	1.77E-05	1.14E-04	0.572625328	1.83E-05	1.16E-04
ENSMUSG00000028124	Gclm	0.342311136	1.79E-05	1.16E-04	0.334056929	1.84E-05	1.16E-04
ENSMUSG00000034765	Dusp5	-0.27366523	1.80E-05	1.16E-04	-0.269416911	1.81E-05	1.15E-04
ENSMUSG00000078348	Sf3b5	-0.293911442	1.83E-05	1.18E-04	-0.288654067	1.84E-05	1.17E-04
ENSMUSG00000045767	B230219D22Rik	0.286531216	1.84E-05	1.18E-04	0.281645536	1.87E-05	1.19E-04
ENSMUSG00000027994	Ccdc109b	-0.416045295	1.85E-05	1.19E-04	-0.401379513	1.86E-05	1.18E-04
ENSMUSG00000026437	Cdk18	-0.288149033	1.85E-05	1.19E-04	-0.283185293	1.86E-05	1.18E-04
ENSMUSG00000009863	Sdhb	-0.197335652	1.91E-05	1.23E-04	-0.195721058	1.92E-05	1.22E-04
ENSMUSG00000058355	Abce1	0.318365683	1.91E-05	1.23E-04	0.311663225	1.95E-05	1.23E-04
ENSMUSG00000019846	Lama4	-0.193977922	1.94E-05	1.25E-04	-0.192441199	1.96E-05	1.24E-04
ENSMUSG00000048482	Bdnf	0.426805385	1.95E-05	1.25E-04	0.410886464	1.99E-05	1.26E-04
ENSMUSG00000018669	Cdk5rap3	-0.325114902	1.95E-05	1.25E-04	-0.317979482	1.96E-05	1.24E-04
ENSMUSG00000048546	Tob2	0.330264095	1.99E-05	1.27E-04	0.3227623	2.03E-05	1.28E-04
ENSMUSG00000057098	Ebf1	-0.365779669	2.01E-05	1.29E-04	-0.355645572	2.02E-05	1.28E-04
ENSMUSG00000025104	Hdgfrp3	0.883607848	2.03E-05	1.30E-04	0.756854563	2.07E-05	1.30E-04
ENSMUSG00000028047	Thbs3	-0.520548009	2.05E-05	1.31E-04	-0.492095815	2.06E-05	1.30E-04
ENSMUSG00000066357	Wdr6	-0.188100846	2.06E-05	1.32E-04	-0.186690181	2.08E-05	1.31E-04
ENSMUSG00000034024	Cct2	-0.104433127	2.06E-05	1.32E-04	-0.104190424	2.08E-05	1.31E-04
ENSMUSG00000040688	Tbl3	-0.227030562	2.08E-05	1.33E-04	-0.224557232	2.09E-05	1.31E-04
ENSMUSG00000031168	Ebp	-0.419849515	2.09E-05	1.33E-04	-0.404599377	2.10E-05	1.32E-04
ENSMUSG00000026750	Psmb7	-0.216953276	2.09E-05	1.33E-04	-0.214791888	2.10E-05	1.32E-04
ENSMUSG00000009090	Ap1b1	-0.193116716	2.10E-05	1.34E-04	-0.191587729	2.12E-05	1.33E-04
ENSMUSG00000032740	Ccdc88a	0.739875826	2.18E-05	1.39E-04	0.661703966	2.23E-05	1.40E-04
ENSMUSG00000029610	Aimp2	-0.278982908	2.20E-05	1.40E-04	-0.274392897	2.21E-05	1.38E-04
ENSMUSG00000042699	Dhx9	0.21035676	2.20E-05	1.40E-04	0.208372212	2.24E-05	1.40E-04
ENSMUSG00000081352	Gm12389	-1.084095249	2.22E-05	1.42E-04	-0.86540292	2.12E-05	1.33E-04
ENSMUSG00000029313	Aff1	-0.163226085	2.24E-05	1.42E-04	-0.162294741	2.25E-05	1.41E-04
ENSMUSG00000022708	Zbtb20	0.395901316	2.24E-05	1.42E-04	0.382942915	2.30E-05	1.43E-04
ENSMUSG00000035247	Hectd1	0.260003812	2.24E-05	1.43E-04	0.256266625	2.28E-05	1.43E-04
ENSMUSG00000033423	Eri3	-0.245650678	2.27E-05	1.44E-04	-0.242494358	2.28E-05	1.43E-04
ENSMUSG00000024732	Ccdc86	-0.307556012	2.29E-05	1.45E-04	-0.301401578	2.30E-05	1.43E-04
ENSMUSG00000039252	Lgi2	1.58287495	2.30E-05	1.46E-04	1.024338667	2.18E-05	1.37E-04
ENSMUSG00000037916	Ndufv1	-0.230938523	2.32E-05	1.47E-04	-0.228305996	2.34E-05	1.46E-04
ENSMUSG00000063882	Uqcrh	0.38498482	2.33E-05	1.47E-04	0.373018683	2.36E-05	1.47E-04
ENSMUSG00000007655	Cav1	0.085695563	2.34E-05	1.48E-04	0.085559523	2.36E-05	1.47E-04
ENSMUSG00000033732	Sf3b3	0.16392223	2.34E-05	1.48E-04	0.162973559	2.38E-05	1.48E-04
ENSMUSG00000097908	4933404O12Rik	0.827627422	2.35E-05	1.49E-04	0.720289893	2.40E-05	1.49E-04
ENSMUSG00000032038	St3gal4	0.391401395	2.38E-05	1.50E-04	0.378791883	2.44E-05	1.52E-04
ENSMUSG00000023495	Pcbp4	-0.210440179	2.41E-05	1.52E-04	-0.208436491	2.42E-05	1.51E-04
ENSMUSG00000048154	Kmt2d	0.257832378	2.41E-05	1.52E-04	0.254159144	2.46E-05	1.53E-04
ENSMUSG00000023367	Tmem176a	0.469205278	2.42E-05	1.53E-04	0.447747487	2.48E-05	1.54E-04
ENSMUSG00000039197	Adk	0.299623908	2.42E-05	1.53E-04	0.293884154	2.47E-05	1.53E-04
ENSMUSG00000031385	Plxnb3	0.90038162	2.44E-05	1.54E-04	0.764927346	2.46E-05	1.53E-04
ENSMUSG00000034403	Pja1	-0.248300557	2.46E-05	1.55E-04	-0.245015015	2.47E-05	1.53E-04
ENSMUSG00000035757	Selo	-0.323161721	2.50E-05	1.58E-04	-0.315970782	2.51E-05	1.56E-04
ENSMUSG00000024070	Prkd3	0.475347617	2.51E-05	1.58E-04	0.452973467	2.57E-05	1.59E-04
ENSMUSG00000010358	Ifi35	-0.491857756	2.55E-05	1.60E-04	-0.46718677	2.55E-05	1.58E-04
ENSMUSG00000022203	Efs	-0.920762415	2.55E-05	1.60E-04	-0.776838083	2.51E-05	1.56E-04
ENSMUSG00000062234	Gak	-0.179054079	2.56E-05	1.61E-04	-0.177808481	2.57E-05	1.59E-04
ENSMUSG00000010830	Kdelr3	-0.234142428	2.58E-05	1.62E-04	-0.231369031	2.59E-05	1.61E-04
ENSMUSG00000032312	Csk	-0.190375829	2.59E-05	1.63E-04	-0.188878125	2.61E-05	1.61E-04
ENSMUSG00000057738	Sptan1	-0.098167423	2.62E-05	1.65E-04	-0.097960571	2.64E-05	1.63E-04
ENSMUSG00000033182	Kbtbd12	-1.233198486	2.63E-05	1.65E-04	-0.924920575	2.51E-05	1.56E-04
ENSMUSG00000030532	Hddc3	-0.685139874	2.64E-05	1.66E-04	-0.621188671	2.65E-05	1.64E-04
ENSMUSG00000027624	Epb4.1l1	-0.230951136	2.64E-05	1.66E-04	-0.228281813	2.66E-05	1.64E-04
ENSMUSG00000040043	Rbms2	-0.164020096	2.71E-05	1.70E-04	-0.163055578	2.73E-05	1.68E-04
ENSMUSG00000021282	Eif5	0.244156744	2.73E-05	1.71E-04	0.24099324	2.77E-05	1.71E-04
ENSMUSG00000057346	Apol9a	-1.051251008	2.73E-05	1.71E-04	-0.845545487	2.65E-05	1.64E-04
ENSMUSG00000031297	Slc7a3	-1.755400019	2.77E-05	1.73E-04	-1.044508947	2.61E-05	1.62E-04
ENSMUSG00000026353	Ubxn4	0.23568436	2.77E-05	1.73E-04	0.232830503	2.82E-05	1.74E-04
ENSMUSG00000021690	Jmy	0.428397528	2.79E-05	1.74E-04	0.411697596	2.85E-05	1.75E-04
ENSMUSG00000026827	Gpd2	-0.280587182	2.81E-05	1.76E-04	-0.275794585	2.83E-05	1.74E-04
ENSMUSG00000056770	Setd3	-0.344257305	2.82E-05	1.76E-04	-0.335480243	2.83E-05	1.74E-04
ENSMUSG00000001036	Epn2	-0.352311282	2.85E-05	1.78E-04	-0.342902931	2.86E-05	1.76E-04
ENSMUSG00000020737	Hn1	-0.227775652	2.87E-05	1.79E-04	-0.225191671	2.88E-05	1.77E-04
ENSMUSG00000053291	Rab4b	-0.324180847	2.89E-05	1.80E-04	-0.316811871	2.90E-05	1.78E-04
ENSMUSG00000030704	Rab6a	0.22489995	2.89E-05	1.80E-04	0.222406881	2.94E-05	1.80E-04
ENSMUSG00000001942	Siae	0.719876069	2.93E-05	1.83E-04	0.645406552	2.99E-05	1.83E-04
ENSMUSG00000053080	2700081O15Rik	0.406840521	2.93E-05	1.83E-04	0.3924074	3.00E-05	1.84E-04
ENSMUSG00000035203	Epn1	-0.206371542	2.94E-05	1.83E-04	-0.204440123	2.96E-05	1.82E-04
ENSMUSG00000003464	Pex19	-0.228211405	2.95E-05	1.84E-04	-0.225604718	2.97E-05	1.82E-04
ENSMUSG00000034612	Chst11	-0.210351084	2.95E-05	1.84E-04	-0.208305847	2.97E-05	1.82E-04
ENSMUSG00000026153	Fam135a	0.702462121	2.99E-05	1.86E-04	0.632768563	3.06E-05	1.87E-04
ENSMUSG00000019558	Slc6a8	0.192862176	3.00E-05	1.86E-04	0.191279316	3.04E-05	1.86E-04
ENSMUSG00000036985	Zdhhc9	-0.228977966	3.00E-05	1.87E-04	-0.226340034	3.02E-05	1.85E-04
ENSMUSG00000030662	Ipo5	-0.134707822	3.07E-05	1.90E-04	-0.134165337	3.09E-05	1.89E-04
ENSMUSG00000061479	Snrpa	-0.351481998	3.10E-05	1.92E-04	-0.342056115	3.12E-05	1.91E-04
ENSMUSG00000020875	Hoxb9	0.2119445	3.14E-05	1.94E-04	0.209837177	3.18E-05	1.94E-04
ENSMUSG00000001783	Rtcb	-0.16546874	3.17E-05	1.97E-04	-0.164461555	3.19E-05	1.95E-04
ENSMUSG00000049076	Acap2	0.374433724	3.18E-05	1.97E-04	0.36302977	3.24E-05	1.97E-04
ENSMUSG00000034177	Rnf43	4.197877004	3.19E-05	1.98E-04	0.884617946	1.39E-04	7.51E-04
ENSMUSG00000030231	Plekha5	-0.444936459	3.20E-05	1.98E-04	-0.426049601	3.22E-05	1.97E-04
ENSMUSG00000028033	Kcnq5	0.875740983	3.22E-05	1.99E-04	0.746698876	3.28E-05	2.00E-04
ENSMUSG00000031532	Saraf	-0.200272748	3.27E-05	2.02E-04	-0.198486552	3.29E-05	2.00E-04
ENSMUSG00000059482	2610301B20Rik	0.75415329	3.27E-05	2.02E-04	0.66851377	3.30E-05	2.01E-04
ENSMUSG00000022377	Asap1	0.180070076	3.31E-05	2.04E-04	0.178766533	3.36E-05	2.04E-04
ENSMUSG00000033917	Gde1	-0.272014744	3.36E-05	2.07E-04	-0.267558815	3.38E-05	2.05E-04
ENSMUSG00000036686	Cc2d1a	-0.290519165	3.37E-05	2.08E-04	-0.285101182	3.39E-05	2.06E-04
ENSMUSG00000020122	Egfr	-0.291055358	3.46E-05	2.13E-04	-0.2855926	3.48E-05	2.11E-04
ENSMUSG00000039967	Zfp292	0.92635905	3.47E-05	2.13E-04	0.775189901	3.50E-05	2.12E-04
ENSMUSG00000002332	Dhrs1	-0.281781846	3.50E-05	2.15E-04	-0.276813286	3.52E-05	2.13E-04
ENSMUSG00000023087	Ccrn4l	-0.357567946	3.50E-05	2.15E-04	-0.347522087	3.52E-05	2.13E-04
ENSMUSG00000048126	Col6a3	-0.065701721	3.51E-05	2.16E-04	-0.065637643	3.53E-05	2.14E-04
ENSMUSG00000054013	Tmem179	-1.374894674	3.52E-05	2.16E-04	-0.962445407	3.36E-05	2.04E-04
ENSMUSG00000039262	Prrc2b	0.135334409	3.53E-05	2.17E-04	0.134775205	3.59E-05	2.17E-04
ENSMUSG00000030611	Mrps11	-0.430557211	3.55E-05	2.18E-04	-0.413212772	3.57E-05	2.16E-04
ENSMUSG00000079562	Maea	-0.170290094	3.57E-05	2.19E-04	-0.169178533	3.59E-05	2.17E-04
ENSMUSG00000009555	Cdk9	-0.304562431	3.59E-05	2.20E-04	-0.298288293	3.61E-05	2.18E-04
ENSMUSG00000061048	Cdh3	-0.410524487	3.61E-05	2.21E-04	-0.395410252	3.63E-05	2.19E-04
ENSMUSG00000002768	Mea1	-0.293697542	3.63E-05	2.22E-04	-0.288057368	3.65E-05	2.20E-04
ENSMUSG00000059195	Gm12715	1.101431879	3.65E-05	2.24E-04	0.862138667	3.64E-05	2.20E-04
ENSMUSG00000044434	Gm9791	-0.795551997	3.68E-05	2.25E-04	-0.695422171	3.67E-05	2.21E-04
ENSMUSG00000054733	Msra	-0.63192957	3.69E-05	2.26E-04	-0.579305226	3.69E-05	2.22E-04
ENSMUSG00000029178	Klf3	0.235663455	3.69E-05	2.26E-04	0.232720457	3.75E-05	2.26E-04
ENSMUSG00000038780	Smurf1	-0.216254033	3.69E-05	2.26E-04	-0.213977908	3.72E-05	2.24E-04
ENSMUSG00000040021	Lats1	0.302067435	3.71E-05	2.27E-04	0.295916546	3.76E-05	2.26E-04
ENSMUSG00000036273	Lrrk2	-0.461979065	3.72E-05	2.28E-04	-0.440583405	3.72E-05	2.24E-04
ENSMUSG00000022186	Oxct1	-0.271439822	3.73E-05	2.28E-04	-0.266960786	3.75E-05	2.26E-04
ENSMUSG00000022661	Cd200	-0.682453435	3.74E-05	2.29E-04	-0.617040665	3.73E-05	2.24E-04
ENSMUSG00000030659	Nucb2	-0.521528232	3.75E-05	2.29E-04	-0.491088977	3.76E-05	2.26E-04
ENSMUSG00000030727	Rabep2	-0.48847069	3.76E-05	2.30E-04	-0.463274474	3.78E-05	2.27E-04
ENSMUSG00000021948	Prkcd	-0.328298329	3.83E-05	2.34E-04	-0.320413091	3.85E-05	2.31E-04
ENSMUSG00000066441	Rdh11	-0.377322573	3.89E-05	2.37E-04	-0.365419417	3.91E-05	2.35E-04
ENSMUSG00000021994	Wnt5a	-0.184876246	3.94E-05	2.40E-04	-0.183439856	3.96E-05	2.38E-04
ENSMUSG00000074934	Grem1	0.160110765	3.94E-05	2.40E-04	0.159174999	4.00E-05	2.39E-04
ENSMUSG00000098973	Mir6236	-0.415442784	3.95E-05	2.40E-04	-0.399691045	3.85E-05	2.31E-04
ENSMUSG00000020198	Ap3d1	-0.140322964	3.95E-05	2.40E-04	-0.139692426	3.98E-05	2.39E-04
ENSMUSG00000096956	Snhg18	-0.513460247	3.96E-05	2.41E-04	-0.484192284	3.98E-05	2.39E-04
ENSMUSG00000035274	Tpbg	0.231186607	3.97E-05	2.41E-04	0.228385098	4.03E-05	2.41E-04
ENSMUSG00000023868	Pde10a	-0.432055735	3.99E-05	2.42E-04	-0.414310362	4.01E-05	2.40E-04
ENSMUSG00000028842	Ago3	0.658477547	3.99E-05	2.42E-04	0.598719843	4.07E-05	2.44E-04
ENSMUSG00000013787	Ehmt2	-0.167023947	4.07E-05	2.47E-04	-0.165959262	4.10E-05	2.45E-04
ENSMUSG00000018379	Srsf1	0.194441354	4.10E-05	2.48E-04	0.192762366	4.16E-05	2.48E-04
ENSMUSG00000027806	Tsc22d2	0.237496411	4.21E-05	2.55E-04	0.234440961	4.27E-05	2.55E-04
ENSMUSG00000030057	Cnbp	-0.143682111	4.21E-05	2.55E-04	-0.143000621	4.24E-05	2.53E-04
ENSMUSG00000048756	Foxo3	0.300790406	4.23E-05	2.55E-04	0.294626559	4.30E-05	2.56E-04
ENSMUSG00000064210	Ano6	-0.131537934	4.24E-05	2.56E-04	-0.131014148	4.27E-05	2.55E-04
ENSMUSG00000002105	Slc39a13	-0.196960496	4.28E-05	2.59E-04	-0.195209004	4.31E-05	2.56E-04
ENSMUSG00000025907	Rb1cc1	0.473954964	4.29E-05	2.59E-04	0.450493654	4.38E-05	2.60E-04
ENSMUSG00000038280	Ostm1	0.494028714	4.29E-05	2.59E-04	0.467568225	4.37E-05	2.60E-04
ENSMUSG00000030314	Atg7	-0.321558993	4.32E-05	2.61E-04	-0.314043083	4.34E-05	2.58E-04
ENSMUSG00000045664	Cdc42ep2	0.505477489	4.36E-05	2.63E-04	0.47715259	4.45E-05	2.64E-04
ENSMUSG00000023852	Chd1	0.460064253	4.37E-05	2.63E-04	0.438491466	4.48E-05	2.66E-04
ENSMUSG00000024213	Nudt3	-0.222148265	4.42E-05	2.66E-04	-0.219633628	4.43E-05	2.63E-04
ENSMUSG00000026278	Bok	-0.358581581	4.42E-05	2.66E-04	-0.348193003	4.43E-05	2.63E-04
ENSMUSG00000022336	Eif3e	0.349797555	4.46E-05	2.68E-04	0.340110677	4.56E-05	2.70E-04
ENSMUSG00000035561	Aldh1b1	-1.237287871	4.57E-05	2.75E-04	-0.911819317	4.36E-05	2.59E-04
ENSMUSG00000031556	Tm2d2	-0.258402222	4.59E-05	2.75E-04	-0.254442483	4.61E-05	2.73E-04
ENSMUSG00000023009	Nckap5l	-0.345381447	4.62E-05	2.77E-04	-0.336030669	4.64E-05	2.75E-04
ENSMUSG00000027230	Creb3l1	-0.208565634	4.63E-05	2.78E-04	-0.206470105	4.66E-05	2.75E-04
ENSMUSG00000054753	AU018091	-2.453381323	4.65E-05	2.79E-04	-1.020523709	5.39E-05	3.16E-04
ENSMUSG00000029071	Dvl1	-0.222655255	4.67E-05	2.80E-04	-0.220106987	4.69E-05	2.77E-04
ENSMUSG00000026520	Pycr2	-0.259227559	4.70E-05	2.82E-04	-0.255219013	4.72E-05	2.79E-04
ENSMUSG00000058709	Egln2	-0.274402568	4.72E-05	2.83E-04	-0.26965497	4.74E-05	2.80E-04
ENSMUSG00000063870	Chd4	-0.106723578	4.74E-05	2.84E-04	-0.106439897	4.78E-05	2.82E-04
ENSMUSG00000017386	Traf4	-0.26017546	4.78E-05	2.86E-04	-0.256116054	4.80E-05	2.83E-04
ENSMUSG00000047866	Lonp2	-0.277284783	4.79E-05	2.87E-04	-0.272380233	4.81E-05	2.83E-04
ENSMUSG00000041444	Arhgap32	0.580562505	4.97E-05	2.97E-04	0.537790188	5.06E-05	2.98E-04
ENSMUSG00000034459	Ifit1	-1.035581451	5.00E-05	2.99E-04	-0.826578989	4.91E-05	2.89E-04
ENSMUSG00000031342	Gpm6b	0.751258508	5.08E-05	3.03E-04	0.662641751	5.19E-05	3.05E-04
ENSMUSG00000040722	Scamp5	-0.30092642	5.10E-05	3.04E-04	-0.294633228	5.12E-05	3.01E-04
ENSMUSG00000035898	Uba6	-0.397512357	5.11E-05	3.05E-04	-0.383229972	5.12E-05	3.01E-04
ENSMUSG00000025956	Mettl21a	-0.493680579	5.16E-05	3.07E-04	-0.466802266	5.18E-05	3.04E-04
ENSMUSG00000020537	Drg2	-0.252635857	5.21E-05	3.10E-04	-0.24888	5.23E-05	3.07E-04
ENSMUSG00000031948	Kars	-0.165207819	5.24E-05	3.12E-04	-0.1641475	5.27E-05	3.09E-04
ENSMUSG00000028405	Aco1	-0.217922028	5.29E-05	3.14E-04	-0.215497636	5.31E-05	3.11E-04
ENSMUSG00000061731	Ext1	-0.147256313	5.37E-05	3.19E-04	-0.146502268	5.41E-05	3.16E-04
ENSMUSG00000033316	Galnt9	3.676103785	5.41E-05	3.21E-04	0.894083763	1.57E-04	8.36E-04
ENSMUSG00000034818	Celf5	1.00298567	5.41E-05	3.21E-04	0.808581685	5.40E-05	3.16E-04
ENSMUSG00000038074	Fkbp14	-0.319652764	5.50E-05	3.26E-04	-0.31206596	5.52E-05	3.23E-04
ENSMUSG00000019960	Dusp6	0.237414145	5.51E-05	3.26E-04	0.234267063	5.59E-05	3.27E-04
ENSMUSG00000022479	Vdr	-0.373089845	5.54E-05	3.28E-04	-0.361115411	5.57E-05	3.25E-04
ENSMUSG00000004937	Sgta	-0.179098979	5.58E-05	3.30E-04	-0.177739871	5.61E-05	3.27E-04
ENSMUSG00000028975	Pex14	-0.305170953	5.59E-05	3.31E-04	-0.298541563	5.61E-05	3.27E-04
ENSMUSG00000057193	Slc44a2	0.135112661	5.60E-05	3.32E-04	0.134526471	5.67E-05	3.31E-04
ENSMUSG00000027919	Lce1g	-1.453708695	5.61E-05	3.32E-04	-0.965865261	5.33E-05	3.12E-04
ENSMUSG00000060510	Zfp266	0.44275108	5.72E-05	3.38E-04	0.422880669	5.86E-05	3.41E-04
ENSMUSG00000024423	Impact	0.378860912	5.72E-05	3.38E-04	0.366264824	5.84E-05	3.40E-04
ENSMUSG00000045176	2310047M10Rik	-0.482625632	5.73E-05	3.39E-04	-0.457168933	5.75E-05	3.35E-04
ENSMUSG00000034248	Slc25a37	0.469686442	5.74E-05	3.39E-04	0.446076034	5.89E-05	3.42E-04
ENSMUSG00000030172	Erc1	-0.269247406	5.79E-05	3.42E-04	-0.264655337	5.80E-05	3.38E-04
ENSMUSG00000063801	Ap3s2	-0.311648089	5.89E-05	3.47E-04	-0.30455162	5.92E-05	3.44E-04
ENSMUSG00000056131	Pgm3	-0.41558928	5.89E-05	3.47E-04	-0.399051719	5.93E-05	3.44E-04
ENSMUSG00000037463	Fbxo27	-1.081875	5.96E-05	3.51E-04	-0.844174416	5.82E-05	3.39E-04
ENSMUSG00000028430	Nol6	-0.186615065	6.01E-05	3.53E-04	-0.185065476	6.03E-05	3.50E-04
ENSMUSG00000002379	Ndufa11	-0.328857838	6.01E-05	3.54E-04	-0.320526876	6.00E-05	3.48E-04
ENSMUSG00000041846	Smek1	0.44271656	6.01E-05	3.54E-04	0.422740074	6.14E-05	3.56E-04
ENSMUSG00000037876	Jmjd1c	0.612200659	6.06E-05	3.56E-04	0.56135106	6.22E-05	3.60E-04
ENSMUSG00000028671	Gale	-0.426124868	6.07E-05	3.57E-04	-0.408276605	6.10E-05	3.53E-04
ENSMUSG00000038859	Baiap2l1	-0.82935153	6.08E-05	3.57E-04	-0.711387001	6.06E-05	3.51E-04
ENSMUSG00000080832	M6pr-ps	-0.486299547	6.11E-05	3.59E-04	-0.46009698	6.09E-05	3.53E-04
ENSMUSG00000039450	Dcxr	0.321241677	6.11E-05	3.59E-04	0.313434078	6.23E-05	3.60E-04
ENSMUSG00000018339	Gpx3	-0.268440563	6.14E-05	3.61E-04	-0.263856985	6.17E-05	3.57E-04
ENSMUSG00000058881	Zfp516	0.295051215	6.16E-05	3.61E-04	0.288977405	6.24E-05	3.61E-04
ENSMUSG00000020346	Mgat1	-0.179855242	6.21E-05	3.64E-04	-0.178461797	6.24E-05	3.61E-04
ENSMUSG00000066900	Suds3	-0.246940832	6.30E-05	3.69E-04	-0.243352594	6.33E-05	3.66E-04
ENSMUSG00000038828	Tmem214	-0.198505865	6.37E-05	3.73E-04	-0.196630051	6.40E-05	3.69E-04
ENSMUSG00000044345	Marveld1	-0.18386658	6.49E-05	3.79E-04	-0.18237027	6.53E-05	3.76E-04
ENSMUSG00000032997	Chpf	-0.161210381	6.59E-05	3.85E-04	-0.160198018	6.63E-05	3.82E-04
ENSMUSG00000020372	Gnb2l1	-0.058777596	6.63E-05	3.87E-04	-0.058728227	6.68E-05	3.84E-04
ENSMUSG00000019261	Map1s	-0.210771062	6.64E-05	3.87E-04	-0.208517275	6.67E-05	3.84E-04
ENSMUSG00000037278	Tmem97	-0.501743787	6.65E-05	3.88E-04	-0.472776843	6.67E-05	3.84E-04
ENSMUSG00000075706	Gpx4	-0.491872858	6.87E-05	4.00E-04	-0.46441652	6.89E-05	3.96E-04
ENSMUSG00000020946	Gosr2	-0.193010289	7.10E-05	4.12E-04	-0.191262449	7.14E-05	4.09E-04
ENSMUSG00000037204	Atg101	-0.427785325	7.15E-05	4.15E-04	-0.409393466	7.19E-05	4.11E-04
ENSMUSG00000026688	Mgst3	-0.346723909	7.23E-05	4.19E-04	-0.336771162	7.26E-05	4.15E-04
ENSMUSG00000033998	Kcnk1	-3.48265462	7.24E-05	4.19E-04	-0.887744728	1.67E-04	8.85E-04
ENSMUSG00000055013	Agap1	-0.282814338	7.37E-05	4.26E-04	-0.277348813	7.40E-05	4.23E-04
ENSMUSG00000032579	Hemk1	-1.00073293	7.51E-05	4.34E-04	-0.802338761	7.30E-05	4.17E-04
ENSMUSG00000030232	Aebp2	0.326392777	7.65E-05	4.41E-04	0.317993165	7.79E-05	4.43E-04
[truncated: 44,430 more rows]
