# Supplementary material for: Hotair Is Dispensible for Mouse Development
Source: PLoS Genet. 2016 Dec 15;12(12):e1006232. doi: 10.1371/journal.pgen.1006232 (PMC5157951; doi:10.1371/journal.pgen.1006232)
Supplement: S4 Dataset — (TGZ) [file pgen.1006232.s014.tgz › S4_Dataset/TTF_wt_ko.txt]

GeneID	GeneName	log2FoldChange.LRT	pvalue.LRT	JointFDR.LRT	log2FoldChange.Wald	pvalue.Wald	JointFDR.Wald
ENSMUSG00000000555	Itga5	-0.845992456	0.00E+00	0.00E+00	-0.845652059	0.00E+00	0.00E+00
ENSMUSG00000001349	Cnn1	-1.176658127	0.00E+00	0.00E+00	-1.174955762	0.00E+00	0.00E+00
ENSMUSG00000001506	Col1a1	-0.365328156	0.00E+00	0.00E+00	-0.365288807	0.00E+00	0.00E+00
ENSMUSG00000004098	Col5a3	-1.375194195	0.00E+00	0.00E+00	-1.372306568	0.00E+00	0.00E+00
ENSMUSG00000004665	Cnn2	-0.612533331	0.00E+00	0.00E+00	-0.612232615	0.00E+00	0.00E+00
ENSMUSG00000005397	Nid1	-0.929807455	0.00E+00	0.00E+00	-0.929256649	0.00E+00	0.00E+00
ENSMUSG00000015143	Actn1	-0.643890346	0.00E+00	0.00E+00	-0.643713421	0.00E+00	0.00E+00
ENSMUSG00000017493	Igfbp4	1.142813165	0.00E+00	0.00E+00	1.14199904	0.00E+00	0.00E+00
ENSMUSG00000018340	Anxa6	-0.883932931	0.00E+00	0.00E+00	-0.883145105	0.00E+00	0.00E+00
ENSMUSG00000018593	Sparc	-0.471652548	0.00E+00	0.00E+00	-0.471597469	0.00E+00	0.00E+00
ENSMUSG00000019997	Ctgf	-1.205538844	0.00E+00	0.00E+00	-1.204984398	0.00E+00	0.00E+00
ENSMUSG00000020427	Igfbp3	2.836411924	0.00E+00	0.00E+00	2.803996616	2.16E-307	1.19E-304
ENSMUSG00000021702	Thbs4	4.890087131	0.00E+00	0.00E+00	4.831253056	0.00E+00	0.00E+00
ENSMUSG00000021756	Il6st	1.397008042	0.00E+00	0.00E+00	1.395375271	0.00E+00	0.00E+00
ENSMUSG00000022443	Myh9	-0.434660875	0.00E+00	0.00E+00	-0.434597087	0.00E+00	0.00E+00
ENSMUSG00000024063	Lbh	-1.038610029	0.00E+00	0.00E+00	-1.037402052	0.00E+00	0.00E+00
ENSMUSG00000024529	Lox	0.979411802	0.00E+00	0.00E+00	0.979115651	0.00E+00	0.00E+00
ENSMUSG00000024740	Ddb1	-0.611287375	0.00E+00	0.00E+00	-0.611076621	0.00E+00	0.00E+00
ENSMUSG00000025278	Flnb	-0.66864965	0.00E+00	0.00E+00	-0.668465104	0.00E+00	0.00E+00
ENSMUSG00000026069	Il1rl1	0.992593648	0.00E+00	0.00E+00	0.991619907	0.00E+00	0.00E+00
ENSMUSG00000026421	Csrp1	-0.880538365	0.00E+00	0.00E+00	-0.880111901	0.00E+00	0.00E+00
ENSMUSG00000026475	Rgs16	-1.640126893	0.00E+00	0.00E+00	-1.635811659	0.00E+00	0.00E+00
ENSMUSG00000026547	Tagln2	-1.060045178	0.00E+00	0.00E+00	-1.059111708	0.00E+00	0.00E+00
ENSMUSG00000026728	Vim	-0.44781876	0.00E+00	0.00E+00	-0.447768952	0.00E+00	0.00E+00
ENSMUSG00000026837	Col5a1	-0.372943031	0.00E+00	0.00E+00	-0.372872901	0.00E+00	0.00E+00
ENSMUSG00000028364	Tnc	-1.126660175	0.00E+00	0.00E+00	-1.126458096	0.00E+00	0.00E+00
ENSMUSG00000029304	Spp1	1.128525868	0.00E+00	0.00E+00	1.127958833	0.00E+00	0.00E+00
ENSMUSG00000029661	Col1a2	-0.51337159	0.00E+00	0.00E+00	-0.513275872	0.00E+00	0.00E+00
ENSMUSG00000030218	Mgp	4.024131465	0.00E+00	0.00E+00	3.928687445	4.43E-299	2.24E-296
ENSMUSG00000031207	Msn	-0.50905489	0.00E+00	0.00E+00	-0.50888223	0.00E+00	0.00E+00
ENSMUSG00000031328	Flna	-0.459810547	0.00E+00	0.00E+00	-0.459749365	0.00E+00	0.00E+00
ENSMUSG00000031502	Col4a1	-1.389187371	0.00E+00	0.00E+00	-1.388550167	0.00E+00	0.00E+00
ENSMUSG00000031503	Col4a2	-1.418690782	0.00E+00	0.00E+00	-1.418064671	0.00E+00	0.00E+00
ENSMUSG00000032011	Thy1	-1.140187251	0.00E+00	0.00E+00	-1.138414192	0.00E+00	0.00E+00
ENSMUSG00000032085	Tagln	-0.661069466	0.00E+00	0.00E+00	-0.660935354	0.00E+00	0.00E+00
ENSMUSG00000034205	Loxl2	-1.506223144	0.00E+00	0.00E+00	-1.504373738	0.00E+00	0.00E+00
ENSMUSG00000035783	Acta2	-0.987162908	0.00E+00	0.00E+00	-0.987062814	0.00E+00	0.00E+00
ENSMUSG00000037411	Serpine1	-0.553190032	0.00E+00	0.00E+00	-0.553118662	0.00E+00	0.00E+00
ENSMUSG00000038366	Lasp1	-0.854461303	0.00E+00	0.00E+00	-0.853628335	0.00E+00	0.00E+00
ENSMUSG00000038587	Akap12	-1.430574816	0.00E+00	0.00E+00	-1.428952407	0.00E+00	0.00E+00
ENSMUSG00000040856	Dlk1	3.684404202	0.00E+00	0.00E+00	3.630208645	0.00E+00	0.00E+00
ENSMUSG00000051391	Ywhag	-0.683881706	0.00E+00	0.00E+00	-0.683542687	0.00E+00	0.00E+00
ENSMUSG00000059430	Actg2	-1.360178169	0.00E+00	0.00E+00	-1.358772305	0.00E+00	0.00E+00
ENSMUSG00000074364	Ehd2	-0.711449883	0.00E+00	0.00E+00	-0.710988593	0.00E+00	0.00E+00
ENSMUSG00000075707	Dio3	1.900905172	0.00E+00	0.00E+00	1.891553727	0.00E+00	0.00E+00
ENSMUSG00000092341	Malat1	1.404562329	0.00E+00	0.00E+00	1.401706626	0.00E+00	0.00E+00
ENSMUSG00000017774	Myo1c	-0.581077972	6.24e-317	3.54e-314	-0.580805143	0.00E+00	0.00E+00
ENSMUSG00000064080	Fbln2	-0.347534366	3.86e-316	2.16e-313	-0.347475836	0.00E+00	0.00E+00
ENSMUSG00000001473	Tubb6	-0.815144041	3.77e-311	0.00E+00	-0.814379837	0.00E+00	0.00E+00
ENSMUSG00000028465	Tln1	-0.561919817	2.85E-306	1.54E-303	-0.561664558	2.91E-305	1.58E-302
ENSMUSG00000027712	Anxa5	-0.828189678	1.39E-304	7.40E-302	-0.82737081	1.71E-304	9.20E-302
ENSMUSG00000030268	Bcat1	-1.268336576	3.70E-303	1.95E-300	-1.265382182	9.14E-303	4.85E-300
ENSMUSG00000029581	Fscn1	-0.621151788	1.38E-301	7.14E-299	-0.620801799	9.68E-301	5.08E-298
ENSMUSG00000031972	Acta1	-1.154131913	2.24E-300	1.15E-297	-1.151886485	2.85E-300	1.48E-297
ENSMUSG00000006205	Htra1	-1.818362051	1.11E-291	5.51E-289	-1.809325561	4.31E-291	2.16E-288
ENSMUSG00000021950	Anxa8	0.97590562	1.05E-287	5.08E-285	0.974479791	3.79E-286	1.86E-283
ENSMUSG00000024772	Ehd1	-0.847397407	1.83E-273	8.74E-271	-0.846417929	7.02E-273	3.37E-270
ENSMUSG00000070436	Serpinh1	-0.418919762	4.05E-272	1.92E-269	-0.41880052	4.60E-271	2.18E-268
ENSMUSG00000001348	Acp5	5.084372787	2.37E-271	1.11E-268	4.746005722	2.32E-173	6.15E-171
ENSMUSG00000050953	Gja1	0.932210242	2.65E-263	1.20E-260	0.930840783	7.23E-260	3.33E-257
ENSMUSG00000005103	Wdr1	-0.509826992	6.01E-262	2.71E-259	-0.509603595	7.80E-261	3.62E-258
ENSMUSG00000026042	Col5a2	-0.308971067	6.90E-256	2.99E-253	-0.308920143	8.36E-255	3.69E-252
ENSMUSG00000038244	Mical2	-0.678407749	4.88E-252	2.09E-249	-0.677861075	3.93E-251	1.70E-248
ENSMUSG00000039405	Prss23	-1.0686628	1.98E-250	8.36E-248	-1.06651907	4.89E-250	2.10E-247
ENSMUSG00000024501	Dpysl3	-0.890965361	3.31E-243	1.37E-240	-0.889684105	1.24E-242	5.22E-240
ENSMUSG00000000184	Ccnd2	-0.451634529	4.40E-239	1.80E-236	-0.451464294	3.78E-238	1.58E-235
ENSMUSG00000013698	Pea15a	-0.900007225	1.45E-229	5.75E-227	-0.898607683	4.68E-229	1.87E-226
ENSMUSG00000002602	Axl	-0.537818985	2.61E-228	1.02E-225	-0.537518018	1.57E-227	6.21E-225
ENSMUSG00000007891	Ctsd	-0.464183765	2.24E-227	8.65E-225	-0.463989209	2.45E-226	9.53E-224
ENSMUSG00000006014	Prg4	3.656521888	3.28E-225	1.26E-222	3.540113289	1.15E-183	3.33E-181
ENSMUSG00000000031	H19	2.275593509	1.89E-222	7.10E-220	2.250888856	1.21E-208	4.22E-206
ENSMUSG00000035258	Abi3bp	3.624982132	2.18E-221	8.14E-219	3.514769234	9.10E-189	2.70E-186
ENSMUSG00000033685	Ucp2	-1.809084247	3.02E-220	1.12E-217	-1.797276233	1.39E-219	5.21E-217
ENSMUSG00000023886	Smoc2	0.765260392	1.06E-219	3.90E-217	0.764352748	2.55E-217	9.36E-215
ENSMUSG00000032366	Tpm1	-0.345751538	1.19E-218	4.35E-216	-0.345667915	9.77E-218	3.64E-215
ENSMUSG00000026879	Gsn	-0.505028165	1.96E-218	7.10E-216	-0.504767572	1.07E-217	3.97E-215
ENSMUSG00000068739	Sars	-0.891681041	7.09E-215	2.55E-212	-0.890226247	2.06E-214	7.50E-212
ENSMUSG00000020250	Txnrd1	-0.806492425	3.09E-213	1.10E-210	-0.805406896	1.10E-212	3.93E-210
ENSMUSG00000023092	Fhl1	-0.814571836	9.48E-213	3.35E-210	-0.813450769	3.38E-212	1.20E-209
ENSMUSG00000033684	Qsox1	-0.820309724	8.03E-208	2.78E-205	-0.819139297	1.34E-207	4.63E-205
ENSMUSG00000024598	Fbn2	2.386779881	3.41E-207	1.17E-204	2.35607231	1.39E-193	4.20E-191
ENSMUSG00000022098	Bmp1	-0.874846117	1.21E-206	4.10E-204	-0.873416008	4.43E-206	1.51E-203
ENSMUSG00000017466	Timp2	0.419078293	4.68E-206	1.57E-203	0.418919587	2.14E-204	7.26E-202
ENSMUSG00000050708	Ftl1	-0.813595091	1.06E-204	3.52E-202	-0.812433339	4.19E-204	1.41E-201
ENSMUSG00000029580	Actb	-0.201283955	4.83E-202	1.60E-199	-0.201266121	1.27E-201	4.25E-199
ENSMUSG00000024664	Fads3	-0.985077374	3.91E-201	1.28E-198	-0.982981568	1.02E-200	3.38E-198
ENSMUSG00000028195	Cyr61	-0.447891323	2.32E-200	7.56E-198	-0.447692709	2.01E-199	6.62E-197
ENSMUSG00000067818	Myl9	-0.569479944	5.59E-199	1.79E-196	-0.569069563	2.37E-198	7.64E-196
ENSMUSG00000030770	Parva	-0.678114508	2.52E-197	7.99E-195	-0.677415701	1.27E-196	4.03E-194
ENSMUSG00000025130	P4hb	-0.390847764	7.23E-197	2.26E-194	-0.390713389	6.26E-196	1.97E-193
ENSMUSG00000004530	Coro1c	-0.807246966	2.35E-196	7.29E-194	-0.806064242	6.73E-196	2.11E-193
ENSMUSG00000032231	Anxa2	-0.360000071	4.52E-196	1.39E-193	-0.359894628	3.96E-195	1.21E-192
ENSMUSG00000028494	Plin2	-0.951990362	5.74E-196	1.76E-193	-0.950047364	1.77E-195	5.49E-193
ENSMUSG00000031960	Aars	-0.699777001	8.78E-196	2.67E-193	-0.699003584	3.11E-195	9.61E-193
ENSMUSG00000053398	Phgdh	-2.841525146	2.47E-186	7.32E-184	-2.786441183	3.24E-181	9.01E-179
ENSMUSG00000083773	Gm13394	-1.176092434	3.41E-183	9.73E-181	-1.172178954	6.72E-183	1.92E-180
ENSMUSG00000029860	Zyx	-0.439590133	9.25E-180	2.58E-177	-0.439380973	3.12E-179	8.63E-177
ENSMUSG00000032193	Ldlr	-0.978138976	1.58E-177	4.28E-175	-0.975812538	3.25E-177	8.77E-175
ENSMUSG00000029372	Ppbp	0.746478939	2.59E-175	7.00E-173	0.745418408	5.09E-173	1.34E-170
ENSMUSG00000002020	Ltbp2	0.648385849	1.08E-173	2.89E-171	0.647684873	1.28E-171	3.34E-169
ENSMUSG00000062929	Cfl2	-1.315354251	2.39E-170	6.27E-168	-1.30947022	3.87E-170	9.97E-168
ENSMUSG00000029287	Tgfbr3	1.682675154	8.03E-170	2.09E-167	1.669933234	3.05E-164	7.64E-162
ENSMUSG00000014867	Surf4	-0.58446511	7.24E-169	1.87E-166	-0.583941064	3.40E-168	8.65E-166
ENSMUSG00000001870	Ltbp1	0.838885236	2.46E-168	6.32E-166	0.837316091	5.57E-166	1.41E-163
ENSMUSG00000037820	Tgm2	-2.073762453	6.93E-165	1.77E-162	-2.050028945	2.15E-164	5.41E-162
ENSMUSG00000025393	Atp5b	-0.395364646	2.42E-164	6.13E-162	-0.395197672	1.54E-163	3.83E-161
ENSMUSG00000001911	Nfix	0.806148813	3.79E-164	9.58E-162	0.804725603	1.90E-162	4.69E-160
ENSMUSG00000046743	Fat4	1.67483498	8.99E-161	2.22E-158	1.66156983	1.22E-155	2.91E-153
ENSMUSG00000030605	Mfge8	-0.677449732	1.18E-156	2.86E-154	-0.67656997	4.17E-156	1.00E-153
ENSMUSG00000017737	Mmp9	2.743498078	2.25E-155	5.45E-153	2.679505143	5.63E-141	1.20E-138
ENSMUSG00000042331	Specc1	-0.999767294	1.04E-152	2.46E-150	-0.996875943	1.74E-152	4.07E-150
ENSMUSG00000001020	S100a4	0.490332635	4.93E-152	1.16E-149	0.489986073	1.97E-150	4.50E-148
ENSMUSG00000052957	Gas1	2.430838241	2.28E-151	5.30E-149	2.386494213	1.04E-141	2.24E-139
ENSMUSG00000031375	Bgn	0.236618212	2.27E-150	5.19E-148	0.236579027	1.34E-149	3.01E-147
ENSMUSG00000034675	Dbn1	-0.677990517	3.36E-150	7.65E-148	-0.677070318	1.10E-149	2.49E-147
ENSMUSG00000040152	Thbs1	-0.147870907	2.20E-149	4.95E-147	-0.147861302	5.66E-149	1.26E-146
ENSMUSG00000025492	Ifitm3	0.793128848	1.73E-148	3.87E-146	0.791623533	1.87E-146	4.13E-144
ENSMUSG00000025510	Cd151	-0.864868221	4.70E-147	1.05E-144	-0.862920698	1.02E-146	2.27E-144
ENSMUSG00000020473	Aebp1	0.437161336	2.84E-145	6.28E-143	0.436904857	3.77E-144	8.18E-142
ENSMUSG00000023067	Cdkn1a	-0.460962655	7.33E-145	1.61E-142	-0.460662128	3.22E-144	7.02E-142
ENSMUSG00000021939	Ctsb	-0.403832696	3.03E-140	6.50E-138	-0.403623746	1.49E-139	3.12E-137
ENSMUSG00000040010	Slc7a5	-1.116585064	5.70E-140	1.22E-137	-1.112188554	1.02E-139	2.14E-137
ENSMUSG00000021957	Tkt	-0.672244821	2.71E-139	5.77E-137	-0.671277229	6.82E-139	1.42E-136
ENSMUSG00000036334	Igsf10	2.119733132	3.28E-139	6.94E-137	2.088164922	2.71E-132	5.38E-130
ENSMUSG00000041559	Fmod	2.243697367	1.11E-137	2.32E-135	2.205621723	5.67E-130	1.11E-127
ENSMUSG00000001924	Uba1	-0.449469558	1.98E-137	4.14E-135	-0.449175988	5.80E-137	1.20E-134
ENSMUSG00000024190	Dusp1	-0.998897164	1.41E-136	2.93E-134	-0.995670026	2.04E-136	4.21E-134
ENSMUSG00000054808	Actn4	-0.310215518	1.89E-136	3.89E-134	-0.31011817	7.33E-136	1.50E-133
ENSMUSG00000029752	Asns	-0.944133633	1.52E-135	3.12E-133	-0.941385447	2.45E-135	4.98E-133
ENSMUSG00000027800	Tm4sf1	-1.33477393	1.97E-135	4.03E-133	-1.327029713	2.52E-135	5.10E-133
ENSMUSG00000068566	Myadm	-0.378179027	1.13E-133	2.27E-131	-0.377998832	5.32E-133	1.06E-130
ENSMUSG00000021253	Tgfb3	-0.54441445	2.87E-132	5.72E-130	-0.543871727	1.09E-131	2.15E-129
ENSMUSG00000020612	Prkar1a	-0.589003764	2.27E-130	4.49E-128	-0.588306941	6.85E-130	1.34E-127
ENSMUSG00000006005	Tpr	1.475534953	3.87E-129	7.60E-127	1.464355149	1.17E-126	2.21E-124
ENSMUSG00000014444	Piezo1	-0.440097473	4.73E-129	9.22E-127	-0.439803417	1.73E-128	3.33E-126
ENSMUSG00000025473	Adam8	1.39500328	2.84E-128	5.50E-126	1.385464261	1.58E-125	2.88E-123
ENSMUSG00000019970	Sgk1	0.788149144	3.23E-128	6.23E-126	0.786435755	1.63E-126	3.06E-124
ENSMUSG00000029108	Pcdh7	1.187910377	3.99E-128	7.67E-126	1.182027098	7.57E-126	1.40E-123
ENSMUSG00000052316	Lrrc15	-1.54612873	6.99E-128	1.34E-125	-1.533410808	6.91E-128	1.33E-125
ENSMUSG00000036256	Igfbp7	-0.919541989	7.30E-128	1.39E-125	-0.916849265	1.01E-127	1.92E-125
ENSMUSG00000002233	Rhoc	-0.692858425	8.46E-127	1.59E-124	-0.691692619	2.31E-126	4.33E-124
ENSMUSG00000095597	Gm6472	-6.434567908	1.15E-126	2.15E-124	-5.192245798	1.32E-94	1.83E-92
ENSMUSG00000001119	Col6a1	0.306464491	1.24E-126	2.32E-124	0.306362807	1.46E-125	2.67E-123
ENSMUSG00000017009	Sdc4	0.814271839	1.31E-126	2.43E-124	0.812355982	8.93E-125	1.62E-122
ENSMUSG00000026234	Ncl	0.820493686	1.57E-125	2.89E-123	0.818520296	5.97E-124	1.06E-121
ENSMUSG00000020205	Phlda1	-1.004415132	6.54E-125	1.19E-122	-1.000820036	1.23E-124	2.21E-122
ENSMUSG00000034993	Vat1	-0.563220385	7.57E-125	1.37E-122	-0.562583324	2.57E-124	4.60E-122
ENSMUSG00000028656	Cap1	-0.470675249	1.55E-124	2.79E-122	-0.470302175	6.07E-124	1.07E-121
ENSMUSG00000004891	Nes	-1.047149953	4.34E-124	7.77E-122	-1.043050967	7.72E-124	1.35E-121
ENSMUSG00000052698	Tln2	-0.960039787	7.58E-124	1.34E-121	-0.956871322	1.53E-123	2.67E-121
ENSMUSG00000026123	Plekhb2	-0.868573954	2.23E-122	3.90E-120	-0.866198168	4.23E-122	7.31E-120
ENSMUSG00000024486	Hbegf	-0.803712625	2.76E-121	4.81E-119	-0.801813991	4.03E-121	6.94E-119
ENSMUSG00000062006	Rpl34	-2.911825731	9.55E-121	1.66E-118	-2.820940737	7.16E-118	1.21E-115
ENSMUSG00000021614	Vcan	0.962945123	5.82E-119	1.00E-116	0.959568902	4.32E-117	7.29E-115
ENSMUSG00000015837	Sqstm1	-0.617983309	7.78E-119	1.33E-116	-0.617100868	1.28E-118	2.19E-116
ENSMUSG00000020614	Fam20a	-1.347738115	1.19E-116	2.03E-114	-1.338466445	1.63E-116	2.73E-114
ENSMUSG00000029777	Gars	-0.660338726	7.49E-116	1.27E-113	-0.659232031	2.05E-115	3.42E-113
ENSMUSG00000024803	Ankrd1	-2.027573794	3.04E-115	5.12E-113	-1.995889625	3.04E-115	5.06E-113
ENSMUSG00000057530	Ece1	-0.663816209	1.96E-114	3.28E-112	-0.662678345	4.68E-114	7.76E-112
ENSMUSG00000028989	Angptl7	3.037445222	2.41E-114	4.02E-112	2.918913259	5.07E-103	7.67E-101
ENSMUSG00000029223	Uchl1	-2.088647764	3.48E-114	5.79E-112	-2.053618	7.32E-114	1.21E-111
ENSMUSG00000041936	Agrn	-0.972875605	6.24E-113	1.03E-110	-0.969258813	9.23E-113	1.50E-110
ENSMUSG00000020869	Lrrc59	-0.525007267	8.36E-113	1.37E-110	-0.524435114	2.57E-112	4.17E-110
ENSMUSG00000070348	Ccnd1	-0.476343832	1.07E-110	1.72E-108	-0.475908092	3.34E-110	5.36E-108
ENSMUSG00000032532	Cck	0.970225359	5.13E-110	8.25E-108	0.966490633	2.21E-108	3.50E-106
ENSMUSG00000024587	Nars	-0.571727153	1.83E-109	2.90E-107	-0.570966063	4.59E-109	7.30E-107
ENSMUSG00000025503	Taldo1	-1.071214758	2.13E-107	3.37E-105	-1.066147946	1.93E-107	3.03E-105
ENSMUSG00000066362	Rps13-ps1	-8.40977459	2.22E-107	3.50E-105	-5.428169857	6.09E-80	7.00E-78
ENSMUSG00000034926	Dhcr24	-0.900109306	5.20E-107	8.18E-105	-0.897084483	6.47E-107	1.01E-104
ENSMUSG00000014602	Kif1a	-1.812831032	8.64E-107	1.35E-104	-1.78832526	8.49E-107	1.32E-104
ENSMUSG00000026509	Capn2	-0.42118049	5.78E-106	9.01E-104	-0.420865349	1.94E-105	3.00E-103
ENSMUSG00000032440	Tgfbr2	0.627220005	5.16E-105	7.98E-103	0.626162977	9.37E-104	1.43E-101
ENSMUSG00000037946	Fgd3	-1.174936824	7.00E-105	1.08E-102	-1.1680914	7.27E-105	1.12E-102
ENSMUSG00000028369	Svep1	0.724102018	1.04E-103	1.58E-101	0.722453872	2.35E-102	3.51E-100
ENSMUSG00000021877	Arf4	-0.546334299	6.76E-103	1.02E-100	-0.545627927	1.15E-102	1.73E-100
ENSMUSG00000036181	Hist1h1c	-1.138434642	9.65E-103	1.46E-100	-1.132068172	1.24E-102	1.85E-100
ENSMUSG00000003970	Rpl8	-0.357194847	1.51E-102	2.28E-100	-0.35699604	4.93E-102	7.33E-100
ENSMUSG00000025068	Gsto1	-0.725895984	3.34E-101	5.00E-99	-0.724213198	5.26E-101	7.79E-99
ENSMUSG00000021823	Vcl	-0.295912528	8.13E-100	1.19E-97	-0.295796263	2.89E-99	4.20E-97
ENSMUSG00000007892	Rplp1	0.44876908	8.53E-100	1.25E-97	0.448363333	3.68E-99	5.32E-97
ENSMUSG00000020592	Sdc1	-0.793696052	1.35E-99	1.97E-97	-0.791460637	2.26E-99	3.28E-97
ENSMUSG00000028961	Pgd	-0.603304706	1.63E-99	2.37E-97	-0.602318823	4.36E-99	6.27E-97
ENSMUSG00000038370	Pcp4l1	1.783800571	2.38E-98	3.44E-96	1.757436987	7.28E-95	1.02E-92
ENSMUSG00000020372	Gnb2l1	-0.306703189	1.34E-97	1.92E-95	-0.306570771	4.41E-97	6.27E-95
ENSMUSG00000048096	Lmod1	-0.843769335	1.76E-96	2.50E-94	-0.840996595	2.84E-96	4.01E-94
ENSMUSG00000025203	Scd2	-0.397166405	7.11E-96	1.00E-93	-0.396873781	2.10E-95	2.96E-93
ENSMUSG00000037742	Eef1a1	0.366965455	7.67E-96	1.08E-93	0.366733717	4.85E-95	6.81E-93
ENSMUSG00000039883	Lrrc17	1.783788457	2.85E-95	4.00E-93	1.756574996	6.20E-92	8.36E-90
ENSMUSG00000029552	Tes	-0.782311282	1.66E-94	2.31E-92	-0.780050702	3.37E-94	4.64E-92
ENSMUSG00000033306	Lpp	0.625473695	3.07E-94	4.25E-92	0.624303063	4.32E-93	5.90E-91
ENSMUSG00000020458	Rtn4	-0.401676919	5.35E-94	7.38E-92	-0.401368083	1.52E-93	2.09E-91
ENSMUSG00000040618	Pck2	-1.048674329	2.60E-93	3.58E-91	-1.043184716	3.01E-93	4.13E-91
ENSMUSG00000007817	Zmiz1	0.672468418	5.90E-93	8.10E-91	0.670993614	7.76E-92	1.04E-89
ENSMUSG00000038539	Atf5	-0.662230365	2.92E-92	3.99E-90	-0.660824685	5.16E-92	6.98E-90
ENSMUSG00000022892	App	-0.401057536	6.56E-92	8.90E-90	-0.400742956	1.86E-91	2.50E-89
ENSMUSG00000029761	Cald1	-0.284858346	1.26E-91	1.70E-89	-0.284745229	3.56E-91	4.76E-89
ENSMUSG00000042254	Cilp	1.857190625	1.49E-91	2.01E-89	1.825233117	2.83E-88	3.66E-86
ENSMUSG00000022307	Oxr1	0.953985381	4.50E-91	6.02E-89	0.949680933	1.09E-89	1.44E-87
ENSMUSG00000036446	Lum	2.449712395	4.66E-91	6.22E-89	2.374172348	3.54E-85	4.38E-83
ENSMUSG00000026223	Itm2c	-0.604068421	6.36E-91	8.47E-89	-0.602984779	1.22E-90	1.63E-88
ENSMUSG00000026796	Fam129b	-0.35312899	1.78E-90	2.36E-88	-0.352910914	4.22E-90	5.59E-88
ENSMUSG00000001025	S100a6	-0.286816445	4.85E-90	6.43E-88	-0.286698915	1.33E-89	1.74E-87
ENSMUSG00000090958	Lrrc32	0.532280101	2.12E-89	2.80E-87	0.5315192	2.09E-88	2.72E-86
ENSMUSG00000033174	Mgll	-0.691480169	3.52E-89	4.62E-87	-0.689823237	6.57E-89	8.61E-87
ENSMUSG00000007041	Clic1	-0.529313156	6.07E-89	7.95E-87	-0.528566415	1.42E-88	1.85E-86
ENSMUSG00000072235	Tuba1a	-0.620153865	1.19E-87	1.54E-85	-0.618935675	2.66E-87	3.39E-85
ENSMUSG00000027656	Wisp2	1.373636759	2.67E-87	3.44E-85	1.360183494	2.28E-85	2.84E-83
ENSMUSG00000005417	Mprip	-0.484594959	3.49E-87	4.47E-85	-0.484009521	9.37E-87	1.19E-84
ENSMUSG00000069833	Ahnak	0.333979471	7.97E-87	1.01E-84	0.333786484	3.20E-86	4.03E-84
ENSMUSG00000001729	Akt1	-0.437527569	1.49E-86	1.89E-84	-0.437093437	3.88E-86	4.87E-84
ENSMUSG00000027208	Fgf7	1.639825388	5.82E-86	7.34E-84	1.616429371	2.72E-83	3.31E-81
ENSMUSG00000053332	Gas5	1.932378482	7.14E-86	8.98E-84	1.893844941	1.85E-82	2.23E-80
ENSMUSG00000040543	Pitpnm3	5.63375164	1.16E-84	1.45E-82	4.428549044	9.82E-64	8.38E-62
ENSMUSG00000026204	Ptprn	-0.674448376	5.15E-84	6.36E-82	-0.672812972	1.08E-83	1.33E-81
ENSMUSG00000034994	Eef2	-0.187953625	5.35E-84	6.59E-82	-0.187918127	1.23E-83	1.50E-81
ENSMUSG00000002900	Lamb1	-0.529499082	1.24E-83	1.51E-81	-0.528702855	2.86E-83	3.47E-81
ENSMUSG00000034593	Myo5a	1.039635281	5.66E-83	6.91E-81	1.033512713	1.11E-81	1.32E-79
ENSMUSG00000045954	Sdpr	1.319518558	5.86E-83	7.15E-81	1.306957141	3.73E-81	4.42E-79
ENSMUSG00000056076	Eif3b	-0.451150092	2.07E-82	2.50E-80	-0.450649576	5.38E-82	6.43E-80
ENSMUSG00000005514	Por	-0.883162226	4.23E-82	5.08E-80	-0.8794164	6.11E-82	7.29E-80
ENSMUSG00000038418	Egr1	0.752196421	9.33E-82	1.12E-79	0.749840804	1.24E-80	1.46E-78
ENSMUSG00000020689	Itgb3	-1.290596091	1.46E-81	1.75E-79	-1.278902087	1.54E-81	1.82E-79
ENSMUSG00000024991	Eif3a	0.657913618	2.18E-81	2.60E-79	0.656330478	2.44E-80	2.85E-78
ENSMUSG00000038679	Trps1	1.925342447	2.45E-81	2.91E-79	1.88513479	3.30E-78	3.64E-76
ENSMUSG00000026043	Col3a1	-0.297506672	3.93E-81	4.66E-79	-0.297360674	1.08E-80	1.27E-78
ENSMUSG00000089774	Slc5a3	1.37754516	7.91E-81	9.31E-79	1.362933854	2.45E-79	2.79E-77
ENSMUSG00000056427	Slit3	-0.623764721	2.22E-80	2.60E-78	-0.622410552	4.64E-80	5.36E-78
ENSMUSG00000069972	Rps13-ps2	6.035706802	3.95E-80	4.59E-78	4.501723297	2.41E-60	1.98E-58
ENSMUSG00000043067	Dpy19l1	0.975812809	4.05E-80	4.70E-78	0.970561375	7.72E-79	8.63E-77
ENSMUSG00000044674	Fzd1	1.263041375	4.68E-80	5.40E-78	1.251622921	2.16E-78	2.39E-76
ENSMUSG00000033955	Tnks1bp1	-0.482184917	9.59E-80	1.10E-77	-0.481553111	2.37E-79	2.70E-77
ENSMUSG00000031451	Gas6	0.431345373	1.11E-79	1.28E-77	0.430890525	6.19E-79	6.94E-77
ENSMUSG00000026880	Stom	-0.801832736	1.36E-79	1.55E-77	-0.798933442	2.47E-79	2.80E-77
ENSMUSG00000023905	Tnfrsf12a	-0.591754549	1.76E-79	2.00E-77	-0.590584911	3.53E-79	4.00E-77
ENSMUSG00000020953	Coch	1.442079186	2.28E-79	2.59E-77	1.424920594	1.75E-77	1.92E-75
ENSMUSG00000021091	Serpina3n	1.792736231	5.21E-79	5.86E-77	1.759540845	1.36E-76	1.45E-74
ENSMUSG00000020019	Ntn4	-1.336385766	1.12E-78	1.26E-76	-1.322957447	8.06E-79	8.99E-77
ENSMUSG00000026825	Dnm1	1.253391227	1.18E-78	1.32E-76	1.242027203	5.22E-77	5.63E-75
ENSMUSG00000005087	Cd44	-0.34168158	1.99E-78	2.20E-76	-0.341452664	5.21E-78	5.72E-76
ENSMUSG00000031010	Usp9x	1.105961228	4.27E-78	4.72E-76	1.098107265	1.07E-76	1.15E-74
ENSMUSG00000028937	Acot7	-0.740183139	7.41E-78	8.15E-76	-0.73784862	1.39E-77	1.53E-75
ENSMUSG00000022816	Fstl1	-0.26593379	8.62E-78	9.45E-76	-0.265824889	2.39E-77	2.60E-75
ENSMUSG00000056342	Usp34	1.365933334	1.09E-77	1.19E-75	1.351024676	6.74E-76	7.16E-74
ENSMUSG00000036545	Adamts2	-1.095404638	2.84E-77	3.08E-75	-1.08782313	3.76E-77	4.06E-75
ENSMUSG00000023010	Tmbim6	-0.488434936	4.17E-77	4.52E-75	-0.487755539	9.34E-77	1.00E-74
ENSMUSG00000024937	Ehbp1l1	-0.645543197	1.42E-76	1.53E-74	-0.643966746	2.69E-76	2.87E-74
ENSMUSG00000021994	Wnt5a	-0.892704725	2.17E-76	2.34E-74	-0.888538633	3.48E-76	3.70E-74
ENSMUSG00000002957	Ap2a2	-0.524530874	3.33E-76	3.59E-74	-0.523679551	7.24E-76	7.68E-74
ENSMUSG00000069516	Lyz2	2.775911719	5.89E-76	6.33E-74	2.642517668	6.77E-70	6.50E-68
ENSMUSG00000029713	Gnb2	-0.57597989	5.94E-76	6.36E-74	-0.574850004	1.15E-75	1.21E-73
ENSMUSG00000037370	Enpp1	1.776202659	8.51E-76	9.07E-74	1.742448965	2.46E-73	2.51E-71
ENSMUSG00000038296	Galnt18	-0.94456025	9.70E-76	1.03E-73	-0.939584916	1.53E-75	1.61E-73
ENSMUSG00000032562	Gnai2	-0.380118187	1.29E-75	1.37E-73	-0.379791676	2.37E-75	2.49E-73
ENSMUSG00000021759	Ppap2a	0.734999531	3.55E-75	3.75E-73	0.732605036	3.77E-74	3.91E-72
ENSMUSG00000015766	Eps8	1.416597987	5.34E-75	5.61E-73	1.399346516	3.79E-73	3.84E-71
ENSMUSG00000001525	Tubb5	-0.222605665	3.29E-74	3.42E-72	-0.222538722	6.79E-74	7.02E-72
ENSMUSG00000020241	Col6a2	0.261338873	5.26E-74	5.46E-72	0.261229797	2.16E-73	2.20E-71
ENSMUSG00000031565	Fgfr1	-0.586258863	6.08E-74	6.29E-72	-0.585033638	1.26E-73	1.29E-71
ENSMUSG00000028108	Ecm1	-0.385740386	8.32E-74	8.59E-72	-0.385389933	2.06E-73	2.11E-71
ENSMUSG00000044303	Cdkn2a	-0.846566781	9.41E-74	9.67E-72	-0.842880735	1.59E-73	1.63E-71
ENSMUSG00000025228	Actr1a	-0.507270363	1.02E-73	1.04E-71	-0.506473632	2.15E-73	2.20E-71
ENSMUSG00000003814	Calr	-0.26996937	1.90E-73	1.94E-71	-0.269848786	3.50E-73	3.56E-71
ENSMUSG00000019929	Dcn	1.155881073	2.47E-73	2.52E-71	1.146313978	6.45E-72	6.48E-70
ENSMUSG00000025153	Fasn	-0.392697544	5.47E-73	5.58E-71	-0.392323549	1.34E-72	1.35E-70
ENSMUSG00000021109	Hif1a	0.770976725	7.51E-73	7.64E-71	0.768122047	8.16E-72	8.16E-70
ENSMUSG00000105987	RP23-110C17.2	1.203226481	7.71E-73	7.82E-71	1.192356968	2.29E-71	2.26E-69
ENSMUSG00000054364	Rhob	-0.499431676	1.05E-72	1.06E-70	-0.498660422	2.21E-72	2.23E-70
ENSMUSG00000039476	Prrx2	0.944176471	1.18E-72	1.19E-70	0.938921701	1.52E-71	1.50E-69
ENSMUSG00000047793	Sned1	2.919814643	1.22E-72	1.23E-70	2.758763535	3.15E-67	2.88E-65
ENSMUSG00000030744	Rps3	-0.33469595	3.25E-72	3.26E-70	-0.334461757	8.08E-72	8.09E-70
ENSMUSG00000097789	Gm2115	0.499701097	5.81E-72	5.80E-70	0.498914833	3.77E-71	3.66E-69
ENSMUSG00000038429	Usp5	-0.618564243	7.22E-72	7.18E-70	-0.61708302	1.45E-71	1.43E-69
ENSMUSG00000000753	Serpinf1	-0.316402594	1.35E-71	1.33E-69	-0.31620297	3.32E-71	3.23E-69
ENSMUSG00000015575	Atp6v0e	-0.661646119	1.38E-71	1.36E-69	-0.659827196	2.63E-71	2.58E-69
ENSMUSG00000029344	Tpst2	-0.841588352	1.70E-71	1.66E-69	-0.837852378	2.56E-71	2.52E-69
ENSMUSG00000027309	4930402H24Rik	-0.858181951	2.27E-71	2.22E-69	-0.854217909	2.92E-71	2.85E-69
ENSMUSG00000031751	Amfr	-0.638078928	3.97E-71	3.89E-69	-0.636437879	6.57E-71	6.35E-69
ENSMUSG00000028692	Akr1a1	-0.408641451	5.45E-71	5.32E-69	-0.408208497	1.04E-70	1.01E-68
ENSMUSG00000001552	Jup	-0.641022412	4.79E-70	4.65E-68	-0.639330627	9.16E-70	8.73E-68
ENSMUSG00000098702	1500015A07Rik	-4.236432164	5.13E-70	4.98E-68	-3.741943872	3.90E-65	3.39E-63
ENSMUSG00000024640	Psat1	-0.60435539	5.32E-70	5.15E-68	-0.602937185	9.27E-70	8.82E-68
ENSMUSG00000006369	Fbln1	-1.188787476	6.63E-70	6.39E-68	-1.178102305	5.32E-70	5.11E-68
ENSMUSG00000025366	Esyt1	-0.696383699	9.24E-70	8.86E-68	-0.69420749	1.66E-69	1.57E-67
ENSMUSG00000037060	Prkcdbp	-0.723211796	1.64E-69	1.57E-67	-0.720767531	2.65E-69	2.51E-67
ENSMUSG00000041577	Prelp	1.735925924	8.98E-69	8.56E-67	1.701704216	1.28E-67	1.19E-65
ENSMUSG00000025007	Aldh18a1	-0.649190073	1.13E-68	1.07E-66	-0.647397238	2.08E-68	1.95E-66
ENSMUSG00000021268	Meg3	0.932897067	1.22E-68	1.16E-66	0.927521564	1.49E-67	1.38E-65
ENSMUSG00000031119	Gpc4	-0.481338409	2.43E-68	2.28E-66	-0.480602334	5.19E-68	4.86E-66
ENSMUSG00000037656	Slc20a2	-1.028755802	1.13E-67	1.05E-65	-1.021559835	1.46E-67	1.35E-65
ENSMUSG00000031530	Dusp4	-1.590317267	1.15E-67	1.07E-65	-1.564033978	1.03E-67	9.60E-66
ENSMUSG00000036856	Wnt4	-1.225766396	1.43E-67	1.33E-65	-1.213615934	1.70E-67	1.56E-65
ENSMUSG00000021508	Cxcl14	1.088949723	1.87E-67	1.73E-65	1.080246061	2.88E-66	2.56E-64
ENSMUSG00000031818	Cox4i1	-0.472743159	2.30E-67	2.12E-65	-0.472035564	4.66E-67	4.22E-65
ENSMUSG00000030007	Cct7	-0.480713531	3.40E-67	3.12E-65	-0.479967909	6.52E-67	5.87E-65
ENSMUSG00000074247	Dda1	-0.715690057	3.54E-67	3.24E-65	-0.713235299	6.08E-67	5.48E-65
ENSMUSG00000030536	Iqgap1	-0.402005763	3.73E-67	3.41E-65	-0.401569779	5.91E-67	5.34E-65
ENSMUSG00000022043	Trim35	-0.553655079	4.08E-67	3.71E-65	-0.552514931	8.07E-67	7.25E-65
ENSMUSG00000006221	Hspb7	1.543653312	4.92E-67	4.47E-65	1.518652328	2.59E-65	2.26E-63
ENSMUSG00000040225	Prrc2c	0.759628346	6.95E-67	6.27E-65	0.756655129	4.36E-66	3.86E-64
ENSMUSG00000026817	Ak1	-0.442200666	7.65E-67	6.90E-65	-0.441616724	1.59E-66	1.42E-64
ENSMUSG00000047414	Flrt2	1.277300293	9.12E-67	8.20E-65	1.26310294	2.12E-65	1.85E-63
ENSMUSG00000030790	Adm	0.892464079	1.24E-66	1.12E-64	0.887615929	1.21E-65	1.06E-63
ENSMUSG00000027276	Jag1	-1.605760187	1.27E-66	1.14E-64	-1.578263868	1.25E-66	1.12E-64
ENSMUSG00000000120	Ngfr	-1.026721302	1.52E-66	1.36E-64	-1.019449528	1.74E-66	1.55E-64
ENSMUSG00000055044	Pdlim1	-0.92880972	2.29E-66	2.04E-64	-0.923397452	3.19E-66	2.83E-64
ENSMUSG00000022500	Litaf	-0.667433557	7.03E-66	6.26E-64	-0.665401781	1.17E-65	1.03E-63
ENSMUSG00000040731	Eif4h	-0.460384446	7.99E-66	7.10E-64	-0.459714878	1.70E-65	1.50E-63
ENSMUSG00000041688	Amot	0.865680757	3.21E-65	2.82E-63	0.861160297	2.64E-64	2.28E-62
ENSMUSG00000033161	Atp1a1	-0.371967308	3.63E-65	3.19E-63	-0.371610423	7.40E-65	6.41E-63
ENSMUSG00000003411	Rab3b	3.247544155	7.55E-65	6.62E-63	2.993977728	1.76E-58	1.38E-56
ENSMUSG00000030835	Nomo1	-0.57196635	2.75E-64	2.39E-62	-0.57065259	5.34E-64	4.59E-62
ENSMUSG00000005667	Mthfd2	-1.04250474	3.32E-64	2.89E-62	-1.034615302	3.44E-64	2.96E-62
ENSMUSG00000034908	Sidt2	-0.504214715	4.11E-64	3.57E-62	-0.50331198	7.65E-64	6.55E-62
ENSMUSG00000001555	Fkbp10	-0.383919564	4.23E-64	3.67E-62	-0.383520491	8.43E-64	7.21E-62
ENSMUSG00000030761	Myo7a	2.685114514	4.15E-63	3.58E-61	2.541220467	1.19E-58	9.39E-57
ENSMUSG00000001435	Col18a1	-0.495744053	6.60E-63	5.68E-61	-0.494868487	1.34E-62	1.14E-60
ENSMUSG00000030352	Tspan9	-0.635950002	1.20E-62	1.03E-60	-0.634098521	2.00E-62	1.70E-60
ENSMUSG00000020326	Ccng1	0.471839053	9.37E-62	7.96E-60	0.471065625	3.73E-61	3.12E-59
ENSMUSG00000030067	Foxp1	0.850176739	9.39E-62	7.96E-60	0.845649269	6.45E-61	5.39E-59
ENSMUSG00000046711	Hmga1	1.384452039	9.60E-62	8.12E-60	1.364904102	1.76E-60	1.45E-58
ENSMUSG00000051855	Mest	2.060410468	1.47E-61	1.24E-59	1.996158165	7.02E-60	5.71E-58
ENSMUSG00000025428	Atp5a1	-0.328548917	1.55E-61	1.31E-59	-0.328287947	3.08E-61	2.58E-59
ENSMUSG00000022139	Mbnl2	0.743325138	2.52E-61	2.11E-59	0.740274146	1.71E-60	1.42E-58
ENSMUSG00000044477	Zfand3	-0.667921879	4.97E-61	4.15E-59	-0.665718391	8.48E-61	7.06E-59
ENSMUSG00000030220	Arhgdib	0.642932359	5.06E-61	4.22E-59	0.640948947	2.80E-60	2.30E-58
ENSMUSG00000013076	Amotl1	-0.59812259	5.76E-61	4.79E-59	-0.596538459	8.97E-61	7.46E-59
ENSMUSG00000029371	Cxcl5	1.918434555	9.49E-61	7.88E-59	1.865350331	1.04E-58	8.22E-57
ENSMUSG00000074129	Rpl13a	-0.431267978	1.10E-60	9.16E-59	-0.43066958	2.14E-60	1.77E-58
ENSMUSG00000024012	Mtch1	-0.552004762	1.52E-60	1.26E-58	-0.550753675	1.60E-60	1.33E-58
ENSMUSG00000040511	Pvr	-0.8697462	1.89E-60	1.56E-58	-0.864856421	2.32E-60	1.91E-58
ENSMUSG00000056758	Hmga2	0.578567532	2.39E-60	1.97E-58	0.57710687	1.07E-59	8.65E-58
ENSMUSG00000040385	Ppp1ca	-0.446693954	2.65E-60	2.18E-58	-0.446025443	4.47E-60	3.65E-58
ENSMUSG00000025190	Got1	-0.934238648	4.14E-60	3.40E-58	-0.928156576	4.25E-60	3.47E-58
ENSMUSG00000021709	Erbb2ip	1.577002487	4.59E-60	3.76E-58	1.547257691	1.35E-58	1.06E-56
ENSMUSG00000026701	Prdx6	-0.737053489	7.38E-60	6.01E-58	-0.734040081	1.01E-59	8.18E-58
ENSMUSG00000027955	Fam198b	-0.567455684	8.73E-60	7.08E-58	-0.566074609	1.41E-59	1.14E-57
ENSMUSG00000025403	Shmt2	-0.607690459	1.07E-59	8.65E-58	-0.605991461	1.87E-59	1.51E-57
ENSMUSG00000033788	Dysf	-0.668771458	1.11E-59	8.98E-58	-0.666508823	1.82E-59	1.46E-57
ENSMUSG00000029482	Aacs	-0.711470176	1.18E-59	9.53E-58	-0.708749298	1.64E-59	1.32E-57
ENSMUSG00000030748	Il4ra	-0.643466699	1.92E-59	1.55E-57	-0.641442928	3.04E-59	2.44E-57
ENSMUSG00000026193	Fn1	-0.109028956	2.66E-59	2.14E-57	-0.109019049	4.65E-59	3.71E-57
ENSMUSG00000040463	Mybbp1a	-0.428794591	4.37E-59	3.49E-57	-0.428190328	7.83E-59	6.21E-57
ENSMUSG00000032294	Pkm	-0.216652162	6.74E-59	5.36E-57	-0.216573795	1.40E-58	1.10E-56
ENSMUSG00000034024	Cct2	-0.406630549	9.84E-59	7.80E-57	-0.406111699	1.89E-58	1.48E-56
ENSMUSG00000025362	Rps26	0.583083132	1.28E-58	1.01E-56	0.581542003	5.75E-58	4.44E-56
ENSMUSG00000078812	Eif5a	-0.405867616	1.50E-58	1.18E-56	-0.405351101	2.20E-58	1.72E-56
ENSMUSG00000027472	Pdrg1	-0.728595089	1.92E-58	1.51E-56	-0.7256098	2.81E-58	2.20E-56
ENSMUSG00000048706	Lurap1l	-0.622339547	2.02E-58	1.59E-56	-0.620474302	3.38E-58	2.62E-56
ENSMUSG00000068699	Flnc	-0.264448457	1.02E-57	7.92E-56	-0.264303022	1.98E-57	1.51E-55
ENSMUSG00000030934	Oat	-0.492440961	1.73E-57	1.34E-55	-0.491499789	3.12E-57	2.37E-55
ENSMUSG00000025027	Xpnpep1	-0.586566544	3.04E-57	2.33E-55	-0.584970195	5.47E-57	4.13E-55
ENSMUSG00000026478	Lamc1	-0.484703204	3.50E-57	2.68E-55	-0.483801035	5.95E-57	4.48E-55
ENSMUSG00000029467	Atp2a2	-0.47834989	4.70E-57	3.59E-55	-0.477480281	8.50E-57	6.37E-55
ENSMUSG00000079426	Arpc4	-0.559659769	4.89E-57	3.73E-55	-0.558269321	7.62E-57	5.74E-55
ENSMUSG00000032867	Fbxw8	-0.556837129	6.31E-57	4.79E-55	-0.555464222	1.02E-56	7.65E-55
ENSMUSG00000034220	Gpc1	-0.362722963	8.68E-57	6.58E-55	-0.362341832	1.48E-56	1.11E-54
ENSMUSG00000025060	Slk	1.267671912	1.14E-56	8.62E-55	1.251258289	1.71E-55	1.25E-53
ENSMUSG00000024087	Cyp1b1	1.72730023	1.20E-56	9.09E-55	1.68602825	2.26E-55	1.66E-53
ENSMUSG00000024044	Epb4.1l3	0.5308665	1.70E-56	1.28E-54	0.529658944	6.46E-56	4.79E-54
ENSMUSG00000026185	Igfbp5	-0.793506943	1.82E-56	1.37E-54	-0.78951239	2.82E-56	2.10E-54
ENSMUSG00000055723	Rras2	-0.710774077	2.56E-56	1.93E-54	-0.707893954	3.75E-56	2.79E-54
ENSMUSG00000042613	Pbxip1	-0.583930112	3.30E-56	2.47E-54	-0.582326765	5.26E-56	3.90E-54
ENSMUSG00000031380	Figf	1.56497303	6.10E-56	4.57E-54	1.5339208	6.98E-55	5.06E-53
ENSMUSG00000028811	Yars	-0.708622967	6.45E-56	4.82E-54	-0.705745583	1.03E-55	7.60E-54
ENSMUSG00000040133	Gpr176	-0.862394223	6.81E-56	5.08E-54	-0.857226659	8.44E-56	6.24E-54
ENSMUSG00000028184	Adgrl2	1.251482764	7.96E-56	5.93E-54	1.235436741	1.18E-54	8.52E-53
ENSMUSG00000024427	Spry4	-1.271540742	8.74E-56	6.50E-54	-1.255068028	9.82E-56	7.25E-54
ENSMUSG00000025132	Arhgdia	-0.264050642	1.83E-55	1.36E-53	-0.2638999	3.13E-55	2.29E-53
ENSMUSG00000019188	H13	-0.384758297	2.51E-55	1.86E-53	-0.384290615	4.80E-55	3.48E-53
ENSMUSG00000003549	Ercc1	-0.499368747	2.99E-55	2.21E-53	-0.498348376	4.07E-55	2.96E-53
ENSMUSG00000030655	Smg1	1.336329391	3.46E-55	2.55E-53	1.316594124	4.87E-54	3.47E-52
ENSMUSG00000072620	Slfn2	-3.110510042	3.80E-55	2.79E-53	-2.874978657	1.41E-54	1.01E-52
ENSMUSG00000028745	Capzb	-0.311282287	5.38E-55	3.95E-53	-0.31103281	1.11E-54	8.03E-53
ENSMUSG00000003847	Nfat5	1.114033894	1.36E-54	9.98E-53	1.102480997	1.11E-53	7.82E-52
ENSMUSG00000040420	Cdh18	2.066034608	1.64E-54	1.20E-52	1.992262783	1.16E-52	7.92E-51
ENSMUSG00000037242	Clic4	-0.414407168	1.75E-54	1.28E-52	-0.41381387	3.14E-54	2.25E-52
ENSMUSG00000020456	Ogdh	-0.457234827	1.85E-54	1.35E-52	-0.45643858	2.95E-54	2.12E-52
ENSMUSG00000055670	Zzef1	-0.61855897	2.05E-54	1.49E-52	-0.616587783	3.43E-54	2.46E-52
ENSMUSG00000045817	Zfp36l2	0.800050622	2.22E-54	1.61E-52	0.795745818	1.32E-53	9.19E-52
ENSMUSG00000030591	Psmd8	-0.403769434	2.38E-54	1.72E-52	-0.403219256	4.22E-54	3.01E-52
ENSMUSG00000034640	Tiparp	1.424361408	3.43E-54	2.47E-52	1.400036925	5.16E-53	3.56E-51
ENSMUSG00000005124	Wisp1	-0.549171173	5.12E-54	3.69E-52	-0.547780719	8.26E-54	5.85E-52
ENSMUSG00000009293	Ube2g2	-0.812439616	5.30E-54	3.81E-52	-0.807959804	6.62E-54	4.70E-52
ENSMUSG00000003402	Prkcsh	-0.498363397	5.90E-54	4.22E-52	-0.497321932	1.03E-53	7.27E-52
ENSMUSG00000021242	Npc2	-0.364100393	6.84E-54	4.89E-52	-0.363692904	1.36E-53	9.43E-52
ENSMUSG00000054675	Tmem119	-0.905958692	8.43E-54	6.00E-52	-0.899726945	1.13E-53	7.93E-52
ENSMUSG00000029446	Psph	-1.213744786	1.04E-53	7.34E-52	-1.198837451	1.14E-53	7.95E-52
ENSMUSG00000082791	Gm4875	-1.090040097	1.32E-53	9.33E-52	-1.079211057	1.21E-53	8.40E-52
ENSMUSG00000028967	Errfi1	0.569662218	1.52E-53	1.07E-51	0.568084268	6.01E-53	4.13E-51
ENSMUSG00000029231	Pdgfra	1.256432534	3.71E-53	2.59E-51	1.239372464	4.54E-52	3.08E-50
ENSMUSG00000017291	Taok1	1.097552948	3.83E-53	2.68E-51	1.086173487	3.55E-52	2.41E-50
ENSMUSG00000041548	Hspb8	-0.793874669	4.63E-53	3.23E-51	-0.789611585	6.76E-53	4.64E-51
ENSMUSG00000030468	Siglecg	-1.392964871	5.50E-53	3.83E-51	-1.370274013	4.01E-53	2.77E-51
ENSMUSG00000020048	Hsp90b1	0.434976688	9.31E-53	6.46E-51	0.43426296	3.40E-52	2.31E-50
ENSMUSG00000005686	Ampd3	1.226065498	1.27E-52	8.80E-51	1.21018306	5.61E-52	3.79E-50
ENSMUSG00000025651	Uqcrc1	-0.492979408	1.62E-52	1.12E-50	-0.491942977	2.69E-52	1.83E-50
ENSMUSG00000038872	Zfhx3	0.770070375	2.58E-52	1.77E-50	0.766092865	8.45E-52	5.70E-50
ENSMUSG00000029135	Fosl2	0.43887136	4.43E-52	3.05E-50	0.4381285	1.57E-51	1.06E-49
ENSMUSG00000027848	Olfml3	0.911597976	4.50E-52	3.09E-50	0.904945752	2.63E-51	1.76E-49
ENSMUSG00000057335	Cep170	1.003019142	8.69E-52	5.95E-50	0.994121119	5.05E-51	3.35E-49
ENSMUSG00000083327	Vcp-rs	-0.701590713	1.19E-51	8.12E-50	-0.698563677	1.61E-51	1.08E-49
ENSMUSG00000031827	Cotl1	0.610461956	1.28E-51	8.75E-50	0.608446089	4.78E-51	3.18E-49
ENSMUSG00000004207	Psap	-0.238963621	2.50E-51	1.70E-49	-0.238842357	4.95E-51	3.29E-49
ENSMUSG00000018143	Mafk	-1.121596934	2.84E-51	1.92E-49	-1.109229882	3.41E-51	2.28E-49
ENSMUSG00000010755	Cars	-0.703102773	2.94E-51	1.99E-49	-0.7000296	4.29E-51	2.86E-49
ENSMUSG00000027832	Ptx3	1.801051081	3.32E-51	2.24E-49	1.748925927	1.10E-49	7.10E-48
ENSMUSG00000027546	Atp9a	-1.149890802	4.54E-51	3.06E-49	-1.136515657	5.49E-51	3.63E-49
ENSMUSG00000002885	Adgre5	-0.693703385	6.53E-51	4.39E-49	-0.690730192	9.81E-51	6.46E-49
ENSMUSG00000027642	Rpn2	-0.393775334	7.29E-51	4.89E-49	-0.393228323	1.36E-50	8.94E-49
ENSMUSG00000020393	Kremen1	-0.806880246	1.00E-50	6.70E-49	-0.802194701	1.37E-50	9.00E-49
ENSMUSG00000032216	Nedd4	0.207212195	1.41E-50	9.40E-49	0.207131718	3.56E-50	2.32E-48
ENSMUSG00000026072	Il1r1	1.419276678	1.54E-50	1.02E-48	1.393432743	1.88E-49	1.21E-47
ENSMUSG00000034595	Ppp1r18	-0.51829454	2.43E-50	1.61E-48	-0.517036372	4.03E-50	2.62E-48
ENSMUSG00000020097	Sgpl1	-0.540984086	2.46E-50	1.62E-48	-0.539553182	4.18E-50	2.72E-48
ENSMUSG00000005683	Cs	-0.403324509	4.73E-50	3.10E-48	-0.402726894	8.73E-50	5.66E-48
ENSMUSG00000001424	Snd1	-0.407806385	5.48E-50	3.59E-48	-0.407188086	9.62E-50	6.22E-48
ENSMUSG00000021493	Pdlim7	-0.476287903	1.48E-49	9.68E-48	-0.475295028	2.46E-49	1.58E-47
ENSMUSG00000007564	Ppp2r1a	-0.430502238	1.53E-49	1.00E-47	-0.429768322	2.65E-49	1.69E-47
ENSMUSG00000066232	Ipo7	0.913737391	1.84E-49	1.20E-47	0.906672816	9.91E-49	6.26E-47
ENSMUSG00000019179	Mdh2	-0.355826034	3.25E-49	2.11E-47	-0.355408416	5.79E-49	3.66E-47
ENSMUSG00000003226	Ranbp2	1.295662348	3.39E-49	2.19E-47	1.275596582	1.34E-48	8.45E-47
ENSMUSG00000052353	Cemip	0.917866239	3.68E-49	2.37E-47	0.910654711	2.16E-48	1.35E-46
ENSMUSG00000037608	Bclaf1	1.032290194	4.52E-49	2.91E-47	1.02203476	2.58E-48	1.62E-46
ENSMUSG00000008035	Mid1ip1	-1.090023281	4.96E-49	3.19E-47	-1.07813509	5.64E-49	3.57E-47
ENSMUSG00000030498	Gas2	2.027177223	5.04E-49	3.23E-47	1.949208065	3.67E-47	2.26E-45
ENSMUSG00000023944	Hsp90ab1	-0.203922174	7.75E-49	4.96E-47	-0.203842944	1.25E-48	7.88E-47
ENSMUSG00000020917	Acly	-0.404616252	1.01E-48	6.46E-47	-0.403995955	1.79E-48	1.13E-46
ENSMUSG00000001833	Sep-07	0.86099917	1.06E-48	6.76E-47	0.854995494	5.03E-48	3.14E-46
ENSMUSG00000068823	Csde1	0.642858481	1.07E-48	6.81E-47	0.640360801	3.52E-48	2.20E-46
ENSMUSG00000039239	Tgfb2	-1.207029426	3.10E-48	1.97E-46	-1.190684024	2.92E-48	1.83E-46
ENSMUSG00000050578	Mmp13	1.028675589	3.60E-48	2.28E-46	1.018344559	1.70E-47	1.05E-45
ENSMUSG00000038615	Nfe2l1	-0.419726911	4.91E-48	3.10E-46	-0.41902432	8.60E-48	5.35E-46
ENSMUSG00000035493	Tgfbi	0.739861454	5.74E-48	3.62E-46	0.735986396	2.56E-47	1.58E-45
ENSMUSG00000040785	Ttc3	1.03106012	8.16E-48	5.14E-46	1.020545498	5.31E-47	3.25E-45
ENSMUSG00000035247	Hectd1	0.791291067	1.34E-47	8.43E-46	0.786517163	5.73E-47	3.51E-45
ENSMUSG00000036599	Chst12	-0.639688732	1.56E-47	9.73E-46	-0.637183633	2.34E-47	1.45E-45
ENSMUSG00000020032	Nuak1	-0.738256701	2.34E-47	1.46E-45	-0.73439872	3.24E-47	1.99E-45
ENSMUSG00000013663	Pten	1.012468768	3.36E-47	2.09E-45	1.002439439	1.15E-46	6.99E-45
ENSMUSG00000024238	Zeb1	0.844038153	4.55E-47	2.82E-45	0.838175083	2.15E-46	1.29E-44
ENSMUSG00000029101	Rgs12	-0.738510141	5.31E-47	3.28E-45	-0.734615542	7.87E-47	4.78E-45
ENSMUSG00000006740	Kif5b	0.919876447	6.02E-47	3.71E-45	0.912273987	2.88E-46	1.72E-44
ENSMUSG00000025255	Zfhx4	1.37277487	6.21E-47	3.82E-45	1.347524749	6.38E-46	3.79E-44
ENSMUSG00000058355	Abce1	0.926420669	6.93E-47	4.25E-45	0.9186362	3.74E-46	2.24E-44
ENSMUSG00000014329	Bicc1	0.70584906	8.04E-47	4.93E-45	0.702399543	3.26E-46	1.95E-44
ENSMUSG00000046186	Cd109	0.983656844	8.99E-47	5.50E-45	0.974337457	4.10E-46	2.45E-44
ENSMUSG00000042323	Pbrm1	1.087126689	9.58E-47	5.85E-45	1.074542082	5.29E-46	3.15E-44
ENSMUSG00000048285	Frmd6	-0.581947226	1.09E-46	6.65E-45	-0.580023269	1.73E-46	1.05E-44
ENSMUSG00000033880	Lgals3bp	-0.517611153	1.54E-46	9.36E-45	-0.516252158	2.38E-46	1.43E-44
ENSMUSG00000007850	Hnrnph1	1.008717948	2.05E-46	1.24E-44	0.998566803	1.22E-45	7.16E-44
ENSMUSG00000028649	Macf1	0.67111997	2.64E-46	1.59E-44	0.668120815	9.95E-46	5.87E-44
ENSMUSG00000034462	Pkd2	0.880371137	3.63E-46	2.19E-44	0.873596792	1.45E-45	8.52E-44
ENSMUSG00000033855	Ston1	-0.683279934	3.78E-46	2.28E-44	-0.680136775	5.11E-46	3.05E-44
ENSMUSG00000037851	Iars	-0.522144778	4.53E-46	2.72E-44	-0.52073413	7.49E-46	4.44E-44
ENSMUSG00000022090	Pdlim2	-0.801600759	4.57E-46	2.75E-44	-0.796525249	6.17E-46	3.67E-44
ENSMUSG00000053931	Cnn3	-0.452925679	4.84E-46	2.91E-44	-0.452003439	8.26E-46	4.90E-44
ENSMUSG00000016494	Cd34	2.026779167	5.45E-46	3.26E-44	1.943904924	2.43E-44	1.37E-42
ENSMUSG00000039477	Tnrc18	0.497136203	5.85E-46	3.50E-44	0.495907595	1.83E-45	1.07E-43
ENSMUSG00000030082	Sec61a1	-0.375318788	7.39E-46	4.41E-44	-0.374791446	1.27E-45	7.48E-44
ENSMUSG00000019370	Calm3	-0.338367071	1.27E-45	7.53E-44	-0.337978309	2.28E-45	1.34E-43
ENSMUSG00000030208	Emp1	-0.278203219	1.28E-45	7.60E-44	-0.277987041	2.31E-45	1.35E-43
ENSMUSG00000019849	Prep	-0.539188585	1.28E-45	7.60E-44	-0.537619859	2.08E-45	1.22E-43
ENSMUSG00000053477	Tcf4	0.846991435	1.36E-45	8.05E-44	0.840873971	5.61E-45	3.24E-43
ENSMUSG00000049470	Aff4	0.698735992	1.73E-45	1.02E-43	0.695291562	5.97E-45	3.44E-43
ENSMUSG00000042821	Snai1	0.71932594	2.07E-45	1.22E-43	0.71556438	6.73E-45	3.87E-43
ENSMUSG00000050335	Lgals3	0.50075871	2.96E-45	1.74E-43	0.499483143	8.83E-45	5.05E-43
ENSMUSG00000000693	Loxl3	-0.470025207	3.10E-45	1.82E-43	-0.468976032	5.04E-45	2.92E-43
ENSMUSG00000046841	Ckap4	-0.351054612	3.53E-45	2.07E-43	-0.35061655	5.63E-45	3.25E-43
ENSMUSG00000041028	Ghitm	-0.55030125	4.38E-45	2.56E-43	-0.548613208	7.05E-45	4.04E-43
ENSMUSG00000023809	Rps6ka2	-1.162818891	5.03E-45	2.93E-43	-1.147107802	5.15E-45	2.98E-43
ENSMUSG00000022265	Ank	0.673219438	7.11E-45	4.12E-43	0.670095156	2.37E-44	1.34E-42
ENSMUSG00000021701	Plk2	-0.491860314	8.13E-45	4.69E-43	-0.490646809	1.29E-44	7.35E-43
ENSMUSG00000029004	Kmt2e	1.230529252	8.19E-45	4.72E-43	1.211466091	5.48E-44	3.06E-42
ENSMUSG00000025907	Rb1cc1	1.351989836	8.78E-45	5.06E-43	1.326683078	7.85E-44	4.36E-42
ENSMUSG00000038400	Pmepa1	-0.355077435	1.19E-44	6.82E-43	-0.35461847	1.94E-44	1.10E-42
ENSMUSG00000028680	Plk3	-1.157452491	1.47E-44	8.38E-43	-1.14181951	1.25E-44	7.13E-43
ENSMUSG00000034807	Colgalt1	-0.391699965	1.67E-44	9.52E-43	-0.39108181	2.76E-44	1.56E-42
ENSMUSG00000021266	Wars	-0.664458809	2.59E-44	1.48E-42	-0.661439761	3.89E-44	2.18E-42
ENSMUSG00000054455	Vapb	-0.550963481	3.12E-44	1.78E-42	-0.549236323	4.73E-44	2.65E-42
ENSMUSG00000028059	Arhgef2	-0.623705637	3.30E-44	1.88E-42	-0.621200489	5.09E-44	2.85E-42
ENSMUSG00000025151	Maged1	-0.290464256	4.49E-44	2.54E-42	-0.290209251	7.95E-44	4.41E-42
ENSMUSG00000030682	Cdipt	-0.557694057	5.78E-44	3.26E-42	-0.555890979	9.07E-44	5.01E-42
ENSMUSG00000040354	Mars	-0.656975647	6.19E-44	3.48E-42	-0.654031951	8.99E-44	4.97E-42
ENSMUSG00000030058	Copg1	-0.341456405	9.04E-44	5.07E-42	-0.341039556	1.50E-43	8.24E-42
ENSMUSG00000024870	Rab1b	-0.458797766	9.79E-44	5.48E-42	-0.457787568	1.49E-43	8.18E-42
ENSMUSG00000068335	Dok1	-0.728382994	9.91E-44	5.54E-42	-0.724357055	1.41E-43	7.73E-42
ENSMUSG00000020580	Rock2	0.620557795	1.07E-43	5.98E-42	0.618041447	3.33E-43	1.81E-41
ENSMUSG00000001098	Kctd10	-0.356479227	1.38E-43	7.69E-42	-0.356003375	2.08E-43	1.14E-41
ENSMUSG00000026192	Atic	-0.562697519	2.41E-43	1.34E-41	-0.560821089	3.25E-43	1.76E-41
ENSMUSG00000025809	Itgb1	-0.203925959	2.67E-43	1.48E-41	-0.203836018	4.74E-43	2.56E-41
ENSMUSG00000028464	Tpm2	-0.492909425	2.77E-43	1.53E-41	-0.491653291	2.02E-43	1.11E-41
ENSMUSG00000027397	Slc20a1	-0.637693635	3.34E-43	1.85E-41	-0.634957269	4.28E-43	2.32E-41
ENSMUSG00000006301	Tmbim1	-0.594973164	3.84E-43	2.12E-41	-0.59274371	5.46E-43	2.95E-41
ENSMUSG00000018501	Ncor1	0.753375064	4.83E-43	2.66E-41	0.748812452	1.38E-42	7.37E-41
ENSMUSG00000032802	Srxn1	-0.623637767	4.85E-43	2.67E-41	-0.621063776	7.14E-43	3.85E-41
ENSMUSG00000007815	Rhoa	-0.54366447	6.85E-43	3.76E-41	-0.541950175	1.07E-42	5.77E-41
ENSMUSG00000034297	Med13	1.151448893	8.50E-43	4.64E-41	1.13506529	4.71E-42	2.48E-40
ENSMUSG00000017485	Top2b	1.114987573	1.05E-42	5.72E-41	1.100090333	4.97E-42	2.61E-40
ENSMUSG00000037351	Actr1b	-0.450433597	1.15E-42	6.24E-41	-0.4494521	1.84E-42	9.79E-41
ENSMUSG00000047547	Cltb	-0.830226976	1.24E-42	6.76E-41	-0.824131359	1.38E-42	7.39E-41
ENSMUSG00000037379	Spon2	2.621791554	1.28E-42	6.94E-41	2.427128132	3.04E-40	1.52E-38
ENSMUSG00000028780	Sema3c	1.341019976	1.42E-42	7.68E-41	1.315062155	9.45E-42	4.93E-40
ENSMUSG00000024074	Crim1	-0.709797543	2.01E-42	1.09E-40	-0.705952757	2.73E-42	1.44E-40
ENSMUSG00000024900	Cpt1a	0.746400349	2.10E-42	1.13E-40	0.741885996	6.92E-42	3.64E-40
ENSMUSG00000038305	Spats2l	1.042652283	2.61E-42	1.40E-40	1.030330571	1.29E-41	6.72E-40
ENSMUSG00000017057	Il13ra1	1.659224337	4.77E-42	2.55E-40	1.609760834	3.34E-41	1.72E-39
ENSMUSG00000028466	Creb3	-0.738833562	5.81E-42	3.10E-40	-0.734450223	7.86E-42	4.12E-40
ENSMUSG00000032479	Map4	-0.294127011	6.24E-42	3.32E-40	-0.293848318	1.01E-41	5.25E-40
ENSMUSG00000038235	F11r	-3.406193319	6.66E-42	3.53E-40	-3.004334342	3.42E-41	1.75E-39
ENSMUSG00000019843	Fyn	-0.858857834	8.17E-42	4.32E-40	-0.851978781	8.80E-42	4.60E-40
ENSMUSG00000041324	Inhba	0.434777144	8.56E-42	4.52E-40	0.433871637	1.94E-41	1.00E-39
ENSMUSG00000021996	Esd	-0.494738244	9.55E-42	5.03E-40	-0.493408465	1.51E-41	7.83E-40
ENSMUSG00000028053	Ash1l	1.07891305	1.17E-41	6.14E-40	1.065114338	3.76E-41	1.93E-39
ENSMUSG00000045983	Eif4g1	-0.244110838	1.22E-41	6.40E-40	-0.243950247	2.04E-41	1.06E-39
ENSMUSG00000020467	Efemp1	1.300975577	1.35E-41	7.09E-40	1.276731843	6.81E-41	3.47E-39
ENSMUSG00000000278	Scpep1	-0.598813297	1.62E-41	8.47E-40	-0.596450127	2.06E-41	1.07E-39
ENSMUSG00000030116	Mfap5	-0.607836401	1.80E-41	9.41E-40	-0.605360253	2.47E-41	1.27E-39
ENSMUSG00000012848	Rps5	-0.268081238	3.21E-41	1.67E-39	-0.267866287	5.39E-41	2.76E-39
ENSMUSG00000037712	Fermt2	-0.385025117	3.39E-41	1.76E-39	-0.384388773	5.45E-41	2.78E-39
ENSMUSG00000038807	Rap1gap2	-1.006358519	3.47E-41	1.80E-39	-0.995135325	4.20E-41	2.15E-39
ENSMUSG00000024073	Birc6	0.663942219	6.71E-41	3.47E-39	0.660637924	2.23E-40	1.13E-38
ENSMUSG00000009291	Pttg1ip	-0.447667375	1.42E-40	7.30E-39	-0.446651934	2.24E-40	1.13E-38
ENSMUSG00000038650	Rnh1	-0.493258189	1.42E-40	7.31E-39	-0.491900639	2.21E-40	1.12E-38
ENSMUSG00000063904	Dpp3	-0.575864861	1.44E-40	7.39E-39	-0.573707343	2.17E-40	1.10E-38
ENSMUSG00000014498	Ankrd52	-0.470115562	1.53E-40	7.84E-39	-0.468939149	2.35E-40	1.18E-38
ENSMUSG00000037234	Hook3	1.165426665	1.75E-40	8.95E-39	1.147439527	8.96E-40	4.43E-38
ENSMUSG00000016528	Mapkapk2	-0.534949669	1.83E-40	9.34E-39	-0.533215163	2.67E-40	1.34E-38
ENSMUSG00000070871	Ccnyl1	-1.184238381	2.35E-40	1.20E-38	-1.165664644	2.51E-40	1.26E-38
ENSMUSG00000028532	Cachd1	1.182467886	2.73E-40	1.39E-38	1.163617116	1.26E-39	6.24E-38
ENSMUSG00000025348	Itga7	-1.268469072	3.44E-40	1.75E-38	-1.245589256	3.77E-40	1.89E-38
ENSMUSG00000000530	Acvrl1	-1.110743891	4.37E-40	2.22E-38	-1.095282483	4.64E-40	2.32E-38
ENSMUSG00000059901	Adamts14	-1.497607966	5.16E-40	2.61E-38	-1.460058816	5.32E-40	2.65E-38
ENSMUSG00000000743	Chmp1a	-0.742355522	6.29E-40	3.16E-38	-0.737671962	8.73E-40	4.32E-38
ENSMUSG00000021998	Lcp1	3.829685017	8.49E-40	4.26E-38	3.181769958	3.20E-36	1.42E-34
ENSMUSG00000039662	Icmt	-0.63283247	9.97E-40	5.00E-38	-0.629912571	1.32E-39	6.52E-38
ENSMUSG00000042215	Bag2	-0.7468726	1.18E-39	5.92E-38	-0.742070181	1.61E-39	7.93E-38
ENSMUSG00000021575	Ahrr	1.651390074	1.97E-39	9.83E-38	1.598978355	2.16E-38	1.03E-36
ENSMUSG00000033717	Adra2a	-1.150816396	2.07E-39	1.03E-37	-1.133329275	2.25E-39	1.10E-37
ENSMUSG00000044791	Setd2	1.362745612	2.12E-39	1.05E-37	1.333242717	1.31E-38	6.31E-37
ENSMUSG00000033965	Slc16a2	1.677021188	2.28E-39	1.13E-37	1.62232949	1.67E-38	7.99E-37
ENSMUSG00000026748	Plxdc2	0.848805884	3.29E-39	1.63E-37	0.841607219	1.11E-38	5.36E-37
ENSMUSG00000031229	Atrx	1.340856833	3.45E-39	1.71E-37	1.312614665	1.91E-38	9.13E-37
ENSMUSG00000041313	Slc7a1	-0.665286335	3.76E-39	1.86E-37	-0.66184203	5.10E-39	2.50E-37
ENSMUSG00000067274	Rplp0	-0.258688106	4.22E-39	2.08E-37	-0.258483962	7.04E-39	3.42E-37
ENSMUSG00000030695	Aldoa	-0.254966005	4.23E-39	2.08E-37	-0.254770726	6.51E-39	3.18E-37
ENSMUSG00000034088	Hdlbp	-0.207464736	5.36E-39	2.63E-37	-0.207359138	8.73E-39	4.23E-37
ENSMUSG00000028211	Trp53inp1	1.361077438	5.55E-39	2.72E-37	1.331307288	3.85E-38	1.82E-36
ENSMUSG00000002489	Tiam1	1.157894342	5.61E-39	2.75E-37	1.139532163	2.91E-38	1.38E-36
ENSMUSG00000021127	Zfp36l1	1.092079887	6.25E-39	3.06E-37	1.07670782	2.19E-38	1.04E-36
ENSMUSG00000001416	Cct3	-0.4291779	7.57E-39	3.69E-37	-0.428242704	1.04E-38	5.02E-37
ENSMUSG00000039671	Zmynd8	0.71196633	9.91E-39	4.81E-37	0.707654821	3.24E-38	1.53E-36
ENSMUSG00000030298	Sec13	-0.444827867	1.16E-38	5.63E-37	-0.443780164	1.77E-38	8.49E-37
ENSMUSG00000002847	Pla1a	-2.225661386	1.48E-38	7.15E-37	-2.100801896	1.63E-38	7.83E-37
ENSMUSG00000032024	Clmp	1.156789087	1.57E-38	7.58E-37	1.138288793	7.00E-38	3.29E-36
ENSMUSG00000001123	Lgals9	-0.890960172	2.10E-38	1.01E-36	-0.88256524	2.55E-38	1.21E-36
ENSMUSG00000071847	Apcdd1	-1.735231072	2.62E-38	1.26E-36	-1.675032374	1.53E-38	7.33E-37
ENSMUSG00000001794	Capns1	-0.286100792	3.09E-38	1.48E-36	-0.285818504	4.57E-38	2.16E-36
ENSMUSG00000052942	Glis3	0.847648881	3.28E-38	1.57E-36	0.840277289	1.17E-37	5.48E-36
ENSMUSG00000039323	Igfbp2	2.302397901	4.25E-38	2.03E-36	2.155989738	1.50E-36	6.69E-35
ENSMUSG00000074971	Fibin	-2.207944555	5.07E-38	2.43E-36	-2.084643995	4.21E-38	1.99E-36
ENSMUSG00000050199	Lgr4	1.290583843	5.15E-38	2.46E-36	1.264588095	2.50E-37	1.15E-35
ENSMUSG00000050965	Prkca	0.736733358	5.71E-38	2.72E-36	0.731858537	1.81E-37	8.38E-36
ENSMUSG00000039844	Rapgef1	-0.442179534	5.81E-38	2.77E-36	-0.441130364	9.00E-38	4.21E-36
ENSMUSG00000026688	Mgst3	-1.245242429	5.89E-38	2.80E-36	-1.222265943	6.59E-38	3.11E-36
ENSMUSG00000039230	Tbcd	-0.660813247	6.80E-38	3.23E-36	-0.657326703	7.93E-38	3.72E-36
ENSMUSG00000004789	Dlst	-0.408348703	8.31E-38	3.93E-36	-0.407518911	1.24E-37	5.78E-36
ENSMUSG00000025582	Nptx1	2.691587367	8.96E-38	4.24E-36	2.455180714	1.02E-35	4.47E-34
ENSMUSG00000022146	Osmr	0.912833603	9.69E-38	4.58E-36	0.903545836	2.68E-37	1.23E-35
ENSMUSG00000031490	Eif4ebp1	-0.52515227	1.19E-37	5.59E-36	-0.523384111	1.60E-37	7.42E-36
ENSMUSG00000000149	Gna12	-0.535768078	1.20E-37	5.66E-36	-0.533888549	1.77E-37	8.22E-36
ENSMUSG00000051323	Pcdh19	0.543782255	1.48E-37	6.92E-36	0.541798176	3.91E-37	1.78E-35
ENSMUSG00000037012	Hk1	-0.432755312	1.58E-37	7.40E-36	-0.431759899	2.41E-37	1.11E-35
ENSMUSG00000021281	Tnfaip2	-0.653617594	1.90E-37	8.86E-36	-0.650197782	2.43E-37	1.12E-35
ENSMUSG00000031540	Kat6a	0.969935512	1.98E-37	9.24E-36	0.958664576	7.68E-37	3.44E-35
ENSMUSG00000021822	Plau	-0.638256343	2.43E-37	1.13E-35	-0.635057862	3.44E-37	1.57E-35
ENSMUSG00000034040	Wbscr17	-0.734714027	3.00E-37	1.38E-35	-0.729834814	3.94E-37	1.79E-35
ENSMUSG00000007659	Bcl2l1	-0.561059168	3.07E-37	1.41E-35	-0.558877064	4.45E-37	2.01E-35
ENSMUSG00000059456	Ptk2b	-0.935850078	3.18E-37	1.46E-35	-0.925813232	3.76E-37	1.71E-35
ENSMUSG00000020099	Unc5b	-0.319800379	3.55E-37	1.63E-35	-0.319394081	5.60E-37	2.52E-35
ENSMUSG00000031004	Mki67	2.695128671	4.00E-37	1.83E-35	2.454378826	3.47E-35	1.49E-33
ENSMUSG00000024130	Abca3	-0.754864573	4.05E-37	1.85E-35	-0.749554995	5.37E-37	2.42E-35
ENSMUSG00000030738	Eif3c	-0.330724455	4.47E-37	2.04E-35	-0.330273886	7.00E-37	3.14E-35
ENSMUSG00000026483	Fam129a	-0.678248254	6.25E-37	2.84E-35	-0.674368424	8.72E-37	3.90E-35
ENSMUSG00000060044	Tmem26	3.371885383	7.31E-37	3.31E-35	2.897517744	3.64E-34	1.51E-32
ENSMUSG00000031691	Tnpo2	-0.410826042	7.46E-37	3.38E-35	-0.409957491	1.18E-36	5.24E-35
ENSMUSG00000041695	Kcnj2	2.335016342	7.82E-37	3.54E-35	2.177651395	2.05E-35	8.90E-34
ENSMUSG00000023915	Tnfrsf21	-1.024783381	1.03E-36	4.66E-35	-1.011440581	1.24E-36	5.51E-35
ENSMUSG00000032715	Trib3	-1.22746545	1.92E-36	8.65E-35	-1.204506208	2.14E-36	9.52E-35
ENSMUSG00000027763	Mbnl1	0.692566692	2.04E-36	9.19E-35	0.688353663	4.33E-36	1.92E-34
ENSMUSG00000026674	Ddr2	0.568294756	2.71E-36	1.22E-34	0.565950329	6.47E-36	2.85E-34
ENSMUSG00000092274	Neat1	1.166521295	3.60E-36	1.61E-34	1.146447064	7.84E-36	3.44E-34
ENSMUSG00000107863	RP23-177G20.1	-4.929389795	3.62E-36	1.62E-34	-3.622540511	4.91E-35	2.10E-33
ENSMUSG00000022241	Tars	-0.50736745	3.64E-36	1.63E-34	-0.505702069	5.33E-36	2.35E-34
ENSMUSG00000006024	Napa	-0.397444723	5.11E-36	2.28E-34	-0.396639631	7.58E-36	3.33E-34
ENSMUSG00000025326	Ube3a	0.931253905	6.59E-36	2.93E-34	0.920856221	1.99E-35	8.64E-34
ENSMUSG00000033671	Cep350	1.421162507	7.73E-36	3.43E-34	1.384344159	3.99E-35	1.71E-33
ENSMUSG00000002603	Tgfb1	-0.653661407	7.94E-36	3.52E-34	-0.650077429	1.04E-35	4.56E-34
ENSMUSG00000003518	Dusp3	-0.625128727	8.28E-36	3.66E-34	-0.621987935	1.17E-35	5.11E-34
ENSMUSG00000020914	Top2a	1.407296592	9.98E-36	4.41E-34	1.371451096	4.70E-35	2.01E-33
ENSMUSG00000033220	Rac2	6.948232336	1.04E-35	4.59E-34	3.749776949	1.20E-31	4.59E-30
ENSMUSG00000028641	P3h1	-0.541524882	1.08E-35	4.76E-34	-0.539473099	1.56E-35	6.80E-34
ENSMUSG00000026083	Eif5b	0.702345461	1.17E-35	5.14E-34	0.697837723	3.24E-35	1.39E-33
ENSMUSG00000019087	Atp6ap1	-0.375793009	1.53E-35	6.73E-34	-0.375102805	2.22E-35	9.63E-34
ENSMUSG00000020687	Cdc27	0.919208899	1.70E-35	7.47E-34	0.909079613	5.41E-35	2.31E-33
ENSMUSG00000045136	Tubb2b	-1.204737833	2.14E-35	9.36E-34	-1.182355213	2.37E-35	1.03E-33
ENSMUSG00000006699	Cdc42	-0.35814453	2.46E-35	1.07E-33	-0.357543051	3.71E-35	1.60E-33
ENSMUSG00000020598	Nrcam	1.732193207	2.93E-35	1.27E-33	1.664536716	2.67E-34	1.12E-32
ENSMUSG00000025499	Hras	-0.625962063	3.23E-35	1.40E-33	-0.622756776	4.18E-35	1.79E-33
ENSMUSG00000013160	Atp6v0d1	-0.457613271	3.51E-35	1.52E-33	-0.456354135	5.28E-35	2.25E-33
ENSMUSG00000038279	Nop2	-0.515891138	3.81E-35	1.65E-33	-0.514086997	5.61E-35	2.39E-33
ENSMUSG00000037815	Ctnna1	-0.309432007	4.38E-35	1.89E-33	-0.309040744	6.94E-35	2.95E-33
ENSMUSG00000020088	Sar1a	-0.480900044	4.57E-35	1.98E-33	-0.4794366	6.07E-35	2.59E-33
ENSMUSG00000033943	Mga	1.456137983	7.47E-35	3.21E-33	1.415382047	3.94E-34	1.63E-32
ENSMUSG00000022962	Gart	-0.538997621	8.07E-35	3.47E-33	-0.536920949	1.17E-34	4.94E-33
ENSMUSG00000028796	Phc2	-0.461392064	9.93E-35	4.25E-33	-0.460083919	1.48E-34	6.26E-33
ENSMUSG00000032740	Ccdc88a	1.781388314	1.15E-34	4.91E-33	1.70670956	9.19E-34	3.76E-32
ENSMUSG00000036103	Colec12	0.84112494	1.20E-34	5.10E-33	0.833162615	3.38E-34	1.41E-32
ENSMUSG00000025969	Nrp2	0.636284994	1.27E-34	5.42E-33	0.632825919	3.28E-34	1.37E-32
ENSMUSG00000018326	Ywhab	-0.356607673	1.46E-34	6.22E-33	-0.356000449	2.05E-34	8.62E-33
ENSMUSG00000032118	Fez1	-0.982581146	1.59E-34	6.76E-33	-0.970039771	1.82E-34	7.65E-33
ENSMUSG00000003380	Rabac1	-0.651219372	1.88E-34	7.98E-33	-0.647526869	2.48E-34	1.04E-32
ENSMUSG00000028517	Ppap2b	0.597662833	2.07E-34	8.75E-33	0.594777554	5.15E-34	2.13E-32
ENSMUSG00000041740	Rnf10	-0.373909969	2.37E-34	9.98E-33	-0.373205037	3.54E-34	1.47E-32
ENSMUSG00000028789	Azin2	-0.862365683	2.85E-34	1.20E-32	-0.853806237	3.00E-34	1.25E-32
ENSMUSG00000034243	Golgb1	0.712558869	3.02E-34	1.27E-32	0.707646722	8.35E-34	3.42E-32
ENSMUSG00000058690	Ccser2	1.140600507	4.14E-34	1.74E-32	1.120537904	1.28E-33	5.20E-32
ENSMUSG00000015745	Plekho1	-0.874178717	4.69E-34	1.96E-32	-0.865192502	5.47E-34	2.26E-32
ENSMUSG00000038463	Olfml2b	-0.88518185	4.96E-34	2.07E-32	-0.875841606	6.09E-34	2.50E-32
ENSMUSG00000025862	Stag2	1.504846601	4.98E-34	2.08E-32	1.458699019	3.04E-33	1.22E-31
ENSMUSG00000055204	Ankrd17	0.504760031	5.38E-34	2.24E-32	0.5030026	1.05E-33	4.28E-32
ENSMUSG00000030516	Tjp1	0.593450148	5.85E-34	2.43E-32	0.590584924	1.47E-33	5.98E-32
ENSMUSG00000021477	Ctsl	-0.376760348	8.62E-34	3.57E-32	-0.376026437	1.29E-33	5.27E-32
ENSMUSG00000098973	Mir6236	-0.446663438	9.90E-34	4.10E-32	-0.445441653	1.29E-33	5.27E-32
ENSMUSG00000048376	F2r	-0.453872547	1.00E-33	4.14E-32	-0.452589527	1.39E-33	5.64E-32
ENSMUSG00000048126	Col6a3	-0.18679856	1.07E-33	4.41E-32	-0.186708679	1.66E-33	6.74E-32
ENSMUSG00000046687	Gm5424	0.744911917	1.12E-33	4.61E-32	0.739203099	3.06E-33	1.23E-31
ENSMUSG00000019256	Ahr	1.37913585	1.27E-33	5.24E-32	1.343173698	5.72E-33	2.28E-31
ENSMUSG00000030718	Ppme1	-0.583190753	1.29E-33	5.33E-32	-0.580464384	1.79E-33	7.25E-32
ENSMUSG00000018774	Cd68	2.815160624	1.38E-33	5.69E-32	2.514258847	7.08E-32	2.72E-30
ENSMUSG00000079037	Prnp	-0.354223479	1.60E-33	6.56E-32	-0.353608202	2.41E-33	9.73E-32
ENSMUSG00000021390	Ogn	2.33414845	2.11E-33	8.61E-32	2.161276451	3.56E-32	1.38E-30
ENSMUSG00000025139	Tollip	-0.548775258	2.92E-33	1.19E-31	-0.546476306	4.12E-33	1.65E-31
ENSMUSG00000018932	Map2k3	-0.466822266	3.14E-33	1.28E-31	-0.46540326	4.61E-33	1.84E-31
ENSMUSG00000017765	Slc12a4	-0.483870023	4.12E-33	1.67E-31	-0.482285247	5.75E-33	2.29E-31
ENSMUSG00000042834	Nrep	-0.950735288	4.21E-33	1.71E-31	-0.938848338	4.96E-33	1.98E-31
ENSMUSG00000022557	Bop1	-0.469957216	4.68E-33	1.90E-31	-0.468501852	6.74E-33	2.68E-31
ENSMUSG00000002984	Tomm40	-0.519442338	4.95E-33	2.00E-31	-0.517477528	7.00E-33	2.78E-31
ENSMUSG00000020402	Vdac1	-0.405002751	5.35E-33	2.16E-31	-0.404068857	7.69E-33	3.05E-31
ENSMUSG00000016256	Ctsz	-0.451194702	6.86E-33	2.76E-31	-0.449899512	9.95E-33	3.93E-31
ENSMUSG00000023830	Igf2r	-0.360760668	9.25E-33	3.71E-31	-0.360094726	1.40E-32	5.51E-31
ENSMUSG00000051726	Kcnf1	-1.381261956	9.55E-33	3.83E-31	-1.344967228	9.61E-33	3.80E-31
ENSMUSG00000030782	Tgfb1i1	-0.299295688	9.98E-33	3.99E-31	-0.298914722	1.53E-32	6.00E-31
ENSMUSG00000047821	Trim16	-0.608959356	1.45E-32	5.76E-31	-0.605751628	1.99E-32	7.77E-31
ENSMUSG00000021411	Pxdc1	-1.262759055	1.50E-32	5.94E-31	-1.234714211	1.61E-32	6.29E-31
ENSMUSG00000039585	Myo9a	1.791720371	1.54E-32	6.11E-31	1.71058541	1.22E-31	4.67E-30
ENSMUSG00000042699	Dhx9	0.537525586	1.66E-32	6.56E-31	0.535297902	3.60E-32	1.40E-30
ENSMUSG00000019966	Kitl	1.910608118	1.80E-32	7.13E-31	1.812138949	1.79E-31	6.80E-30
ENSMUSG00000024395	Lims2	-1.027702193	1.97E-32	7.76E-31	-1.012420199	2.09E-32	8.17E-31
ENSMUSG00000037035	Inhbb	0.433697461	2.02E-32	7.96E-31	0.432522567	4.35E-32	1.68E-30
ENSMUSG00000024621	Csf1r	2.45428729	2.58E-32	1.02E-30	2.248155497	3.19E-31	1.20E-29
ENSMUSG00000011256	Adam19	-0.396878405	3.00E-32	1.18E-30	-0.395977494	4.45E-32	1.72E-30
ENSMUSG00000022141	Nipbl	1.454237514	3.85E-32	1.51E-30	1.410051999	1.99E-31	7.54E-30
ENSMUSG00000050069	Grem2	0.437432717	5.03E-32	1.97E-30	0.43621179	1.07E-31	4.07E-30
ENSMUSG00000022156	Gzme	-1.117869265	5.13E-32	2.00E-30	-1.097991396	5.43E-32	2.09E-30
ENSMUSG00000020585	Laptm4a	-0.319701238	5.56E-32	2.17E-30	-0.319226486	7.45E-32	2.86E-30
ENSMUSG00000020674	Pxdn	-0.329606218	5.73E-32	2.23E-30	-0.329085767	7.65E-32	2.94E-30
ENSMUSG00000039208	Metrnl	-0.721601051	7.06E-32	2.75E-30	-0.716161279	8.81E-32	3.38E-30
ENSMUSG00000027566	Psma7	-0.467643285	7.24E-32	2.81E-30	-0.466154112	9.78E-32	3.74E-30
ENSMUSG00000029364	Wsb2	-0.514409608	7.38E-32	2.87E-30	-0.512430029	9.38E-32	3.59E-30
ENSMUSG00000022636	Alcam	0.770877515	1.04E-31	4.02E-30	0.764150221	2.48E-31	9.33E-30
ENSMUSG00000027878	Notch2	0.550392769	1.08E-31	4.17E-30	0.547940024	2.11E-31	7.97E-30
ENSMUSG00000047045	Tmem164	-0.746504594	1.37E-31	5.30E-30	-0.740430236	1.67E-31	6.35E-30
ENSMUSG00000024571	Gm16286	-0.492705444	1.41E-31	5.43E-30	-0.490946925	1.95E-31	7.37E-30
ENSMUSG00000025487	Psmd13	-0.530822309	1.42E-31	5.45E-30	-0.528624611	1.93E-31	7.33E-30
ENSMUSG00000019820	Utrn	0.567531862	1.50E-31	5.75E-30	0.564825864	3.33E-31	1.24E-29
ENSMUSG00000030120	Mlf2	-0.357867873	1.54E-31	5.90E-30	-0.357191543	2.23E-31	8.41E-30
ENSMUSG00000054027	Nt5dc3	-0.70771495	1.56E-31	6.00E-30	-0.702520042	2.03E-31	7.66E-30
ENSMUSG00000027206	Cops2	1.211008139	1.61E-31	6.17E-30	1.184877752	6.13E-31	2.28E-29
ENSMUSG00000027365	Trpm7	1.468171959	1.65E-31	6.31E-30	1.421808807	8.09E-31	2.99E-29
ENSMUSG00000061306	Slc38a10	-0.355184746	1.73E-31	6.63E-30	-0.354522315	2.52E-31	9.46E-30
ENSMUSG00000030284	Creld1	-1.18785911	2.23E-31	8.49E-30	-1.163565302	2.30E-31	8.67E-30
ENSMUSG00000030602	Pak4	-0.369173131	2.27E-31	8.67E-30	-0.368426176	3.38E-31	1.27E-29
ENSMUSG00000067336	Bmpr2	0.748656063	2.34E-31	8.92E-30	0.742409604	6.09E-31	2.26E-29
ENSMUSG00000000001	Gnai3	0.685476788	2.55E-31	9.68E-30	0.680676193	6.09E-31	2.26E-29
ENSMUSG00000074457	S100a16	-0.512574476	2.58E-31	9.79E-30	-0.510576839	3.63E-31	1.36E-29
ENSMUSG00000073411	H2-D1	-0.751420971	2.58E-31	9.81E-30	-0.745164363	3.29E-31	1.23E-29
ENSMUSG00000005354	Txn2	-0.407757813	2.99E-31	1.13E-29	-0.406748222	4.31E-31	1.61E-29
ENSMUSG00000022817	Itgb5	-0.438890029	3.34E-31	1.27E-29	-0.437630733	4.48E-31	1.67E-29
ENSMUSG00000055407	Map6	-0.493978612	4.53E-31	1.71E-29	-0.492176481	6.10E-31	2.26E-29
ENSMUSG00000094392	Gm3788	-0.408943888	5.37E-31	2.03E-29	-0.407916365	7.84E-31	2.90E-29
ENSMUSG00000031250	Tnmd	2.168529459	6.49E-31	2.44E-29	2.019193031	4.72E-30	1.71E-28
ENSMUSG00000061904	Slc25a3	-0.262308167	6.92E-31	2.61E-29	-0.262035406	1.05E-30	3.88E-29
ENSMUSG00000020074	Ccar1	1.046302621	9.18E-31	3.44E-29	1.028978554	2.90E-30	1.06E-28
ENSMUSG00000031592	Pcm1	1.40408117	9.48E-31	3.55E-29	1.36245496	4.15E-30	1.51E-28
ENSMUSG00000019471	Cdc37	-0.323572042	1.00E-30	3.75E-29	-0.323057676	1.49E-30	5.49E-29
ENSMUSG00000022791	Tnk2	-0.389838681	1.19E-30	4.47E-29	-0.388937873	1.72E-30	6.29E-29
ENSMUSG00000023118	Sympk	-0.415666001	1.20E-30	4.47E-29	-0.414574417	1.71E-30	6.29E-29
ENSMUSG00000031274	Col4a5	-0.825794818	1.27E-30	4.74E-29	-0.81731137	1.58E-30	5.82E-29
ENSMUSG00000023942	Slc29a1	0.90532896	1.31E-30	4.87E-29	0.894059337	2.94E-30	1.07E-28
ENSMUSG00000022037	Clu	1.715892101	1.34E-30	5.00E-29	1.640045125	7.69E-30	2.76E-28
ENSMUSG00000030890	Ilk	-0.326680467	1.66E-30	6.17E-29	-0.326147034	2.49E-30	9.10E-29
ENSMUSG00000025743	Sdc3	-0.285565413	1.98E-30	7.34E-29	-0.285208134	2.90E-30	1.06E-28
ENSMUSG00000004655	Aqp1	1.431381397	1.99E-30	7.37E-29	1.386792273	9.11E-30	3.25E-28
ENSMUSG00000020325	Fstl3	-0.697964979	2.46E-30	9.11E-29	-0.692781152	2.90E-30	1.06E-28
ENSMUSG00000032334	Loxl1	0.254694571	3.13E-30	1.15E-28	0.254438317	5.81E-30	2.09E-28
ENSMUSG00000029840	Mtpn	-0.292738913	3.15E-30	1.16E-28	-0.292351282	4.65E-30	1.68E-28
ENSMUSG00000032281	Acsbg1	-1.519477669	3.87E-30	1.42E-28	-1.467299191	3.23E-30	1.17E-28
ENSMUSG00000054469	Lclat1	-0.614985526	3.95E-30	1.45E-28	-0.61140073	5.29E-30	1.91E-28
ENSMUSG00000037010	Apln	1.938943461	4.53E-30	1.66E-28	1.828103362	3.33E-29	1.17E-27
ENSMUSG00000024812	Tjp2	-0.974855278	5.02E-30	1.84E-28	-0.960718097	4.92E-30	1.78E-28
ENSMUSG00000060279	Ap2a1	-0.401422704	5.35E-30	1.96E-28	-0.400417835	7.15E-30	2.57E-28
ENSMUSG00000005871	Apc	0.924315574	6.57E-30	2.39E-28	0.911990534	1.85E-29	6.53E-28
ENSMUSG00000026457	Adipor1	-0.387548138	8.81E-30	3.19E-28	-0.386635621	1.27E-29	4.54E-28
ENSMUSG00000070469	Adamtsl3	1.340558496	9.27E-30	3.36E-28	1.303025811	3.69E-29	1.29E-27
ENSMUSG00000069601	Ank3	0.621541611	9.69E-30	3.50E-28	0.617765247	1.96E-29	6.93E-28
ENSMUSG00000042700	Sipa1l1	-0.46370981	1.02E-29	3.70E-28	-0.462145348	1.43E-29	5.10E-28
ENSMUSG00000029599	Ddx54	-0.44782919	1.09E-29	3.94E-28	-0.446418779	1.49E-29	5.30E-28
ENSMUSG00000030029	Lrig1	-0.685164249	1.12E-29	4.04E-28	-0.680147943	1.27E-29	4.51E-28
ENSMUSG00000022641	Bbx	1.164631939	1.24E-29	4.46E-28	1.139852086	3.97E-29	1.39E-27
ENSMUSG00000041506	Rrp9	-0.742927447	1.42E-29	5.08E-28	-0.736508375	1.73E-29	6.11E-28
ENSMUSG00000035202	Lars2	-0.66527272	1.74E-29	6.22E-28	-0.660637803	2.22E-29	7.85E-28
ENSMUSG00000029608	Rph3a	-7.115551134	1.78E-29	6.38E-28	-3.643011831	3.03E-28	1.02E-26
ENSMUSG00000018765	Fxr2	-0.531648821	2.34E-29	8.36E-28	-0.529264431	3.14E-29	1.10E-27
ENSMUSG00000029571	Tmem106b	0.898572398	2.54E-29	9.06E-28	0.887099292	4.21E-29	1.47E-27
ENSMUSG00000033585	Ndn	-0.521294559	2.71E-29	9.65E-28	-0.519042078	3.57E-29	1.25E-27
ENSMUSG00000061731	Ext1	-0.413551765	3.48E-29	1.24E-27	-0.41241955	4.94E-29	1.72E-27
ENSMUSG00000006356	Crip2	-0.295697695	3.52E-29	1.25E-27	-0.295282907	5.20E-29	1.81E-27
ENSMUSG00000033487	Fndc3a	1.026450489	3.89E-29	1.38E-27	1.009156976	1.06E-28	3.63E-27
ENSMUSG00000030849	Fgfr2	1.636291819	3.91E-29	1.39E-27	1.567316043	1.45E-28	4.97E-27
ENSMUSG00000054452	Aes	-0.325830732	3.95E-29	1.40E-27	-0.325275168	5.69E-29	1.98E-27
ENSMUSG00000075702	Selm	-0.527739123	3.96E-29	1.40E-27	-0.525388476	5.16E-29	1.79E-27
ENSMUSG00000028041	Adam15	-0.425506195	4.19E-29	1.48E-27	-0.424270026	5.78E-29	2.01E-27
ENSMUSG00000022016	Akap11	0.859648253	4.35E-29	1.54E-27	0.849440643	1.07E-28	3.68E-27
ENSMUSG00000051335	Gfod1	-0.939778719	4.67E-29	1.65E-27	-0.926645101	4.80E-29	1.67E-27
ENSMUSG00000031548	Sfrp1	1.479706172	5.68E-29	2.00E-27	1.428060672	2.21E-28	7.49E-27
ENSMUSG00000056501	Cebpb	1.036288115	5.84E-29	2.05E-27	1.018367873	1.66E-28	5.66E-27
ENSMUSG00000017615	Tnfaip1	-0.386175413	5.88E-29	2.07E-27	-0.385245292	8.43E-29	2.91E-27
ENSMUSG00000047787	Flrt1	1.840163577	5.94E-29	2.08E-27	1.742043817	2.51E-28	8.49E-27
ENSMUSG00000022665	Ccdc80	-0.266092812	6.44E-29	2.25E-27	-0.265787614	9.36E-29	3.22E-27
ENSMUSG00000016487	Ppfibp1	0.40276929	6.84E-29	2.39E-27	0.401707511	1.24E-28	4.26E-27
ENSMUSG00000006299	Aamp	-0.446245735	8.17E-29	2.85E-27	-0.444806135	1.08E-28	3.70E-27
ENSMUSG00000040481	Bptf	0.566978612	1.09E-28	3.78E-27	0.563994039	2.35E-28	7.95E-27
ENSMUSG00000003528	Slc25a1	-0.462786489	1.12E-28	3.91E-27	-0.461172059	1.52E-28	5.21E-27
ENSMUSG00000029063	Nadk	-0.346112387	1.14E-28	3.95E-27	-0.345435354	1.62E-28	5.54E-27
ENSMUSG00000016382	Pls3	0.502428257	1.16E-28	4.03E-27	0.500350152	2.27E-28	7.71E-27
ENSMUSG00000029174	Tbc1d1	-0.646012064	1.23E-28	4.26E-27	-0.641634754	1.55E-28	5.28E-27
ENSMUSG00000024548	Setbp1	1.537043844	1.30E-28	4.49E-27	1.478405837	5.71E-28	1.91E-26
ENSMUSG00000037236	Matr3	1.046036027	1.32E-28	4.58E-27	1.027392018	3.50E-28	1.18E-26
ENSMUSG00000031604	Msmo1	-0.740148028	1.37E-28	4.74E-27	-0.733573289	1.63E-28	5.55E-27
ENSMUSG00000049775	Tmsb4x	-0.301935764	1.38E-28	4.77E-27	-0.301484742	1.95E-28	6.65E-27
ENSMUSG00000034463	Scara3	1.057995225	1.40E-28	4.82E-27	1.038670105	3.97E-28	1.33E-26
ENSMUSG00000074794	Arrdc3	1.893324893	1.41E-28	4.84E-27	1.784440909	9.32E-28	3.07E-26
ENSMUSG00000051375	Pcdh1	-1.203681381	1.86E-28	6.39E-27	-1.175698732	2.03E-28	6.90E-27
ENSMUSG00000046223	Plaur	-0.490933934	2.07E-28	7.11E-27	-0.488989578	2.70E-28	9.12E-27
ENSMUSG00000027646	Src	-0.481194626	2.35E-28	8.08E-27	-0.479362565	2.80E-28	9.45E-27
ENSMUSG00000036002	Fam214b	-0.588411999	2.36E-28	8.10E-27	-0.585067146	2.87E-28	9.67E-27
ENSMUSG00000048874	Phf3	0.922491739	2.87E-28	9.85E-27	0.909499495	7.39E-28	2.46E-26
ENSMUSG00000039234	Sec24d	-0.349552566	2.98E-28	1.02E-26	-0.348844281	4.21E-28	1.41E-26
ENSMUSG00000024098	Twsg1	0.718807988	3.24E-28	1.11E-26	0.71264563	6.38E-28	2.13E-26
ENSMUSG00000004980	Hnrnpa2b1	0.453210412	3.68E-28	1.26E-26	0.451654886	7.25E-28	2.41E-26
ENSMUSG00000053192	Mllt11	-1.096065402	3.89E-28	1.33E-26	-1.074601991	4.29E-28	1.44E-26
ENSMUSG00000032135	Mcam	-1.31587546	3.96E-28	1.35E-26	-1.279174145	3.35E-28	1.13E-26
ENSMUSG00000038170	Pde4dip	-0.51690327	5.27E-28	1.79E-26	-0.514599086	7.03E-28	2.34E-26
ENSMUSG00000000378	Ccm2	-0.61050714	6.02E-28	2.04E-26	-0.606715146	7.25E-28	2.41E-26
ENSMUSG00000027637	1110008F13Rik	-0.545276295	6.06E-28	2.05E-26	-0.542573288	7.02E-28	2.34E-26
ENSMUSG00000063856	Gpx1	-0.272295458	6.16E-28	2.09E-26	-0.271956156	8.98E-28	2.97E-26
ENSMUSG00000032115	Hyou1	-0.383707117	6.36E-28	2.15E-26	-0.382759024	8.91E-28	2.95E-26
ENSMUSG00000017724	Etv4	-0.916589024	6.54E-28	2.21E-26	-0.90384433	7.66E-28	2.54E-26
ENSMUSG00000035152	Ap2b1	-0.326266283	6.85E-28	2.31E-26	-0.325682107	9.75E-28	3.21E-26
ENSMUSG00000031865	Dctn1	-0.372303352	6.92E-28	2.33E-26	-0.37143644	9.34E-28	3.08E-26
ENSMUSG00000021171	Esyt2	-0.381299936	7.16E-28	2.41E-26	-0.380369303	9.00E-28	2.97E-26
ENSMUSG00000060227	Casc4	1.39034849	8.99E-28	3.02E-26	1.345436875	3.35E-27	1.08E-25
ENSMUSG00000024381	Bin1	-0.445789336	1.19E-27	3.96E-26	-0.444289938	1.56E-27	5.13E-26
ENSMUSG00000020155	Kcnmb1	-2.470053868	1.28E-27	4.29E-26	-2.237792666	8.17E-28	2.71E-26
ENSMUSG00000043733	Ptpn11	-0.349705586	1.36E-27	4.53E-26	-0.34897862	1.86E-27	6.07E-26
ENSMUSG00000029838	Ptn	0.972456284	1.38E-27	4.60E-26	0.956849976	3.67E-27	1.18E-25
ENSMUSG00000032328	Tmem30a	0.663428092	1.55E-27	5.16E-26	0.658443116	3.25E-27	1.05E-25
ENSMUSG00000020608	Smc6	1.272584325	1.73E-27	5.73E-26	1.237824489	4.48E-27	1.44E-25
ENSMUSG00000039735	Fnbp1l	1.084804543	1.94E-27	6.41E-26	1.063121091	4.81E-27	1.54E-25
ENSMUSG00000019428	Fkbp8	-0.370288357	2.11E-27	6.97E-26	-0.369418685	2.99E-27	9.69E-26
ENSMUSG00000010663	Fads1	-0.496406883	2.24E-27	7.39E-26	-0.494315463	2.98E-27	9.67E-26
ENSMUSG00000006736	Tspan31	-0.465449359	2.59E-27	8.53E-26	-0.463719454	3.55E-27	1.14E-25
ENSMUSG00000021796	Bmpr1a	0.89025208	2.69E-27	8.84E-26	0.878131461	6.56E-27	2.09E-25
ENSMUSG00000018377	Vezf1	0.736531702	3.08E-27	1.01E-25	0.729636345	6.85E-27	2.18E-25
ENSMUSG00000048578	Mlec	-0.250334837	3.56E-27	1.16E-25	-0.250063461	4.94E-27	1.58E-25
ENSMUSG00000059921	Unc5c	1.346488349	3.81E-27	1.24E-25	1.304711544	1.26E-26	3.98E-25
ENSMUSG00000042082	Arsb	0.906762923	4.33E-27	1.41E-25	0.893908792	8.51E-27	2.70E-25
ENSMUSG00000024644	Cndp2	-0.658570449	4.49E-27	1.46E-25	-0.653652776	5.48E-27	1.75E-25
ENSMUSG00000034201	Gas2l1	-0.591549465	4.74E-27	1.54E-25	-0.587974216	6.06E-27	1.93E-25
ENSMUSG00000027220	Syt13	-1.418635726	5.12E-27	1.66E-25	-1.370782692	5.14E-27	1.64E-25
ENSMUSG00000031532	Saraf	-0.515819357	5.65E-27	1.83E-25	-0.513436401	7.54E-27	2.40E-25
ENSMUSG00000023885	Thbs2	-0.209960624	5.99E-27	1.94E-25	-0.209799011	8.36E-27	2.66E-25
ENSMUSG00000022391	Rangap1	-0.518918933	6.40E-27	2.07E-25	-0.516492931	7.59E-27	2.41E-25
ENSMUSG00000032714	Syde1	-0.478031382	6.85E-27	2.21E-25	-0.476127017	9.17E-27	2.91E-25
ENSMUSG00000026389	Steap3	0.930713337	6.90E-27	2.23E-25	0.916687867	1.45E-26	4.57E-25
ENSMUSG00000027523	Gnas	-0.156011172	8.17E-27	2.63E-25	-0.155944447	1.18E-26	3.73E-25
ENSMUSG00000020432	Tcn2	-0.480557108	8.63E-27	2.78E-25	-0.478614926	1.15E-26	3.64E-25
ENSMUSG00000029409	U90926	2.131480567	1.15E-26	3.70E-25	1.966592037	6.92E-26	2.13E-24
ENSMUSG00000031447	Lamp1	-0.216007765	1.29E-26	4.12E-25	-0.215829577	1.72E-26	5.38E-25
ENSMUSG00000042367	Gjb3	0.99544523	1.32E-26	4.21E-25	0.978119776	2.86E-26	8.95E-25
ENSMUSG00000097289	2010300F17Rik	-1.597778336	1.67E-26	5.32E-25	-1.528667164	1.60E-26	5.02E-25
ENSMUSG00000037902	Sirpa	1.218413644	1.68E-26	5.34E-25	1.186754544	3.71E-26	1.15E-24
ENSMUSG00000063524	Eno1	-0.577479776	1.70E-26	5.41E-25	-0.574078375	2.18E-26	6.81E-25
ENSMUSG00000028238	Atp6v0d2	5.963139886	1.74E-26	5.53E-25	3.32365494	1.79E-24	5.18E-23
ENSMUSG00000040483	Xaf1	1.696305074	1.91E-26	6.06E-25	1.611516237	7.24E-26	2.23E-24
ENSMUSG00000026553	Copa	-0.22946058	2.28E-26	7.23E-25	-0.229244757	3.12E-26	9.74E-25
ENSMUSG00000024294	Mib1	0.763445229	2.54E-26	8.05E-25	0.755500345	5.02E-26	1.55E-24
ENSMUSG00000024952	Rps6ka4	-0.548909098	2.78E-26	8.80E-25	-0.545960027	3.61E-26	1.12E-24
ENSMUSG00000025512	Chid1	-0.647543405	3.21E-26	1.01E-24	-0.642701651	4.07E-26	1.27E-24
ENSMUSG00000041645	Ddx24	-0.41919986	3.24E-26	1.02E-24	-0.417879051	4.36E-26	1.35E-24
ENSMUSG00000020695	Mrc2	-0.355482897	3.42E-26	1.08E-24	-0.354676103	4.53E-26	1.40E-24
ENSMUSG00000022789	Dnm1l	0.975283597	3.59E-26	1.13E-24	0.958663698	8.62E-26	2.64E-24
ENSMUSG00000062380	Tubb3	-0.847823463	3.64E-26	1.15E-24	-0.83702199	3.87E-26	1.20E-24
ENSMUSG00000073802	Cdkn2b	-0.598079262	4.09E-26	1.29E-24	-0.59424303	5.28E-26	1.63E-24
ENSMUSG00000018574	Acadvl	-0.521390755	4.19E-26	1.32E-24	-0.518843793	5.41E-26	1.67E-24
ENSMUSG00000039967	Zfp292	1.958482989	4.31E-26	1.35E-24	1.826834157	2.32E-25	7.01E-24
ENSMUSG00000022010	Tsc22d1	-0.348182959	4.57E-26	1.44E-24	-0.347420378	6.31E-26	1.94E-24
ENSMUSG00000027859	Ngf	-0.625708745	5.26E-26	1.65E-24	-0.621301826	6.56E-26	2.02E-24
ENSMUSG00000002102	Psmc3	-0.37302078	5.38E-26	1.68E-24	-0.372080699	7.40E-26	2.27E-24
ENSMUSG00000041449	Serpina3h	0.855284497	5.81E-26	1.81E-24	0.843946109	1.33E-25	4.06E-24
ENSMUSG00000000787	Ddx3x	0.561706397	6.37E-26	1.99E-24	0.558484144	1.09E-25	3.34E-24
ENSMUSG00000031924	Cyb5b	-0.380697421	8.00E-26	2.49E-24	-0.37969104	1.10E-25	3.36E-24
ENSMUSG00000056121	Fez2	-0.704881274	1.01E-25	3.14E-24	-0.69852107	1.23E-25	3.74E-24
ENSMUSG00000026775	Yme1l1	0.977244805	1.05E-25	3.27E-24	0.960249027	2.14E-25	6.48E-24
ENSMUSG00000033799	Fam208b	1.529286269	1.19E-25	3.68E-24	1.465005814	3.26E-25	9.77E-24
ENSMUSG00000006219	Fblim1	-0.488041631	1.32E-25	4.08E-24	-0.485907711	1.73E-25	5.26E-24
ENSMUSG00000060591	Ifitm2	0.493835373	1.39E-25	4.29E-24	0.491607827	2.61E-25	7.89E-24
ENSMUSG00000032525	Nktr	0.849588678	1.48E-25	4.56E-24	0.838288294	3.34E-25	1.00E-23
ENSMUSG00000025477	Inpp5a	-0.709309454	1.60E-25	4.94E-24	-0.702786031	1.80E-25	5.46E-24
ENSMUSG00000001472	Tcf25	-0.275004284	1.87E-25	5.75E-24	-0.274618427	2.62E-25	7.90E-24
ENSMUSG00000038668	Lpar1	0.616908869	2.16E-25	6.62E-24	0.612540594	4.11E-25	1.23E-23
ENSMUSG00000032368	Zic1	1.366090292	2.19E-25	6.71E-24	1.319547572	5.50E-25	1.64E-23
ENSMUSG00000001783	Rtcb	-0.423903403	2.22E-25	6.79E-24	-0.422491675	2.74E-25	8.25E-24
ENSMUSG00000017221	Psmd3	-0.370616137	2.26E-25	6.91E-24	-0.369670653	2.96E-25	8.91E-24
ENSMUSG00000063511	Snrnp70	-0.353345005	2.26E-25	6.93E-24	-0.352525203	3.00E-25	9.00E-24
ENSMUSG00000074743	Thbd	-0.573173983	2.30E-25	7.03E-24	-0.569690817	2.88E-25	8.66E-24
ENSMUSG00000032737	Inppl1	-0.377027387	2.36E-25	7.21E-24	-0.376030731	3.18E-25	9.54E-24
ENSMUSG00000028111	Ctsk	-0.939688448	2.55E-25	7.77E-24	-0.92450233	2.81E-25	8.46E-24
ENSMUSG00000058454	Dhcr7	-0.84008178	2.58E-25	7.87E-24	-0.829184669	2.98E-25	8.95E-24
ENSMUSG00000031217	Efnb1	-0.523258252	2.66E-25	8.10E-24	-0.520597687	3.38E-25	1.01E-23
ENSMUSG00000008036	Ap2s1	-0.436351848	2.69E-25	8.19E-24	-0.434804421	3.63E-25	1.09E-23
ENSMUSG00000026456	Cyb5r1	-0.599071916	2.87E-25	8.75E-24	-0.595080786	3.61E-25	1.08E-23
ENSMUSG00000021910	Nisch	-0.19209135	3.00E-25	9.10E-24	-0.191958668	4.09E-25	1.22E-23
ENSMUSG00000024423	Impact	0.877292335	3.31E-25	1.00E-23	0.864671437	7.61E-25	2.24E-23
ENSMUSG00000001576	Ergic1	-0.281793577	3.36E-25	1.02E-23	-0.281374467	4.41E-25	1.31E-23
ENSMUSG00000034187	Nsf	-0.533029356	3.45E-25	1.04E-23	-0.530202582	4.50E-25	1.34E-23
ENSMUSG00000033004	Mycbp2	0.69596111	3.47E-25	1.05E-23	0.689635987	7.17E-25	2.12E-23
ENSMUSG00000004535	Tax1bp1	0.748971809	4.16E-25	1.26E-23	0.741067773	8.84E-25	2.59E-23
ENSMUSG00000019433	Gipc1	-0.523419526	4.46E-25	1.35E-23	-0.52072983	5.80E-25	1.72E-23
ENSMUSG00000028779	Pef1	-0.620914668	4.57E-25	1.38E-23	-0.616436837	5.60E-25	1.66E-23
ENSMUSG00000025485	Ric8	-0.525636996	4.59E-25	1.39E-23	-0.522911129	6.03E-25	1.79E-23
ENSMUSG00000056201	Cfl1	-0.186837888	4.67E-25	1.41E-23	-0.186714728	6.52E-25	1.93E-23
ENSMUSG00000024150	Mcfd2	-0.442247798	4.91E-25	1.48E-23	-0.4406195	6.49E-25	1.92E-23
ENSMUSG00000045573	Penk	1.183438988	5.27E-25	1.59E-23	1.152455256	1.32E-24	3.85E-23
ENSMUSG00000005161	Prdx2	-0.337414536	5.68E-25	1.71E-23	-0.336687813	7.82E-25	2.30E-23
ENSMUSG00000021870	Slmap	0.87621039	5.68E-25	1.71E-23	0.863514475	1.28E-24	3.72E-23
ENSMUSG00000024608	Rps14	-0.615457118	6.97E-25	2.09E-23	-0.611065021	8.19E-25	2.41E-23
ENSMUSG00000021403	Serpinb9b	-1.874745503	6.99E-25	2.10E-23	-1.758007804	5.26E-25	1.57E-23
ENSMUSG00000037621	Atoh8	0.983289246	7.25E-25	2.17E-23	0.965308627	1.70E-24	4.93E-23
ENSMUSG00000008575	Nfib	1.859580636	7.43E-25	2.22E-23	1.741041928	3.16E-24	9.06E-23
ENSMUSG00000030201	Lrp6	0.734997402	7.69E-25	2.30E-23	0.727462163	1.39E-24	4.03E-23
ENSMUSG00000024420	Zfp521	1.338134448	8.40E-25	2.51E-23	1.293114435	2.44E-24	7.03E-23
ENSMUSG00000021678	F2rl1	-1.939087494	8.72E-25	2.60E-23	-1.809432468	7.83E-25	2.30E-23
ENSMUSG00000028385	Snx30	-0.722488381	8.87E-25	2.64E-23	-0.715374654	1.00E-24	2.94E-23
ENSMUSG00000025150	Cbr2	2.253280982	9.15E-25	2.72E-23	2.044680692	5.14E-24	1.46E-22
ENSMUSG00000030096	Slc6a6	0.347448843	9.83E-25	2.91E-23	0.346645198	1.54E-24	4.45E-23
ENSMUSG00000039703	Nploc4	-0.365189745	1.05E-24	3.11E-23	-0.364258043	1.44E-24	4.19E-23
ENSMUSG00000026276	Sep-02	0.46778032	1.09E-24	3.23E-23	0.465812786	2.01E-24	5.81E-23
ENSMUSG00000041540	Sox5	3.208396757	1.19E-24	3.51E-23	2.633965763	9.73E-24	2.72E-22
ENSMUSG00000027177	Hipk3	0.612699704	1.25E-24	3.67E-23	0.608274303	2.46E-24	7.08E-23
ENSMUSG00000038774	Ascc3	1.122875076	1.27E-24	3.75E-23	1.095975307	2.81E-24	8.05E-23
ENSMUSG00000021670	Hmgcr	-0.57177742	1.44E-24	4.23E-23	-0.56819802	1.84E-24	5.32E-23
ENSMUSG00000104913	RP24-324L19.3	-0.437277386	1.47E-24	4.30E-23	-0.435672917	1.79E-24	5.18E-23
ENSMUSG00000091387	Gcnt4	1.531442906	1.64E-24	4.79E-23	1.463520127	5.45E-24	1.54E-22
ENSMUSG00000030759	Far1	0.988898015	1.76E-24	5.15E-23	0.970307302	4.12E-24	1.17E-22
ENSMUSG00000002844	Adprh	-0.547917677	1.93E-24	5.64E-23	-0.544751068	2.37E-24	6.84E-23
ENSMUSG00000074415	2610203C20Rik	1.266624874	2.52E-24	7.33E-23	1.227583851	6.82E-24	1.92E-22
ENSMUSG00000029146	Snx17	-0.514479398	2.53E-24	7.35E-23	-0.511842298	3.12E-24	8.94E-23
ENSMUSG00000083992	Gm11478	-0.587992098	2.64E-24	7.67E-23	-0.584059489	3.24E-24	9.25E-23
ENSMUSG00000027593	Raly	-0.371949791	2.64E-24	7.67E-23	-0.370949226	3.40E-24	9.72E-23
ENSMUSG00000040688	Tbl3	-0.53963915	2.69E-24	7.80E-23	-0.536591603	3.47E-24	9.91E-23
ENSMUSG00000035726	Supt16	0.710615901	2.80E-24	8.13E-23	0.703631142	5.09E-24	1.44E-22
ENSMUSG00000023249	Parp3	0.490314984	2.95E-24	8.57E-23	0.488010356	5.01E-24	1.42E-22
ENSMUSG00000027068	Dhrs9	1.761700919	2.96E-24	8.58E-23	1.657984574	1.14E-23	3.19E-22
ENSMUSG00000023972	Ptk7	-0.248241229	3.16E-24	9.15E-23	-0.247941831	4.43E-24	1.26E-22
ENSMUSG00000032560	Dnajc13	0.625999012	3.19E-24	9.23E-23	0.621204885	5.61E-24	1.59E-22
ENSMUSG00000038619	Ensa	-0.539241669	3.23E-24	9.34E-23	-0.536189947	4.18E-24	1.19E-22
ENSMUSG00000019817	Plagl1	2.352981132	3.62E-24	1.05E-22	2.112198812	1.50E-23	4.15E-22
ENSMUSG00000006445	Epha2	-0.358284225	3.63E-24	1.05E-22	-0.357383944	4.79E-24	1.36E-22
ENSMUSG00000084319	Tpt1-ps3	-0.783837834	4.01E-24	1.16E-22	-0.774502635	4.69E-24	1.33E-22
ENSMUSG00000033917	Gde1	-0.658855881	4.46E-24	1.28E-22	-0.653275341	5.51E-24	1.56E-22
ENSMUSG00000014496	Ankrd28	0.87039978	4.51E-24	1.29E-22	0.857462495	9.71E-24	2.72E-22
ENSMUSG00000001270	Ckb	-0.649208986	4.81E-24	1.38E-22	-0.643864088	5.74E-24	1.62E-22
ENSMUSG00000057751	Megf6	2.196807219	5.29E-24	1.52E-22	1.997487426	2.36E-23	6.47E-22
ENSMUSG00000026965	Anapc2	-0.395334278	5.31E-24	1.52E-22	-0.394116125	7.11E-24	2.00E-22
ENSMUSG00000063171	Rps4l	0.913605144	6.15E-24	1.76E-22	0.89859422	1.24E-23	3.46E-22
ENSMUSG00000031672	Got2	-0.570557865	7.65E-24	2.18E-22	-0.566886938	9.61E-24	2.69E-22
ENSMUSG00000006800	Sulf2	0.339381495	7.69E-24	2.19E-22	0.338601971	1.22E-23	3.39E-22
ENSMUSG00000021270	Hsp90aa1	0.838832679	8.05E-24	2.29E-22	0.827112451	1.72E-23	4.74E-22
ENSMUSG00000078249	Hmga1-rs1	-0.663428317	9.77E-24	2.78E-22	-0.657646454	1.18E-23	3.30E-22
ENSMUSG00000043613	Mmp3	0.679832026	9.85E-24	2.80E-22	0.673551429	1.92E-23	5.28E-22
ENSMUSG00000029578	Wipi2	-0.421950874	1.04E-23	2.95E-22	-0.42045106	1.38E-23	3.83E-22
ENSMUSG00000007029	Vars	-0.411301491	1.09E-23	3.09E-22	-0.409911248	1.42E-23	3.95E-22
ENSMUSG00000041571	Sepw1	-0.297273123	1.21E-23	3.42E-22	-0.296745784	1.66E-23	4.60E-22
ENSMUSG00000048537	Phldb1	-0.296650488	1.30E-23	3.66E-22	-0.296125756	1.77E-23	4.89E-22
ENSMUSG00000000738	Spg7	-0.646620918	1.45E-23	4.07E-22	-0.641231793	1.64E-23	4.54E-22
ENSMUSG00000005069	Pex5	-0.575457288	1.47E-23	4.12E-22	-0.571642848	1.84E-23	5.06E-22
ENSMUSG00000102550	Gm8276	-0.413687017	1.59E-23	4.46E-22	-0.412262155	2.06E-23	5.67E-22
ENSMUSG00000002741	Ykt6	-0.431263633	1.69E-23	4.75E-22	-0.429647378	2.22E-23	6.10E-22
ENSMUSG00000026219	Trip12	0.371449594	1.75E-23	4.90E-22	0.3704109	2.81E-23	7.66E-22
ENSMUSG00000008393	Carhsp1	-0.486480309	1.82E-23	5.08E-22	-0.484161479	2.29E-23	6.27E-22
ENSMUSG00000026355	Mcm6	0.726007707	1.85E-23	5.17E-22	0.718285826	3.33E-23	9.06E-22
ENSMUSG00000068882	Ssb	0.876385439	1.92E-23	5.35E-22	0.862806429	4.05E-23	1.10E-21
ENSMUSG00000067851	Arfgef1	1.124996098	1.99E-23	5.55E-22	1.096459887	4.53E-23	1.23E-21
ENSMUSG00000048807	Slc35e4	-0.608647647	2.05E-23	5.71E-22	-0.604109798	2.53E-23	6.93E-22
ENSMUSG00000078190	Dnm3os	2.124315079	2.08E-23	5.79E-22	1.939084898	8.20E-23	2.20E-21
ENSMUSG00000052512	Nav2	0.544066554	2.10E-23	5.83E-22	0.540792341	3.84E-23	1.04E-21
ENSMUSG00000003348	Mob3a	-0.367517855	2.11E-23	5.86E-22	-0.36651198	2.80E-23	7.65E-22
ENSMUSG00000028063	Lmna	-0.152715401	2.20E-23	6.11E-22	-0.152643061	2.80E-23	7.65E-22
ENSMUSG00000032612	Usp4	-0.371118057	2.21E-23	6.13E-22	-0.370081339	2.94E-23	8.03E-22
ENSMUSG00000032604	Qars	-0.402265938	2.48E-23	6.88E-22	-0.400943471	3.27E-23	8.91E-22
ENSMUSG00000005442	Cic	0.458901253	2.54E-23	7.04E-22	0.456930667	4.10E-23	1.11E-21
ENSMUSG00000043535	Setx	1.145884268	3.45E-23	9.52E-22	1.115481976	7.10E-23	1.91E-21
ENSMUSG00000027293	Ehd4	-0.554311638	3.92E-23	1.08E-21	-0.550832763	4.94E-23	1.34E-21
ENSMUSG00000079111	Kdelr2	-0.327409115	4.28E-23	1.18E-21	-0.326687933	5.45E-23	1.47E-21
ENSMUSG00000057789	Bak1	-0.378911908	4.31E-23	1.18E-21	-0.37779426	5.58E-23	1.50E-21
ENSMUSG00000061244	Exoc5	1.084779268	4.42E-23	1.22E-21	1.058747877	1.00E-22	2.67E-21
ENSMUSG00000030795	Fus	0.454615337	5.21E-23	1.43E-21	0.452668132	9.10E-23	2.43E-21
ENSMUSG00000023175	Bsg	-0.172541824	5.61E-23	1.53E-21	-0.172435345	7.72E-23	2.07E-21
ENSMUSG00000035107	Dcbld2	-0.520585969	5.92E-23	1.62E-21	-0.517683397	6.87E-23	1.85E-21
ENSMUSG00000037475	Thoc2	1.33802005	6.40E-23	1.75E-21	1.289189145	1.68E-22	4.45E-21
ENSMUSG00000037270	4932438A13Rik	1.519328357	6.48E-23	1.77E-21	1.448647046	1.43E-22	3.78E-21
ENSMUSG00000000538	Tom1l2	-0.523545445	6.87E-23	1.87E-21	-0.520582685	8.08E-23	2.17E-21
ENSMUSG00000028583	Pdpn	0.447013878	7.03E-23	1.92E-21	0.445155115	1.10E-22	2.92E-21
ENSMUSG00000064210	Ano6	-0.320412771	7.17E-23	1.95E-21	-0.319729078	9.45E-23	2.53E-21
ENSMUSG00000037487	Ubr5	0.441584627	7.17E-23	1.95E-21	0.439792619	1.11E-22	2.95E-21
ENSMUSG00000029020	Mfn2	-0.380132571	7.48E-23	2.03E-21	-0.378990868	9.91E-23	2.65E-21
ENSMUSG00000027195	Hsd17b12	-0.488487914	7.74E-23	2.10E-21	-0.486074888	9.01E-23	2.41E-21
ENSMUSG00000040249	Lrp1	-0.130223216	7.89E-23	2.14E-21	-0.130177146	1.04E-22	2.77E-21
ENSMUSG00000018199	Trove2	1.099869549	8.59E-23	2.32E-21	1.072400645	1.92E-22	5.08E-21
ENSMUSG00000008683	Rps15a	1.121040135	8.65E-23	2.34E-21	1.092138196	1.45E-22	3.85E-21
ENSMUSG00000055435	Maf	1.023525038	8.79E-23	2.38E-21	1.00131395	1.96E-22	5.16E-21
ENSMUSG00000026490	Cdc42bpa	0.588799688	9.43E-23	2.55E-21	0.584527329	1.68E-22	4.43E-21
ENSMUSG00000027620	Rbm39	0.841186615	9.70E-23	2.62E-21	0.828773836	1.99E-22	5.24E-21
ENSMUSG00000039741	Bahcc1	0.753386429	1.16E-22	3.11E-21	0.744423458	2.24E-22	5.88E-21
ENSMUSG00000032777	Gtf3c1	-0.301680607	1.54E-22	4.14E-21	-0.301100958	2.00E-22	5.26E-21
ENSMUSG00000028514	Usp24	0.79260004	1.59E-22	4.27E-21	0.782130521	2.76E-22	7.23E-21
ENSMUSG00000038991	Txndc5	-0.216481116	1.73E-22	4.63E-21	-0.21626599	2.36E-22	6.19E-21
ENSMUSG00000018830	Myh11	-1.385553457	1.88E-22	5.02E-21	-1.331491567	1.89E-22	4.98E-21
ENSMUSG00000020463	Smek2	1.425674782	1.95E-22	5.22E-21	1.365596516	4.70E-22	1.22E-20
ENSMUSG00000099104	Gm17087	-0.246425166	2.11E-22	5.63E-21	-0.246106652	2.86E-22	7.48E-21
ENSMUSG00000040028	Elavl1	-0.40942014	2.20E-22	5.87E-21	-0.407962659	2.86E-22	7.48E-21
ENSMUSG00000004610	Etfb	-0.562040996	2.32E-22	6.19E-21	-0.558282675	2.86E-22	7.48E-21
ENSMUSG00000001768	Rin2	1.166891096	2.64E-22	7.01E-21	1.133367551	6.25E-22	1.61E-20
ENSMUSG00000030551	Nr2f2	0.836121816	2.66E-22	7.08E-21	0.823676314	5.33E-22	1.38E-20
ENSMUSG00000030059	Tmf1	0.862210742	2.82E-22	7.49E-21	0.848563444	5.55E-22	1.43E-20
ENSMUSG00000040274	Cdk6	-0.720331746	3.35E-22	8.89E-21	-0.712399872	3.94E-22	1.03E-20
ENSMUSG00000022367	Has2	1.014149276	3.49E-22	9.25E-21	0.991936575	7.27E-22	1.87E-20
ENSMUSG00000025261	Huwe1	0.28596425	3.56E-22	9.43E-21	0.285459805	5.51E-22	1.42E-20
ENSMUSG00000023852	Chd1	0.990974368	3.62E-22	9.58E-21	0.970199434	7.85E-22	2.02E-20
ENSMUSG00000044254	Pcsk9	-1.43329549	4.36E-22	1.15E-20	-1.372585886	4.33E-22	1.13E-20
ENSMUSG00000025232	Hexa	-0.40542606	4.79E-22	1.26E-20	-0.403987482	6.18E-22	1.60E-20
ENSMUSG00000029436	Mmp17	-1.076195389	5.13E-22	1.35E-20	-1.049910633	5.48E-22	1.42E-20
ENSMUSG00000054793	Cadm4	-1.077720484	5.18E-22	1.36E-20	-1.051407831	4.70E-22	1.22E-20
ENSMUSG00000038112	AW551984	3.121403469	5.31E-22	1.39E-20	2.532380911	3.05E-21	7.65E-20
ENSMUSG00000037362	Nov	3.134788775	5.67E-22	1.49E-20	2.543333329	2.09E-21	5.27E-20
ENSMUSG00000063273	Naa15	0.843673635	5.90E-22	1.54E-20	0.83067899	1.17E-21	2.97E-20
ENSMUSG00000031015	Swap70	0.730628809	6.16E-22	1.61E-20	0.722156737	1.18E-21	3.00E-20
ENSMUSG00000034903	Cobll1	1.032520446	6.19E-22	1.62E-20	1.008787603	1.35E-21	3.43E-20
ENSMUSG00000022951	Rcan1	-0.710914662	6.99E-22	1.83E-20	-0.703168219	8.29E-22	2.13E-20
ENSMUSG00000019923	Zwint	-0.463421676	7.73E-22	2.02E-20	-0.461258867	8.96E-22	2.30E-20
ENSMUSG00000032348	Gsta4	-1.004262059	8.49E-22	2.21E-20	-0.982626082	8.81E-22	2.26E-20
ENSMUSG00000028700	Pomgnt1	-0.512771823	9.30E-22	2.42E-20	-0.509827928	1.17E-21	2.98E-20
ENSMUSG00000032434	Cmtm6	-0.831504315	9.52E-22	2.48E-20	-0.81908025	1.11E-21	2.84E-20
ENSMUSG00000024691	Fam111a	1.289009074	9.69E-22	2.52E-20	1.243039903	1.81E-21	4.60E-20
ENSMUSG00000024974	Smc3	1.217829331	9.69E-22	2.52E-20	1.178877048	1.96E-21	4.96E-20
ENSMUSG00000031749	St3gal2	-0.331273273	1.04E-21	2.70E-20	-0.330474396	1.35E-21	3.42E-20
ENSMUSG00000038034	Igsf8	-0.635185704	1.14E-21	2.96E-20	-0.629588102	1.37E-21	3.49E-20
ENSMUSG00000035775	Krt20	-1.79348397	1.15E-21	2.98E-20	-1.675269054	9.16E-22	2.35E-20
ENSMUSG00000037058	Paip2	0.722382484	1.21E-21	3.13E-20	0.714086291	2.14E-21	5.41E-20
ENSMUSG00000061755	Bod1l	1.100559375	1.29E-21	3.32E-20	1.071510128	2.56E-21	6.45E-20
ENSMUSG00000024556	Me2	-0.588257323	1.33E-21	3.42E-20	-0.583789823	1.61E-21	4.09E-20
ENSMUSG00000060510	Zfp266	0.961889514	1.37E-21	3.52E-20	0.942374954	2.63E-21	6.62E-20
ENSMUSG00000032418	Me1	-0.699032985	1.40E-21	3.60E-20	-0.691554234	1.67E-21	4.23E-20
ENSMUSG00000025283	Sat1	-1.081263888	1.41E-21	3.63E-20	-1.054033934	1.53E-21	3.89E-20
ENSMUSG00000024121	Atp6v0c	4.073983329	1.45E-21	3.74E-20	2.865911401	7.28E-21	1.78E-19
ENSMUSG00000005779	Psmb4	-0.38371914	1.47E-21	3.78E-20	-0.382469052	1.91E-21	4.84E-20
ENSMUSG00000029328	Hnrnpdl	0.878372463	1.76E-21	4.53E-20	0.863404064	3.16E-21	7.91E-20
ENSMUSG00000021549	Rasa1	0.992145386	1.85E-21	4.74E-20	0.970575459	3.84E-21	9.55E-20
ENSMUSG00000037876	Jmjd1c	1.293835497	1.91E-21	4.89E-20	1.246477655	4.43E-21	1.10E-19
ENSMUSG00000101431	Gm7901	-1.236847576	2.10E-21	5.38E-20	-1.196089742	2.17E-21	5.47E-20
ENSMUSG00000075012	Fjx1	-1.17741771	2.20E-21	5.62E-20	-1.142104188	2.31E-21	5.83E-20
ENSMUSG00000003200	Sh3gl1	-0.440318912	2.20E-21	5.62E-20	-0.438416555	2.77E-21	6.95E-20
ENSMUSG00000021890	Eaf1	-0.486474095	2.30E-21	5.86E-20	-0.483909077	2.88E-21	7.23E-20
ENSMUSG00000059970	Hspa2	-0.713796147	2.34E-21	5.97E-20	-0.705754298	2.70E-21	6.77E-20
ENSMUSG00000029763	Exoc4	0.380561877	2.43E-21	6.18E-20	0.379323928	3.77E-21	9.39E-20
ENSMUSG00000030630	Fah	-0.659341694	2.48E-21	6.32E-20	-0.652983176	2.87E-21	7.19E-20
ENSMUSG00000027868	Tbx15	0.962799891	2.65E-21	6.73E-20	0.942966487	4.83E-21	1.19E-19
ENSMUSG00000002812	Flii	-0.308990003	2.74E-21	6.97E-20	-0.308327541	3.56E-21	8.90E-20
ENSMUSG00000024725	Ostf1	-0.43092468	2.89E-21	7.34E-20	-0.42912972	3.71E-21	9.25E-20
ENSMUSG00000028953	Abcf2	-0.419093553	3.01E-21	7.65E-20	-0.417441417	3.78E-21	9.42E-20
ENSMUSG00000030603	Psmc4	-0.393229387	3.02E-21	7.65E-20	-0.391863306	3.87E-21	9.62E-20
ENSMUSG00000046352	Gjb2	1.761083597	3.04E-21	7.71E-20	1.642840487	8.77E-21	2.14E-19
ENSMUSG00000062713	Sim2	1.601641457	3.09E-21	7.82E-20	1.512225547	7.38E-21	1.81E-19
ENSMUSG00000020307	Cdc34	-0.489138926	3.11E-21	7.87E-20	-0.486513834	3.92E-21	9.75E-20
ENSMUSG00000030662	Ipo5	-0.302964573	3.12E-21	7.91E-20	-0.302338044	4.12E-21	1.02E-19
ENSMUSG00000022351	Sqle	-0.60348241	3.32E-21	8.39E-20	-0.598562142	4.07E-21	1.01E-19
ENSMUSG00000029664	Tfpi2	-1.407064822	3.42E-21	8.64E-20	-1.347074522	3.27E-21	8.17E-20
ENSMUSG00000023827	Agpat4	-0.69418464	3.69E-21	9.29E-20	-0.686704065	4.38E-21	1.08E-19
ENSMUSG00000031825	Crispld2	-0.917562292	3.95E-21	9.94E-20	-0.900416468	4.45E-21	1.10E-19
ENSMUSG00000022551	Cyc1	-0.420753279	4.55E-21	1.14E-19	-0.419065287	5.83E-21	1.44E-19
ENSMUSG00000032911	Cspg4	0.618739464	4.80E-21	1.20E-19	0.613357007	7.95E-21	1.95E-19
ENSMUSG00000029050	Ski	0.368383335	4.99E-21	1.25E-19	0.367241058	8.05E-21	1.97E-19
ENSMUSG00000016946	Kctd5	-0.528197995	5.06E-21	1.27E-19	-0.524863119	6.09E-21	1.50E-19
ENSMUSG00000021832	Psmc6	1.006986492	5.23E-21	1.31E-19	0.983942132	1.06E-20	2.58E-19
ENSMUSG00000022361	Zhx1	1.413785045	5.63E-21	1.40E-19	1.350928832	1.26E-20	3.06E-19
ENSMUSG00000035969	Rusc2	-0.315487179	5.72E-21	1.43E-19	-0.314771257	7.08E-21	1.74E-19
ENSMUSG00000024985	Tcf7l2	0.777922726	6.16E-21	1.54E-19	0.767194588	1.12E-20	2.73E-19
ENSMUSG00000078238	Gm12854	-0.507360042	7.28E-21	1.81E-19	-0.504376462	9.04E-21	2.21E-19
ENSMUSG00000029202	Pds5a	0.926541726	7.58E-21	1.89E-19	0.908435938	1.34E-20	3.25E-19
ENSMUSG00000021500	Ddx46	0.757971837	7.87E-21	1.96E-19	0.747985825	1.44E-20	3.48E-19
ENSMUSG00000055980	Irs1	0.646878901	8.96E-21	2.22E-19	0.640642373	1.52E-20	3.67E-19
ENSMUSG00000025764	Jade1	-0.706384443	9.00E-21	2.23E-19	-0.698348749	1.06E-20	2.57E-19
ENSMUSG00000024054	Smchd1	0.979245871	1.05E-20	2.59E-19	0.957745425	1.94E-20	4.65E-19
ENSMUSG00000044533	Rps2	0.728390862	1.06E-20	2.61E-19	0.719470525	1.84E-20	4.43E-19
ENSMUSG00000022438	Parvb	-0.518146783	1.06E-20	2.62E-19	-0.514943268	1.31E-20	3.17E-19
ENSMUSG00000021318	Gli3	0.688596068	1.11E-20	2.74E-19	0.681051181	1.83E-20	4.39E-19
ENSMUSG00000033335	Dnm2	-0.326482214	1.22E-20	3.01E-19	-0.325674212	1.59E-20	3.83E-19
ENSMUSG00000020866	Cacna1g	0.698820565	1.23E-20	3.02E-19	0.690910111	2.13E-20	5.09E-19
ENSMUSG00000049511	Htr1b	-0.647536049	1.23E-20	3.02E-19	-0.641286565	1.49E-20	3.60E-19
ENSMUSG00000029648	Flt1	-1.792742354	1.32E-20	3.23E-19	-1.668627015	1.03E-20	2.51E-19
ENSMUSG00000046561	Arsj	0.799773707	1.38E-20	3.39E-19	0.787925908	2.36E-20	5.64E-19
ENSMUSG00000056537	Rlim	0.54325254	1.46E-20	3.58E-19	0.539507929	2.46E-20	5.86E-19
ENSMUSG00000041355	Ssr2	-0.385847424	1.48E-20	3.62E-19	-0.384509789	1.88E-20	4.52E-19
ENSMUSG00000027610	Gss	-0.433429005	1.50E-20	3.67E-19	-0.43153472	1.88E-20	4.50E-19
ENSMUSG00000003346	Abhd17a	-0.436010017	1.64E-20	4.01E-19	-0.43407702	2.09E-20	5.01E-19
ENSMUSG00000072568	Fam84b	-1.747710722	1.65E-20	4.03E-19	-1.631400434	1.52E-20	3.67E-19
ENSMUSG00000030607	Acan	3.259589075	1.69E-20	4.11E-19	2.556293462	7.29E-20	1.70E-18
ENSMUSG00000028618	Tmem59	-0.340646968	1.71E-20	4.15E-19	-0.339722304	2.22E-20	5.31E-19
ENSMUSG00000021484	Lman2	-0.283985583	1.86E-20	4.51E-19	-0.283448434	2.40E-20	5.73E-19
ENSMUSG00000041168	Lonp1	-0.491528451	2.06E-20	5.00E-19	-0.488748973	2.58E-20	6.15E-19
ENSMUSG00000045128	Rpl18a	-1.074371528	2.21E-20	5.35E-19	-1.046012106	2.31E-20	5.53E-19
ENSMUSG00000037072	Sep-15	-0.254933641	2.26E-20	5.47E-19	-0.254542922	2.99E-20	7.11E-19
ENSMUSG00000022221	Ripk3	-0.386565092	2.44E-20	5.91E-19	-0.385204365	3.10E-20	7.38E-19
ENSMUSG00000030016	Zfp638	1.287800128	2.50E-20	6.04E-19	1.238366774	5.67E-20	1.33E-18
ENSMUSG00000026469	Xpr1	0.697488423	2.63E-20	6.37E-19	0.6894779	4.71E-20	1.11E-18
ENSMUSG00000024085	Man2a1	0.477825225	3.12E-20	7.54E-19	0.475234621	4.72E-20	1.11E-18
ENSMUSG00000016018	Skiv2l2	0.912837861	3.14E-20	7.58E-19	0.894934277	5.77E-20	1.35E-18
ENSMUSG00000024665	Fads2	-0.567961241	3.33E-20	8.03E-19	-0.563636397	4.06E-20	9.62E-19
ENSMUSG00000021771	Vdac2	-0.398605188	3.35E-20	8.08E-19	-0.39710236	4.29E-20	1.02E-18
ENSMUSG00000026142	Rhbdd1	-0.655416521	3.37E-20	8.10E-19	-0.64879011	3.98E-20	9.45E-19
ENSMUSG00000030533	Unc45a	-0.462077322	3.46E-20	8.34E-19	-0.45973894	4.32E-20	1.02E-18
ENSMUSG00000039316	Rftn1	-0.746698842	3.59E-20	8.63E-19	-0.736919801	4.14E-20	9.80E-19
ENSMUSG00000022637	Cblb	0.579486346	3.60E-20	8.65E-19	0.57485465	5.79E-20	1.36E-18
ENSMUSG00000033420	Antxr1	0.422744831	3.66E-20	8.79E-19	0.420943218	5.38E-20	1.27E-18
ENSMUSG00000058672	Tubb2a	-0.564030962	4.22E-20	1.01E-18	-0.559770378	5.19E-20	1.22E-18
ENSMUSG00000034218	Atm	1.736585858	4.32E-20	1.03E-18	1.616430748	1.15E-19	2.66E-18
ENSMUSG00000028698	Pik3r3	0.88971059	4.91E-20	1.17E-18	0.87296543	8.59E-20	2.00E-18
ENSMUSG00000058756	Thra	0.716091421	5.32E-20	1.27E-18	0.707283952	9.49E-20	2.20E-18
ENSMUSG00000001521	Tulp3	-0.406986074	5.50E-20	1.31E-18	-0.405368327	6.97E-20	1.63E-18
ENSMUSG00000011096	Akt1s1	-0.371449338	5.50E-20	1.31E-18	-0.370218283	7.06E-20	1.65E-18
ENSMUSG00000006998	Psmd2	-0.331010784	6.20E-20	1.48E-18	-0.330136374	8.02E-20	1.87E-18
ENSMUSG00000035754	Wdr18	-0.486422862	6.27E-20	1.49E-18	-0.48365963	7.63E-20	1.78E-18
ENSMUSG00000026020	Nop58	0.690443957	7.07E-20	1.68E-18	0.682501533	1.19E-19	2.76E-18
ENSMUSG00000071650	Ganab	-0.294635291	7.08E-20	1.68E-18	-0.294016394	9.14E-20	2.12E-18
ENSMUSG00000021728	Emb	0.988034554	7.11E-20	1.68E-18	0.964969433	1.30E-19	3.00E-18
ENSMUSG00000033228	Scaf11	0.647710646	7.13E-20	1.69E-18	0.641154959	1.11E-19	2.56E-18
ENSMUSG00000056692	D17Wsu92e	-0.428001625	7.37E-20	1.74E-18	-0.42610917	9.10E-20	2.11E-18
ENSMUSG00000022621	Rabl2	2.213996649	7.38E-20	1.74E-18	1.968995573	2.23E-19	5.10E-18
ENSMUSG00000032253	Phip	1.549667061	7.46E-20	1.76E-18	1.462431989	1.81E-19	4.16E-18
ENSMUSG00000048279	Sacs	1.035059628	7.46E-20	1.76E-18	1.008550786	1.39E-19	3.20E-18
ENSMUSG00000061981	Flot2	-0.439799119	8.13E-20	1.92E-18	-0.437741249	1.00E-19	2.33E-18
ENSMUSG00000019173	Rab5c	-0.300448048	8.50E-20	2.01E-18	-0.299789449	1.06E-19	2.47E-18
ENSMUSG00000028581	Laptm5	1.737856184	9.45E-20	2.23E-18	1.615520635	2.35E-19	5.35E-18
ENSMUSG00000031955	Bcar1	-0.323843912	1.07E-19	2.52E-18	-0.32301423	1.38E-19	3.20E-18
ENSMUSG00000036053	Fmnl2	0.983160039	1.12E-19	2.64E-18	0.960169119	2.07E-19	4.73E-18
ENSMUSG00000051367	Six1	0.876196986	1.15E-19	2.71E-18	0.859863186	2.04E-19	4.66E-18
ENSMUSG00000019254	Ppp1r12c	-0.558449892	1.17E-19	2.74E-18	-0.55421352	1.43E-19	3.30E-18
ENSMUSG00000023845	Lnpep	0.773972284	1.22E-19	2.85E-18	0.762657686	2.13E-19	4.87E-18
ENSMUSG00000055053	Nfic	0.348635045	1.24E-19	2.90E-18	0.34759319	1.83E-19	4.19E-18
ENSMUSG00000025795	Rassf3	-0.844158704	1.33E-19	3.11E-18	-0.829672776	1.41E-19	3.26E-18
ENSMUSG00000021451	Sema4d	3.467797349	1.37E-19	3.20E-18	2.611757427	4.28E-19	9.61E-18
ENSMUSG00000044456	Rin3	-0.690336739	1.38E-19	3.23E-18	-0.682350867	1.55E-19	3.57E-18
ENSMUSG00000023988	Bysl	-0.520578348	1.41E-19	3.28E-18	-0.517132025	1.65E-19	3.79E-18
ENSMUSG00000022440	C1qtnf6	-0.664932463	1.50E-19	3.50E-18	-0.65777195	1.73E-19	3.98E-18
ENSMUSG00000022377	Asap1	0.365800447	1.74E-19	4.05E-18	0.364586926	2.62E-19	5.93E-18
ENSMUSG00000061136	Prpf40a	0.666713789	1.88E-19	4.36E-18	0.659412734	2.73E-19	6.19E-18
ENSMUSG00000030847	Bag3	-0.349006002	1.93E-19	4.48E-18	-0.347953896	2.41E-19	5.48E-18
ENSMUSG00000053113	Socs3	0.82301079	1.94E-19	4.50E-18	0.80927315	3.44E-19	7.77E-18
ENSMUSG00000024758	Rtn3	-0.396376359	1.94E-19	4.51E-18	-0.394836355	2.41E-19	5.48E-18
ENSMUSG00000050587	Lrrc4c	1.306650097	2.02E-19	4.68E-18	1.2525938	4.24E-19	9.53E-18
ENSMUSG00000035847	Ids	0.589143385	2.26E-19	5.24E-18	0.584055522	3.72E-19	8.37E-18
ENSMUSG00000010830	Kdelr3	-0.49449537	2.46E-19	5.67E-18	-0.49149566	3.02E-19	6.82E-18
ENSMUSG00000004364	Cul3	0.713224943	2.60E-19	5.99E-18	0.704205077	4.24E-19	9.54E-18
ENSMUSG00000027840	Wnt2b	-1.694182347	2.64E-19	6.09E-18	-1.581095711	2.45E-19	5.58E-18
ENSMUSG00000026112	Coa5	-0.412320143	2.65E-19	6.09E-18	-0.410573594	3.33E-19	7.52E-18
ENSMUSG00000034560	A230046K03Rik	0.997360868	2.80E-19	6.43E-18	0.972852831	5.03E-19	1.13E-17
ENSMUSG00000052192	Gm5963	0.894732203	3.17E-19	7.28E-18	0.876934229	5.36E-19	1.20E-17
ENSMUSG00000021413	Prpf4b	0.918119656	3.37E-19	7.72E-18	0.898877035	5.80E-19	1.30E-17
ENSMUSG00000070780	Rbm47	-1.277379024	3.38E-19	7.73E-18	-1.227213127	3.37E-19	7.60E-18
ENSMUSG00000016534	Lamp2	0.337892233	3.38E-19	7.73E-18	0.336919676	5.05E-19	1.13E-17
ENSMUSG00000032966	Fkbp1a	-0.233798246	3.43E-19	7.84E-18	-0.233476742	4.38E-19	9.83E-18
ENSMUSG00000025104	Hdgfrp3	1.626179188	3.46E-19	7.91E-18	1.522227362	8.19E-19	1.81E-17
ENSMUSG00000035049	Rrp12	-0.579635271	3.49E-19	7.99E-18	-0.574776396	4.18E-19	9.42E-18
ENSMUSG00000002319	Ipo4	-0.270440463	3.65E-19	8.34E-18	-0.269942573	4.58E-19	1.03E-17
ENSMUSG00000042066	Tmcc2	-0.723271192	3.90E-19	8.89E-18	-0.7138554	4.55E-19	1.02E-17
ENSMUSG00000020737	Hn1	-0.497257752	4.42E-19	1.01E-17	-0.494167673	5.15E-19	1.15E-17
ENSMUSG00000021188	Trip11	1.139773078	4.61E-19	1.05E-17	1.102956195	8.74E-19	1.93E-17
ENSMUSG00000022464	Slc38a4	2.809443363	4.66E-19	1.06E-17	2.313957352	1.21E-18	2.65E-17
ENSMUSG00000022811	Zfp148	0.852147377	4.98E-19	1.13E-17	0.836551776	8.95E-19	1.97E-17
ENSMUSG00000004951	Hspb1	-0.780829949	5.06E-19	1.15E-17	-0.768937006	5.82E-19	1.30E-17
ENSMUSG00000034021	Pds5b	1.117463811	5.26E-19	1.20E-17	1.082639859	9.69E-19	2.13E-17
ENSMUSG00000036550	Cnot1	0.416742821	5.28E-19	1.20E-17	0.414900888	7.80E-19	1.73E-17
ENSMUSG00000107470	CAAA01093177.1	-0.764731897	5.34E-19	1.21E-17	-0.753535853	6.17E-19	1.38E-17
ENSMUSG00000024909	Efemp2	0.193475958	5.36E-19	1.22E-17	0.193291446	7.15E-19	1.59E-17
ENSMUSG00000036333	Kidins220	0.463260679	5.44E-19	1.23E-17	0.460727802	8.48E-19	1.88E-17
ENSMUSG00000029767	Calu	0.175185028	5.46E-19	1.24E-17	0.175047714	7.83E-19	1.74E-17
ENSMUSG00000028842	Ago3	1.25300352	5.60E-19	1.27E-17	1.20411198	1.08E-18	2.37E-17
ENSMUSG00000041236	Vps41	0.69525857	6.53E-19	1.47E-17	0.68673645	9.08E-19	2.00E-17
ENSMUSG00000034708	Grn	-0.280646926	6.83E-19	1.54E-17	-0.280081449	8.78E-19	1.94E-17
ENSMUSG00000009894	Snap47	-0.434659229	6.88E-19	1.55E-17	-0.432567374	8.27E-19	1.83E-17
ENSMUSG00000049604	Hoxb13	0.646587548	6.99E-19	1.57E-17	0.639681367	1.15E-18	2.52E-17
ENSMUSG00000031613	Hpgd	5.521502202	7.13E-19	1.60E-17	2.903230117	4.86E-18	1.03E-16
ENSMUSG00000024026	Glo1	-0.618175265	7.14E-19	1.60E-17	-0.612184356	8.47E-19	1.87E-17
ENSMUSG00000049354	Dcaf7	-0.365333435	7.17E-19	1.61E-17	-0.364087099	8.99E-19	1.98E-17
ENSMUSG00000039835	Nhsl1	-1.060461332	7.19E-19	1.61E-17	-1.030827644	7.79E-19	1.73E-17
ENSMUSG00000036093	Arl5a	-0.545049954	7.58E-19	1.70E-17	-0.540929529	8.86E-19	1.95E-17
ENSMUSG00000061232	H2-K1	-0.598018563	7.76E-19	1.74E-17	-0.592578876	9.26E-19	2.04E-17
ENSMUSG00000025351	Cd63	-0.32034986	7.78E-19	1.74E-17	-0.319507075	9.77E-19	2.15E-17
ENSMUSG00000025410	Dctn2	-0.29370896	7.87E-19	1.76E-17	-0.293058732	1.01E-18	2.21E-17
ENSMUSG00000040852	Plekhh2	0.923815422	7.91E-19	1.77E-17	0.903799403	1.36E-18	2.96E-17
ENSMUSG00000018293	Pfn1	-0.137553693	8.51E-19	1.90E-17	-0.137486631	1.10E-18	2.40E-17
ENSMUSG00000033016	Nfatc1	0.82369194	8.76E-19	1.96E-17	0.809461652	1.29E-18	2.80E-17
ENSMUSG00000030061	Uba3	0.980679731	9.64E-19	2.15E-17	0.956635673	1.77E-18	3.82E-17
ENSMUSG00000021273	Fdft1	-0.706396668	1.03E-18	2.30E-17	-0.697406341	1.20E-18	2.62E-17
ENSMUSG00000021929	Kpna3	0.789921417	1.06E-18	2.35E-17	0.777251285	1.81E-18	3.90E-17
ENSMUSG00000014748	Tex261	-0.419536975	1.07E-18	2.37E-17	-0.417632932	1.32E-18	2.88E-17
ENSMUSG00000032271	Nnmt	-1.353900655	1.09E-18	2.41E-17	-1.292870378	1.01E-18	2.22E-17
ENSMUSG00000032122	Slc37a2	1.865145708	1.12E-18	2.48E-17	1.706200477	2.72E-18	5.82E-17
ENSMUSG00000043801	Oaz1-ps	-0.784910584	1.16E-18	2.57E-17	-0.772596489	1.27E-18	2.76E-17
ENSMUSG00000055322	Tns1	-0.238391919	1.19E-18	2.62E-17	-0.23804034	1.51E-18	3.27E-17
ENSMUSG00000024290	Rock1	1.162668302	1.19E-18	2.63E-17	1.122731857	2.21E-18	4.76E-17
ENSMUSG00000024953	Prdx5	-0.396188918	1.25E-18	2.76E-17	-0.39457997	1.49E-18	3.24E-17
ENSMUSG00000008136	Fhl2	-0.365176035	1.26E-18	2.79E-17	-0.363913774	1.56E-18	3.38E-17
ENSMUSG00000004849	Ap1s1	-0.370317969	1.31E-18	2.89E-17	-0.369000901	1.60E-18	3.46E-17
ENSMUSG00000039601	Rcan2	0.677903481	1.42E-18	3.12E-17	0.669813959	2.30E-18	4.94E-17
ENSMUSG00000024392	Bag6	-0.254510763	1.42E-18	3.12E-17	-0.254080991	1.82E-18	3.92E-17
ENSMUSG00000031480	Thsd1	-0.880792658	1.43E-18	3.15E-17	-0.863359657	1.59E-18	3.45E-17
ENSMUSG00000019916	P4ha1	-0.35538935	1.47E-18	3.23E-17	-0.35422369	1.68E-18	3.62E-17
ENSMUSG00000080966	Gm6263	-0.538527175	1.48E-18	3.24E-17	-0.534481968	1.78E-18	3.84E-17
ENSMUSG00000049658	Bdp1	1.302155458	1.53E-18	3.36E-17	1.245961871	3.12E-18	6.65E-17
ENSMUSG00000039745	Htatip2	-0.970494987	1.73E-18	3.79E-17	-0.947204127	1.81E-18	3.90E-17
ENSMUSG00000028599	Tnfrsf1b	0.912227745	1.73E-18	3.79E-17	0.892534488	3.13E-18	6.67E-17
ENSMUSG00000037211	Spry1	-1.576804064	1.86E-18	4.06E-17	-1.48053446	1.74E-18	3.76E-17
ENSMUSG00000004936	Map2k1	-0.454556009	2.01E-18	4.39E-17	-0.452099689	2.39E-18	5.14E-17
ENSMUSG00000041408	Wapal	0.83461354	2.05E-18	4.48E-17	0.819474584	3.23E-18	6.88E-17
ENSMUSG00000040549	Ckap5	0.795999385	2.08E-18	4.53E-17	0.782828555	3.35E-18	7.11E-17
ENSMUSG00000068220	Lgals1	-0.20038652	2.26E-18	4.94E-17	-0.200175507	2.24E-18	4.81E-17
ENSMUSG00000028207	Asph	0.514827309	2.33E-18	5.08E-17	0.511224082	3.65E-18	7.75E-17
ENSMUSG00000085939	Cd63-ps	-0.457315584	2.36E-18	5.13E-17	-0.454803271	2.82E-18	6.03E-17
ENSMUSG00000074886	Grk6	-0.488622569	2.37E-18	5.16E-17	-0.485562676	2.75E-18	5.88E-17
ENSMUSG00000032766	Gng11	-0.836368872	2.45E-18	5.34E-17	-0.821201623	2.79E-18	5.96E-17
ENSMUSG00000035325	Sec31a	-0.21178127	2.49E-18	5.41E-17	-0.21153007	3.11E-18	6.63E-17
ENSMUSG00000029238	Clock	0.999929264	2.63E-18	5.71E-17	0.973805694	4.82E-18	1.02E-16
ENSMUSG00000007872	Id3	-0.362161552	2.76E-18	5.97E-17	-0.360906069	3.33E-18	7.08E-17
ENSMUSG00000037029	Zfp146	1.178109857	2.79E-18	6.04E-17	1.135652583	5.33E-18	1.12E-16
ENSMUSG00000082301	Gm14032	-0.828627626	2.84E-18	6.15E-17	-0.813820699	3.20E-18	6.81E-17
ENSMUSG00000022437	Samm50	-0.536349283	3.27E-18	7.06E-17	-0.532273077	3.81E-18	8.09E-17
ENSMUSG00000028405	Aco1	-0.462917943	3.62E-18	7.81E-17	-0.46028196	4.43E-18	9.38E-17
ENSMUSG00000037533	Rapgef6	1.110578188	3.63E-18	7.84E-17	1.074681419	6.71E-18	1.40E-16
ENSMUSG00000000359	Rem1	-1.235218589	3.65E-18	7.87E-17	-1.187003046	3.71E-18	7.88E-17
ENSMUSG00000028538	St3gal3	-0.614295186	3.71E-18	7.99E-17	-0.608162865	4.41E-18	9.35E-17
ENSMUSG00000022521	Crebbp	0.459151426	3.82E-18	8.23E-17	0.456561212	5.75E-18	1.21E-16
ENSMUSG00000028923	Necap2	-0.472763674	3.96E-18	8.53E-17	-0.469950551	4.80E-18	1.02E-16
ENSMUSG00000024594	Prrc1	-0.459399333	4.01E-18	8.63E-17	-0.456816075	4.91E-18	1.04E-16
ENSMUSG00000025757	Hspa4l	1.151741274	4.05E-18	8.71E-17	1.11169496	7.34E-18	1.53E-16
ENSMUSG00000066842	Hmcn1	1.700043615	4.10E-18	8.81E-17	1.574838551	8.86E-18	1.83E-16
ENSMUSG00000025579	Gaa	-0.279492394	4.13E-18	8.86E-17	-0.278907622	5.22E-18	1.10E-16
ENSMUSG00000031700	Gpt2	-0.764885951	4.20E-18	9.02E-17	-0.753084635	4.83E-18	1.02E-16
ENSMUSG00000024213	Nudt3	-0.452087395	4.32E-18	9.27E-17	-0.449622521	5.07E-18	1.07E-16
ENSMUSG00000020986	Sec23a	-0.327213254	4.57E-18	9.79E-17	-0.326273146	5.77E-18	1.21E-16
ENSMUSG00000059208	Hnrnpm	0.510723231	4.83E-18	1.03E-16	0.50713976	7.35E-18	1.53E-16
ENSMUSG00000082154	Gm16464	-1.172757616	4.90E-18	1.05E-16	-1.131045096	4.97E-18	1.05E-16
ENSMUSG00000039218	Srrm2	0.222290243	4.93E-18	1.05E-16	0.221993636	6.91E-18	1.44E-16
ENSMUSG00000032548	Slco2a1	0.504408519	5.21E-18	1.11E-16	0.500947644	8.01E-18	1.66E-16
ENSMUSG00000074676	Foxs1	-0.962283605	5.23E-18	1.12E-16	-0.938892567	5.68E-18	1.19E-16
ENSMUSG00000010461	Eya4	2.800949673	5.25E-18	1.12E-16	2.282182107	1.37E-17	2.81E-16
ENSMUSG00000062300	Pvrl2	-0.44351395	5.39E-18	1.15E-16	-0.441170991	6.54E-18	1.37E-16
ENSMUSG00000021610	Clptm1l	-0.303784378	5.50E-18	1.17E-16	-0.303028508	6.82E-18	1.42E-16
ENSMUSG00000044496	2510039O18Rik	-0.41999412	5.65E-18	1.20E-16	-0.417999931	6.97E-18	1.45E-16
ENSMUSG00000084104	Gm13578	-1.004428291	5.69E-18	1.21E-16	-0.977834237	6.14E-18	1.29E-16
ENSMUSG00000000838	Fmr1	1.106959458	5.85E-18	1.24E-16	1.070974402	1.05E-17	2.17E-16
ENSMUSG00000056737	Capg	-0.284477759	6.02E-18	1.28E-16	-0.283855793	7.28E-18	1.51E-16
ENSMUSG00000038708	Golga4	0.744632105	6.91E-18	1.46E-16	0.73348076	1.14E-17	2.34E-16
ENSMUSG00000022548	Apod	-0.862067986	7.03E-18	1.49E-16	-0.845065589	7.16E-18	1.49E-16
ENSMUSG00000039756	Dnttip2	0.896839872	7.04E-18	1.49E-16	0.877457643	1.18E-17	2.42E-16
ENSMUSG00000056220	Pla2g4a	0.575665377	7.31E-18	1.54E-16	0.570492055	1.07E-17	2.21E-16
ENSMUSG00000015889	Lta4h	-0.493153561	7.50E-18	1.58E-16	-0.489912028	8.74E-18	1.81E-16
ENSMUSG00000026786	Apbb1ip	-0.624042808	7.84E-18	1.65E-16	-0.617492432	9.08E-18	1.88E-16
ENSMUSG00000027109	Sp3	1.029890781	8.01E-18	1.68E-16	1.00058463	1.41E-17	2.88E-16
ENSMUSG00000024998	Plce1	2.453605092	8.04E-18	1.69E-16	2.093226281	1.55E-17	3.17E-16
ENSMUSG00000003464	Pex19	-0.461769425	8.14E-18	1.71E-16	-0.459097801	9.80E-18	2.02E-16
ENSMUSG00000040690	Col16a1	-0.405358646	8.14E-18	1.71E-16	-0.403548607	9.82E-18	2.03E-16
ENSMUSG00000029472	Anapc5	-0.376367161	9.72E-18	2.03E-16	-0.374910352	1.19E-17	2.43E-16
ENSMUSG00000020859	Spag9	0.525784599	1.05E-17	2.19E-16	0.521797896	1.54E-17	3.15E-16
ENSMUSG00000024431	Nr3c1	0.749791098	1.10E-17	2.29E-16	0.738262293	1.83E-17	3.71E-16
ENSMUSG00000027429	Sec23b	-0.473572562	1.10E-17	2.29E-16	-0.47067331	1.24E-17	2.55E-16
ENSMUSG00000051343	Rab11fip5	-0.42286047	1.13E-17	2.36E-16	-0.420787529	1.39E-17	2.84E-16
ENSMUSG00000046768	Rhoj	-0.42305695	1.37E-17	2.85E-16	-0.420971981	1.64E-17	3.34E-16
ENSMUSG00000026341	Actr3	-0.379396796	1.39E-17	2.90E-16	-0.377889793	1.71E-17	3.48E-16
ENSMUSG00000080242	Gm15487	-1.523544712	1.44E-17	3.00E-16	-1.431796119	1.37E-17	2.81E-16
ENSMUSG00000053470	Kdm3a	1.021580995	1.45E-17	3.01E-16	0.992494766	2.60E-17	5.24E-16
ENSMUSG00000024858	Adrbk1	-0.461827642	1.46E-17	3.02E-16	-0.459113918	1.73E-17	3.52E-16
ENSMUSG00000030409	Dmpk	-0.655033647	1.50E-17	3.12E-16	-0.647335743	1.74E-17	3.53E-16
ENSMUSG00000032171	Pin1	-0.563331505	1.52E-17	3.14E-16	-0.558415283	1.79E-17	3.64E-16
ENSMUSG00000029466	Anapc7	-0.538546807	1.53E-17	3.17E-16	-0.534245633	1.83E-17	3.72E-16
ENSMUSG00000049606	Zfp644	1.222625212	1.54E-17	3.18E-16	1.173187262	2.82E-17	5.67E-16
ENSMUSG00000034936	Arl4d	1.676756287	1.58E-17	3.28E-16	1.552673999	3.02E-17	6.06E-16
ENSMUSG00000017817	Jph2	-0.472194581	1.61E-17	3.34E-16	-0.469287395	1.89E-17	3.83E-16
ENSMUSG00000050777	Tmem37	-0.838289546	1.73E-17	3.57E-16	-0.822231728	1.91E-17	3.88E-16
ENSMUSG00000003873	Bax	-0.370707894	1.77E-17	3.66E-16	-0.369292937	2.15E-17	4.34E-16
ENSMUSG00000025875	Tspan17	-0.842727696	1.77E-17	3.66E-16	-0.826420199	1.88E-17	3.82E-16
ENSMUSG00000009687	Fxyd5	-0.447019608	1.79E-17	3.68E-16	-0.444543396	2.13E-17	4.31E-16
ENSMUSG00000025650	Col7a1	-0.777986141	1.82E-17	3.75E-16	-0.765093308	2.05E-17	4.15E-16
ENSMUSG00000036499	Eea1	1.202830688	1.83E-17	3.77E-16	1.155487688	3.34E-17	6.69E-16
ENSMUSG00000051853	Arf3	-0.27162753	1.92E-17	3.96E-16	-0.271068022	2.43E-17	4.91E-16
ENSMUSG00000031642	Sh3rf1	-0.719133343	1.93E-17	3.97E-16	-0.708905656	2.19E-17	4.43E-16
ENSMUSG00000083482	Gm14706	1.538245829	1.95E-17	4.00E-16	1.44113669	3.54E-17	7.06E-16
ENSMUSG00000028776	Tinagl1	0.445250462	1.96E-17	4.02E-16	0.442788729	2.63E-17	5.30E-16
ENSMUSG00000005371	Fbxo11	0.797692832	1.97E-17	4.05E-16	0.783637377	3.12E-17	6.25E-16
ENSMUSG00000034190	Chmp7	-0.558404101	2.08E-17	4.28E-16	-0.553572161	2.49E-17	5.02E-16
ENSMUSG00000040043	Rbms2	-0.330060209	2.36E-17	4.83E-16	-0.329052191	2.93E-17	5.90E-16
ENSMUSG00000046432	Ngfrap1	-0.60028127	2.38E-17	4.88E-16	-0.594269685	2.75E-17	5.54E-16
ENSMUSG00000029076	Sdf4	-0.32632394	2.43E-17	4.96E-16	-0.325349043	3.01E-17	6.04E-16
ENSMUSG00000030660	Pik3c2a	0.859489245	2.44E-17	4.98E-16	0.84182298	4.08E-17	8.11E-16
ENSMUSG00000016757	Ttll12	-0.351081589	2.46E-17	5.04E-16	-0.349868534	2.97E-17	5.97E-16
ENSMUSG00000047126	Cltc	0.216717896	2.55E-17	5.21E-16	0.216430472	3.57E-17	7.12E-16
ENSMUSG00000027313	Chac1	-0.825048393	2.64E-17	5.40E-16	-0.809551634	2.92E-17	5.87E-16
ENSMUSG00000034781	Gna11	-0.28570698	2.76E-17	5.63E-16	-0.285049735	3.44E-17	6.88E-16
ENSMUSG00000010608	Rbm25	0.643571842	2.76E-17	5.63E-16	0.636079986	4.34E-17	8.63E-16
ENSMUSG00000038056	Kmt2c	0.986898421	2.88E-17	5.86E-16	0.960172431	4.89E-17	9.69E-16
ENSMUSG00000046718	Bst2	-0.77535284	2.95E-17	6.00E-16	-0.762416561	3.35E-17	6.70E-16
ENSMUSG00000055799	Tcf7l1	0.688358323	2.99E-17	6.09E-16	0.679180779	4.76E-17	9.44E-16
ENSMUSG00000032312	Csk	-0.372250153	3.00E-17	6.09E-16	-0.370795791	3.71E-17	7.41E-16
ENSMUSG00000021027	Ralgapa1	1.219407248	3.13E-17	6.35E-16	1.169379695	5.83E-17	1.15E-15
ENSMUSG00000061175	Fnip2	0.941347224	3.13E-17	6.37E-16	0.918092127	5.06E-17	1.00E-15
ENSMUSG00000081534	Slc48a1	-0.302307321	3.32E-17	6.74E-16	-0.30152545	4.06E-17	8.07E-16
ENSMUSG00000034432	Cops8	-0.496706797	3.38E-17	6.85E-16	-0.493255457	3.99E-17	7.95E-16
ENSMUSG00000045211	Nudt18	-0.869796592	3.43E-17	6.93E-16	-0.851551448	3.78E-17	7.52E-16
ENSMUSG00000028354	Fmn2	4.074754092	3.57E-17	7.23E-16	2.659987687	9.24E-17	1.79E-15
ENSMUSG00000028382	Ptbp3	0.623540486	4.03E-17	8.14E-16	0.616650217	6.30E-17	1.24E-15
ENSMUSG00000049421	Zfp260	1.185493992	4.14E-17	8.36E-16	1.139232917	6.81E-17	1.34E-15
ENSMUSG00000032050	Rdx	0.552650066	4.15E-17	8.37E-16	0.547846793	6.12E-17	1.20E-15
ENSMUSG00000036966	Spryd3	-0.547020112	4.72E-17	9.48E-16	-0.542372746	5.63E-17	1.11E-15
ENSMUSG00000045767	B230219D22Rik	0.521400748	4.87E-17	9.77E-16	0.517342505	7.33E-17	1.44E-15
ENSMUSG00000026202	Tuba4a	-0.368253145	4.97E-17	9.96E-16	-0.366825201	6.13E-17	1.21E-15
ENSMUSG00000017837	Nkiras2	-0.557799109	5.03E-17	1.01E-15	-0.552865	5.96E-17	1.17E-15
ENSMUSG00000041133	Smc1a	0.679367391	5.38E-17	1.08E-15	0.670419822	7.87E-17	1.54E-15
ENSMUSG00000022365	Derl1	-0.496863368	5.47E-17	1.09E-15	-0.493363271	6.40E-17	1.26E-15
ENSMUSG00000043192	Gm1840	-0.327273308	5.65E-17	1.13E-15	-0.326266286	7.04E-17	1.38E-15
ENSMUSG00000023232	Serinc2	0.678207366	5.83E-17	1.16E-15	0.669267999	9.06E-17	1.76E-15
ENSMUSG00000034488	Edil3	0.59382628	5.91E-17	1.18E-15	0.587816462	8.67E-17	1.69E-15
ENSMUSG00000074622	Mafb	2.075459096	5.94E-17	1.19E-15	1.838300561	1.26E-16	2.42E-15
ENSMUSG00000028633	Ctps	-0.460848323	6.05E-17	1.21E-15	-0.458045066	7.00E-17	1.37E-15
ENSMUSG00000045690	Wdr89	-0.342200999	6.24E-17	1.24E-15	-0.341047131	7.71E-17	1.51E-15
ENSMUSG00000005506	Celf1	-0.350436306	6.25E-17	1.24E-15	-0.349198277	7.52E-17	1.47E-15
ENSMUSG00000020817	Rabep1	0.836403837	6.34E-17	1.26E-15	0.819671824	1.05E-16	2.03E-15
ENSMUSG00000038095	Sbno1	0.569739582	6.52E-17	1.30E-15	0.564412849	9.47E-17	1.83E-15
ENSMUSG00000070544	Top1	0.689878767	7.01E-17	1.39E-15	0.680417514	1.12E-16	2.16E-15
ENSMUSG00000009630	Ppp2cb	-0.517658323	7.10E-17	1.41E-15	-0.513671916	8.40E-17	1.64E-15
ENSMUSG00000028926	Cdk14	0.840070078	7.16E-17	1.42E-15	0.823077004	1.15E-16	2.21E-15
ENSMUSG00000036078	Sigmar1	-0.365132261	7.31E-17	1.45E-15	-0.363725399	8.93E-17	1.74E-15
ENSMUSG00000010095	Slc3a2	-0.346783398	7.53E-17	1.49E-15	-0.345577968	8.87E-17	1.73E-15
ENSMUSG00000030161	Gabarapl1	-0.465682416	7.63E-17	1.51E-15	-0.462769209	9.12E-17	1.77E-15
ENSMUSG00000040151	Hs2st1	-0.481267394	7.64E-17	1.51E-15	-0.478052503	9.15E-17	1.78E-15
ENSMUSG00000018677	Slc25a39	-0.367913529	7.78E-17	1.54E-15	-0.366472275	9.41E-17	1.82E-15
ENSMUSG00000005873	Reep5	-0.360537713	7.99E-17	1.58E-15	-0.359179347	9.85E-17	1.90E-15
ENSMUSG00000002015	Bcap31	-0.381332574	8.04E-17	1.58E-15	-0.379726108	9.83E-17	1.90E-15
ENSMUSG00000020994	Pnn	0.841937306	8.52E-17	1.68E-15	0.824741878	1.39E-16	2.67E-15
ENSMUSG00000002111	Spi1	4.246750829	8.94E-17	1.76E-15	2.679112787	1.55E-16	2.96E-15
ENSMUSG00000074813	Gm14005	-1.310585831	8.97E-17	1.76E-15	-1.248284332	9.08E-17	1.76E-15
ENSMUSG00000038375	Trp53inp2	-0.359321467	9.17E-17	1.80E-15	-0.357972698	1.10E-16	2.12E-15
ENSMUSG00000028763	Hspg2	0.102659901	9.97E-17	1.95E-15	0.102628187	1.29E-16	2.48E-15
ENSMUSG00000026750	Psmb7	-0.411031761	1.07E-16	2.10E-15	-0.409005042	1.31E-16	2.51E-15
ENSMUSG00000062661	Ncs1	-0.276977663	1.12E-16	2.18E-15	-0.276354727	1.39E-16	2.66E-15
ENSMUSG00000026167	Wnt10a	3.746011941	1.16E-16	2.27E-15	2.570748846	2.33E-16	4.42E-15
ENSMUSG00000072812	Ahnak2	0.368870707	1.16E-16	2.27E-15	0.367395603	1.60E-16	3.06E-15
ENSMUSG00000004394	Tmed4	-0.532885157	1.24E-16	2.43E-15	-0.528467757	1.48E-16	2.84E-15
ENSMUSG00000020949	Fkbp3	1.178841361	1.25E-16	2.44E-15	1.131830178	2.23E-16	4.24E-15
ENSMUSG00000037089	Slc35b2	-0.493349837	1.33E-16	2.60E-15	-0.489832917	1.59E-16	3.05E-15
ENSMUSG00000042734	Ttc9	-0.811544851	1.36E-16	2.65E-15	-0.79610193	1.50E-16	2.88E-15
ENSMUSG00000014813	Stc1	-1.256850859	1.46E-16	2.84E-15	-1.200991719	1.46E-16	2.79E-15
ENSMUSG00000034810	Scn7a	3.071877406	1.53E-16	2.97E-15	2.357779741	3.15E-16	5.91E-15
ENSMUSG00000025162	Csnk1d	-0.286712294	1.64E-16	3.19E-15	-0.286013712	2.04E-16	3.89E-15
ENSMUSG00000028496	Mllt3	1.291142908	1.74E-16	3.38E-15	1.22918011	3.15E-16	5.91E-15
ENSMUSG00000035133	Arhgap5	1.214649817	1.77E-16	3.44E-15	1.162888171	3.05E-16	5.74E-15
ENSMUSG00000027706	Sec62	0.566486749	1.78E-16	3.45E-15	0.561092654	2.67E-16	5.07E-15
ENSMUSG00000029334	Prkg2	1.080003252	1.78E-16	3.45E-15	1.043311853	3.07E-16	5.78E-15
ENSMUSG00000037916	Ndufv1	-0.454192814	1.85E-16	3.58E-15	-0.451421772	2.15E-16	4.10E-15
ENSMUSG00000022602	Arc	0.859085461	1.90E-16	3.67E-15	0.840401008	3.13E-16	5.88E-15
ENSMUSG00000027996	Sfrp2	2.474652443	1.96E-16	3.78E-15	2.074701017	4.00E-16	7.47E-15
ENSMUSG00000025647	Shisa5	-0.279869515	1.99E-16	3.85E-15	-0.27921614	2.46E-16	4.67E-15
ENSMUSG00000024059	Clip4	1.756439226	2.15E-16	4.15E-15	1.604131395	4.30E-16	8.00E-15
ENSMUSG00000022416	Cacna1i	2.664774547	2.23E-16	4.30E-15	2.173615485	4.38E-16	8.14E-15
ENSMUSG00000020590	Snx13	1.071060323	2.25E-16	4.33E-15	1.035017218	3.86E-16	7.21E-15
ENSMUSG00000047888	Tnrc6b	0.64600253	2.26E-16	4.35E-15	0.63797044	3.36E-16	6.30E-15
ENSMUSG00000022708	Zbtb20	0.710856868	2.28E-16	4.38E-15	0.700161408	3.59E-16	6.72E-15
ENSMUSG00000023088	Abcc1	-0.253031009	2.34E-16	4.50E-15	-0.25254617	2.79E-16	5.28E-15
ENSMUSG00000028334	Nans	-0.452720377	2.40E-16	4.60E-15	-0.449952199	2.89E-16	5.45E-15
ENSMUSG00000027601	Mtfr1	-0.553044894	2.40E-16	4.60E-15	-0.548019605	2.78E-16	5.26E-15
ENSMUSG00000039630	Hnrnpu	0.269107869	2.48E-16	4.75E-15	0.268521084	3.44E-16	6.44E-15
ENSMUSG00000058569	Tmed9	-0.304532384	2.62E-16	5.01E-15	-0.303684517	3.18E-16	5.97E-15
ENSMUSG00000032407	U2surp	0.871609196	2.62E-16	5.02E-15	0.851937353	4.24E-16	7.90E-15
ENSMUSG00000019122	Ccl9	2.250331928	2.70E-16	5.17E-15	1.941496633	5.14E-16	9.53E-15
ENSMUSG00000003500	Impdh1	-0.488442984	2.81E-16	5.36E-15	-0.484956453	3.31E-16	6.20E-15
ENSMUSG00000042133	Ppig	1.245763075	3.24E-16	6.16E-15	1.188990287	5.72E-16	1.06E-14
ENSMUSG00000047213	Ythdf3	0.63374809	3.44E-16	6.54E-15	0.626063364	5.23E-16	9.68E-15
ENSMUSG00000036752	Tubb4b	-0.344261578	3.48E-16	6.60E-15	-0.343027819	4.19E-16	7.81E-15
ENSMUSG00000031398	Plxna3	0.8373817	3.59E-16	6.81E-15	0.819796914	5.25E-16	9.71E-15
ENSMUSG00000025268	Maged2	-0.419340056	3.71E-16	7.04E-15	-0.417109854	4.47E-16	8.31E-15
ENSMUSG00000037071	Scd1	-0.306301611	3.82E-16	7.23E-15	-0.305429051	4.68E-16	8.69E-15
ENSMUSG00000031349	Nsdhl	-0.715982667	3.91E-16	7.41E-15	-0.704995506	4.45E-16	8.28E-15
ENSMUSG00000029810	Tmem176b	0.70715564	3.98E-16	7.52E-15	0.696485115	5.68E-16	1.05E-14
ENSMUSG00000053801	Grwd1	-0.585751629	4.12E-16	7.79E-15	-0.579690497	4.81E-16	8.93E-15
ENSMUSG00000087213	2810408I11Rik	-1.838679896	4.14E-16	7.82E-15	-1.667355139	3.63E-16	6.78E-15
ENSMUSG00000047963	Stbd1	-0.880719826	4.14E-16	7.82E-15	-0.860409883	4.57E-16	8.48E-15
ENSMUSG00000032621	Srek1	1.129279298	4.15E-16	7.83E-15	1.086448944	6.94E-16	1.27E-14
ENSMUSG00000063882	Uqcrh	0.695946871	4.21E-16	7.94E-15	0.685796162	5.25E-16	9.71E-15
ENSMUSG00000054693	Adam10	0.521344712	4.27E-16	8.05E-15	0.517033359	5.99E-16	1.10E-14
ENSMUSG00000031314	Taf1	0.966856309	4.43E-16	8.34E-15	0.939731781	6.96E-16	1.28E-14
ENSMUSG00000052429	Prmt1	-0.302622611	4.44E-16	8.35E-15	-0.301777065	5.48E-16	1.01E-14
ENSMUSG00000022119	Rbm26	0.979935756	4.54E-16	8.54E-15	0.951685559	7.30E-16	1.34E-14
ENSMUSG00000042988	Notum	2.913587956	4.66E-16	8.76E-15	2.279650497	8.22E-16	1.50E-14
ENSMUSG00000018906	P4ha2	-0.328436727	4.70E-16	8.82E-15	-0.327355331	5.67E-16	1.05E-14
ENSMUSG00000034762	Glis1	1.143417208	4.79E-16	8.99E-15	1.098773195	8.31E-16	1.51E-14
ENSMUSG00000030772	Dkk3	0.409175422	4.87E-16	9.13E-15	0.407076249	6.84E-16	1.25E-14
ENSMUSG00000032702	Kank1	0.937811285	4.96E-16	9.30E-15	0.912923632	7.98E-16	1.46E-14
ENSMUSG00000022108	Itm2b	-0.218540869	4.98E-16	9.33E-15	-0.218221222	5.96E-16	1.10E-14
ENSMUSG00000042622	Maff	-0.617003536	5.07E-16	9.50E-15	-0.609885963	5.86E-16	1.08E-14
ENSMUSG00000044042	Fmn1	0.556132133	5.30E-16	9.92E-15	0.5508683	7.51E-16	1.37E-14
ENSMUSG00000036565	Ttyh3	0.286129894	5.38E-16	1.01E-14	0.285408273	7.46E-16	1.36E-14
ENSMUSG00000041135	Ripk2	0.74970424	5.39E-16	1.01E-14	0.736866102	8.27E-16	1.51E-14
ENSMUSG00000057672	Pkn1	-0.570818828	5.78E-16	1.08E-14	-0.56514998	6.73E-16	1.24E-14
ENSMUSG00000030697	Ppp4c	-0.443689792	6.39E-16	1.19E-14	-0.441006535	7.67E-16	1.40E-14
ENSMUSG00000029126	Nsg1	0.66754694	6.39E-16	1.19E-14	0.65841506	9.44E-16	1.71E-14
ENSMUSG00000037286	Stag1	1.00642527	6.53E-16	1.21E-14	0.975523366	1.06E-15	1.92E-14
ENSMUSG00000005148	Klf5	0.737702197	6.74E-16	1.25E-14	0.725378363	1.04E-15	1.88E-14
ENSMUSG00000035614	Fam179b	1.37603697	6.76E-16	1.25E-14	1.298680207	1.12E-15	2.02E-14
ENSMUSG00000024589	Nedd4l	-0.601787388	6.81E-16	1.26E-14	-0.595120942	7.89E-16	1.44E-14
ENSMUSG00000003541	Ier3	-0.421999662	7.03E-16	1.30E-14	-0.41968477	8.25E-16	1.50E-14
ENSMUSG00000071419	Rps15-ps2	1.458019894	7.37E-16	1.37E-14	1.366550199	1.15E-15	2.07E-14
ENSMUSG00000020124	Usp15	0.85913542	7.41E-16	1.37E-14	0.839701238	1.18E-15	2.13E-14
ENSMUSG00000035757	Selo	-0.605711093	7.45E-16	1.38E-14	-0.598895042	8.66E-16	1.57E-14
ENSMUSG00000078429	Ctdsp2	0.417968773	7.53E-16	1.39E-14	0.415701939	1.05E-15	1.90E-14
ENSMUSG00000038702	Dsel	1.313932884	7.78E-16	1.44E-14	1.246035478	1.31E-15	2.34E-14
ENSMUSG00000033379	Atp6v0b	-0.480168565	7.80E-16	1.44E-14	-0.476758067	8.70E-16	1.58E-14
ENSMUSG00000050271	D8Ertd82e	-0.771697214	8.15E-16	1.50E-14	-0.757698265	8.74E-16	1.59E-14
ENSMUSG00000003731	Kpna6	-0.328419044	8.29E-16	1.53E-14	-0.327319821	9.80E-16	1.78E-14
ENSMUSG00000005625	Psmd4	-0.377192656	8.32E-16	1.53E-14	-0.37553067	9.51E-16	1.72E-14
ENSMUSG00000014226	Cacybp	0.989443254	8.62E-16	1.59E-14	0.959823159	1.38E-15	2.47E-14
ENSMUSG00000032816	Igdcc4	0.888338355	8.64E-16	1.59E-14	0.866784834	1.38E-15	2.48E-14
ENSMUSG00000009090	Ap1b1	-0.360606967	8.78E-16	1.62E-14	-0.359149116	1.06E-15	1.92E-14
ENSMUSG00000035401	2210018M11Rik	0.909145428	9.31E-16	1.71E-14	0.886002863	1.51E-15	2.70E-14
ENSMUSG00000021945	Zmym2	0.847230057	9.62E-16	1.77E-14	0.828443346	1.51E-15	2.69E-14
ENSMUSG00000042104	Uggt2	0.967341973	9.68E-16	1.78E-14	0.939508632	1.58E-15	2.82E-14
ENSMUSG00000027684	Mecom	1.361376855	9.76E-16	1.79E-14	1.285395918	1.76E-15	3.13E-14
ENSMUSG00000025161	Slc16a3	0.429056149	9.80E-16	1.80E-14	0.426583755	1.40E-15	2.51E-14
ENSMUSG00000027423	Snx5	0.582494709	1.01E-15	1.85E-14	0.576342271	1.35E-15	2.42E-14
ENSMUSG00000020272	Stk10	0.744417637	1.05E-15	1.92E-14	0.731586775	1.62E-15	2.88E-14
ENSMUSG00000031078	Cttn	-0.221129986	1.06E-15	1.95E-14	-0.220790723	1.32E-15	2.36E-14
ENSMUSG00000103653	Gm3934	-0.785793113	1.23E-15	2.24E-14	-0.770839585	1.30E-15	2.34E-14
ENSMUSG00000030579	Tyrobp	5.248121423	1.29E-15	2.34E-14	2.664142083	4.82E-15	8.37E-14
ENSMUSG00000028370	Pappa	-0.433712224	1.39E-15	2.53E-14	-0.431148346	1.60E-15	2.86E-14
ENSMUSG00000030232	Aebp2	0.616607448	1.42E-15	2.58E-14	0.609216821	2.13E-15	3.78E-14
ENSMUSG00000021978	Extl3	-0.268059927	1.46E-15	2.65E-14	-0.267450653	1.75E-15	3.12E-14
ENSMUSG00000021662	Arhgef28	-0.43831798	1.47E-15	2.68E-14	-0.435665553	1.73E-15	3.08E-14
ENSMUSG00000026494	Kif26b	-0.695830561	1.50E-15	2.73E-14	-0.685320655	1.71E-15	3.05E-14
ENSMUSG00000055681	Cope	-0.352251974	1.52E-15	2.75E-14	-0.350870228	1.82E-15	3.23E-14
ENSMUSG00000070923	Klhl9	0.476275452	1.58E-15	2.87E-14	0.47284579	2.30E-15	4.07E-14
ENSMUSG00000032834	Pwp2	-0.588837233	1.61E-15	2.92E-14	-0.582425049	1.85E-15	3.28E-14
ENSMUSG00000014599	Csf1	0.113161553	1.79E-15	3.24E-14	0.113115243	2.30E-15	4.07E-14
ENSMUSG00000002948	Map2k7	-0.472053979	1.86E-15	3.36E-14	-0.468720089	2.19E-15	3.88E-14
ENSMUSG00000048154	Kmt2d	0.447964936	1.93E-15	3.48E-14	0.445091939	2.77E-15	4.88E-14
ENSMUSG00000075705	Msrb1	-0.395840528	2.01E-15	3.63E-14	-0.393865683	2.37E-15	4.19E-14
ENSMUSG00000002332	Dhrs1	-0.542280932	2.15E-15	3.87E-14	-0.537216137	2.51E-15	4.44E-14
ENSMUSG00000022844	Pdia5	-0.516848659	2.19E-15	3.95E-14	-0.512456732	2.57E-15	4.54E-14
ENSMUSG00000010476	Ebf3	1.225515433	2.24E-15	4.03E-14	1.168353021	3.67E-15	6.42E-14
ENSMUSG00000071074	Yipf3	-0.361774332	2.26E-15	4.07E-14	-0.360258523	2.74E-15	4.83E-14
ENSMUSG00000052707	Tnrc6a	0.567952703	2.31E-15	4.16E-14	0.562082671	3.39E-15	5.94E-14
ENSMUSG00000030824	Nucb1	-0.252438684	2.41E-15	4.33E-14	-0.25192134	2.96E-15	5.20E-14
ENSMUSG00000032410	Xrn1	0.868298684	2.46E-15	4.42E-14	0.847499075	3.91E-15	6.82E-14
ENSMUSG00000033730	Egr3	1.106783839	2.51E-15	4.49E-14	1.064248697	3.99E-15	6.96E-14
ENSMUSG00000028007	Snx7	-0.435271514	2.57E-15	4.61E-14	-0.432629196	2.98E-15	5.24E-14
ENSMUSG00000019846	Lama4	-0.378802677	2.58E-15	4.63E-14	-0.377059661	2.93E-15	5.15E-14
ENSMUSG00000031781	Ciapin1	-0.610353158	2.75E-15	4.92E-14	-0.603099532	3.14E-15	5.50E-14
ENSMUSG00000102918	Pcdhgc3	-0.312131458	2.77E-15	4.96E-14	-0.311150572	3.37E-15	5.91E-14
ENSMUSG00000037933	Bicd2	-0.313010534	2.83E-15	5.06E-14	-0.312020671	3.43E-15	6.02E-14
ENSMUSG00000024304	Cdh2	0.319707095	2.89E-15	5.16E-14	0.318647138	4.02E-15	7.01E-14
ENSMUSG00000007458	M6pr	-0.440954277	2.96E-15	5.28E-14	-0.43819467	3.48E-15	6.09E-14
ENSMUSG00000017144	Rnd3	0.576874788	3.08E-15	5.49E-14	0.570696684	3.94E-15	6.89E-14
ENSMUSG00000029322	Plac8	-1.736088302	3.30E-15	5.88E-14	-1.582097633	2.72E-15	4.79E-14
ENSMUSG00000004897	Hdgf	-0.256579718	3.42E-15	6.09E-14	-0.256031457	3.95E-15	6.90E-14
ENSMUSG00000039474	Wfs1	-0.505501799	3.45E-15	6.13E-14	-0.501337512	3.90E-15	6.82E-14
ENSMUSG00000020516	Rps6kb1	0.752907735	3.55E-15	6.31E-14	0.73913465	5.38E-15	9.32E-14
ENSMUSG00000015980	Lrrc27	-1.394571722	3.57E-15	6.34E-14	-1.311763169	3.52E-15	6.16E-14
ENSMUSG00000038324	Trpc4ap	-0.288845424	3.64E-15	6.45E-14	-0.288061076	4.41E-15	7.67E-14
ENSMUSG00000032458	Copb2	-0.231757585	3.65E-15	6.48E-14	-0.23135243	4.28E-15	7.45E-14
ENSMUSG00000037606	Osbpl5	-0.282811454	3.94E-15	6.98E-14	-0.282073218	4.77E-15	8.29E-14
ENSMUSG00000039615	Stub1	-0.371643861	3.99E-15	7.08E-14	-0.369971472	4.80E-15	8.34E-14
ENSMUSG00000071856	Mcc	1.005055863	4.07E-15	7.21E-14	0.972502384	6.60E-15	1.14E-13
ENSMUSG00000019775	Rgs17	1.790799137	4.24E-15	7.51E-14	1.615973726	7.70E-15	1.32E-13
ENSMUSG00000027715	Ccna2	1.345187584	4.25E-15	7.52E-14	1.268594158	7.32E-15	1.26E-13
ENSMUSG00000039067	Psmd7	-0.315985357	4.87E-15	8.58E-14	-0.31494937	5.89E-15	1.02E-13
ENSMUSG00000039062	Anpep	2.015896157	4.91E-15	8.65E-14	1.788192967	9.32E-16	1.69E-14
ENSMUSG00000037416	Dmxl1	1.141905212	4.94E-15	8.70E-14	1.094256198	8.11E-15	1.38E-13
ENSMUSG00000048583	Igf2	1.358968874	5.00E-15	8.81E-14	1.279645045	8.67E-15	1.48E-13
ENSMUSG00000032387	Rbpms2	-0.760621333	5.18E-15	9.11E-14	-0.746417475	5.63E-15	9.72E-14
ENSMUSG00000046598	Bdh1	-0.739039334	5.35E-15	9.39E-14	-0.725976921	5.88E-15	1.02E-13
ENSMUSG00000056579	Tug1	0.748875605	5.37E-15	9.42E-14	0.735137076	8.18E-15	1.39E-13
ENSMUSG00000036427	Gpi1	-0.255507638	5.61E-15	9.85E-14	-0.254956936	6.74E-15	1.16E-13
ENSMUSG00000024181	Mrpl28	-0.449520772	5.65E-15	9.90E-14	-0.446537089	6.60E-15	1.14E-13
ENSMUSG00000040021	Lats1	0.520966957	5.70E-15	9.99E-14	0.516300833	8.16E-15	1.39E-13
ENSMUSG00000001036	Epn2	-0.673605427	5.99E-15	1.05E-13	-0.663640214	6.77E-15	1.16E-13
ENSMUSG00000018707	Dync1h1	-0.158157045	6.41E-15	1.12E-13	-0.158025579	7.90E-15	1.35E-13
ENSMUSG00000027247	Arhgap1	-0.308387065	6.53E-15	1.14E-13	-0.307415108	7.81E-15	1.33E-13
ENSMUSG00000028312	Smc2	1.516212734	6.64E-15	1.16E-13	1.406728587	1.06E-14	1.79E-13
ENSMUSG00000033530	Ttc7b	-0.651858704	6.68E-15	1.17E-13	-0.642791209	7.50E-15	1.28E-13
ENSMUSG00000028757	Ddost	-0.274588146	6.79E-15	1.18E-13	-0.273900215	8.29E-15	1.41E-13
ENSMUSG00000073664	Nbeal1	1.199215203	7.14E-15	1.24E-13	1.143775402	1.06E-14	1.79E-13
ENSMUSG00000024474	Ik	0.617034215	7.28E-15	1.26E-13	0.609275518	9.35E-15	1.59E-13
ENSMUSG00000055024	Ep300	0.496429901	7.50E-15	1.30E-13	0.492356012	1.05E-14	1.78E-13
ENSMUSG00000028634	Hivep3	1.321784122	7.72E-15	1.34E-13	1.247688809	1.30E-14	2.19E-13
ENSMUSG00000038181	Chpf2	-0.37178487	7.74E-15	1.34E-13	-0.370074593	9.28E-15	1.58E-13
ENSMUSG00000021288	Klc1	-0.312468621	8.11E-15	1.40E-13	-0.311450109	9.80E-15	1.66E-13
ENSMUSG00000030779	Rbbp6	0.717400407	8.25E-15	1.43E-13	0.705140036	1.25E-14	2.10E-13
ENSMUSG00000032228	Tcf12	0.453236782	8.27E-15	1.43E-13	0.450124045	1.14E-14	1.92E-13
ENSMUSG00000022360	Atad2	1.168006886	8.29E-15	1.43E-13	1.116271061	1.34E-14	2.25E-13
ENSMUSG00000019841	Rev3l	1.890109345	8.32E-15	1.44E-13	1.683428575	1.28E-14	2.16E-13
ENSMUSG00000023022	Lima1	-0.248634085	9.02E-15	1.56E-13	-0.24811948	1.03E-14	1.75E-13
ENSMUSG00000004788	Eif2b2	-0.425329751	9.11E-15	1.57E-13	-0.42275983	1.08E-14	1.83E-13
ENSMUSG00000018076	Med13l	0.459850806	9.51E-15	1.64E-13	0.456584453	1.32E-14	2.22E-13
ENSMUSG00000002028	Kmt2a	0.511357316	9.80E-15	1.69E-13	0.506863794	1.41E-14	2.36E-13
ENSMUSG00000024941	Scyl1	-0.374209404	1.02E-14	1.75E-13	-0.372450346	1.21E-14	2.04E-13
ENSMUSG00000064181	Rab3ip	-0.860331764	1.04E-14	1.79E-13	-0.839411222	1.15E-14	1.95E-13
ENSMUSG00000029048	Rer1	-0.329767417	1.07E-14	1.84E-13	-0.32856012	1.28E-14	2.16E-13
ENSMUSG00000054428	Atpif1	0.506482182	1.08E-14	1.86E-13	0.502111287	1.45E-14	2.44E-13
ENSMUSG00000010067	Rassf1	-0.534408115	1.11E-14	1.90E-13	-0.529301208	1.27E-14	2.15E-13
ENSMUSG00000020290	Xpo1	0.591829575	1.11E-14	1.91E-13	0.584855714	1.58E-14	2.65E-13
ENSMUSG00000029106	Add1	-0.248784434	1.15E-14	1.97E-13	-0.248264718	1.32E-14	2.22E-13
ENSMUSG00000022201	Zfr	0.387570505	1.15E-14	1.97E-13	0.385598469	1.60E-14	2.68E-13
ENSMUSG00000036880	Acaa2	-0.590504287	1.21E-14	2.07E-13	-0.583614365	1.36E-14	2.29E-13
ENSMUSG00000040407	Akap9	1.054918655	1.21E-14	2.08E-13	1.016128515	1.85E-14	3.08E-13
ENSMUSG00000004846	Plod3	-0.220985148	1.23E-14	2.10E-13	-0.220619421	1.47E-14	2.47E-13
ENSMUSG00000028793	Rnf19b	-0.431283697	1.27E-14	2.17E-13	-0.428576222	1.49E-14	2.50E-13
ENSMUSG00000025511	Tspan4	-0.27540838	1.32E-14	2.25E-13	-0.274699043	1.60E-14	2.68E-13
ENSMUSG00000055436	Srsf11	0.531153715	1.37E-14	2.34E-13	0.526064904	1.97E-14	3.27E-13
ENSMUSG00000059070	Rpl18	-0.694308973	1.38E-14	2.35E-13	-0.683121953	1.50E-14	2.51E-13
ENSMUSG00000001211	Agpat3	-0.468121934	1.43E-14	2.43E-13	-0.464650909	1.67E-14	2.79E-13
ENSMUSG00000018648	Dusp14	-0.683965841	1.44E-14	2.45E-13	-0.673241507	1.62E-14	2.70E-13
ENSMUSG00000004105	Angptl2	-0.121249723	1.47E-14	2.50E-13	-0.121188843	1.79E-14	2.99E-13
ENSMUSG00000001847	Rac1	-0.271676518	1.57E-14	2.67E-13	-0.270992333	1.85E-14	3.08E-13
ENSMUSG00000025612	Bach1	0.830690956	1.58E-14	2.68E-13	0.811365956	2.33E-14	3.86E-13
ENSMUSG00000029094	Afap1	-0.280105447	1.60E-14	2.71E-13	-0.279354568	1.93E-14	3.22E-13
ENSMUSG00000045763	Basp1	-0.257941334	1.62E-14	2.75E-13	-0.257354391	1.97E-14	3.27E-13
ENSMUSG00000042770	Hebp1	-0.839654264	1.70E-14	2.88E-13	-0.819878133	1.86E-14	3.10E-13
ENSMUSG00000058006	Mdn1	0.547725129	1.71E-14	2.90E-13	0.542107043	2.45E-14	4.07E-13
ENSMUSG00000049878	Rlf	1.120871497	1.73E-14	2.93E-13	1.073963086	2.73E-14	4.50E-13
ENSMUSG00000021613	Hapln1	1.974372535	1.73E-14	2.93E-13	1.734817052	2.81E-14	4.64E-13
ENSMUSG00000034902	Pip5k1c	-0.324602165	1.76E-14	2.97E-13	-0.323431495	2.10E-14	3.49E-13
ENSMUSG00000021693	Kif2a	0.582148761	1.87E-14	3.15E-13	0.575392339	2.67E-14	4.41E-13
ENSMUSG00000022558	Mroh1	-0.440740374	2.06E-14	3.47E-13	-0.437812557	2.25E-14	3.72E-13
ENSMUSG00000025171	Ubtd1	-0.523677091	2.08E-14	3.50E-13	-0.518769981	2.37E-14	3.93E-13
ENSMUSG00000052593	Adam17	0.760802666	2.11E-14	3.56E-13	0.745765165	3.10E-14	5.09E-13
ENSMUSG00000024491	Rbm27	0.812795309	2.19E-14	3.69E-13	0.794463359	3.30E-14	5.41E-13
ENSMUSG00000037225	Fgf2	0.711626909	2.25E-14	3.79E-13	0.699285871	3.16E-14	5.19E-13
ENSMUSG00000022587	Ly6e	-0.273381759	2.28E-14	3.83E-13	-0.272675513	2.72E-14	4.50E-13
ENSMUSG00000075376	Rc3h2	0.587515648	2.39E-14	4.01E-13	0.580532327	3.17E-14	5.20E-13
ENSMUSG00000020741	Cluh	-0.310937378	2.46E-14	4.13E-13	-0.309897191	2.86E-14	4.72E-13
ENSMUSG00000078915	Hsp25-ps1	-0.631668281	2.47E-14	4.15E-13	-0.62304856	2.76E-14	4.56E-13
ENSMUSG00000052151	Ppap2c	-0.507137209	2.51E-14	4.21E-13	-0.502647555	2.89E-14	4.76E-13
ENSMUSG00000020886	Dlg4	-0.441309518	2.68E-14	4.48E-13	-0.438338693	3.08E-14	5.06E-13
ENSMUSG00000032036	Kirrel3	1.531016318	2.69E-14	4.50E-13	1.413571833	4.09E-14	6.67E-13
ENSMUSG00000027613	Eif6	-0.355097116	2.83E-14	4.73E-13	-0.353540748	3.38E-14	5.53E-13
ENSMUSG00000050064	Zfp697	-0.775066832	2.86E-14	4.78E-13	-0.759180357	3.17E-14	5.21E-13
ENSMUSG00000051510	Mafg	-0.483313533	2.87E-14	4.79E-13	-0.479408923	3.27E-14	5.36E-13
ENSMUSG00000024383	Map3k2	0.877736559	3.29E-14	5.48E-13	0.854408317	5.01E-14	8.14E-13
ENSMUSG00000021969	Zdhhc20	0.624859191	3.56E-14	5.93E-13	0.616336494	5.07E-14	8.23E-13
ENSMUSG00000036534	Slc38a7	-0.649962106	3.60E-14	5.98E-13	-0.64046256	3.97E-14	6.48E-13
ENSMUSG00000017386	Traf4	-0.479187889	3.80E-14	6.31E-13	-0.475342304	4.40E-14	7.17E-13
ENSMUSG00000031556	Tm2d2	-0.482973807	3.98E-14	6.61E-13	-0.479031192	4.61E-14	7.49E-13
ENSMUSG00000036822	Topors	0.686849761	4.06E-14	6.73E-13	0.675504378	5.86E-14	9.50E-13
ENSMUSG00000079562	Maea	-0.313731499	4.52E-14	7.48E-13	-0.312640221	5.32E-14	8.62E-13
ENSMUSG00000026303	Mlph	-1.597685524	4.52E-14	7.48E-13	-1.465875844	3.95E-14	6.44E-13
ENSMUSG00000079557	Mar-02	-0.598154714	4.54E-14	7.51E-13	-0.590667366	5.18E-14	8.39E-13
ENSMUSG00000026094	Stk17b	0.847644134	4.62E-14	7.64E-13	0.826360202	6.98E-14	1.13E-12
ENSMUSG00000032243	Itga11	0.610154714	4.75E-14	7.85E-13	0.602140078	6.61E-14	1.07E-12
ENSMUSG00000031967	Afg3l1	-0.523053525	4.85E-14	8.00E-13	-0.518018058	5.62E-14	9.11E-13
ENSMUSG00000031696	Vps35	0.418134615	4.93E-14	8.13E-13	0.415536351	6.76E-14	1.09E-12
ENSMUSG00000031996	Aplp2	-0.278027414	5.06E-14	8.34E-13	-0.277264035	6.04E-14	9.78E-13
ENSMUSG00000057604	Lmcd1	0.69008479	5.14E-14	8.46E-13	0.678496709	7.17E-14	1.16E-12
ENSMUSG00000027404	Snrpb	-0.331991568	5.15E-14	8.49E-13	-0.33069251	6.15E-14	9.95E-13
ENSMUSG00000021244	Ylpm1	0.468640345	5.40E-14	8.89E-13	0.464977454	7.35E-14	1.18E-12
ENSMUSG00000021732	Fgf10	1.154334714	5.53E-14	9.10E-13	1.101185287	8.77E-14	1.40E-12
ENSMUSG00000032712	2810474O19Rik	1.838887954	5.54E-14	9.12E-13	1.635670399	8.95E-14	1.43E-12
ENSMUSG00000028282	Casp8ap2	1.744495655	5.56E-14	9.14E-13	1.56952923	8.94E-14	1.43E-12
ENSMUSG00000050212	Eva1b	-0.564222657	5.59E-14	9.19E-13	-0.557883556	6.42E-14	1.04E-12
ENSMUSG00000026116	Tmem131	0.394617852	5.74E-14	9.44E-13	0.392421993	7.73E-14	1.24E-12
ENSMUSG00000032435	Dync1li1	-0.420302228	5.78E-14	9.49E-13	-0.417668219	6.42E-14	1.04E-12
ENSMUSG00000025066	Sfr1	0.352320865	6.06E-14	9.94E-13	0.350754119	8.04E-14	1.29E-12
ENSMUSG00000039607	Rbms3	0.528986981	6.12E-14	1.00E-12	0.523701578	8.56E-14	1.37E-12
ENSMUSG00000034160	Ogt	0.543986106	6.31E-14	1.03E-12	0.538239438	8.64E-14	1.38E-12
ENSMUSG00000020023	Tmcc3	-0.496255893	6.35E-14	1.04E-12	-0.491911494	7.32E-14	1.18E-12
ENSMUSG00000041926	Rnpep	-0.485311492	6.43E-14	1.05E-12	-0.481246212	7.38E-14	1.19E-12
ENSMUSG00000047747	Rnf150	0.858418384	6.45E-14	1.06E-12	0.836112719	9.17E-14	1.46E-12
ENSMUSG00000015501	Hivep2	0.653621346	6.49E-14	1.06E-12	0.643676385	9.11E-14	1.46E-12
ENSMUSG00000024043	Arhgap28	0.884076825	6.54E-14	1.07E-12	0.859690362	9.82E-14	1.56E-12
ENSMUSG00000038943	Prc1	1.204351386	6.59E-14	1.08E-12	1.144470282	7.88E-14	1.27E-12
ENSMUSG00000039515	Ppp2r4	-0.314380338	6.90E-14	1.13E-12	-0.31326564	8.20E-14	1.32E-12
ENSMUSG00000035093	Secisbp2l	0.576615291	6.94E-14	1.13E-12	0.569760454	9.33E-14	1.49E-12
ENSMUSG00000029781	Fkbp9	-0.21214663	7.06E-14	1.15E-12	-0.211802917	8.55E-14	1.37E-12
ENSMUSG00000039646	Vasn	0.271830537	7.21E-14	1.18E-12	0.271106349	9.21E-14	1.47E-12
ENSMUSG00000027342	Pcna	0.862070987	7.91E-14	1.29E-12	0.839347972	1.11E-13	1.76E-12
ENSMUSG00000027828	Ssr3	0.233998802	8.28E-14	1.35E-12	0.233533965	1.07E-13	1.71E-12
ENSMUSG00000038545	Cul7	0.299220932	8.41E-14	1.37E-12	0.298248648	1.12E-13	1.78E-12
ENSMUSG00000026311	Asb1	-0.760987138	8.41E-14	1.37E-12	-0.745388391	9.15E-14	1.46E-12
ENSMUSG00000027680	Fxr1	0.669185822	8.70E-14	1.41E-12	0.658419308	1.19E-13	1.89E-12
ENSMUSG00000028703	Lrrc41	-0.328856752	8.89E-14	1.44E-12	-0.327571316	1.02E-13	1.63E-12
ENSMUSG00000024079	Eif2ak2	0.974081269	8.97E-14	1.45E-12	0.941294181	1.34E-13	2.11E-12
ENSMUSG00000022489	Pde1b	-1.398087219	8.99E-14	1.46E-12	-1.305970752	8.30E-14	1.33E-12
ENSMUSG00000026238	Ptma	0.656533319	9.00E-14	1.46E-12	0.646347406	1.24E-13	1.96E-12
ENSMUSG00000003808	Farsa	-0.426820101	9.04E-14	1.46E-12	-0.424013454	1.06E-13	1.69E-12
ENSMUSG00000060671	Atp8b2	-0.299584635	1.01E-13	1.63E-12	-0.298606715	1.19E-13	1.89E-12
ENSMUSG00000052310	Slc39a1	-0.376873028	1.01E-13	1.63E-12	-0.374930301	1.19E-13	1.89E-12
ENSMUSG00000019943	Atp2b1	0.669482601	1.01E-13	1.64E-12	0.65862587	1.46E-13	2.30E-12
ENSMUSG00000052504	Epha3	1.699863381	1.04E-13	1.67E-12	1.533974195	1.65E-13	2.59E-12
ENSMUSG00000020219	Timm13	-0.443973389	1.05E-13	1.70E-12	-0.440801918	1.20E-13	1.90E-12
ENSMUSG00000049001	Ndnf	2.960546835	1.07E-13	1.72E-12	2.205537814	1.49E-13	2.35E-12
ENSMUSG00000032741	Tpcn1	-0.565247359	1.08E-13	1.74E-12	-0.55872946	1.22E-13	1.93E-12
ENSMUSG00000060477	Irak2	-0.670522299	1.11E-13	1.79E-12	-0.659681481	1.26E-13	1.98E-12
ENSMUSG00000048076	Arf1	-0.267612773	1.17E-13	1.88E-12	-0.266911708	1.38E-13	2.17E-12
ENSMUSG00000056536	Pign	0.749613909	1.23E-13	1.98E-12	0.734348944	1.71E-13	2.67E-12
ENSMUSG00000040423	Rc3h1	0.710029614	1.24E-13	1.99E-12	0.697009408	1.79E-13	2.80E-12
ENSMUSG00000039081	Zfp503	0.443681049	1.27E-13	2.03E-12	0.440486694	1.54E-13	2.43E-12
ENSMUSG00000033706	Smyd5	-0.429790025	1.27E-13	2.04E-12	-0.426890017	1.49E-13	2.34E-12
ENSMUSG00000091243	Vgll3	0.350637376	1.28E-13	2.05E-12	0.349052544	1.67E-13	2.61E-12
ENSMUSG00000029563	Foxp2	2.276909394	1.32E-13	2.11E-12	1.899271962	1.91E-13	2.98E-12
ENSMUSG00000040648	Ppip5k2	1.245407139	1.33E-13	2.13E-12	1.177074192	2.10E-13	3.26E-12
ENSMUSG00000003235	Eif2b5	-0.401407645	1.40E-13	2.23E-12	-0.399035143	1.63E-13	2.56E-12
ENSMUSG00000040339	Fam102b	0.68001816	1.43E-13	2.29E-12	0.668513176	2.02E-13	3.15E-12
ENSMUSG00000018565	Elp5	-0.441843373	1.44E-13	2.30E-12	-0.43868016	1.68E-13	2.63E-12
ENSMUSG00000038664	Herc1	0.589038865	1.45E-13	2.31E-12	0.581530041	2.04E-13	3.17E-12
ENSMUSG00000093989	Rnasek	-0.421462234	1.51E-13	2.41E-12	-0.418713879	1.70E-13	2.66E-12
ENSMUSG00000024777	Ppp2r5b	-0.52981264	1.59E-13	2.53E-12	-0.524372159	1.72E-13	2.69E-12
ENSMUSG00000034412	Tbc1d10a	-0.605458193	1.68E-13	2.67E-12	-0.597337105	1.87E-13	2.92E-12
ENSMUSG00000045312	Lhfpl2	0.43178283	1.72E-13	2.74E-12	0.428794838	2.32E-13	3.59E-12
ENSMUSG00000036902	Neto2	1.264880745	1.75E-13	2.77E-12	1.193121665	2.34E-13	3.63E-12
ENSMUSG00000056608	Chd9	0.929452869	1.76E-13	2.80E-12	0.900219994	2.58E-13	3.98E-12
ENSMUSG00000049439	Cyp20a1	-0.529521731	1.81E-13	2.87E-12	-0.524056889	2.02E-13	3.15E-12
ENSMUSG00000019823	Mical1	-0.516308315	1.85E-13	2.93E-12	-0.511232704	2.11E-13	3.28E-12
ENSMUSG00000074994	Qser1	0.775604466	1.88E-13	2.97E-12	0.758437319	2.71E-13	4.18E-12
ENSMUSG00000042626	Shc1	-0.349508501	1.92E-13	3.03E-12	-0.347925125	2.12E-13	3.29E-12
ENSMUSG00000105879	RP24-291E8.2	-0.816775004	1.97E-13	3.11E-12	-0.796954683	2.16E-13	3.36E-12
ENSMUSG00000026727	Rsu1	-0.272848983	2.02E-13	3.19E-12	-0.272091081	2.39E-13	3.70E-12
ENSMUSG00000034349	Smc4	1.426644613	2.04E-13	3.22E-12	1.323944639	3.20E-13	4.90E-12
ENSMUSG00000070284	Gmppb	-0.608443806	2.04E-13	3.23E-12	-0.600140905	2.32E-13	3.59E-12
ENSMUSG00000026520	Pycr2	-0.463106114	2.07E-13	3.26E-12	-0.459421317	2.36E-13	3.65E-12
ENSMUSG00000030423	Pop4	1.265175708	2.15E-13	3.39E-12	1.192473713	3.35E-13	5.13E-12
ENSMUSG00000003810	Mast2	-0.411487106	2.27E-13	3.58E-12	-0.408890889	2.55E-13	3.94E-12
ENSMUSG00000033454	Zbtb1	0.771731608	2.36E-13	3.71E-12	0.754671979	3.43E-13	5.24E-12
ENSMUSG00000029198	Grpel1	-0.407599609	2.47E-13	3.88E-12	-0.405067558	2.79E-13	4.30E-12
ENSMUSG00000021987	Mtmr6	0.534003987	2.54E-13	3.99E-12	0.528286717	3.48E-13	5.32E-12
ENSMUSG00000003435	Supt5	-0.234214907	2.57E-13	4.02E-12	-0.233730809	3.06E-13	4.69E-12
ENSMUSG00000036533	Cdc42ep3	-0.484954901	2.67E-13	4.18E-12	-0.480689283	3.02E-13	4.64E-12
ENSMUSG00000041870	Ankrd13a	-0.29063298	2.69E-13	4.21E-12	-0.289707761	3.18E-13	4.88E-12
ENSMUSG00000023224	Serping1	-1.370620639	2.80E-13	4.38E-12	-1.280187589	2.60E-13	4.02E-12
ENSMUSG00000025372	Baiap2	0.49808588	2.81E-13	4.40E-12	0.493423133	3.85E-13	5.86E-12
ENSMUSG00000020412	Ascc2	-0.392627657	2.85E-13	4.46E-12	-0.390348379	3.33E-13	5.11E-12
ENSMUSG00000046756	Mrps7	-0.504108091	2.96E-13	4.61E-12	-0.499302856	3.33E-13	5.11E-12
ENSMUSG00000022314	Rad21	0.480714831	2.98E-13	4.65E-12	0.476512928	4.05E-13	6.16E-12
ENSMUSG00000023904	Hcfc1r1	0.437819263	3.10E-13	4.82E-12	0.434641511	4.01E-13	6.10E-12
ENSMUSG00000029212	Gabrb1	-1.662410716	3.17E-13	4.93E-12	-1.505104861	2.86E-13	4.41E-12
ENSMUSG00000040760	Appl1	0.806293901	3.23E-13	5.01E-12	0.786676936	4.56E-13	6.90E-12
ENSMUSG00000052609	Plekhg3	-0.348273177	3.23E-13	5.02E-12	-0.346672561	3.81E-13	5.80E-12
ENSMUSG00000068284	Gm608	0.907503422	3.26E-13	5.05E-12	0.879670189	4.66E-13	7.05E-12
ENSMUSG00000067276	Capn6	1.385235368	3.32E-13	5.15E-12	1.289628317	4.75E-13	7.17E-12
ENSMUSG00000054855	Rnd1	-0.899551685	3.34E-13	5.18E-12	-0.872762672	3.45E-13	5.27E-12
ENSMUSG00000031246	Sh3bgrl	0.617487291	3.39E-13	5.26E-12	0.608583327	4.68E-13	7.07E-12
ENSMUSG00000016541	Atxn10	-0.244074445	3.51E-13	5.42E-12	-0.243520686	4.11E-13	6.25E-12
ENSMUSG00000079477	Rab7	-0.288884088	3.51E-13	5.43E-12	-0.287966159	4.18E-13	6.34E-12
ENSMUSG00000100551	Gm19503	1.386204868	3.53E-13	5.44E-12	1.2899816	5.35E-13	8.04E-12
ENSMUSG00000020982	Nemf	1.253657117	3.54E-13	5.47E-12	1.181654375	5.38E-13	8.09E-12
ENSMUSG00000020260	Pofut2	-0.295771593	3.66E-13	5.65E-12	-0.29478547	4.31E-13	6.53E-12
ENSMUSG00000071646	Mta2	-0.293345259	3.66E-13	5.65E-12	-0.292382771	4.35E-13	6.60E-12
ENSMUSG00000011831	Evi5	0.934389723	3.67E-13	5.66E-12	0.903946129	5.12E-13	7.72E-12
ENSMUSG00000020451	Limk2	-0.440564127	3.82E-13	5.88E-12	-0.437315431	4.42E-13	6.70E-12
ENSMUSG00000031309	Rps6ka3	0.679345442	3.87E-13	5.96E-12	0.667451893	5.48E-13	8.23E-12
ENSMUSG00000004044	Ptrf	-0.097769759	3.89E-13	5.98E-12	-0.097733961	4.55E-13	6.90E-12
ENSMUSG00000068329	Htra2	-0.494512129	3.93E-13	6.04E-12	-0.489926453	4.43E-13	6.72E-12
ENSMUSG00000057561	Eif1a	0.49527001	4.01E-13	6.16E-12	0.490625244	5.48E-13	8.23E-12
ENSMUSG00000025533	Asl	-0.62479818	4.34E-13	6.67E-12	-0.615565436	4.90E-13	7.38E-12
ENSMUSG00000025967	Eef1b2	-0.184862655	4.38E-13	6.73E-12	-0.184619561	5.27E-13	7.93E-12
ENSMUSG00000058254	Tspan7	-0.801379431	4.43E-13	6.81E-12	-0.782093232	4.82E-13	7.28E-12
ENSMUSG00000085795	Zfp703	-0.411836483	4.60E-13	7.05E-12	-0.409162393	5.28E-13	7.95E-12
ENSMUSG00000070493	Chchd2	-0.964779529	4.64E-13	7.11E-12	-0.931473255	4.82E-13	7.28E-12
ENSMUSG00000002778	Kdelr1	-0.264615674	4.75E-13	7.26E-12	-0.263902701	5.47E-13	8.23E-12
ENSMUSG00000029178	Klf3	0.390783187	4.83E-13	7.39E-12	0.388480253	6.40E-13	9.57E-12
ENSMUSG00000020170	Frs2	0.480615869	4.85E-13	7.42E-12	0.476342116	6.50E-13	9.71E-12
ENSMUSG00000069049	Eif2s3y	1.316541368	5.04E-13	7.70E-12	1.232744834	7.12E-13	1.06E-11
ENSMUSG00000030741	Spns1	-0.561250841	5.20E-13	7.94E-12	-0.554494083	5.86E-13	8.77E-12
ENSMUSG00000058715	Fcer1g	4.980328869	5.37E-13	8.20E-12	2.437029464	1.45E-12	2.10E-11
ENSMUSG00000042029	Ncapg2	1.938036024	5.77E-13	8.78E-12	1.684490605	8.44E-13	1.25E-11
ENSMUSG00000043587	Pxylp1	0.561105167	6.05E-13	9.19E-12	0.554270823	7.98E-13	1.19E-11
ENSMUSG00000035158	Mitf	1.767175844	6.09E-13	9.26E-12	1.571085379	8.97E-13	1.33E-11
ENSMUSG00000037355	Uvssa	1.366080303	6.15E-13	9.34E-12	1.272012829	9.14E-13	1.35E-11
ENSMUSG00000037206	Islr	1.545055057	6.15E-13	9.34E-12	1.411037279	9.34E-13	1.38E-11
ENSMUSG00000032515	Csrnp1	-0.69298392	6.16E-13	9.35E-12	-0.680270077	6.87E-13	1.02E-11
ENSMUSG00000046546	Fam43a	0.850728555	6.41E-13	9.71E-12	0.827139054	9.13E-13	1.35E-11
ENSMUSG00000094483	Purb	0.527729976	6.46E-13	9.79E-12	0.522015817	8.83E-13	1.31E-11
ENSMUSG00000029672	Fam3c	0.652443265	6.95E-13	1.05E-11	0.641664493	9.72E-13	1.43E-11
ENSMUSG00000051223	Bzw1	0.370824822	6.99E-13	1.06E-11	0.368828722	9.18E-13	1.36E-11
ENSMUSG00000024283	Wac	0.705104643	6.99E-13	1.06E-11	0.691548534	9.50E-13	1.40E-11
ENSMUSG00000002059	Rab34	-0.356776971	7.00E-13	1.06E-11	-0.355006723	8.17E-13	1.21E-11
ENSMUSG00000008976	Gabpa	0.675818801	7.59E-13	1.15E-11	0.663825504	1.04E-12	1.52E-11
ENSMUSG00000031441	Atp11a	0.257296236	7.61E-13	1.15E-11	0.256627224	9.30E-13	1.37E-11
ENSMUSG00000059743	Fdps	-1.371406517	7.69E-13	1.16E-11	-1.277397185	7.58E-13	1.13E-11
ENSMUSG00000037278	Tmem97	-0.936795763	7.80E-13	1.18E-11	-0.905644479	8.25E-13	1.22E-11
ENSMUSG00000025810	Nrp1	-0.230627978	7.87E-13	1.19E-11	-0.230146325	9.15E-13	1.35E-11
ENSMUSG00000024914	Drap1	-0.331192587	8.31E-13	1.25E-11	-0.329765764	9.76E-13	1.44E-11
ENSMUSG00000039462	Col10a1	1.619672275	8.36E-13	1.26E-11	1.464779033	1.23E-12	1.80E-11
ENSMUSG00000015354	Pcolce2	-0.687718991	8.73E-13	1.31E-11	-0.675125988	9.73E-13	1.43E-11
ENSMUSG00000025373	Rnf41	-0.445119772	8.80E-13	1.32E-11	-0.441668849	9.72E-13	1.43E-11
ENSMUSG00000020362	Cnot6	0.675713823	8.82E-13	1.32E-11	0.663657159	1.20E-12	1.76E-11
ENSMUSG00000046691	Chtf8	-0.350113746	8.93E-13	1.34E-11	-0.348425342	1.03E-12	1.52E-11
ENSMUSG00000042312	S100a13	0.551970689	8.95E-13	1.34E-11	0.54535846	1.22E-12	1.78E-11
ENSMUSG00000023186	Vwa5a	0.457236175	9.40E-13	1.41E-11	0.453458442	1.26E-12	1.84E-11
ENSMUSG00000026827	Gpd2	-0.469125221	1.01E-12	1.51E-11	-0.465061026	1.16E-12	1.70E-11
ENSMUSG00000005732	Ranbp1	0.380718999	1.02E-12	1.52E-11	0.378527882	1.33E-12	1.95E-11
ENSMUSG00000037652	Phc3	0.557080094	1.03E-12	1.53E-11	0.550248174	1.39E-12	2.03E-11
ENSMUSG00000022912	Pros1	0.498303243	1.03E-12	1.54E-11	0.493401091	1.40E-12	2.04E-11
ENSMUSG00000033059	Pygb	-0.370440656	1.04E-12	1.55E-11	-0.368430449	1.20E-12	1.76E-11
ENSMUSG00000036862	Dchs1	2.025101447	1.07E-12	1.60E-11	1.734859754	1.30E-12	1.89E-11
ENSMUSG00000034252	Senp6	0.801599765	1.10E-12	1.64E-11	0.781463707	1.46E-12	2.12E-11
ENSMUSG00000026819	Slc25a25	-0.707508299	1.11E-12	1.65E-11	-0.693694081	1.21E-12	1.78E-11
ENSMUSG00000107211	Gm5864	-0.836204536	1.11E-12	1.65E-11	-0.8135857	1.19E-12	1.75E-11
ENSMUSG00000001864	Aif1l	-0.515167265	1.15E-12	1.70E-11	-0.509771188	1.30E-12	1.90E-11
ENSMUSG00000010307	Tmem86a	-0.928841531	1.18E-12	1.75E-11	-0.897982935	1.25E-12	1.83E-11
ENSMUSG00000030884	Uqcrc2	-0.398011668	1.19E-12	1.77E-11	-0.395506726	1.38E-12	2.01E-11
ENSMUSG00000037674	Rfx7	0.802592726	1.19E-12	1.77E-11	0.782258239	1.70E-12	2.46E-11
ENSMUSG00000024975	Pdcd4	1.186400257	1.20E-12	1.77E-11	1.122324222	1.77E-12	2.56E-11
ENSMUSG00000047735	Samd9l	1.497486968	1.21E-12	1.79E-11	1.372080116	1.76E-12	2.55E-11
ENSMUSG00000080935	Got2-ps1	-0.634064048	1.21E-12	1.79E-11	-0.624049009	1.33E-12	1.94E-11
ENSMUSG00000032030	Cul5	0.685945755	1.22E-12	1.81E-11	0.673171743	1.69E-12	2.45E-11
ENSMUSG00000028675	Pnrc2	0.863251958	1.23E-12	1.83E-11	0.838018633	1.74E-12	2.52E-11
ENSMUSG00000024816	Frmd8	-0.30964641	1.31E-12	1.94E-11	-0.308460375	1.49E-12	2.16E-11
ENSMUSG00000028073	Pear1	0.496423784	1.35E-12	1.99E-11	0.491528268	1.81E-12	2.61E-11
ENSMUSG00000025236	Adpgk	-0.50138298	1.35E-12	1.99E-11	-0.49637307	1.54E-12	2.23E-11
ENSMUSG00000035173	Ccdc186	0.933750195	1.42E-12	2.10E-11	0.901769182	2.04E-12	2.93E-11
ENSMUSG00000026209	Dnpep	-0.34839516	1.47E-12	2.17E-11	-0.346699539	1.68E-12	2.44E-11
ENSMUSG00000032745	Gpbp1	0.99056895	1.48E-12	2.18E-11	0.952566741	1.97E-12	2.84E-11
ENSMUSG00000017781	Pitpna	-0.255245877	1.56E-12	2.29E-11	-0.254575553	1.82E-12	2.62E-11
ENSMUSG00000021838	Samd4	-0.330001577	1.60E-12	2.35E-11	-0.328555404	1.82E-12	2.63E-11
ENSMUSG00000047562	Mmp10	-0.95893529	1.66E-12	2.44E-11	-0.924617921	1.75E-12	2.53E-11
ENSMUSG00000029163	Emilin1	0.397481792	1.71E-12	2.50E-11	0.394939469	2.22E-12	3.19E-11
ENSMUSG00000043154	Ppp2r3a	1.222495009	1.76E-12	2.58E-11	1.151631197	2.54E-12	3.64E-11
ENSMUSG00000059316	Slc27a4	-0.447330292	1.79E-12	2.62E-11	-0.443725688	2.03E-12	2.93E-11
ENSMUSG00000082575	Gm13050	-0.494814738	1.84E-12	2.70E-11	-0.489942622	2.07E-12	2.97E-11
ENSMUSG00000019080	Mfsd3	-0.900413048	1.94E-12	2.85E-11	-0.871690765	2.09E-12	3.00E-11
ENSMUSG00000056211	R3hdm1	0.572310286	1.95E-12	2.85E-11	0.564732841	2.52E-12	3.60E-11
ENSMUSG00000032555	Topbp1	0.64698495	1.99E-12	2.91E-11	0.636065751	2.58E-12	3.69E-11
ENSMUSG00000026153	Fam135a	1.109955367	2.09E-12	3.06E-11	1.0561053	3.00E-12	4.27E-11
ENSMUSG00000028179	Cth	-1.230669352	2.19E-12	3.20E-11	-1.159188319	2.14E-12	3.08E-11
ENSMUSG00000018042	Cyb5r3	0.175579876	2.20E-12	3.21E-11	0.17535779	2.74E-12	3.91E-11
ENSMUSG00000040310	Alx4	-1.692228164	2.21E-12	3.22E-11	-1.515286833	2.01E-12	2.90E-11
ENSMUSG00000027082	Tfpi	0.624434205	2.24E-12	3.27E-11	0.614557997	2.95E-12	4.20E-11
ENSMUSG00000022754	Tmem45a	0.373844301	2.30E-12	3.35E-11	0.37170434	2.92E-12	4.16E-11
ENSMUSG00000031284	Pak3	1.019445456	2.39E-12	3.47E-11	0.977315589	3.29E-12	4.67E-11
ENSMUSG00000029616	Erp29	-0.389658644	2.39E-12	3.48E-11	-0.387242229	2.77E-12	3.96E-11
ENSMUSG00000020952	Scfd1	0.982100211	2.47E-12	3.58E-11	0.944385679	3.12E-12	4.43E-11
ENSMUSG00000003345	Csnk1g2	-0.24121442	2.47E-12	3.58E-11	-0.240637765	2.92E-12	4.16E-11
ENSMUSG00000031555	Adam9	0.337245226	2.50E-12	3.63E-11	0.335665888	3.25E-12	4.62E-11
ENSMUSG00000024789	Jak2	1.064505819	2.70E-12	3.91E-11	1.0164254	3.74E-12	5.28E-11
ENSMUSG00000024335	Brd2	-0.21487956	2.72E-12	3.93E-11	-0.214470935	3.06E-12	4.36E-11
ENSMUSG00000021557	Agtpbp1	0.84979442	2.80E-12	4.05E-11	0.824967001	3.79E-12	5.36E-11
ENSMUSG00000056596	Trnp1	1.560380082	2.80E-12	4.05E-11	1.414983892	4.06E-12	5.71E-11
ENSMUSG00000052298	Cdc42se2	-0.585618672	2.81E-12	4.07E-11	-0.577445215	3.07E-12	4.37E-11
ENSMUSG00000015932	Dstn	-0.167071526	2.86E-12	4.13E-11	-0.166878507	3.40E-12	4.82E-11
ENSMUSG00000007617	Homer1	1.090338279	2.88E-12	4.16E-11	1.038699082	3.88E-12	5.47E-11
ENSMUSG00000018507	Trpv2	-0.732681868	2.94E-12	4.24E-11	-0.7167684	3.24E-12	4.60E-11
ENSMUSG00000005802	Slc30a4	0.799683304	3.00E-12	4.34E-11	0.778866153	4.08E-12	5.73E-11
ENSMUSG00000040435	Ppp1r15a	-0.529684588	3.01E-12	4.34E-11	-0.523597822	3.38E-12	4.80E-11
ENSMUSG00000037994	Slc9b2	4.320359728	3.05E-12	4.40E-11	2.352190584	4.85E-12	6.78E-11
ENSMUSG00000005204	Senp3	-0.41930847	3.14E-12	4.53E-11	-0.416268076	3.62E-12	5.12E-11
ENSMUSG00000036943	Rab8b	0.619986135	3.25E-12	4.68E-11	0.610162091	4.37E-12	6.13E-11
ENSMUSG00000018669	Cdk5rap3	-0.531637287	3.29E-12	4.74E-11	-0.525462349	3.70E-12	5.23E-11
ENSMUSG00000061887	Ssbp3	0.320989567	3.36E-12	4.84E-11	0.319611745	4.29E-12	6.03E-11
ENSMUSG00000026655	Fam107b	-0.742433974	3.37E-12	4.84E-11	-0.72580363	3.66E-12	5.18E-11
ENSMUSG00000078440	Dohh	-0.424776875	3.39E-12	4.87E-11	-0.42160693	3.90E-12	5.49E-11
ENSMUSG00000027670	Ocstamp	4.55702623	3.39E-12	4.88E-11	2.355259939	6.58E-12	9.08E-11
ENSMUSG00000029064	Gnb1	-0.165339562	3.40E-12	4.88E-11	-0.165151163	4.04E-12	5.68E-11
ENSMUSG00000041815	Poldip3	-0.270699245	3.50E-12	5.01E-11	-0.269873727	4.07E-12	5.73E-11
ENSMUSG00000025212	Sfxn3	-0.28306851	3.64E-12	5.21E-11	-0.282123621	4.19E-12	5.90E-11
ENSMUSG00000033105	Lss	-0.512979793	3.66E-12	5.23E-11	-0.507409059	4.01E-12	5.64E-11
ENSMUSG00000039519	Cyp7b1	2.064183811	3.76E-12	5.38E-11	1.743830547	4.85E-12	6.78E-11
ENSMUSG00000039126	Prune2	0.92530766	3.83E-12	5.48E-11	0.892938827	5.46E-12	7.59E-11
ENSMUSG00000034981	Parm1	-0.506336017	3.84E-12	5.49E-11	-0.500963771	4.29E-12	6.03E-11
ENSMUSG00000040675	Mthfd1l	-0.5321294	3.90E-12	5.56E-11	-0.52589328	4.40E-12	6.17E-11
ENSMUSG00000004591	Pkn2	0.644487305	3.99E-12	5.69E-11	0.633372036	5.39E-12	7.50E-11
ENSMUSG00000022018	Rgcc	2.33403854	4.05E-12	5.78E-11	1.884825395	5.23E-12	7.29E-11
ENSMUSG00000043241	Upf2	1.250035269	4.16E-12	5.93E-11	1.172012433	5.87E-12	8.13E-11
ENSMUSG00000082809	Gm14150	-1.050821176	4.21E-12	6.00E-11	-1.004434691	4.23E-12	5.94E-11
ENSMUSG00000051256	Jagn1	-0.524650071	4.31E-12	6.14E-11	-0.518646273	4.88E-12	6.82E-11
ENSMUSG00000020142	Slc1a4	-0.463558355	4.33E-12	6.16E-11	-0.459404684	4.94E-12	6.89E-11
ENSMUSG00000032340	Neo1	0.438135806	4.51E-12	6.42E-11	0.434597881	5.95E-12	8.24E-11
ENSMUSG00000078671	Chd2	0.72082899	4.51E-12	6.42E-11	0.705250582	6.22E-12	8.59E-11
ENSMUSG00000020180	Snrpd3	0.548987326	4.54E-12	6.45E-11	0.54206247	5.83E-12	8.08E-11
ENSMUSG00000037486	Asxl2	0.822375995	4.65E-12	6.59E-11	0.799365452	6.32E-12	8.74E-11
ENSMUSG00000035372	1810055G02Rik	-0.343333214	4.73E-12	6.71E-11	-0.341631558	5.48E-12	7.61E-11
ENSMUSG00000022570	Tsta3	-0.532578455	5.07E-12	7.18E-11	-0.526265842	5.58E-12	7.76E-11
ENSMUSG00000006676	Usp19	-0.272989312	5.10E-12	7.22E-11	-0.272129274	5.98E-12	8.27E-11
ENSMUSG00000035799	Twist1	0.594338839	5.34E-12	7.54E-11	0.585514728	6.80E-12	9.37E-11
ENSMUSG00000038252	Ncapd2	0.83650735	5.38E-12	7.59E-11	0.812193056	7.13E-12	9.82E-11
ENSMUSG00000022332	Khdrbs3	-0.670188713	5.54E-12	7.80E-11	-0.657650122	6.11E-12	8.46E-11
ENSMUSG00000032803	Cdv3	0.752225821	5.57E-12	7.84E-11	0.734423847	7.39E-12	1.02E-10
ENSMUSG00000015134	Aldh1a3	-1.077240464	5.64E-12	7.93E-11	-1.026735915	5.84E-12	8.09E-11
ENSMUSG00000021196	Pfkp	-0.525689797	5.70E-12	8.01E-11	-0.51958576	6.34E-12	8.76E-11
ENSMUSG00000028551	Cdkn2c	1.246548768	5.85E-12	8.22E-11	1.168291678	7.88E-12	1.08E-10
ENSMUSG00000021589	Rhobtb3	0.580196761	5.90E-12	8.28E-11	0.571938877	7.78E-12	1.07E-10
ENSMUSG00000022894	Adamts5	0.514763104	5.99E-12	8.41E-11	0.508983346	7.60E-12	1.04E-10
ENSMUSG00000034612	Chst11	-0.339712295	6.13E-12	8.60E-11	-0.33804683	7.00E-12	9.65E-11
ENSMUSG00000022488	Nckap1l	2.523235756	6.25E-12	8.76E-11	1.964431607	7.32E-12	1.01E-10
ENSMUSG00000028447	Dctn3	-0.495843454	6.36E-12	8.90E-11	-0.490687843	7.20E-12	9.92E-11
ENSMUSG00000029500	Pgam5	-0.450041895	6.50E-12	9.11E-11	-0.446174777	7.43E-12	1.02E-10
ENSMUSG00000031239	Itm2a	1.058739604	6.56E-12	9.18E-11	1.009692111	9.31E-12	1.27E-10
ENSMUSG00000059248	Sep-09	-0.156967834	6.59E-12	9.22E-11	-0.156802201	7.75E-12	1.06E-10
ENSMUSG00000029547	Ints1	-0.288878755	6.78E-12	9.49E-11	-0.287849227	7.71E-12	1.06E-10
ENSMUSG00000021684	Pde8b	-1.969617509	6.84E-12	9.56E-11	-1.689775007	5.57E-12	7.74E-11
ENSMUSG00000021665	Hexb	-0.586863209	6.96E-12	9.72E-11	-0.578330837	7.64E-12	1.05E-10
ENSMUSG00000044948	Cfap43	-0.390431907	7.03E-12	9.81E-11	-0.387893651	8.02E-12	1.10E-10
ENSMUSG00000018102	Hist1h2bc	-0.397842435	7.09E-12	9.90E-11	-0.395156996	8.06E-12	1.10E-10
ENSMUSG00000052752	Traf7	-0.288754605	7.11E-12	9.92E-11	-0.287723481	8.25E-12	1.13E-10
ENSMUSG00000018395	Kif3a	0.853739899	7.13E-12	9.95E-11	0.827626215	9.35E-12	1.27E-10
ENSMUSG00000094870	Zfp131	1.008051924	8.06E-12	1.12E-10	0.965192934	1.14E-11	1.55E-10
ENSMUSG00000090877	Hspa1b	-0.917903352	8.10E-12	1.13E-10	-0.885832562	8.21E-12	1.12E-10
ENSMUSG00000026211	Obsl1	0.535380312	8.11E-12	1.13E-10	0.528789142	1.08E-11	1.46E-10
ENSMUSG00000002808	Epdr1	-0.568683108	8.14E-12	1.13E-10	-0.560854891	9.12E-12	1.24E-10
ENSMUSG00000029377	Ereg	0.554983418	8.30E-12	1.15E-10	0.547640049	1.11E-11	1.50E-10
ENSMUSG00000034295	Fhod3	-1.287934965	8.33E-12	1.16E-10	-1.202213264	8.07E-12	1.10E-10
ENSMUSG00000058291	Zfp68	1.516653982	8.60E-12	1.19E-10	1.376738366	1.23E-11	1.66E-10
ENSMUSG00000024767	Otub1	-0.303727828	8.85E-12	1.23E-10	-0.302517566	1.02E-11	1.39E-10
ENSMUSG00000081603	Gm14681	1.216526814	9.08E-12	1.26E-10	1.142205828	1.25E-11	1.68E-10
ENSMUSG00000058914	C1qtnf3	0.428236192	9.16E-12	1.27E-10	0.424837472	1.17E-11	1.58E-10
ENSMUSG00000039219	Arid4b	1.31761727	9.29E-12	1.28E-10	1.22387124	1.30E-11	1.76E-10
ENSMUSG00000006586	Runx1t1	1.00286786	9.40E-12	1.30E-10	0.960466063	1.26E-11	1.71E-10
ENSMUSG00000084260	Gm12844	-0.552158148	9.50E-12	1.31E-10	-0.544939084	1.07E-11	1.45E-10
ENSMUSG00000034007	Scaper	1.634673863	1.06E-11	1.45E-10	1.461053775	1.35E-11	1.82E-10
ENSMUSG00000022565	Plec	-0.098424326	1.07E-11	1.47E-10	-0.098382733	1.18E-11	1.60E-10
ENSMUSG00000030879	Mrpl17	-0.359750544	1.08E-11	1.49E-10	-0.357727062	1.23E-11	1.66E-10
ENSMUSG00000026600	Soat1	0.220567043	1.09E-11	1.50E-10	0.220097049	1.35E-11	1.82E-10
ENSMUSG00000049076	Acap2	0.563739107	1.10E-11	1.52E-10	0.555955938	1.46E-11	1.96E-10
ENSMUSG00000026181	Ppm1f	-0.359996463	1.12E-11	1.54E-10	-0.357964671	1.29E-11	1.74E-10
ENSMUSG00000020315	Sptbn1	0.146768237	1.17E-11	1.61E-10	0.146629225	1.44E-11	1.94E-10
ENSMUSG00000056204	Pgpep1	-0.589832084	1.20E-11	1.65E-10	-0.58096798	1.33E-11	1.79E-10
ENSMUSG00000021893	Capn7	0.77718071	1.25E-11	1.71E-10	0.756899498	1.68E-11	2.25E-10
ENSMUSG00000034684	Sema3f	0.665452377	1.26E-11	1.72E-10	0.652642997	1.67E-11	2.23E-10
ENSMUSG00000030077	Chl1	2.669044885	1.30E-11	1.79E-10	2.012103667	1.25E-11	1.69E-10
ENSMUSG00000026814	Eng	-0.355278637	1.30E-11	1.79E-10	-0.353313739	1.48E-11	1.99E-10
ENSMUSG00000105124	RP24-506B15.2	-0.623485084	1.31E-11	1.79E-10	-0.612994359	1.45E-11	1.95E-10
ENSMUSG00000025950	Idh1	-0.4584565	1.32E-11	1.80E-10	-0.454248504	1.49E-11	2.00E-10
ENSMUSG00000033793	Atp6v1h	-0.454288709	1.35E-11	1.84E-10	-0.45019709	1.47E-11	1.97E-10
ENSMUSG00000041570	Camsap2	0.474440762	1.35E-11	1.85E-10	0.469746684	1.75E-11	2.33E-10
ENSMUSG00000035623	Rsf1	0.888006269	1.36E-11	1.86E-10	0.857879453	1.82E-11	2.43E-10
ENSMUSG00000022672	Prkdc	1.295682785	1.37E-11	1.86E-10	1.204916911	1.93E-11	2.56E-10
ENSMUSG00000024966	Stip1	-0.239366021	1.37E-11	1.87E-10	-0.238761421	1.59E-11	2.13E-10
ENSMUSG00000039682	Lap3	-0.341823096	1.39E-11	1.89E-10	-0.340066439	1.60E-11	2.14E-10
ENSMUSG00000026926	Pmpca	-0.28535935	1.39E-11	1.89E-10	-0.284335466	1.61E-11	2.15E-10
ENSMUSG00000009614	Sardh	0.540630269	1.41E-11	1.91E-10	0.533688963	1.84E-11	2.45E-10
ENSMUSG00000039068	Zzz3	0.787474446	1.42E-11	1.94E-10	0.766281368	1.91E-11	2.54E-10
ENSMUSG00000020644	Id2	1.242144833	1.43E-11	1.94E-10	1.16162129	2.03E-11	2.69E-10
ENSMUSG00000022150	Dab2	0.622525125	1.43E-11	1.94E-10	0.611956484	1.90E-11	2.53E-10
ENSMUSG00000040128	Pnrc1	0.70535351	1.43E-11	1.94E-10	0.690053392	1.88E-11	2.51E-10
ENSMUSG00000030287	Itpr2	-0.649777888	1.44E-11	1.96E-10	-0.63787592	1.58E-11	2.12E-10
ENSMUSG00000058793	Cds2	-0.410010487	1.47E-11	2.00E-10	-0.406980516	1.67E-11	2.23E-10
ENSMUSG00000035776	Cd99l2	-0.472825675	1.58E-11	2.14E-10	-0.468176841	1.78E-11	2.38E-10
ENSMUSG00000049866	Arl4c	0.336848416	1.60E-11	2.17E-10	0.335149975	2.02E-11	2.68E-10
ENSMUSG00000022329	Stk3	1.041836046	1.77E-11	2.39E-10	0.993272057	2.28E-11	3.01E-10
ENSMUSG00000046138	9930021J03Rik	1.061017431	1.77E-11	2.39E-10	1.009650386	2.46E-11	3.25E-10
ENSMUSG00000042473	Tbc1d8b	1.016412509	1.82E-11	2.45E-10	0.97123962	2.31E-11	3.05E-10
ENSMUSG00000003161	Sri	-0.351432549	1.86E-11	2.51E-10	-0.349499817	2.14E-11	2.84E-10
ENSMUSG00000032042	Srpr	-0.366770072	1.89E-11	2.55E-10	-0.36457348	2.16E-11	2.86E-10
ENSMUSG00000035314	Gdpd5	-0.791241194	1.91E-11	2.58E-10	-0.769697673	2.07E-11	2.75E-10
ENSMUSG00000024943	Smc5	1.201438955	1.92E-11	2.58E-10	1.127552577	2.59E-11	3.41E-10
ENSMUSG00000048612	Myof	0.17321132	1.95E-11	2.63E-10	0.172978021	2.35E-11	3.10E-10
ENSMUSG00000052920	Prkg1	1.11054864	1.96E-11	2.64E-10	1.051745646	2.61E-11	3.43E-10
ENSMUSG00000017734	Dbndd2	-0.709493002	1.96E-11	2.64E-10	-0.693862471	2.13E-11	2.82E-10
ENSMUSG00000029545	Acads	-0.483292732	2.03E-11	2.72E-10	-0.478277927	2.28E-11	3.01E-10
ENSMUSG00000022661	Cd200	-1.125986553	2.05E-11	2.75E-10	-1.065603837	2.04E-11	2.71E-10
ENSMUSG00000039497	Dse	0.435810815	2.06E-11	2.77E-10	0.432101511	2.64E-11	3.46E-10
ENSMUSG00000024965	Fermt3	4.053369726	2.08E-11	2.80E-10	2.266069327	2.58E-11	3.39E-10
ENSMUSG00000062127	Cttnbp2nl	-0.421844997	2.11E-11	2.83E-10	-0.418494761	2.39E-11	3.15E-10
ENSMUSG00000036564	Ndrg4	-0.370792642	2.17E-11	2.91E-10	-0.368514046	2.37E-11	3.12E-10
ENSMUSG00000028792	Ak2	-0.376351199	2.18E-11	2.92E-10	-0.373963876	2.49E-11	3.28E-10
ENSMUSG00000043019	Edem3	0.617918745	2.20E-11	2.95E-10	0.607393359	2.87E-11	3.75E-10
ENSMUSG00000030681	Mvp	-0.299240906	2.23E-11	2.98E-10	-0.298036507	2.57E-11	3.38E-10
ENSMUSG00000036371	Serbp1	0.209987484	2.29E-11	3.07E-10	0.209568723	2.81E-11	3.67E-10
ENSMUSG00000006494	Pdk1	0.921836102	2.32E-11	3.10E-10	0.887510429	2.98E-11	3.88E-10
ENSMUSG00000047907	Tshz2	0.700415889	2.34E-11	3.13E-10	0.685111087	3.07E-11	4.00E-10
ENSMUSG00000029455	Aldh2	-0.255511776	2.34E-11	3.13E-10	-0.254759554	2.70E-11	3.53E-10
ENSMUSG00000020114	Cand1	-0.22927021	2.36E-11	3.16E-10	-0.22872616	2.73E-11	3.57E-10
ENSMUSG00000028126	Pip5k1a	-0.347355236	2.41E-11	3.22E-10	-0.345468423	2.75E-11	3.60E-10
ENSMUSG00000020140	Lgr5	2.239066834	2.45E-11	3.26E-10	1.812328979	2.95E-11	3.84E-10
ENSMUSG00000025940	Tmem70	-0.551879367	2.45E-11	3.27E-10	-0.544375662	2.74E-11	3.58E-10
ENSMUSG00000057286	St6galnac2	2.40398874	2.46E-11	3.28E-10	1.891374814	2.55E-11	3.36E-10
ENSMUSG00000041845	Rhod	-0.484609078	2.47E-11	3.29E-10	-0.479509121	2.78E-11	3.64E-10
ENSMUSG00000019899	Lama2	-0.911420146	2.50E-11	3.33E-10	-0.878442936	2.63E-11	3.46E-10
ENSMUSG00000021559	Dapk1	1.019941912	2.51E-11	3.34E-10	0.973634707	3.25E-11	4.23E-10
ENSMUSG00000066113	Adamtsl1	0.879225067	2.51E-11	3.34E-10	0.849165516	3.42E-11	4.44E-10
ENSMUSG00000033542	Arhgef5	-0.45181644	2.52E-11	3.34E-10	-0.447675337	2.82E-11	3.67E-10
ENSMUSG00000026781	Acbd5	1.101549079	2.54E-11	3.38E-10	1.043354418	3.54E-11	4.59E-10
ENSMUSG00000046229	Scand1	0.627382071	2.58E-11	3.43E-10	0.616304858	3.29E-11	4.27E-10
ENSMUSG00000029686	Cul1	0.487281714	2.63E-11	3.49E-10	0.482048486	3.42E-11	4.44E-10
ENSMUSG00000020380	Rad50	0.803400867	2.66E-11	3.53E-10	0.780300395	3.60E-11	4.65E-10
ENSMUSG00000027002	Nckap1	0.30698607	2.73E-11	3.62E-10	0.305669057	3.43E-11	4.45E-10
ENSMUSG00000027829	Ccnl1	1.094560498	2.88E-11	3.81E-10	1.037138514	4.01E-11	5.17E-10
ENSMUSG00000030701	Plekhb1	-2.0110385	2.94E-11	3.89E-10	-1.698951298	2.36E-11	3.11E-10
ENSMUSG00000022234	Cct5	-0.186623334	3.04E-11	4.01E-10	-0.186326634	3.45E-11	4.47E-10
ENSMUSG00000024140	Epas1	-1.53132029	3.07E-11	4.05E-10	-1.383681424	2.88E-11	3.75E-10
ENSMUSG00000022483	Col2a1	3.700169876	3.21E-11	4.24E-10	2.214919283	3.71E-11	4.79E-10
ENSMUSG00000031513	Leprotl1	-0.463012726	3.26E-11	4.30E-10	-0.4585061	3.67E-11	4.74E-10
ENSMUSG00000000804	Usp32	0.706564497	3.39E-11	4.46E-10	0.690592568	4.53E-11	5.80E-10
ENSMUSG00000051790	Nlgn2	0.45369403	3.40E-11	4.47E-10	0.44941871	4.35E-11	5.58E-10
ENSMUSG00000083774	Gm7180	-0.615786842	3.41E-11	4.49E-10	-0.60525608	3.74E-11	4.82E-10
ENSMUSG00000044345	Marveld1	-0.300194546	3.41E-11	4.49E-10	-0.298955882	3.91E-11	5.03E-10
ENSMUSG00000053291	Rab4b	-0.52834562	3.49E-11	4.59E-10	-0.521658238	3.81E-11	4.91E-10
ENSMUSG00000024732	Ccdc86	-0.477959456	3.50E-11	4.59E-10	-0.472993629	3.85E-11	4.97E-10
ENSMUSG00000084215	Gm11814	4.222524479	3.52E-11	4.62E-10	2.252664372	4.95E-11	6.30E-10
ENSMUSG00000022100	Xpo7	0.453662648	3.60E-11	4.72E-10	0.449377568	4.61E-11	5.90E-10
ENSMUSG00000066900	Suds3	-0.401317793	3.65E-11	4.78E-10	-0.398361895	4.09E-11	5.26E-10
ENSMUSG00000000826	Dnajc5	-0.263595394	3.68E-11	4.81E-10	-0.262752875	4.24E-11	5.44E-10
ENSMUSG00000039768	Dnajc11	-0.371205388	3.70E-11	4.84E-10	-0.368860691	4.21E-11	5.41E-10
ENSMUSG00000045930	Clec14a	1.606108761	3.71E-11	4.85E-10	1.43250676	4.76E-11	6.07E-10
ENSMUSG00000020029	Nudt4	0.410893604	3.81E-11	4.98E-10	0.407702313	4.67E-11	5.96E-10
ENSMUSG00000039202	Abhd2	-0.312851354	3.88E-11	5.07E-10	-0.311441193	4.47E-11	5.73E-10
ENSMUSG00000027559	Car3	1.962346424	3.91E-11	5.11E-10	1.658412416	4.91E-11	6.25E-10
ENSMUSG00000015776	Med22	-0.373743914	3.95E-11	5.15E-10	-0.371345228	4.45E-11	5.70E-10
ENSMUSG00000038775	Vill	1.685799335	4.04E-11	5.26E-10	1.486035485	5.18E-11	6.59E-10
ENSMUSG00000082420	Gm6517	-0.693109555	4.06E-11	5.29E-10	-0.678094024	4.15E-11	5.33E-10
ENSMUSG00000022698	Naa50	0.50111718	4.08E-11	5.31E-10	0.495325261	5.12E-11	6.51E-10
ENSMUSG00000090084	Srpx	-0.719832896	4.14E-11	5.38E-10	-0.702994457	4.40E-11	5.65E-10
ENSMUSG00000041959	S100a10	-0.218065244	4.14E-11	5.39E-10	-0.217585012	4.81E-11	6.14E-10
ENSMUSG00000020440	Arf5	-0.391894576	4.17E-11	5.41E-10	-0.389125097	4.66E-11	5.96E-10
ENSMUSG00000037613	Tnfrsf23	-0.556591074	4.18E-11	5.43E-10	-0.548728238	4.47E-11	5.73E-10
ENSMUSG00000031558	Slit2	0.383370388	4.18E-11	5.43E-10	0.380762302	5.25E-11	6.67E-10
ENSMUSG00000040280	Ndufa4l2	1.380265876	4.19E-11	5.44E-10	1.266427128	5.78E-11	7.30E-10
ENSMUSG00000039678	Tbc1d13	-0.44844874	4.22E-11	5.48E-10	-0.444308064	4.63E-11	5.92E-10
ENSMUSG00000033054	Npat	1.067837264	4.27E-11	5.54E-10	1.013497204	5.91E-11	7.45E-10
ENSMUSG00000046311	Zfp62	1.45632781	4.28E-11	5.55E-10	1.323538803	5.87E-11	7.40E-10
ENSMUSG00000024921	Smarca2	0.851572361	4.31E-11	5.59E-10	0.823668075	5.32E-11	6.76E-10
ENSMUSG00000031954	Cfdp1	0.614488126	4.31E-11	5.59E-10	0.603827597	5.61E-11	7.09E-10
ENSMUSG00000067873	Htatsf1	0.926378889	4.32E-11	5.60E-10	0.890523139	5.81E-11	7.32E-10
ENSMUSG00000015652	Steap1	-0.543265839	4.33E-11	5.61E-10	-0.535925016	4.81E-11	6.14E-10
ENSMUSG00000031299	Pdha1	-0.250399944	4.37E-11	5.66E-10	-0.249672082	5.00E-11	6.36E-10
ENSMUSG00000079014	Serpina3i	0.710570837	4.44E-11	5.75E-10	0.69413563	5.91E-11	7.45E-10
ENSMUSG00000033287	Kctd17	-0.382030938	4.52E-11	5.84E-10	-0.379453902	5.09E-11	6.48E-10
ENSMUSG00000042197	Zfp451	0.672521237	4.57E-11	5.91E-10	0.658541818	6.04E-11	7.60E-10
ENSMUSG00000003072	Atp5d	-0.218293915	4.67E-11	6.03E-10	-0.217809744	5.38E-11	6.83E-10
ENSMUSG00000000290	Itgb2	3.053447011	4.71E-11	6.08E-10	2.091366855	4.97E-11	6.33E-10
ENSMUSG00000030180	Kdm5a	0.60885712	4.72E-11	6.10E-10	0.598444546	6.06E-11	7.62E-10
ENSMUSG00000032249	Anp32a	0.586833113	4.80E-11	6.19E-10	0.577484293	6.30E-11	7.91E-10
ENSMUSG00000053838	Nudcd3	0.380414584	4.80E-11	6.19E-10	0.37784958	6.06E-11	7.62E-10
ENSMUSG00000031765	Mt1	0.466589494	4.85E-11	6.25E-10	0.461875743	5.95E-11	7.49E-10
ENSMUSG00000025804	Ccr1	3.27873903	4.96E-11	6.39E-10	2.139269939	5.10E-11	6.49E-10
ENSMUSG00000038259	Gdf5	2.85222454	4.96E-11	6.39E-10	2.042902009	4.47E-11	5.73E-10
ENSMUSG00000030588	Yif1b	-0.405503086	4.97E-11	6.39E-10	-0.402409708	5.64E-11	7.13E-10
ENSMUSG00000041879	Ipo9	-0.242789549	4.97E-11	6.40E-10	-0.242121735	5.75E-11	7.27E-10
ENSMUSG00000026977	Mar-07	0.848620719	4.98E-11	6.41E-10	0.820855937	6.01E-11	7.57E-10
ENSMUSG00000072501	Phf20l1	1.116828918	5.04E-11	6.49E-10	1.054743538	6.30E-11	7.91E-10
ENSMUSG00000036990	Otud4	0.488573097	5.06E-11	6.51E-10	0.483144335	6.51E-11	8.16E-10
ENSMUSG00000020530	Ggnbp2	0.615571868	5.10E-11	6.55E-10	0.604782772	6.53E-11	8.17E-10
ENSMUSG00000037646	Vps13b	0.766275417	5.13E-11	6.59E-10	0.745597047	6.87E-11	8.59E-10
ENSMUSG00000020132	Rab21	-0.382175822	5.13E-11	6.59E-10	-0.379580738	5.80E-11	7.32E-10
ENSMUSG00000031963	Bmper	0.848601564	5.25E-11	6.73E-10	0.820664533	6.90E-11	8.61E-10
ENSMUSG00000042446	Zmym4	0.774718956	5.30E-11	6.79E-10	0.75336581	6.89E-11	8.60E-10
ENSMUSG00000009863	Sdhb	-0.301440029	5.30E-11	6.79E-10	-0.300161098	6.03E-11	7.59E-10
ENSMUSG00000026034	Clk1	1.377738205	5.39E-11	6.89E-10	1.263315351	7.38E-11	9.18E-10
ENSMUSG00000044600	Smim7	-0.399607551	5.41E-11	6.92E-10	-0.396638813	5.99E-11	7.55E-10
ENSMUSG00000053175	Bcl3	1.263683131	5.44E-11	6.95E-10	1.174303859	7.50E-11	9.32E-10
ENSMUSG00000021427	Ssr1	-0.247247416	5.63E-11	7.19E-10	-0.246538165	6.52E-11	8.17E-10
ENSMUSG00000103695	A830029E22Rik	3.994833363	5.64E-11	7.20E-10	2.220741868	7.15E-11	8.91E-10
ENSMUSG00000025352	Gdf11	-0.531256329	5.67E-11	7.23E-10	-0.524304072	6.29E-11	7.90E-10
ENSMUSG00000020349	Ppp2ca	-0.233049231	5.72E-11	7.30E-10	-0.232454727	6.61E-11	8.27E-10
ENSMUSG00000045374	Wdr81	-0.281928539	5.79E-11	7.38E-10	-0.280877032	6.65E-11	8.31E-10
ENSMUSG00000032590	Apeh	-0.412195292	5.85E-11	7.46E-10	-0.408926578	6.50E-11	8.15E-10
ENSMUSG00000071715	Ncf4	9.685944099	5.95E-11	7.57E-10	2.119809865	1.89E-09	2.03E-08
ENSMUSG00000068122	Agtr2	3.819333862	6.08E-11	7.74E-10	2.203953151	7.13E-11	8.88E-10
ENSMUSG00000066979	Bub3	-0.339179009	6.09E-11	7.75E-10	-0.337347666	6.93E-11	8.64E-10
ENSMUSG00000021076	Actr10	-0.395689011	6.27E-11	7.97E-10	-0.392788072	6.85E-11	8.56E-10
ENSMUSG00000029084	Cd38	-1.459756144	6.31E-11	8.01E-10	-1.326821092	6.04E-11	7.60E-10
ENSMUSG00000015806	Qdpr	-0.617360389	6.73E-11	8.54E-10	-0.606418115	7.43E-11	9.24E-10
ENSMUSG00000036644	Tbc1d9b	-0.243839527	6.78E-11	8.59E-10	-0.24315335	7.84E-11	9.74E-10
ENSMUSG00000022303	Dcstamp	5.254812782	6.79E-11	8.60E-10	2.224429173	2.08E-10	2.48E-09
ENSMUSG00000074280	Gm6166	-1.044397208	6.83E-11	8.65E-10	-0.993216086	7.01E-11	8.75E-10
ENSMUSG00000027254	Map1a	-0.200571901	6.86E-11	8.68E-10	-0.200189419	7.95E-11	9.87E-10
ENSMUSG00000024535	Snx24	-0.822559749	6.90E-11	8.73E-10	-0.797039796	7.37E-11	9.17E-10
ENSMUSG00000061878	Sphk1	-0.668416031	6.95E-11	8.79E-10	-0.654557621	7.58E-11	9.42E-10
ENSMUSG00000024976	Shoc2	0.497320568	6.96E-11	8.80E-10	0.491513372	8.97E-11	1.11E-09
ENSMUSG00000020954	Strn3	0.443534597	7.03E-11	8.88E-10	0.439407497	8.87E-11	1.10E-09
ENSMUSG00000036046	5031439G07Rik	-0.255571219	7.07E-11	8.93E-10	-0.254779996	8.15E-11	1.01E-09
ENSMUSG00000040433	Zbtb38	0.495265308	7.12E-11	8.99E-10	0.489525182	9.10E-11	1.12E-09
ENSMUSG00000035027	Map2k2	-0.296973608	7.44E-11	9.39E-10	-0.295731699	8.41E-11	1.04E-09
ENSMUSG00000039176	Polg	-0.409622693	7.53E-11	9.50E-10	-0.406374985	8.48E-11	1.05E-09
ENSMUSG00000030062	Rpn1	-0.218015974	7.61E-11	9.59E-10	-0.217523089	8.64E-11	1.07E-09
ENSMUSG00000046934	Csl	-0.812995296	7.78E-11	9.80E-10	-0.788243446	8.06E-11	9.99E-10
ENSMUSG00000041957	Pkp2	-0.697114552	7.84E-11	9.86E-10	-0.681345429	8.47E-11	1.05E-09
ENSMUSG00000030364	Clec2h	3.783736742	8.10E-11	1.02E-09	2.186536396	9.95E-11	1.22E-09
ENSMUSG00000025871	4833439L19Rik	-0.345554967	8.17E-11	1.03E-09	-0.343592281	9.30E-11	1.15E-09
ENSMUSG00000007805	Twist2	-0.577814208	8.27E-11	1.04E-09	-0.568736473	9.18E-11	1.13E-09
ENSMUSG00000020863	Luc7l3	1.023954752	8.36E-11	1.05E-09	0.97478643	9.81E-11	1.21E-09
ENSMUSG00000007739	Cct4	0.305181705	8.59E-11	1.08E-09	0.303819273	1.06E-10	1.30E-09
ENSMUSG00000039483	Asb6	-0.409774676	8.62E-11	1.08E-09	-0.406504576	9.58E-11	1.18E-09
ENSMUSG00000001707	Eef1e1	-0.544371065	8.88E-11	1.11E-09	-0.536750374	9.65E-11	1.19E-09
ENSMUSG00000040699	Limd2	-0.459393978	9.17E-11	1.15E-09	-0.454782394	1.02E-10	1.25E-09
ENSMUSG00000031925	Maml2	0.765446192	9.19E-11	1.15E-09	0.744298423	1.21E-10	1.47E-09
ENSMUSG00000042520	Ubap2l	0.223049056	9.20E-11	1.15E-09	0.222515714	1.08E-10	1.32E-09
ENSMUSG00000021504	B4galt7	-0.592024407	9.30E-11	1.16E-09	-0.582218304	1.03E-10	1.26E-09
ENSMUSG00000030842	Lamtor1	-0.532950068	9.33E-11	1.17E-09	-0.525770485	1.04E-10	1.27E-09
ENSMUSG00000002524	Puf60	-0.266569331	9.41E-11	1.17E-09	-0.265660085	1.07E-10	1.31E-09
ENSMUSG00000017664	Slc35c2	-0.487465725	9.54E-11	1.19E-09	-0.481955488	1.05E-10	1.29E-09
ENSMUSG00000032582	Rbm6	0.890394773	9.58E-11	1.19E-09	0.857313851	1.28E-10	1.56E-09
ENSMUSG00000015243	Abca1	1.008466615	9.61E-11	1.20E-09	0.961076858	1.18E-10	1.43E-09
ENSMUSG00000062901	Klhl24	0.91937911	9.62E-11	1.20E-09	0.883045159	1.28E-10	1.55E-09
ENSMUSG00000058099	Nfam1	4.410709418	9.68E-11	1.21E-09	2.212178026	1.60E-10	1.93E-09
ENSMUSG00000044167	Foxo1	0.69677316	9.76E-11	1.22E-09	0.680742453	1.22E-10	1.48E-09
ENSMUSG00000061665	Cd2ap	1.063198331	9.86E-11	1.23E-09	1.00756155	1.34E-10	1.62E-09
ENSMUSG00000024483	Ankhd1	0.523891982	9.87E-11	1.23E-09	0.517001229	1.27E-10	1.54E-09
ENSMUSG00000061848	Gm5805	-0.433506555	1.03E-10	1.27E-09	-0.429605699	1.15E-10	1.40E-09
ENSMUSG00000060419	Rps16-ps2	-0.732471469	1.03E-10	1.27E-09	-0.714005923	1.09E-10	1.33E-09
ENSMUSG00000063142	Kcnma1	2.183501334	1.04E-10	1.29E-09	1.762765885	1.23E-10	1.49E-09
ENSMUSG00000027994	Ccdc109b	-0.638191053	1.04E-10	1.29E-09	-0.625881868	1.14E-10	1.39E-09
ENSMUSG00000010045	Tmem115	-0.406834892	1.05E-10	1.30E-09	-0.403604422	1.17E-10	1.43E-09
ENSMUSG00000002413	Braf	0.866158293	1.08E-10	1.33E-09	0.835489216	1.44E-10	1.75E-09
ENSMUSG00000033964	Zbtb41	0.956748392	1.11E-10	1.37E-09	0.91570301	1.44E-10	1.74E-09
ENSMUSG00000028530	Jak1	0.21289487	1.11E-10	1.37E-09	0.212426663	1.31E-10	1.60E-09
ENSMUSG00000028737	Aldh4a1	-0.406193477	1.11E-10	1.38E-09	-0.402971269	1.23E-10	1.49E-09
ENSMUSG00000032383	Ppib	-0.217611987	1.13E-10	1.40E-09	-0.217112777	1.27E-10	1.55E-09
ENSMUSG00000019802	Sec63	0.368885104	1.20E-10	1.48E-09	0.366445673	1.49E-10	1.81E-09
ENSMUSG00000028101	Pias3	0.451732899	1.23E-10	1.51E-09	0.447262536	1.52E-10	1.84E-09
ENSMUSG00000021111	Papola	0.343591356	1.24E-10	1.53E-09	0.341617586	1.51E-10	1.82E-09
ENSMUSG00000030609	Aen	-0.357900519	1.26E-10	1.55E-09	-0.355680959	1.37E-10	1.66E-09
ENSMUSG00000045165	AI467606	3.947515209	1.27E-10	1.57E-09	2.183404579	1.58E-10	1.91E-09
ENSMUSG00000008763	Man1a2	0.424946128	1.30E-10	1.60E-09	0.421210326	1.62E-10	1.95E-09
ENSMUSG00000039145	Camk1d	1.056779056	1.31E-10	1.62E-09	1.001463537	1.75E-10	2.10E-09
ENSMUSG00000043467	Zbtb37	1.334919283	1.32E-10	1.62E-09	1.227163698	1.49E-10	1.80E-09
ENSMUSG00000009575	Cbx5	0.32757945	1.37E-10	1.68E-09	0.325858288	1.70E-10	2.04E-09
ENSMUSG00000028790	Khdrbs1	0.418106386	1.38E-10	1.69E-09	0.414536053	1.73E-10	2.08E-09
ENSMUSG00000032186	Tmod2	1.678332595	1.39E-10	1.71E-09	1.470488057	1.82E-10	2.18E-09
ENSMUSG00000063229	Ldha	-0.123054126	1.39E-10	1.71E-09	-0.122962715	1.61E-10	1.94E-09
ENSMUSG00000090137	Uba52	1.811293111	1.39E-10	1.71E-09	1.554899775	1.76E-10	2.11E-09
ENSMUSG00000022974	Paxbp1	1.360691878	1.40E-10	1.72E-09	1.246119695	1.71E-10	2.06E-09
ENSMUSG00000041120	Nbl1	-0.26233515	1.41E-10	1.72E-09	-0.261452278	1.59E-10	1.92E-09
ENSMUSG00000019210	Atp6v1e1	-0.323452491	1.42E-10	1.74E-09	-0.321799674	1.61E-10	1.94E-09
ENSMUSG00000038150	Ormdl3	-0.58559196	1.42E-10	1.74E-09	-0.575910556	1.56E-10	1.88E-09
ENSMUSG00000020346	Mgat1	-0.274247157	1.43E-10	1.75E-09	-0.273237475	1.64E-10	1.97E-09
ENSMUSG00000027962	Vcam1	0.549101992	1.44E-10	1.76E-09	0.541035788	1.85E-10	2.21E-09
ENSMUSG00000030774	Pak1	0.386701578	1.44E-10	1.77E-09	0.383866797	1.82E-10	2.17E-09
ENSMUSG00000028430	Nol6	-0.286088424	1.46E-10	1.79E-09	-0.284942109	1.65E-10	1.99E-09
ENSMUSG00000040943	Tet2	1.486115294	1.50E-10	1.84E-09	1.337893076	2.00E-10	2.39E-09
ENSMUSG00000061111	Fam195b	-0.331832833	1.51E-10	1.85E-09	-0.330042825	1.72E-10	2.07E-09
ENSMUSG00000027750	Postn	-0.354492907	1.54E-10	1.88E-09	-0.352314527	1.68E-10	2.02E-09
ENSMUSG00000051339	2900026A02Rik	-0.27923501	1.57E-10	1.92E-09	-0.278166104	1.75E-10	2.10E-09
ENSMUSG00000041895	Wipi1	-0.331744732	1.64E-10	1.99E-09	-0.329949953	1.85E-10	2.22E-09
ENSMUSG00000040651	Fam208a	1.172258003	1.64E-10	2.00E-09	1.097006024	2.08E-10	2.48E-09
ENSMUSG00000034163	Zfc3h1	0.932214253	1.66E-10	2.03E-09	0.893414664	2.21E-10	2.62E-09
ENSMUSG00000020462	Cfap36	0.591887667	1.69E-10	2.06E-09	0.581749687	2.08E-10	2.48E-09
ENSMUSG00000063410	Stk24	0.36424484	1.77E-10	2.15E-09	0.361851386	2.21E-10	2.63E-09
ENSMUSG00000038369	Ncoa6	0.449360521	1.77E-10	2.15E-09	0.444880649	2.22E-10	2.64E-09
ENSMUSG00000036202	Rif1	1.808387071	1.82E-10	2.21E-09	1.551172562	2.14E-10	2.55E-09
ENSMUSG00000045594	Glb1	-0.364229904	1.86E-10	2.26E-09	-0.361843256	2.10E-10	2.50E-09
ENSMUSG00000026426	Arl8a	-0.28517071	1.87E-10	2.27E-09	-0.284021249	2.14E-10	2.54E-09
ENSMUSG00000026109	Tmeff2	1.922334776	1.97E-10	2.38E-09	1.616403107	2.39E-10	2.83E-09
ENSMUSG00000076441	Ass1	0.614318762	1.97E-10	2.39E-09	0.602891102	2.54E-10	3.01E-09
ENSMUSG00000053746	Ptrh1	-0.542660497	2.01E-10	2.43E-09	-0.534807692	2.23E-10	2.64E-09
ENSMUSG00000057554	Lgals8	0.537607974	2.03E-10	2.46E-09	0.529923951	2.50E-10	2.96E-09
ENSMUSG00000001542	Ell2	0.590123608	2.07E-10	2.51E-09	0.579960829	2.66E-10	3.13E-09
ENSMUSG00000018821	Avpi1	-0.497929547	2.11E-10	2.55E-09	-0.491834583	2.34E-10	2.77E-09
ENSMUSG00000054720	Lrrc8c	-0.434102688	2.14E-10	2.58E-09	-0.430053753	2.32E-10	2.75E-09
ENSMUSG00000031622	Sin3b	-0.323353614	2.14E-10	2.59E-09	-0.321670403	2.40E-10	2.83E-09
ENSMUSG00000002105	Slc39a13	-0.298135517	2.15E-10	2.60E-09	-0.296813826	2.45E-10	2.89E-09
ENSMUSG00000006418	Rnf114	-0.446038698	2.15E-10	2.60E-09	-0.441640566	2.41E-10	2.85E-09
ENSMUSG00000048142	Nat8l	-1.004381781	2.18E-10	2.63E-09	-0.956231378	2.26E-10	2.68E-09
ENSMUSG00000016756	Cmah	-1.620720784	2.18E-10	2.63E-09	-1.433145479	2.00E-10	2.38E-09
ENSMUSG00000018548	Trim37	1.034736245	2.25E-10	2.70E-09	0.981493345	2.88E-10	3.39E-09
ENSMUSG00000062421	Arf2	-0.362825428	2.26E-10	2.72E-09	-0.360443372	2.56E-10	3.02E-09
ENSMUSG00000057738	Sptan1	-0.148296745	2.32E-10	2.80E-09	-0.148132892	2.66E-10	3.13E-09
ENSMUSG00000029034	Cpsf3l	-0.418909869	2.33E-10	2.80E-09	-0.415249567	2.59E-10	3.06E-09
ENSMUSG00000024081	Cebpz	0.586552347	2.38E-10	2.86E-09	0.576511493	3.00E-10	3.52E-09
ENSMUSG00000022472	Desi1	-0.407839099	2.39E-10	2.87E-09	-0.404455505	2.66E-10	3.13E-09
ENSMUSG00000028487	Bnc2	0.699347182	2.47E-10	2.97E-09	0.682393987	3.18E-10	3.73E-09
ENSMUSG00000032212	Sltm	0.806769102	2.49E-10	2.99E-09	0.780909722	3.26E-10	3.82E-09
ENSMUSG00000023025	Larp4	0.942627748	2.55E-10	3.06E-09	0.901832373	3.23E-10	3.79E-09
ENSMUSG00000032640	Chsy1	0.331645672	2.59E-10	3.11E-09	0.329804296	3.19E-10	3.74E-09
[truncated: 44,430 more rows]
