# Supplementary material for: Hotair Is Dispensible for Mouse Development
Source: PLoS Genet. 2016 Dec 15;12(12):e1006232. doi: 10.1371/journal.pgen.1006232 (PMC5157951; doi:10.1371/journal.pgen.1006232)
Supplement: S5 Dataset — The enrichment analysis was done for the GO category ‘biological process’, using the GORILLA webserver [44]. (TGZ) [file pgen.1006232.s015.tgz]

Archive with 16 entries (15 files):
- S5_Dataset
- S5_Dataset/._.DS_Store
- S5_Dataset/.DS_Store
- S5_Dataset/FL_downregulated.txt
- S5_Dataset/FL_upregulated.txt
- S5_Dataset/GT_downregulated.txt
- S5_Dataset/GT_upregulated.txt
- S5_Dataset/HL_downregulated.txt
- S5_Dataset/HL_upregulated.txt
- S5_Dataset/README.txt
- S5_Dataset/T1_downregulated.txt
- S5_Dataset/T1_upregulated.txt
- S5_Dataset/T2_downregulated.txt
- S5_Dataset/T2_upregulated.txt
- S5_Dataset/T3_downregulated.txt
- S5_Dataset/T3_upregulated.txt
