# Supplementary material for: Hotair Is Dispensible for Mouse Development
Source: PLoS Genet. 2016 Dec 15;12(12):e1006232. doi: 10.1371/journal.pgen.1006232 (PMC5157951; doi:10.1371/journal.pgen.1006232)
Supplement: S5 Dataset — The enrichment analysis was done for the GO category ‘biological process’, using the GORILLA webserver [44]. (TGZ) [file pgen.1006232.s015.tgz › S5_Dataset/FL_downregulated.txt]

GO Term	Description	P-value	FDR q-value	Enrichment	N	B	n	b	Genes
GO:0006936	muscle contraction	3.00E-12	3.78E-08	14.85	11591	86	118	13	[Myom2 - myomesin 2, Myom1 - myomesin 1, Ednrb - endothelin receptor type b, Casq2 - calsequestrin 2, Actn2 - actinin alpha 2, Mybpc1 - myosin binding protein c, slow-type, Tnnc1 - troponin c, cardiac/slow skeletal, Tnnt3 - troponin t3, skeletal, fast, Myl4 - myosin, light polypeptide 4, Myh7 - myosin, heavy polypeptide 7, cardiac muscle, beta, Ttn - titin, Myh8 - myosin, heavy polypeptide 8, ske…
GO:0051239	regulation of multicellular organismal process	4.10E-12	2.58E-08	2.78	11591	1697	118	48	[Gdf5 - growth differentiation factor 5, Nfatc1 - nuclear factor of activated t cells, cytoplasmic, calcineurin dependent 1, Aspn - asporin, Chodl - chondrolectin, Adamts12 - a disintegrin-like and metallopeptidase (reprolysin type) with thrombospondin type 1 motif, 12, Ednrb - endothelin receptor type b, Fam46a - family with sequence similarity 46, member a, Ntrk2 - neurotrophic tyrosine kinase,…
GO:0003012	muscle system process	1.83E-10	7.69E-07	10.82	11591	118	118	13	[Myom2 - myomesin 2, Myom1 - myomesin 1, Ednrb - endothelin receptor type b, Casq2 - calsequestrin 2, Actn2 - actinin alpha 2, Mybpc1 - myosin binding protein c, slow-type, Tnnt3 - troponin t3, skeletal, fast, Tnnc1 - troponin c, cardiac/slow skeletal, Myl4 - myosin, light polypeptide 4, Myh7 - myosin, heavy polypeptide 7, cardiac muscle, beta, Ttn - titin, Myh8 - myosin, heavy polypeptide 8, ske…
GO:0032501	multicellular organismal process	3.95E-10	1.25E-06	2.49	11591	1857	118	47	[Myom2 - myomesin 2, Nfatc2 - nuclear factor of activated t cells, cytoplasmic, calcineurin dependent 2, Col11a2 - collagen, type xi, alpha 2, Myom1 - myomesin 1, Nfatc1 - nuclear factor of activated t cells, cytoplasmic, calcineurin dependent 1, Ednrb - endothelin receptor type b, Col2a1 - collagen, type ii, alpha 1, Ntrk2 - neurotrophic tyrosine kinase, receptor, type 2, Egfl6 - egf-like-domain…
GO:0003008	system process	5.15E-10	1.30E-06	4.26	11591	576	118	25	[Myom2 - myomesin 2, Col11a2 - collagen, type xi, alpha 2, Myom1 - myomesin 1, Ednrb - endothelin receptor type b, Col2a1 - collagen, type ii, alpha 1, Ntrk2 - neurotrophic tyrosine kinase, receptor, type 2, Nog - noggin, Aqp1 - aquaporin 1, Mybpc1 - myosin binding protein c, slow-type, Foxp2 - forkhead box p2, Myl4 - myosin, light polypeptide 4, Ttn - titin, Myh8 - myosin, heavy polypeptide 8, s…
GO:0048856	anatomical structure development	9.56E-10	2.01E-06	2.46	11591	1836	118	46	[Nfatc2 - nuclear factor of activated t cells, cytoplasmic, calcineurin dependent 2, Col11a2 - collagen, type xi, alpha 2, Gdf5 - growth differentiation factor 5, Nfatc1 - nuclear factor of activated t cells, cytoplasmic, calcineurin dependent 1, Aspn - asporin, Ednrb - endothelin receptor type b, Kera - keratocan, Col2a1 - collagen, type ii, alpha 1, Ntrk2 - neurotrophic tyrosine kinase, recepto…
GO:0061035	regulation of cartilage development	3.71E-09	6.68E-06	16.07	11591	55	118	9	[Sox6 - sry-box containing gene 6, Gdf5 - growth differentiation factor 5, Fam101a - family with sequence similarity 101, member a, Adamts12 - a disintegrin-like and metallopeptidase (reprolysin type) with thrombospondin type 1 motif, 12, Runx2 - runt related transcription factor 2, Chadl - chondroadherin-like, Rarb - retinoic acid receptor, beta, Ctgf - connective tissue growth factor, Nog - nog…
GO:0051216	cartilage development	3.87E-09	6.09E-06	13.1	11591	75	118	10	[Sox6 - sry-box containing gene 6, Col11a2 - collagen, type xi, alpha 2, Gdf5 - growth differentiation factor 5, Mgp - matrix gla protein, Lect1 - leukocyte cell derived chemotaxin 1, Col2a1 - collagen, type ii, alpha 1, Csgalnact1 - chondroitin sulfate n-acetylgalactosaminyltransferase 1, Rarb - retinoic acid receptor, beta, Nog - noggin, Col11a1 - collagen, type xi, alpha 1]
GO:0032330	regulation of chondrocyte differentiation	9.78E-09	1.37E-05	18.28	11591	43	118	8	[Sox6 - sry-box containing gene 6, Gdf5 - growth differentiation factor 5, Fam101a - family with sequence similarity 101, member a, Adamts12 - a disintegrin-like and metallopeptidase (reprolysin type) with thrombospondin type 1 motif, 12, Runx2 - runt related transcription factor 2, Chadl - chondroadherin-like, Rarb - retinoic acid receptor, beta, Ctgf - connective tissue growth factor]
GO:0032502	developmental process	2.15E-08	2.71E-05	1.91	11591	3027	118	59	[Nfatc2 - nuclear factor of activated t cells, cytoplasmic, calcineurin dependent 2, Gdf5 - growth differentiation factor 5, Nfatc1 - nuclear factor of activated t cells, cytoplasmic, calcineurin dependent 1, Ntrk2 - neurotrophic tyrosine kinase, receptor, type 2, Gdf10 - growth differentiation factor 10, Ache - acetylcholinesterase, Aqp1 - aquaporin 1, Adamtsl2 - adamts-like 2, Fst - follistatin…
GO:0006941	striated muscle contraction	2.89E-08	3.32E-05	16.04	11591	49	118	8	[Casq2 - calsequestrin 2, Myl4 - myosin, light polypeptide 4, Tnnt3 - troponin t3, skeletal, fast, Tnnc1 - troponin c, cardiac/slow skeletal, Myh7 - myosin, heavy polypeptide 7, cardiac muscle, beta, Ttn - titin, Myh8 - myosin, heavy polypeptide 8, skeletal muscle, perinatal, Myh3 - myosin, heavy polypeptide 3, skeletal muscle, embryonic]
GO:2000026	regulation of multicellular organismal development	3.03E-08	3.19E-05	2.72	11591	1226	118	34	[Gdf5 - growth differentiation factor 5, Aspn - asporin, Chodl - chondrolectin, Adamts12 - a disintegrin-like and metallopeptidase (reprolysin type) with thrombospondin type 1 motif, 12, Ednrb - endothelin receptor type b, Ntrk2 - neurotrophic tyrosine kinase, receptor, type 2, Nog - noggin, Negr1 - neuronal growth regulator 1, Islr2 - immunoglobulin superfamily containing leucine-rich repeat 2, …
GO:0061037	negative regulation of cartilage development	1.14E-07	1.10E-04	24.56	11591	24	118	6	[Gdf5 - growth differentiation factor 5, Fam101a - family with sequence similarity 101, member a, Adamts12 - a disintegrin-like and metallopeptidase (reprolysin type) with thrombospondin type 1 motif, 12, Chadl - chondroadherin-like, Rarb - retinoic acid receptor, beta, Nog - noggin]
GO:0030198	extracellular matrix organization	1.27E-07	1.14E-04	7.94	11591	136	118	11	[Col11a2 - collagen, type xi, alpha 2, Mia - melanoma inhibitory activity, Adamtsl2 - adamts-like 2, Lox - lysyl oxidase, Ccdc80 - coiled-coil domain containing 80, Col2a1 - collagen, type ii, alpha 1, Egfl6 - egf-like-domain, multiple 6, Csgalnact1 - chondroitin sulfate n-acetylgalactosaminyltransferase 1, Foxc1 - forkhead box c1, Acan - aggrecan, Col11a1 - collagen, type xi, alpha 1]
GO:0043062	extracellular structure organization	1.27E-07	1.07E-04	7.94	11591	136	118	11	[Col11a2 - collagen, type xi, alpha 2, Mia - melanoma inhibitory activity, Adamtsl2 - adamts-like 2, Lox - lysyl oxidase, Ccdc80 - coiled-coil domain containing 80, Col2a1 - collagen, type ii, alpha 1, Egfl6 - egf-like-domain, multiple 6, Csgalnact1 - chondroitin sulfate n-acetylgalactosaminyltransferase 1, Foxc1 - forkhead box c1, Acan - aggrecan, Col11a1 - collagen, type xi, alpha 1]
GO:0001503	ossification	4.06E-07	3.20E-04	9.51	11591	93	118	9	[Col11a2 - collagen, type xi, alpha 2, Mgp - matrix gla protein, Col2a1 - collagen, type ii, alpha 1, Runx2 - runt related transcription factor 2, Csgalnact1 - chondroitin sulfate n-acetylgalactosaminyltransferase 1, Ctgf - connective tissue growth factor, Gdf10 - growth differentiation factor 10, Foxc1 - forkhead box c1, Cthrc1 - collagen triple helix repeat containing 1]
GO:0050793	regulation of developmental process	5.13E-07	3.81E-04	2.3	11591	1582	118	37	[Nfatc2 - nuclear factor of activated t cells, cytoplasmic, calcineurin dependent 2, Gdf5 - growth differentiation factor 5, Nfatc1 - nuclear factor of activated t cells, cytoplasmic, calcineurin dependent 1, Aspn - asporin, Chodl - chondrolectin, Adamts12 - a disintegrin-like and metallopeptidase (reprolysin type) with thrombospondin type 1 motif, 12, Ednrb - endothelin receptor type b, Ntrk2 - …
GO:0003009	skeletal muscle contraction	7.74E-07	5.42E-04	27.29	11591	18	118	5	[Tnnt3 - troponin t3, skeletal, fast, Tnnc1 - troponin c, cardiac/slow skeletal, Myh7 - myosin, heavy polypeptide 7, cardiac muscle, beta, Myh8 - myosin, heavy polypeptide 8, skeletal muscle, perinatal, Myh3 - myosin, heavy polypeptide 3, skeletal muscle, embryonic]
GO:0006029	proteoglycan metabolic process	1.04E-06	6.93E-04	17.33	11591	34	118	6	[Adamts12 - a disintegrin-like and metallopeptidase (reprolysin type) with thrombospondin type 1 motif, 12, Col2a1 - collagen, type ii, alpha 1, Cytl1 - cytokine-like 1, Extl1 - exostoses (multiple)-like 1, Acan - aggrecan, Col11a1 - collagen, type xi, alpha 1]
GO:0032331	negative regulation of chondrocyte differentiation	1.38E-06	8.69E-04	24.56	11591	20	118	5	[Gdf5 - growth differentiation factor 5, Fam101a - family with sequence similarity 101, member a, Adamts12 - a disintegrin-like and metallopeptidase (reprolysin type) with thrombospondin type 1 motif, 12, Chadl - chondroadherin-like, Rarb - retinoic acid receptor, beta]
GO:0044767	single-organism developmental process	1.40E-06	8.44E-04	1.81	11591	2876	118	53	[Gdf5 - growth differentiation factor 5, Nfatc2 - nuclear factor of activated t cells, cytoplasmic, calcineurin dependent 2, Nfatc1 - nuclear factor of activated t cells, cytoplasmic, calcineurin dependent 1, Ntrk2 - neurotrophic tyrosine kinase, receptor, type 2, Gdf10 - growth differentiation factor 10, Aqp1 - aquaporin 1, Fst - follistatin, Col8a2 - collagen, type viii, alpha 2, Fam101a - fami…
GO:0030199	collagen fibril organization	1.49E-06	8.52E-04	16.37	11591	36	118	6	[Col11a2 - collagen, type xi, alpha 2, Lox - lysyl oxidase, Col2a1 - collagen, type ii, alpha 1, Foxc1 - forkhead box c1, Acan - aggrecan, Col11a1 - collagen, type xi, alpha 1]
GO:0009653	anatomical structure morphogenesis	1.80E-06	9.89E-04	2.6	11591	1058	118	28	[Col11a2 - collagen, type xi, alpha 2, Gdf5 - growth differentiation factor 5, Nfatc1 - nuclear factor of activated t cells, cytoplasmic, calcineurin dependent 1, Col2a1 - collagen, type ii, alpha 1, Nog - noggin, Aqp1 - aquaporin 1, Kirrel3 - kin of irre like 3 (drosophila), Foxp2 - forkhead box p2, Fst - follistatin, Col8a2 - collagen, type viii, alpha 2, Ttn - titin, Col11a1 - collagen, type x…
GO:0002062	chondrocyte differentiation	2.07E-06	1.09E-03	15.51	11591	38	118	6	[Gdf5 - growth differentiation factor 5, Col11a2 - collagen, type xi, alpha 2, Matn1 - matrilin 1, cartilage matrix protein, Col2a1 - collagen, type ii, alpha 1, Runx2 - runt related transcription factor 2, Cytl1 - cytokine-like 1]
GO:0051093	negative regulation of developmental process	2.81E-06	1.42E-03	3.24	11591	606	118	20	[Gdf5 - growth differentiation factor 5, Aspn - asporin, Nfatc1 - nuclear factor of activated t cells, cytoplasmic, calcineurin dependent 1, Fam101a - family with sequence similarity 101, member a, Dcn - decorin, Adamts12 - a disintegrin-like and metallopeptidase (reprolysin type) with thrombospondin type 1 motif, 12, Ednrb - endothelin receptor type b, Lect1 - leukocyte cell derived chemotaxin 1…
GO:0030278	regulation of ossification	3.06E-06	1.48E-03	6.51	11591	151	118	10	[Fam101a - family with sequence similarity 101, member a, Nfatc1 - nuclear factor of activated t cells, cytoplasmic, calcineurin dependent 1, Matn1 - matrilin 1, cartilage matrix protein, Creb3l1 - camp responsive element binding protein 3-like 1, Mgp - matrix gla protein, Lect1 - leukocyte cell derived chemotaxin 1, Runx2 - runt related transcription factor 2, Nog - noggin, Gdf10 - growth differ…
GO:0090288	negative regulation of cellular response to growth factor stimulus	5.71E-06	2.67E-03	8.19	11591	96	118	8	[Aspn - asporin, Htra3 - htra serine peptidase 3, Dcn - decorin, Adamts12 - a disintegrin-like and metallopeptidase (reprolysin type) with thrombospondin type 1 motif, 12, Adamtsl2 - adamts-like 2, Lect1 - leukocyte cell derived chemotaxin 1, Ldlrad4 - low density lipoprotein receptor class a domain containing 4, Nog - noggin]
GO:0051240	positive regulation of multicellular organismal process	8.56E-06	3.85E-03	2.58	11591	953	118	25	[Gdf5 - growth differentiation factor 5, Ednrb - endothelin receptor type b, Ntrk2 - neurotrophic tyrosine kinase, receptor, type 2, Slc27a1 - solute carrier family 27 (fatty acid transporter), member 1, Nog - noggin, Gdf10 - growth differentiation factor 10, Islr2 - immunoglobulin superfamily containing leucine-rich repeat 2, Negr1 - neuronal growth regulator 1, Ache - acetylcholinesterase, Aqp1…
GO:0042044	fluid transport	1.01E-05	4.41E-03	58.94	11591	5	118	3	[Slc14a1 - solute carrier family 14 (urea transporter), member 1, Ednrb - endothelin receptor type b, Aqp1 - aquaporin 1]
GO:0051094	positive regulation of developmental process	1.61E-05	6.75E-03	2.62	11591	862	118	23	[Gdf5 - growth differentiation factor 5, Nfatc2 - nuclear factor of activated t cells, cytoplasmic, calcineurin dependent 2, Dcn - decorin, Ntrk2 - neurotrophic tyrosine kinase, receptor, type 2, Gdf10 - growth differentiation factor 10, Gdf6 - growth differentiation factor 6, Nog - noggin, Cthrc1 - collagen triple helix repeat containing 1, Sox6 - sry-box containing gene 6, Negr1 - neuronal grow…
GO:0048513	animal organ development	1.61E-05	6.53E-03	2.62	11591	862	118	23	[Gdf5 - growth differentiation factor 5, Col11a2 - collagen, type xi, alpha 2, Nfatc1 - nuclear factor of activated t cells, cytoplasmic, calcineurin dependent 1, Aldh1a3 - aldehyde dehydrogenase family 1, subfamily a3, Col2a1 - collagen, type ii, alpha 1, Lect1 - leukocyte cell derived chemotaxin 1, Nog - noggin, Sox6 - sry-box containing gene 6, Chad - chondroadherin, Mgp - matrix gla protein, …
GO:0051241	negative regulation of multicellular organismal process	1.63E-05	6.43E-03	2.88	11591	682	118	20	[Gdf5 - growth differentiation factor 5, Aspn - asporin, Nfatc1 - nuclear factor of activated t cells, cytoplasmic, calcineurin dependent 1, Fam101a - family with sequence similarity 101, member a, Dcn - decorin, Adamts12 - a disintegrin-like and metallopeptidase (reprolysin type) with thrombospondin type 1 motif, 12, Ednrb - endothelin receptor type b, Lect1 - leukocyte cell derived chemotaxin 1…
GO:0001502	cartilage condensation	1.69E-05	6.46E-03	24.56	11591	16	118	4	[Col2a1 - collagen, type ii, alpha 1, Ctgf - connective tissue growth factor, Col11a1 - collagen, type xi, alpha 1, Acan - aggrecan]
GO:0098743	cell aggregation	1.69E-05	6.27E-03	24.56	11591	16	118	4	[Col2a1 - collagen, type ii, alpha 1, Ctgf - connective tissue growth factor, Acan - aggrecan, Col11a1 - collagen, type xi, alpha 1]
GO:0045595	regulation of cell differentiation	1.71E-05	6.18E-03	2.36	11591	1123	118	27	[Nfatc2 - nuclear factor of activated t cells, cytoplasmic, calcineurin dependent 2, Gdf5 - growth differentiation factor 5, Nfatc1 - nuclear factor of activated t cells, cytoplasmic, calcineurin dependent 1, Chodl - chondrolectin, Ednrb - endothelin receptor type b, Adamts12 - a disintegrin-like and metallopeptidase (reprolysin type) with thrombospondin type 1 motif, 12, Ntrk2 - neurotrophic tyr…
GO:0044707	single-multicellular organism process	1.74E-05	6.09E-03	2.07	11591	1611	118	34	[Nfatc2 - nuclear factor of activated t cells, cytoplasmic, calcineurin dependent 2, Col11a2 - collagen, type xi, alpha 2, Nfatc1 - nuclear factor of activated t cells, cytoplasmic, calcineurin dependent 1, Ednrb - endothelin receptor type b, Col2a1 - collagen, type ii, alpha 1, Ntrk2 - neurotrophic tyrosine kinase, receptor, type 2, Egfl6 - egf-like-domain, multiple 6, Nog - noggin, Gdf10 - grow…
GO:0048869	cellular developmental process	1.84E-05	6.27E-03	2.01	11591	1762	118	36	[Nfatc2 - nuclear factor of activated t cells, cytoplasmic, calcineurin dependent 2, Col11a2 - collagen, type xi, alpha 2, Gdf5 - growth differentiation factor 5, Nfatc1 - nuclear factor of activated t cells, cytoplasmic, calcineurin dependent 1, Ednrb - endothelin receptor type b, Plagl1 - pleiomorphic adenoma gene-like 1, Col2a1 - collagen, type ii, alpha 1, Ntrk2 - neurotrophic tyrosine kinase…
GO:0060048	cardiac muscle contraction	1.90E-05	6.30E-03	14.88	11591	33	118	5	[Casq2 - calsequestrin 2, Tnnc1 - troponin c, cardiac/slow skeletal, Myl4 - myosin, light polypeptide 4, Myh7 - myosin, heavy polypeptide 7, cardiac muscle, beta, Ttn - titin]
GO:0030509	BMP signaling pathway	2.10E-05	6.79E-03	10.52	11591	56	118	6	[Gdf5 - growth differentiation factor 5, Fst - follistatin, Runx2 - runt related transcription factor 2, Gdf6 - growth differentiation factor 6, Nog - noggin, Gdf10 - growth differentiation factor 10]
GO:0090287	regulation of cellular response to growth factor stimulus	2.33E-05	7.33E-03	5.17	11591	190	118	10	[Gdf5 - growth differentiation factor 5, Aspn - asporin, Htra3 - htra serine peptidase 3, Dcn - decorin, Adamts12 - a disintegrin-like and metallopeptidase (reprolysin type) with thrombospondin type 1 motif, 12, Adamtsl2 - adamts-like 2, Lect1 - leukocyte cell derived chemotaxin 1, Runx2 - runt related transcription factor 2, Ldlrad4 - low density lipoprotein receptor class a domain containing 4,…
GO:0090257	regulation of muscle system process	2.46E-05	7.57E-03	6.72	11591	117	118	8	[Casq2 - calsequestrin 2, Nfatc1 - nuclear factor of activated t cells, cytoplasmic, calcineurin dependent 1, Sln - sarcolipin, Tnnt3 - troponin t3, skeletal, fast, Tnnc1 - troponin c, cardiac/slow skeletal, Myh7 - myosin, heavy polypeptide 7, cardiac muscle, beta, Gja5 - gap junction protein, alpha 5, Ctgf - connective tissue growth factor]
GO:0016525	negative regulation of angiogenesis	2.58E-05	7.73E-03	10.16	11591	58	118	6	[Dcn - decorin, Thbs2 - thrombospondin 2, Lect1 - leukocyte cell derived chemotaxin 1, Bai2 - brain-specific angiogenesis inhibitor 2, Foxc1 - forkhead box c1, Sema3e - sema domain, immunoglobulin domain (ig), short basic domain, secreted, (semaphorin) 3e]
GO:0090092	regulation of transmembrane receptor protein serine/threonine kinase signaling pathway	2.66E-05	7.80E-03	5.74	11591	154	118	9	[Gdf5 - growth differentiation factor 5, Aspn - asporin, Htra3 - htra serine peptidase 3, Adamtsl2 - adamts-like 2, Fst - follistatin, Ldlrad4 - low density lipoprotein receptor class a domain containing 4, Gdf6 - growth differentiation factor 6, Nog - noggin, Gdf10 - growth differentiation factor 10]
GO:0022603	regulation of anatomical structure morphogenesis	2.74E-05	7.86E-03	2.78	11591	707	118	20	[Nfatc2 - nuclear factor of activated t cells, cytoplasmic, calcineurin dependent 2, Aspn - asporin, Dcn - decorin, Adamts12 - a disintegrin-like and metallopeptidase (reprolysin type) with thrombospondin type 1 motif, 12, Lect1 - leukocyte cell derived chemotaxin 1, Ntrk2 - neurotrophic tyrosine kinase, receptor, type 2, Ldlrad4 - low density lipoprotein receptor class a domain containing 4, Nog…
GO:0009887	organ morphogenesis	2.81E-05	7.89E-03	3.65	11591	377	118	14	[Col11a2 - collagen, type xi, alpha 2, Fam101a - family with sequence similarity 101, member a, Aldh1a3 - aldehyde dehydrogenase family 1, subfamily a3, Col2a1 - collagen, type ii, alpha 1, Nog - noggin, Matn1 - matrilin 1, cartilage matrix protein, Aqp1 - aquaporin 1, Fst - follistatin, Col8a2 - collagen, type viii, alpha 2, Runx2 - runt related transcription factor 2, Rarb - retinoic acid recep…
GO:2000181	negative regulation of blood vessel morphogenesis	2.84E-05	7.79E-03	9.99	11591	59	118	6	[Dcn - decorin, Thbs2 - thrombospondin 2, Lect1 - leukocyte cell derived chemotaxin 1, Bai2 - brain-specific angiogenesis inhibitor 2, Foxc1 - forkhead box c1, Sema3e - sema domain, immunoglobulin domain (ig), short basic domain, secreted, (semaphorin) 3e]
GO:0055008	cardiac muscle tissue morphogenesis	3.37E-05	9.05E-03	13.27	11591	37	118	5	[Tnnc1 - troponin c, cardiac/slow skeletal, Myh7 - myosin, heavy polypeptide 7, cardiac muscle, beta, Ttn - titin, Foxc1 - forkhead box c1, Col11a1 - collagen, type xi, alpha 1]
GO:1901343	negative regulation of vasculature development	3.45E-05	9.05E-03	9.66	11591	61	118	6	[Dcn - decorin, Thbs2 - thrombospondin 2, Lect1 - leukocyte cell derived chemotaxin 1, Bai2 - brain-specific angiogenesis inhibitor 2, Foxc1 - forkhead box c1, Sema3e - sema domain, immunoglobulin domain (ig), short basic domain, secreted, (semaphorin) 3e]
GO:0009100	glycoprotein metabolic process	4.54E-05	1.17E-02	9.21	11591	64	118	6	[Adamts12 - a disintegrin-like and metallopeptidase (reprolysin type) with thrombospondin type 1 motif, 12, Col2a1 - collagen, type ii, alpha 1, Cytl1 - cytokine-like 1, Acan - aggrecan, Col11a1 - collagen, type xi, alpha 1, Extl1 - exostoses (multiple)-like 1]
GO:0007155	cell adhesion	4.73E-05	1.19E-02	2.99	11591	558	118	17	[Col12a1 - collagen, type xii, alpha 1, Igfbp7 - insulin-like growth factor binding protein 7, Mia - melanoma inhibitory activity, Adamts12 - a disintegrin-like and metallopeptidase (reprolysin type) with thrombospondin type 1 motif, 12, Mybph - myosin binding protein h, Egfl6 - egf-like-domain, multiple 6, Negr1 - neuronal growth regulator 1, Ache - acetylcholinesterase, Col8a2 - collagen, type …
GO:0022610	biological adhesion	5.05E-05	1.25E-02	2.98	11591	561	118	17	[Col12a1 - collagen, type xii, alpha 1, Igfbp7 - insulin-like growth factor binding protein 7, Mia - melanoma inhibitory activity, Adamts12 - a disintegrin-like and metallopeptidase (reprolysin type) with thrombospondin type 1 motif, 12, Mybph - myosin binding protein h, Egfl6 - egf-like-domain, multiple 6, Negr1 - neuronal growth regulator 1, Ache - acetylcholinesterase, Col8a2 - collagen, type …
GO:0071773	cellular response to BMP stimulus	5.34E-05	1.30E-02	18.71	11591	21	118	4	[Adamts12 - a disintegrin-like and metallopeptidase (reprolysin type) with thrombospondin type 1 motif, 12, Col2a1 - collagen, type ii, alpha 1, Runx2 - runt related transcription factor 2, Nog - noggin]
GO:0071772	response to BMP	5.34E-05	1.27E-02	18.71	11591	21	118	4	[Adamts12 - a disintegrin-like and metallopeptidase (reprolysin type) with thrombospondin type 1 motif, 12, Col2a1 - collagen, type ii, alpha 1, Runx2 - runt related transcription factor 2, Nog - noggin]
GO:0044057	regulation of system process	5.45E-05	1.27E-02	4.25	11591	254	118	11	[Casq2 - calsequestrin 2, Sln - sarcolipin, Nfatc1 - nuclear factor of activated t cells, cytoplasmic, calcineurin dependent 1, Ednrb - endothelin receptor type b, Aqp1 - aquaporin 1, Tnnt3 - troponin t3, skeletal, fast, Myl4 - myosin, light polypeptide 4, Tnnc1 - troponin c, cardiac/slow skeletal, Myh7 - myosin, heavy polypeptide 7, cardiac muscle, beta, Gja5 - gap junction protein, alpha 5, Ctg…
GO:1901135	carbohydrate derivative metabolic process	5.67E-05	1.30E-02	3.24	11591	455	118	15	[Dcn - decorin, Adamts12 - a disintegrin-like and metallopeptidase (reprolysin type) with thrombospondin type 1 motif, 12, Col2a1 - collagen, type ii, alpha 1, Slc27a1 - solute carrier family 27 (fatty acid transporter), member 1, Aqp1 - aquaporin 1, Myh7 - myosin, heavy polypeptide 7, cardiac muscle, beta, Papss2 - 3'-phosphoadenosine 5'-phosphosulfate synthase 2, Csgalnact1 - chondroitin sulfat…
GO:0060393	regulation of pathway-restricted SMAD protein phosphorylation	6.32E-05	1.42E-02	11.69	11591	42	118	5	[Gdf5 - growth differentiation factor 5, Ldlrad4 - low density lipoprotein receptor class a domain containing 4, Gdf6 - growth differentiation factor 6, Gdf10 - growth differentiation factor 10, Nog - noggin]
GO:0045214	sarcomere organization	6.48E-05	1.43E-02	17.86	11591	22	118	4	[Casq2 - calsequestrin 2, Actn2 - actinin alpha 2, Ldb3 - lim domain binding 3, Ttn - titin]
GO:0006942	regulation of striated muscle contraction	7.10E-05	1.54E-02	11.42	11591	43	118	5	[Casq2 - calsequestrin 2, Tnnt3 - troponin t3, skeletal, fast, Myh7 - myosin, heavy polypeptide 7, cardiac muscle, beta, Gja5 - gap junction protein, alpha 5, Ctgf - connective tissue growth factor]
GO:0090101	negative regulation of transmembrane receptor protein serine/threonine kinase signaling pathway	9.57E-05	2.05E-02	8.07	11591	73	118	6	[Aspn - asporin, Htra3 - htra serine peptidase 3, Adamtsl2 - adamts-like 2, Fst - follistatin, Ldlrad4 - low density lipoprotein receptor class a domain containing 4, Nog - noggin]
GO:0060415	muscle tissue morphogenesis	9.86E-05	2.07E-02	10.68	11591	46	118	5	[Tnnc1 - troponin c, cardiac/slow skeletal, Myh7 - myosin, heavy polypeptide 7, cardiac muscle, beta, Ttn - titin, Foxc1 - forkhead box c1, Col11a1 - collagen, type xi, alpha 1]
GO:0006833	water transport	1.03E-04	2.12E-02	98.23	11591	2	118	2	[Slc14a1 - solute carrier family 14 (urea transporter), member 1, Aqp1 - aquaporin 1]
GO:0048468	cell development	1.11E-04	2.25E-02	3.21	11591	428	118	14	[Nfatc2 - nuclear factor of activated t cells, cytoplasmic, calcineurin dependent 2, Gdf5 - growth differentiation factor 5, Acta1 - actin, alpha 1, skeletal muscle, Ntrk2 - neurotrophic tyrosine kinase, receptor, type 2, Gdf6 - growth differentiation factor 6, Gdf10 - growth differentiation factor 10, Sox6 - sry-box containing gene 6, Actn2 - actinin alpha 2, Runx2 - runt related transcription f…
GO:0014883	transition between fast and slow fiber	1.17E-04	2.35E-02	29.47	11591	10	118	3	[Nfatc1 - nuclear factor of activated t cells, cytoplasmic, calcineurin dependent 1, Tnnc1 - troponin c, cardiac/slow skeletal, Myh7 - myosin, heavy polypeptide 7, cardiac muscle, beta]
GO:0006937	regulation of muscle contraction	1.20E-04	2.36E-02	7.75	11591	76	118	6	[Casq2 - calsequestrin 2, Tnnt3 - troponin t3, skeletal, fast, Tnnc1 - troponin c, cardiac/slow skeletal, Myh7 - myosin, heavy polypeptide 7, cardiac muscle, beta, Gja5 - gap junction protein, alpha 5, Ctgf - connective tissue growth factor]
GO:0001501	skeletal system development	1.97E-04	3.82E-02	5.83	11591	118	118	7	[Col11a2 - collagen, type xi, alpha 2, Fst - follistatin, Col2a1 - collagen, type ii, alpha 1, Runx2 - runt related transcription factor 2, Gja5 - gap junction protein, alpha 5, Nog - noggin, Foxc1 - forkhead box c1]
GO:0045596	negative regulation of cell differentiation	2.01E-04	3.83E-02	3.04	11591	453	118	14	[Gdf5 - growth differentiation factor 5, Nfatc1 - nuclear factor of activated t cells, cytoplasmic, calcineurin dependent 1, Fam101a - family with sequence similarity 101, member a, Ednrb - endothelin receptor type b, Adamts12 - a disintegrin-like and metallopeptidase (reprolysin type) with thrombospondin type 1 motif, 12, Chadl - chondroadherin-like, Ldlrad4 - low density lipoprotein receptor cl…
GO:0048731	system development	2.19E-04	4.13E-02	2.87	11591	514	118	15	[Col11a2 - collagen, type xi, alpha 2, Ednrb - endothelin receptor type b, Col2a1 - collagen, type ii, alpha 1, Ntrk2 - neurotrophic tyrosine kinase, receptor, type 2, Gja5 - gap junction protein, alpha 5, Nog - noggin, Islr2 - immunoglobulin superfamily containing leucine-rich repeat 2, Fst - follistatin, Bai2 - brain-specific angiogenesis inhibitor 2, Runx2 - runt related transcription factor 2…
GO:0055010	ventricular cardiac muscle tissue morphogenesis	2.28E-04	4.23E-02	13.1	11591	30	118	4	[Tnnc1 - troponin c, cardiac/slow skeletal, Myh7 - myosin, heavy polypeptide 7, cardiac muscle, beta, Foxc1 - forkhead box c1, Col11a1 - collagen, type xi, alpha 1]
GO:0030203	glycosaminoglycan metabolic process	2.53E-04	4.63E-02	8.77	11591	56	118	5	[Dcn - decorin, Csgalnact1 - chondroitin sulfate n-acetylgalactosaminyltransferase 1, Cytl1 - cytokine-like 1, Foxc1 - forkhead box c1, Extl1 - exostoses (multiple)-like 1]
GO:0045597	positive regulation of cell differentiation	2.59E-04	4.67E-02	2.6	11591	642	118	17	[Gdf5 - growth differentiation factor 5, Nfatc2 - nuclear factor of activated t cells, cytoplasmic, calcineurin dependent 2, Ntrk2 - neurotrophic tyrosine kinase, receptor, type 2, Gdf10 - growth differentiation factor 10, Nog - noggin, Gdf6 - growth differentiation factor 6, Cthrc1 - collagen triple helix repeat containing 1, Sox6 - sry-box containing gene 6, Negr1 - neuronal growth regulator 1,…
GO:0030154	cell differentiation	2.76E-04	4.90E-02	2.05	11591	1248	118	26	[Col11a2 - collagen, type xi, alpha 2, Gdf5 - growth differentiation factor 5, Nfatc1 - nuclear factor of activated t cells, cytoplasmic, calcineurin dependent 1, Ednrb - endothelin receptor type b, Plagl1 - pleiomorphic adenoma gene-like 1, Col2a1 - collagen, type ii, alpha 1, Egfl6 - egf-like-domain, multiple 6, Ntrk2 - neurotrophic tyrosine kinase, receptor, type 2, Nog - noggin, Gdf10 - growt…
GO:0006022	aminoglycan metabolic process	2.99E-04	5.24E-02	8.47	11591	58	118	5	[Dcn - decorin, Csgalnact1 - chondroitin sulfate n-acetylgalactosaminyltransferase 1, Cytl1 - cytokine-like 1, Foxc1 - forkhead box c1, Extl1 - exostoses (multiple)-like 1]
GO:0070278	extracellular matrix constituent secretion	3.06E-04	5.29E-02	65.49	11591	3	118	2	[Creb3l1 - camp responsive element binding protein 3-like 1, Ctgf - connective tissue growth factor]
GO:0014733	regulation of skeletal muscle adaptation	3.45E-04	5.88E-02	21.05	11591	14	118	3	[Nfatc1 - nuclear factor of activated t cells, cytoplasmic, calcineurin dependent 1, Tnnc1 - troponin c, cardiac/slow skeletal, Myh7 - myosin, heavy polypeptide 7, cardiac muscle, beta]
GO:0045765	regulation of angiogenesis	6.07E-04	1.02E-01	4.84	11591	142	118	7	[Dcn - decorin, Aqp1 - aquaporin 1, Thbs2 - thrombospondin 2, Lect1 - leukocyte cell derived chemotaxin 1, Bai2 - brain-specific angiogenesis inhibitor 2, Foxc1 - forkhead box c1, Sema3e - sema domain, immunoglobulin domain (ig), short basic domain, secreted, (semaphorin) 3e]
GO:1902548	negative regulation of cellular response to vascular endothelial growth factor stimulus	6.08E-04	1.01E-01	49.11	11591	4	118	2	[Dcn - decorin, Adamts12 - a disintegrin-like and metallopeptidase (reprolysin type) with thrombospondin type 1 motif, 12]
GO:0030240	skeletal muscle thin filament assembly	6.08E-04	9.96E-02	49.11	11591	4	118	2	[Acta1 - actin, alpha 1, skeletal muscle, Ttn - titin]
GO:0042045	epithelial fluid transport	6.08E-04	9.84E-02	49.11	11591	4	118	2	[Ednrb - endothelin receptor type b, Aqp1 - aquaporin 1]
GO:0046689	response to mercury ion	6.08E-04	9.71E-02	49.11	11591	4	118	2	[Aqp1 - aquaporin 1, Gatm - glycine amidinotransferase (l-arginine:glycine amidinotransferase)]
GO:0032332	positive regulation of chondrocyte differentiation	6.30E-04	9.93E-02	17.33	11591	17	118	3	[Sox6 - sry-box containing gene 6, Gdf5 - growth differentiation factor 5, Runx2 - runt related transcription factor 2]
GO:2000027	regulation of organ morphogenesis	6.60E-04	1.03E-01	4.78	11591	144	118	7	[Aspn - asporin, Chad - chondroadherin, Foxp2 - forkhead box p2, Runx2 - runt related transcription factor 2, Nog - noggin, Foxc1 - forkhead box c1, Cthrc1 - collagen triple helix repeat containing 1]
GO:0048562	embryonic organ morphogenesis	6.61E-04	1.02E-01	5.67	11591	104	118	6	[Aldh1a3 - aldehyde dehydrogenase family 1, subfamily a3, Col2a1 - collagen, type ii, alpha 1, Runx2 - runt related transcription factor 2, Rarb - retinoic acid receptor, beta, Nog - noggin, Col11a1 - collagen, type xi, alpha 1]
GO:0043462	regulation of ATPase activity	7.03E-04	1.07E-01	9.82	11591	40	118	4	[Sln - sarcolipin, Tnnt3 - troponin t3, skeletal, fast, Tnnc1 - troponin c, cardiac/slow skeletal, Myl4 - myosin, light polypeptide 4]
GO:0030512	negative regulation of transforming growth factor beta receptor signaling pathway	8.48E-04	1.27E-01	9.36	11591	42	118	4	[Htra3 - htra serine peptidase 3, Aspn - asporin, Adamtsl2 - adamts-like 2, Ldlrad4 - low density lipoprotein receptor class a domain containing 4]
GO:1903845	negative regulation of cellular response to transforming growth factor beta stimulus	8.48E-04	1.26E-01	9.36	11591	42	118	4	[Htra3 - htra serine peptidase 3, Aspn - asporin, Adamtsl2 - adamts-like 2, Ldlrad4 - low density lipoprotein receptor class a domain containing 4]
GO:0002063	chondrocyte development	8.85E-04	1.30E-01	15.51	11591	19	118	3	[Runx2 - runt related transcription factor 2, Acan - aggrecan, Col11a1 - collagen, type xi, alpha 1]
GO:0048705	skeletal system morphogenesis	8.87E-04	1.29E-01	5.36	11591	110	118	6	[Col11a2 - collagen, type xi, alpha 2, Fam101a - family with sequence similarity 101, member a, Col2a1 - collagen, type ii, alpha 1, Runx2 - runt related transcription factor 2, Nog - noggin, Col11a1 - collagen, type xi, alpha 1]
GO:0061448	connective tissue development	9.27E-04	1.33E-01	9.14	11591	43	118	4	[Ebf2 - early b cell factor 2, Rarb - retinoic acid receptor, beta, Ctgf - connective tissue growth factor, Col11a1 - collagen, type xi, alpha 1]
GO:0007167	enzyme linked receptor protein signaling pathway	9.32E-04	1.32E-01	3.06	11591	353	118	11	[Gdf5 - growth differentiation factor 5, Cspg4 - chondroitin sulfate proteoglycan 4, Angptl1 - angiopoietin-like 1, Fst - follistatin, Runx2 - runt related transcription factor 2, Ntrk2 - neurotrophic tyrosine kinase, receptor, type 2, Gdf10 - growth differentiation factor 10, Gdf6 - growth differentiation factor 6, Ctgf - connective tissue growth factor, Nog - noggin, Foxc1 - forkhead box c1]
