# Supplementary material for: Hotair Is Dispensible for Mouse Development
Source: PLoS Genet. 2016 Dec 15;12(12):e1006232. doi: 10.1371/journal.pgen.1006232 (PMC5157951; doi:10.1371/journal.pgen.1006232)
Supplement: S5 Dataset — The enrichment analysis was done for the GO category ‘biological process’, using the GORILLA webserver [44]. (TGZ) [file pgen.1006232.s015.tgz › S5_Dataset/FL_upregulated.txt]

GO Term	Description	P-value	FDR q-value	Enrichment	N	B	n	b	Genes
GO:0010586	miRNA metabolic process	4.85E-05	6.12E-01	183.98	11591	9	14	2	[Trim71 - tripartite motif-containing 71, Lin28b - lin-28 homolog b (c. elegans)]
GO:0007275	multicellular organismal development	6.75E-05	4.25E-01	7.53	11591	660	14	6	[Evx1 - even skipped homeotic gene 1 homolog, Bhlha9 - basic helix-loop-helix family, member a9, Sdf2l1 - stromal cell-derived factor 2-like 1, Dlx2 - distal-less homeobox 2, Trim71 - tripartite motif-containing 71, Dkk1 - dickkopf homolog 1 (xenopus laevis)]
GO:0060850	regulation of transcription involved in cell fate commitment	7.41E-05	3.11E-01	150.53	11591	11	14	2	[Evx1 - even skipped homeotic gene 1 homolog, Dlx2 - distal-less homeobox 2]
GO:0044707	single-multicellular organism process	1.88E-04	5.93E-01	4.11	11591	1611	14	8	[Bhlha9 - basic helix-loop-helix family, member a9, Evx1 - even skipped homeotic gene 1 homolog, Sost - sclerostin, Dlx2 - distal-less homeobox 2, Sdf2l1 - stromal cell-derived factor 2-like 1, Trim71 - tripartite motif-containing 71, Sfn - stratifin, Dkk1 - dickkopf homolog 1 (xenopus laevis)]
GO:0032501	multicellular organismal process	5.16E-04	1.00E+00	3.57	11591	1857	14	8	[Bhlha9 - basic helix-loop-helix family, member a9, Evx1 - even skipped homeotic gene 1 homolog, Sost - sclerostin, Dlx2 - distal-less homeobox 2, Sdf2l1 - stromal cell-derived factor 2-like 1, Trim71 - tripartite motif-containing 71, Sfn - stratifin, Dkk1 - dickkopf homolog 1 (xenopus laevis)]
GO:0030514	negative regulation of BMP signaling pathway	7.88E-04	1.00E+00	47.31	11591	35	14	2	[Sost - sclerostin, Dkk1 - dickkopf homolog 1 (xenopus laevis)]
GO:0031047	gene silencing by RNA	9.29E-04	1.00E+00	43.58	11591	38	14	2	[Trim71 - tripartite motif-containing 71, Lin28b - lin-28 homolog b (c. elegans)]
