# Supplementary material for: Hotair Is Dispensible for Mouse Development
Source: PLoS Genet. 2016 Dec 15;12(12):e1006232. doi: 10.1371/journal.pgen.1006232 (PMC5157951; doi:10.1371/journal.pgen.1006232)
Supplement: S5 Dataset — The enrichment analysis was done for the GO category ‘biological process’, using the GORILLA webserver [44]. (TGZ) [file pgen.1006232.s015.tgz › S5_Dataset/GT_downregulated.txt]

GO Term	Description	P-value	FDR q-value	Enrichment	N	B	n	b	Genes
GO:0060638	mesenchymal-epithelial cell signaling	1.12E-05	1.49E-01	63.94	13810	9	72	3	[Fgf10 - fibroblast growth factor 10, Wnt2b - wingless related mmtv integration site 2b, Tnc - tenascin c]
GO:0008217	regulation of blood pressure	2.78E-05	1.86E-01	10.1	13810	114	72	6	[Tac1 - tachykinin 1, Ahr - aryl-hydrocarbon receptor, Npr3 - natriuretic peptide receptor 3, Ace2 - angiotensin i converting enzyme (peptidyl-dipeptidase a) 2, Gucy1a3 - guanylate cyclase 1, soluble, alpha 3, Apln - apelin]
GO:1904893	negative regulation of STAT cascade	5.94E-05	2.65E-01	18.71	13810	41	72	4	[Flrt2 - fibronectin leucine rich transmembrane protein 2, Aspn - asporin, Lrrc4c - leucine rich repeat containing 4c, Bgn - biglycan]
GO:0046426	negative regulation of JAK-STAT cascade	5.94E-05	1.99E-01	18.71	13810	41	72	4	[Flrt2 - fibronectin leucine rich transmembrane protein 2, Aspn - asporin, Lrrc4c - leucine rich repeat containing 4c, Bgn - biglycan]
GO:0051239	regulation of multicellular organismal process	7.70E-05	2.06E-01	2.22	13810	2070	72	24	[Tac1 - tachykinin 1, Klf4 - kruppel-like factor 4 (gut), Ahr - aryl-hydrocarbon receptor, Aspn - asporin, Anxa6 - annexin a6, Nell1 - nel-like 1, Brinp1 - bone morphogenic protein/retinoic acid inducible neural specific 1, Rspo1 - r-spondin homolog (xenopus laevis), Cd44 - cd44 antigen, Lmna - lamin a, Krt17 - keratin 17, Il1r1 - interleukin 1 receptor, type i, Lrrc4c - leucine rich repeat conta…
GO:2001170	negative regulation of ATP biosynthetic process	8.01E-05	1.79E-01	127.87	13810	3	72	2	[Entpd1 - ectonucleoside triphosphate diphosphohydrolase 1, Pid1 - phosphotyrosine interaction domain containing 1]
GO:0070346	positive regulation of fat cell proliferation	8.01E-05	1.53E-01	127.87	13810	3	72	2	[Fgf10 - fibroblast growth factor 10, Pid1 - phosphotyrosine interaction domain containing 1]
GO:0044057	regulation of system process	1.05E-04	1.76E-01	4.77	13810	362	72	9	[Tac1 - tachykinin 1, Fgf10 - fibroblast growth factor 10, Klf4 - kruppel-like factor 4 (gut), Ahr - aryl-hydrocarbon receptor, Inhba - inhibin beta-a, Anxa6 - annexin a6, Ace2 - angiotensin i converting enzyme (peptidyl-dipeptidase a) 2, Apln - apelin, Gucy1a3 - guanylate cyclase 1, soluble, alpha 3]
GO:0010563	negative regulation of phosphorus metabolic process	1.40E-04	2.09E-01	4.12	13810	465	72	10	[Flrt2 - fibronectin leucine rich transmembrane protein 2, Klf4 - kruppel-like factor 4 (gut), Aspn - asporin, Npr3 - natriuretic peptide receptor 3, Lrrc4c - leucine rich repeat containing 4c, Ace2 - angiotensin i converting enzyme (peptidyl-dipeptidase a) 2, Thy1 - thymus cell antigen 1, theta, Entpd1 - ectonucleoside triphosphate diphosphohydrolase 1, Bgn - biglycan, Pid1 - phosphotyrosine int…
GO:0045936	negative regulation of phosphate metabolic process	1.40E-04	1.88E-01	4.12	13810	465	72	10	[Flrt2 - fibronectin leucine rich transmembrane protein 2, Klf4 - kruppel-like factor 4 (gut), Aspn - asporin, Npr3 - natriuretic peptide receptor 3, Lrrc4c - leucine rich repeat containing 4c, Ace2 - angiotensin i converting enzyme (peptidyl-dipeptidase a) 2, Thy1 - thymus cell antigen 1, theta, Entpd1 - ectonucleoside triphosphate diphosphohydrolase 1, Bgn - biglycan, Pid1 - phosphotyrosine int…
GO:0060447	bud outgrowth involved in lung branching	1.60E-04	1.94E-01	95.9	13810	4	72	2	[Fgf10 - fibroblast growth factor 10, Tnc - tenascin c]
GO:0032501	multicellular organismal process	1.72E-04	1.92E-01	2.07	13810	2321	72	25	[Dner - delta/notch-like egf-related receptor, Ahr - aryl-hydrocarbon receptor, Cd44 - cd44 antigen, Ptprq - protein tyrosine phosphatase, receptor type, q, Gucy1a3 - guanylate cyclase 1, soluble, alpha 3, Apln - apelin, Wnt2b - wingless related mmtv integration site 2b, D1Pas1 - dna segment, chr 1, pasteur institute 1, Pcsk5 - proprotein convertase subtilisin/kexin type 5, Sdk1 - sidekick homolo…
GO:0032502	developmental process	1.81E-04	1.87E-01	1.78	13810	3561	72	33	[Dner - delta/notch-like egf-related receptor, Ahr - aryl-hydrocarbon receptor, Nell1 - nel-like 1, Aspn - asporin, Cd44 - cd44 antigen, Lmna - lamin a, Hfm1 - hfm1, atp-dependent dna helicase homolog (s. cerevisiae), Ptprq - protein tyrosine phosphatase, receptor type, q, Serpinb6b - serine (or cysteine) peptidase inhibitor, clade b, member 6b, Flnc - filamin c, gamma, Wnt2b - wingless related m…
GO:0019220	regulation of phosphate metabolic process	2.09E-04	2.00E-01	2.58	13810	1264	72	17	[Klf4 - kruppel-like factor 4 (gut), Aspn - asporin, Nell1 - nel-like 1, Npr3 - natriuretic peptide receptor 3, Cd44 - cd44 antigen, Rspo1 - r-spondin homolog (xenopus laevis), Lrrc4c - leucine rich repeat containing 4c, Thy1 - thymus cell antigen 1, theta, Bgn - biglycan, Entpd1 - ectonucleoside triphosphate diphosphohydrolase 1, Apln - apelin, Gucy1a3 - guanylate cyclase 1, soluble, alpha 3, Fl…
GO:0051174	regulation of phosphorus metabolic process	2.19E-04	1.96E-01	2.57	13810	1269	72	17	[Klf4 - kruppel-like factor 4 (gut), Aspn - asporin, Nell1 - nel-like 1, Npr3 - natriuretic peptide receptor 3, Cd44 - cd44 antigen, Rspo1 - r-spondin homolog (xenopus laevis), Lrrc4c - leucine rich repeat containing 4c, Thy1 - thymus cell antigen 1, theta, Bgn - biglycan, Entpd1 - ectonucleoside triphosphate diphosphohydrolase 1, Apln - apelin, Gucy1a3 - guanylate cyclase 1, soluble, alpha 3, Fl…
GO:0046877	regulation of saliva secretion	2.65E-04	2.22E-01	76.72	13810	5	72	2	[Tac1 - tachykinin 1, Fgf10 - fibroblast growth factor 10]
GO:2000026	regulation of multicellular organismal development	3.22E-04	2.54E-01	2.4	13810	1439	72	18	[Ahr - aryl-hydrocarbon receptor, Klf4 - kruppel-like factor 4 (gut), Brinp1 - bone morphogenic protein/retinoic acid inducible neural specific 1, Aspn - asporin, Nell1 - nel-like 1, Cd44 - cd44 antigen, Lmna - lamin a, Il1r1 - interleukin 1 receptor, type i, Krt17 - keratin 17, Lrrc4c - leucine rich repeat containing 4c, Thy1 - thymus cell antigen 1, theta, Flrt2 - fibronectin leucine rich trans…
GO:1900372	negative regulation of purine nucleotide biosynthetic process	3.24E-04	2.41E-01	22.13	13810	26	72	3	[Npr3 - natriuretic peptide receptor 3, Pid1 - phosphotyrosine interaction domain containing 1, Entpd1 - ectonucleoside triphosphate diphosphohydrolase 1]
GO:0030809	negative regulation of nucleotide biosynthetic process	3.24E-04	2.28E-01	22.13	13810	26	72	3	[Npr3 - natriuretic peptide receptor 3, Pid1 - phosphotyrosine interaction domain containing 1, Entpd1 - ectonucleoside triphosphate diphosphohydrolase 1]
GO:0001933	negative regulation of protein phosphorylation	3.28E-04	2.20E-01	4.61	13810	333	72	8	[Flrt2 - fibronectin leucine rich transmembrane protein 2, Klf4 - kruppel-like factor 4 (gut), Aspn - asporin, Lrrc4c - leucine rich repeat containing 4c, Ace2 - angiotensin i converting enzyme (peptidyl-dipeptidase a) 2, Thy1 - thymus cell antigen 1, theta, Bgn - biglycan, Pid1 - phosphotyrosine interaction domain containing 1]
GO:0044702	single organism reproductive process	3.96E-04	2.52E-01	3.12	13810	738	72	12	[Fgf10 - fibroblast growth factor 10, Inhba - inhibin beta-a, Ahr - aryl-hydrocarbon receptor, D1Pas1 - dna segment, chr 1, pasteur institute 1, Pcsk5 - proprotein convertase subtilisin/kexin type 5, Rspo1 - r-spondin homolog (xenopus laevis), Cd44 - cd44 antigen, Hfm1 - hfm1, atp-dependent dna helicase homolog (s. cerevisiae), Arid5b - at rich interactive domain 5b (mrf1-like), Tnc - tenascin c,…
GO:0042756	drinking behavior	3.97E-04	2.41E-01	63.94	13810	6	72	2	[Ace2 - angiotensin i converting enzyme (peptidyl-dipeptidase a) 2, Apln - apelin]
GO:0035166	post-embryonic hemopoiesis	3.97E-04	2.31E-01	63.94	13810	6	72	2	[Ahr - aryl-hydrocarbon receptor, Klf4 - kruppel-like factor 4 (gut)]
GO:0060740	prostate gland epithelium morphogenesis	4.05E-04	2.26E-01	20.55	13810	28	72	3	[Fgf10 - fibroblast growth factor 10, Cd44 - cd44 antigen, Tnc - tenascin c]
GO:0044767	single-organism developmental process	4.12E-04	2.20E-01	1.76	13810	3383	72	31	[Dner - delta/notch-like egf-related receptor, Ahr - aryl-hydrocarbon receptor, Nell1 - nel-like 1, Cd44 - cd44 antigen, Lmna - lamin a, Hfm1 - hfm1, atp-dependent dna helicase homolog (s. cerevisiae), Ptprq - protein tyrosine phosphatase, receptor type, q, Serpinb6b - serine (or cysteine) peptidase inhibitor, clade b, member 6b, Flnc - filamin c, gamma, Wnt2b - wingless related mmtv integration …
GO:0042693	muscle cell fate commitment	5.53E-04	2.85E-01	54.8	13810	7	72	2	[Fgf10 - fibroblast growth factor 10, AW551984 - expressed sequence aw551984]
GO:0071310	cellular response to organic substance	5.77E-04	2.86E-01	3.2	13810	660	72	11	[Tac1 - tachykinin 1, Klf4 - kruppel-like factor 4 (gut), Inhba - inhibin beta-a, Ahr - aryl-hydrocarbon receptor, Brinp1 - bone morphogenic protein/retinoic acid inducible neural specific 1, Cd44 - cd44 antigen, Gabrb1 - gamma-aminobutyric acid (gaba) a receptor, subunit beta 1, Mme - membrane metallo endopeptidase, Pid1 - phosphotyrosine interaction domain containing 1, Col5a2 - collagen, type …
GO:0042326	negative regulation of phosphorylation	6.15E-04	2.94E-01	4.19	13810	366	72	8	[Flrt2 - fibronectin leucine rich transmembrane protein 2, Klf4 - kruppel-like factor 4 (gut), Aspn - asporin, Lrrc4c - leucine rich repeat containing 4c, Ace2 - angiotensin i converting enzyme (peptidyl-dipeptidase a) 2, Thy1 - thymus cell antigen 1, theta, Bgn - biglycan, Pid1 - phosphotyrosine interaction domain containing 1]
GO:1903523	negative regulation of blood circulation	6.63E-04	3.06E-01	17.44	13810	33	72	3	[Tac1 - tachykinin 1, Ahr - aryl-hydrocarbon receptor, Apln - apelin]
GO:0048662	negative regulation of smooth muscle cell proliferation	6.63E-04	2.96E-01	17.44	13810	33	72	3	[Klf4 - kruppel-like factor 4 (gut), Npr3 - natriuretic peptide receptor 3, Ace2 - angiotensin i converting enzyme (peptidyl-dipeptidase a) 2]
GO:0071495	cellular response to endogenous stimulus	7.33E-04	3.17E-01	4.08	13810	376	72	8	[Tac1 - tachykinin 1, Ahr - aryl-hydrocarbon receptor, Inhba - inhibin beta-a, Cd44 - cd44 antigen, Gabrb1 - gamma-aminobutyric acid (gaba) a receptor, subunit beta 1, Pid1 - phosphotyrosine interaction domain containing 1, Col5a2 - collagen, type v, alpha 2, Col16a1 - collagen, type xvi, alpha 1]
GO:2001169	regulation of ATP biosynthetic process	7.35E-04	3.08E-01	47.95	13810	8	72	2	[Pid1 - phosphotyrosine interaction domain containing 1, Entpd1 - ectonucleoside triphosphate diphosphohydrolase 1]
GO:0070344	regulation of fat cell proliferation	7.35E-04	2.98E-01	47.95	13810	8	72	2	[Fgf10 - fibroblast growth factor 10, Pid1 - phosphotyrosine interaction domain containing 1]
GO:0022610	biological adhesion	7.49E-04	2.95E-01	3.1	13810	681	72	11	[Flrt2 - fibronectin leucine rich transmembrane protein 2, Fbln5 - fibulin 5, Cd44 - cd44 antigen, Sdk1 - sidekick homolog 1 (chicken), Fat3 - fat tumor suppressor homolog 3 (drosophila), Alcam - activated leukocyte cell adhesion molecule, Tnc - tenascin c, Pcdh19 - protocadherin 19, Ace2 - angiotensin i converting enzyme (peptidyl-dipeptidase a) 2, Thy1 - thymus cell antigen 1, theta, Col16a1 - …
GO:1900371	regulation of purine nucleotide biosynthetic process	9.15E-04	3.50E-01	9.24	13810	83	72	4	[Npr3 - natriuretic peptide receptor 3, Pid1 - phosphotyrosine interaction domain containing 1, Entpd1 - ectonucleoside triphosphate diphosphohydrolase 1, Gucy1a3 - guanylate cyclase 1, soluble, alpha 3]
GO:0030808	regulation of nucleotide biosynthetic process	9.15E-04	3.40E-01	9.24	13810	83	72	4	[Npr3 - natriuretic peptide receptor 3, Pid1 - phosphotyrosine interaction domain containing 1, Entpd1 - ectonucleoside triphosphate diphosphohydrolase 1, Gucy1a3 - guanylate cyclase 1, soluble, alpha 3]
GO:0044060	regulation of endocrine process	9.30E-04	3.36E-01	15.55	13810	37	72	3	[Tac1 - tachykinin 1, Inhba - inhibin beta-a, Apln - apelin]
GO:0034114	regulation of heterotypic cell-cell adhesion	9.42E-04	3.32E-01	42.62	13810	9	72	2	[Klf4 - kruppel-like factor 4 (gut), Cd44 - cd44 antigen]
GO:0048569	post-embryonic organ development	9.42E-04	3.23E-01	42.62	13810	9	72	2	[Klf4 - kruppel-like factor 4 (gut), Ahr - aryl-hydrocarbon receptor]
GO:0022414	reproductive process	9.55E-04	3.20E-01	2.82	13810	815	72	12	[Fgf10 - fibroblast growth factor 10, Inhba - inhibin beta-a, Ahr - aryl-hydrocarbon receptor, D1Pas1 - dna segment, chr 1, pasteur institute 1, Pcsk5 - proprotein convertase subtilisin/kexin type 5, Rspo1 - r-spondin homolog (xenopus laevis), Cd44 - cd44 antigen, Hfm1 - hfm1, atp-dependent dna helicase homolog (s. cerevisiae), Arid5b - at rich interactive domain 5b (mrf1-like), Tnc - tenascin c,…
