# Supplementary material for: Hotair Is Dispensible for Mouse Development
Source: PLoS Genet. 2016 Dec 15;12(12):e1006232. doi: 10.1371/journal.pgen.1006232 (PMC5157951; doi:10.1371/journal.pgen.1006232)
Supplement: S5 Dataset — The enrichment analysis was done for the GO category ‘biological process’, using the GORILLA webserver [44]. (TGZ) [file pgen.1006232.s015.tgz › S5_Dataset/GT_upregulated.txt]

GO Term	Description	P-value	FDR q-value	Enrichment	N	B	n	b	Genes
GO:0048731	system development	1.60E-14	2.14E-10	6.08	13810	607	101	27	[L1cam - l1 cell adhesion molecule, Col2a1 - collagen, type ii, alpha 1, Ntrk2 - neurotrophic tyrosine kinase, receptor, type 2, Srrm4 - serine/arginine repetitive matrix 4, Ascl1 - achaete-scute complex homolog 1 (drosophila), Dmrt2 - doublesex and mab-3 related transcription factor 2, Ret - ret proto-oncogene, Chrdl1 - chordin-like 1, Wnt9b - wingless-type mmtv integration site 9b, Dll3 - delta…
GO:0032501	multicellular organismal process	1.35E-11	9.00E-08	2.71	13810	2321	101	46	[L1cam - l1 cell adhesion molecule, Sall4 - sal-like 4 (drosophila), Snap25 - synaptosomal-associated protein 25, Myo7a - myosin viia, Col2a1 - collagen, type ii, alpha 1, Ntrk2 - neurotrophic tyrosine kinase, receptor, type 2, Srrm4 - serine/arginine repetitive matrix 4, Ascl1 - achaete-scute complex homolog 1 (drosophila), Arid3b - at rich interactive domain 3b (bright-like), Ret - ret proto-on…
GO:0044707	single-multicellular organism process	7.07E-11	3.16E-07	2.85	13810	1967	101	41	[L1cam - l1 cell adhesion molecule, Sall4 - sal-like 4 (drosophila), Snap25 - synaptosomal-associated protein 25, Col2a1 - collagen, type ii, alpha 1, Ntrk2 - neurotrophic tyrosine kinase, receptor, type 2, Ascl1 - achaete-scute complex homolog 1 (drosophila), Arid3b - at rich interactive domain 3b (bright-like), Ret - ret proto-oncogene, Wnt9b - wingless-type mmtv integration site 9b, Chrdl1 - c…
GO:0048484	enteric nervous system development	2.17E-10	7.25E-07	63.11	13810	13	101	6	[Tlx2 - t cell leukemia, homeobox 2, Hlx - h2.0-like homeobox, Phox2b - paired-like homeobox 2b, Ascl1 - achaete-scute complex homolog 1 (drosophila), Sox10 - sry-box containing gene 10, Ret - ret proto-oncogene]
GO:0007399	nervous system development	5.07E-09	1.36E-05	6.77	13810	303	101	15	[L1cam - l1 cell adhesion molecule, Ina - internexin neuronal intermediate filament protein, alpha, Insm1 - insulinoma-associated 1, Ntrk2 - neurotrophic tyrosine kinase, receptor, type 2, Srrm4 - serine/arginine repetitive matrix 4, Ascl1 - achaete-scute complex homolog 1 (drosophila), Nr2f1 - nuclear receptor subfamily 2, group f, member 1, Ret - ret proto-oncogene, Chrdl1 - chordin-like 1, Dll…
GO:0050767	regulation of neurogenesis	1.08E-08	2.40E-05	4.32	13810	665	101	21	[L1cam - l1 cell adhesion molecule, Syt1 - synaptotagmin i, Snap25 - synaptosomal-associated protein 25, Ntrk2 - neurotrophic tyrosine kinase, receptor, type 2, Nr2f1 - nuclear receptor subfamily 2, group f, member 1, Ascl1 - achaete-scute complex homolog 1 (drosophila), Sox10 - sry-box containing gene 10, Ret - ret proto-oncogene, Tlx2 - t cell leukemia, homeobox 2, Dll3 - delta-like 3 (drosophi…
GO:0048856	anatomical structure development	5.25E-08	1.00E-04	2.42	13810	2149	101	38	[L1cam - l1 cell adhesion molecule, Sall4 - sal-like 4 (drosophila), Myo7a - myosin viia, Col2a1 - collagen, type ii, alpha 1, Ntrk2 - neurotrophic tyrosine kinase, receptor, type 2, Srrm4 - serine/arginine repetitive matrix 4, Ascl1 - achaete-scute complex homolog 1 (drosophila), Plp1 - proteolipid protein (myelin) 1, Dmrt2 - doublesex and mab-3 related transcription factor 2, Ret - ret proto-on…
GO:0006928	movement of cell or subcellular component	5.98E-08	1.00E-04	3.59	13810	876	101	23	[L1cam - l1 cell adhesion molecule, Myo7a - myosin viia, Nfasc - neurofascin, Celf3 - cugbp, elav-like family member 3, Ntrk2 - neurotrophic tyrosine kinase, receptor, type 2, Nr2f1 - nuclear receptor subfamily 2, group f, member 1, Ascl1 - achaete-scute complex homolog 1 (drosophila), Sox10 - sry-box containing gene 10, Dbh - dopamine beta hydroxylase, Ret - ret proto-oncogene, Hoxb9 - homeobox …
GO:0051960	regulation of nervous system development	7.81E-08	1.16E-04	3.85	13810	746	101	21	[L1cam - l1 cell adhesion molecule, Syt1 - synaptotagmin i, Snap25 - synaptosomal-associated protein 25, Ntrk2 - neurotrophic tyrosine kinase, receptor, type 2, Nr2f1 - nuclear receptor subfamily 2, group f, member 1, Ascl1 - achaete-scute complex homolog 1 (drosophila), Sox10 - sry-box containing gene 10, Ret - ret proto-oncogene, Tlx2 - t cell leukemia, homeobox 2, Dll3 - delta-like 3 (drosophi…
GO:0060284	regulation of cell development	8.80E-08	1.18E-04	3.66	13810	822	101	22	[L1cam - l1 cell adhesion molecule, Syt1 - synaptotagmin i, Snap25 - synaptosomal-associated protein 25, Ntrk2 - neurotrophic tyrosine kinase, receptor, type 2, Nr2f1 - nuclear receptor subfamily 2, group f, member 1, Ascl1 - achaete-scute complex homolog 1 (drosophila), Sox10 - sry-box containing gene 10, Ret - ret proto-oncogene, Wnt9b - wingless-type mmtv integration site 9b, Tlx2 - t cell leu…
GO:0045664	regulation of neuron differentiation	1.00E-07	1.22E-04	4.42	13810	557	101	18	[L1cam - l1 cell adhesion molecule, Syt1 - synaptotagmin i, Snap25 - synaptosomal-associated protein 25, Ntrk2 - neurotrophic tyrosine kinase, receptor, type 2, Ascl1 - achaete-scute complex homolog 1 (drosophila), Nr2f1 - nuclear receptor subfamily 2, group f, member 1, Ret - ret proto-oncogene, Tlx2 - t cell leukemia, homeobox 2, Elavl4 - elav (embryonic lethal, abnormal vision, drosophila)-lik…
GO:0010001	glial cell differentiation	3.21E-07	3.58E-04	15.44	13810	62	101	7	[Phox2b - paired-like homeobox 2b, Ntrk2 - neurotrophic tyrosine kinase, receptor, type 2, Fgf5 - fibroblast growth factor 5, Plp1 - proteolipid protein (myelin) 1, Ascl1 - achaete-scute complex homolog 1 (drosophila), Sox10 - sry-box containing gene 10, Gap43 - growth associated protein 43]
GO:0003358	noradrenergic neuron development	3.80E-07	3.91E-04	136.73	13810	3	101	3	[Insm1 - insulinoma-associated 1, Phox2b - paired-like homeobox 2b, Ascl1 - achaete-scute complex homolog 1 (drosophila)]
GO:0048486	parasympathetic nervous system development	3.80E-07	3.63E-04	136.73	13810	3	101	3	[Phox2a - paired-like homeobox 2a, Phox2b - paired-like homeobox 2b, Ascl1 - achaete-scute complex homolog 1 (drosophila)]
GO:0050769	positive regulation of neurogenesis	9.22E-07	8.23E-04	4.9	13810	391	101	14	[Syt1 - synaptotagmin i, L1cam - l1 cell adhesion molecule, Ntrk2 - neurotrophic tyrosine kinase, receptor, type 2, Ascl1 - achaete-scute complex homolog 1 (drosophila), Sox10 - sry-box containing gene 10, Ret - ret proto-oncogene, Dll3 - delta-like 3 (drosophila), Elavl4 - elav (embryonic lethal, abnormal vision, drosophila)-like 4 (hu antigen d), Gata2 - gata binding protein 2, Trim67 - tripart…
GO:0010975	regulation of neuron projection development	2.33E-06	1.95E-03	4.53	13810	423	101	14	[Syt1 - synaptotagmin i, L1cam - l1 cell adhesion molecule, Snap25 - synaptosomal-associated protein 25, Ntrk2 - neurotrophic tyrosine kinase, receptor, type 2, Nr2f1 - nuclear receptor subfamily 2, group f, member 1, Ret - ret proto-oncogene, Tlx2 - t cell leukemia, homeobox 2, Elavl4 - elav (embryonic lethal, abnormal vision, drosophila)-like 4 (hu antigen d), Chrna3 - cholinergic receptor, nic…
GO:0030182	neuron differentiation	3.08E-06	2.42E-03	6.51	13810	210	101	10	[Elavl4 - elav (embryonic lethal, abnormal vision, drosophila)-like 4 (hu antigen d), Gata2 - gata binding protein 2, Phox2a - paired-like homeobox 2a, Myo7a - myosin viia, Phox2b - paired-like homeobox 2b, Ntrk2 - neurotrophic tyrosine kinase, receptor, type 2, Ascl1 - achaete-scute complex homolog 1 (drosophila), Ret - ret proto-oncogene, Chrdl1 - chordin-like 1, Wnt9b - wingless-type mmtv inte…
GO:0045666	positive regulation of neuron differentiation	3.33E-06	2.48E-03	5.18	13810	317	101	12	[L1cam - l1 cell adhesion molecule, Syt1 - synaptotagmin i, Elavl4 - elav (embryonic lethal, abnormal vision, drosophila)-like 4 (hu antigen d), Gata2 - gata binding protein 2, Trim67 - tripartite motif-containing 67, Nefl - neurofilament, light polypeptide, Phox2b - paired-like homeobox 2b, Ntrk2 - neurotrophic tyrosine kinase, receptor, type 2, Ascl1 - achaete-scute complex homolog 1 (drosophil…
GO:0042423	catecholamine biosynthetic process	3.46E-06	2.44E-03	36.46	13810	15	101	4	[Insm1 - insulinoma-associated 1, Gch1 - gtp cyclohydrolase 1, Dbh - dopamine beta hydroxylase, Th - tyrosine hydroxylase]
GO:0009713	catechol-containing compound biosynthetic process	3.46E-06	2.31E-03	36.46	13810	15	101	4	[Insm1 - insulinoma-associated 1, Gch1 - gtp cyclohydrolase 1, Dbh - dopamine beta hydroxylase, Th - tyrosine hydroxylase]
GO:0007275	multicellular organismal development	3.58E-06	2.28E-03	3.3	13810	787	101	19	[L1cam - l1 cell adhesion molecule, Ina - internexin neuronal intermediate filament protein, alpha, Insm1 - insulinoma-associated 1, Ntrk2 - neurotrophic tyrosine kinase, receptor, type 2, Ascl1 - achaete-scute complex homolog 1 (drosophila), Arid3b - at rich interactive domain 3b (bright-like), Eya2 - eyes absent 2 homolog (drosophila), Wnt9b - wingless-type mmtv integration site 9b, Chrdl1 - ch…
GO:0042421	norepinephrine biosynthetic process	3.76E-06	2.29E-03	82.04	13810	5	101	3	[Insm1 - insulinoma-associated 1, Dbh - dopamine beta hydroxylase, Th - tyrosine hydroxylase]
GO:0051962	positive regulation of nervous system development	4.20E-06	2.44E-03	4.3	13810	445	101	14	[Syt1 - synaptotagmin i, L1cam - l1 cell adhesion molecule, Ntrk2 - neurotrophic tyrosine kinase, receptor, type 2, Ascl1 - achaete-scute complex homolog 1 (drosophila), Sox10 - sry-box containing gene 10, Ret - ret proto-oncogene, Dll3 - delta-like 3 (drosophila), Elavl4 - elav (embryonic lethal, abnormal vision, drosophila)-like 4 (hu antigen d), Gata2 - gata binding protein 2, Trim67 - tripart…
GO:0007626	locomotory behavior	5.03E-06	2.80E-03	7.07	13810	174	101	9	[Fign - fidgetin, Chrna3 - cholinergic receptor, nicotinic, alpha polypeptide 3, Elavl4 - elav (embryonic lethal, abnormal vision, drosophila)-like 4 (hu antigen d), Slc18a2 - solute carrier family 18 (vesicular monoamine), member 2, Snap25 - synaptosomal-associated protein 25, Lgi4 - leucine-rich repeat lgi family, member 4, Tnr - tenascin r, Dbh - dopamine beta hydroxylase, Th - tyrosine hydrox…
GO:0050877	neurological system process	5.84E-06	3.13E-03	3.91	13810	524	101	15	[Snap25 - synaptosomal-associated protein 25, Nfasc - neurofascin, Myo7a - myosin viia, Col2a1 - collagen, type ii, alpha 1, Srrm4 - serine/arginine repetitive matrix 4, Ntrk2 - neurotrophic tyrosine kinase, receptor, type 2, Dbh - dopamine beta hydroxylase, Elavl4 - elav (embryonic lethal, abnormal vision, drosophila)-like 4 (hu antigen d), Nefl - neurofilament, light polypeptide, Crym - crystal…
GO:0045595	regulation of cell differentiation	6.05E-06	3.11E-03	2.6	13810	1314	101	25	[L1cam - l1 cell adhesion molecule, Snap25 - synaptosomal-associated protein 25, Ntrk2 - neurotrophic tyrosine kinase, receptor, type 2, Ascl1 - achaete-scute complex homolog 1 (drosophila), Ret - ret proto-oncogene, Wnt9b - wingless-type mmtv integration site 9b, Dll3 - delta-like 3 (drosophila), Nkx3-2 - nk3 homeobox 2, Hlx - h2.0-like homeobox, Phox2b - paired-like homeobox 2b, Lin28a - lin-28…
GO:0031344	regulation of cell projection organization	6.11E-06	3.03E-03	3.9	13810	526	101	15	[L1cam - l1 cell adhesion molecule, Syt1 - synaptotagmin i, Snap25 - synaptosomal-associated protein 25, Ntrk2 - neurotrophic tyrosine kinase, receptor, type 2, Nr2f1 - nuclear receptor subfamily 2, group f, member 1, Ret - ret proto-oncogene, Tlx2 - t cell leukemia, homeobox 2, Elavl4 - elav (embryonic lethal, abnormal vision, drosophila)-like 4 (hu antigen d), Chrna3 - cholinergic receptor, nic…
GO:0010720	positive regulation of cell development	1.02E-05	4.88E-03	3.98	13810	481	101	14	[Syt1 - synaptotagmin i, L1cam - l1 cell adhesion molecule, Ntrk2 - neurotrophic tyrosine kinase, receptor, type 2, Ascl1 - achaete-scute complex homolog 1 (drosophila), Sox10 - sry-box containing gene 10, Ret - ret proto-oncogene, Dll3 - delta-like 3 (drosophila), Elavl4 - elav (embryonic lethal, abnormal vision, drosophila)-like 4 (hu antigen d), Gata2 - gata binding protein 2, Trim67 - tripart…
GO:0032502	developmental process	1.31E-05	6.04E-03	1.77	13810	3561	101	46	[L1cam - l1 cell adhesion molecule, Sall4 - sal-like 4 (drosophila), Myo7a - myosin viia, Col2a1 - collagen, type ii, alpha 1, Srrm4 - serine/arginine repetitive matrix 4, Ntrk2 - neurotrophic tyrosine kinase, receptor, type 2, Plp1 - proteolipid protein (myelin) 1, Ascl1 - achaete-scute complex homolog 1 (drosophila), Dmrt2 - doublesex and mab-3 related transcription factor 2, Arid3b - at rich i…
GO:0001764	neuron migration	1.38E-05	6.17E-03	8.86	13810	108	101	7	[Cck - cholecystokinin, Gata2 - gata binding protein 2, Celsr3 - cadherin, egf lag seven-pass g-type receptor 3 (flamingo homolog, drosophila), Phox2b - paired-like homeobox 2b, Ntrk2 - neurotrophic tyrosine kinase, receptor, type 2, Nr2f1 - nuclear receptor subfamily 2, group f, member 1, Ascl1 - achaete-scute complex homolog 1 (drosophila)]
GO:0030154	cell differentiation	1.76E-05	7.58E-03	2.39	13810	1489	101	26	[L1cam - l1 cell adhesion molecule, Myo7a - myosin viia, Col2a1 - collagen, type ii, alpha 1, Srrm4 - serine/arginine repetitive matrix 4, Ntrk2 - neurotrophic tyrosine kinase, receptor, type 2, Ascl1 - achaete-scute complex homolog 1 (drosophila), Plp1 - proteolipid protein (myelin) 1, Ret - ret proto-oncogene, Wnt9b - wingless-type mmtv integration site 9b, Chrdl1 - chordin-like 1, Dll3 - delta…
GO:0046189	phenol-containing compound biosynthetic process	2.56E-05	1.07E-02	22.79	13810	24	101	4	[Insm1 - insulinoma-associated 1, Gch1 - gtp cyclohydrolase 1, Dbh - dopamine beta hydroxylase, Th - tyrosine hydroxylase]
GO:2000026	regulation of multicellular organismal development	2.91E-05	1.18E-02	2.38	13810	1439	101	25	[L1cam - l1 cell adhesion molecule, Snap25 - synaptosomal-associated protein 25, Ntrk2 - neurotrophic tyrosine kinase, receptor, type 2, Ascl1 - achaete-scute complex homolog 1 (drosophila), Dmrt2 - doublesex and mab-3 related transcription factor 2, Ret - ret proto-oncogene, Wnt9b - wingless-type mmtv integration site 9b, Dll3 - delta-like 3 (drosophila), Nkx3-2 - nk3 homeobox 2, Hlx - h2.0-like…
GO:0061549	sympathetic ganglion development	3.09E-05	1.22E-02	45.58	13810	9	101	3	[Insm1 - insulinoma-associated 1, Phox2b - paired-like homeobox 2b, Ascl1 - achaete-scute complex homolog 1 (drosophila)]
GO:0018958	phenol-containing compound metabolic process	3.41E-05	1.30E-02	13.41	13810	51	101	5	[Insm1 - insulinoma-associated 1, Crym - crystallin, mu, Gch1 - gtp cyclohydrolase 1, Dbh - dopamine beta hydroxylase, Th - tyrosine hydroxylase]
GO:0060052	neurofilament cytoskeleton organization	4.39E-05	1.63E-02	41.02	13810	10	101	3	[Ina - internexin neuronal intermediate filament protein, alpha, Nefm - neurofilament, medium polypeptide, Nefl - neurofilament, light polypeptide]
GO:0051239	regulation of multicellular organismal process	4.65E-05	1.68E-02	2.05	13810	2070	101	31	[L1cam - l1 cell adhesion molecule, Snap25 - synaptosomal-associated protein 25, Ntrk2 - neurotrophic tyrosine kinase, receptor, type 2, Ascl1 - achaete-scute complex homolog 1 (drosophila), Dmrt2 - doublesex and mab-3 related transcription factor 2, Ret - ret proto-oncogene, Wnt9b - wingless-type mmtv integration site 9b, Dll3 - delta-like 3 (drosophila), Cck - cholecystokinin, Nkx3-2 - nk3 home…
GO:0044767	single-organism developmental process	4.80E-05	1.69E-02	1.74	13810	3383	101	43	[L1cam - l1 cell adhesion molecule, Sall4 - sal-like 4 (drosophila), Myo7a - myosin viia, Col2a1 - collagen, type ii, alpha 1, Srrm4 - serine/arginine repetitive matrix 4, Ntrk2 - neurotrophic tyrosine kinase, receptor, type 2, Plp1 - proteolipid protein (myelin) 1, Ascl1 - achaete-scute complex homolog 1 (drosophila), Arid3b - at rich interactive domain 3b (bright-like), Ret - ret proto-oncogene…
GO:0045105	intermediate filament polymerization or depolymerization	5.30E-05	1.82E-02	136.73	13810	2	101	2	[Nefm - neurofilament, medium polypeptide, Nefl - neurofilament, light polypeptide]
GO:0061104	adrenal chromaffin cell differentiation	5.30E-05	1.77E-02	136.73	13810	2	101	2	[Insm1 - insulinoma-associated 1, Ascl1 - achaete-scute complex homolog 1 (drosophila)]
GO:0006584	catecholamine metabolic process	5.56E-05	1.82E-02	18.86	13810	29	101	4	[Insm1 - insulinoma-associated 1, Gch1 - gtp cyclohydrolase 1, Dbh - dopamine beta hydroxylase, Th - tyrosine hydroxylase]
GO:0009712	catechol-containing compound metabolic process	5.56E-05	1.77E-02	18.86	13810	29	101	4	[Insm1 - insulinoma-associated 1, Gch1 - gtp cyclohydrolase 1, Dbh - dopamine beta hydroxylase, Th - tyrosine hydroxylase]
GO:0048869	cellular developmental process	6.38E-05	1.99E-02	2.01	13810	2104	101	31	[L1cam - l1 cell adhesion molecule, Myo7a - myosin viia, Col2a1 - collagen, type ii, alpha 1, Ntrk2 - neurotrophic tyrosine kinase, receptor, type 2, Srrm4 - serine/arginine repetitive matrix 4, Ascl1 - achaete-scute complex homolog 1 (drosophila), Plp1 - proteolipid protein (myelin) 1, Ret - ret proto-oncogene, Chrdl1 - chordin-like 1, Wnt9b - wingless-type mmtv integration site 9b, Dll3 - delta…
GO:0001709	cell fate determination	6.38E-05	1.94E-02	18.23	13810	30	101	4	[Dll3 - delta-like 3 (drosophila), Gata2 - gata binding protein 2, Ascl1 - achaete-scute complex homolog 1 (drosophila), Chrdl1 - chordin-like 1]
GO:0003008	system process	6.98E-05	2.08E-02	2.88	13810	806	101	17	[Snap25 - synaptosomal-associated protein 25, Myo7a - myosin viia, Nfasc - neurofascin, Col2a1 - collagen, type ii, alpha 1, Srrm4 - serine/arginine repetitive matrix 4, Ntrk2 - neurotrophic tyrosine kinase, receptor, type 2, Dbh - dopamine beta hydroxylase, Elavl4 - elav (embryonic lethal, abnormal vision, drosophila)-like 4 (hu antigen d), Nefl - neurofilament, light polypeptide, Gch1 - gtp cyc…
GO:0042415	norepinephrine metabolic process	7.96E-05	2.32E-02	34.18	13810	12	101	3	[Insm1 - insulinoma-associated 1, Dbh - dopamine beta hydroxylase, Th - tyrosine hydroxylase]
GO:0045104	intermediate filament cytoskeleton organization	9.37E-05	2.67E-02	16.57	13810	33	101	4	[Ina - internexin neuronal intermediate filament protein, alpha, Nefm - neurofilament, medium polypeptide, Prph - peripherin, Nefl - neurofilament, light polypeptide]
GO:0048469	cell maturation	1.01E-04	2.81E-02	8.04	13810	102	101	6	[Gata2 - gata binding protein 2, Lgi4 - leucine-rich repeat lgi family, member 4, Plp1 - proteolipid protein (myelin) 1, Ascl1 - achaete-scute complex homolog 1 (drosophila), Sox10 - sry-box containing gene 10, Ret - ret proto-oncogene]
GO:0061548	ganglion development	1.03E-04	2.81E-02	31.55	13810	13	101	3	[Insm1 - insulinoma-associated 1, Phox2b - paired-like homeobox 2b, Ascl1 - achaete-scute complex homolog 1 (drosophila)]
GO:0045103	intermediate filament-based process	1.06E-04	2.83E-02	16.09	13810	34	101	4	[Ina - internexin neuronal intermediate filament protein, alpha, Nefm - neurofilament, medium polypeptide, Prph - peripherin, Nefl - neurofilament, light polypeptide]
GO:0097485	neuron projection guidance	1.18E-04	3.11E-02	6.34	13810	151	101	7	[L1cam - l1 cell adhesion molecule, Dpysl4 - dihydropyrimidinase-like 4, Rnf165 - ring finger protein 165, Celsr3 - cadherin, egf lag seven-pass g-type receptor 3 (flamingo homolog, drosophila), Nfasc - neurofascin, Crmp1 - collapsin response mediator protein 1, Gap43 - growth associated protein 43]
GO:0045597	positive regulation of cell differentiation	1.23E-04	3.17E-02	2.87	13810	762	101	16	[L1cam - l1 cell adhesion molecule, Syt1 - synaptotagmin i, Insm1 - insulinoma-associated 1, Ntrk2 - neurotrophic tyrosine kinase, receptor, type 2, Ascl1 - achaete-scute complex homolog 1 (drosophila), Sox10 - sry-box containing gene 10, Ret - ret proto-oncogene, Dll3 - delta-like 3 (drosophila), Elavl4 - elav (embryonic lethal, abnormal vision, drosophila)-like 4 (hu antigen d), Hlx - h2.0-like…
GO:0048666	neuron development	1.25E-04	3.15E-02	7.74	13810	106	101	6	[Gata2 - gata binding protein 2, Insm1 - insulinoma-associated 1, Phox2b - paired-like homeobox 2b, Ntrk2 - neurotrophic tyrosine kinase, receptor, type 2, Ascl1 - achaete-scute complex homolog 1 (drosophila), Th - tyrosine hydroxylase]
GO:0048870	cell motility	1.27E-04	3.15E-02	3.16	13810	606	101	14	[Celf3 - cugbp, elav-like family member 3, Ntrk2 - neurotrophic tyrosine kinase, receptor, type 2, Ascl1 - achaete-scute complex homolog 1 (drosophila), Nr2f1 - nuclear receptor subfamily 2, group f, member 1, Dbh - dopamine beta hydroxylase, Sox10 - sry-box containing gene 10, Ret - ret proto-oncogene, Hoxb9 - homeobox b9, Cck - cholecystokinin, Gata2 - gata binding protein 2, Celsr3 - cadherin,…
GO:0040011	locomotion	1.30E-04	3.16E-02	2.99	13810	685	101	15	[Celf3 - cugbp, elav-like family member 3, Ntrk2 - neurotrophic tyrosine kinase, receptor, type 2, Ascl1 - achaete-scute complex homolog 1 (drosophila), Nr2f1 - nuclear receptor subfamily 2, group f, member 1, Dbh - dopamine beta hydroxylase, Sox10 - sry-box containing gene 10, Ret - ret proto-oncogene, Hoxb9 - homeobox b9, Cck - cholecystokinin, Gata2 - gata binding protein 2, Celsr3 - cadherin,…
GO:0048265	response to pain	1.30E-04	3.11E-02	29.3	13810	14	101	3	[Gch1 - gtp cyclohydrolase 1, Dbh - dopamine beta hydroxylase, Ret - ret proto-oncogene]
GO:0007019	microtubule depolymerization	1.30E-04	3.06E-02	29.3	13810	14	101	3	[Stmn3 - stathmin-like 3, Stmn4 - stathmin-like 4, Stmn2 - stathmin-like 2]
GO:0001505	regulation of neurotransmitter levels	1.31E-04	3.03E-02	7.67	13810	107	101	6	[Syt1 - synaptotagmin i, Chrna3 - cholinergic receptor, nicotinic, alpha polypeptide 3, Snap25 - synaptosomal-associated protein 25, Ntrk2 - neurotrophic tyrosine kinase, receptor, type 2, Dbh - dopamine beta hydroxylase, Th - tyrosine hydroxylase]
GO:0015842	aminergic neurotransmitter loading into synaptic vesicle	1.58E-04	3.59E-02	91.16	13810	3	101	2	[Slc18a2 - solute carrier family 18 (vesicular monoamine), member 2, Th - tyrosine hydroxylase]
GO:0015837	amine transport	1.58E-04	3.53E-02	91.16	13810	3	101	2	[Slc18a2 - solute carrier family 18 (vesicular monoamine), member 2, Th - tyrosine hydroxylase]
GO:0098700	neurotransmitter loading into synaptic vesicle	1.58E-04	3.47E-02	91.16	13810	3	101	2	[Slc18a2 - solute carrier family 18 (vesicular monoamine), member 2, Th - tyrosine hydroxylase]
GO:0033693	neurofilament bundle assembly	1.58E-04	3.41E-02	91.16	13810	3	101	2	[Nefm - neurofilament, medium polypeptide, Nefl - neurofilament, light polypeptide]
GO:0016477	cell migration	2.08E-04	4.42E-02	3.19	13810	558	101	13	[Ntrk2 - neurotrophic tyrosine kinase, receptor, type 2, Ascl1 - achaete-scute complex homolog 1 (drosophila), Nr2f1 - nuclear receptor subfamily 2, group f, member 1, Dbh - dopamine beta hydroxylase, Sox10 - sry-box containing gene 10, Ret - ret proto-oncogene, Hoxb9 - homeobox b9, Cck - cholecystokinin, Gata2 - gata binding protein 2, Celsr3 - cadherin, egf lag seven-pass g-type receptor 3 (fla…
GO:0031175	neuron projection development	2.29E-04	4.79E-02	5.7	13810	168	101	7	[L1cam - l1 cell adhesion molecule, Grin3a - glutamate receptor ionotropic, nmda3a, Stmn3 - stathmin-like 3, Nefl - neurofilament, light polypeptide, Stmn4 - stathmin-like 4, Plp1 - proteolipid protein (myelin) 1, Stmn2 - stathmin-like 2]
GO:0048485	sympathetic nervous system development	2.40E-04	4.93E-02	24.13	13810	17	101	3	[Phox2a - paired-like homeobox 2a, Phox2b - paired-like homeobox 2b, Ascl1 - achaete-scute complex homolog 1 (drosophila)]
GO:0044763	single-organism cellular process	2.74E-04	5.56E-02	1.36	13810	6743	101	67	[Magel2 - melanoma antigen, family l, 2, Slc7a14 - solute carrier family 7 (cationic amino acid transporter, y+ system), member 14, Syt6 - synaptotagmin vi, Eno3 - enolase 3, beta muscle, Ntrk2 - neurotrophic tyrosine kinase, receptor, type 2, Ascl1 - achaete-scute complex homolog 1 (drosophila), Lin28b - lin-28 homolog b (c. elegans), Wnt9b - wingless-type mmtv integration site 9b, Nkx3-2 - nk3 …
GO:0007612	learning	2.81E-04	5.61E-02	6.67	13810	123	101	6	[Elavl4 - elav (embryonic lethal, abnormal vision, drosophila)-like 4 (hu antigen d), Snap25 - synaptosomal-associated protein 25, Tnr - tenascin r, Ntrk2 - neurotrophic tyrosine kinase, receptor, type 2, Dbh - dopamine beta hydroxylase, Th - tyrosine hydroxylase]
GO:0010587	miRNA catabolic process	3.15E-04	6.19E-02	68.37	13810	4	101	2	[Lin28b - lin-28 homolog b (c. elegans), Lin28a - lin-28 homolog a (c. elegans)]
GO:0003357	noradrenergic neuron differentiation	3.15E-04	6.10E-02	68.37	13810	4	101	2	[Phox2a - paired-like homeobox 2a, Phox2b - paired-like homeobox 2b]
GO:0051240	positive regulation of multicellular organismal process	3.51E-04	6.72E-02	2.29	13810	1194	101	20	[Syt1 - synaptotagmin i, L1cam - l1 cell adhesion molecule, Ntrk2 - neurotrophic tyrosine kinase, receptor, type 2, Ascl1 - achaete-scute complex homolog 1 (drosophila), Sox10 - sry-box containing gene 10, Dbh - dopamine beta hydroxylase, Dmrt2 - doublesex and mab-3 related transcription factor 2, Ret - ret proto-oncogene, Dll3 - delta-like 3 (drosophila), Elavl4 - elav (embryonic lethal, abnorma…
GO:0050789	regulation of biological process	3.68E-04	6.94E-02	1.32	13810	7370	101	71	[Magel2 - melanoma antigen, family l, 2, Sall4 - sal-like 4 (drosophila), Slc7a14 - solute carrier family 7 (cationic amino acid transporter, y+ system), member 14, Spsb4 - spla/ryanodine receptor domain and socs box containing 4, Ntrk2 - neurotrophic tyrosine kinase, receptor, type 2, Ascl1 - achaete-scute complex homolog 1 (drosophila), Arid3b - at rich interactive domain 3b (bright-like), Lin2…
GO:0060563	neuroepithelial cell differentiation	3.78E-04	7.02E-02	11.64	13810	47	101	4	[Insm1 - insulinoma-associated 1, Myo7a - myosin viia, Ascl1 - achaete-scute complex homolog 1 (drosophila), Sox10 - sry-box containing gene 10]
GO:0050768	negative regulation of neurogenesis	3.83E-04	7.02E-02	4.54	13810	241	101	8	[Tlx2 - t cell leukemia, homeobox 2, Dll3 - delta-like 3 (drosophila), Tnr - tenascin r, Phox2b - paired-like homeobox 2b, Nr2f1 - nuclear receptor subfamily 2, group f, member 1, Ascl1 - achaete-scute complex homolog 1 (drosophila), Stmn2 - stathmin-like 2, Lin28a - lin-28 homolog a (c. elegans)]
GO:0042417	dopamine metabolic process	3.95E-04	7.15E-02	20.51	13810	20	101	3	[Gch1 - gtp cyclohydrolase 1, Dbh - dopamine beta hydroxylase, Th - tyrosine hydroxylase]
GO:0010976	positive regulation of neuron projection development	4.64E-04	8.27E-02	4.41	13810	248	101	8	[L1cam - l1 cell adhesion molecule, Syt1 - synaptotagmin i, Elavl4 - elav (embryonic lethal, abnormal vision, drosophila)-like 4 (hu antigen d), Trim67 - tripartite motif-containing 67, Nefl - neurofilament, light polypeptide, Ntrk2 - neurotrophic tyrosine kinase, receptor, type 2, Ret - ret proto-oncogene, Stmn2 - stathmin-like 2]
GO:0033555	multicellular organismal response to stress	4.79E-04	8.44E-02	10.94	13810	50	101	4	[Cck - cholecystokinin, Gch1 - gtp cyclohydrolase 1, Dbh - dopamine beta hydroxylase, Ret - ret proto-oncogene]
GO:0021700	developmental maturation	4.81E-04	8.36E-02	6.03	13810	136	101	6	[Gata2 - gata binding protein 2, Lgi4 - leucine-rich repeat lgi family, member 4, Plp1 - proteolipid protein (myelin) 1, Ascl1 - achaete-scute complex homolog 1 (drosophila), Sox10 - sry-box containing gene 10, Ret - ret proto-oncogene]
GO:0090066	regulation of anatomical structure size	4.84E-04	8.30E-02	3.92	13810	314	101	9	[Magel2 - melanoma antigen, family l, 2, Nefm - neurofilament, medium polypeptide, Nefl - neurofilament, light polypeptide, Gch1 - gtp cyclohydrolase 1, Chga - chromogranin a, Dbh - dopamine beta hydroxylase, Ret - ret proto-oncogene, Sptb - spectrin beta, erythrocytic, Wnt9b - wingless-type mmtv integration site 9b]
GO:0007610	behavior	4.93E-04	8.36E-02	3.3	13810	456	101	11	[Cck - cholecystokinin, Fign - fidgetin, Chrna3 - cholinergic receptor, nicotinic, alpha polypeptide 3, Elavl4 - elav (embryonic lethal, abnormal vision, drosophila)-like 4 (hu antigen d), Slc18a2 - solute carrier family 18 (vesicular monoamine), member 2, Snap25 - synaptosomal-associated protein 25, Lgi4 - leucine-rich repeat lgi family, member 4, Ntrk2 - neurotrophic tyrosine kinase, receptor, …
GO:0044699	single-organism process	5.08E-04	8.49E-02	1.28	13810	8021	101	75	[Magel2 - melanoma antigen, family l, 2, Sall4 - sal-like 4 (drosophila), Slc7a14 - solute carrier family 7 (cationic amino acid transporter, y+ system), member 14, Syt6 - synaptotagmin vi, Eno3 - enolase 3, beta muscle, Ntrk2 - neurotrophic tyrosine kinase, receptor, type 2, Ascl1 - achaete-scute complex homolog 1 (drosophila), Arid3b - at rich interactive domain 3b (bright-like), Lin28b - lin-2…
GO:0021902	commitment of neuronal cell to specific neuron type in forebrain	5.22E-04	8.63E-02	54.69	13810	5	101	2	[Gata2 - gata binding protein 2, Ascl1 - achaete-scute complex homolog 1 (drosophila)]
GO:0048791	calcium ion-regulated exocytosis of neurotransmitter	5.22E-04	8.52E-02	54.69	13810	5	101	2	[Syt1 - synaptotagmin i, Snap25 - synaptosomal-associated protein 25]
GO:0050794	regulation of cellular process	6.00E-04	9.67E-02	1.32	13810	7034	101	68	[Magel2 - melanoma antigen, family l, 2, Sall4 - sal-like 4 (drosophila), Slc7a14 - solute carrier family 7 (cationic amino acid transporter, y+ system), member 14, Spsb4 - spla/ryanodine receptor domain and socs box containing 4, Ntrk2 - neurotrophic tyrosine kinase, receptor, type 2, Ascl1 - achaete-scute complex homolog 1 (drosophila), Arid3b - at rich interactive domain 3b (bright-like), Lin2…
GO:0051961	negative regulation of nervous system development	6.02E-04	9.59E-02	4.24	13810	258	101	8	[Tlx2 - t cell leukemia, homeobox 2, Dll3 - delta-like 3 (drosophila), Tnr - tenascin r, Phox2b - paired-like homeobox 2b, Nr2f1 - nuclear receptor subfamily 2, group f, member 1, Ascl1 - achaete-scute complex homolog 1 (drosophila), Stmn2 - stathmin-like 2, Lin28a - lin-28 homolog a (c. elegans)]
GO:0050793	regulation of developmental process	6.10E-04	9.61E-02	1.93	13810	1845	101	26	[L1cam - l1 cell adhesion molecule, Snap25 - synaptosomal-associated protein 25, Ntrk2 - neurotrophic tyrosine kinase, receptor, type 2, Ascl1 - achaete-scute complex homolog 1 (drosophila), Dmrt2 - doublesex and mab-3 related transcription factor 2, Ret - ret proto-oncogene, Wnt9b - wingless-type mmtv integration site 9b, Dll3 - delta-like 3 (drosophila), Nkx3-2 - nk3 homeobox 2, Hlx - h2.0-like…
GO:0010769	regulation of cell morphogenesis involved in differentiation	6.20E-04	9.64E-02	3.79	13810	325	101	9	[L1cam - l1 cell adhesion molecule, Tlx2 - t cell leukemia, homeobox 2, Chrna3 - cholinergic receptor, nicotinic, alpha polypeptide 3, Nefm - neurofilament, medium polypeptide, Nefl - neurofilament, light polypeptide, Tnr - tenascin r, Ntrk2 - neurotrophic tyrosine kinase, receptor, type 2, Ret - ret proto-oncogene, Wnt9b - wingless-type mmtv integration site 9b]
GO:0031109	microtubule polymerization or depolymerization	6.87E-04	1.06E-01	17.09	13810	24	101	3	[Stmn3 - stathmin-like 3, Stmn4 - stathmin-like 4, Stmn2 - stathmin-like 2]
GO:0048709	oligodendrocyte differentiation	6.87E-04	1.05E-01	17.09	13810	24	101	3	[Ntrk2 - neurotrophic tyrosine kinase, receptor, type 2, Ascl1 - achaete-scute complex homolog 1 (drosophila), Sox10 - sry-box containing gene 10]
GO:0045055	regulated exocytosis	7.39E-04	1.11E-01	9.77	13810	56	101	4	[Syt1 - synaptotagmin i, Syt6 - synaptotagmin vi, Snap25 - synaptosomal-associated protein 25, Chga - chromogranin a]
GO:0007411	axon guidance	7.79E-04	1.16E-01	5.51	13810	149	101	6	[L1cam - l1 cell adhesion molecule, Rnf165 - ring finger protein 165, Celsr3 - cadherin, egf lag seven-pass g-type receptor 3 (flamingo homolog, drosophila), Nfasc - neurofascin, Crmp1 - collapsin response mediator protein 1, Gap43 - growth associated protein 43]
GO:0045110	intermediate filament bundle assembly	7.79E-04	1.15E-01	45.58	13810	6	101	2	[Nefm - neurofilament, medium polypeptide, Nefl - neurofilament, light polypeptide]
GO:0031133	regulation of axon diameter	7.79E-04	1.13E-01	45.58	13810	6	101	2	[Nefm - neurofilament, medium polypeptide, Nefl - neurofilament, light polypeptide]
GO:0051128	regulation of cellular component organization	8.74E-04	1.26E-01	1.88	13810	1889	101	26	[Magel2 - melanoma antigen, family l, 2, L1cam - l1 cell adhesion molecule, Snap25 - synaptosomal-associated protein 25, Stmn4 - stathmin-like 4, Ntrk2 - neurotrophic tyrosine kinase, receptor, type 2, Ret - ret proto-oncogene, Htra4 - htra serine peptidase 4, Wnt9b - wingless-type mmtv integration site 9b, Cck - cholecystokinin, Syt1 - synaptotagmin i, Mllt11 - myeloid/lymphoid or mixed-lineage …
GO:0051261	protein depolymerization	8.74E-04	1.24E-01	15.78	13810	26	101	3	[Stmn3 - stathmin-like 3, Stmn4 - stathmin-like 4, Stmn2 - stathmin-like 2]
GO:0017156	calcium ion regulated exocytosis	9.78E-04	1.38E-01	15.19	13810	27	101	3	[Syt1 - synaptotagmin i, Syt6 - synaptotagmin vi, Snap25 - synaptosomal-associated protein 25]
