# Supplementary material for: Hotair Is Dispensible for Mouse Development
Source: PLoS Genet. 2016 Dec 15;12(12):e1006232. doi: 10.1371/journal.pgen.1006232 (PMC5157951; doi:10.1371/journal.pgen.1006232)
Supplement: S5 Dataset — The enrichment analysis was done for the GO category ‘biological process’, using the GORILLA webserver [44]. (TGZ) [file pgen.1006232.s015.tgz › S5_Dataset/HL_downregulated.txt]

GO Term	Description	P-value	FDR q-value	Enrichment	N	B	n	b	Genes
GO:0071346	cellular response to interferon-gamma	6.97E-04	1.00E+00	50.63	13671	18	30	2	"[H2-Ab1  -  histocompatibility 2, class ii antigen a, beta 1, H2-Q9  -  histocompatibility 2, q region locus 9]"
