# Supplementary material for: Hotair Is Dispensible for Mouse Development
Source: PLoS Genet. 2016 Dec 15;12(12):e1006232. doi: 10.1371/journal.pgen.1006232 (PMC5157951; doi:10.1371/journal.pgen.1006232)
Supplement: S5 Dataset — The enrichment analysis was done for the GO category ‘biological process’, using the GORILLA webserver [44]. (TGZ) [file pgen.1006232.s015.tgz › S5_Dataset/HL_upregulated.txt]

GO Term	Description	P-value	FDR q-value	Enrichment	N	B	n	b	Genes
GO:0045944	positive regulation of transcription from RNA polymerase II promoter	1.80E-04	1.00E+00	4.73	13671	826	28	8	[Hoxb9 - homeobox b9, Tcea1 - transcription elongation factor a (sii) 1, Gdnf - glial cell line derived neurotrophic factor, Hoxc11 - homeobox c11, Meis2 - meis homeobox 2, Pax1 - paired box gene 1, Hsph1 - heat shock 105kda/110kda protein 1, Peg3 - paternally expressed 3]
GO:0009952	anterior/posterior pattern specification	2.04E-04	1.00E+00	13.47	13671	145	28	4	[Hoxb9 - homeobox b9, Pcdh8 - protocadherin 8, Hoxc11 - homeobox c11, Pax1 - paired box gene 1]
GO:0001759	organ induction	5.40E-04	1.00E+00	57.44	13671	17	28	2	[Hoxc11 - homeobox c11, Gdnf - glial cell line derived neurotrophic factor]
