# Supplementary material for: Hotair Is Dispensible for Mouse Development
Source: PLoS Genet. 2016 Dec 15;12(12):e1006232. doi: 10.1371/journal.pgen.1006232 (PMC5157951; doi:10.1371/journal.pgen.1006232)
Supplement: S5 Dataset — The enrichment analysis was done for the GO category ‘biological process’, using the GORILLA webserver [44]. (TGZ) [file pgen.1006232.s015.tgz › S5_Dataset/README.txt]

Gene ontology enrichment for differentially expressed genes between wild type and Del(Hotair)-/- individuals.	

Up-regulated and down-regulated genes were analyzed separately, for each of our 6 tissues.
	
The enrichment analysis was done with GORILLA (Eden et al., Bioinformatics, 2009), for the Biological process GO category.	
	
	
Each file contains the following columns: 	
GO Term = GO accession number
Description = Description of the GO term.
P-value	 = P-value for the hypergeometric test for enrichment.
FDR q-value = Pvalue corrected for multiple testing with the Benjamini-Hochberg approach.
Enrichment =Enrichment of the GO category in the focus set compared to the background set. Corresponds to (b/n)/(B/N).
N = Number of genes in the background set.
B = Number of genes in the background set that are associated with a given GO category.
n = Number of genes in the focus set.
b = Number of genes in the focus set that are associated with a given GO category.
Genes = List of genes associated with this GO category, among the set of focus genes.
