# Supplementary material for: Hotair Is Dispensible for Mouse Development
Source: PLoS Genet. 2016 Dec 15;12(12):e1006232. doi: 10.1371/journal.pgen.1006232 (PMC5157951; doi:10.1371/journal.pgen.1006232)
Supplement: S5 Dataset — The enrichment analysis was done for the GO category ‘biological process’, using the GORILLA webserver [44]. (TGZ) [file pgen.1006232.s015.tgz › S5_Dataset/T1_downregulated.txt]

GO Term	Description	P-value	FDR q-value	Enrichment	N	B	n	b	Genes
GO:0003008	system process	1.74E-13	2.29E-09	3.06	12808	755	294	53	[Camta2 - calmodulin binding transcription activator 2, Ntrk1 - neurotrophic tyrosine kinase, receptor, type 1, Atxn1 - ataxin 1, Agtr1a - angiotensin ii receptor, type 1a, Trim72 - tripartite motif-containing 72, Crh - corticotropin releasing hormone, Gbx1 - gastrulation brain homeobox 1, Trdn - triadin, Neurod2 - neurogenic differentiation 2, Grip2 - glutamate receptor interacting protein 2, S1…
GO:0003012	muscle system process	1.06E-12	6.95E-09	6.42	12808	156	294	23	[Myom2 - myomesin 2, Chrnb1 - cholinergic receptor, nicotinic, beta polypeptide 1 (muscle), Myom1 - myomesin 1, Camta2 - calmodulin binding transcription activator 2, Myog - myogenin, Ryr1 - ryanodine receptor 1, skeletal muscle, Chrng - cholinergic receptor, nicotinic, gamma polypeptide, Chrnd - cholinergic receptor, nicotinic, delta polypeptide, Csrp3 - cysteine and glycine-rich protein 3, Cacn…
GO:0006936	muscle contraction	2.91E-11	1.27E-07	6.9	12808	120	294	19	[Myom2 - myomesin 2, Chrnb1 - cholinergic receptor, nicotinic, beta polypeptide 1 (muscle), Myom1 - myomesin 1, Ryr1 - ryanodine receptor 1, skeletal muscle, Chrng - cholinergic receptor, nicotinic, gamma polypeptide, Chrnd - cholinergic receptor, nicotinic, delta polypeptide, Csrp3 - cysteine and glycine-rich protein 3, Cacna1s - calcium channel, voltage-dependent, l type, alpha 1s subunit, Cacn…
GO:0032501	multicellular organismal process	6.41E-11	2.10E-07	1.9	12808	2177	294	95	[Camta2 - calmodulin binding transcription activator 2, Alpk3 - alpha-kinase 3, Obscn - obscurin, cytoskeletal calmodulin and titin-interacting rhogef, Ntrk1 - neurotrophic tyrosine kinase, receptor, type 1, Atxn1 - ataxin 1, Agtr1a - angiotensin ii receptor, type 1a, Trim72 - tripartite motif-containing 72, Bmp3 - bone morphogenetic protein 3, Rora - rar-related orphan receptor alpha, Crh - cort…
GO:0032502	developmental process	9.26E-10	2.43E-06	1.61	12808	3375	294	125	[Aatk - apoptosis-associated tyrosine kinase, Ntrk1 - neurotrophic tyrosine kinase, receptor, type 1, Rora - rar-related orphan receptor alpha, Peg10 - paternally expressed 10, Postn - periostin, osteoblast specific factor, Igsf10 - immunoglobulin superfamily, member 10, Tnn - tenascin n, Map3k14 - mitogen-activated protein kinase kinase kinase 14, Hivep3 - human immunodeficiency virus type i enh…
GO:0048856	anatomical structure development	2.95E-09	6.45E-06	1.84	12808	2057	294	87	[Aatk - apoptosis-associated tyrosine kinase, Alpk3 - alpha-kinase 3, Ntrk1 - neurotrophic tyrosine kinase, receptor, type 1, Atxn1 - ataxin 1, Agtr1a - angiotensin ii receptor, type 1a, Trim72 - tripartite motif-containing 72, Crh - corticotropin releasing hormone, Bmp3 - bone morphogenetic protein 3, Peg10 - paternally expressed 10, Neurod2 - neurogenic differentiation 2, Postn - periostin, ost…
GO:0044767	single-organism developmental process	5.97E-09	1.12E-05	1.6	12808	3205	294	118	[Aatk - apoptosis-associated tyrosine kinase, Ntrk1 - neurotrophic tyrosine kinase, receptor, type 1, Rora - rar-related orphan receptor alpha, Peg10 - paternally expressed 10, Postn - periostin, osteoblast specific factor, Igsf10 - immunoglobulin superfamily, member 10, Tnn - tenascin n, Map3k14 - mitogen-activated protein kinase kinase kinase 14, Hivep3 - human immunodeficiency virus type i enh…
GO:0006941	striated muscle contraction	1.61E-08	2.63E-05	8.3	12808	63	294	12	[Casq2 - calsequestrin 2, Chrnb1 - cholinergic receptor, nicotinic, beta polypeptide 1 (muscle), Stac3 - sh3 and cysteine rich domain 3, Chrng - cholinergic receptor, nicotinic, gamma polypeptide, Tnnt2 - troponin t2, cardiac, Tnnt1 - troponin t1, skeletal, slow, Chrnd - cholinergic receptor, nicotinic, delta polypeptide, Myl4 - myosin, light polypeptide 4, Csrp3 - cysteine and glycine-rich prote…
GO:0055001	muscle cell development	1.86E-08	2.71E-05	7.36	12808	77	294	13	[Chrnb1 - cholinergic receptor, nicotinic, beta polypeptide 1 (muscle), Speg - speg complex locus, Myog - myogenin, Ryr1 - ryanodine receptor 1, skeletal muscle, Alpk3 - alpha-kinase 3, Cacna1s - calcium channel, voltage-dependent, l type, alpha 1s subunit, Actn2 - actinin alpha 2, Stac3 - sh3 and cysteine rich domain 3, Igf1 - insulin-like growth factor 1, Nexn - nexilin, Cav3 - caveolin 3, Sgcg…
GO:0055002	striated muscle cell development	2.33E-08	3.05E-05	8.04	12808	65	294	12	[Speg - speg complex locus, Actn2 - actinin alpha 2, Chrnb1 - cholinergic receptor, nicotinic, beta polypeptide 1 (muscle), Ryr1 - ryanodine receptor 1, skeletal muscle, Myog - myogenin, Stac3 - sh3 and cysteine rich domain 3, Alpk3 - alpha-kinase 3, Igf1 - insulin-like growth factor 1, Cacna1s - calcium channel, voltage-dependent, l type, alpha 1s subunit, Cav3 - caveolin 3, Nexn - nexilin, Ttn …
GO:0048513	animal organ development	7.77E-08	9.27E-05	2.23	12808	957	294	49	[Aatk - apoptosis-associated tyrosine kinase, Alpk3 - alpha-kinase 3, Agtr1a - angiotensin ii receptor, type 1a, Trim72 - tripartite motif-containing 72, Crh - corticotropin releasing hormone, Bmp3 - bone morphogenetic protein 3, Peg10 - paternally expressed 10, Lrrc17 - leucine rich repeat containing 17, Klf4 - kruppel-like factor 4 (gut), Aldh1a3 - aldehyde dehydrogenase family 1, subfamily a3,…
GO:0042391	regulation of membrane potential	4.76E-07	5.20E-04	3.44	12808	279	294	22	[Tac1 - tachykinin 1, Chrnb1 - cholinergic receptor, nicotinic, beta polypeptide 1 (muscle), Chrng - cholinergic receptor, nicotinic, gamma polypeptide, 4930506M07Rik - riken cdna 4930506m07 gene, Chrnd - cholinergic receptor, nicotinic, delta polypeptide, Atxn1 - ataxin 1, Cacna1s - calcium channel, voltage-dependent, l type, alpha 1s subunit, Dvl1 - dishevelled, dsh homolog 1 (drosophila), Cacn…
GO:0030198	extracellular matrix organization	1.41E-06	1.42E-03	4.45	12808	147	294	15	[Col11a2 - collagen, type xi, alpha 2, Mia - melanoma inhibitory activity, Egfl6 - egf-like-domain, multiple 6, Adamts2 - a disintegrin-like and metallopeptidase (reprolysin type) with thrombospondin type 1 motif, 2, Postn - periostin, osteoblast specific factor, Col27a1 - collagen, type xxvii, alpha 1, Cd36 - cd36 antigen, Grem1 - gremlin 1, Lox - lysyl oxidase, Abi3bp - abi gene family, member …
GO:0043062	extracellular structure organization	1.41E-06	1.32E-03	4.45	12808	147	294	15	[Col11a2 - collagen, type xi, alpha 2, Mia - melanoma inhibitory activity, Egfl6 - egf-like-domain, multiple 6, Adamts2 - a disintegrin-like and metallopeptidase (reprolysin type) with thrombospondin type 1 motif, 2, Postn - periostin, osteoblast specific factor, Col27a1 - collagen, type xxvii, alpha 1, Cd36 - cd36 antigen, Grem1 - gremlin 1, Lox - lysyl oxidase, Abi3bp - abi gene family, member …
GO:0050877	neurological system process	2.47E-06	2.16E-03	2.6	12808	486	294	29	[Col11a2 - collagen, type xi, alpha 2, Syngap1 - synaptic ras gtpase activating protein 1 homolog (rat), Ntrk1 - neurotrophic tyrosine kinase, receptor, type 1, Atxn1 - ataxin 1, Agtr1a - angiotensin ii receptor, type 1a, Crh - corticotropin releasing hormone, Gbx1 - gastrulation brain homeobox 1, Neurod2 - neurogenic differentiation 2, Cux2 - cut-like homeobox 2, S100b - s100 protein, beta polyp…
GO:0007610	behavior	3.76E-06	3.09E-03	2.66	12808	443	294	27	[Syngap1 - synaptic ras gtpase activating protein 1 homolog (rat), Ntrk1 - neurotrophic tyrosine kinase, receptor, type 1, Atxn1 - ataxin 1, Agtr1a - angiotensin ii receptor, type 1a, Gad1 - glutamate decarboxylase 1, Crh - corticotropin releasing hormone, Gbx1 - gastrulation brain homeobox 1, Neurod2 - neurogenic differentiation 2, Cux2 - cut-like homeobox 2, Lrrtm1 - leucine rich repeat transme…
GO:0048869	cellular developmental process	5.69E-06	4.40E-03	1.64	12808	1993	294	75	[Alpk3 - alpha-kinase 3, Obscn - obscurin, cytoskeletal calmodulin and titin-interacting rhogef, Ntrk1 - neurotrophic tyrosine kinase, receptor, type 1, Rora - rar-related orphan receptor alpha, Bmp3 - bone morphogenetic protein 3, Peg10 - paternally expressed 10, Gbx1 - gastrulation brain homeobox 1, Neurod2 - neurogenic differentiation 2, Tnn - tenascin n, Map3k14 - mitogen-activated protein ki…
GO:0044707	single-multicellular organism process	6.00E-06	4.38E-03	1.67	12808	1854	294	71	[Alpk3 - alpha-kinase 3, Obscn - obscurin, cytoskeletal calmodulin and titin-interacting rhogef, Ntrk1 - neurotrophic tyrosine kinase, receptor, type 1, Atxn1 - ataxin 1, Crh - corticotropin releasing hormone, Rora - rar-related orphan receptor alpha, Nfat5 - nuclear factor of activated t cells 5, Bmp3 - bone morphogenetic protein 3, Gbx1 - gastrulation brain homeobox 1, Neurod2 - neurogenic diff…
GO:0048468	cell development	6.94E-06	4.79E-03	2.52	12808	485	294	28	[Myog - myogenin, Kmt2d - lysine (k)-specific methyltransferase 2d, Alpk3 - alpha-kinase 3, Ntrk1 - neurotrophic tyrosine kinase, receptor, type 1, Ank1 - ankyrin 1, erythroid, Bmp3 - bone morphogenetic protein 3, Neurod2 - neurogenic differentiation 2, Ptprs - protein tyrosine phosphatase, receptor type, s, Nexn - nexilin, Sgcg - sarcoglycan, gamma (dystrophin-associated glycoprotein), Ttn - tit…
GO:0006351	transcription, DNA-templated	1.08E-05	7.10E-03	1.71	12808	1605	294	63	[Camta2 - calmodulin binding transcription activator 2, Phf1 - phd finger protein 1, Vgll3 - vestigial like 3 (drosophila), Ikzf4 - ikaros family zinc finger 4, Atxn1 - ataxin 1, Rora - rar-related orphan receptor alpha, Nfat5 - nuclear factor of activated t cells 5, Pou6f1 - pou domain, class 6, transcription factor 1, Gbx1 - gastrulation brain homeobox 1, Neurod2 - neurogenic differentiation 2,…
GO:0097659	nucleic acid-templated transcription	1.10E-05	6.90E-03	1.71	12808	1606	294	63	[Camta2 - calmodulin binding transcription activator 2, Phf1 - phd finger protein 1, Vgll3 - vestigial like 3 (drosophila), Ikzf4 - ikaros family zinc finger 4, Atxn1 - ataxin 1, Rora - rar-related orphan receptor alpha, Nfat5 - nuclear factor of activated t cells 5, Pou6f1 - pou domain, class 6, transcription factor 1, Gbx1 - gastrulation brain homeobox 1, Neurod2 - neurogenic differentiation 2,…
GO:0045944	positive regulation of transcription from RNA polymerase II promoter	1.23E-05	7.36E-03	2.06	12808	823	294	39	[Camta2 - calmodulin binding transcription activator 2, Myog - myogenin, Kmt2d - lysine (k)-specific methyltransferase 2d, Ccnl1 - cyclin l1, Agap2 - arfgap with gtpase domain, ankyrin repeat and ph domain 2, Ikzf4 - ikaros family zinc finger 4, Atxn1 - ataxin 1, Vgll2 - vestigial like 2 homolog (drosophila), Csrp3 - cysteine and glycine-rich protein 3, Bmp3 - bone morphogenetic protein 3, Nfat5 …
GO:0032774	RNA biosynthetic process	1.45E-05	8.30E-03	1.69	12808	1620	294	63	[Camta2 - calmodulin binding transcription activator 2, Phf1 - phd finger protein 1, Vgll3 - vestigial like 3 (drosophila), Ikzf4 - ikaros family zinc finger 4, Atxn1 - ataxin 1, Rora - rar-related orphan receptor alpha, Nfat5 - nuclear factor of activated t cells 5, Pou6f1 - pou domain, class 6, transcription factor 1, Gbx1 - gastrulation brain homeobox 1, Neurod2 - neurogenic differentiation 2,…
GO:0045893	positive regulation of transcription, DNA-templated	1.52E-05	8.30E-03	1.86	12808	1149	294	49	[Camta2 - calmodulin binding transcription activator 2, Ntrk1 - neurotrophic tyrosine kinase, receptor, type 1, Ikzf4 - ikaros family zinc finger 4, Atxn1 - ataxin 1, Rora - rar-related orphan receptor alpha, Nfat5 - nuclear factor of activated t cells 5, Bmp3 - bone morphogenetic protein 3, Neurod2 - neurogenic differentiation 2, Crebbp - creb binding protein, Spen - spen homolog, transcriptiona…
GO:1903508	positive regulation of nucleic acid-templated transcription	1.52E-05	7.97E-03	1.86	12808	1149	294	49	[Camta2 - calmodulin binding transcription activator 2, Ntrk1 - neurotrophic tyrosine kinase, receptor, type 1, Ikzf4 - ikaros family zinc finger 4, Atxn1 - ataxin 1, Rora - rar-related orphan receptor alpha, Nfat5 - nuclear factor of activated t cells 5, Bmp3 - bone morphogenetic protein 3, Neurod2 - neurogenic differentiation 2, Crebbp - creb binding protein, Spen - spen homolog, transcriptiona…
GO:1902680	positive regulation of RNA biosynthetic process	1.59E-05	8.02E-03	1.85	12808	1151	294	49	[Camta2 - calmodulin binding transcription activator 2, Ntrk1 - neurotrophic tyrosine kinase, receptor, type 1, Ikzf4 - ikaros family zinc finger 4, Atxn1 - ataxin 1, Rora - rar-related orphan receptor alpha, Nfat5 - nuclear factor of activated t cells 5, Bmp3 - bone morphogenetic protein 3, Neurod2 - neurogenic differentiation 2, Crebbp - creb binding protein, Spen - spen homolog, transcriptiona…
GO:0030199	collagen fibril organization	1.78E-05	8.66E-03	8.24	12808	37	294	7	[Col11a2 - collagen, type xi, alpha 2, Grem1 - gremlin 1, Lox - lysyl oxidase, Lmx1b - lim homeobox transcription factor 1 beta, Adamts2 - a disintegrin-like and metallopeptidase (reprolysin type) with thrombospondin type 1 motif, 2, Acan - aggrecan, Col11a1 - collagen, type xi, alpha 1]
GO:0045214	sarcomere organization	2.17E-05	1.02E-02	10.05	12808	26	294	6	[Casq2 - calsequestrin 2, Actn2 - actinin alpha 2, Neb - nebulin, Tnnt2 - troponin t2, cardiac, Mypn - myopalladin, Ttn - titin]
GO:0007517	muscle organ development	2.35E-05	1.06E-02	5.77	12808	68	294	9	[Tmem8c - transmembrane protein 8c, Myog - myogenin, Zfhx3 - zinc finger homeobox 3, Scn8a - sodium channel, voltage-gated, type viii, alpha, Srpk3 - serine/arginine-rich protein specific kinase 3, Csrp3 - cysteine and glycine-rich protein 3, Cacna1s - calcium channel, voltage-dependent, l type, alpha 1s subunit, Trim72 - tripartite motif-containing 72, Sgcg - sarcoglycan, gamma (dystrophin-assoc…
GO:0002062	chondrocyte differentiation	2.56E-05	1.12E-02	7.82	12808	39	294	7	[Osr1 - odd-skipped related 1 (drosophila), Col11a2 - collagen, type xi, alpha 2, Matn1 - matrilin 1, cartilage matrix protein, Nov - nephroblastoma overexpressed gene, Nfib - nuclear factor i/b, Runx2 - runt related transcription factor 2, Cytl1 - cytokine-like 1]
GO:0044057	regulation of system process	3.23E-05	1.37E-02	2.72	12808	336	294	21	[Tac1 - tachykinin 1, Mgll - monoglyceride lipase, Klf4 - kruppel-like factor 4 (gut), Ryr1 - ryanodine receptor 1, skeletal muscle, Myog - myogenin, Agtr1a - angiotensin ii receptor, type 1a, Csrp3 - cysteine and glycine-rich protein 3, Crh - corticotropin releasing hormone, Ncmap - noncompact myelin associated protein, Cacna1c - calcium channel, voltage-dependent, l type, alpha 1c subunit, Dmpk…
GO:0051254	positive regulation of RNA metabolic process	3.71E-05	1.52E-02	1.8	12808	1189	294	49	[Camta2 - calmodulin binding transcription activator 2, Ntrk1 - neurotrophic tyrosine kinase, receptor, type 1, Ikzf4 - ikaros family zinc finger 4, Atxn1 - ataxin 1, Rora - rar-related orphan receptor alpha, Nfat5 - nuclear factor of activated t cells 5, Bmp3 - bone morphogenetic protein 3, Neurod2 - neurogenic differentiation 2, Crebbp - creb binding protein, Spen - spen homolog, transcriptiona…
GO:0061061	muscle structure development	4.19E-05	1.67E-02	5.37	12808	73	294	9	[Tmem8c - transmembrane protein 8c, Myog - myogenin, Zfhx3 - zinc finger homeobox 3, Scn8a - sodium channel, voltage-gated, type viii, alpha, Srpk3 - serine/arginine-rich protein specific kinase 3, Csrp3 - cysteine and glycine-rich protein 3, Cacna1s - calcium channel, voltage-dependent, l type, alpha 1s subunit, Trim72 - tripartite motif-containing 72, Sgcg - sarcoglycan, gamma (dystrophin-assoc…
GO:0055013	cardiac muscle cell development	4.23E-05	1.63E-02	9.01	12808	29	294	6	[Actn2 - actinin alpha 2, Speg - speg complex locus, Alpk3 - alpha-kinase 3, Cav3 - caveolin 3, Nexn - nexilin, Ttn - titin]
GO:0035995	detection of muscle stretch	4.71E-05	1.77E-02	32.67	12808	4	294	3	[Csrp3 - cysteine and glycine-rich protein 3, Cav3 - caveolin 3, Ttn - titin]
GO:0048747	muscle fiber development	4.96E-05	1.81E-02	7.09	12808	43	294	7	[Chrnb1 - cholinergic receptor, nicotinic, beta polypeptide 1 (muscle), Ryr1 - ryanodine receptor 1, skeletal muscle, Myog - myogenin, Stac3 - sh3 and cysteine rich domain 3, Cacna1s - calcium channel, voltage-dependent, l type, alpha 1s subunit, Nexn - nexilin, Ttn - titin]
GO:0002063	chondrocyte development	5.50E-05	1.95E-02	11.46	12808	19	294	5	[Runx2 - runt related transcription factor 2, Acan - aggrecan, Col11a1 - collagen, type xi, alpha 1, Fgf18 - fibroblast growth factor 18, Col27a1 - collagen, type xxvii, alpha 1]
GO:0001503	ossification	5.75E-05	1.98E-02	4.63	12808	94	294	10	[Col11a2 - collagen, type xi, alpha 2, Ryr1 - ryanodine receptor 1, skeletal muscle, Myog - myogenin, Ptn - pleiotrophin, Lrrc17 - leucine rich repeat containing 17, Runx2 - runt related transcription factor 2, Csgalnact1 - chondroitin sulfate n-acetylgalactosaminyltransferase 1, Bmp3 - bone morphogenetic protein 3, Fgf18 - fibroblast growth factor 18, Igsf10 - immunoglobulin superfamily, member …
GO:0010830	regulation of myotube differentiation	5.78E-05	1.95E-02	6.93	12808	44	294	7	[Myog - myogenin, Nov - nephroblastoma overexpressed gene, Smyd1 - set and mynd domain containing 1, Csrp3 - cysteine and glycine-rich protein 3, Cav3 - caveolin 3, Trim72 - tripartite motif-containing 72, Dmpk - dystrophia myotonica-protein kinase]
GO:0044708	single-organism behavior	6.61E-05	2.17E-02	2.59	12808	353	294	21	[Tac1 - tachykinin 1, Chrnb1 - cholinergic receptor, nicotinic, beta polypeptide 1 (muscle), Syngap1 - synaptic ras gtpase activating protein 1 homolog (rat), Ntrk1 - neurotrophic tyrosine kinase, receptor, type 1, Atxn1 - ataxin 1, Crh - corticotropin releasing hormone, Gad1 - glutamate decarboxylase 1, Gbx1 - gastrulation brain homeobox 1, Cacna1c - calcium channel, voltage-dependent, l type, a…
GO:0003009	skeletal muscle contraction	7.19E-05	2.30E-02	10.89	12808	20	294	5	[Chrnb1 - cholinergic receptor, nicotinic, beta polypeptide 1 (muscle), Stac3 - sh3 and cysteine rich domain 3, Chrng - cholinergic receptor, nicotinic, gamma polypeptide, Tnnt1 - troponin t1, skeletal, slow, Chrnd - cholinergic receptor, nicotinic, delta polypeptide]
GO:0019438	aromatic compound biosynthetic process	7.53E-05	2.35E-02	1.58	12808	1853	294	67	[Camta2 - calmodulin binding transcription activator 2, Phf1 - phd finger protein 1, Vgll3 - vestigial like 3 (drosophila), Ikzf4 - ikaros family zinc finger 4, Atxn1 - ataxin 1, Agtr1a - angiotensin ii receptor, type 1a, Rora - rar-related orphan receptor alpha, Nfat5 - nuclear factor of activated t cells 5, Pou6f1 - pou domain, class 6, transcription factor 1, Gbx1 - gastrulation brain homeobox…
GO:0050804	modulation of synaptic transmission	7.60E-05	2.32E-02	2.93	12808	253	294	17	[Tac1 - tachykinin 1, Mgll - monoglyceride lipase, Syngap1 - synaptic ras gtpase activating protein 1 homolog (rat), Ntrk1 - neurotrophic tyrosine kinase, receptor, type 1, Crh - corticotropin releasing hormone, Neurod2 - neurogenic differentiation 2, Gria2 - glutamate receptor, ionotropic, ampa2 (alpha 2), Dvl1 - dishevelled, dsh homolog 1 (drosophila), Dmpk - dystrophia myotonica-protein kinase…
GO:0010628	positive regulation of gene expression	9.11E-05	2.72E-02	1.69	12808	1369	294	53	[Camta2 - calmodulin binding transcription activator 2, Ntrk1 - neurotrophic tyrosine kinase, receptor, type 1, Ikzf4 - ikaros family zinc finger 4, Atxn1 - ataxin 1, Bmp3 - bone morphogenetic protein 3, Crh - corticotropin releasing hormone, Rora - rar-related orphan receptor alpha, Nfat5 - nuclear factor of activated t cells 5, Neurod2 - neurogenic differentiation 2, Crebbp - creb binding prote…
GO:0055006	cardiac cell development	9.13E-05	2.66E-02	7.92	12808	33	294	6	[Actn2 - actinin alpha 2, Speg - speg complex locus, Alpk3 - alpha-kinase 3, Cav3 - caveolin 3, Nexn - nexilin, Ttn - titin]
GO:0006366	transcription from RNA polymerase II promoter	9.15E-05	2.61E-02	3.14	12808	208	294	15	[Klf4 - kruppel-like factor 4 (gut), Myog - myogenin, Snapc4 - small nuclear rna activating complex, polypeptide 4, Snapc5 - small nuclear rna activating complex, polypeptide 5, Nfat5 - nuclear factor of activated t cells 5, Hivep1 - human immunodeficiency virus type i enhancer binding protein 1, Dvl1 - dishevelled, dsh homolog 1 (drosophila), Hoxa5 - homeobox a5, Hivep2 - human immunodeficiency …
GO:0034654	nucleobase-containing compound biosynthetic process	1.00E-04	2.79E-02	1.57	12808	1798	294	65	[Camta2 - calmodulin binding transcription activator 2, Phf1 - phd finger protein 1, Vgll3 - vestigial like 3 (drosophila), Ikzf4 - ikaros family zinc finger 4, Atxn1 - ataxin 1, Rora - rar-related orphan receptor alpha, Nfat5 - nuclear factor of activated t cells 5, Pou6f1 - pou domain, class 6, transcription factor 1, Gbx1 - gastrulation brain homeobox 1, Neurod2 - neurogenic differentiation 2,…
GO:0050982	detection of mechanical stimulus	1.09E-04	2.97E-02	7.69	12808	34	294	6	[Ntrk1 - neurotrophic tyrosine kinase, receptor, type 1, Igf1 - insulin-like growth factor 1, Csrp3 - cysteine and glycine-rich protein 3, Cav3 - caveolin 3, Ttn - titin, Col11a1 - collagen, type xi, alpha 1]
GO:1901362	organic cyclic compound biosynthetic process	1.26E-04	3.37E-02	1.54	12808	1921	294	68	[Camta2 - calmodulin binding transcription activator 2, Phf1 - phd finger protein 1, Vgll3 - vestigial like 3 (drosophila), Ikzf4 - ikaros family zinc finger 4, Atxn1 - ataxin 1, Agtr1a - angiotensin ii receptor, type 1a, Crh - corticotropin releasing hormone, Rora - rar-related orphan receptor alpha, Nfat5 - nuclear factor of activated t cells 5, Pou6f1 - pou domain, class 6, transcription facto…
GO:0018130	heterocycle biosynthetic process	1.32E-04	3.46E-02	1.55	12808	1851	294	66	[Camta2 - calmodulin binding transcription activator 2, Phf1 - phd finger protein 1, Vgll3 - vestigial like 3 (drosophila), Ikzf4 - ikaros family zinc finger 4, Atxn1 - ataxin 1, Rora - rar-related orphan receptor alpha, Nfat5 - nuclear factor of activated t cells 5, Pou6f1 - pou domain, class 6, transcription factor 1, Gbx1 - gastrulation brain homeobox 1, Neurod2 - neurogenic differentiation 2,…
GO:0031032	actomyosin structure organization	1.57E-04	4.03E-02	5.13	12808	68	294	8	[Casq2 - calsequestrin 2, Lmod3 - leiomodin 3 (fetal), Actn2 - actinin alpha 2, Neb - nebulin, Tnnt2 - troponin t2, cardiac, Csrp3 - cysteine and glycine-rich protein 3, Mypn - myopalladin, Ttn - titin]
GO:0065008	regulation of biological quality	1.59E-04	4.01E-02	1.51	12808	2083	294	72	[Mgll - monoglyceride lipase, Atxn1 - ataxin 1, Agtr1a - angiotensin ii receptor, type 1a, Rora - rar-related orphan receptor alpha, Crh - corticotropin releasing hormone, Syne3 - spectrin repeat containing, nuclear envelope family member 3, Trdn - triadin, Neurod2 - neurogenic differentiation 2, Postn - periostin, osteoblast specific factor, Neb - nebulin, Plekhh2 - pleckstrin homology domain co…
GO:0009628	response to abiotic stimulus	1.60E-04	3.96E-02	2.07	12808	609	294	29	[Cbfa2t3 - core-binding factor, runt domain, alpha subunit 2, translocated to, 3 (human), Myog - myogenin, Syngap1 - synaptic ras gtpase activating protein 1 homolog (rat), Ntrk1 - neurotrophic tyrosine kinase, receptor, type 1, Atxn1 - ataxin 1, Csrp3 - cysteine and glycine-rich protein 3, Zak - sterile alpha motif and leucine zipper containing kinase azk, Rora - rar-related orphan receptor alph…
GO:0008306	associative learning	1.74E-04	4.23E-02	5.05	12808	69	294	8	[Tac1 - tachykinin 1, Syngap1 - synaptic ras gtpase activating protein 1 homolog (rat), Atxn1 - ataxin 1, Kmt2a - lysine (k)-specific methyltransferase 2a, Crh - corticotropin releasing hormone, Shank1 - sh3/ankyrin domain gene 1, Cacna1c - calcium channel, voltage-dependent, l type, alpha 1c subunit, Neurod2 - neurogenic differentiation 2]
GO:0010557	positive regulation of macromolecule biosynthetic process	1.75E-04	4.17E-02	1.68	12808	1300	294	50	[Camta2 - calmodulin binding transcription activator 2, Ntrk1 - neurotrophic tyrosine kinase, receptor, type 1, Ikzf4 - ikaros family zinc finger 4, Atxn1 - ataxin 1, Rora - rar-related orphan receptor alpha, Nfat5 - nuclear factor of activated t cells 5, Bmp3 - bone morphogenetic protein 3, Neurod2 - neurogenic differentiation 2, Crebbp - creb binding protein, Spen - spen homolog, transcriptiona…
GO:0007611	learning or memory	1.82E-04	4.27E-02	3.1	12808	197	294	14	[Tac1 - tachykinin 1, Ntrk1 - neurotrophic tyrosine kinase, receptor, type 1, Syngap1 - synaptic ras gtpase activating protein 1 homolog (rat), Atxn1 - ataxin 1, Crh - corticotropin releasing hormone, Cacna1c - calcium channel, voltage-dependent, l type, alpha 1c subunit, Neurod2 - neurogenic differentiation 2, Cux2 - cut-like homeobox 2, Ptn - pleiotrophin, Igf1 - insulin-like growth factor 1, K…
GO:0051239	regulation of multicellular organismal process	1.83E-04	4.21E-02	1.52	12808	1945	294	68	[Mgll - monoglyceride lipase, Ntm - neurotrimin, Aatk - apoptosis-associated tyrosine kinase, Ntrk1 - neurotrophic tyrosine kinase, receptor, type 1, Atxn1 - ataxin 1, Agtr1a - angiotensin ii receptor, type 1a, Crh - corticotropin releasing hormone, Rora - rar-related orphan receptor alpha, Neurod2 - neurogenic differentiation 2, Postn - periostin, osteoblast specific factor, Spen - spen homolog,…
GO:0031328	positive regulation of cellular biosynthetic process	1.87E-04	4.23E-02	1.65	12808	1373	294	52	[Camta2 - calmodulin binding transcription activator 2, Ntrk1 - neurotrophic tyrosine kinase, receptor, type 1, Ikzf4 - ikaros family zinc finger 4, Atxn1 - ataxin 1, Bmp3 - bone morphogenetic protein 3, Crh - corticotropin releasing hormone, Rora - rar-related orphan receptor alpha, Nfat5 - nuclear factor of activated t cells 5, Neurod2 - neurogenic differentiation 2, Crebbp - creb binding prote…
GO:0051899	membrane depolarization	2.07E-04	4.60E-02	6.88	12808	38	294	6	[Cacng2 - calcium channel, voltage-dependent, gamma subunit 2, Scn8a - sodium channel, voltage-gated, type viii, alpha, 4930506M07Rik - riken cdna 4930506m07 gene, Cacna1s - calcium channel, voltage-dependent, l type, alpha 1s subunit, Cacna1c - calcium channel, voltage-dependent, l type, alpha 1c subunit, Cacna1d - calcium channel, voltage-dependent, l type, alpha 1d subunit]
GO:0044700	single organism signaling	2.18E-04	4.76E-02	2.68	12808	276	294	17	[Tac1 - tachykinin 1, Chrnb1 - cholinergic receptor, nicotinic, beta polypeptide 1 (muscle), Npy - neuropeptide y, Chrng - cholinergic receptor, nicotinic, gamma polypeptide, Chrnd - cholinergic receptor, nicotinic, delta polypeptide, Crh - corticotropin releasing hormone, Cacna1c - calcium channel, voltage-dependent, l type, alpha 1c subunit, Gria2 - glutamate receptor, ionotropic, ampa2 (alpha …
GO:0043279	response to alkaloid	2.20E-04	4.73E-02	5.65	12808	54	294	7	[Casq2 - calsequestrin 2, Chrnb1 - cholinergic receptor, nicotinic, beta polypeptide 1 (muscle), Ryr1 - ryanodine receptor 1, skeletal muscle, Chrng - cholinergic receptor, nicotinic, gamma polypeptide, Ntrk1 - neurotrophic tyrosine kinase, receptor, type 1, Chrnd - cholinergic receptor, nicotinic, delta polypeptide, Crh - corticotropin releasing hormone]
GO:0014904	myotube cell development	2.24E-04	4.75E-02	8.71	12808	25	294	5	[Ryr1 - ryanodine receptor 1, skeletal muscle, Myog - myogenin, Stac3 - sh3 and cysteine rich domain 3, Igf1 - insulin-like growth factor 1, Cacna1s - calcium channel, voltage-dependent, l type, alpha 1s subunit]
GO:0051252	regulation of RNA metabolic process	2.28E-04	4.74E-02	1.43	12808	2560	294	84	[Zim1 - zinc finger, imprinted 1, Camta2 - calmodulin binding transcription activator 2, Phf1 - phd finger protein 1, Vgll3 - vestigial like 3 (drosophila), Ntrk1 - neurotrophic tyrosine kinase, receptor, type 1, Ikzf4 - ikaros family zinc finger 4, Atxn1 - ataxin 1, Rora - rar-related orphan receptor alpha, Nfat5 - nuclear factor of activated t cells 5, Bmp3 - bone morphogenetic protein 3, Pou6f…
GO:0023052	signaling	2.47E-04	5.07E-02	2.65	12808	279	294	17	[Tac1 - tachykinin 1, Chrnb1 - cholinergic receptor, nicotinic, beta polypeptide 1 (muscle), Npy - neuropeptide y, Chrng - cholinergic receptor, nicotinic, gamma polypeptide, Chrnd - cholinergic receptor, nicotinic, delta polypeptide, Crh - corticotropin releasing hormone, Cacna1c - calcium channel, voltage-dependent, l type, alpha 1c subunit, Gria2 - glutamate receptor, ionotropic, ampa2 (alpha …
GO:0006357	regulation of transcription from RNA polymerase II promoter	2.53E-04	5.11E-02	1.63	12808	1390	294	52	[Camta2 - calmodulin binding transcription activator 2, Ikzf4 - ikaros family zinc finger 4, Atxn1 - ataxin 1, Rora - rar-related orphan receptor alpha, Nfat5 - nuclear factor of activated t cells 5, Bmp3 - bone morphogenetic protein 3, Neurod2 - neurogenic differentiation 2, Crebbp - creb binding protein, Spen - spen homolog, transcriptional regulator (drosophila), Ino80 - ino80 homolog (s. cere…
GO:0009891	positive regulation of biosynthetic process	2.86E-04	5.69E-02	1.62	12808	1397	294	52	[Camta2 - calmodulin binding transcription activator 2, Ntrk1 - neurotrophic tyrosine kinase, receptor, type 1, Ikzf4 - ikaros family zinc finger 4, Atxn1 - ataxin 1, Bmp3 - bone morphogenetic protein 3, Crh - corticotropin releasing hormone, Rora - rar-related orphan receptor alpha, Nfat5 - nuclear factor of activated t cells 5, Neurod2 - neurogenic differentiation 2, Crebbp - creb binding prote…
GO:0006355	regulation of transcription, DNA-templated	2.95E-04	5.78E-02	1.43	12808	2465	294	81	[Zim1 - zinc finger, imprinted 1, Camta2 - calmodulin binding transcription activator 2, Phf1 - phd finger protein 1, Vgll3 - vestigial like 3 (drosophila), Ntrk1 - neurotrophic tyrosine kinase, receptor, type 1, Ikzf4 - ikaros family zinc finger 4, Atxn1 - ataxin 1, Rora - rar-related orphan receptor alpha, Nfat5 - nuclear factor of activated t cells 5, Bmp3 - bone morphogenetic protein 3, Pou6f…
GO:1903506	regulation of nucleic acid-templated transcription	3.24E-04	6.25E-02	1.43	12808	2472	294	81	[Zim1 - zinc finger, imprinted 1, Camta2 - calmodulin binding transcription activator 2, Phf1 - phd finger protein 1, Vgll3 - vestigial like 3 (drosophila), Ntrk1 - neurotrophic tyrosine kinase, receptor, type 1, Ikzf4 - ikaros family zinc finger 4, Atxn1 - ataxin 1, Rora - rar-related orphan receptor alpha, Nfat5 - nuclear factor of activated t cells 5, Bmp3 - bone morphogenetic protein 3, Pou6f…
GO:0060537	muscle tissue development	3.27E-04	6.22E-02	4.13	12808	95	294	9	[Mylpf - myosin light chain, phosphorylatable, fast skeletal muscle, Osr1 - odd-skipped related 1 (drosophila), Myog - myogenin, Mbnl1 - muscleblind-like 1 (drosophila), Srpk3 - serine/arginine-rich protein specific kinase 3, Csrp3 - cysteine and glycine-rich protein 3, Vgll2 - vestigial like 2 homolog (drosophila), Cacna1s - calcium channel, voltage-dependent, l type, alpha 1s subunit, Sgcg - sa…
GO:2001141	regulation of RNA biosynthetic process	3.33E-04	6.24E-02	1.43	12808	2474	294	81	[Zim1 - zinc finger, imprinted 1, Camta2 - calmodulin binding transcription activator 2, Phf1 - phd finger protein 1, Vgll3 - vestigial like 3 (drosophila), Ntrk1 - neurotrophic tyrosine kinase, receptor, type 1, Ikzf4 - ikaros family zinc finger 4, Atxn1 - ataxin 1, Rora - rar-related orphan receptor alpha, Nfat5 - nuclear factor of activated t cells 5, Bmp3 - bone morphogenetic protein 3, Pou6f…
GO:0010927	cellular component assembly involved in morphogenesis	3.62E-04	6.70E-02	3.04	12808	186	294	13	[Csrp3 - cysteine and glycine-rich protein 3, Ncmap - noncompact myelin associated protein, Lmod3 - leiomodin 3 (fetal), Prx - periaxin, Cep290 - centrosomal protein 290, Dzip1 - daz interacting protein 1, Ccdc41 - coiled-coil domain containing 41, Ablim3 - actin binding lim protein family, member 3, Cep250 - centrosomal protein 250, Tekt2 - tektin 2, Tmf1 - tata element modulatory factor 1, Fbf1…
GO:0060048	cardiac muscle contraction	3.64E-04	6.63E-02	6.22	12808	42	294	6	[Casq2 - calsequestrin 2, Tnnt2 - troponin t2, cardiac, Myl4 - myosin, light polypeptide 4, Csrp3 - cysteine and glycine-rich protein 3, Camk2d - calcium/calmodulin-dependent protein kinase ii, delta, Ttn - titin]
GO:0045935	positive regulation of nucleobase-containing compound metabolic process	3.93E-04	7.07E-02	1.62	12808	1345	294	50	[Camta2 - calmodulin binding transcription activator 2, Ntrk1 - neurotrophic tyrosine kinase, receptor, type 1, Ikzf4 - ikaros family zinc finger 4, Atxn1 - ataxin 1, Crh - corticotropin releasing hormone, Rora - rar-related orphan receptor alpha, Nfat5 - nuclear factor of activated t cells 5, Bmp3 - bone morphogenetic protein 3, Neurod2 - neurogenic differentiation 2, Crebbp - creb binding prote…
GO:0071312	cellular response to alkaloid	3.98E-04	7.06E-02	10.89	12808	16	294	4	[Casq2 - calsequestrin 2, Ryr1 - ryanodine receptor 1, skeletal muscle, Ntrk1 - neurotrophic tyrosine kinase, receptor, type 1, Crh - corticotropin releasing hormone]
GO:0051173	positive regulation of nitrogen compound metabolic process	4.10E-04	7.17E-02	1.6	12808	1418	294	52	[Camta2 - calmodulin binding transcription activator 2, Ntrk1 - neurotrophic tyrosine kinase, receptor, type 1, Ikzf4 - ikaros family zinc finger 4, Atxn1 - ataxin 1, Bmp3 - bone morphogenetic protein 3, Crh - corticotropin releasing hormone, Rora - rar-related orphan receptor alpha, Nfat5 - nuclear factor of activated t cells 5, Neurod2 - neurogenic differentiation 2, Crebbp - creb binding prote…
GO:0048705	skeletal system morphogenesis	4.37E-04	7.55E-02	3.63	12808	120	294	10	[Osr1 - odd-skipped related 1 (drosophila), Hoxa3 - homeobox a3, Col11a2 - collagen, type xi, alpha 2, Dscaml1 - down syndrome cell adhesion molecule like 1, Runx2 - runt related transcription factor 2, Tbx15 - t-box 15, Hoxa6 - homeobox a6, Ankrd11 - ankyrin repeat domain 11, Hoxa5 - homeobox a5, Col11a1 - collagen, type xi, alpha 1]
GO:0051153	regulation of striated muscle cell differentiation	4.45E-04	7.59E-02	4.41	12808	79	294	8	[Myog - myogenin, Grem1 - gremlin 1, Nov - nephroblastoma overexpressed gene, Smyd1 - set and mynd domain containing 1, Csrp3 - cysteine and glycine-rich protein 3, Cav3 - caveolin 3, Trim72 - tripartite motif-containing 72, Dmpk - dystrophia myotonica-protein kinase]
GO:2000852	regulation of corticosterone secretion	5.25E-04	8.84E-02	43.56	12808	2	294	2	[Tac1 - tachykinin 1, Crh - corticotropin releasing hormone]
GO:2000854	positive regulation of corticosterone secretion	5.25E-04	8.72E-02	43.56	12808	2	294	2	[Tac1 - tachykinin 1, Crh - corticotropin releasing hormone]
GO:0086097	phospholipase C-activating angiotensin-activated signaling pathway	5.25E-04	8.62E-02	43.56	12808	2	294	2	[Actn2 - actinin alpha 2, Agtr1a - angiotensin ii receptor, type 1a]
GO:0014706	striated muscle tissue development	5.28E-04	8.55E-02	4.3	12808	81	294	8	[Mylpf - myosin light chain, phosphorylatable, fast skeletal muscle, Myog - myogenin, Mbnl1 - muscleblind-like 1 (drosophila), Srpk3 - serine/arginine-rich protein specific kinase 3, Csrp3 - cysteine and glycine-rich protein 3, Vgll2 - vestigial like 2 homolog (drosophila), Cacna1s - calcium channel, voltage-dependent, l type, alpha 1s subunit, Sgcg - sarcoglycan, gamma (dystrophin-associated gly…
GO:0050806	positive regulation of synaptic transmission	5.54E-04	8.87E-02	3.84	12808	102	294	9	[Tac1 - tachykinin 1, Cux2 - cut-like homeobox 2, Lrrtm1 - leucine rich repeat transmembrane neuronal 1, Ntrk1 - neurotrophic tyrosine kinase, receptor, type 1, Crh - corticotropin releasing hormone, S100b - s100 protein, beta polypeptide, neural, Gria2 - glutamate receptor, ionotropic, ampa2 (alpha 2), Shank1 - sh3/ankyrin domain gene 1, Dvl1 - dishevelled, dsh homolog 1 (drosophila)]
GO:0034645	cellular macromolecule biosynthetic process	5.55E-04	8.77E-02	1.47	12808	2021	294	68	[Camta2 - calmodulin binding transcription activator 2, Phf1 - phd finger protein 1, Vgll3 - vestigial like 3 (drosophila), Ikzf4 - ikaros family zinc finger 4, Atxn1 - ataxin 1, Rora - rar-related orphan receptor alpha, Nfat5 - nuclear factor of activated t cells 5, Pou6f1 - pou domain, class 6, transcription factor 1, Gbx1 - gastrulation brain homeobox 1, Neurod2 - neurogenic differentiation 2,…
GO:0050890	cognition	5.62E-04	8.78E-02	2.77	12808	220	294	14	[Tac1 - tachykinin 1, Ntrk1 - neurotrophic tyrosine kinase, receptor, type 1, Syngap1 - synaptic ras gtpase activating protein 1 homolog (rat), Atxn1 - ataxin 1, Crh - corticotropin releasing hormone, Cacna1c - calcium channel, voltage-dependent, l type, alpha 1c subunit, Neurod2 - neurogenic differentiation 2, Cux2 - cut-like homeobox 2, Ptn - pleiotrophin, Igf1 - insulin-like growth factor 1, K…
GO:0032409	regulation of transporter activity	5.76E-04	8.89E-02	3.26	12808	147	294	11	[Casq2 - calsequestrin 2, Jph2 - junctophilin 2, Actn2 - actinin alpha 2, Cacng2 - calcium channel, voltage-dependent, gamma subunit 2, Kmt2a - lysine (k)-specific methyltransferase 2a, Pirt - phosphoinositide-interacting regulator of transient receptor potential channels, Crh - corticotropin releasing hormone, Cav3 - caveolin 3, Camk2d - calcium/calmodulin-dependent protein kinase ii, delta, Sha…
GO:0009612	response to mechanical stimulus	6.22E-04	9.49E-02	4.2	12808	83	294	8	[Cd36 - cd36 antigen, Ntrk1 - neurotrophic tyrosine kinase, receptor, type 1, Igf1 - insulin-like growth factor 1, Csrp3 - cysteine and glycine-rich protein 3, Cav3 - caveolin 3, Ttn - titin, Ankrd1 - ankyrin repeat domain 1 (cardiac muscle), Col11a1 - collagen, type xi, alpha 1]
GO:0045663	positive regulation of myoblast differentiation	6.45E-04	9.74E-02	9.68	12808	18	294	4	[Myog - myogenin, Zfhx3 - zinc finger homeobox 3, Csrp3 - cysteine and glycine-rich protein 3, Smyd1 - set and mynd domain containing 1]
GO:0035994	response to muscle stretch	6.45E-04	9.63E-02	9.68	12808	18	294	4	[Csrp3 - cysteine and glycine-rich protein 3, Cav3 - caveolin 3, Ttn - titin, Ankrd1 - ankyrin repeat domain 1 (cardiac muscle)]
GO:0048704	embryonic skeletal system morphogenesis	6.74E-04	9.94E-02	4.15	12808	84	294	8	[Osr1 - odd-skipped related 1 (drosophila), Hoxa3 - homeobox a3, Dscaml1 - down syndrome cell adhesion molecule like 1, Runx2 - runt related transcription factor 2, Tbx15 - t-box 15, Hoxa6 - homeobox a6, Col11a1 - collagen, type xi, alpha 1, Hoxa5 - homeobox a5]
GO:0065007	biological regulation	8.14E-04	1.19E-01	1.16	12808	7244	294	193	[Aatk - apoptosis-associated tyrosine kinase, Zim1 - zinc finger, imprinted 1, Phf1 - phd finger protein 1, Ntrk1 - neurotrophic tyrosine kinase, receptor, type 1, Ppp1r12b - protein phosphatase 1, regulatory (inhibitor) subunit 12b, Ikzf4 - ikaros family zinc finger 4, Rora - rar-related orphan receptor alpha, Nfat5 - nuclear factor of activated t cells 5, Peg10 - paternally expressed 10, Ino80 …
GO:0010468	regulation of gene expression	8.28E-04	1.19E-01	1.35	12808	2936	294	91	[Zim1 - zinc finger, imprinted 1, Camta2 - calmodulin binding transcription activator 2, Phf1 - phd finger protein 1, Vgll3 - vestigial like 3 (drosophila), Ntrk1 - neurotrophic tyrosine kinase, receptor, type 1, Ikzf4 - ikaros family zinc finger 4, Atxn1 - ataxin 1, Bmp3 - bone morphogenetic protein 3, Crh - corticotropin releasing hormone, Rora - rar-related orphan receptor alpha, Nfat5 - nucle…
GO:0050794	regulation of cellular process	8.30E-04	1.18E-01	1.18	12808	6665	294	180	[Camta2 - calmodulin binding transcription activator 2, Zim1 - zinc finger, imprinted 1, Aatk - apoptosis-associated tyrosine kinase, Phf1 - phd finger protein 1, Ntrk1 - neurotrophic tyrosine kinase, receptor, type 1, Ikzf4 - ikaros family zinc finger 4, Ppp1r12b - protein phosphatase 1, regulatory (inhibitor) subunit 12b, Nfat5 - nuclear factor of activated t cells 5, Rora - rar-related orphan …
GO:0034765	regulation of ion transmembrane transport	8.45E-04	1.19E-01	2.46	12808	283	294	16	[Trpm5 - transient receptor potential cation channel, subfamily m, member 5, Cacna1s - calcium channel, voltage-dependent, l type, alpha 1s subunit, Crh - corticotropin releasing hormone, Trdn - triadin, Cacna1c - calcium channel, voltage-dependent, l type, alpha 1c subunit, Cacna1d - calcium channel, voltage-dependent, l type, alpha 1d subunit, Casq2 - calsequestrin 2, Actn2 - actinin alpha 2, J…
GO:0007519	skeletal muscle tissue development	8.48E-04	1.18E-01	5.33	12808	49	294	6	[Mylpf - myosin light chain, phosphorylatable, fast skeletal muscle, Myog - myogenin, Mbnl1 - muscleblind-like 1 (drosophila), Srpk3 - serine/arginine-rich protein specific kinase 3, Vgll2 - vestigial like 2 homolog (drosophila), Cacna1s - calcium channel, voltage-dependent, l type, alpha 1s subunit]
GO:0032412	regulation of ion transmembrane transporter activity	9.79E-04	1.35E-01	3.28	12808	133	294	10	[Casq2 - calsequestrin 2, Jph2 - junctophilin 2, Actn2 - actinin alpha 2, Cacng2 - calcium channel, voltage-dependent, gamma subunit 2, Pirt - phosphoinositide-interacting regulator of transient receptor potential channels, Crh - corticotropin releasing hormone, Cav3 - caveolin 3, Camk2d - calcium/calmodulin-dependent protein kinase ii, delta, Shank1 - sh3/ankyrin domain gene 1, Cacna1d - calcium…
GO:0007274	neuromuscular synaptic transmission	9.86E-04	1.35E-01	8.71	12808	20	294	4	[Chrnb1 - cholinergic receptor, nicotinic, beta polypeptide 1 (muscle), Stac3 - sh3 and cysteine rich domain 3, Chrng - cholinergic receptor, nicotinic, gamma polypeptide, Chrnd - cholinergic receptor, nicotinic, delta polypeptide]
GO:0035094	response to nicotine	9.86E-04	1.33E-01	8.71	12808	20	294	4	[Chrnb1 - cholinergic receptor, nicotinic, beta polypeptide 1 (muscle), Chrng - cholinergic receptor, nicotinic, gamma polypeptide, Ntrk1 - neurotrophic tyrosine kinase, receptor, type 1, Chrnd - cholinergic receptor, nicotinic, delta polypeptide]
GO:0090279	regulation of calcium ion import	9.99E-04	1.34E-01	4.42	12808	69	294	7	[Casq2 - calsequestrin 2, Jph2 - junctophilin 2, Lime1 - lck interacting transmembrane adaptor 1, Cav3 - caveolin 3, Crh - corticotropin releasing hormone, Camk2d - calcium/calmodulin-dependent protein kinase ii, delta, Trdn - triadin]
