# Supplementary material for: Hotair Is Dispensible for Mouse Development
Source: PLoS Genet. 2016 Dec 15;12(12):e1006232. doi: 10.1371/journal.pgen.1006232 (PMC5157951; doi:10.1371/journal.pgen.1006232)
Supplement: S5 Dataset — The enrichment analysis was done for the GO category ‘biological process’, using the GORILLA webserver [44]. (TGZ) [file pgen.1006232.s015.tgz › S5_Dataset/T1_upregulated.txt]

GO Term	Description	P-value	FDR q-value	Enrichment	N	B	n	b	Genes
GO:0030182	neuron differentiation	3.74E-06	4.91E-02	7.25	12808	227	70	9	[Olig3 - oligodendrocyte transcription factor 3, Sox2 - sry-box containing gene 2, Pax3 - paired box gene 3, Myo7a - myosin viia, Wnt7b - wingless-related mmtv integration site 7b, Rspo2 - r-spondin 2 homolog (xenopus laevis), Neurog2 - neurogenin 2, Ascl1 - achaete-scute complex homolog 1 (drosophila), Neurog1 - neurogenin 1]
GO:0045165	cell fate commitment	6.65E-06	4.36E-02	9.85	12808	130	70	7	[Sox2 - sry-box containing gene 2, Pax3 - paired box gene 3, Wnt7b - wingless-related mmtv integration site 7b, E130012A19Rik - riken cdna e130012a19 gene, Neurog2 - neurogenin 2, Ascl1 - achaete-scute complex homolog 1 (drosophila), Neurog1 - neurogenin 1]
GO:0060536	cartilage morphogenesis	2.50E-05	1.09E-01	49.9	12808	11	70	3	[Msx1 - msh homeobox 1, Wnt7b - wingless-related mmtv integration site 7b, Rspo2 - r-spondin 2 homolog (xenopus laevis)]
GO:0048663	neuron fate commitment	5.82E-05	1.91E-01	18.77	12808	39	70	4	[Sox2 - sry-box containing gene 2, Pax3 - paired box gene 3, E130012A19Rik - riken cdna e130012a19 gene, Ascl1 - achaete-scute complex homolog 1 (drosophila)]
GO:0060535	trachea cartilage morphogenesis	1.75E-04	4.60E-01	91.49	12808	4	70	2	[Wnt7b - wingless-related mmtv integration site 7b, Rspo2 - r-spondin 2 homolog (xenopus laevis)]
GO:0007275	multicellular organismal development	1.98E-04	4.32E-01	3.15	12808	756	70	13	[Unc5c - unc-5 homolog c (c. elegans), Hey1 - hairy/enhancer-of-split related with yrpw motif 1, Ascl1 - achaete-scute complex homolog 1 (drosophila), Nrarp - notch-regulated ankyrin repeat protein, Neurog1 - neurogenin 1, Msx1 - msh homeobox 1, Sox2 - sry-box containing gene 2, Sox3 - sry-box containing gene 3, Pax3 - paired box gene 3, Sdf2l1 - stromal cell-derived factor 2-like 1, Wnt7b - wing…
GO:0030856	regulation of epithelial cell differentiation	2.12E-04	3.98E-01	9.15	12808	100	70	5	[Sox2 - sry-box containing gene 2, Mycn - v-myc myelocytomatosis viral related oncogene, neuroblastoma derived (avian), Hey1 - hairy/enhancer-of-split related with yrpw motif 1, Ccnd1 - cyclin d1, Ascl1 - achaete-scute complex homolog 1 (drosophila)]
GO:0022008	neurogenesis	2.97E-04	4.87E-01	12.4	12808	59	70	4	[Prdm13 - pr domain containing 13, Neurog2 - neurogenin 2, Ascl1 - achaete-scute complex homolog 1 (drosophila), Neurog1 - neurogenin 1]
GO:0044699	single-organism process	3.55E-04	5.18E-01	1.34	12808	7516	70	55	[Slc2a1 - solute carrier family 2 (facilitated glucose transporter), member 1, Unc5c - unc-5 homolog c (c. elegans), Tubb1 - tubulin, beta 1 class vi, Fanci - fanconi anemia, complementation group i, Prdm13 - pr domain containing 13, Rspo2 - r-spondin 2 homolog (xenopus laevis), Ascl1 - achaete-scute complex homolog 1 (drosophila), Neurog1 - neurogenin 1, Hsd11b2 - hydroxysteroid 11-beta dehydrog…
GO:0008593	regulation of Notch signaling pathway	3.82E-04	5.02E-01	11.62	12808	63	70	4	[Sox2 - sry-box containing gene 2, Hey1 - hairy/enhancer-of-split related with yrpw motif 1, Nrarp - notch-regulated ankyrin repeat protein, Ascl1 - achaete-scute complex homolog 1 (drosophila)]
GO:0008284	positive regulation of cell proliferation	4.01E-04	4.79E-01	3.33	12808	604	70	11	[Mycn - v-myc myelocytomatosis viral related oncogene, neuroblastoma derived (avian), Sox2 - sry-box containing gene 2, Slc25a5 - solute carrier family 25 (mitochondrial carrier, adenine nucleotide translocator), member 5, Pax3 - paired box gene 3, Wnt7b - wingless-related mmtv integration site 7b, Nrarp - notch-regulated ankyrin repeat protein, Ccnd1 - cyclin d1, Ascl1 - achaete-scute complex ho…
GO:0044763	single-organism cellular process	4.24E-04	4.64E-01	1.41	12808	6356	70	49	[Slc2a1 - solute carrier family 2 (facilitated glucose transporter), member 1, Unc5c - unc-5 homolog c (c. elegans), Tubb1 - tubulin, beta 1 class vi, Fanci - fanconi anemia, complementation group i, Prdm13 - pr domain containing 13, Rspo2 - r-spondin 2 homolog (xenopus laevis), Ascl1 - achaete-scute complex homolog 1 (drosophila), Neurog1 - neurogenin 1, H2afx - h2a histone family, member x, Nca…
GO:0045596	negative regulation of cell differentiation	4.72E-04	4.77E-01	3.54	12808	517	70	10	[Mycn - v-myc myelocytomatosis viral related oncogene, neuroblastoma derived (avian), Sox2 - sry-box containing gene 2, Msx1 - msh homeobox 1, Wnt7b - wingless-related mmtv integration site 7b, Hey1 - hairy/enhancer-of-split related with yrpw motif 1, Nrarp - notch-regulated ankyrin repeat protein, Ccnd1 - cyclin d1, Ascl1 - achaete-scute complex homolog 1 (drosophila), Itgb3 - integrin beta 3, X…
GO:0009967	positive regulation of signal transduction	4.78E-04	4.48E-01	2.73	12808	940	70	14	[Depdc1b - dep domain containing 1b, Rspo2 - r-spondin 2 homolog (xenopus laevis), Nrarp - notch-regulated ankyrin repeat protein, Ascl1 - achaete-scute complex homolog 1 (drosophila), Itgb3 - integrin beta 3, Msx1 - msh homeobox 1, Sox2 - sry-box containing gene 2, Wnt7b - wingless-related mmtv integration site 7b, Cth - cystathionase (cystathionine gamma-lyase), Ect2 - ect2 oncogene, Ubqln2 - u…
GO:0009966	regulation of signal transduction	4.95E-04	4.33E-01	2.11	12808	1817	70	21	[Slc25a5 - solute carrier family 25 (mitochondrial carrier, adenine nucleotide translocator), member 5, Fem1b - feminization 1 homolog b (c. elegans), Rspo2 - r-spondin 2 homolog (xenopus laevis), Depdc1b - dep domain containing 1b, Hey1 - hairy/enhancer-of-split related with yrpw motif 1, Ascl1 - achaete-scute complex homolog 1 (drosophila), Nrarp - notch-regulated ankyrin repeat protein, Itgb3 …
GO:0048729	tissue morphogenesis	5.52E-04	4.53E-01	4.26	12808	344	70	8	[Sox2 - sry-box containing gene 2, Msx1 - msh homeobox 1, Mycn - v-myc myelocytomatosis viral related oncogene, neuroblastoma derived (avian), Wnt7b - wingless-related mmtv integration site 7b, Fem1b - feminization 1 homolog b (c. elegans), Rspo2 - r-spondin 2 homolog (xenopus laevis), Hey1 - hairy/enhancer-of-split related with yrpw motif 1, Nrarp - notch-regulated ankyrin repeat protein]
GO:0048513	animal organ development	5.73E-04	4.42E-01	2.68	12808	957	70	14	[Unc5c - unc-5 homolog c (c. elegans), Mycn - v-myc myelocytomatosis viral related oncogene, neuroblastoma derived (avian), Hey1 - hairy/enhancer-of-split related with yrpw motif 1, Ascl1 - achaete-scute complex homolog 1 (drosophila), Lhx9 - lim homeobox protein 9, Vwf - von willebrand factor homolog, Msx1 - msh homeobox 1, Sox2 - sry-box containing gene 2, Pax3 - paired box gene 3, Sox3 - sry-b…
GO:0014807	regulation of somitogenesis	6.07E-04	4.43E-01	52.28	12808	7	70	2	[Pax3 - paired box gene 3, Nrarp - notch-regulated ankyrin repeat protein]
GO:0042127	regulation of cell proliferation	6.28E-04	4.34E-01	2.53	12808	1083	70	15	[Slc25a5 - solute carrier family 25 (mitochondrial carrier, adenine nucleotide translocator), member 5, Mycn - v-myc myelocytomatosis viral related oncogene, neuroblastoma derived (avian), Hey1 - hairy/enhancer-of-split related with yrpw motif 1, Nrarp - notch-regulated ankyrin repeat protein, Ascl1 - achaete-scute complex homolog 1 (drosophila), Itgb3 - integrin beta 3, Msx1 - msh homeobox 1, So…
GO:0051085	chaperone mediated protein folding requiring cofactor	8.07E-04	5.30E-01	45.74	12808	8	70	2	[Dnajb1 - dnaj (hsp40) homolog, subfamily b, member 1, Hsph1 - heat shock 105kda/110kda protein 1]
