# Supplementary material for: Hotair Is Dispensible for Mouse Development
Source: PLoS Genet. 2016 Dec 15;12(12):e1006232. doi: 10.1371/journal.pgen.1006232 (PMC5157951; doi:10.1371/journal.pgen.1006232)
Supplement: S5 Dataset — The enrichment analysis was done for the GO category ‘biological process’, using the GORILLA webserver [44]. (TGZ) [file pgen.1006232.s015.tgz › S5_Dataset/T2_downregulated.txt]

GO Term	Description	P-value	FDR q-value	Enrichment	N	B	n	b	Genes
GO:0048856	anatomical structure development	3.46E-06	4.65E-02	2.09	13927	2223	114	38	[Col11a2 - collagen, type xi, alpha 2, Aatk - apoptosis-associated tyrosine kinase, Syngap1 - synaptic ras gtpase activating protein 1 homolog (rat), Agap2 - arfgap with gtpase domain, ankyrin repeat and ph domain 2, Atxn1 - ataxin 1, Dlx5 - distal-less homeobox 5, Trim72 - tripartite motif-containing 72, Neurod2 - neurogenic differentiation 2, Fgfr4 - fibroblast growth factor receptor 4, Hoxa5 -…
GO:0044767	single-organism developmental process	6.50E-06	4.37E-02	1.77	13927	3456	114	50	[Aatk - apoptosis-associated tyrosine kinase, Atxn1 - ataxin 1, Trim72 - tripartite motif-containing 72, Neurod2 - neurogenic differentiation 2, Map3k14 - mitogen-activated protein kinase kinase kinase 14, Tshz2 - teashirt zinc finger family member 2, Cep110 - centrosomal protein 110, Ooep - oocyte expressed protein, Nexn - nexilin, Adamts2 - a disintegrin-like and metallopeptidase (reprolysin ty…
GO:0032502	developmental process	1.27E-05	5.69E-02	1.71	13927	3639	114	51	[Aatk - apoptosis-associated tyrosine kinase, Atxn1 - ataxin 1, Trim72 - tripartite motif-containing 72, Neurod2 - neurogenic differentiation 2, Map3k14 - mitogen-activated protein kinase kinase kinase 14, Tshz2 - teashirt zinc finger family member 2, Cep110 - centrosomal protein 110, Ooep - oocyte expressed protein, Nexn - nexilin, Rd3 - retinal degeneration 3, Adamts2 - a disintegrin-like and m…
GO:0007610	behavior	3.85E-05	1.29E-01	3.55	13927	482	114	14	[Jph4 - junctophilin 4, Tac1 - tachykinin 1, Penk - preproenkephalin, Npy - neuropeptide y, Syngap1 - synaptic ras gtpase activating protein 1 homolog (rat), Atxn1 - ataxin 1, Gad1 - glutamate decarboxylase 1, Neurod2 - neurogenic differentiation 2, Gpr88 - g-protein coupled receptor 88, Scn8a - sodium channel, voltage-gated, type viii, alpha, Pirt - phosphoinositide-interacting regulator of tran…
GO:0032501	multicellular organismal process	4.64E-05	1.25E-01	1.89	13927	2386	114	37	[Penk - preproenkephalin, Col11a2 - collagen, type xi, alpha 2, Syngap1 - synaptic ras gtpase activating protein 1 homolog (rat), Atxn1 - ataxin 1, Dlx5 - distal-less homeobox 5, Trim72 - tripartite motif-containing 72, Neurod2 - neurogenic differentiation 2, Fgfr4 - fibroblast growth factor receptor 4, Hoxa5 - homeobox a5, Tshz2 - teashirt zinc finger family member 2, Sim2 - single-minded homolo…
GO:0003008	system process	5.47E-05	1.22E-01	2.74	13927	848	114	19	[Tac1 - tachykinin 1, Jph4 - junctophilin 4, Penk - preproenkephalin, Col11a2 - collagen, type xi, alpha 2, Trpm5 - transient receptor potential cation channel, subfamily m, member 5, Syngap1 - synaptic ras gtpase activating protein 1 homolog (rat), Chrng - cholinergic receptor, nicotinic, gamma polypeptide, Atxn1 - ataxin 1, Rd3 - retinal degeneration 3, Trim72 - tripartite motif-containing 72, …
GO:0007612	learning	9.90E-05	1.90E-01	6.53	13927	131	114	7	[Tac1 - tachykinin 1, Jph4 - junctophilin 4, Syngap1 - synaptic ras gtpase activating protein 1 homolog (rat), Atxn1 - ataxin 1, Jph3 - junctophilin 3, Neurod2 - neurogenic differentiation 2, Shank1 - sh3/ankyrin domain gene 1]
GO:0050905	neuromuscular process	1.50E-04	2.53E-01	7.48	13927	98	114	6	[Gpr88 - g-protein coupled receptor 88, Jph4 - junctophilin 4, Penk - preproenkephalin, Scn8a - sodium channel, voltage-gated, type viii, alpha, Jph3 - junctophilin 3, Shank1 - sh3/ankyrin domain gene 1]
GO:0050877	neurological system process	1.66E-04	2.48E-01	3.09	13927	553	114	14	[Jph4 - junctophilin 4, Tac1 - tachykinin 1, Penk - preproenkephalin, Col11a2 - collagen, type xi, alpha 2, Trpm5 - transient receptor potential cation channel, subfamily m, member 5, Syngap1 - synaptic ras gtpase activating protein 1 homolog (rat), Atxn1 - ataxin 1, Rd3 - retinal degeneration 3, Neurod2 - neurogenic differentiation 2, Gpr88 - g-protein coupled receptor 88, Cacng2 - calcium chann…
GO:0042391	regulation of membrane potential	1.89E-04	2.55E-01	4.03	13927	303	114	10	[Gpr88 - g-protein coupled receptor 88, Tac1 - tachykinin 1, Cacng2 - calcium channel, voltage-dependent, gamma subunit 2, Chrng - cholinergic receptor, nicotinic, gamma polypeptide, Scn8a - sodium channel, voltage-gated, type viii, alpha, Grik3 - glutamate receptor, ionotropic, kainate 3, Atxn1 - ataxin 1, Shank1 - sh3/ankyrin domain gene 1, Dmpk - dystrophia myotonica-protein kinase, Kcnh6 - po…
GO:0030199	collagen fibril organization	2.28E-04	2.79E-01	13.21	13927	37	114	4	[Col11a2 - collagen, type xi, alpha 2, Lmx1b - lim homeobox transcription factor 1 beta, Adamts2 - a disintegrin-like and metallopeptidase (reprolysin type) with thrombospondin type 1 motif, 2, Acan - aggrecan]
GO:0060749	mammary gland alveolus development	2.77E-04	3.10E-01	22.91	13927	16	114	3	[Egf - epidermal growth factor, Agap2 - arfgap with gtpase domain, ankyrin repeat and ph domain 2, Hoxa5 - homeobox a5]
GO:0044708	single-organism behavior	3.01E-04	3.11E-01	3.51	13927	383	114	11	[Tac1 - tachykinin 1, Jph4 - junctophilin 4, Penk - preproenkephalin, Syngap1 - synaptic ras gtpase activating protein 1 homolog (rat), Scn8a - sodium channel, voltage-gated, type viii, alpha, Atxn1 - ataxin 1, Pirt - phosphoinositide-interacting regulator of transient receptor potential channels, Jph3 - junctophilin 3, Gad1 - glutamate decarboxylase 1, Shank1 - sh3/ankyrin domain gene 1, Neurod2…
GO:0002062	chondrocyte differentiation	3.10E-04	2.98E-01	12.22	13927	40	114	4	[Col11a2 - collagen, type xi, alpha 2, Matn1 - matrilin 1, cartilage matrix protein, Nfib - nuclear factor i/b, Cytl1 - cytokine-like 1]
GO:0008306	associative learning	3.91E-04	3.51E-01	8.04	13927	76	114	5	[Tac1 - tachykinin 1, Syngap1 - synaptic ras gtpase activating protein 1 homolog (rat), Atxn1 - ataxin 1, Shank1 - sh3/ankyrin domain gene 1, Neurod2 - neurogenic differentiation 2]
GO:0050804	modulation of synaptic transmission	4.14E-04	3.48E-01	4.01	13927	274	114	9	[Tac1 - tachykinin 1, Jph4 - junctophilin 4, Syngap1 - synaptic ras gtpase activating protein 1 homolog (rat), Grik3 - glutamate receptor, ionotropic, kainate 3, Jph3 - junctophilin 3, Lmx1b - lim homeobox transcription factor 1 beta, Shank1 - sh3/ankyrin domain gene 1, Neurod2 - neurogenic differentiation 2, Dmpk - dystrophia myotonica-protein kinase]
GO:0044707	single-multicellular organism process	6.38E-04	5.04E-01	1.82	13927	2015	114	30	[Penk - preproenkephalin, Col11a2 - collagen, type xi, alpha 2, Syngap1 - synaptic ras gtpase activating protein 1 homolog (rat), Atxn1 - ataxin 1, Dlx5 - distal-less homeobox 5, Neurod2 - neurogenic differentiation 2, Fgfr4 - fibroblast growth factor receptor 4, Hoxa5 - homeobox a5, Tshz2 - teashirt zinc finger family member 2, Sim2 - single-minded homolog 2 (drosophila), Ooep - oocyte expressed…
GO:0048513	animal organ development	6.47E-04	4.83E-01	2.26	13927	1028	114	19	[Col11a2 - collagen, type xi, alpha 2, Aatk - apoptosis-associated tyrosine kinase, Lect1 - leukocyte cell derived chemotaxin 1, Dlx5 - distal-less homeobox 5, Trim72 - tripartite motif-containing 72, Adamts2 - a disintegrin-like and metallopeptidase (reprolysin type) with thrombospondin type 1 motif, 2, Fgfr4 - fibroblast growth factor receptor 4, Hoxa5 - homeobox a5, Sim2 - single-minded homolo…
GO:0045944	positive regulation of transcription from RNA polymerase II promoter	7.30E-04	5.16E-01	2.38	13927	874	114	17	[Agap2 - arfgap with gtpase domain, ankyrin repeat and ph domain 2, Atxn1 - ataxin 1, Dlx5 - distal-less homeobox 5, Neurod2 - neurogenic differentiation 2, Hoxa5 - homeobox a5, Nfix - nuclear factor i/x, Pou2f2 - pou domain, class 2, transcription factor 2, Ablim3 - actin binding lim protein family, member 3, Nfia - nuclear factor i/a, Nfib - nuclear factor i/b, Myt1l - myelin transcription fact…
GO:0030324	lung development	7.68E-04	5.16E-01	6.94	13927	88	114	5	[Sim2 - single-minded homolog 2 (drosophila), Nfib - nuclear factor i/b, Adamts2 - a disintegrin-like and metallopeptidase (reprolysin type) with thrombospondin type 1 motif, 2, Fgfr4 - fibroblast growth factor receptor 4, Hoxa5 - homeobox a5]
GO:0030166	proteoglycan biosynthetic process	8.40E-04	5.37E-01	15.93	13927	23	114	3	[Cytl1 - cytokine-like 1, Extl1 - exostoses (multiple)-like 1, Acan - aggrecan]
GO:0006351	transcription, DNA-templated	9.05E-04	5.53E-01	1.89	13927	1679	114	26	[Irf9 - interferon regulatory factor 9, Atxn1 - ataxin 1, Dlx5 - distal-less homeobox 5, Pou6f1 - pou domain, class 6, transcription factor 1, Neurod2 - neurogenic differentiation 2, Hoxa5 - homeobox a5, Tshz2 - teashirt zinc finger family member 2, Sim2 - single-minded homolog 2 (drosophila), Zfp335 - zinc finger protein 335, Ino80 - ino80 homolog (s. cerevisiae), Tbx15 - t-box 15, Neurod6 - neu…
GO:0097659	nucleic acid-templated transcription	9.13E-04	5.34E-01	1.89	13927	1680	114	26	[Irf9 - interferon regulatory factor 9, Atxn1 - ataxin 1, Dlx5 - distal-less homeobox 5, Pou6f1 - pou domain, class 6, transcription factor 1, Neurod2 - neurogenic differentiation 2, Hoxa5 - homeobox a5, Tshz2 - teashirt zinc finger family member 2, Sim2 - single-minded homolog 2 (drosophila), Zfp335 - zinc finger protein 335, Ino80 - ino80 homolog (s. cerevisiae), Tbx15 - t-box 15, Neurod6 - neu…
GO:0019732	antifungal humoral response	9.75E-04	5.46E-01	40.72	13927	6	114	2	[Tac1 - tachykinin 1, Npy - neuropeptide y]
