# Supplementary material for: Hotair Is Dispensible for Mouse Development
Source: PLoS Genet. 2016 Dec 15;12(12):e1006232. doi: 10.1371/journal.pgen.1006232 (PMC5157951; doi:10.1371/journal.pgen.1006232)
Supplement: S5 Dataset — The enrichment analysis was done for the GO category ‘biological process’, using the GORILLA webserver [44]. (TGZ) [file pgen.1006232.s015.tgz › S5_Dataset/T2_upregulated.txt]

GO Term	Description	P-value	FDR q-value	Enrichment	N	B	n	b	Genes
GO:0015669	gas transport	2.81E-06	3.78E-02	103.67	13927	13	31	3	[Hbb-bh1 - hemoglobin z, beta-like embryonic chain, Hba-x - hemoglobin x, alpha-like embryonic chain in hba complex, Car2 - carbonic anhydrase 2]
GO:0044281	small molecule metabolic process	1.35E-05	9.06E-02	4.5	13927	1098	31	11	[Pnpo - pyridoxine 5'-phosphate oxidase, Pklr - pyruvate kinase liver and red blood cell, Lars2 - leucyl-trna synthetase, mitochondrial, Ugt8a - udp galactosyltransferase 8a, Arg1 - arginase, liver, Car3 - carbonic anhydrase 3, Car2 - carbonic anhydrase 2, Ak4 - adenylate kinase 4, Lrat - lecithin-retinol acyltransferase (phosphatidylcholine-retinol-o-acyltransferase), Dbh - dopamine beta hydroxy…
GO:0015671	oxygen transport	4.78E-05	2.14E-01	179.7	13927	5	31	2	[Hbb-bh1 - hemoglobin z, beta-like embryonic chain, Hba-x - hemoglobin x, alpha-like embryonic chain in hba complex]
GO:0007601	visual perception	4.54E-04	1.00E+00	19.82	13927	68	31	3	[Myo7a - myosin viia, Lamc3 - laminin gamma 3, Lrat - lecithin-retinol acyltransferase (phosphatidylcholine-retinol-o-acyltransferase)]
GO:0050953	sensory perception of light stimulus	5.15E-04	1.00E+00	18.98	13927	71	31	3	[Myo7a - myosin viia, Lamc3 - laminin gamma 3, Lrat - lecithin-retinol acyltransferase (phosphatidylcholine-retinol-o-acyltransferase)]
