# Supplementary material for: Hotair Is Dispensible for Mouse Development
Source: PLoS Genet. 2016 Dec 15;12(12):e1006232. doi: 10.1371/journal.pgen.1006232 (PMC5157951; doi:10.1371/journal.pgen.1006232)
Supplement: S5 Dataset — The enrichment analysis was done for the GO category ‘biological process’, using the GORILLA webserver [44]. (TGZ) [file pgen.1006232.s015.tgz › S5_Dataset/T3_downregulated.txt]

GO Term	Description	P-value	FDR q-value	Enrichment	N	B	n	b	Genes
GO:0007610	behavior	1.19E-06	1.57E-02	2.42	12948	429	436	35	[Shank2 - sh3/ankyrin domain gene 2, Nav2 - neuron navigator 2, Penk - preproenkephalin, Syngap1 - synaptic ras gtpase activating protein 1 homolog (rat), Snap25 - synaptosomal-associated protein 25, Adam22 - a disintegrin and metallopeptidase domain 22, Atxn1 - ataxin 1, Lsamp - limbic system-associated membrane protein, Apba1 - amyloid beta (a4) precursor protein binding, family a, member 1, Ga…
GO:0042391	regulation of membrane potential	4.11E-06	2.70E-02	2.77	12948	268	436	25	[Kcnq2 - potassium voltage-gated channel, subfamily q, member 2, Atxn1 - ataxin 1, Celf4 - cugbp, elav-like family member 4, Dmpk - dystrophia myotonica-protein kinase, Slc25a27 - solute carrier family 25, member 27, Cux2 - cut-like homeobox 2, Dlg4 - discs, large homolog 4 (drosophila), Cnr1 - cannabinoid receptor 1 (brain), Ppp1r9a - protein phosphatase 1, regulatory (inhibitor) subunit 9a, Kcn…
GO:0007626	locomotory behavior	5.35E-06	2.35E-02	3.28	12948	172	436	19	[Nav2 - neuron navigator 2, Penk - preproenkephalin, Adcy5 - adenylate cyclase 5, Snap25 - synaptosomal-associated protein 25, Adam22 - a disintegrin and metallopeptidase domain 22, Atxn1 - ataxin 1, Lsamp - limbic system-associated membrane protein, Apba1 - amyloid beta (a4) precursor protein binding, family a, member 1, Gad1 - glutamate decarboxylase 1, Cacna1a - calcium channel, voltage-depend…
GO:0016079	synaptic vesicle exocytosis	8.46E-06	2.78E-02	11.14	12948	16	436	6	[Rims2 - regulating synaptic membrane exocytosis 2, Lphn1 - latrophilin 1, Snap25 - synaptosomal-associated protein 25, Cplx2 - complexin 2, Vamp2 - vesicle-associated membrane protein 2, Cacna1a - calcium channel, voltage-dependent, p/q type, alpha 1a subunit]
GO:0006351	transcription, DNA-templated	9.58E-06	2.52E-02	1.57	12948	1622	436	86	[Med1 - mediator complex subunit 1, Nfatc1 - nuclear factor of activated t cells, cytoplasmic, calcineurin dependent 1, Tshz1 - teashirt zinc finger family member 1, Ikzf4 - ikaros family zinc finger 4, Atxn1 - ataxin 1, Tet1 - tet methylcytosine dioxygenase 1, Kmt2c - lysine (k)-specific methyltransferase 2c, Nfat5 - nuclear factor of activated t cells 5, Asxl3 - additional sex combs like 3 (dro…
GO:0097659	nucleic acid-templated transcription	9.81E-06	2.15E-02	1.57	12948	1623	436	86	[Med1 - mediator complex subunit 1, Nfatc1 - nuclear factor of activated t cells, cytoplasmic, calcineurin dependent 1, Tshz1 - teashirt zinc finger family member 1, Ikzf4 - ikaros family zinc finger 4, Atxn1 - ataxin 1, Tet1 - tet methylcytosine dioxygenase 1, Kmt2c - lysine (k)-specific methyltransferase 2c, Nfat5 - nuclear factor of activated t cells 5, Asxl3 - additional sex combs like 3 (dro…
GO:0051568	histone H3-K4 methylation	1.33E-05	2.49E-02	8.32	12948	25	436	7	[Kmt2d - lysine (k)-specific methyltransferase 2d, Kmt2e - lysine (k)-specific methyltransferase 2e, Kmt2a - lysine (k)-specific methyltransferase 2a, Ash1l - ash1 (absent, small, or homeotic)-like (drosophila), Kmt2c - lysine (k)-specific methyltransferase 2c, Zfp335 - zinc finger protein 335, Tet2 - tet methylcytosine dioxygenase 2]
GO:0032774	RNA biosynthetic process	1.37E-05	2.25E-02	1.56	12948	1637	436	86	[Med1 - mediator complex subunit 1, Nfatc1 - nuclear factor of activated t cells, cytoplasmic, calcineurin dependent 1, Tshz1 - teashirt zinc finger family member 1, Ikzf4 - ikaros family zinc finger 4, Atxn1 - ataxin 1, Tet1 - tet methylcytosine dioxygenase 1, Kmt2c - lysine (k)-specific methyltransferase 2c, Nfat5 - nuclear factor of activated t cells 5, Asxl3 - additional sex combs like 3 (dro…
GO:0017156	calcium ion regulated exocytosis	1.77E-05	2.58E-02	8	12948	26	436	7	[Rims2 - regulating synaptic membrane exocytosis 2, Lphn1 - latrophilin 1, Snap25 - synaptosomal-associated protein 25, Cplx2 - complexin 2, Vamp2 - vesicle-associated membrane protein 2, Cacna1a - calcium channel, voltage-dependent, p/q type, alpha 1a subunit, Cacna1c - calcium channel, voltage-dependent, l type, alpha 1c subunit]
GO:0044708	single-organism behavior	3.45E-05	4.53E-02	2.35	12948	341	436	27	[Shank2 - sh3/ankyrin domain gene 2, Penk - preproenkephalin, Syngap1 - synaptic ras gtpase activating protein 1 homolog (rat), Atxn1 - ataxin 1, Adam22 - a disintegrin and metallopeptidase domain 22, Snap25 - synaptosomal-associated protein 25, Lsamp - limbic system-associated membrane protein, Gad1 - glutamate decarboxylase 1, Mbd5 - methyl-cpg binding domain protein 5, Zfhx2 - zinc finger home…
GO:0048856	anatomical structure development	3.61E-05	4.31E-02	1.45	12948	2083	436	102	[Dsc3 - desmocollin 3, Aatk - apoptosis-associated tyrosine kinase, Lin7a - lin-7 homolog a (c. elegans), Svil - supervillin, Clmp - cxadr-like membrane protein, Lrrc17 - leucine rich repeat containing 17, Dab1 - disabled 1, Pkd1 - polycystic kidney disease 1 homolog, Gpcpd1 - glycerophosphocholine phosphodiesterase gde1 homolog (s. cerevisiae), Pkd2 - polycystic kidney disease 2, Cacna1a - calci…
GO:0060083	smooth muscle contraction involved in micturition	3.79E-05	4.15E-02	29.7	12948	3	436	3	[Tacr1 - tachykinin receptor 1, Kcnma1 - potassium large conductance calcium-activated channel, subfamily m, alpha member 1, Cacna1c - calcium channel, voltage-dependent, l type, alpha 1c subunit]
GO:0050877	neurological system process	6.93E-05	7.01E-02	2.06	12948	476	436	33	[Kcnq2 - potassium voltage-gated channel, subfamily q, member 2, Shank2 - sh3/ankyrin domain gene 2, Nav2 - neuron navigator 2, Penk - preproenkephalin, Col11a2 - collagen, type xi, alpha 2, Syngap1 - synaptic ras gtpase activating protein 1 homolog (rat), Snap25 - synaptosomal-associated protein 25, Atxn1 - ataxin 1, Dlg2 - discs, large homolog 2 (drosophila), Rbfox1 - rna binding protein, fox-1…
GO:0035640	exploration behavior	8.73E-05	8.20E-02	7.75	12948	23	436	6	[Shank2 - sh3/ankyrin domain gene 2, Penk - preproenkephalin, Dlg4 - discs, large homolog 4 (drosophila), Kmt2a - lysine (k)-specific methyltransferase 2a, Lsamp - limbic system-associated membrane protein, Gad1 - glutamate decarboxylase 1]
GO:0032501	multicellular organismal process	1.11E-04	9.77E-02	1.41	12948	2194	436	104	[Penk - preproenkephalin, Phc3 - polyhomeotic-like 3 (drosophila), Nfat5 - nuclear factor of activated t cells 5, Trdn - triadin, Zfhx2 - zinc finger homeobox 2, Lrrc17 - leucine rich repeat containing 17, Dab1 - disabled 1, Pkd1 - polycystic kidney disease 1 homolog, Pkd2 - polycystic kidney disease 2, Eya4 - eyes absent 4 homolog (drosophila), Ash1l - ash1 (absent, small, or homeotic)-like (dro…
GO:0086010	membrane depolarization during action potential	1.13E-04	9.29E-02	7.42	12948	24	436	6	[Nalcn - sodium leak channel, non-selective, Scn3a - sodium channel, voltage-gated, type iii, alpha, Scn8a - sodium channel, voltage-gated, type viii, alpha, Cacna1g - calcium channel, voltage-dependent, t type, alpha 1g subunit, Cacna1a - calcium channel, voltage-dependent, p/q type, alpha 1a subunit, Cacna1c - calcium channel, voltage-dependent, l type, alpha 1c subunit]
GO:0034654	nucleobase-containing compound biosynthetic process	1.32E-04	1.02E-01	1.45	12948	1818	436	89	[Med1 - mediator complex subunit 1, Nfatc1 - nuclear factor of activated t cells, cytoplasmic, calcineurin dependent 1, Tshz1 - teashirt zinc finger family member 1, Ikzf4 - ikaros family zinc finger 4, Atxn1 - ataxin 1, Tet1 - tet methylcytosine dioxygenase 1, Kmt2c - lysine (k)-specific methyltransferase 2c, Asxl3 - additional sex combs like 3 (drosophila), Nfat5 - nuclear factor of activated t…
GO:0006357	regulation of transcription from RNA polymerase II promoter	1.41E-04	1.03E-01	1.53	12948	1396	436	72	[Med1 - mediator complex subunit 1, Nfatc1 - nuclear factor of activated t cells, cytoplasmic, calcineurin dependent 1, Ikzf4 - ikaros family zinc finger 4, Atxn1 - ataxin 1, Tet1 - tet methylcytosine dioxygenase 1, Nfat5 - nuclear factor of activated t cells 5, Atp2b4 - atpase, ca++ transporting, plasma membrane 4, Spen - spen homolog, transcriptional regulator (drosophila), Crebbp - creb bindin…
GO:0032502	developmental process	1.52E-04	1.05E-01	1.3	12948	3416	436	149	[Dsc3 - desmocollin 3, Aatk - apoptosis-associated tyrosine kinase, Phc3 - polyhomeotic-like 3 (drosophila), Lin7a - lin-7 homolog a (c. elegans), Svil - supervillin, Clmp - cxadr-like membrane protein, Map3k14 - mitogen-activated protein kinase kinase kinase 14, Macf1 - microtubule-actin crosslinking factor 1, Lrrc17 - leucine rich repeat containing 17, Dab1 - disabled 1, Gpcpd1 - glycerophospho…
GO:0003008	system process	1.58E-04	1.04E-01	1.77	12948	738	436	44	[Kcnq2 - potassium voltage-gated channel, subfamily q, member 2, Shank2 - sh3/ankyrin domain gene 2, Tfap2b - transcription factor ap-2 beta, Col11a2 - collagen, type xi, alpha 2, Penk - preproenkephalin, Nav2 - neuron navigator 2, Myom1 - myomesin 1, Syngap1 - synaptic ras gtpase activating protein 1 homolog (rat), Snap25 - synaptosomal-associated protein 25, Atxn1 - ataxin 1, Dlg2 - discs, larg…
GO:0050794	regulation of cellular process	1.65E-04	1.03E-01	1.16	12948	6706	436	263	[Aatk - apoptosis-associated tyrosine kinase, Zim1 - zinc finger, imprinted 1, Ppp1r12b - protein phosphatase 1, regulatory (inhibitor) subunit 12b, Ikzf4 - ikaros family zinc finger 4, Nfat5 - nuclear factor of activated t cells 5, Macf1 - microtubule-actin crosslinking factor 1, Ino80 - ino80 homolog (s. cerevisiae), Dab1 - disabled 1, Upf3b - upf3 regulator of nonsense transcripts homolog b (y…
GO:0050804	modulation of synaptic transmission	2.13E-04	1.27E-01	2.44	12948	243	436	20	[Jph4 - junctophilin 4, Shank2 - sh3/ankyrin domain gene 2, Syngap1 - synaptic ras gtpase activating protein 1 homolog (rat), Snap25 - synaptosomal-associated protein 25, Tacr1 - tachykinin receptor 1, Lrp8 - low density lipoprotein receptor-related protein 8, apolipoprotein e receptor, Cacna1a - calcium channel, voltage-dependent, p/q type, alpha 1a subunit, Cacna2d2 - calcium channel, voltage-d…
GO:0044700	single organism signaling	2.15E-04	1.23E-01	2.38	12948	262	436	21	[Kcnq2 - potassium voltage-gated channel, subfamily q, member 2, Wisp1 - wnt1 inducible signaling pathway protein 1, Cacna1g - calcium channel, voltage-dependent, t type, alpha 1g subunit, Apba1 - amyloid beta (a4) precursor protein binding, family a, member 1, Dlg2 - discs, large homolog 2 (drosophila), Lrp8 - low density lipoprotein receptor-related protein 8, apolipoprotein e receptor, Slc6a5 …
GO:0051899	membrane depolarization	2.39E-04	1.31E-01	5.47	12948	38	436	7	[Cacng2 - calcium channel, voltage-dependent, gamma subunit 2, Nalcn - sodium leak channel, non-selective, Scn3a - sodium channel, voltage-gated, type iii, alpha, Scn8a - sodium channel, voltage-gated, type viii, alpha, Cacna1g - calcium channel, voltage-dependent, t type, alpha 1g subunit, Cacna1a - calcium channel, voltage-dependent, p/q type, alpha 1a subunit, Cacna1c - calcium channel, voltag…
GO:0045055	regulated exocytosis	2.40E-04	1.26E-01	4.75	12948	50	436	8	[Rims2 - regulating synaptic membrane exocytosis 2, Lphn1 - latrophilin 1, Snap25 - synaptosomal-associated protein 25, Cplx2 - complexin 2, Rab11fip2 - rab11 family interacting protein 2 (class i), Vamp2 - vesicle-associated membrane protein 2, Cacna1a - calcium channel, voltage-dependent, p/q type, alpha 1a subunit, Cacna1c - calcium channel, voltage-dependent, l type, alpha 1c subunit]
GO:0023052	signaling	2.51E-04	1.27E-01	2.35	12948	265	436	21	[Kcnq2 - potassium voltage-gated channel, subfamily q, member 2, Wisp1 - wnt1 inducible signaling pathway protein 1, Cacna1g - calcium channel, voltage-dependent, t type, alpha 1g subunit, Apba1 - amyloid beta (a4) precursor protein binding, family a, member 1, Dlg2 - discs, large homolog 2 (drosophila), Lrp8 - low density lipoprotein receptor-related protein 8, apolipoprotein e receptor, Slc6a5 …
GO:0006816	calcium ion transport	2.66E-04	1.29E-01	2.97	12948	140	436	14	[Nfatc1 - nuclear factor of activated t cells, cytoplasmic, calcineurin dependent 1, Ryr1 - ryanodine receptor 1, skeletal muscle, Grin3a - glutamate receptor ionotropic, nmda3a, Cacna1g - calcium channel, voltage-dependent, t type, alpha 1g subunit, Cacna1a - calcium channel, voltage-dependent, p/q type, alpha 1a subunit, Trdn - triadin, Cacna2d2 - calcium channel, voltage-dependent, alpha 2/del…
GO:0051252	regulation of RNA metabolic process	2.78E-04	1.30E-01	1.34	12948	2590	436	117	[Zim1 - zinc finger, imprinted 1, Ikzf4 - ikaros family zinc finger 4, Ahnak - ahnak nucleoprotein (desmoyokin), Nfat5 - nuclear factor of activated t cells 5, Asxl3 - additional sex combs like 3 (drosophila), Celf4 - cugbp, elav-like family member 4, Atp2b4 - atpase, ca++ transporting, plasma membrane 4, Spen - spen homolog, transcriptional regulator (drosophila), Ino80 - ino80 homolog (s. cerev…
GO:0098815	modulation of excitatory postsynaptic potential	2.82E-04	1.28E-01	6.36	12948	28	436	6	[Rims2 - regulating synaptic membrane exocytosis 2, Cux2 - cut-like homeobox 2, Dlg4 - discs, large homolog 4 (drosophila), Celf4 - cugbp, elav-like family member 4, Shank1 - sh3/ankyrin domain gene 1, Dmpk - dystrophia myotonica-protein kinase]
GO:0034968	histone lysine methylation	3.17E-04	1.39E-01	4.57	12948	52	436	8	[Kmt2d - lysine (k)-specific methyltransferase 2d, Kmt2e - lysine (k)-specific methyltransferase 2e, Kmt2a - lysine (k)-specific methyltransferase 2a, Ash1l - ash1 (absent, small, or homeotic)-like (drosophila), Kmt2c - lysine (k)-specific methyltransferase 2c, Zfp335 - zinc finger protein 335, Tet2 - tet methylcytosine dioxygenase 2, Setd7 - set domain containing (lysine methyltransferase) 7]
GO:0030030	cell projection organization	3.32E-04	1.41E-01	1.78	12948	650	436	39	[Syngap1 - synaptic ras gtpase activating protein 1 homolog (rat), Stmn4 - stathmin-like 4, Sclt1 - sodium channel and clathrin linker 1, Wdr60 - wd repeat domain 60, Atcay - ataxia, cerebellar, cayman type homolog (human), Map3k14 - mitogen-activated protein kinase kinase kinase 14, Dlg4 - discs, large homolog 4 (drosophila), Kalrn - kalirin, rhogef kinase, Plxna4 - plexin a4, Fbf1 - fas (tnfrsf…
GO:0019226	transmission of nerve impulse	3.47E-04	1.42E-01	10.8	12948	11	436	4	[Kcnq2 - potassium voltage-gated channel, subfamily q, member 2, Prx - periaxin, Cacng2 - calcium channel, voltage-dependent, gamma subunit 2, Cacna1a - calcium channel, voltage-dependent, p/q type, alpha 1a subunit]
GO:0035641	locomotory exploration behavior	3.47E-04	1.38E-01	10.8	12948	11	436	4	[Penk - preproenkephalin, Dlg4 - discs, large homolog 4 (drosophila), Lsamp - limbic system-associated membrane protein, Gad1 - glutamate decarboxylase 1]
GO:0014832	urinary bladder smooth muscle contraction	3.61E-04	1.39E-01	17.82	12948	5	436	3	[Tacr1 - tachykinin receptor 1, Kcnma1 - potassium large conductance calcium-activated channel, subfamily m, alpha member 1, Cacna1c - calcium channel, voltage-dependent, l type, alpha 1c subunit]
GO:0048791	calcium ion-regulated exocytosis of neurotransmitter	3.61E-04	1.35E-01	17.82	12948	5	436	3	[Rims2 - regulating synaptic membrane exocytosis 2, Snap25 - synaptosomal-associated protein 25, Cacna1a - calcium channel, voltage-dependent, p/q type, alpha 1a subunit]
GO:0018130	heterocycle biosynthetic process	3.69E-04	1.35E-01	1.41	12948	1873	436	89	[Med1 - mediator complex subunit 1, Nfatc1 - nuclear factor of activated t cells, cytoplasmic, calcineurin dependent 1, Tshz1 - teashirt zinc finger family member 1, Ikzf4 - ikaros family zinc finger 4, Atxn1 - ataxin 1, Kmt2c - lysine (k)-specific methyltransferase 2c, Tet1 - tet methylcytosine dioxygenase 1, Asxl3 - additional sex combs like 3 (drosophila), Nfat5 - nuclear factor of activated t…
GO:0019438	aromatic compound biosynthetic process	3.90E-04	1.38E-01	1.41	12948	1876	436	89	[Med1 - mediator complex subunit 1, Nfatc1 - nuclear factor of activated t cells, cytoplasmic, calcineurin dependent 1, Tshz1 - teashirt zinc finger family member 1, Ikzf4 - ikaros family zinc finger 4, Atxn1 - ataxin 1, Tet1 - tet methylcytosine dioxygenase 1, Kmt2c - lysine (k)-specific methyltransferase 2c, Asxl3 - additional sex combs like 3 (drosophila), Nfat5 - nuclear factor of activated t…
GO:0034765	regulation of ion transmembrane transport	4.34E-04	1.50E-01	2.26	12948	276	436	21	[Kcnq2 - potassium voltage-gated channel, subfamily q, member 2, Ahnak - ahnak nucleoprotein (desmoyokin), Cacna1a - calcium channel, voltage-dependent, p/q type, alpha 1a subunit, Cacna2d2 - calcium channel, voltage-dependent, alpha 2/delta subunit 2, Trdn - triadin, Cacna1c - calcium channel, voltage-dependent, l type, alpha 1c subunit, Atp2b4 - atpase, ca++ transporting, plasma membrane 4, Dlg…
GO:0030320	cellular monovalent inorganic anion homeostasis	5.06E-04	1.71E-01	9.9	12948	12	436	4	[Tfap2b - transcription factor ap-2 beta, Stc1 - stanniocalcin 1, Gpcpd1 - glycerophosphocholine phosphodiesterase gde1 homolog (s. cerevisiae), Cacna1a - calcium channel, voltage-dependent, p/q type, alpha 1a subunit]
GO:0030002	cellular anion homeostasis	5.06E-04	1.66E-01	9.9	12948	12	436	4	[Tfap2b - transcription factor ap-2 beta, Stc1 - stanniocalcin 1, Gpcpd1 - glycerophosphocholine phosphodiesterase gde1 homolog (s. cerevisiae), Cacna1a - calcium channel, voltage-dependent, p/q type, alpha 1a subunit]
GO:0065007	biological regulation	5.67E-04	1.82E-01	1.14	12948	7294	436	279	[Aatk - apoptosis-associated tyrosine kinase, Zim1 - zinc finger, imprinted 1, Ppp1r12b - protein phosphatase 1, regulatory (inhibitor) subunit 12b, Ikzf4 - ikaros family zinc finger 4, Nfat5 - nuclear factor of activated t cells 5, Macf1 - microtubule-actin crosslinking factor 1, Ino80 - ino80 homolog (s. cerevisiae), Gpcpd1 - glycerophosphocholine phosphodiesterase gde1 homolog (s. cerevisiae),…
GO:0018022	peptidyl-lysine methylation	6.02E-04	1.88E-01	4.17	12948	57	436	8	[Kmt2d - lysine (k)-specific methyltransferase 2d, Kmt2e - lysine (k)-specific methyltransferase 2e, Kmt2a - lysine (k)-specific methyltransferase 2a, Ash1l - ash1 (absent, small, or homeotic)-like (drosophila), Kmt2c - lysine (k)-specific methyltransferase 2c, Zfp335 - zinc finger protein 335, Tet2 - tet methylcytosine dioxygenase 2, Setd7 - set domain containing (lysine methyltransferase) 7]
GO:1901522	positive regulation of transcription from RNA polymerase II promoter involved in cellular response to chemical stimulus	6.93E-04	2.12E-01	6.75	12948	22	436	5	[Ncoa1 - nuclear receptor coactivator 1, Runx2 - runt related transcription factor 2, Carf - calcium response factor, Chd6 - chromodomain helicase dna binding protein 6, Rxrg - retinoid x receptor gamma]
GO:0048489	synaptic vesicle transport	7.01E-04	2.09E-01	4.62	12948	45	436	7	[Rims2 - regulating synaptic membrane exocytosis 2, Lphn1 - latrophilin 1, Snap25 - synaptosomal-associated protein 25, Lin7a - lin-7 homolog a (c. elegans), Cplx2 - complexin 2, Vamp2 - vesicle-associated membrane protein 2, Cacna1a - calcium channel, voltage-dependent, p/q type, alpha 1a subunit]
GO:0097480	establishment of synaptic vesicle localization	7.01E-04	2.05E-01	4.62	12948	45	436	7	[Rims2 - regulating synaptic membrane exocytosis 2, Lphn1 - latrophilin 1, Lin7a - lin-7 homolog a (c. elegans), Snap25 - synaptosomal-associated protein 25, Cplx2 - complexin 2, Vamp2 - vesicle-associated membrane protein 2, Cacna1a - calcium channel, voltage-dependent, p/q type, alpha 1a subunit]
GO:0014848	urinary tract smooth muscle contraction	7.03E-04	2.01E-01	14.85	12948	6	436	3	[Tacr1 - tachykinin receptor 1, Kcnma1 - potassium large conductance calcium-activated channel, subfamily m, alpha member 1, Cacna1c - calcium channel, voltage-dependent, l type, alpha 1c subunit]
GO:0070588	calcium ion transmembrane transport	7.30E-04	2.04E-01	3.37	12948	88	436	10	[Ryr1 - ryanodine receptor 1, skeletal muscle, Cacng2 - calcium channel, voltage-dependent, gamma subunit 2, Cacnb1 - calcium channel, voltage-dependent, beta 1 subunit, Pkd1 - polycystic kidney disease 1 homolog, Cacna1a - calcium channel, voltage-dependent, p/q type, alpha 1a subunit, Cacna2d2 - calcium channel, voltage-dependent, alpha 2/delta subunit 2, Trdn - triadin, Cacna1c - calcium chann…
GO:0019219	regulation of nucleobase-containing compound metabolic process	7.54E-04	2.06E-01	1.29	12948	2845	436	124	[Zim1 - zinc finger, imprinted 1, Ikzf4 - ikaros family zinc finger 4, Ahnak - ahnak nucleoprotein (desmoyokin), Nfat5 - nuclear factor of activated t cells 5, Asxl3 - additional sex combs like 3 (drosophila), Celf4 - cugbp, elav-like family member 4, Atp2b4 - atpase, ca++ transporting, plasma membrane 4, Spen - spen homolog, transcriptional regulator (drosophila), Ino80 - ino80 homolog (s. cerev…
GO:0034762	regulation of transmembrane transport	7.57E-04	2.03E-01	2.17	12948	288	436	21	[Kcnq2 - potassium voltage-gated channel, subfamily q, member 2, Ahnak - ahnak nucleoprotein (desmoyokin), Cacna1a - calcium channel, voltage-dependent, p/q type, alpha 1a subunit, Cacna2d2 - calcium channel, voltage-dependent, alpha 2/delta subunit 2, Trdn - triadin, Cacna1c - calcium channel, voltage-dependent, l type, alpha 1c subunit, Atp2b4 - atpase, ca++ transporting, plasma membrane 4, Dlg…
GO:0097479	synaptic vesicle localization	8.03E-04	2.11E-01	4.52	12948	46	436	7	[Rims2 - regulating synaptic membrane exocytosis 2, Lphn1 - latrophilin 1, Lin7a - lin-7 homolog a (c. elegans), Snap25 - synaptosomal-associated protein 25, Cplx2 - complexin 2, Vamp2 - vesicle-associated membrane protein 2, Cacna1a - calcium channel, voltage-dependent, p/q type, alpha 1a subunit]
GO:0051705	multi-organism behavior	8.54E-04	2.20E-01	3.96	12948	60	436	8	[Shank2 - sh3/ankyrin domain gene 2, Penk - preproenkephalin, Dlg4 - discs, large homolog 4 (drosophila), Ncoa1 - nuclear receptor coactivator 1, Tacr1 - tachykinin receptor 1, Gad1 - glutamate decarboxylase 1, Phf21a - phd finger protein 21a, Shank1 - sh3/ankyrin domain gene 1]
GO:0045944	positive regulation of transcription from RNA polymerase II promoter	9.36E-04	2.37E-01	1.62	12948	826	436	45	[Tfap2b - transcription factor ap-2 beta, Med1 - mediator complex subunit 1, Nfatc1 - nuclear factor of activated t cells, cytoplasmic, calcineurin dependent 1, Kmt2d - lysine (k)-specific methyltransferase 2d, Ikzf4 - ikaros family zinc finger 4, Kat6b - k(lysine) acetyltransferase 6b, Atxn1 - ataxin 1, Tcf20 - transcription factor 20, Tet1 - tet methylcytosine dioxygenase 1, Nfat5 - nuclear fac…
GO:0044707	single-multicellular organism process	9.49E-04	2.35E-01	1.38	12948	1876	436	87	[Med1 - mediator complex subunit 1, Shank2 - sh3/ankyrin domain gene 2, Penk - preproenkephalin, Nfatc1 - nuclear factor of activated t cells, cytoplasmic, calcineurin dependent 1, Tshz1 - teashirt zinc finger family member 1, Phc3 - polyhomeotic-like 3 (drosophila), Atxn1 - ataxin 1, Tet1 - tet methylcytosine dioxygenase 1, Kmt2c - lysine (k)-specific methyltransferase 2c, Nfat5 - nuclear factor…
GO:0044767	single-organism developmental process	9.79E-04	2.38E-01	1.26	12948	3247	436	138	[Dsc3 - desmocollin 3, Aatk - apoptosis-associated tyrosine kinase, Phc3 - polyhomeotic-like 3 (drosophila), Lin7a - lin-7 homolog a (c. elegans), Clmp - cxadr-like membrane protein, Map3k14 - mitogen-activated protein kinase kinase kinase 14, Macf1 - microtubule-actin crosslinking factor 1, Lrrc17 - leucine rich repeat containing 17, Dab1 - disabled 1, Pkd1 - polycystic kidney disease 1 homolog,…
GO:0051963	regulation of synapse assembly	9.89E-04	2.36E-01	3.52	12948	76	436	9	[Mdga1 - mam domain containing glycosylphosphatidylinositol anchor 1, Cux2 - cut-like homeobox 2, Lphn1 - latrophilin 1, Efna5 - ephrin a5, Cbln2 - cerebellin 2 precursor protein, Lrrc4b - leucine rich repeat containing 4b, Thbs2 - thrombospondin 2, Ppp1r9a - protein phosphatase 1, regulatory (inhibitor) subunit 9a, Bai2 - brain-specific angiogenesis inhibitor 2]
