# Supplementary material for: Hotair Is Dispensible for Mouse Development
Source: PLoS Genet. 2016 Dec 15;12(12):e1006232. doi: 10.1371/journal.pgen.1006232 (PMC5157951; doi:10.1371/journal.pgen.1006232)
Supplement: S5 Dataset — The enrichment analysis was done for the GO category ‘biological process’, using the GORILLA webserver [44]. (TGZ) [file pgen.1006232.s015.tgz › S5_Dataset/T3_upregulated.txt]

GO Term	Description	P-value	FDR q-value	Enrichment	N	B	n	b	Genes
GO:1901564	organonitrogen compound metabolic process	4.06E-07	5.34E-03	2.88	12948	1020	119	27	[Slc25a5 - solute carrier family 25 (mitochondrial carrier, adenine nucleotide translocator), member 5, Rps5 - ribosomal protein s5, Arg1 - arginase, liver, Bcat1 - branched chain aminotransferase 1, cytosolic, Bckdhb - branched chain ketoacid dehydrogenase e1, beta polypeptide, Pkm - pyruvate kinase, muscle, Dera - 2-deoxyribose-5-phosphate aldolase homolog (c. elegans), Atp5h - atp synthase, h+…
GO:0044283	small molecule biosynthetic process	4.82E-07	3.17E-03	5.66	12948	250	119	13	[Alox12 - arachidonate 12-lipoxygenase, Pnpo - pyridoxine 5'-phosphate oxidase, Pgd - phosphogluconate dehydrogenase, Bcat1 - branched chain aminotransferase 1, cytosolic, Cad - carbamoyl-phosphate synthetase 2, aspartate transcarbamylase, and dihydroorotase, Akr1b3 - aldo-keto reductase family 1, member b3 (aldose reductase), Pkm - pyruvate kinase, muscle, Mif - macrophage migration inhibitory f…
GO:0044711	single-organism biosynthetic process	6.37E-07	2.79E-03	3.3	12948	726	119	22	[Pcna - proliferating cell nuclear antigen, Alox12 - arachidonate 12-lipoxygenase, Pnpo - pyridoxine 5'-phosphate oxidase, Pgd - phosphogluconate dehydrogenase, Mogat2 - monoacylglycerol o-acyltransferase 2, Alg8 - asparagine-linked glycosylation 8 (alpha-1,3-glucosyltransferase), Atp5e - atp synthase, h+ transporting, mitochondrial f1 complex, epsilon subunit, Tspo - translocator protein, Arg1 -…
GO:1901566	organonitrogen compound biosynthetic process	2.39E-06	7.84E-03	3.42	12948	604	119	19	[Pnpo - pyridoxine 5'-phosphate oxidase, Slc25a5 - solute carrier family 25 (mitochondrial carrier, adenine nucleotide translocator), member 5, Rps20 - ribosomal protein s20, Rps5 - ribosomal protein s5, Atp5e - atp synthase, h+ transporting, mitochondrial f1 complex, epsilon subunit, Arg1 - arginase, liver, Bcat1 - branched chain aminotransferase 1, cytosolic, Cad - carbamoyl-phosphate synthetas…
GO:2001242	regulation of intrinsic apoptotic signaling pathway	2.99E-06	7.87E-03	7.53	12948	130	119	9	[Ankrd2 - ankyrin repeat domain 2 (stretch responsive muscle), Fignl1 - fidgetin-like 1, Herpud1 - homocysteine-inducible, endoplasmic reticulum stress-inducible, ubiquitin-like domain member 1, Slc9a3r1 - solute carrier family 9 (sodium/hydrogen exchanger), member 3 regulator 1, Tpt1 - tumor protein, translationally-controlled 1, Rps3 - ribosomal protein s3, Hsph1 - heat shock 105kda/110kda prot…
GO:0008652	cellular amino acid biosynthetic process	9.57E-06	2.10E-02	12.09	12948	54	119	6	[Phgdh - 3-phosphoglycerate dehydrogenase, Mthfd1l - methylenetetrahydrofolate dehydrogenase (nadp+ dependent) 1-like, Cth - cystathionase (cystathionine gamma-lyase), Bcat1 - branched chain aminotransferase 1, cytosolic, Cad - carbamoyl-phosphate synthetase 2, aspartate transcarbamylase, and dihydroorotase, Gart - phosphoribosylglycinamide formyltransferase]
GO:0016053	organic acid biosynthetic process	9.67E-06	1.82E-02	6.53	12948	150	119	9	[Alox12 - arachidonate 12-lipoxygenase, Phgdh - 3-phosphoglycerate dehydrogenase, Mthfd1l - methylenetetrahydrofolate dehydrogenase (nadp+ dependent) 1-like, Cth - cystathionase (cystathionine gamma-lyase), Bcat1 - branched chain aminotransferase 1, cytosolic, Cad - carbamoyl-phosphate synthetase 2, aspartate transcarbamylase, and dihydroorotase, Gart - phosphoribosylglycinamide formyltransferase…
GO:0046394	carboxylic acid biosynthetic process	9.67E-06	1.59E-02	6.53	12948	150	119	9	[Alox12 - arachidonate 12-lipoxygenase, Phgdh - 3-phosphoglycerate dehydrogenase, Mthfd1l - methylenetetrahydrofolate dehydrogenase (nadp+ dependent) 1-like, Cth - cystathionase (cystathionine gamma-lyase), Bcat1 - branched chain aminotransferase 1, cytosolic, Cad - carbamoyl-phosphate synthetase 2, aspartate transcarbamylase, and dihydroorotase, Gart - phosphoribosylglycinamide formyltransferase…
GO:0044281	small molecule metabolic process	2.08E-05	3.04E-02	2.51	12948	1039	119	24	[Dctpp1 - dctp pyrophosphatase 1, Alox12 - arachidonate 12-lipoxygenase, Pnpo - pyridoxine 5'-phosphate oxidase, Pgd - phosphogluconate dehydrogenase, Mogat2 - monoacylglycerol o-acyltransferase 2, Atp5e - atp synthase, h+ transporting, mitochondrial f1 complex, epsilon subunit, Arg1 - arginase, liver, Bcat1 - branched chain aminotransferase 1, cytosolic, Cad - carbamoyl-phosphate synthetase 2, a…
GO:0043604	amide biosynthetic process	3.65E-05	4.80E-02	4.09	12948	319	119	12	[Rps11 - ribosomal protein s11, Slc25a5 - solute carrier family 25 (mitochondrial carrier, adenine nucleotide translocator), member 5, Rps20 - ribosomal protein s20, Mthfd1l - methylenetetrahydrofolate dehydrogenase (nadp+ dependent) 1-like, Rps5 - ribosomal protein s5, Arg1 - arginase, liver, Cad - carbamoyl-phosphate synthetase 2, aspartate transcarbamylase, and dihydroorotase, Gart - phosphori…
GO:0043603	cellular amide metabolic process	5.32E-05	6.36E-02	3.45	12948	442	119	14	[Cpz - carboxypeptidase z, Slc25a5 - solute carrier family 25 (mitochondrial carrier, adenine nucleotide translocator), member 5, Rps20 - ribosomal protein s20, Rps5 - ribosomal protein s5, Arg1 - arginase, liver, Cad - carbamoyl-phosphate synthetase 2, aspartate transcarbamylase, and dihydroorotase, Aimp2 - aminoacyl trna synthetase complex-interacting multifunctional protein 2, Rps11 - ribosoma…
GO:0019752	carboxylic acid metabolic process	5.76E-05	6.31E-02	3.24	12948	504	119	15	[Alox12 - arachidonate 12-lipoxygenase, Pgd - phosphogluconate dehydrogenase, Arg1 - arginase, liver, Bcat1 - branched chain aminotransferase 1, cytosolic, Cad - carbamoyl-phosphate synthetase 2, aspartate transcarbamylase, and dihydroorotase, Pkm - pyruvate kinase, muscle, Bckdhb - branched chain ketoacid dehydrogenase e1, beta polypeptide, Mif - macrophage migration inhibitory factor, Phgdh - 3…
GO:0032075	positive regulation of nuclease activity	6.11E-05	6.18E-02	36.27	12948	9	119	3	[Hspa5 - heat shock protein 5, Pcna - proliferating cell nuclear antigen, Rps3 - ribosomal protein s3]
GO:0006544	glycine metabolic process	6.11E-05	5.73E-02	36.27	12948	9	119	3	[Phgdh - 3-phosphoglycerate dehydrogenase, Amt - aminomethyltransferase, Gart - phosphoribosylglycinamide formyltransferase]
GO:0009069	serine family amino acid metabolic process	6.25E-05	5.48E-02	18.13	12948	24	119	4	[Phgdh - 3-phosphoglycerate dehydrogenase, Amt - aminomethyltransferase, Cth - cystathionase (cystathionine gamma-lyase), Gart - phosphoribosylglycinamide formyltransferase]
GO:0010941	regulation of cell death	6.51E-05	5.35E-02	2.29	12948	1189	119	25	[Slc25a5 - solute carrier family 25 (mitochondrial carrier, adenine nucleotide translocator), member 5, Plk1 - polo-like kinase 1, Mif - macrophage migration inhibitory factor, Ankrd2 - ankyrin repeat domain 2 (stretch responsive muscle), Sdf2l1 - stromal cell-derived factor 2-like 1, Fignl1 - fidgetin-like 1, Slc9a3r1 - solute carrier family 9 (sodium/hydrogen exchanger), member 3 regulator 1, A…
GO:2001243	negative regulation of intrinsic apoptotic signaling pathway	7.40E-05	5.72E-02	8.48	12948	77	119	6	[Fignl1 - fidgetin-like 1, Herpud1 - homocysteine-inducible, endoplasmic reticulum stress-inducible, ubiquitin-like domain member 1, Tpt1 - tumor protein, translationally-controlled 1, Hsph1 - heat shock 105kda/110kda protein 1, Xbp1 - x-box binding protein 1, Mif - macrophage migration inhibitory factor]
GO:1901607	alpha-amino acid biosynthetic process	1.01E-04	7.38E-02	10.67	12948	51	119	5	[Phgdh - 3-phosphoglycerate dehydrogenase, Mthfd1l - methylenetetrahydrofolate dehydrogenase (nadp+ dependent) 1-like, Cth - cystathionase (cystathionine gamma-lyase), Cad - carbamoyl-phosphate synthetase 2, aspartate transcarbamylase, and dihydroorotase, Gart - phosphoribosylglycinamide formyltransferase]
GO:0035966	response to topologically incorrect protein	1.11E-04	7.68E-02	10.46	12948	52	119	5	[Sdf2l1 - stromal cell-derived factor 2-like 1, Herpud1 - homocysteine-inducible, endoplasmic reticulum stress-inducible, ubiquitin-like domain member 1, Manf - mesencephalic astrocyte-derived neurotrophic factor, Hsph1 - heat shock 105kda/110kda protein 1, Xbp1 - x-box binding protein 1]
GO:0060548	negative regulation of cell death	1.22E-04	7.99E-02	2.67	12948	733	119	18	[Hspa5 - heat shock protein 5, Alox12 - arachidonate 12-lipoxygenase, Slc25a5 - solute carrier family 25 (mitochondrial carrier, adenine nucleotide translocator), member 5, Foxc2 - forkhead box c2, Herpud1 - homocysteine-inducible, endoplasmic reticulum stress-inducible, ubiquitin-like domain member 1, Itgb3 - integrin beta 3, Plk1 - polo-like kinase 1, Mif - macrophage migration inhibitory facto…
GO:0006520	cellular amino acid metabolic process	1.26E-04	7.89E-02	4.71	12948	208	119	9	[Phgdh - 3-phosphoglycerate dehydrogenase, Amt - aminomethyltransferase, Mthfd1l - methylenetetrahydrofolate dehydrogenase (nadp+ dependent) 1-like, Cth - cystathionase (cystathionine gamma-lyase), Arg1 - arginase, liver, Bcat1 - branched chain aminotransferase 1, cytosolic, Cad - carbamoyl-phosphate synthetase 2, aspartate transcarbamylase, and dihydroorotase, Bckdhb - branched chain ketoacid de…
GO:0043067	regulation of programmed cell death	1.53E-04	9.14E-02	2.27	12948	1103	119	23	[Hspa5 - heat shock protein 5, Alox12 - arachidonate 12-lipoxygenase, Slc25a5 - solute carrier family 25 (mitochondrial carrier, adenine nucleotide translocator), member 5, Foxc2 - forkhead box c2, Tspo - translocator protein, Herpud1 - homocysteine-inducible, endoplasmic reticulum stress-inducible, ubiquitin-like domain member 1, Mif - macrophage migration inhibitory factor, Plk1 - polo-like kin…
GO:0032069	regulation of nuclease activity	1.57E-04	8.96E-02	27.2	12948	12	119	3	[Pcna - proliferating cell nuclear antigen, Hspa5 - heat shock protein 5, Rps3 - ribosomal protein s3]
GO:2001233	regulation of apoptotic signaling pathway	1.74E-04	9.50E-02	3.74	12948	320	119	11	[Ankrd2 - ankyrin repeat domain 2 (stretch responsive muscle), Slc25a5 - solute carrier family 25 (mitochondrial carrier, adenine nucleotide translocator), member 5, Fignl1 - fidgetin-like 1, Cth - cystathionase (cystathionine gamma-lyase), Herpud1 - homocysteine-inducible, endoplasmic reticulum stress-inducible, ubiquitin-like domain member 1, Slc9a3r1 - solute carrier family 9 (sodium/hydrogen …
GO:0043436	oxoacid metabolic process	1.79E-04	9.39E-02	2.92	12948	558	119	15	[Alox12 - arachidonate 12-lipoxygenase, Pgd - phosphogluconate dehydrogenase, Arg1 - arginase, liver, Bcat1 - branched chain aminotransferase 1, cytosolic, Cad - carbamoyl-phosphate synthetase 2, aspartate transcarbamylase, and dihydroorotase, Pkm - pyruvate kinase, muscle, Bckdhb - branched chain ketoacid dehydrogenase e1, beta polypeptide, Mif - macrophage migration inhibitory factor, Phgdh - 3…
GO:1901576	organic substance biosynthetic process	1.90E-04	9.62E-02	1.69	12948	2706	119	42	[Pcna - proliferating cell nuclear antigen, Slc25a5 - solute carrier family 25 (mitochondrial carrier, adenine nucleotide translocator), member 5, Cited4 - cbp/p300-interacting transactivator, with glu/asp-rich carboxy-terminal domain, 4, Rps5 - ribosomal protein s5, Arg1 - arginase, liver, Rbm14 - rna binding motif protein 14, Bcat1 - branched chain aminotransferase 1, cytosolic, Rrm1 - ribonucl…
GO:2001234	negative regulation of apoptotic signaling pathway	2.00E-04	9.74E-02	5	12948	174	119	8	[Slc25a5 - solute carrier family 25 (mitochondrial carrier, adenine nucleotide translocator), member 5, Fignl1 - fidgetin-like 1, Cth - cystathionase (cystathionine gamma-lyase), Herpud1 - homocysteine-inducible, endoplasmic reticulum stress-inducible, ubiquitin-like domain member 1, Tpt1 - tumor protein, translationally-controlled 1, Hsph1 - heat shock 105kda/110kda protein 1, Xbp1 - x-box bindi…
GO:0006082	organic acid metabolic process	2.08E-04	9.79E-02	2.88	12948	566	119	15	[Alox12 - arachidonate 12-lipoxygenase, Pgd - phosphogluconate dehydrogenase, Arg1 - arginase, liver, Bcat1 - branched chain aminotransferase 1, cytosolic, Cad - carbamoyl-phosphate synthetase 2, aspartate transcarbamylase, and dihydroorotase, Pkm - pyruvate kinase, muscle, Bckdhb - branched chain ketoacid dehydrogenase e1, beta polypeptide, Mif - macrophage migration inhibitory factor, Phgdh - 3…
GO:0006753	nucleoside phosphate metabolic process	2.27E-04	1.03E-01	3.94	12948	276	119	10	[Atp5h - atp synthase, h+ transporting, mitochondrial f0 complex, subunit d, Dctpp1 - dctp pyrophosphatase 1, Dera - 2-deoxyribose-5-phosphate aldolase homolog (c. elegans), Pgd - phosphogluconate dehydrogenase, Hk2 - hexokinase 2, Atp5e - atp synthase, h+ transporting, mitochondrial f1 complex, epsilon subunit, Cad - carbamoyl-phosphate synthetase 2, aspartate transcarbamylase, and dihydroorotas…
GO:0009058	biosynthetic process	2.98E-04	1.31E-01	1.66	12948	2760	119	42	[Pcna - proliferating cell nuclear antigen, Slc25a5 - solute carrier family 25 (mitochondrial carrier, adenine nucleotide translocator), member 5, Cited4 - cbp/p300-interacting transactivator, with glu/asp-rich carboxy-terminal domain, 4, Rps5 - ribosomal protein s5, Arg1 - arginase, liver, Rbm14 - rna binding motif protein 14, Bcat1 - branched chain aminotransferase 1, cytosolic, Rrm1 - ribonucl…
GO:0071353	cellular response to interleukin-4	3.18E-04	1.35E-01	21.76	12948	15	119	3	[Hspa5 - heat shock protein 5, Rplp0 - ribosomal protein, large, p0, Xbp1 - x-box binding protein 1]
GO:0009201	ribonucleoside triphosphate biosynthetic process	3.18E-04	1.31E-01	12.09	12948	36	119	4	[Atp5h - atp synthase, h+ transporting, mitochondrial f0 complex, subunit d, Atp5e - atp synthase, h+ transporting, mitochondrial f1 complex, epsilon subunit, Cad - carbamoyl-phosphate synthetase 2, aspartate transcarbamylase, and dihydroorotase, Pkm - pyruvate kinase, muscle]
GO:0042981	regulation of apoptotic process	3.32E-04	1.32E-01	2.2	12948	1087	119	22	[Hspa5 - heat shock protein 5, Alox12 - arachidonate 12-lipoxygenase, Slc25a5 - solute carrier family 25 (mitochondrial carrier, adenine nucleotide translocator), member 5, Foxc2 - forkhead box c2, Tspo - translocator protein, Herpud1 - homocysteine-inducible, endoplasmic reticulum stress-inducible, ubiquitin-like domain member 1, Mif - macrophage migration inhibitory factor, Plk1 - polo-like kin…
GO:0043069	negative regulation of programmed cell death	3.83E-04	1.48E-01	2.61	12948	666	119	16	[Hspa5 - heat shock protein 5, Alox12 - arachidonate 12-lipoxygenase, Slc25a5 - solute carrier family 25 (mitochondrial carrier, adenine nucleotide translocator), member 5, Foxc2 - forkhead box c2, Herpud1 - homocysteine-inducible, endoplasmic reticulum stress-inducible, ubiquitin-like domain member 1, Plk1 - polo-like kinase 1, Mif - macrophage migration inhibitory factor, Shh - sonic hedgehog, …
GO:0019725	cellular homeostasis	4.21E-04	1.58E-01	3.15	12948	414	119	12	[Pcna - proliferating cell nuclear antigen, Tgm2 - transglutaminase 2, c polypeptide, Atp2a2 - atpase, ca++ transporting, cardiac muscle, slow twitch 2, Hk2 - hexokinase 2, Plcg2 - phospholipase c, gamma 2, Herpud1 - homocysteine-inducible, endoplasmic reticulum stress-inducible, ubiquitin-like domain member 1, Slc9a3r1 - solute carrier family 9 (sodium/hydrogen exchanger), member 3 regulator 1, …
GO:0061077	chaperone-mediated protein folding	4.35E-04	1.59E-01	11.16	12948	39	119	4	[Calr - calreticulin, Dnajb1 - dnaj (hsp40) homolog, subfamily b, member 1, Pdia4 - protein disulfide isomerase associated 4, Hsph1 - heat shock 105kda/110kda protein 1]
GO:1901605	alpha-amino acid metabolic process	4.62E-04	1.64E-01	5.08	12948	150	119	7	[Phgdh - 3-phosphoglycerate dehydrogenase, Amt - aminomethyltransferase, Mthfd1l - methylenetetrahydrofolate dehydrogenase (nadp+ dependent) 1-like, Cth - cystathionase (cystathionine gamma-lyase), Arg1 - arginase, liver, Cad - carbamoyl-phosphate synthetase 2, aspartate transcarbamylase, and dihydroorotase, Gart - phosphoribosylglycinamide formyltransferase]
GO:0032077	positive regulation of deoxyribonuclease activity	4.97E-04	1.72E-01	54.4	12948	4	119	2	[Pcna - proliferating cell nuclear antigen, Rps3 - ribosomal protein s3]
GO:0070670	response to interleukin-4	5.58E-04	1.88E-01	18.13	12948	18	119	3	[Hspa5 - heat shock protein 5, Rplp0 - ribosomal protein, large, p0, Xbp1 - x-box binding protein 1]
GO:0055086	nucleobase-containing small molecule metabolic process	5.69E-04	1.87E-01	3.51	12948	310	119	10	[Atp5h - atp synthase, h+ transporting, mitochondrial f0 complex, subunit d, Dctpp1 - dctp pyrophosphatase 1, Dera - 2-deoxyribose-5-phosphate aldolase homolog (c. elegans), Pgd - phosphogluconate dehydrogenase, Hk2 - hexokinase 2, Atp5e - atp synthase, h+ transporting, mitochondrial f1 complex, epsilon subunit, Cad - carbamoyl-phosphate synthetase 2, aspartate transcarbamylase, and dihydroorotas…
GO:0044710	single-organism metabolic process	5.96E-04	1.91E-01	1.63	12948	2664	119	40	[Pcna - proliferating cell nuclear antigen, Arg1 - arginase, liver, Rbm14 - rna binding motif protein 14, Bcat1 - branched chain aminotransferase 1, cytosolic, Rrm1 - ribonucleotide reductase m1, Hsd11b2 - hydroxysteroid 11-beta dehydrogenase 2, Bckdhb - branched chain ketoacid dehydrogenase e1, beta polypeptide, Pkm - pyruvate kinase, muscle, Mif - macrophage migration inhibitory factor, Atp5h -…
GO:0051651	maintenance of location in cell	6.23E-04	1.95E-01	7.25	12948	75	119	5	[Hspa5 - heat shock protein 5, Gypa - glycophorin a, Hk2 - hexokinase 2, Tspo - translocator protein, Fth1 - ferritin heavy chain 1]
GO:0009141	nucleoside triphosphate metabolic process	6.32E-04	1.93E-01	5.73	12948	114	119	6	[Atp5h - atp synthase, h+ transporting, mitochondrial f0 complex, subunit d, Dctpp1 - dctp pyrophosphatase 1, Hk2 - hexokinase 2, Atp5e - atp synthase, h+ transporting, mitochondrial f1 complex, epsilon subunit, Cad - carbamoyl-phosphate synthetase 2, aspartate transcarbamylase, and dihydroorotase, Pkm - pyruvate kinase, muscle]
GO:0009142	nucleoside triphosphate biosynthetic process	7.56E-04	2.26E-01	9.67	12948	45	119	4	[Atp5h - atp synthase, h+ transporting, mitochondrial f0 complex, subunit d, Atp5e - atp synthase, h+ transporting, mitochondrial f1 complex, epsilon subunit, Cad - carbamoyl-phosphate synthetase 2, aspartate transcarbamylase, and dihydroorotase, Pkm - pyruvate kinase, muscle]
GO:0009117	nucleotide metabolic process	8.11E-04	2.37E-01	3.65	12948	268	119	9	[Atp5h - atp synthase, h+ transporting, mitochondrial f0 complex, subunit d, Dera - 2-deoxyribose-5-phosphate aldolase homolog (c. elegans), Pgd - phosphogluconate dehydrogenase, Hk2 - hexokinase 2, Atp5e - atp synthase, h+ transporting, mitochondrial f1 complex, epsilon subunit, Cad - carbamoyl-phosphate synthetase 2, aspartate transcarbamylase, and dihydroorotase, Rrm1 - ribonucleotide reductas…
GO:0019637	organophosphate metabolic process	8.11E-04	2.32E-01	2.77	12948	510	119	13	[Dctpp1 - dctp pyrophosphatase 1, Pnpo - pyridoxine 5'-phosphate oxidase, Pgd - phosphogluconate dehydrogenase, Atp5e - atp synthase, h+ transporting, mitochondrial f1 complex, epsilon subunit, Cad - carbamoyl-phosphate synthetase 2, aspartate transcarbamylase, and dihydroorotase, Rrm1 - ribonucleotide reductase m1, Pkm - pyruvate kinase, muscle, Atp5h - atp synthase, h+ transporting, mitochondri…
GO:0006986	response to unfolded protein	8.22E-04	2.30E-01	9.46	12948	46	119	4	[Herpud1 - homocysteine-inducible, endoplasmic reticulum stress-inducible, ubiquitin-like domain member 1, Manf - mesencephalic astrocyte-derived neurotrophic factor, Hsph1 - heat shock 105kda/110kda protein 1, Xbp1 - x-box binding protein 1]
GO:0009127	purine nucleoside monophosphate biosynthetic process	8.22E-04	2.25E-01	9.46	12948	46	119	4	[Atp5h - atp synthase, h+ transporting, mitochondrial f0 complex, subunit d, Atp5e - atp synthase, h+ transporting, mitochondrial f1 complex, epsilon subunit, Gart - phosphoribosylglycinamide formyltransferase, Pkm - pyruvate kinase, muscle]
GO:0009168	purine ribonucleoside monophosphate biosynthetic process	8.22E-04	2.20E-01	9.46	12948	46	119	4	[Atp5h - atp synthase, h+ transporting, mitochondrial f0 complex, subunit d, Atp5e - atp synthase, h+ transporting, mitochondrial f1 complex, epsilon subunit, Gart - phosphoribosylglycinamide formyltransferase, Pkm - pyruvate kinase, muscle]
GO:0032070	regulation of deoxyribonuclease activity	8.23E-04	2.16E-01	43.52	12948	5	119	2	[Pcna - proliferating cell nuclear antigen, Rps3 - ribosomal protein s3]
GO:0072656	maintenance of protein location in mitochondrion	8.23E-04	2.12E-01	43.52	12948	5	119	2	[Hk2 - hexokinase 2, Tspo - translocator protein]
GO:0060662	salivary gland cavitation	8.23E-04	2.08E-01	43.52	12948	5	119	2	[Tgm2 - transglutaminase 2, c polypeptide, Shh - sonic hedgehog]
GO:0060605	tube lumen cavitation	8.23E-04	2.04E-01	43.52	12948	5	119	2	[Tgm2 - transglutaminase 2, c polypeptide, Shh - sonic hedgehog]
GO:0032469	endoplasmic reticulum calcium ion homeostasis	8.92E-04	2.17E-01	15.54	12948	21	119	3	[Tgm2 - transglutaminase 2, c polypeptide, Atp2a2 - atpase, ca++ transporting, cardiac muscle, slow twitch 2, Herpud1 - homocysteine-inducible, endoplasmic reticulum stress-inducible, ubiquitin-like domain member 1]
GO:0043066	negative regulation of apoptotic process	9.19E-04	2.20E-01	2.5	12948	652	119	15	[Hspa5 - heat shock protein 5, Alox12 - arachidonate 12-lipoxygenase, Slc25a5 - solute carrier family 25 (mitochondrial carrier, adenine nucleotide translocator), member 5, Foxc2 - forkhead box c2, Herpud1 - homocysteine-inducible, endoplasmic reticulum stress-inducible, ubiquitin-like domain member 1, Plk1 - polo-like kinase 1, Mif - macrophage migration inhibitory factor, Shh - sonic hedgehog, …
GO:0001756	somitogenesis	9.66E-04	2.27E-01	9.07	12948	48	119	4	[Dll3 - delta-like 3 (drosophila), Foxc2 - forkhead box c2, Ifitm1 - interferon induced transmembrane protein 1, Tcf15 - transcription factor 15]
