# Supplementary material for: Hotair Is Dispensible for Mouse Development
Source: PLoS Genet. 2016 Dec 15;12(12):e1006232. doi: 10.1371/journal.pgen.1006232 (PMC5157951; doi:10.1371/journal.pgen.1006232)
Supplement: S6 Dataset — The table provides the H3K27me3 and input read coverage for the predicted Polycomb targets, as well as differential expression results for these genes in the T3 trunk segment. (TGZ) [file pgen.1006232.s016.tgz]

Archive with 4 entries (3 files):
- S6_Dataset
- S6_Dataset/README.txt
- S6_Dataset/Table_PolycombTargets_2kb_PromoterRegion_UpstreamTSS.txt
- S6_Dataset/Table_PolycombTargets_4kbPromoterRegion_CenteredTSS.txt
