# Supplementary material for: Hotair Is Dispensible for Mouse Development
Source: PLoS Genet. 2016 Dec 15;12(12):e1006232. doi: 10.1371/journal.pgen.1006232 (PMC5157951; doi:10.1371/journal.pgen.1006232)
Supplement: S6 Dataset — The table provides the H3K27me3 and input read coverage for the predicted Polycomb targets, as well as differential expression results for these genes in the T3 trunk segment. (TGZ) [file pgen.1006232.s016.tgz › S6_Dataset/README.txt]

Analysis of the differential expression of putative Polycomb targets (defined with H3K27me3 data in tail tip fibroblasts, Li et al., 2013) in the T3 trunk segment.	
	
The H3K27me3 and input read coverage (normalized with respect to the total number of million mapped reads in that sample) was computed for the promoter region for each transcript isoform. A gene was considered to be a putative Polycomb target if it had a ratio H3K27me3/input of at least 5 and an minimum H3K27me3 read coverage of at least 0.1, for at least one of its annotated isoforms.		
		
To compute the H3K27me3 enrichment, we used two alternative definitions of the promoter region: either 2kb upstream of the TSS (Table_PolycombTargets_2kb_PromoterRegion_UpstreamTSS.txt) or a 4kb region centered on the TSS (Table_PolycombTargets_4kbPromoterRegion_CenteredTSS.txt). The same conclusion was reached with the two promoter region definitions. 

The files contain the following fields: 
		
GeneID	 = Ensembl ID (release 82) for the gene.	
TranscriptID =	Ensembl ID (release 82) for the transcript.	
Chr =	Chromosome	
Start = Start of the region on which ChIPSeq coverage was computed.	
End = End of the region on which ChIPSeq coverage was computed.	
Strand = Strand of the gene.	
MeanCoverage.H3K27me3 =	Mean ChIPSeq unique read coverage for H3K27me3, normalized based on the total number of uniquely mapped reads (Methods).	
CoveredLength.H3K27me3 = Total length covered by unique H3K27me3 ChIPSeq reads.	
MeanCoverage.Input =	Mean ChIPSeq unique read coverage for input DNA, normalized based on the total number of uniquely mapped reads (Methods).	
CoveredLength.Input = Total length covered by unique input ChIPSeq reads.	
GeneName = Usual gene name.	
MaxRPKM.T3 = Maximum RPKM across the 4 T3 samples.	
log2FoldChange.LRT.T3 = log2 Fold Change between Del(Hotair) and wt, computed with LRT method, in T3	See also Table S3 for full differential expression results.
FDR.LRT.T3 = FDR of the differential expression test, computed with LRT method, in T3	
log2FoldChange.Wald.T3 = log2 Fold Change between Del(Hotair) and wt, computed with Wald method, in T3	
FDR.Wald.T3 = FDR of the differential expression test, computed with Wald method, in T3


	
