# Supplementary material for: Hotair Is Dispensible for Mouse Development
Source: PLoS Genet. 2016 Dec 15;12(12):e1006232. doi: 10.1371/journal.pgen.1006232 (PMC5157951; doi:10.1371/journal.pgen.1006232)
Supplement: S6 Dataset — The table provides the H3K27me3 and input read coverage for the predicted Polycomb targets, as well as differential expression results for these genes in the T3 trunk segment. (TGZ) [file pgen.1006232.s016.tgz › S6_Dataset/Table_PolycombTargets_2kb_PromoterRegion_UpstreamTSS.txt]

GeneID	TranscriptID	Chr	Start	End	Strand	MeanCoverage.H3K27me3	CoveredLength.H3K27me3	MeanCoverage.Input	CoveredLength.Input	GeneName	MaxRPKM.T3	log2FoldChange.LRT.T3	FDR.LRT.T3	log2FoldChange.Wald.T3	FDR.Wald.T3
ENSMUSG00000032394	ENSMUST00000034961	chr9	65139154	65141153	1	0.116214391655809	1627	0.014211798121016	552	Igdcc3	28.0051006285189	0.864067866919733	1.07207149763308e-05	0.773358038555553	8.12634378705319e-06
ENSMUSG00000037736	ENSMUST00000202830	chr5	66743867	66745866	1	0.118729854678662	1885	0.0228449351885585	830	Limch1	47.9815627896683	-0.550449973689771	1.42095696724822e-05	-0.524705538344596	1.2162037226315e-05
ENSMUSG00000037736	ENSMUST00000130228	chr5	66743889	66745888	1	0.120574527562088	1885	0.0228873584665317	832	Limch1	47.9815627896683	-0.550449973689771	1.42095696724822e-05	-0.524705538344596	1.2162037226315e-05
ENSMUSG00000037736	ENSMUST00000118242	chr5	66743883	66745882	1	0.120218170300517	1885	0.0229085701055183	833	Limch1	47.9815627896683	-0.550449973689771	1.42095696724822e-05	-0.524705538344596	1.2162037226315e-05
ENSMUSG00000037736	ENSMUST00000101164	chr5	66743845	66745844	1	0.115564563708239	1868	0.0223782791308535	808	Limch1	47.9815627896683	-0.550449973689771	1.42095696724822e-05	-0.524705538344596	1.2162037226315e-05
ENSMUSG00000037736	ENSMUST00000201852	chr5	66743827	66745826	1	0.114642227266526	1868	0.0219328347121351	790	Limch1	47.9815627896683	-0.550449973689771	1.42095696724822e-05	-0.524705538344596	1.2162037226315e-05
ENSMUSG00000025885	ENSMUST00000074157	chr18	74440537	74442536	1	0.176795126122853	1918	0.0099270470457246	418	Myo5b	3.52986506137259	-0.906272192986667	2.45275279071841e-05	-0.796143898425262	1.97910888918477e-05
ENSMUSG00000025885	ENSMUST00000120161	chr18	74440605	74442604	1	0.180170039011847	1918	0.0099270470457246	418	Myo5b	3.52986506137259	-0.906272192986667	2.45275279071841e-05	-0.796143898425262	1.97910888918477e-05
ENSMUSG00000025885	ENSMUST00000121875	chr18	74440607	74442606	1	0.18029581216299	1918	0.0099482586847112	419	Myo5b	3.52986506137259	-0.906272192986667	2.45275279071841e-05	-0.796143898425262	1.97910888918477e-05
ENSMUSG00000022840	ENSMUST00000114913	chr16	35152877	35154876	1	0.212388927896223	1994	0.0159299408789299	616	Adcy5	3.78587325749309	-0.855037389129037	0.000159427059418307	-0.746465891335697	0.000132187598348559
ENSMUSG00000032327	ENSMUST00000128378	chr9	58132535	58134534	1	0.109296868342963	1783	0.017584448719884	702	Stra6	22.001999182239	0.609659863342067	0.000160924954244802	0.5675382321579	0.000138468701388862
ENSMUSG00000032327	ENSMUST00000134450	chr9	58132810	58134809	1	0.101037764751262	1674	0.0148693589296003	574	Stra6	22.001999182239	0.609659863342067	0.000160924954244802	0.5675382321579	0.000138468701388862
ENSMUSG00000032327	ENSMUST00000150820	chr9	58132665	58134664	1	0.105880031070254	1725	0.0167996180773801	665	Stra6	22.001999182239	0.609659863342067	0.000160924954244802	0.5675382321579	0.000138468701388862
ENSMUSG00000032327	ENSMUST00000170397	chr9	58132075	58134074	1	0.100660445297834	1765	0.018051104777589	715	Stra6	22.001999182239	0.609659863342067	0.000160924954244802	0.5675382321579	0.000138468701388862
ENSMUSG00000032327	ENSMUST00000147134	chr9	58132075	58134074	1	0.100660445297834	1765	0.018051104777589	715	Stra6	22.001999182239	0.609659863342067	0.000160924954244802	0.5675382321579	0.000138468701388862
ENSMUSG00000032327	ENSMUST00000167479	chr9	58132665	58134664	1	0.105880031070254	1725	0.0167996180773801	665	Stra6	22.001999182239	0.609659863342067	0.000160924954244802	0.5675382321579	0.000138468701388862
ENSMUSG00000023033	ENSMUST00000201549	chr15	100868945	100870944	1	0.100492747762978	1584	0.0122179040562764	488	Scn8a	0.841368968723185	-1.09509109930977	0.000270576615369889	-0.875576272025498	0.000213657534760638
ENSMUSG00000023033	ENSMUST00000201518	chr15	100868645	100870644	1	0.10504154339597	1635	0.0154632848212249	627	Scn8a	0.841368968723185	-1.09509109930977	0.000270576615369889	-0.875576272025498	0.000213657534760638
ENSMUSG00000023033	ENSMUST00000108909	chr15	100868904	100870903	1	0.101037764751263	1610	0.0131512161716864	513	Scn8a	0.841368968723185	-1.09509109930977	0.000270576615369889	-0.875576272025498	0.000213657534760638
ENSMUSG00000023033	ENSMUST00000200933	chr15	100868661	100870660	1	0.104035358186829	1635	0.0160359990738628	643	Scn8a	0.841368968723185	-1.09509109930977	0.000270576615369889	-0.875576272025498	0.000213657534760638
ENSMUSG00000023033	ENSMUST00000202071	chr15	100869420	100871419	1	0.120155283724945	1571	0.0110512639120139	433	Scn8a	0.841368968723185	-1.09509109930977	0.000270576615369889	-0.875576272025498	0.000213657534760638
ENSMUSG00000023033	ENSMUST00000108908	chr15	100868952	100870951	1	0.100366974611835	1578	0.0122179040562764	488	Scn8a	0.841368968723185	-1.09509109930977	0.000270576615369889	-0.875576272025498	0.000213657534760638
ENSMUSG00000023033	ENSMUST00000082209	chr15	100868683	100870682	1	0.102547042564974	1635	0.0167359831604203	665	Scn8a	0.841368968723185	-1.09509109930977	0.000270576615369889	-0.875576272025498	0.000213657534760638
ENSMUSG00000031028	ENSMUST00000033341	chr7	109008825	109010824	1	0.143884484907192	1824	0.0152723800703455	612	Tub	7.53754173741982	-0.782315567050222	0.000420792283889042	-0.689638228924413	0.000353838987959994
ENSMUSG00000039728	ENSMUST00000107605	chr7	49909700	49911699	1	0.142186547366766	1931	0.0167996180773801	717	Slc6a5	0.774962299230086	-1.94259764438609	0.000424171196143521	-1.06703146123783	0.000307763666200088
ENSMUSG00000039728	ENSMUST00000056442	chr7	49908146	49910145	1	0.179478286680562	1895	0.00992704704572461	397	Slc6a5	0.774962299230086	-1.94259764438609	0.000424171196143521	-1.06703146123783	0.000307763666200088
ENSMUSG00000047085	ENSMUST00000058667	chr7	44440485	44442484	1	0.109066284232535	1723	0.00916342804220733	380	Lrrc4b	11.9962170732248	-0.855325465690891	0.000525205214641807	-0.734436728329217	0.000436559125948475
ENSMUSG00000047085	ENSMUST00000127790	chr7	44427018	44429017	1	0.140551496401912	1814	0.0167996180773801	705	Lrrc4b	11.9962170732248	-0.855325465690891	0.000525205214641807	-0.734436728329217	0.000436559125948475
ENSMUSG00000047085	ENSMUST00000156093	chr7	44440737	44442736	1	0.123027104009369	1758	0.00712711069949459	317	Lrrc4b	11.9962170732248	-0.855325465690891	0.000525205214641807	-0.734436728329217	0.000436559125948475
ENSMUSG00000016346	ENSMUST00000103049	chr2	181134923	181136922	-1	0.115271093022239	1743	0.00956644918295256	373	Kcnq2	3.6809533553946	-1.01076657183654	0.000723400584834688	-0.817020931922598	0.000574875652475317
ENSMUSG00000023927	ENSMUST00000144331	chr17	51832673	51834672	-1	0.130762152804642	1769	0.0152723800703455	621	Satb1	5.70964038955252	-0.57691310846867	0.000778904914004893	-0.534851051212836	0.000684880097802851
ENSMUSG00000023927	ENSMUST00000124222	chr17	51832020	51834019	-1	0.186940826981693	1891	0.0167996180773801	643	Satb1	5.70964038955252	-0.57691310846867	0.000778904914004893	-0.534851051212836	0.000684880097802851
ENSMUSG00000023927	ENSMUST00000133574	chr17	51833291	51835290	-1	0.10772470395368	1604	0.015611766294131	641	Satb1	5.70964038955252	-0.57691310846867	0.000778904914004893	-0.534851051212836	0.000684880097802851
ENSMUSG00000023927	ENSMUST00000140979	chr17	51812681	51814680	-1	0.143528127645621	1833	0.0129815230597937	540	Satb1	5.70964038955252	-0.57691310846867	0.000778904914004893	-0.534851051212836	0.000684880097802851
ENSMUSG00000010066	ENSMUST00000085092	chr9	107397880	107399879	1	0.156084480568029	1925	0.00763619003517277	360	Cacna2d2	2.13905779321968	-1.10999565604039	0.000998789396186735	-0.855065017778261	0.000808948144015061
ENSMUSG00000010066	ENSMUST00000170737	chr9	107398069	107400068	1	0.146399947930045	1901	0.00763619003517277	360	Cacna2d2	2.13905779321968	-1.10999565604039	0.000998789396186735	-0.855065017778261	0.000808948144015061
ENSMUSG00000010066	ENSMUST00000164988	chr9	107397880	107399879	1	0.156084480568029	1925	0.00763619003517277	360	Cacna2d2	2.13905779321968	-1.10999565604039	0.000998789396186735	-0.855065017778261	0.000808948144015061
ENSMUSG00000010066	ENSMUST00000010210	chr9	107397612	107399611	1	0.132816447606639	1918	0.0106482427712687	453	Cacna2d2	2.13905779321968	-1.10999565604039	0.000998789396186735	-0.855065017778261	0.000808948144015061
ENSMUSG00000010066	ENSMUST00000168532	chr9	107397612	107399611	1	0.132816447606639	1918	0.0106482427712687	453	Cacna2d2	2.13905779321968	-1.10999565604039	0.000998789396186735	-0.855065017778261	0.000808948144015061
ENSMUSG00000010066	ENSMUST00000166799	chr9	107398069	107400068	1	0.146399947930045	1901	0.00763619003517277	360	Cacna2d2	2.13905779321968	-1.10999565604039	0.000998789396186735	-0.855065017778261	0.000808948144015061
ENSMUSG00000010066	ENSMUST00000168959	chr9	107524657	107526656	1	0.11831061084152	1866	0.022144951102001	835	Cacna2d2	2.13905779321968	-1.10999565604039	0.000998789396186735	-0.855065017778261	0.000808948144015061
ENSMUSG00000036972	ENSMUST00000085242	chr9	91380410	91382409	1	0.110869032732246	1763	0.00975735393383188	429	Zic4	10.0004107015622	-0.585285771275209	0.00101178927828143	-0.540095644927487	0.00089757825052996
ENSMUSG00000036972	ENSMUST00000174611	chr9	91366894	91368893	1	0.101918176809261	1675	0.00763619003517277	327	Zic4	10.0004107015622	-0.585285771275209	0.00101178927828143	-0.540095644927487	0.00089757825052996
ENSMUSG00000036972	ENSMUST00000173054	chr9	91366812	91368811	1	0.108353569709393	1714	0.00731801545037391	312	Zic4	10.0004107015622	-0.585285771275209	0.00101178927828143	-0.540095644927487	0.00089757825052996
ENSMUSG00000036972	ENSMUST00000173342	chr9	91360413	91362412	1	0.100346012419978	1741	0.00608774038915163	273	Zic4	10.0004107015622	-0.585285771275209	0.00101178927828143	-0.540095644927487	0.00089757825052996
ENSMUSG00000036972	ENSMUST00000172978	chr9	91366367	91368366	1	0.102400307221975	1649	0.0068725710316555	324	Zic4	10.0004107015622	-0.585285771275209	0.00101178927828143	-0.540095644927487	0.00089757825052996
ENSMUSG00000036972	ENSMUST00000066384	chr9	91376642	91378641	1	0.110365940127676	1801	0.011878517832491	466	Zic4	10.0004107015622	-0.585285771275209	0.00101178927828143	-0.540095644927487	0.00089757825052996
ENSMUSG00000026620	ENSMUST00000192657	chr1	184999476	185001475	-1	0.108227796558251	1735	0.0175632370808974	648	Mark1	9.23262693552653	-0.638636206592304	0.00105102646806591	-0.580557630566953	0.000926296301074905
ENSMUSG00000026620	ENSMUST00000027929	chr1	184999571	185001570	-1	0.110219204784676	1735	0.0175632370808974	648	Mark1	9.23262693552653	-0.638636206592304	0.00105102646806591	-0.580557630566953	0.000926296301074905
ENSMUSG00000032827	ENSMUST00000177338	chr6	4901788	4903787	1	0.100429861187406	1571	0.0143390679549355	566	Ppp1r9a	3.34882759275398	-0.646122476495414	0.00111698274845273	-0.585743748631606	0.000975963003792012
ENSMUSG00000048251	ENSMUST00000066060	chr12	108003603	108005602	-1	0.175684129954426	1993	0.0190904750879319	749	Bcl11b	5.60515559364621	-0.638700355653834	0.00138321982506276	-0.578790847100028	0.00121150475713466
ENSMUSG00000048251	ENSMUST00000109891	chr12	108003415	108005414	-1	0.160507503049879	1949	0.0147208774566942	605	Bcl11b	5.60515559364621	-0.638700355653834	0.00138321982506276	-0.578790847100028	0.00121150475713466
ENSMUSG00000048251	ENSMUST00000109887	chr12	108003415	108005414	-1	0.160507503049879	1949	0.0147208774566942	605	Bcl11b	5.60515559364621	-0.638700355653834	0.00138321982506276	-0.578790847100028	0.00121150475713466
ENSMUSG00000024134	ENSMUST00000024947	chr17	85688255	85690254	-1	0.209286523501371	1965	0.013745142063311	584	Six2	10.1654400253829	0.846411381784027	0.0014241093179588	0.716092585101342	0.00121150475713466
ENSMUSG00000024134	ENSMUST00000163568	chr17	85688275	85690274	-1	0.209999238024512	1965	0.013745142063311	584	Six2	10.1654400253829	0.846411381784027	0.0014241093179588	0.716092585101342	0.00121150475713466
ENSMUSG00000042589	ENSMUST00000125267	chr5	122047892	122049891	-1	0.16384049155516	1964	0.021211638986591	819	Cux2	3.60281476011486	-0.782399984561878	0.00173211646105577	-0.674649624576896	0.00148971439551413
ENSMUSG00000042589	ENSMUST00000111752	chr5	122049852	122051851	-1	0.154784824672889	1939	0.0129815230597937	524	Cux2	3.60281476011486	-0.782399984561878	0.00173211646105577	-0.674649624576896	0.00148971439551413
ENSMUSG00000042589	ENSMUST00000154139	chr5	122050103	122052102	-1	0.138790672285915	1875	0.0160359990738628	601	Cux2	3.60281476011486	-0.782399984561878	0.00173211646105577	-0.674649624576896	0.00148971439551413
ENSMUSG00000042589	ENSMUST00000086317	chr5	122047826	122049825	-1	0.164574168270158	1964	0.0213813320984838	817	Cux2	3.60281476011486	-0.782399984561878	0.00173211646105577	-0.674649624576896	0.00148971439551413
ENSMUSG00000034813	ENSMUST00000147356	chr10	119452034	119454033	1	0.157174514544599	1860	0.0207874062068592	763	Grip1	4.99996296126913	-0.679741550335237	0.00247044555289734	-0.603356787532227	0.00216609150282318
ENSMUSG00000034813	ENSMUST00000041962	chr10	119452320	119454319	1	0.180736018191989	1880	0.020744982928886	801	Grip1	4.99996296126913	-0.679741550335237	0.00247044555289734	-0.603356787532227	0.00216609150282318
ENSMUSG00000034813	ENSMUST00000077871	chr10	119452314	119454313	1	0.179226740378277	1874	0.0206813480119263	798	Grip1	4.99996296126913	-0.679741550335237	0.00247044555289734	-0.603356787532227	0.00216609150282318
ENSMUSG00000031442	ENSMUST00000173099	chr8	12913256	12915255	1	0.196206115782535	1809	0.0313720140611682	1049	Mcf2l	4.91236936618519	-0.78002384792916	0.00263096064211189	-0.667962118087224	0.00226606310180544
ENSMUSG00000031442	ENSMUST00000110876	chr8	12913893	12915892	1	0.236097166886613	1837	0.0309477812814363	1055	Mcf2l	4.91236936618519	-0.78002384792916	0.00263096064211189	-0.667962118087224	0.00226606310180544
ENSMUSG00000031442	ENSMUST00000110879	chr8	12913975	12915974	1	0.230122942207337	1837	0.0305447601406911	1058	Mcf2l	4.91236936618519	-0.78002384792916	0.00263096064211189	-0.667962118087224	0.00226606310180544
ENSMUSG00000031442	ENSMUST00000156405	chr8	12913911	12915910	1	0.234168645235759	1837	0.0305235485017045	1053	Mcf2l	4.91236936618519	-0.78002384792916	0.00263096064211189	-0.667962118087224	0.00226606310180544
ENSMUSG00000028760	ENSMUST00000203828	chr4	137991513	137993512	1	0.116528824533666	1768	0.0160359990738628	634	Eif4g3	18.5874384125312	-0.465774556248362	0.0026439892653494	-0.439335150699735	0.00237212369681233
ENSMUSG00000028760	ENSMUST00000105830	chr4	137991022	137993021	1	0.143716787372335	1936	0.0145936076227746	612	Eif4g3	18.5874384125312	-0.465774556248362	0.0026439892653494	-0.439335150699735	0.00237212369681233
ENSMUSG00000028760	ENSMUST00000127707	chr4	137991476	137993475	1	0.118750816870519	1796	0.0160359990738628	634	Eif4g3	18.5874384125312	-0.465774556248362	0.0026439892653494	-0.439335150699735	0.00237212369681233
ENSMUSG00000028760	ENSMUST00000084215	chr4	137991022	137993021	1	0.143716787372335	1936	0.0145936076227746	612	Eif4g3	18.5874384125312	-0.465774556248362	0.0026439892653494	-0.439335150699735	0.00237212369681233
ENSMUSG00000028760	ENSMUST00000132194	chr4	137991484	137993483	1	0.118226762074091	1796	0.0160359990738628	634	Eif4g3	18.5874384125312	-0.465774556248362	0.0026439892653494	-0.439335150699735	0.00237212369681233
ENSMUSG00000028760	ENSMUST00000058133	chr4	137991022	137993021	1	0.143716787372335	1936	0.0145936076227746	612	Eif4g3	18.5874384125312	-0.465774556248362	0.0026439892653494	-0.439335150699735	0.00237212369681233
ENSMUSG00000028760	ENSMUST00000139759	chr4	137991022	137993021	1	0.143716787372335	1936	0.0145936076227746	612	Eif4g3	18.5874384125312	-0.465774556248362	0.0026439892653494	-0.439335150699735	0.00237212369681233
ENSMUSG00000028760	ENSMUST00000105831	chr4	137991456	137993455	1	0.119673153312232	1796	0.0160359990738628	634	Eif4g3	18.5874384125312	-0.465774556248362	0.0026439892653494	-0.439335150699735	0.00237212369681233
ENSMUSG00000028760	ENSMUST00000084214	chr4	137991456	137993455	1	0.119673153312232	1796	0.0160359990738628	634	Eif4g3	18.5874384125312	-0.465774556248362	0.0026439892653494	-0.439335150699735	0.00237212369681233
ENSMUSG00000036913	ENSMUST00000167588	chr8	124791019	124793018	1	0.120406830027231	1741	0.0229085701055183	879	Trim67	3.42617948982097	-0.903765715841244	0.00283587321011128	-0.73659167622672	0.00237241166000394
ENSMUSG00000036913	ENSMUST00000041106	chr8	124791092	124793091	1	0.114642227266526	1733	0.0192601681998247	812	Trim67	3.42617948982097	-0.903765715841244	0.00283587321011128	-0.73659167622672	0.00237241166000394
ENSMUSG00000034818	ENSMUST00000147524	chr10	81473003	81475002	-1	0.140593420785626	1857	0.0264721254552656	937	Celf5	2.60141741609301	-1.29870739705022	0.00294592923174358	-0.884572992237244	0.00231194556570562
ENSMUSG00000025576	ENSMUST00000117731	chr11	118909551	118911550	-1	0.185263851633124	1878	0.0167571947994069	614	Rbfox3	2.8996966409456	-1.04756176191753	0.0039612476467324	-0.793649443325718	0.0033123258874668
ENSMUSG00000025576	ENSMUST00000017576	chr11	118909573	118911572	-1	0.185389624784267	1883	0.0167571947994069	614	Rbfox3	2.8996966409456	-1.04756176191753	0.0039612476467324	-0.793649443325718	0.0033123258874668
ENSMUSG00000025576	ENSMUST00000106278	chr11	118909551	118911550	-1	0.185263851633124	1878	0.0167571947994069	614	Rbfox3	2.8996966409456	-1.04756176191753	0.0039612476467324	-0.793649443325718	0.0033123258874668
ENSMUSG00000025576	ENSMUST00000120061	chr11	118909553	118911552	-1	0.185180002865696	1878	0.0167571947994069	614	Rbfox3	2.8996966409456	-1.04756176191753	0.0039612476467324	-0.793649443325718	0.0033123258874668
ENSMUSG00000025576	ENSMUST00000134774	chr11	118908006	118910005	-1	0.258044581761005	1950	0.0145087610668283	558	Rbfox3	2.8996966409456	-1.04756176191753	0.0039612476467324	-0.793649443325718	0.0033123258874668
ENSMUSG00000062760	ENSMUST00000189248	chr15	84446546	84448545	-1	0.131265245409213	1823	0.013745142063311	620	1810041L15Rik	2.17330138551907	-0.845368292348657	0.00401490459354932	-0.698710058310015	0.003501055209768
ENSMUSG00000062760	ENSMUST00000080751	chr15	84447098	84449097	-1	0.143863522715335	1978	0.019917729008409	846	1810041L15Rik	2.17330138551907	-0.845368292348657	0.00401490459354932	-0.698710058310015	0.003501055209768
ENSMUSG00000062760	ENSMUST00000189994	chr15	84446611	84448610	-1	0.128540160467789	1816	0.0148693589296003	665	1810041L15Rik	2.17330138551907	-0.845368292348657	0.00401490459354932	-0.698710058310015	0.003501055209768
ENSMUSG00000025927	ENSMUST00000191068	chr1	19210306	19212305	1	0.120239132492374	1713	0.0114542850527592	449	Tfap2b	9.47349241487455	-0.615505354792071	0.00466470327201418	-0.552450998790415	0.00414613812269022
ENSMUSG00000025927	ENSMUST00000064976	chr1	19210054	19212053	1	0.131726413630069	1758	0.00979977721180506	404	Tfap2b	9.47349241487455	-0.615505354792071	0.00466470327201418	-0.552450998790415	0.00414613812269022
ENSMUSG00000025375	ENSMUST00000064307	chr11	120047071	120049070	-1	0.110449788895104	1774	0.0159935757958896	622	Aatk	1.8801635332112	-1.09180925966832	0.00563775324703482	-0.798130445852671	0.00476638289401225
ENSMUSG00000025375	ENSMUST00000150730	chr11	120047168	120049167	-1	0.104265942297257	1722	0.0177753534707633	642	Aatk	1.8801635332112	-1.09180925966832	0.00563775324703482	-0.798130445852671	0.00476638289401225
ENSMUSG00000025375	ENSMUST00000103020	chr11	120047146	120049145	-1	0.105418862849398	1722	0.0181995862504951	662	Aatk	1.8801635332112	-1.09180925966832	0.00563775324703482	-0.798130445852671	0.00476638289401225
ENSMUSG00000026883	ENSMUST00000135741	chr2	35580840	35582839	1	0.12447349524751	1837	0.0206177130949665	740	Dab2ip	21.3464338083701	-0.505811774560384	0.0060416363543065	-0.468121975936013	0.00546024445925004
ENSMUSG00000020627	ENSMUST00000020958	chr12	5375683	5377682	-1	0.124725041549795	1843	0.0183268560844147	752	Klhl29	4.18267629239437	-0.596912739120562	0.00693897489430879	-0.535424075754886	0.00625327710412209
ENSMUSG00000048385	ENSMUST00000164703	chr15	76521903	76523902	-1	0.134325725420351	1533	0.0162693271027153	684	Scrt1	12.8210630295761	-0.713706400550827	0.00768515083420034	-0.611736898803983	0.00682014238759485
ENSMUSG00000048385	ENSMUST00000096365	chr15	76522130	76524129	-1	0.155623312347173	1603	0.0195571311456369	798	Scrt1	12.8210630295761	-0.713706400550827	0.00768515083420034	-0.611736898803983	0.00682014238759485
ENSMUSG00000022245	ENSMUST00000055281	chr9	63146981	63148980	-1	0.228110571789055	1949	0.0099270470457246	434	Skor1	3.28578661545415	-1.25013597926129	0.00783016434131473	-0.828524545824325	0.0064905410448937
ENSMUSG00000022245	ENSMUST00000119146	chr9	63147012	63149011	-1	0.226517445207914	1949	0.0099270470457246	434	Skor1	3.28578661545415	-1.25013597926129	0.00783016434131473	-0.828524545824325	0.0064905410448937
ENSMUSG00000022245	ENSMUST00000116613	chr9	63148962	63150961	-1	0.193879312486396	1922	0.0123027506122228	472	Skor1	3.28578661545415	-1.25013597926129	0.00783016434131473	-0.828524545824325	0.0064905410448937
ENSMUSG00000013415	ENSMUST00000013559	chr11	96005941	96007940	-1	0.176480693244996	1695	0.0114542850527592	440	Igf2bp1	35.3588424589665	0.461218302297945	0.00799817921875788	0.43086772852774	0.00727837510012054
ENSMUSG00000039323	ENSMUST00000120564	chr1	72823322	72825321	1	0.138329504065058	1839	0.0129815230597937	569	Igfbp2	196.789542794536	0.391180576619811	0.00839882254704581	0.372144820909318	0.00768061778901725
ENSMUSG00000068079	ENSMUST00000089112	chr2	152141561	152143560	1	0.101687592698833	1713	0.013745142063311	514	Tcf15	27.4641619964485	0.641690196170212	0.00858242726772863	0.563953662566869	0.0077130579659178
ENSMUSG00000045382	ENSMUST00000142893	chr1	128592294	128594293	-1	0.117451160975378	1809	0.0175632370808974	659	Cxcr4	17.9722983589479	0.574558625189549	0.00882733158526056	0.517066185769434	0.00795652651511987
ENSMUSG00000045382	ENSMUST00000052172	chr1	128592291	128594290	-1	0.117639820702092	1812	0.0175632370808974	659	Cxcr4	17.9722983589479	0.574558625189549	0.00882733158526056	0.517066185769434	0.00795652651511987
ENSMUSG00000037386	ENSMUST00000042917	chr15	39196363	39198362	1	0.238843214019894	1936	0.0166935598824471	740	Rims2	3.49673282653882	-0.926358686268349	0.0104935578490927	-0.714691082710928	0.00911542208102078
ENSMUSG00000037386	ENSMUST00000082054	chr15	39196332	39198331	1	0.237732217851467	1926	0.0167996180773801	745	Rims2	3.49673282653882	-0.926358686268349	0.0104935578490927	-0.714691082710928	0.00911542208102078
ENSMUSG00000061578	ENSMUST00000180430	chr5	117412000	117413999	1	0.115585525900096	1731	0.00549381449752708	238	Ksr2	0.482109540792735	-1.24148915450325	0.0108324827071845	-0.80904260862146	0.009238494155055
ENSMUSG00000061578	ENSMUST00000073347	chr5	117412000	117413999	1	0.115585525900096	1731	0.00549381449752708	238	Ksr2	0.482109540792735	-1.24148915450325	0.0108324827071845	-0.80904260862146	0.009238494155055
ENSMUSG00000029595	ENSMUST00000031591	chr5	120429699	120431698	1	0.191720206725114	1781	0.0314568606171145	926	Lhx5	9.42401356162494	-0.812429221240024	0.0108992394611221	-0.660621386546781	0.00959938875737235
ENSMUSG00000040111	ENSMUST00000165104	chr9	40455671	40457670	-1	0.107955288064108	1731	0.0149542054855467	581	Gramd1b	1.89149513606394	-0.749199229495116	0.0114048378409767	-0.625463340460157	0.0102138825635254
ENSMUSG00000046607	ENSMUST00000054836	chr5	118167748	118169747	1	0.216308857773502	1877	0.0138299886192574	536	Hrk	0.751778066441484	-1.7372165873343	0.0115982356158796	-0.843621943933932	0.0101197855862677
ENSMUSG00000070880	ENSMUST00000123330	chr2	70561442	70563441	1	0.214086865436649	1942	0.0206177130949665	685	Gad1	0.442565615806716	-2.12312280125794	0.0120591499129948	-0.816099884142161	0.0118934753473136
ENSMUSG00000070880	ENSMUST00000094934	chr2	70560042	70562041	1	0.118247724265948	1796	0.0122179040562764	492	Gad1	0.442565615806716	-2.12312280125794	0.0120591499129948	-0.816099884142161	0.0118934753473136
ENSMUSG00000070880	ENSMUST00000130998	chr2	70560899	70562898	1	0.175034302006855	1850	0.0148693589296003	541	Gad1	0.442565615806716	-2.12312280125794	0.0120591499129948	-0.816099884142161	0.0118934753473136
ENSMUSG00000070880	ENSMUST00000155979	chr2	70560163	70562162	1	0.124138100177796	1826	0.0114542850527592	456	Gad1	0.442565615806716	-2.12312280125794	0.0120591499129948	-0.816099884142161	0.0118934753473136
ENSMUSG00000070880	ENSMUST00000140478	chr2	70564377	70566376	1	0.111393087528674	1827	0.0159299408789299	590	Gad1	0.442565615806716	-2.12312280125794	0.0120591499129948	-0.816099884142161	0.0118934753473136
ENSMUSG00000070880	ENSMUST00000130604	chr2	70560042	70562041	1	0.118247724265948	1796	0.0122179040562764	492	Gad1	0.442565615806716	-2.12312280125794	0.0120591499129948	-0.816099884142161	0.0118934753473136
ENSMUSG00000070880	ENSMUST00000148210	chr2	70560196	70562195	1	0.127072807037791	1826	0.0114542850527592	456	Gad1	0.442565615806716	-2.12312280125794	0.0120591499129948	-0.816099884142161	0.0118934753473136
ENSMUSG00000029765	ENSMUST00000115096	chr6	32588193	32590192	-1	0.139587235576485	1859	0.0170329461062326	677	Plxna4	2.99561682451236	-0.80448394513797	0.0132102660740546	-0.652184111087721	0.0116245723088148
ENSMUSG00000029814	ENSMUST00000031838	chr6	49214958	49216957	-1	0.119044287556519	1777	0.0122179040562764	478	Igf2bp3	74.3930077738768	0.367010011450588	0.0163505807052186	0.349216907405873	0.0150846349525586
ENSMUSG00000029814	ENSMUST00000203680	chr6	49214705	49216704	-1	0.125836037718222	1829	0.0109239940780944	417	Igf2bp3	74.3930077738768	0.367010011450588	0.0163505807052186	0.349216907405873	0.0150846349525586
ENSMUSG00000029814	ENSMUST00000203544	chr6	49214162	49216161	-1	0.131642564862641	1927	0.0124724437241155	483	Igf2bp3	74.3930077738768	0.367010011450588	0.0163505807052186	0.349216907405873	0.0150846349525586
ENSMUSG00000044349	ENSMUST00000137320	chr2	158373715	158375714	1	0.125647377991508	1767	0.0183268560844147	751	Snhg11	0.404372558264779	-2.75874485805669	0.0171278881145359	-0.702318155923213	0.0238787240036138
ENSMUSG00000044349	ENSMUST00000148965	chr2	158373661	158375660	1	0.116130542888381	1749	0.0191328983659051	789	Snhg11	0.404372558264779	-2.75874485805669	0.0171278881145359	-0.702318155923213	0.0238787240036138
ENSMUSG00000044349	ENSMUST00000149303	chr2	158373698	158375697	1	0.123404423462797	1767	0.0185813957522537	763	Snhg11	0.404372558264779	-2.75874485805669	0.0171278881145359	-0.702318155923213	0.0238787240036138
ENSMUSG00000044349	ENSMUST00000109488	chr2	158373638	158375637	1	0.109171095191821	1726	0.0194722845896906	792	Snhg11	0.404372558264779	-2.75874485805669	0.0171278881145359	-0.702318155923213	0.0238787240036138
ENSMUSG00000044349	ENSMUST00000138307	chr2	158373725	158375724	1	0.127345315531934	1767	0.0183268560844147	751	Snhg11	0.404372558264779	-2.75874485805669	0.0171278881145359	-0.702318155923213	0.0238787240036138
ENSMUSG00000042757	ENSMUST00000189066	chr9	103761795	103763794	-1	0.117891367004378	1704	0.0167996180773801	619	Tmem108	4.45719013418318	-0.672959983014807	0.0176977492543985	-0.573369732789893	0.0160777960460185
ENSMUSG00000042757	ENSMUST00000189588	chr9	103761838	103763837	-1	0.108730889162821	1681	0.0171390043011656	635	Tmem108	4.45719013418318	-0.672959983014807	0.0176977492543985	-0.573369732789893	0.0160777960460185
ENSMUSG00000042757	ENSMUST00000186455	chr9	103761791	103763790	-1	0.118080026731092	1704	0.0167996180773801	619	Tmem108	4.45719013418318	-0.672959983014807	0.0176977492543985	-0.573369732789893	0.0160777960460185
ENSMUSG00000026840	ENSMUST00000028187	chr2	31885344	31887343	1	0.131055623490642	1799	0.00916342804220733	363	Lamc3	4.48671975752496	0.605389054240163	0.0186334608206217	0.530105669091702	0.0169673515041595
ENSMUSG00000026840	ENSMUST00000138325	chr2	31885291	31887290	1	0.131349094176641	1799	0.00839980903869005	327	Lamc3	4.48671975752496	0.605389054240163	0.0186334608206217	0.530105669091702	0.0169673515041595
ENSMUSG00000044365	ENSMUST00000199134	chr3	134238590	134240589	1	0.120343943451659	1728	0.0166087133265008	637	Cxxc4	5.98921430231562	-0.512602101041748	0.0192928130339572	-0.464851942946719	0.0177118780607735
ENSMUSG00000024827	ENSMUST00000025778	chr19	30175419	30177418	-1	0.129336723758359	1778	0.0186874539471867	723	Gldc	11.9149476926635	0.527768612148528	0.0210218555190373	0.475108196970713	0.0192552655308493
ENSMUSG00000030000	ENSMUST00000203529	chr6	86026681	86028680	1	0.158117813178169	1959	0.0204268083440872	759	Add2	8.57321223478303	-0.520941691341941	0.0214749324092485	-0.469983636015531	0.019618731243847
ENSMUSG00000030000	ENSMUST00000203366	chr6	86026747	86028746	1	0.152080701923321	1959	0.0214873902934167	788	Add2	8.57321223478303	-0.520941691341941	0.0214749324092485	-0.469983636015531	0.019618731243847
ENSMUSG00000030000	ENSMUST00000204059	chr6	86026704	86028703	1	0.156776232899314	1959	0.0213601204594972	782	Add2	8.57321223478303	-0.520941691341941	0.0214749324092485	-0.469983636015531	0.019618731243847
ENSMUSG00000046182	ENSMUST00000073935	chr7	126082412	126084411	-1	0.136925037210632	1798	0.022144951102001	901	Gsg1l	6.96192020403088	-0.566523444432051	0.0216172612402632	-0.502024719719822	0.0197571179681934
ENSMUSG00000016763	ENSMUST00000043634	chr15	83725022	83727021	-1	0.13222950623464	1729	0.0191116867269185	760	Scube1	15.253007998762	-0.411162104366501	0.0217907199418491	-0.385031438931525	0.0200470269244737
ENSMUSG00000016763	ENSMUST00000016907	chr15	83725022	83727021	-1	0.13222950623464	1729	0.0191116867269185	760	Scube1	15.253007998762	-0.411162104366501	0.0217907199418491	-0.385031438931525	0.0200470269244737
ENSMUSG00000016763	ENSMUST00000076060	chr15	83725022	83727021	-1	0.13222950623464	1729	0.0191116867269185	760	Scube1	15.253007998762	-0.411162104366501	0.0217907199418491	-0.385031438931525	0.0200470269244737
ENSMUSG00000016763	ENSMUST00000144773	chr15	83725022	83727021	-1	0.13222950623464	1729	0.0191116867269185	760	Scube1	15.253007998762	-0.411162104366501	0.0217907199418491	-0.385031438931525	0.0200470269244737
ENSMUSG00000016763	ENSMUST00000171496	chr15	83725022	83727021	-1	0.13222950623464	1729	0.0191116867269185	760	Scube1	15.253007998762	-0.411162104366501	0.0217907199418491	-0.385031438931525	0.0200470269244737
ENSMUSG00000024524	ENSMUST00000076605	chr18	67131826	67133825	1	0.219054904906783	1838	0.022251009296934	791	Gnal	2.56109428251702	-0.728136670715652	0.0218653216040815	-0.600546871080816	0.0197756137681527
ENSMUSG00000030098	ENSMUST00000161545	chr6	91796245	91798244	-1	0.106655632168967	1885	0.0193025914777978	729	Grip2	0.899908305992452	-1.19650766202471	0.0231800625094688	-0.757898929632402	0.0203519371958586
ENSMUSG00000026594	ENSMUST00000190762	chr1	156939135	156941134	-1	0.133361464594924	1850	0.0146148192617612	592	Ralgps2	15.3282038965224	-0.362177534507544	0.0253067452476942	-0.343458320772119	0.0234687418464257
ENSMUSG00000026594	ENSMUST00000171292	chr1	156939388	156941387	-1	0.118855627829805	1681	0.0145087610668283	587	Ralgps2	15.3282038965224	-0.362177534507544	0.0253067452476942	-0.343458320772119	0.0234687418464257
ENSMUSG00000026594	ENSMUST00000190648	chr1	156939594	156941593	-1	0.117576934126521	1652	0.013745142063311	551	Ralgps2	15.3282038965224	-0.362177534507544	0.0253067452476942	-0.343458320772119	0.0234687418464257
ENSMUSG00000026594	ENSMUST00000189648	chr1	156938782	156940781	-1	0.160549427433594	1922	0.0160359990738628	633	Ralgps2	15.3282038965224	-0.362177534507544	0.0253067452476942	-0.343458320772119	0.0234687418464257
ENSMUSG00000026594	ENSMUST00000189316	chr1	156939568	156941567	-1	0.116004769737238	1636	0.013745142063311	551	Ralgps2	15.3282038965224	-0.362177534507544	0.0253067452476942	-0.343458320772119	0.0234687418464257
ENSMUSG00000026594	ENSMUST00000185198	chr1	156939627	156941626	-1	0.115816110010524	1646	0.013745142063311	551	Ralgps2	15.3282038965224	-0.362177534507544	0.0253067452476942	-0.343458320772119	0.0234687418464257
ENSMUSG00000026594	ENSMUST00000188656	chr1	156938819	156940818	-1	0.158411283864168	1912	0.0160359990738628	633	Ralgps2	15.3282038965224	-0.362177534507544	0.0253067452476942	-0.343458320772119	0.0234687418464257
ENSMUSG00000026594	ENSMUST00000192343	chr1	156939600	156941599	-1	0.11751404755095	1652	0.013745142063311	551	Ralgps2	15.3282038965224	-0.362177534507544	0.0253067452476942	-0.343458320772119	0.0234687418464257
ENSMUSG00000026594	ENSMUST00000191605	chr1	156939609	156941608	-1	0.117031917138236	1652	0.013745142063311	551	Ralgps2	15.3282038965224	-0.362177534507544	0.0253067452476942	-0.343458320772119	0.0234687418464257
ENSMUSG00000026594	ENSMUST00000063199	chr1	156939532	156941531	-1	0.115082433295525	1640	0.0129815230597937	515	Ralgps2	15.3282038965224	-0.362177534507544	0.0253067452476942	-0.343458320772119	0.0234687418464257
ENSMUSG00000026594	ENSMUST00000027886	chr1	156939544	156941543	-1	0.114998584528097	1636	0.0132360627276328	527	Ralgps2	15.3282038965224	-0.362177534507544	0.0253067452476942	-0.343458320772119	0.0234687418464257
ENSMUSG00000026594	ENSMUST00000172057	chr1	156939603	156941602	-1	0.117409236591664	1652	0.013745142063311	551	Ralgps2	15.3282038965224	-0.362177534507544	0.0253067452476942	-0.343458320772119	0.0234687418464257
ENSMUSG00000025427	ENSMUST00000182153	chr18	77565051	77567050	-1	0.145813006558046	1785	0.0153148033483187	580	Rnf165	7.91838127437785	-0.553837157930227	0.0261110777701393	-0.49101132855002	0.0238598378136544
ENSMUSG00000025427	ENSMUST00000182146	chr18	77565106	77567105	-1	0.144052182442049	1763	0.0166299249654874	628	Rnf165	7.91838127437785	-0.553837157930227	0.0261110777701393	-0.49101132855002	0.0238598378136544
ENSMUSG00000025427	ENSMUST00000182024	chr18	77565148	77567147	-1	0.144240842168763	1763	0.0175632370808974	650	Rnf165	7.91838127437785	-0.553837157930227	0.0261110777701393	-0.49101132855002	0.0238598378136544
ENSMUSG00000025427	ENSMUST00000026494	chr18	77565137	77567136	-1	0.143779673947907	1763	0.0175632370808974	650	Rnf165	7.91838127437785	-0.553837157930227	0.0261110777701393	-0.49101132855002	0.0238598378136544
ENSMUSG00000025427	ENSMUST00000182294	chr18	77564610	77566609	-1	0.136400982414204	1642	0.0145087610668283	589	Rnf165	7.91838127437785	-0.553837157930227	0.0261110777701393	-0.49101132855002	0.0238598378136544
ENSMUSG00000021239	ENSMUST00000021665	chr12	84567762	84569761	1	0.16325355018316	1915	0.0241600568057272	942	Vsx2	1.28928228383383	-1.29720637798852	0.02986138562607	-0.754965633551758	0.0262641839244315
ENSMUSG00000021239	ENSMUST00000169934	chr12	84567840	84569839	1	0.167278291019725	1915	0.0236721891090356	919	Vsx2	1.28928228383383	-1.29720637798852	0.02986138562607	-0.754965633551758	0.0262641839244315
ENSMUSG00000032128	ENSMUST00000115038	chr9	37433164	37435163	-1	0.178073819826136	1911	0.0145087610668283	587	Robo3	7.75345281746304	-0.648171847578133	0.029906611572732	-0.549249866271279	0.0270926091332294
ENSMUSG00000063142	ENSMUST00000190044	chr14	24004206	24006205	-1	0.167907156775438	1832	0.0152723800703455	555	Kcnma1	0.810182001388773	-1.09076542772359	0.031141825602487	-0.720610844322817	0.0275505607899476
ENSMUSG00000063142	ENSMUST00000188991	chr14	24004126	24006125	-1	0.169919527193721	1843	0.015251168431359	554	Kcnma1	0.810182001388773	-1.09076542772359	0.031141825602487	-0.720610844322817	0.0275505607899476
ENSMUSG00000063142	ENSMUST00000188210	chr14	24004860	24006859	-1	0.115208206446668	1676	0.0146996658177076	555	Kcnma1	0.810182001388773	-1.09076542772359	0.031141825602487	-0.720610844322817	0.0275505607899476
ENSMUSG00000063142	ENSMUST00000190985	chr14	24003978	24005977	-1	0.173650797344286	1877	0.0160359990738628	561	Kcnma1	0.810182001388773	-1.09076542772359	0.031141825602487	-0.720610844322817	0.0275505607899476
ENSMUSG00000063142	ENSMUST00000190339	chr14	24004299	24006298	-1	0.164825714572443	1792	0.015611766294131	571	Kcnma1	0.810182001388773	-1.09076542772359	0.031141825602487	-0.720610844322817	0.0275505607899476
ENSMUSG00000063142	ENSMUST00000188285	chr14	24004206	24006205	-1	0.167907156775438	1832	0.0152723800703455	555	Kcnma1	0.810182001388773	-1.09076542772359	0.031141825602487	-0.720610844322817	0.0275505607899476
ENSMUSG00000061411	ENSMUST00000035346	chr2	153529972	153531971	-1	0.130363871159357	1930	0.0174996021639376	720	Nol4l	12.0809384821219	-0.429926704532932	0.0317708795431033	-0.39785250515021	0.0292732194876771
ENSMUSG00000024268	ENSMUST00000025117	chr18	25753984	25755983	-1	0.116549786725523	1704	0.00458171402110366	216	Celf4	5.71879931633459	-0.743735654806993	0.0324299036026654	-0.599108581262905	0.0292154155035361
ENSMUSG00000024268	ENSMUST00000115816	chr18	25753984	25755983	-1	0.116549786725523	1704	0.00458171402110366	216	Celf4	5.71879931633459	-0.743735654806993	0.0324299036026654	-0.599108581262905	0.0292154155035361
ENSMUSG00000010476	ENSMUST00000106118	chr7	137314446	137316445	-1	0.14709170026133	1786	0.00916342804220733	422	Ebf3	29.9853371040238	-0.400636577932843	0.035463964197817	-0.373751939679675	0.0327822374434098
ENSMUSG00000010476	ENSMUST00000033378	chr7	137314446	137316445	-1	0.14709170026133	1786	0.00916342804220733	422	Ebf3	29.9853371040238	-0.400636577932843	0.035463964197817	-0.373751939679675	0.0327822374434098
ENSMUSG00000010476	ENSMUST00000168203	chr7	137314415	137316414	-1	0.143800636139764	1774	0.00916342804220733	422	Ebf3	29.9853371040238	-0.400636577932843	0.035463964197817	-0.373751939679675	0.0327822374434098
ENSMUSG00000010476	ENSMUST00000169486	chr7	137314446	137316445	-1	0.14709170026133	1786	0.00916342804220733	422	Ebf3	29.9853371040238	-0.400636577932843	0.035463964197817	-0.373751939679675	0.0327822374434098
ENSMUSG00000057716	ENSMUST00000180886	chr6	39871271	39873270	1	0.270789594410127	2000	0.0238843054989015	761	Tmem178b	2.43242875193665	-1.20520785529234	0.0402348444991597	-0.724261616766358	0.0352449760087687
ENSMUSG00000029651	ENSMUST00000129092	chr5	147955342	147957341	1	0.101939139001118	1821	0.0167996180773801	683	Mtus2	3.75992730059834	-0.717593685304969	0.0417668886321564	-0.579095196831942	0.0377666749349015
ENSMUSG00000029651	ENSMUST00000085558	chr5	147955320	147957319	1	0.101477970780262	1812	0.0170753693842058	696	Mtus2	3.75992730059834	-0.717593685304969	0.0417668886321564	-0.579095196831942	0.0377666749349015
ENSMUSG00000039830	ENSMUST00000035608	chr16	91223550	91225549	1	0.160738087160307	1927	0.0169056762723131	636	Olig2	1.61505240640831	1.30768863746111	0.0420074576557705	0.72920180637486	0.0373777153847023
ENSMUSG00000041609	ENSMUST00000148627	chr5	115670531	115672530	-1	0.115061471103668	1801	0.0225479722427463	820	Ccdc64	2.67970965114539	-0.756740857478328	0.0444809281135756	-0.595509661840061	0.0404355960093536
ENSMUSG00000006362	ENSMUST00000134045	chr8	122678695	122680694	-1	0.217650438052357	1914	0.0245630779464724	804	Cbfa2t3	3.02976307378692	-0.6757317701917	0.0450122725535215	-0.555387280842508	0.0410667239535839
ENSMUSG00000006362	ENSMUST00000064674	chr8	122678176	122680175	-1	0.221276897243637	1914	0.027490284126622	885	Cbfa2t3	3.02976307378692	-0.6757317701917	0.0450122725535215	-0.555387280842508	0.0410667239535839
ENSMUSG00000006362	ENSMUST00000148630	chr8	122698903	122700902	-1	0.149250806022612	1877	0.0257085064517483	889	Cbfa2t3	3.02976307378692	-0.6757317701917	0.0450122725535215	-0.555387280842508	0.0410667239535839
ENSMUSG00000006362	ENSMUST00000147374	chr8	122678112	122680111	-1	0.217105421064072	1914	0.0282539031301393	921	Cbfa2t3	3.02976307378692	-0.6757317701917	0.0450122725535215	-0.555387280842508	0.0410667239535839
ENSMUSG00000006362	ENSMUST00000127984	chr8	122699110	122701109	-1	0.148055961086757	1884	0.0289538872166968	1005	Cbfa2t3	3.02976307378692	-0.6757317701917	0.0450122725535215	-0.555387280842508	0.0410667239535839
ENSMUSG00000006362	ENSMUST00000006525	chr8	122678073	122680072	-1	0.215617105442217	1914	0.0288266173827772	948	Cbfa2t3	3.02976307378692	-0.6757317701917	0.0450122725535215	-0.555387280842508	0.0410667239535839
ENSMUSG00000052373	ENSMUST00000100400	chr11	102026095	102028094	-1	0.104307866680971	1665	0.013745142063311	526	Mpp3	2.92129852710458	-0.754593915848985	0.04626118737372	-0.593325390261716	0.0419012801807208
ENSMUSG00000052373	ENSMUST00000155751	chr11	102025858	102027857	-1	0.107808552721109	1645	0.0151875335143992	594	Mpp3	2.92129852710458	-0.754593915848985	0.04626118737372	-0.593325390261716	0.0419012801807208
ENSMUSG00000025813	ENSMUST00000026922	chr7	81706926	81708925	-1	0.101918176809261	1757	0.0130239463377669	517	Homer2	2.61676302732634	-0.506050605233925	0.0494965321359543	-0.449987011373518	0.0456006644129455
ENSMUSG00000025318	ENSMUST00000026357	chr8	121728563	121730562	1	0.193061787003969	1826	0.0206177130949665	857	Jph3	3.44616143619624	-0.923313202996981	0.050989265886693	-0.652253899436116	0.0456293697642194
ENSMUSG00000025318	ENSMUST00000169735	chr8	121727623	121729622	1	0.225867617260344	1968	0.022357067491867	929	Jph3	3.44616143619624	-0.923313202996981	0.050989265886693	-0.652253899436116	0.0456293697642194
ENSMUSG00000025318	ENSMUST00000167439	chr8	121728567	121730566	1	0.192663505358684	1826	0.0206177130949665	857	Jph3	3.44616143619624	-0.923313202996981	0.050989265886693	-0.652253899436116	0.0456293697642194
ENSMUSG00000058153	ENSMUST00000079491	chr5	112576976	112578975	-1	0.111015768075246	1805	0.0203207501491542	806	Sez6l	2.36172113125237	-0.740528166850129	0.0528723130525822	-0.582669407697335	0.04794012183926
ENSMUSG00000004231	ENSMUST00000173346	chr19	44757915	44759914	1	0.221276897243637	1905	0.0178814116656962	637	Pax2	2.91898645436693	-0.804496994430704	0.0625568829684013	-0.602905134195397	0.056546038932652
ENSMUSG00000004231	ENSMUST00000174490	chr19	44754045	44756044	1	0.264354201509995	1953	0.0213813320984838	884	Pax2	2.91898645436693	-0.804496994430704	0.0625568829684013	-0.602905134195397	0.056546038932652
ENSMUSG00000004231	ENSMUST00000004340	chr19	44755394	44757393	1	0.30585934138707	1974	0.0233752261632233	836	Pax2	2.91898645436693	-0.804496994430704	0.0625568829684013	-0.602905134195397	0.056546038932652
ENSMUSG00000025422	ENSMUST00000039259	chr10	127076907	127078906	1	0.181406808331417	1956	0.0290175221336565	971	Agap2	2.03602591829659	-0.941364437284948	0.0626403880240856	-0.645976295247239	0.0561956974683054
ENSMUSG00000050105	ENSMUST00000138366	chr4	134253024	134255023	-1	0.122272465102513	1918	0.0150814753194662	611	Grrp1	8.33525133564605	0.678332700721495	0.0633820281866399	0.547227387007174	0.0580690379413361
ENSMUSG00000053550	ENSMUST00000172377	chr7	4844697	4846696	-1	0.11533397959781	1694	0.013745142063311	543	Shisa7	1.4382765886153	-0.819989379627971	0.0640541076474831	-0.607110547162129	0.0581406999749963
ENSMUSG00000053550	ENSMUST00000066041	chr7	4844697	4846696	-1	0.11533397959781	1694	0.013745142063311	543	Shisa7	1.4382765886153	-0.819989379627971	0.0640541076474831	-0.607110547162129	0.0581406999749963
ENSMUSG00000053550	ENSMUST00000119433	chr7	4836724	4838723	-1	0.114348756580526	1805	0.0129815230597937	523	Shisa7	1.4382765886153	-0.819989379627971	0.0640541076474831	-0.607110547162129	0.0581406999749963
ENSMUSG00000053550	ENSMUST00000117452	chr7	4836175	4838174	-1	0.134640158298207	1943	0.0150178404025065	549	Shisa7	1.4382765886153	-0.819989379627971	0.0640541076474831	-0.607110547162129	0.0581406999749963
ENSMUSG00000053550	ENSMUST00000132806	chr7	4834516	4836515	-1	0.119002363172804	1878	0.0127694066699278	484	Shisa7	1.4382765886153	-0.819989379627971	0.0640541076474831	-0.607110547162129	0.0581406999749963
ENSMUSG00000037509	ENSMUST00000159021	chr1	34748881	34750880	1	0.160528465241736	1967	0.0225055489647731	759	Arhgef4	1.73433301375293	-0.671647876960037	0.0666741265820463	-0.542427339786197	0.0610000914178771
ENSMUSG00000026468	ENSMUST00000027740	chr1	155742028	155744027	-1	0.199161784834387	1992	0.0177541418317767	711	Lhx4	3.51915090459049	-0.584668466382281	0.0670439687188393	-0.495094816595409	0.0617103866389873
ENSMUSG00000026468	ENSMUST00000195275	chr1	155751685	155753684	-1	0.142417131477195	1904	0.021784353239229	802	Lhx4	3.51915090459049	-0.584668466382281	0.0670439687188393	-0.495094816595409	0.0617103866389873
ENSMUSG00000026787	ENSMUST00000156728	chr2	22621304	22623303	1	0.212703360774079	1925	0.0152723800703455	638	Gad2	1.30817012029061	-1.10009308120691	0.0703171927925273	-0.668446406256368	0.0628166133708466
ENSMUSG00000026787	ENSMUST00000028123	chr2	22620205	22622204	1	0.124829852509081	1824	0.0122179040562764	522	Gad2	1.30817012029061	-1.10009308120691	0.0703171927925273	-0.668446406256368	0.0628166133708466
ENSMUSG00000024526	ENSMUST00000025404	chr18	67341564	67343563	1	0.118415421800805	1791	0.0133633325615524	492	Cidea	1.95368673554683	1.52674806949983	0.0705885105173592	0.679016482681834	0.065109494419485
ENSMUSG00000053046	ENSMUST00000174405	chr7	141948007	141950006	1	0.143800636139764	1732	0.0132360627276328	594	Brsk2	7.17812457762519	-0.520238830183987	0.0706539240953063	-0.454106607121367	0.0651291650429677
ENSMUSG00000053046	ENSMUST00000105989	chr7	141948083	141950082	1	0.139147029547486	1732	0.0135330256734451	608	Brsk2	7.17812457762519	-0.520238830183987	0.0706539240953063	-0.454106607121367	0.0651291650429677
ENSMUSG00000033007	ENSMUST00000037708	chr1	75448699	75450698	1	0.191887904259971	1869	0.0219540463511217	722	Asic4	5.0535290585523	-0.678197117673726	0.0706539240953063	-0.543769552401171	0.0648015235717635
ENSMUSG00000053046	ENSMUST00000174499	chr7	141948086	141950085	1	0.139000294204486	1732	0.0135966605904049	611	Brsk2	7.17812457762519	-0.520238830183987	0.0706539240953063	-0.454106607121367	0.0651291650429677
ENSMUSG00000053046	ENSMUST00000172652	chr7	141947846	141949845	1	0.152940151789463	1839	0.0145087610668283	654	Brsk2	7.17812457762519	-0.520238830183987	0.0706539240953063	-0.454106607121367	0.0651291650429677
ENSMUSG00000053046	ENSMUST00000075528	chr7	141948086	141950085	1	0.139000294204486	1732	0.0135966605904049	611	Brsk2	7.17812457762519	-0.520238830183987	0.0706539240953063	-0.454106607121367	0.0651291650429677
ENSMUSG00000053046	ENSMUST00000078200	chr7	141947751	141949750	1	0.157908191259598	1887	0.0145087610668283	654	Brsk2	7.17812457762519	-0.520238830183987	0.0706539240953063	-0.454106607121367	0.0651291650429677
ENSMUSG00000053046	ENSMUST00000018971	chr7	141947751	141949750	1	0.157908191259598	1887	0.0145087610668283	654	Brsk2	7.17812457762519	-0.520238830183987	0.0706539240953063	-0.454106607121367	0.0651291650429677
ENSMUSG00000033007	ENSMUST00000113577	chr1	75448436	75450435	1	0.1654336181363	1778	0.0160359990738628	557	Asic4	5.0535290585523	-0.678197117673726	0.0706539240953063	-0.543769552401171	0.0648015235717635
ENSMUSG00000032303	ENSMUST00000034851	chr9	55026560	55028559	-1	0.112378310545958	1559	0.0129815230597937	526	Chrna3	7.8939035295742	0.509336679445333	0.0711308345926915	0.446776341277145	0.0656460124402385
ENSMUSG00000049044	ENSMUST00000149421	chr2	71979247	71981246	1	0.111707520406531	1855	0.0167996180773801	711	Rapgef4	1.87077485706676	-0.828260117402159	0.0741440439717178	-0.602932374066729	0.0672649981762133
ENSMUSG00000049044	ENSMUST00000102698	chr2	71979287	71981286	1	0.114327794388669	1863	0.0172662741350851	733	Rapgef4	1.87077485706676	-0.828260117402159	0.0741440439717178	-0.602932374066729	0.0672649981762133
ENSMUSG00000049044	ENSMUST00000150234	chr2	71979259	71981258	1	0.11200099109253	1855	0.0167996180773801	711	Rapgef4	1.87077485706676	-0.828260117402159	0.0741440439717178	-0.602932374066729	0.0672649981762133
ENSMUSG00000049044	ENSMUST00000090826	chr2	71979240	71981239	1	0.111791369173959	1855	0.0167996180773801	711	Rapgef4	1.87077485706676	-0.828260117402159	0.0741440439717178	-0.602932374066729	0.0672649981762133
ENSMUSG00000034384	ENSMUST00000086795	chr5	106458167	106460166	-1	0.291626013116093	1926	0.0175632370808974	712	Barhl2	2.14291997463902	-1.08559299240981	0.0758024911608486	-0.659836379002297	0.0682537866988582
ENSMUSG00000030854	ENSMUST00000137722	chr7	47133578	47135577	-1	0.111686558214674	1696	0.0159935757958896	601	Ptpn5	4.10556661735432	-0.782327651715256	0.0791943485084835	-0.584054542201857	0.0718131065784609
ENSMUSG00000030854	ENSMUST00000107617	chr7	47133438	47135437	-1	0.118792741254233	1779	0.0165238667705544	632	Ptpn5	4.10556661735432	-0.782327651715256	0.0791943485084835	-0.584054542201857	0.0718131065784609
ENSMUSG00000030854	ENSMUST00000033142	chr7	47132718	47134717	-1	0.146965927110187	1962	0.0141481632040562	583	Ptpn5	4.10556661735432	-0.782327651715256	0.0791943485084835	-0.584054542201857	0.0718131065784609
ENSMUSG00000030854	ENSMUST00000149785	chr7	47133417	47135416	-1	0.118289648649663	1779	0.0160996339908226	612	Ptpn5	4.10556661735432	-0.782327651715256	0.0791943485084835	-0.584054542201857	0.0718131065784609
ENSMUSG00000030854	ENSMUST00000130381	chr7	47133577	47135576	-1	0.111770406982102	1697	0.0160147874348762	602	Ptpn5	4.10556661735432	-0.782327651715256	0.0791943485084835	-0.584054542201857	0.0718131065784609
ENSMUSG00000030854	ENSMUST00000102626	chr7	47133685	47135684	-1	0.108081061215251	1686	0.015251168431359	580	Ptpn5	4.10556661735432	-0.782327651715256	0.0791943485084835	-0.584054542201857	0.0718131065784609
ENSMUSG00000030854	ENSMUST00000126370	chr7	47132327	47134326	-1	0.161345990724164	1970	0.0129815230597937	541	Ptpn5	4.10556661735432	-0.782327651715256	0.0791943485084835	-0.584054542201857	0.0718131065784609
ENSMUSG00000021974	ENSMUST00000166770	chr14	58074507	58076506	1	0.269594749474272	1995	0.0133633325615524	541	Fgf9	1.55774234034797	-0.833495684327351	0.0800346054749081	-0.600835657752008	0.0728926603929169
ENSMUSG00000021974	ENSMUST00000022545	chr14	58070686	58072685	1	0.100786218448977	1768	0.013745142063311	566	Fgf9	1.55774234034797	-0.833495684327351	0.0800346054749081	-0.600835657752008	0.0728926603929169
ENSMUSG00000021974	ENSMUST00000074654	chr14	58073115	58075114	1	0.231674144404763	1994	0.0239691520548479	886	Fgf9	1.55774234034797	-0.833495684327351	0.0800346054749081	-0.600835657752008	0.0728926603929169
ENSMUSG00000062327	ENSMUST00000177118	chr17	8433411	8435410	1	0.330133559557602	1998	0.0244358081125529	869	T	5.13546617684829	0.846672216888021	0.0845952706282174	0.602450593750157	0.0765498497831266
ENSMUSG00000062327	ENSMUST00000074667	chr17	8432423	8434422	1	0.286741822413387	1998	0.0190904750879319	688	T	5.13546617684829	0.846672216888021	0.0845952706282174	0.602450593750157	0.0765498497831266
ENSMUSG00000062327	ENSMUST00000136922	chr17	8432925	8434924	1	0.329316034075174	1998	0.0220176812680815	765	T	5.13546617684829	0.846672216888021	0.0845952706282174	0.602450593750157	0.0765498497831266
ENSMUSG00000014030	ENSMUST00000146335	chr4	44704007	44706006	-1	0.221444594778494	1986	0.0152723800703455	534	Pax5	0.647118717294955	-1.11352425063631	0.0894579798505754	-0.650135314178976	0.0805701360615214
ENSMUSG00000014030	ENSMUST00000107826	chr4	44710419	44712418	-1	0.188492029179119	1870	0.00965129573889892	378	Pax5	0.647118717294955	-1.11352425063631	0.0894579798505754	-0.650135314178976	0.0805701360615214
ENSMUSG00000014030	ENSMUST00000173733	chr4	44710409	44712408	-1	0.187988936574548	1863	0.00931190951511346	372	Pax5	0.647118717294955	-1.11352425063631	0.0894579798505754	-0.650135314178976	0.0805701360615214
ENSMUSG00000014030	ENSMUST00000102932	chr4	44710419	44712418	-1	0.188492029179119	1870	0.00965129573889892	378	Pax5	0.647118717294955	-1.11352425063631	0.0894579798505754	-0.650135314178976	0.0805701360615214
ENSMUSG00000014030	ENSMUST00000107825	chr4	44710419	44712418	-1	0.188492029179119	1870	0.00965129573889892	378	Pax5	0.647118717294955	-1.11352425063631	0.0894579798505754	-0.650135314178976	0.0805701360615214
ENSMUSG00000014030	ENSMUST00000172866	chr4	44710409	44712408	-1	0.187988936574548	1863	0.00931190951511346	372	Pax5	0.647118717294955	-1.11352425063631	0.0894579798505754	-0.650135314178976	0.0805701360615214
ENSMUSG00000014030	ENSMUST00000174761	chr4	44703414	44705413	-1	0.262320868899855	1986	0.0167996180773801	675	Pax5	0.647118717294955	-1.11352425063631	0.0894579798505754	-0.650135314178976	0.0805701360615214
ENSMUSG00000014030	ENSMUST00000174242	chr4	44710409	44712408	-1	0.187988936574548	1863	0.00931190951511346	372	Pax5	0.647118717294955	-1.11352425063631	0.0894579798505754	-0.650135314178976	0.0805701360615214
ENSMUSG00000014030	ENSMUST00000191036	chr4	44703414	44705413	-1	0.262320868899855	1986	0.0167996180773801	675	Pax5	0.647118717294955	-1.11352425063631	0.0894579798505754	-0.650135314178976	0.0805701360615214
ENSMUSG00000014030	ENSMUST00000134968	chr4	44710409	44712408	-1	0.187988936574548	1863	0.00931190951511346	372	Pax5	0.647118717294955	-1.11352425063631	0.0894579798505754	-0.650135314178976	0.0805701360615214
ENSMUSG00000014030	ENSMUST00000014174	chr4	44710488	44712487	-1	0.191154227544972	1913	0.0099270470457246	387	Pax5	0.647118717294955	-1.11352425063631	0.0894579798505754	-0.650135314178976	0.0805701360615214
ENSMUSG00000014030	ENSMUST00000186542	chr4	44703414	44705413	-1	0.262320868899855	1986	0.0167996180773801	675	Pax5	0.647118717294955	-1.11352425063631	0.0894579798505754	-0.650135314178976	0.0805701360615214
ENSMUSG00000014030	ENSMUST00000107827	chr4	44710419	44712418	-1	0.188492029179119	1870	0.00965129573889892	378	Pax5	0.647118717294955	-1.11352425063631	0.0894579798505754	-0.650135314178976	0.0805701360615214
ENSMUSG00000014030	ENSMUST00000174319	chr4	44710409	44712408	-1	0.187988936574548	1863	0.00931190951511346	372	Pax5	0.647118717294955	-1.11352425063631	0.0894579798505754	-0.650135314178976	0.0805701360615214
ENSMUSG00000014030	ENSMUST00000173821	chr4	44710409	44712408	-1	0.187988936574548	1863	0.00931190951511346	372	Pax5	0.647118717294955	-1.11352425063631	0.0894579798505754	-0.650135314178976	0.0805701360615214
ENSMUSG00000014030	ENSMUST00000143235	chr4	44710419	44712418	-1	0.188492029179119	1870	0.00965129573889892	378	Pax5	0.647118717294955	-1.11352425063631	0.0894579798505754	-0.650135314178976	0.0805701360615214
ENSMUSG00000014030	ENSMUST00000165417	chr4	44710409	44712408	-1	0.187988936574548	1863	0.00931190951511346	372	Pax5	0.647118717294955	-1.11352425063631	0.0894579798505754	-0.650135314178976	0.0805701360615214
ENSMUSG00000014030	ENSMUST00000187197	chr4	44703414	44705413	-1	0.262320868899855	1986	0.0167996180773801	675	Pax5	0.647118717294955	-1.11352425063631	0.0894579798505754	-0.650135314178976	0.0805701360615214
ENSMUSG00000043496	ENSMUST00000127748	chr6	53820831	53822830	-1	0.117325387824236	1813	0.0231418981343708	759	Tril	35.1751240423447	-0.322876488051601	0.0894834239206706	-0.304489750842751	0.0830147617912234
ENSMUSG00000033948	ENSMUST00000044823	chr4	116875376	116877375	1	0.101813365849975	1750	0.00992704704572461	433	Zswim5	12.4185512224447	0.47943792999968	0.0927106024502095	0.422633942772832	0.0854702644511161
ENSMUSG00000038453	ENSMUST00000107593	chr11	97574054	97576053	-1	0.132543939112496	1837	0.0128330415868876	510	Srcin1	1.66288045337024	-0.834460654558896	0.0930728732997033	-0.593545348667302	0.0841809428348661
ENSMUSG00000038453	ENSMUST00000107596	chr11	97575216	97577215	-1	0.150655272877038	1860	0.0170753693842058	629	Srcin1	1.66288045337024	-0.834460654558896	0.0930728732997033	-0.593545348667302	0.0841809428348661
ENSMUSG00000038453	ENSMUST00000142123	chr11	97575227	97577226	-1	0.150152180272468	1860	0.0173086974130583	640	Srcin1	1.66288045337024	-0.834460654558896	0.0930728732997033	-0.593545348667302	0.0841809428348661
ENSMUSG00000038453	ENSMUST00000126287	chr11	97573930	97575929	-1	0.141285173116911	1837	0.0106906660492419	449	Srcin1	1.66288045337024	-0.834460654558896	0.0930728732997033	-0.593545348667302	0.0841809428348661
ENSMUSG00000038453	ENSMUST00000107590	chr11	97573945	97575944	-1	0.139503386809056	1837	0.0106906660492419	449	Srcin1	1.66288045337024	-0.834460654558896	0.0930728732997033	-0.593545348667302	0.0841809428348661
ENSMUSG00000045680	ENSMUST00000049930	chr10	22820129	22822128	-1	0.160591351817308	1858	0.0282539031301393	1003	Tcf21	1.87105797525007	2.4665472365707	0.0932403875185065	0.533360758629375	0.116238683207004
ENSMUSG00000024347	ENSMUST00000175734	chr18	35963105	35965104	1	0.149586201092326	1859	0.0254751784228958	914	Psd2	2.74163246226371	-0.783490507526099	0.0962816894900159	-0.574984087926933	0.087743065082526
ENSMUSG00000024347	ENSMUST00000115716	chr18	35962830	35964829	1	0.147070738069473	1867	0.0242873266396467	895	Psd2	2.74163246226371	-0.783490507526099	0.0962816894900159	-0.574984087926933	0.087743065082526
ENSMUSG00000024347	ENSMUST00000176873	chr18	35963065	35965064	1	0.152772454254606	1871	0.0248176176143115	903	Psd2	2.74163246226371	-0.783490507526099	0.0962816894900159	-0.574984087926933	0.087743065082526
ENSMUSG00000024347	ENSMUST00000176472	chr18	35963102	35965101	1	0.149586201092326	1859	0.0255600249788422	916	Psd2	2.74163246226371	-0.783490507526099	0.0962816894900159	-0.574984087926933	0.087743065082526
ENSMUSG00000024347	ENSMUST00000177432	chr18	35963067	35965066	1	0.152604756719749	1871	0.0249024641702579	905	Psd2	2.74163246226371	-0.783490507526099	0.0962816894900159	-0.574984087926933	0.087743065082526
ENSMUSG00000009097	ENSMUST00000009241	chr16	18586970	18588969	-1	0.121538788387515	1831	0.012811829947901	525	Tbx1	9.6150829944796	0.595537256388663	0.100839556535273	0.490893161884361	0.0928031676670024
ENSMUSG00000033174	ENSMUST00000203824	chr6	88723077	88725076	1	0.141180362157625	1761	0.027956940184327	960	Mgll	2.76347141580201	-0.567891767941503	0.103732938885931	-0.474917499253753	0.095700909328195
ENSMUSG00000038807	ENSMUST00000102521	chr11	74590187	74592186	-1	0.161995818671734	1879	0.0190904750879319	805	Rap1gap2	1.80694707286723	-0.692463791853704	0.105882923609368	-0.53576625669676	0.0970188810066384
ENSMUSG00000038807	ENSMUST00000145524	chr11	74590125	74592124	-1	0.167760421432439	1879	0.0191541100048917	808	Rap1gap2	1.80694707286723	-0.692463791853704	0.105882923609368	-0.53576625669676	0.0970188810066384
ENSMUSG00000038807	ENSMUST00000047488	chr11	74590159	74592158	-1	0.165077260874729	1879	0.0190904750879319	805	Rap1gap2	1.80694707286723	-0.692463791853704	0.105882923609368	-0.53576625669676	0.0970188810066384
ENSMUSG00000096014	ENSMUST00000180353	chr8	12393295	12395294	1	0.184655948069268	1956	0.0190692634489453	678	Sox1	2.74672240100142	0.580690239142178	0.120902918743074	0.477939206625505	0.111597727279687
ENSMUSG00000018698	ENSMUST00000018842	chr11	84525536	84527535	-1	0.276009180182547	2000	0.0206177130949665	688	Lhx1	9.11651346088048	-0.512992045910902	0.125603184764649	-0.438463384056967	0.116030268047256
ENSMUSG00000018698	ENSMUST00000184646	chr11	84522332	84524331	-1	0.234797510991472	1948	0.0111997453849201	466	Lhx1	9.11651346088048	-0.512992045910902	0.125603184764649	-0.438463384056967	0.116030268047256
ENSMUSG00000018698	ENSMUST00000092827	chr11	84522712	84524711	-1	0.265528084253993	1997	0.0106906660492419	442	Lhx1	9.11651346088048	-0.512992045910902	0.125603184764649	-0.438463384056967	0.116030268047256
ENSMUSG00000018698	ENSMUST00000176503	chr11	84522068	84524067	-1	0.23930438224075	1948	0.0138087769802708	581	Lhx1	9.11651346088048	-0.512992045910902	0.125603184764649	-0.438463384056967	0.116030268047256
ENSMUSG00000035829	ENSMUST00000189694	chr2	28445941	28447940	1	0.138036033379059	1890	0.0246691361414054	821	Ppp1r26	5.48768268068337	-0.437386047523338	0.128740076535974	-0.388841909584329	0.119343145042135
ENSMUSG00000035829	ENSMUST00000128199	chr2	28444800	28446799	1	0.105817144494683	1798	0.0198540940914492	733	Ppp1r26	5.48768268068337	-0.437386047523338	0.128740076535974	-0.388841909584329	0.119343145042135
ENSMUSG00000035829	ENSMUST00000154081	chr2	28445941	28447940	1	0.138036033379059	1890	0.0246691361414054	821	Ppp1r26	5.48768268068337	-0.437386047523338	0.128740076535974	-0.388841909584329	0.119343145042135
ENSMUSG00000035829	ENSMUST00000150362	chr2	28444866	28446865	1	0.107787590529251	1816	0.0211267924306447	782	Ppp1r26	5.48768268068337	-0.437386047523338	0.128740076535974	-0.388841909584329	0.119343145042135
ENSMUSG00000035829	ENSMUST00000040324	chr2	28445941	28447940	1	0.138036033379059	1890	0.0246691361414054	821	Ppp1r26	5.48768268068337	-0.437386047523338	0.128740076535974	-0.388841909584329	0.119343145042135
ENSMUSG00000051910	ENSMUST00000106612	chr7	116031048	116033047	-1	0.107536044226966	1838	0.0131512161716864	539	Sox6	6.55800777635664	-0.388357059749678	0.130082887655328	-0.353421629842563	0.120864905188556
ENSMUSG00000045589	ENSMUST00000128276	chr4	56990137	56992136	-1	0.116361126998809	1812	0.013745142063311	579	Frrs1l	1.18094594207615	-0.861387016530097	0.1346399712756	-0.578118825434324	0.122775279683766
ENSMUSG00000045589	ENSMUST00000053681	chr4	56990392	56992391	-1	0.102924362018402	1802	0.0130027346987803	530	Frrs1l	1.18094594207615	-0.861387016530097	0.1346399712756	-0.578118825434324	0.122775279683766
ENSMUSG00000025041	ENSMUST00000172239	chr19	47015154	47017153	-1	0.174363511867428	1782	0.0267266651231047	940	Nt5c2	18.8611624082127	0.314439340574025	0.136557100031966	0.294974753820031	0.127183020727541
ENSMUSG00000017344	ENSMUST00000153628	chr11	78498606	78500605	1	0.14346524107005	1820	0.0213813320984838	762	Vtn	10.1510145925891	0.546184822915514	0.138671897379903	0.455212142180716	0.128354172952622
ENSMUSG00000029120	ENSMUST00000201156	chr5	36866663	36868662	1	0.21291298269265	1970	0.00863313706754255	389	Ppp2r2c	3.38596303665702	-0.837167559468208	0.139019082776764	-0.570316948769032	0.126642263868661
ENSMUSG00000029120	ENSMUST00000031003	chr5	36866513	36868512	1	0.21465284461679	1981	0.0099270470457246	450	Ppp2r2c	3.38596303665702	-0.837167559468208	0.139019082776764	-0.570316948769032	0.126642263868661
ENSMUSG00000048349	ENSMUST00000139505	chr14	104465366	104467365	-1	0.267414681521133	1909	0.0169056762723131	601	Pou4f1	6.06378312115332	-0.486661775664055	0.142380700117971	-0.419452130646723	0.131990511363897
ENSMUSG00000048349	ENSMUST00000053016	chr14	104468000	104469999	-1	0.158516094823454	1931	0.0119209411104642	541	Pou4f1	6.06378312115332	-0.486661775664055	0.142380700117971	-0.419452130646723	0.131990511363897
ENSMUSG00000044312	ENSMUST00000050103	chr10	62131090	62133089	1	0.157572796189884	1878	0.0271508979028365	854	Neurog3	4.93322659765349	0.721659413788869	0.143168784491327	0.533539592059075	0.131839079078352
ENSMUSG00000042453	ENSMUST00000162427	chr5	22344691	22346690	-1	0.148034998894899	1908	0.0129815230597937	513	Reln	2.04908125186935	-0.511026832082561	0.146866093392878	-0.433490744882204	0.136170337396997
ENSMUSG00000042453	ENSMUST00000162637	chr5	22344691	22346690	-1	0.148034998894899	1908	0.0129815230597937	513	Reln	2.04908125186935	-0.511026832082561	0.146866093392878	-0.433490744882204	0.136170337396997
ENSMUSG00000042453	ENSMUST00000062372	chr5	22344691	22346690	-1	0.148034998894899	1908	0.0129815230597937	513	Reln	2.04908125186935	-0.511026832082561	0.146866093392878	-0.433490744882204	0.136170337396997
ENSMUSG00000042453	ENSMUST00000161356	chr5	22344703	22346702	-1	0.148600978075041	1908	0.0129815230597937	513	Reln	2.04908125186935	-0.511026832082561	0.146866093392878	-0.433490744882204	0.136170337396997
ENSMUSG00000042453	ENSMUST00000160707	chr5	22344691	22346690	-1	0.148034998894899	1908	0.0129815230597937	513	Reln	2.04908125186935	-0.511026832082561	0.146866093392878	-0.433490744882204	0.136170337396997
ENSMUSG00000042453	ENSMUST00000161782	chr5	22344703	22346702	-1	0.148600978075041	1908	0.0129815230597937	513	Reln	2.04908125186935	-0.511026832082561	0.146866093392878	-0.433490744882204	0.136170337396997
ENSMUSG00000042453	ENSMUST00000162622	chr5	22344691	22346690	-1	0.148034998894899	1908	0.0129815230597937	513	Reln	2.04908125186935	-0.511026832082561	0.146866093392878	-0.433490744882204	0.136170337396997
ENSMUSG00000036564	ENSMUST00000166358	chr8	95676245	95678244	1	0.247982729669593	1969	0.0328356171512429	1033	Ndrg4	10.1188168208385	-0.459800132373401	0.147379922017324	-0.401559579435707	0.136819264411911
ENSMUSG00000036564	ENSMUST00000160964	chr8	95674980	95676979	1	0.174070041181429	1920	0.0325386542054307	1091	Ndrg4	10.1188168208385	-0.459800132373401	0.147379922017324	-0.401559579435707	0.136819264411911
ENSMUSG00000036564	ENSMUST00000041318	chr8	95676085	95678084	1	0.251085134064445	1978	0.0344477017142239	1086	Ndrg4	10.1188168208385	-0.459800132373401	0.147379922017324	-0.401559579435707	0.136819264411911
ENSMUSG00000008999	ENSMUST00000137247	chr2	172940093	172942092	-1	0.100429861187406	1676	0.0175632370808974	675	Bmp7	21.3377361437514	-0.355057612039409	0.149968550253142	-0.326611162318962	0.139749283909023
ENSMUSG00000021294	ENSMUST00000128402	chr12	112144208	112146207	1	0.218950093947498	1893	0.030290220472852	973	Kif26a	14.772701058415	-0.368596494947172	0.155691762811886	-0.336547972807951	0.144742881640483
ENSMUSG00000027238	ENSMUST00000110592	chr2	121806993	121808992	-1	0.118897552213519	1904	0.0152723800703455	565	Frmd5	2.56588679160578	-0.580031095409965	0.160356242561703	-0.468403207548155	0.148486427908048
ENSMUSG00000027238	ENSMUST00000128428	chr2	121807024	121809023	-1	0.118478308376377	1904	0.0152723800703455	565	Frmd5	2.56588679160578	-0.580031095409965	0.160356242561703	-0.468403207548155	0.148486427908048
ENSMUSG00000027238	ENSMUST00000138157	chr2	121807088	121809087	-1	0.116403051382523	1904	0.0152723800703455	565	Frmd5	2.56588679160578	-0.580031095409965	0.160356242561703	-0.468403207548155	0.148486427908048
ENSMUSG00000027238	ENSMUST00000145075	chr2	121806873	121808872	-1	0.121308204277086	1904	0.018984416892999	643	Frmd5	2.56588679160578	-0.580031095409965	0.160356242561703	-0.468403207548155	0.148486427908048
ENSMUSG00000027238	ENSMUST00000142016	chr2	121807058	121809057	-1	0.117094803713808	1904	0.0152723800703455	565	Frmd5	2.56588679160578	-0.580031095409965	0.160356242561703	-0.468403207548155	0.148486427908048
ENSMUSG00000038541	ENSMUST00000043458	chr17	74047917	74049916	-1	0.128016105671361	1874	0.013745142063311	509	Srd5a2	1.81674514652842	-1.7467351125651	0.167072741006258	-0.545344937680431	0.165245830410952
ENSMUSG00000024558	ENSMUST00000159162	chr18	74064923	74066922	-1	0.119505455777375	1668	0.0119209411104642	421	Mapk4	2.98147271619281	-0.586664445406494	0.169593745898196	-0.46954153518198	0.156942119703316
ENSMUSG00000024558	ENSMUST00000162863	chr18	74064393	74066392	-1	0.165265920601443	1771	0.0099270470457246	370	Mapk4	2.98147271619281	-0.586664445406494	0.169593745898196	-0.46954153518198	0.156942119703316
ENSMUSG00000024558	ENSMUST00000091851	chr18	74064930	74066929	-1	0.119316796050661	1668	0.0121330575003301	428	Mapk4	2.98147271619281	-0.586664445406494	0.169593745898196	-0.46954153518198	0.156942119703316
ENSMUSG00000037989	ENSMUST00000162581	chr13	49148013	49150012	-1	0.134388611995922	1823	0.0146572425397344	529	Wnk2	5.3374961065017	-0.417029710067337	0.172788584733919	-0.369988320299313	0.160611198490832
ENSMUSG00000037989	ENSMUST00000162403	chr13	49147233	49149232	-1	0.194424329474681	1970	0.0163329620196751	629	Wnk2	5.3374961065017	-0.417029710067337	0.172788584733919	-0.369988320299313	0.160611198490832
ENSMUSG00000037989	ENSMUST00000091623	chr13	49148015	49150014	-1	0.134262838844779	1823	0.0146996658177076	531	Wnk2	5.3374961065017	-0.417029710067337	0.172788584733919	-0.369988320299313	0.160611198490832
ENSMUSG00000037989	ENSMUST00000035538	chr13	49148015	49150014	-1	0.134262838844779	1823	0.0146996658177076	531	Wnk2	5.3374961065017	-0.417029710067337	0.172788584733919	-0.369988320299313	0.160611198490832
ENSMUSG00000037989	ENSMUST00000110096	chr13	49148015	49150014	-1	0.134262838844779	1823	0.0146996658177076	531	Wnk2	5.3374961065017	-0.417029710067337	0.172788584733919	-0.369988320299313	0.160611198490832
ENSMUSG00000037989	ENSMUST00000110097	chr13	49148015	49150014	-1	0.134262838844779	1823	0.0146996658177076	531	Wnk2	5.3374961065017	-0.417029710067337	0.172788584733919	-0.369988320299313	0.160611198490832
ENSMUSG00000037989	ENSMUST00000159559	chr13	49147233	49149232	-1	0.194424329474681	1970	0.0163329620196751	629	Wnk2	5.3374961065017	-0.417029710067337	0.172788584733919	-0.369988320299313	0.160611198490832
ENSMUSG00000037989	ENSMUST00000049265	chr13	49148015	49150014	-1	0.134262838844779	1823	0.0146996658177076	531	Wnk2	5.3374961065017	-0.417029710067337	0.172788584733919	-0.369988320299313	0.160611198490832
ENSMUSG00000039716	ENSMUST00000169164	chr9	107231857	107233856	-1	0.171659389117861	1870	0.0172238508571119	688	Dock3	0.721957705074409	-0.947121635197573	0.174310221035368	-0.572207986847087	0.159558395212576
ENSMUSG00000039716	ENSMUST00000167053	chr9	107231869	107233868	-1	0.171114372129576	1870	0.0170753693842058	681	Dock3	0.721957705074409	-0.947121635197573	0.174310221035368	-0.572207986847087	0.159558395212576
ENSMUSG00000039716	ENSMUST00000044532	chr9	107231910	107233909	-1	0.168305438420724	1870	0.0162905387417019	644	Dock3	0.721957705074409	-0.947121635197573	0.174310221035368	-0.572207986847087	0.159558395212576
ENSMUSG00000039716	ENSMUST00000165182	chr9	107231583	107233582	-1	0.179666946407276	1870	0.0160359990738628	632	Dock3	0.721957705074409	-0.947121635197573	0.174310221035368	-0.572207986847087	0.159558395212576
ENSMUSG00000043857	ENSMUST00000103027	chr11	116916863	116918862	1	0.17587278968114	1854	0.0313083791442084	1039	Mgat5b	6.43725683592997	-0.46300598742841	0.183676683829472	-0.398799057441469	0.170642215679594
ENSMUSG00000022456	ENSMUST00000023095	chr15	82272935	82274934	1	0.14143190845991	1845	0.0160359990738628	640	Sept3	31.6026989240282	-0.331562705100226	0.184589530180075	-0.306195824482768	0.1719696259377
ENSMUSG00000022456	ENSMUST00000116423	chr15	82273247	82275246	1	0.165077260874729	1895	0.0182632211674549	710	Sept3	31.6026989240282	-0.331562705100226	0.184589530180075	-0.306195824482768	0.1719696259377
ENSMUSG00000050592	ENSMUST00000143795	chr2	32084858	32086857	-1	0.138036033379059	1835	0.0160359990738628	541	Fam78a	3.41429804133675	-0.499921168218696	0.185812335705523	-0.420491839345415	0.172963309984015
ENSMUSG00000050592	ENSMUST00000139629	chr2	32084670	32086669	-1	0.14614840162776	1835	0.0166723482434606	548	Fam78a	3.41429804133675	-0.499921168218696	0.185812335705523	-0.420491839345415	0.172963309984015
ENSMUSG00000050592	ENSMUST00000056406	chr2	32083784	32085783	-1	0.174174852140714	1924	0.0191328983659051	630	Fam78a	3.41429804133675	-0.499921168218696	0.185812335705523	-0.420491839345415	0.172963309984015
ENSMUSG00000045591	ENSMUST00000053225	chr10	19354560	19356559	1	0.199581028671529	1865	0.0206177130949665	772	Olig3	9.95659995239993	0.442217058678119	0.187443416955451	0.385071068022301	0.174514276278276
ENSMUSG00000021685	ENSMUST00000184985	chr13	94880600	94882599	1	0.145435687104618	1903	0.0129815230597937	524	Otp	7.97191890484106	-0.575599448040872	0.194556878973495	-0.458759132906728	0.179951352466077
ENSMUSG00000021685	ENSMUST00000022195	chr13	94873602	94875601	1	0.20291401717681	1889	0.0180935280555622	651	Otp	7.97191890484106	-0.575599448040872	0.194556878973495	-0.458759132906728	0.179951352466077
ENSMUSG00000041078	ENSMUST00000043349	chr14	34817825	34819824	1	0.205429480199663	1913	0.0160359990738628	566	Grid1	0.927394358342904	-0.911124908994969	0.198169828477154	-0.5550038454945	0.181711035072921
ENSMUSG00000049100	ENSMUST00000193252	chr3	45376398	45378397	1	0.125102361003223	1708	0.0144027028718953	525	Pcdh10	1.42074578854725	-0.563844645186635	0.199744684591559	-0.452135722298908	0.184598665921879
ENSMUSG00000049100	ENSMUST00000170695	chr3	45376427	45378426	1	0.126339130322792	1735	0.0145087610668283	530	Pcdh10	1.42074578854725	-0.563844645186635	0.199744684591559	-0.452135722298908	0.184598665921879
ENSMUSG00000049100	ENSMUST00000166126	chr3	45376425	45378424	1	0.126297205939078	1735	0.0145087610668283	530	Pcdh10	1.42074578854725	-0.563844645186635	0.199744684591559	-0.452135722298908	0.184598665921879
ENSMUSG00000049100	ENSMUST00000171554	chr3	45376406	45378405	1	0.125689302375222	1716	0.0145087610668283	530	Pcdh10	1.42074578854725	-0.563844645186635	0.199744684591559	-0.452135722298908	0.184598665921879
ENSMUSG00000020788	ENSMUST00000108484	chr11	72959169	72961168	1	0.148307507389042	1908	0.0238630938599149	913	Atp2a3	1.21842055219883	0.830748527114766	0.201232255272568	0.540354072288198	0.185196372425876
ENSMUSG00000020788	ENSMUST00000108485	chr11	72959169	72961168	1	0.148307507389042	1908	0.0238630938599149	913	Atp2a3	1.21842055219883	0.830748527114766	0.201232255272568	0.540354072288198	0.185196372425876
ENSMUSG00000020788	ENSMUST00000149493	chr11	72959290	72961289	1	0.162163516206591	1908	0.0213813320984838	860	Atp2a3	1.21842055219883	0.830748527114766	0.201232255272568	0.540354072288198	0.185196372425876
ENSMUSG00000020788	ENSMUST00000021142	chr11	72959169	72961168	1	0.148307507389042	1908	0.0238630938599149	913	Atp2a3	1.21842055219883	0.830748527114766	0.201232255272568	0.540354072288198	0.185196372425876
ENSMUSG00000020788	ENSMUST00000163326	chr11	72959169	72961168	1	0.148307507389042	1908	0.0238630938599149	913	Atp2a3	1.21842055219883	0.830748527114766	0.201232255272568	0.540354072288198	0.185196372425876
ENSMUSG00000020788	ENSMUST00000108486	chr11	72959169	72961168	1	0.148307507389042	1908	0.0238630938599149	913	Atp2a3	1.21842055219883	0.830748527114766	0.201232255272568	0.540354072288198	0.185196372425876
ENSMUSG00000034336	ENSMUST00000037636	chr19	47012698	47014697	1	0.146483796697474	1905	0.0236721891090356	792	Ina	69.1433588429929	-0.352511574291528	0.20659618425899	-0.320921031317234	0.192473967046742
ENSMUSG00000056476	ENSMUST00000029393	chr3	59004978	59006977	1	0.205722950885662	1910	0.0213813320984838	756	Med12l	0.929686168929568	-0.524874039302645	0.207067279901061	-0.430777785906028	0.192495979540751
ENSMUSG00000056476	ENSMUST00000199659	chr3	59004487	59006486	1	0.210250784326798	1945	0.022144951102001	780	Med12l	0.929686168929568	-0.524874039302645	0.207067279901061	-0.430777785906028	0.192495979540751
ENSMUSG00000056476	ENSMUST00000040325	chr3	59004978	59006977	1	0.205722950885662	1910	0.0213813320984838	756	Med12l	0.929686168929568	-0.524874039302645	0.207067279901061	-0.430777785906028	0.192495979540751
ENSMUSG00000056476	ENSMUST00000040846	chr3	59003825	59005824	1	0.165244958409586	1884	0.0213813320984838	769	Med12l	0.929686168929568	-0.524874039302645	0.207067279901061	-0.430777785906028	0.192495979540751
ENSMUSG00000056476	ENSMUST00000164225	chr3	59004978	59006977	1	0.205722950885662	1910	0.0213813320984838	756	Med12l	0.929686168929568	-0.524874039302645	0.207067279901061	-0.430777785906028	0.192495979540751
ENSMUSG00000024112	ENSMUST00000159623	chr17	25433279	25435278	-1	0.243769329106314	1950	0.0213601204594972	771	Cacna1h	5.08609575096273	-0.39628781189119	0.20810256029083	-0.35228167065473	0.193672026035243
ENSMUSG00000024112	ENSMUST00000159048	chr17	25433784	25435783	-1	0.233665552631188	1968	0.0226540304376792	805	Cacna1h	5.08609575096273	-0.39628781189119	0.20810256029083	-0.35228167065473	0.193672026035243
ENSMUSG00000024112	ENSMUST00000159610	chr17	25433784	25435783	-1	0.233665552631188	1968	0.0226540304376792	805	Cacna1h	5.08609575096273	-0.39628781189119	0.20810256029083	-0.35228167065473	0.193672026035243
ENSMUSG00000024112	ENSMUST00000161454	chr17	25433769	25435768	-1	0.234525002497329	1968	0.0222722209359206	797	Cacna1h	5.08609575096273	-0.39628781189119	0.20810256029083	-0.35228167065473	0.193672026035243
ENSMUSG00000024112	ENSMUST00000159052	chr17	25433784	25435783	-1	0.233665552631188	1968	0.0226540304376792	805	Cacna1h	5.08609575096273	-0.39628781189119	0.20810256029083	-0.35228167065473	0.193672026035243
ENSMUSG00000024112	ENSMUST00000078496	chr17	25433784	25435783	-1	0.233665552631188	1968	0.0226540304376792	805	Cacna1h	5.08609575096273	-0.39628781189119	0.20810256029083	-0.35228167065473	0.193672026035243
ENSMUSG00000021010	ENSMUST00000101432	chr12	53246677	53248676	1	0.178912307500421	1872	0.0229722050224781	875	Npas3	3.20308815968013	-0.475546448513055	0.209794481698662	-0.40281711617963	0.195180320564968
ENSMUSG00000039137	ENSMUST00000133425	chr4	63494760	63496759	-1	0.151556647126894	1699	0.0183268560844147	724	Whrn	2.63674013015487	-0.50872731036225	0.211499334258573	-0.421366466387262	0.196762052645381
ENSMUSG00000039137	ENSMUST00000140720	chr4	63494678	63496677	-1	0.158516094823454	1748	0.0181571629725219	716	Whrn	2.63674013015487	-0.50872731036225	0.211499334258573	-0.421366466387262	0.196762052645381
ENSMUSG00000039137	ENSMUST00000124016	chr4	63493601	63495600	-1	0.159354582497738	1861	0.0133209092835792	493	Whrn	2.63674013015487	-0.50872731036225	0.211499334258573	-0.421366466387262	0.196762052645381
ENSMUSG00000070498	ENSMUST00000031446	chr5	125530387	125532386	1	0.116549786725523	1597	0.0138087769802708	543	Tmem132b	1.13317128798681	-0.634725371068594	0.215971050684731	-0.478898327518399	0.200109632011924
ENSMUSG00000019913	ENSMUST00000020071	chr10	50893651	50895650	1	0.393900547186926	1994	0.0283599613250722	999	Sim1	0.967195383411827	-0.66984103295259	0.216601747316863	-0.491488117194228	0.200508096567943
ENSMUSG00000051043	ENSMUST00000142262	chr11	114850319	114852318	1	0.110764221772961	1711	0.0149329938465601	636	Gprc5c	13.8272599406881	0.310586750470173	0.217835343751481	0.288000874399899	0.203437509201403
ENSMUSG00000050556	ENSMUST00000131267	chr2	167190156	167192155	-1	0.18870165109769	1996	0.0224843373257865	840	Kcnb1	1.35569974445298	-0.841987041717417	0.230778203190044	-0.52881431726513	0.213082116398791
ENSMUSG00000050556	ENSMUST00000059826	chr2	167188800	167190799	-1	0.115187244254811	1524	0.0145087610668283	568	Kcnb1	1.35569974445298	-0.841987041717417	0.230778203190044	-0.52881431726513	0.213082116398791
ENSMUSG00000049641	ENSMUST00000058347	chr10	52020528	52022527	1	0.240457302792891	1966	0.026917569873984	935	Vgll2	11.6033775219505	-0.436949824309298	0.232908632591715	-0.376389203895394	0.216962388661396
ENSMUSG00000049641	ENSMUST00000163017	chr10	52020502	52022501	1	0.237438747165468	1966	0.0259630461195874	910	Vgll2	11.6033775219505	-0.436949824309298	0.232908632591715	-0.376389203895394	0.216962388661396
ENSMUSG00000028072	ENSMUST00000029712	chr3	87795163	87797162	-1	0.16275045757859	1854	0.018984416892999	682	Ntrk1	7.61589037511654	0.482653693129879	0.233257460196438	0.403414862044168	0.216982029049195
ENSMUSG00000010175	ENSMUST00000177288	chr1	190170681	190172680	-1	0.14078208051234	1820	0.0143178563159489	509	Prox1	3.07479095364395	-0.40878639980962	0.233869971898052	-0.358205626468065	0.217834995946703
ENSMUSG00000010175	ENSMUST00000010319	chr1	190169400	190171399	-1	0.161576574834592	1787	0.0126845601139814	552	Prox1	3.07479095364395	-0.40878639980962	0.233869971898052	-0.358205626468065	0.217834995946703
ENSMUSG00000010175	ENSMUST00000175916	chr1	190170715	190172714	-1	0.142018849831909	1830	0.0150814753194662	526	Prox1	3.07479095364395	-0.40878639980962	0.233869971898052	-0.358205626468065	0.217834995946703
ENSMUSG00000030507	ENSMUST00000032717	chr7	49636850	49638849	-1	0.113007176301671	1601	0.00763619003517277	330	Dbx1	9.4114842525515	0.430756083564866	0.235392028107501	0.372225859382709	0.219260072389241
ENSMUSG00000034613	ENSMUST00000162853	chr10	122676762	122678761	1	0.132124695275354	1814	0.0258145646466813	942	Ppm1h	2.98965252136107	-0.520091596349488	0.241793264874814	-0.422171075197488	0.224488536450569
ENSMUSG00000079157	ENSMUST00000110969	chr8	9771019	9773018	-1	0.177696500372708	1868	0.0226752420766658	862	Fam155a	2.24342197618752	-0.729638713702456	0.250365011357462	-0.498245852111971	0.231416163617621
ENSMUSG00000019856	ENSMUST00000020003	chr10	53750881	53752880	-1	0.123299612503512	1705	0.0243933848345797	844	Fam184a	1.56085792570931	-0.690194376858237	0.252116151728426	-0.486932855964223	0.23362007881976
ENSMUSG00000021136	ENSMUST00000110347	chr12	81024808	81026807	1	0.105439825041255	1853	0.0186238190302269	784	Smoc1	23.3762468917139	0.305585419400713	0.25903202022834	0.282102679344051	0.241853119131527
ENSMUSG00000021136	ENSMUST00000021564	chr12	81024828	81026827	1	0.107032951622395	1853	0.0186026073912403	783	Smoc1	23.3762468917139	0.305585419400713	0.25903202022834	0.282102679344051	0.241853119131527
ENSMUSG00000021136	ENSMUST00000129362	chr12	81024828	81026827	1	0.107032951622395	1853	0.0186026073912403	783	Smoc1	23.3762468917139	0.305585419400713	0.25903202022834	0.282102679344051	0.241853119131527
ENSMUSG00000025964	ENSMUST00000114103	chr1	63444211	63446210	1	0.108940511081392	1676	0.0160996339908226	605	Adam23	1.77383964498796	-0.538064998119711	0.264194282569504	-0.426835111676479	0.245621719650743
ENSMUSG00000025964	ENSMUST00000114107	chr1	63444211	63446210	1	0.108940511081392	1676	0.0160996339908226	605	Adam23	1.77383964498796	-0.538064998119711	0.264194282569504	-0.426835111676479	0.245621719650743
ENSMUSG00000022053	ENSMUST00000176029	chr14	67232644	67234643	1	0.17035973322272	1917	0.0225055489647731	875	Ebf2	21.7033874771559	-0.273056450131741	0.265837197905239	-0.255793627656257	0.248454497434479
ENSMUSG00000022053	ENSMUST00000177231	chr14	67231603	67233602	1	0.113657004249242	1785	0.0213813320984838	786	Ebf2	21.7033874771559	-0.273056450131741	0.265837197905239	-0.255793627656257	0.248454497434479
ENSMUSG00000022053	ENSMUST00000176161	chr14	67231586	67233585	1	0.113489306714385	1785	0.0213813320984838	786	Ebf2	21.7033874771559	-0.273056450131741	0.265837197905239	-0.255793627656257	0.248454497434479
ENSMUSG00000052033	ENSMUST00000075087	chr2	170494428	170496427	1	0.164762827996872	1819	0.0183268560844147	637	Pfdn4	14.2561244970844	0.373969379338071	0.267062190998336	0.331895030258271	0.249286399418816
ENSMUSG00000022103	ENSMUST00000022699	chr14	70888130	70890129	1	0.177906122291279	1889	0.0212964855425374	732	Gfra2	4.64232882667515	-0.43932200148864	0.268111222404508	-0.373810426224499	0.249884468104291
ENSMUSG00000067438	ENSMUST00000172923	chr5	35387108	35389107	1	0.233309195369617	1978	0.0170541577452192	666	Hmx1	3.72737999432227	0.878299928845311	0.277946522838532	0.51318465432675	0.256346968572872
ENSMUSG00000067438	ENSMUST00000087674	chr5	35387117	35389116	1	0.234399229346187	1978	0.0168632529943399	657	Hmx1	3.72737999432227	0.878299928845311	0.277946522838532	0.51318465432675	0.256346968572872
ENSMUSG00000022483	ENSMUST00000131560	chr15	98004636	98006635	-1	0.107116800389824	1761	0.0173723323300181	750	Col2a1	162.135956295969	0.27554514689132	0.279662229045741	0.257378307307245	0.261411378388054
ENSMUSG00000022483	ENSMUST00000023123	chr15	98004696	98006695	-1	0.103825736268258	1701	0.0167996180773801	723	Col2a1	162.135956295969	0.27554514689132	0.279662229045741	0.257378307307245	0.261411378388054
ENSMUSG00000022483	ENSMUST00000088355	chr15	98004658	98006657	-1	0.106571783401539	1739	0.0169056762723131	728	Col2a1	162.135956295969	0.27554514689132	0.279662229045741	0.257378307307245	0.261411378388054
ENSMUSG00000022483	ENSMUST00000140064	chr15	98004658	98006657	-1	0.106571783401539	1739	0.0169056762723131	728	Col2a1	162.135956295969	0.27554514689132	0.279662229045741	0.257378307307245	0.261411378388054
ENSMUSG00000022483	ENSMUST00000127879	chr15	98001888	98003887	-1	0.13143294294407	1760	0.0212328506255776	769	Col2a1	162.135956295969	0.27554514689132	0.279662229045741	0.257378307307245	0.261411378388054
ENSMUSG00000015968	ENSMUST00000112249	chr14	30353487	30355486	-1	0.132816447606639	1742	0.0195783427846235	785	Cacna1d	0.457541550220016	-0.816140751436422	0.281580265540401	-0.503879776581136	0.26089268875049
ENSMUSG00000048904	ENSMUST00000058475	chr13	56252164	56254163	-1	0.138476239408058	1906	0.0135966605904049	567	Neurog1	13.1679774568718	0.457063629531323	0.283480399878205	0.382336932469519	0.263902364855045
ENSMUSG00000049532	ENSMUST00000058326	chr14	52328763	52330762	-1	0.124305797712653	1463	0.0129815230597937	533	Sall2	38.2864511843164	0.269044318208363	0.286100168440046	0.25186845049735	0.267566199281661
ENSMUSG00000038765	ENSMUST00000041730	chr2	33640512	33642511	-1	0.227544592608912	1971	0.0167996180773801	638	Lmx1b	2.51668823221229	-0.515523148247987	0.289828663873182	-0.411870642583351	0.269797899252184
ENSMUSG00000038765	ENSMUST00000137559	chr2	33632284	33634283	-1	0.158914376468739	1906	0.0213813320984838	765	Lmx1b	2.51668823221229	-0.515523148247987	0.289828663873182	-0.411870642583351	0.269797899252184
ENSMUSG00000038765	ENSMUST00000176067	chr2	33640481	33642480	-1	0.230374488509622	1971	0.0178177767487365	660	Lmx1b	2.51668823221229	-0.515523148247987	0.289828663873182	-0.411870642583351	0.269797899252184
ENSMUSG00000033597	ENSMUST00000024958	chr17	24486783	24488782	1	0.15057142410961	1750	0.0212752739035508	797	Caskin1	1.54769519370362	-0.634973703706536	0.290359393684941	-0.45959556050677	0.26920671284868
ENSMUSG00000026413	ENSMUST00000163260	chr1	135919121	135921120	-1	0.164154924433016	1891	0.0239479404158613	818	Pkp1	1.10114505779825	-0.764488631107572	0.295149245707934	-0.490510573256487	0.273729982246157
ENSMUSG00000026413	ENSMUST00000027667	chr1	135919208	135921207	-1	0.156021593992458	1891	0.0234176494411965	803	Pkp1	1.10114505779825	-0.764488631107572	0.295149245707934	-0.490510573256487	0.273729982246157
ENSMUSG00000026413	ENSMUST00000189805	chr1	135919143	135921142	-1	0.163274512375018	1891	0.0236721891090356	805	Pkp1	1.10114505779825	-0.764488631107572	0.295149245707934	-0.490510573256487	0.273729982246157
ENSMUSG00000020396	ENSMUST00000093369	chr11	4948065	4950064	-1	0.195912645096535	1923	0.0210207342357117	735	Nefh	0.769298731767566	-1.06059482830603	0.29530229533118	-0.511257488217483	0.27478534392552
ENSMUSG00000036422	ENSMUST00000194214	chr14	79771205	79773204	-1	0.150298915615467	1864	0.0183268560844147	695	Pcdh8	9.04642809941591	0.317848020229234	0.296948461553754	0.289673587733947	0.277779688399751
ENSMUSG00000036422	ENSMUST00000195034	chr14	79771313	79773312	-1	0.154721938097317	1870	0.0195995544236101	715	Pcdh8	9.04642809941591	0.317848020229234	0.296948461553754	0.289673587733947	0.277779688399751
ENSMUSG00000036422	ENSMUST00000195355	chr14	79771313	79773312	-1	0.154721938097317	1870	0.0195995544236101	715	Pcdh8	9.04642809941591	0.317848020229234	0.296948461553754	0.289673587733947	0.277779688399751
ENSMUSG00000036422	ENSMUST00000039568	chr14	79771313	79773312	-1	0.154721938097317	1870	0.0195995544236101	715	Pcdh8	9.04642809941591	0.317848020229234	0.296948461553754	0.289673587733947	0.277779688399751
ENSMUSG00000043556	ENSMUST00000059204	chr15	26895050	26897049	-1	0.102882437634688	1634	0.00763619003517277	360	Fbxl7	11.9130560240739	-0.447967780310197	0.298090952425675	-0.375382550708661	0.278051532454935
ENSMUSG00000045333	ENSMUST00000109655	chr8	87959596	87961595	-1	0.325123595703753	1955	0.0242449033616736	933	Zfp423	21.7137043008262	-0.247650348923264	0.298903968951027	-0.233791872801673	0.279795699321499
ENSMUSG00000068327	ENSMUST00000089641	chr6	83070294	83072293	-1	0.260392347249001	1981	0.0259630461195874	859	Tlx2	5.01440383455556	0.832075690389134	0.300388258232929	0.498902514136912	0.278206691256459
ENSMUSG00000068327	ENSMUST00000174674	chr6	83070226	83072225	-1	0.27156519550884	2000	0.0262175857874265	871	Tlx2	5.01440383455556	0.832075690389134	0.300388258232929	0.498902514136912	0.278206691256459
ENSMUSG00000026443	ENSMUST00000159088	chr1	132878355	132880354	1	0.179310589145705	1978	0.019345014755771	705	Lrrn2	6.08786489362572	-0.368540246749235	0.303800749836561	-0.325426418578479	0.283892063839518
ENSMUSG00000026443	ENSMUST00000027706	chr1	132878273	132880272	1	0.177885160099422	1978	0.0211480040696313	769	Lrrn2	6.08786489362572	-0.368540246749235	0.303800749836561	-0.325426418578479	0.283892063839518
ENSMUSG00000036466	ENSMUST00000068967	chr9	64383686	64385685	1	0.138937407628915	1878	0.0122179040562764	529	Megf11	1.15430702976441	-0.663426031494759	0.303878842233135	-0.46451009589445	0.282442183850786
ENSMUSG00000036466	ENSMUST00000148449	chr9	64383683	64385682	1	0.139230878314914	1881	0.0122179040562764	529	Megf11	1.15430702976441	-0.663426031494759	0.303878842233135	-0.46451009589445	0.282442183850786
ENSMUSG00000036466	ENSMUST00000093829	chr9	64383626	64385625	1	0.14375871175605	1932	0.0129815230597937	565	Megf11	1.15430702976441	-0.663426031494759	0.303878842233135	-0.46451009589445	0.282442183850786
ENSMUSG00000036466	ENSMUST00000164113	chr9	64383626	64385625	1	0.14375871175605	1932	0.0129815230597937	565	Megf11	1.15430702976441	-0.663426031494759	0.303878842233135	-0.46451009589445	0.282442183850786
ENSMUSG00000036466	ENSMUST00000118485	chr9	64383626	64385625	1	0.14375871175605	1932	0.0129815230597937	565	Megf11	1.15430702976441	-0.663426031494759	0.303878842233135	-0.46451009589445	0.282442183850786
ENSMUSG00000024534	ENSMUST00000179038	chr18	52766732	52768731	1	0.13570923008292	1873	0.0127906183089144	569	Sncaip	11.7758634056493	-0.279137370276317	0.307703911261709	-0.259286254074451	0.28805985727232
ENSMUSG00000003657	ENSMUST00000003754	chr8	110168207	110170206	-1	0.155874858649458	1831	0.0203419617881408	815	Calb2	1.98426352491345	1.23071841572811	0.310773797669509	0.493913159131788	0.291581030056295
ENSMUSG00000027967	ENSMUST00000029587	chr3	127631135	127633134	1	0.138036033379059	1818	0.0122179040562764	496	Neurog2	10.7547885911014	0.362082950433339	0.312222388505105	0.320453545947201	0.291727889028674
ENSMUSG00000042448	ENSMUST00000047793	chr2	74760980	74762979	1	0.138664899134772	1851	0.0213813320984838	720	Hoxd1	6.4776154666546	0.498976175378822	0.313168626410979	0.400174685720589	0.2920258151815
ENSMUSG00000022623	ENSMUST00000154240	chr15	89522322	89524321	1	0.136631566524633	1794	0.0129815230597937	574	Shank3	3.36278646117592	-0.376217148311349	0.315465786364457	-0.32969502798654	0.294940458398671
ENSMUSG00000022623	ENSMUST00000135214	chr15	89498123	89500122	1	0.148286545197185	1760	0.0167996180773801	588	Shank3	3.36278646117592	-0.376217148311349	0.315465786364457	-0.32969502798654	0.294940458398671
ENSMUSG00000022623	ENSMUST00000066545	chr15	89499283	89501282	1	0.149879671778325	1725	0.0132996976445926	579	Shank3	3.36278646117592	-0.376217148311349	0.315465786364457	-0.32969502798654	0.294940458398671
ENSMUSG00000022623	ENSMUST00000109309	chr15	89497623	89499622	1	0.159249771538453	1884	0.0175632370808974	619	Shank3	3.36278646117592	-0.376217148311349	0.315465786364457	-0.32969502798654	0.294940458398671
ENSMUSG00000022623	ENSMUST00000039074	chr15	89497857	89499856	1	0.154784824672889	1772	0.0152723800703455	516	Shank3	3.36278646117592	-0.376217148311349	0.315465786364457	-0.32969502798654	0.294940458398671
ENSMUSG00000052852	ENSMUST00000121469	chr6	71705561	71707560	1	0.138497201599915	1729	0.0258781995636411	873	Reep1	22.3122565113595	-0.274813586702696	0.321075274932817	-0.255368629094112	0.30046556927211
ENSMUSG00000074637	ENSMUST00000099151	chr3	34648405	34650404	1	0.128854593345645	1772	0.0122179040562764	472	Sox2	33.0470983471872	0.300427791129055	0.326073176842436	0.275167046363915	0.304565467415093
ENSMUSG00000033615	ENSMUST00000129040	chr5	108550001	108552000	-1	0.107598930802537	1708	0.0122179040562764	473	Cplx1	3.54385645302712	-0.736302109811373	0.333580635424941	-0.472788058914806	0.309651900477375
ENSMUSG00000033615	ENSMUST00000046892	chr5	108550025	108552024	-1	0.106592745593396	1708	0.0122179040562764	473	Cplx1	3.54385645302712	-0.736302109811373	0.333580635424941	-0.472788058914806	0.309651900477375
ENSMUSG00000045515	ENSMUST00000054883	chr1	42693768	42695767	1	0.20102741990967	1874	0.0122179040562764	486	Pou3f3	5.7936082006671	-0.417455644376702	0.336461659664162	-0.353582324651009	0.313949549479167
ENSMUSG00000033227	ENSMUST00000006716	chr1	74769892	74771891	1	0.19058824836483	1883	0.0175632370808974	726	Wnt6	15.7203902496784	0.340635756737997	0.343454836969995	0.303604866661461	0.321469250096805
ENSMUSG00000024245	ENSMUST00000025092	chr17	80942632	80944631	1	0.156943930434171	1856	0.0183268560844147	673	Tmem178	3.4439519536854	-0.694252068802718	0.343454836969995	-0.461195394266303	0.319543686602253
ENSMUSG00000022055	ENSMUST00000022639	chr14	68081863	68083862	1	0.145142216418619	1806	0.0157602477670371	602	Nefl	109.841688908637	-0.320512836226931	0.36148656798279	-0.288308546257967	0.338213594503762
ENSMUSG00000068263	ENSMUST00000032132	chr6	87728893	87730892	1	0.18471883464484	1844	0.020851041123819	755	Efcc1	1.79709531331175	-0.644182253584735	0.362255883801632	-0.443892942195564	0.337684317173895
ENSMUSG00000068263	ENSMUST00000159570	chr6	87728869	87730868	1	0.180505434081561	1844	0.0217631416002424	755	Efcc1	1.79709531331175	-0.644182253584735	0.362255883801632	-0.443892942195564	0.337684317173895
ENSMUSG00000068263	ENSMUST00000160743	chr6	87728869	87730868	1	0.180505434081561	1844	0.0217631416002424	755	Efcc1	1.79709531331175	-0.644182253584735	0.362255883801632	-0.443892942195564	0.337684317173895
ENSMUSG00000068263	ENSMUST00000159956	chr6	87730809	87732808	1	0.351955201280852	2000	0.030184162277919	1049	Efcc1	1.79709531331175	-0.644182253584735	0.362255883801632	-0.443892942195564	0.337684317173895
ENSMUSG00000000632	ENSMUST00000138346	chr11	77949305	77951304	1	0.108835700122107	1800	0.0116451898036385	538	Sez6	2.09926661972208	-0.752765967098244	0.364733947923704	-0.465335898746345	0.338858265268492
ENSMUSG00000044707	ENSMUST00000152153	chr11	43527246	43529245	1	0.145247027377904	1793	0.0129815230597937	507	Ccnjl	16.7954049046615	0.284145116899574	0.365405104891917	0.26104419710596	0.342078615498177
ENSMUSG00000031688	ENSMUST00000034115	chr8	78436646	78438645	-1	0.300975150684364	1928	0.0277236121554745	883	Pou4f2	1.3482720767497	-0.764189443530247	0.372201155573169	-0.464017227025128	0.34663959382099
ENSMUSG00000028977	ENSMUST00000122222	chr4	148802429	148804428	1	0.101729517082547	1840	0.0188147237811062	710	Casz1	1.77637448421264	-0.4845477037901	0.375074523856468	-0.383985661025328	0.349813480664847
ENSMUSG00000028977	ENSMUST00000128881	chr4	148802465	148804464	1	0.10091199160012	1838	0.0190904750879319	723	Casz1	1.77637448421264	-0.4845477037901	0.375074523856468	-0.383985661025328	0.349813480664847
ENSMUSG00000028977	ENSMUST00000094464	chr4	148802429	148804428	1	0.101729517082547	1840	0.0188147237811062	710	Casz1	1.77637448421264	-0.4845477037901	0.375074523856468	-0.383985661025328	0.349813480664847
ENSMUSG00000032717	ENSMUST00000113280	chr17	47833242	47835241	-1	0.13208277089164	1794	0.0190904750879319	763	Mdfi	49.8791317541989	0.229623138204262	0.383350995321783	0.21666441112152	0.358973818086389
ENSMUSG00000032717	ENSMUST00000125745	chr17	47833259	47835258	-1	0.131097547874356	1790	0.0187510888641465	747	Mdfi	49.8791317541989	0.229623138204262	0.383350995321783	0.21666441112152	0.358973818086389
ENSMUSG00000032717	ENSMUST00000140234	chr17	47833262	47835261	-1	0.130887925955785	1787	0.0186874539471867	744	Mdfi	49.8791317541989	0.229623138204262	0.383350995321783	0.21666441112152	0.358973818086389
ENSMUSG00000032717	ENSMUST00000131971	chr17	47833170	47835169	-1	0.131370056368498	1784	0.0186238190302269	741	Mdfi	49.8791317541989	0.229623138204262	0.383350995321783	0.21666441112152	0.358973818086389
ENSMUSG00000032717	ENSMUST00000035375	chr17	47833292	47835291	-1	0.129231912799073	1772	0.0183268560844147	727	Mdfi	49.8791317541989	0.229623138204262	0.383350995321783	0.21666441112152	0.358973818086389
ENSMUSG00000032717	ENSMUST00000152455	chr17	47833273	47835272	-1	0.130133287048929	1776	0.0184541259183342	733	Mdfi	49.8791317541989	0.229623138204262	0.383350995321783	0.21666441112152	0.358973818086389
ENSMUSG00000032717	ENSMUST00000129360	chr17	47833231	47835230	-1	0.132166619659069	1794	0.018984416892999	758	Mdfi	49.8791317541989	0.229623138204262	0.383350995321783	0.21666441112152	0.358973818086389
ENSMUSG00000032717	ENSMUST00000132125	chr17	47833246	47835245	-1	0.131831224589355	1794	0.0190268401709722	760	Mdfi	49.8791317541989	0.229623138204262	0.383350995321783	0.21666441112152	0.358973818086389
ENSMUSG00000040867	ENSMUST00000185745	chr12	109053582	109055581	-1	0.200063159084243	1932	0.0257509297297215	910	Begain	3.02305276466524	-0.54489739948383	0.384470798877648	-0.407503756585127	0.358975516813536
ENSMUSG00000021255	ENSMUST00000021680	chr12	86419883	86421882	1	0.199119860450673	1947	0.0216570834053094	779	Esrrb	0.573175793216157	-0.98019219421048	0.395953290864536	-0.463821590920761	0.370090613834291
ENSMUSG00000021255	ENSMUST00000116402	chr12	86359117	86361116	1	0.121811296881657	1854	0.0162693271027153	603	Esrrb	0.573175793216157	-0.98019219421048	0.395953290864536	-0.463821590920761	0.370090613834291
ENSMUSG00000021255	ENSMUST00000110204	chr12	86419644	86421643	1	0.184823645604125	1947	0.0232267446903172	853	Esrrb	0.573175793216157	-0.98019219421048	0.395953290864536	-0.463821590920761	0.370090613834291
ENSMUSG00000021255	ENSMUST00000110203	chr12	86419644	86421643	1	0.184823645604125	1947	0.0232267446903172	853	Esrrb	0.573175793216157	-0.98019219421048	0.395953290864536	-0.463821590920761	0.370090613834291
ENSMUSG00000050966	ENSMUST00000176897	chr4	134018383	134020382	-1	0.12244016263737	1759	0.0128754648648608	501	Lin28a	1.63395740873673	0.591804858680481	0.398088536352245	0.420192575771504	0.371735588280609
ENSMUSG00000046470	ENSMUST00000054491	chr2	181671641	181673640	-1	0.144597199430334	1958	0.0239903636938345	931	Sox18	15.3306944661473	0.371702444836967	0.402160374673288	0.319722025884254	0.376728982676876
ENSMUSG00000017639	ENSMUST00000017783	chr11	79589212	79591211	1	0.154721938097317	1931	0.0222722209359206	760	Rab11fip4	11.8077032088105	-0.243299923520737	0.404487872526119	-0.227381677927369	0.379439526018984
ENSMUSG00000013584	ENSMUST00000034723	chr9	71213789	71215788	1	0.178493063663278	1873	0.0130451579767535	488	Aldh1a2	34.0011233752232	0.829840311688718	0.415026569906647	0.454644989902462	0.385831261909519
ENSMUSG00000002799	ENSMUST00000075827	chr12	112929496	112931495	-1	0.192202337137827	1774	0.0242449033616736	794	Jag2	7.27146195055999	-0.305384821456529	0.421066974418124	-0.274142787127148	0.394431794850573
ENSMUSG00000031586	ENSMUST00000033994	chr8	33929807	33931806	-1	0.121748410306086	1853	0.0168420413553533	688	Rbpms	7.74068822181597	0.315154176052528	0.429356626040427	0.28054445744284	0.402265106641867
ENSMUSG00000031586	ENSMUST00000053251	chr8	33929864	33931863	-1	0.119777964271517	1853	0.0168420413553533	688	Rbpms	7.74068822181597	0.315154176052528	0.429356626040427	0.28054445744284	0.402265106641867
ENSMUSG00000031586	ENSMUST00000033995	chr8	33929806	33931805	-1	0.121832259073514	1853	0.0168632529943399	689	Rbpms	7.74068822181597	0.315154176052528	0.429356626040427	0.28054445744284	0.402265106641867
ENSMUSG00000031586	ENSMUST00000182987	chr8	33929817	33931816	-1	0.121308204277086	1853	0.0167996180773801	686	Rbpms	7.74068822181597	0.315154176052528	0.429356626040427	0.28054445744284	0.402265106641867
ENSMUSG00000031586	ENSMUST00000191473	chr8	33929842	33931841	-1	0.120134321533088	1853	0.0168420413553533	688	Rbpms	7.74068822181597	0.315154176052528	0.429356626040427	0.28054445744284	0.402265106641867
ENSMUSG00000061462	ENSMUST00000052872	chr11	59136376	59138375	-1	0.113719890824813	1837	0.0145087610668283	537	Obscn	0.368819942521548	-0.424820350676751	0.429650793424746	-0.347034249925906	0.402213242763123
ENSMUSG00000061462	ENSMUST00000047441	chr11	59136376	59138375	-1	0.113719890824813	1837	0.0145087610668283	537	Obscn	0.368819942521548	-0.424820350676751	0.429650793424746	-0.347034249925906	0.402213242763123
ENSMUSG00000061462	ENSMUST00000020732	chr11	59136403	59138402	-1	0.108060099023394	1823	0.0145087610668283	537	Obscn	0.368819942521548	-0.424820350676751	0.429650793424746	-0.347034249925906	0.402213242763123
ENSMUSG00000041923	ENSMUST00000164893	chr18	23040079	23042078	-1	0.114139134661955	1885	0.0154420731822383	665	Nol4	0.933277615005705	-0.717491596872216	0.436497634644324	-0.435866556265036	0.406754189656609
ENSMUSG00000041923	ENSMUST00000081423	chr18	23038657	23040656	-1	0.145393762720904	1896	0.0206177130949665	784	Nol4	0.933277615005705	-0.717491596872216	0.436497634644324	-0.435866556265036	0.406754189656609
ENSMUSG00000041923	ENSMUST00000165323	chr18	23038940	23040939	-1	0.134095141309923	1865	0.0213813320984838	786	Nol4	0.933277615005705	-0.717491596872216	0.436497634644324	-0.435866556265036	0.406754189656609
ENSMUSG00000029603	ENSMUST00000031607	chr5	120711928	120713927	-1	0.111476936296102	1711	0.0168420413553533	582	Dtx1	3.12132151044052	-0.413209224851581	0.440493160439942	-0.339628674370726	0.41265013007247
ENSMUSG00000032033	ENSMUST00000116615	chr9	31913463	31915462	-1	0.226852840277628	1999	0.0244145964735663	923	Barx2	4.37347764673239	0.498888111585649	0.44138955392853	0.379088812547534	0.41287609641537
ENSMUSG00000042429	ENSMUST00000169927	chr1	134234579	134236578	-1	0.155686198922744	1922	0.0270024164299304	977	Adora1	0.951824577692424	-0.588590437818709	0.441968666674693	-0.408722427724892	0.412794064723803
ENSMUSG00000042429	ENSMUST00000038191	chr1	134235398	134237397	-1	0.15723740112017	1931	0.0267266651231047	939	Adora1	0.951824577692424	-0.588590437818709	0.441968666674693	-0.408722427724892	0.412794064723803
ENSMUSG00000042429	ENSMUST00000187631	chr1	134235365	134237364	-1	0.15927073373031	1931	0.0266630302061449	934	Adora1	0.951824577692424	-0.588590437818709	0.441968666674693	-0.408722427724892	0.412794064723803
ENSMUSG00000042429	ENSMUST00000086465	chr1	134235432	134237431	-1	0.155162144126317	1909	0.0267266651231047	939	Adora1	0.951824577692424	-0.588590437818709	0.441968666674693	-0.408722427724892	0.412794064723803
ENSMUSG00000073600	ENSMUST00000186951	chr18	35652007	35654006	-1	0.200419516345814	1998	0.0199813639253688	714	Prob1	2.38365003561894	-0.41898255438164	0.444350840218557	-0.342270109571235	0.416090055550062
ENSMUSG00000042812	ENSMUST00000181504	chr8	121082386	121084385	1	0.159857675102309	1699	0.0223146442138938	696	Foxf1	6.91070937386207	0.380776941224997	0.444749845318832	0.32127076178457	0.416532143917831
ENSMUSG00000048001	ENSMUST00000151480	chr4	154958971	154960970	1	0.209642880762942	2000	0.0145087610668283	633	Hes5	24.8783393775607	0.358426282026261	0.445864693574669	0.307799984396698	0.41751549912677
ENSMUSG00000048001	ENSMUST00000049621	chr4	154958923	154960922	1	0.213269339954221	2000	0.0152723800703455	669	Hes5	24.8783393775607	0.358426282026261	0.445864693574669	0.307799984396698	0.41751549912677
ENSMUSG00000048988	ENSMUST00000198608	chr5	139906474	139908473	1	0.150236029039896	1871	0.0229085701055183	754	Elfn1	1.46868253766029	-0.564655454474716	0.446436702134783	-0.400887527056429	0.41751549912677
ENSMUSG00000048988	ENSMUST00000050519	chr5	139905943	139907942	1	0.100241201460692	1714	0.017584448719884	617	Elfn1	1.46868253766029	-0.564655454474716	0.446436702134783	-0.400887527056429	0.41751549912677
ENSMUSG00000021061	ENSMUST00000166101	chr12	76710024	76712023	-1	0.194592027009538	1942	0.0167996180773801	581	Sptb	1.61522056956621	0.353790886916825	0.45055448350526	0.304464107043911	0.422683498115378
ENSMUSG00000021061	ENSMUST00000021458	chr12	76710548	76712547	-1	0.162918155113447	1887	0.0167996180773801	603	Sptb	1.61522056956621	0.353790886916825	0.45055448350526	0.304464107043911	0.422683498115378
ENSMUSG00000045087	ENSMUST00000122088	chr9	21248444	21250443	-1	0.122901330858227	1785	0.0108603591611346	432	S1pr5	0.598748104957867	1.16532749891973	0.452962555040376	0.421852912790179	0.427796522153421
ENSMUSG00000009075	ENSMUST00000009219	chr11	4746779	4748778	-1	0.176082411599711	1818	0.0244358081125529	968	Cabp7	1.35438521466281	-0.787142790795575	0.457349977827879	-0.434812299730915	0.427565240667692
ENSMUSG00000053963	ENSMUST00000136521	chr1	180483468	180485467	-1	0.138140844338344	1941	0.0190904750879319	663	6330403A02Rik	1.33721211388517	-0.478089814713071	0.461363668109498	-0.367371851378819	0.431827705926698
ENSMUSG00000053963	ENSMUST00000179826	chr1	180483505	180485504	-1	0.138602012559201	1941	0.0193238031167844	674	6330403A02Rik	1.33721211388517	-0.478089814713071	0.461363668109498	-0.367371851378819	0.431827705926698
ENSMUSG00000027547	ENSMUST00000075044	chr2	168767030	168769029	-1	0.107661817378109	1782	0.0115391316087055	461	Sall4	4.47267601734107	0.39134209832339	0.462281869177433	0.325484465561978	0.433243162689239
ENSMUSG00000027547	ENSMUST00000130640	chr2	168767118	168769117	-1	0.100597558722263	1743	0.0120269993053971	484	Sall4	4.47267601734107	0.39134209832339	0.462281869177433	0.325484465561978	0.433243162689239
ENSMUSG00000027547	ENSMUST00000137536	chr2	168765247	168767246	-1	0.201803021008383	1985	0.0160359990738628	658	Sall4	4.47267601734107	0.39134209832339	0.462281869177433	0.325484465561978	0.433243162689239
ENSMUSG00000029151	ENSMUST00000202731	chr5	31093470	31095469	-1	0.151347025208323	1904	0.023184321412344	816	Slc30a3	0.912432577708347	-0.980391852960214	0.466756738967169	-0.430031211323179	0.437847350100195
ENSMUSG00000029151	ENSMUST00000031037	chr5	31093616	31095615	-1	0.155686198922744	1907	0.0228025119105854	825	Slc30a3	0.912432577708347	-0.980391852960214	0.466756738967169	-0.430031211323179	0.437847350100195
ENSMUSG00000029151	ENSMUST00000200906	chr5	31094802	31096801	-1	0.110009582866105	1888	0.0200237872033419	766	Slc30a3	0.912432577708347	-0.980391852960214	0.466756738967169	-0.430031211323179	0.437847350100195
ENSMUSG00000025582	ENSMUST00000026670	chr11	119547754	119549753	-1	0.245341493495597	1993	0.0252206387550567	900	Nptx1	2.41996432244938	-0.433666534283003	0.469848980697734	-0.346308749037588	0.440063335749216
ENSMUSG00000039621	ENSMUST00000036719	chr2	166713833	166715832	-1	0.106110615180683	1851	0.0206177130949665	737	Prex1	17.9329192284785	0.273318759497768	0.474315275848591	0.248199824101432	0.445020433948757
ENSMUSG00000039621	ENSMUST00000127553	chr2	166713792	166715791	-1	0.106739480936396	1851	0.0198328824524626	712	Prex1	17.9329192284785	0.273318759497768	0.474315275848591	0.248199824101432	0.445020433948757
ENSMUSG00000039621	ENSMUST00000140624	chr2	166713603	166715602	-1	0.115040508911811	1876	0.018517760835294	716	Prex1	17.9329192284785	0.273318759497768	0.474315275848591	0.248199824101432	0.445020433948757
ENSMUSG00000058589	ENSMUST00000183051	chr10	90827121	90829120	1	0.182517804499843	1891	0.0219116230731485	812	Anks1b	0.200478695004448	-0.782222069881326	0.47642118004937	-0.427290761529848	0.445679495487151
ENSMUSG00000058589	ENSMUST00000182632	chr10	90827819	90829818	1	0.21966280847064	1909	0.0235237076361295	859	Anks1b	0.200478695004448	-0.782222069881326	0.47642118004937	-0.427290761529848	0.445679495487151
ENSMUSG00000058589	ENSMUST00000179694	chr10	90827566	90829565	1	0.213940130093649	1902	0.0229085701055183	830	Anks1b	0.200478695004448	-0.782222069881326	0.47642118004937	-0.427290761529848	0.445679495487151
ENSMUSG00000058589	ENSMUST00000179337	chr10	90827781	90829780	1	0.218593736685927	1890	0.0236721891090356	866	Anks1b	0.200478695004448	-0.782222069881326	0.47642118004937	-0.427290761529848	0.445679495487151
ENSMUSG00000058589	ENSMUST00000182192	chr10	90827111	90829110	1	0.180442547505989	1891	0.0215086019324033	812	Anks1b	0.200478695004448	-0.782222069881326	0.47642118004937	-0.427290761529848	0.445679495487151
ENSMUSG00000058589	ENSMUST00000183145	chr10	90827843	90829842	1	0.221151124092494	1930	0.0230146283004513	835	Anks1b	0.200478695004448	-0.782222069881326	0.47642118004937	-0.427290761529848	0.445679495487151
ENSMUSG00000058589	ENSMUST00000182202	chr10	90827428	90829427	1	0.205324669240377	1902	0.0233752261632233	844	Anks1b	0.200478695004448	-0.782222069881326	0.47642118004937	-0.427290761529848	0.445679495487151
ENSMUSG00000058589	ENSMUST00000182966	chr10	90827434	90829433	1	0.205555253350805	1902	0.0232479563293038	838	Anks1b	0.200478695004448	-0.782222069881326	0.47642118004937	-0.427290761529848	0.445679495487151
ENSMUSG00000023473	ENSMUST00000024238	chr9	108824320	108826319	1	0.245676888565311	1988	0.0197692475355029	662	Celsr3	2.90895128313698	-0.419799977924229	0.477236676632864	-0.338596514676507	0.446638219993874
ENSMUSG00000023473	ENSMUST00000192235	chr9	108829740	108831739	1	0.102022987768547	1749	0.0106058194932955	396	Celsr3	2.90895128313698	-0.419799977924229	0.477236676632864	-0.338596514676507	0.446638219993874
ENSMUSG00000029819	ENSMUST00000031843	chr6	49820710	49822709	1	0.136421944606061	1744	0.0160359990738628	588	Npy	2.8486634387227	-1.36120669693972	0.484370826418709	-0.382049062180679	0.465433401061893
ENSMUSG00000043460	ENSMUST00000088592	chr15	78718114	78720113	-1	0.273933923188693	2000	0.0184753375573208	743	Elfn2	0.351549367125405	-1.26164904850702	0.487369882201767	-0.392655425072897	0.465067340172456
ENSMUSG00000051375	ENSMUST00000160721	chr18	38212054	38214053	-1	0.117304425632379	1807	0.0198540940914492	770	Pcdh1	5.08107342497924	0.307524213202555	0.493496947330656	0.271468413431486	0.463037101671552
ENSMUSG00000051375	ENSMUST00000057185	chr18	38209763	38211762	-1	0.271649044276268	2000	0.0209783109577385	813	Pcdh1	5.08107342497924	0.307524213202555	0.493496947330656	0.271468413431486	0.463037101671552
ENSMUSG00000051375	ENSMUST00000159405	chr18	38211971	38213970	-1	0.112357348354101	1752	0.0190904750879319	746	Pcdh1	5.08107342497924	0.307524213202555	0.493496947330656	0.271468413431486	0.463037101671552
ENSMUSG00000051375	ENSMUST00000193828	chr18	38210555	38212554	-1	0.214107827628506	1889	0.0167996180773801	714	Pcdh1	5.08107342497924	0.307524213202555	0.493496947330656	0.271468413431486	0.463037101671552
ENSMUSG00000055409	ENSMUST00000145096	chr7	49973069	49975068	1	0.113803739592242	1853	0.0099270470457246	468	Nell1	0.99979722211694	-0.556651389365648	0.494893496966817	-0.387708459399499	0.463294723321909
ENSMUSG00000055409	ENSMUST00000107603	chr7	49973334	49975333	1	0.131558716095212	1839	0.00916342804220733	432	Nell1	0.99979722211694	-0.556651389365648	0.494893496966817	-0.387708459399499	0.463294723321909
ENSMUSG00000074607	ENSMUST00000128999	chr2	163202553	163204552	1	0.328561395168318	2000	0.0192813798388113	769	Tox2	4.77262639139392	0.344857551821949	0.495857651141465	0.295321196955342	0.465067340172456
ENSMUSG00000074607	ENSMUST00000109428	chr2	163201125	163203124	1	0.191405773847257	1976	0.0114542850527592	461	Tox2	4.77262639139392	0.344857551821949	0.495857651141465	0.295321196955342	0.465067340172456
ENSMUSG00000014592	ENSMUST00000143434	chr4	151139585	151141584	-1	0.104664223942542	1645	0.0149542054855467	571	Camta1	4.22000481147285	-0.283753674412589	0.500115607818777	-0.254598657229359	0.46912037758543
ENSMUSG00000014592	ENSMUST00000131948	chr4	151108304	151110303	-1	0.153485168777748	1812	0.0152723800703455	575	Camta1	4.22000481147285	-0.283753674412589	0.500115607818777	-0.254598657229359	0.46912037758543
ENSMUSG00000014592	ENSMUST00000105670	chr4	151108577	151110576	-1	0.125584491415936	1773	0.0160359990738628	611	Camta1	4.22000481147285	-0.283753674412589	0.500115607818777	-0.254598657229359	0.46912037758543
ENSMUSG00000030350	ENSMUST00000032500	chr6	127769473	127771472	-1	0.151808193429179	1935	0.027956940184327	904	Prmt8	8.78135222968662	0.325828647935268	0.506300129799598	0.282659997991291	0.474676406564171
ENSMUSG00000033419	ENSMUST00000074501	chr9	86880415	86882414	-1	0.122796519898941	1831	0.0134269674785121	622	Snap91	6.89714268397684	-0.347907349012998	0.506410062530727	-0.296307930907566	0.474676406564171
ENSMUSG00000033419	ENSMUST00000098495	chr9	86880440	86882439	-1	0.120448754410945	1831	0.0137875653412842	628	Snap91	6.89714268397684	-0.347907349012998	0.506410062530727	-0.296307930907566	0.474676406564171
ENSMUSG00000033419	ENSMUST00000167014	chr9	86880655	86882654	-1	0.109359754918535	1750	0.0121118458613435	555	Snap91	6.89714268397684	-0.347907349012998	0.506410062530727	-0.296307930907566	0.474676406564171
ENSMUSG00000033419	ENSMUST00000036347	chr9	86880450	86882449	-1	0.12005047276566	1827	0.0137875653412842	628	Snap91	6.89714268397684	-0.347907349012998	0.506410062530727	-0.296307930907566	0.474676406564171
ENSMUSG00000033419	ENSMUST00000074468	chr9	86880450	86882449	-1	0.12005047276566	1827	0.0137875653412842	628	Snap91	6.89714268397684	-0.347907349012998	0.506410062530727	-0.296307930907566	0.474676406564171
ENSMUSG00000033419	ENSMUST00000191290	chr9	86880398	86882397	-1	0.123718856340654	1831	0.0130663696157401	605	Snap91	6.89714268397684	-0.347907349012998	0.506410062530727	-0.296307930907566	0.474676406564171
ENSMUSG00000006574	ENSMUST00000149993	chr11	102360569	102362568	-1	0.117975215771806	1883	0.022144951102001	827	Slc4a1	28.2919499962638	0.754278760246397	0.512092335467012	0.413269286049916	0.478187251663476
ENSMUSG00000030707	ENSMUST00000135087	chr7	126704548	126706547	-1	0.114474529731669	1924	0.0167996180773801	630	Coro1a	13.276345369059	0.317779097419271	0.513173297761535	0.276927430696648	0.481591125630109
ENSMUSG00000030707	ENSMUST00000173108	chr7	126703174	126705173	-1	0.108856662313964	1815	0.0160359990738628	667	Coro1a	13.276345369059	0.317779097419271	0.513173297761535	0.276927430696648	0.481591125630109
ENSMUSG00000030707	ENSMUST00000131415	chr7	126704755	126706754	-1	0.100576596530406	1845	0.013745142063311	510	Coro1a	13.276345369059	0.317779097419271	0.513173297761535	0.276927430696648	0.481591125630109
ENSMUSG00000030707	ENSMUST00000126193	chr7	126704754	126706753	-1	0.100660445297834	1845	0.013745142063311	510	Coro1a	13.276345369059	0.317779097419271	0.513173297761535	0.276927430696648	0.481591125630109
ENSMUSG00000030707	ENSMUST00000106364	chr7	126704221	126706220	-1	0.120532603178373	1930	0.0167784064383935	638	Coro1a	13.276345369059	0.317779097419271	0.513173297761535	0.276927430696648	0.481591125630109
ENSMUSG00000037025	ENSMUST00000047315	chr2	148046970	148048969	-1	0.132460090345068	1844	0.0212752739035508	748	Foxa2	1.78261719674735	0.621827893037969	0.515455631089382	0.396894973333808	0.482560588453684
ENSMUSG00000037025	ENSMUST00000172928	chr2	148046897	148048896	-1	0.141997887640053	1845	0.0213813320984838	753	Foxa2	1.78261719674735	0.621827893037969	0.515455631089382	0.396894973333808	0.482560588453684
ENSMUSG00000037025	ENSMUST00000146242	chr2	148045465	148047464	-1	0.175809903105568	1899	0.0181995862504951	739	Foxa2	1.78261719674735	0.621827893037969	0.515455631089382	0.396894973333808	0.482560588453684
ENSMUSG00000037025	ENSMUST00000109964	chr2	148045949	148047948	-1	0.182287220389415	1932	0.0206177130949665	722	Foxa2	1.78261719674735	0.621827893037969	0.515455631089382	0.396894973333808	0.482560588453684
ENSMUSG00000036578	ENSMUST00000073892	chr7	31051463	31053462	-1	0.12606662182865	1810	0.0169480995502862	675	Fxyd7	6.7158741436024	-0.897828861528668	0.516759378423447	-0.411372092553417	0.483973629566367
ENSMUSG00000042873	ENSMUST00000162280	chr6	113195385	113197384	-1	0.142417131477194	1804	0.0241388451667406	912	Lhfpl4	6.75104636370981	-0.325915675093509	0.518779563948563	-0.281754026626217	0.486423322198639
ENSMUSG00000042873	ENSMUST00000203665	chr6	113193944	113195943	-1	0.166921933758155	1930	0.0267266651231047	995	Lhfpl4	6.75104636370981	-0.325915675093509	0.518779563948563	-0.281754026626217	0.486423322198639
ENSMUSG00000053930	ENSMUST00000123454	chr11	66525796	66527795	-1	0.157698569341027	1868	0.0160359990738628	633	Shisa6	0.575945040056564	-0.689925682435914	0.521994659827905	-0.404440193183374	0.488533980385822
ENSMUSG00000053930	ENSMUST00000066679	chr11	66525965	66527964	-1	0.149649087667897	1859	0.0174996021639376	699	Shisa6	0.575945040056564	-0.689925682435914	0.521994659827905	-0.404440193183374	0.488533980385822
ENSMUSG00000025608	ENSMUST00000026698	chr6	31563982	31565981	-1	0.166607500880298	1886	0.0297811411371738	1100	Podxl	17.8955702284088	0.201444505727355	0.523404449538289	0.189956306907045	0.491538907031326
ENSMUSG00000029053	ENSMUST00000030922	chr4	155361362	155363361	-1	0.129210950607216	1767	0.0135966605904049	528	Prkcz	1.67729768122732	-0.463569400694324	0.525223484480325	-0.35093026702287	0.492347386256318
ENSMUSG00000029053	ENSMUST00000145373	chr4	155344741	155346740	-1	0.116403051382523	1891	0.0182632211674549	754	Prkcz	1.67729768122732	-0.463569400694324	0.525223484480325	-0.35093026702287	0.492347386256318
ENSMUSG00000029053	ENSMUST00000105624	chr4	155361341	155363340	-1	0.131621602670784	1767	0.0133209092835792	528	Prkcz	1.67729768122732	-0.463569400694324	0.525223484480325	-0.35093026702287	0.492347386256318
ENSMUSG00000025216	ENSMUST00000099401	chr19	45235813	45237812	-1	0.240079983339463	1899	0.0194298613117174	658	Lbx1	3.45365713229885	-0.526808270148052	0.530460656475603	-0.371191481484087	0.496909269303572
ENSMUSG00000031548	ENSMUST00000033952	chr8	23409502	23411501	1	0.20197071854324	1962	0.0251994271160701	942	Sfrp1	25.960629831896	0.235609195541028	0.53517383726397	0.217166491597968	0.502687260231771
ENSMUSG00000019838	ENSMUST00000092566	chr10	40142255	40144254	-1	0.139587235576485	1642	0.0251994271160701	762	Slc16a10	2.00802839160659	0.382945612745834	0.540529244392253	0.312233281672967	0.507163061178138
ENSMUSG00000045518	ENSMUST00000051773	chr10	80492835	80494834	1	0.358767913634412	1970	0.024223691722687	824	Onecut3	0.764361195750948	-0.725681640390483	0.549542270439109	-0.396969436593229	0.514760937559667
ENSMUSG00000015484	ENSMUST00000015628	chr1	156205027	156207026	-1	0.167634648281296	1956	0.0180935280555622	670	Fam163a	1.0422641817589	-0.636089003407353	0.549941820902993	-0.388565513339911	0.515285976354901
ENSMUSG00000000303	ENSMUST00000136580	chr8	106602143	106604142	1	0.223456965196776	1844	0.022144951102001	807	Cdh1	9.51951265153754	0.234217996857633	0.55229320460825	0.215475824823744	0.518921388672315
ENSMUSG00000000303	ENSMUST00000167688	chr8	106601379	106603378	1	0.124263873328939	1764	0.0230782632174111	834	Cdh1	9.51951265153754	0.234217996857633	0.55229320460825	0.215475824823744	0.518921388672315
ENSMUSG00000000303	ENSMUST00000000312	chr8	106601351	106603350	1	0.118562157143805	1748	0.0232267446903172	841	Cdh1	9.51951265153754	0.234217996857633	0.55229320460825	0.215475824823744	0.518921388672315
ENSMUSG00000021087	ENSMUST00000150156	chr12	72235740	72237739	-1	0.106425048058539	1744	0.0161632689077824	583	Rtn1	29.395593041548	-0.278324003414918	0.571344211729852	-0.246772901977811	0.536800044668602
ENSMUSG00000030093	ENSMUST00000032180	chr6	91411364	91413363	-1	0.131055623490642	1899	0.0162269038247421	605	Wnt7a	7.1420415201802	0.278889800754799	0.576607896974393	0.246862319039162	0.5420072104832
ENSMUSG00000026344	ENSMUST00000159529	chr1	125910909	125912908	-1	0.175558356803283	1928	0.0312023209492754	970	Lypd1	0.773722937023146	-0.687343126641662	0.576877078752315	-0.384744124058609	0.540872378453408
ENSMUSG00000026344	ENSMUST00000162899	chr1	125911388	125913387	-1	0.180400623122275	1948	0.0300781040829861	929	Lypd1	0.773722937023146	-0.687343126641662	0.576877078752315	-0.384744124058609	0.540872378453408
ENSMUSG00000039809	ENSMUST00000107749	chr4	46991874	46993873	-1	0.100073503925835	1679	0.00839980903869005	366	Gabbr2	0.503756263052873	-0.967784616373756	0.579638081285248	-0.376562146405112	0.545590290585539
ENSMUSG00000032338	ENSMUST00000034889	chr9	58821512	58823511	1	0.194466253858395	1933	0.013745142063311	563	Hcn4	2.37092848207024	-0.580890467320972	0.584587126631355	-0.369547104022412	0.548109633055344
ENSMUSG00000001566	ENSMUST00000001608	chr5	29478471	29480470	-1	0.203773467042951	1803	0.0160359990738628	621	Mnx1	4.73255148090111	0.39533138487512	0.590093773104717	0.311518886695292	0.554393453105809
ENSMUSG00000001566	ENSMUST00000165512	chr5	29478471	29480470	-1	0.203773467042951	1803	0.0160359990738628	621	Mnx1	4.73255148090111	0.39533138487512	0.590093773104717	0.311518886695292	0.554393453105809
ENSMUSG00000010064	ENSMUST00000195843	chr9	107665462	107667461	-1	0.155329841661173	1938	0.0282539031301393	1043	Slc38a3	2.60127106551609	0.363175356057493	0.591182822803689	0.295808982468934	0.555991829319312
ENSMUSG00000010064	ENSMUST00000010208	chr9	107667375	107669374	-1	0.10185529023369	1794	0.0175632370808974	646	Slc38a3	2.60127106551609	0.363175356057493	0.591182822803689	0.295808982468934	0.555991829319312
ENSMUSG00000014602	ENSMUST00000112958	chr1	93101832	93103831	-1	0.18109237545356	1954	0.0183904910013744	722	Kif1a	11.4646656466918	-0.30484134477348	0.593959808182494	-0.262506793635369	0.558330136328388
ENSMUSG00000014602	ENSMUST00000171796	chr1	93101823	93103822	-1	0.181574505866273	1954	0.0183480677234012	720	Kif1a	11.4646656466918	-0.30484134477348	0.593959808182494	-0.262506793635369	0.558330136328388
ENSMUSG00000014602	ENSMUST00000186861	chr1	93101835	93103834	-1	0.181008526686131	1954	0.0183904910013744	722	Kif1a	11.4646656466918	-0.30484134477348	0.593959808182494	-0.262506793635369	0.558330136328388
ENSMUSG00000014602	ENSMUST00000171556	chr1	93101848	93103847	-1	0.180715056000132	1954	0.0183904910013744	722	Kif1a	11.4646656466918	-0.30484134477348	0.593959808182494	-0.262506793635369	0.558330136328388
ENSMUSG00000014602	ENSMUST00000190723	chr1	93101952	93103951	-1	0.167404064170868	1886	0.0167996180773801	666	Kif1a	11.4646656466918	-0.30484134477348	0.593959808182494	-0.262506793635369	0.558330136328388
ENSMUSG00000014602	ENSMUST00000188493	chr1	93101847	93103846	-1	0.180736018191989	1954	0.0183904910013744	722	Kif1a	11.4646656466918	-0.30484134477348	0.593959808182494	-0.262506793635369	0.558330136328388
ENSMUSG00000027849	ENSMUST00000090697	chr3	103573281	103575280	1	0.111036730267103	1824	0.0126633484749949	469	Syt6	0.359018941371115	-1.16928537553839	0.594087048116071	-0.345965723864782	0.564934095846567
ENSMUSG00000027849	ENSMUST00000117221	chr3	103574126	103576125	1	0.136191360495633	1898	0.0099270470457246	372	Syt6	0.359018941371115	-1.16928537553839	0.594087048116071	-0.345965723864782	0.564934095846567
ENSMUSG00000027849	ENSMUST00000118563	chr3	103574142	103576141	1	0.136862150635061	1898	0.0100543168796442	378	Syt6	0.359018941371115	-1.16928537553839	0.594087048116071	-0.345965723864782	0.564934095846567
ENSMUSG00000027849	ENSMUST00000183637	chr3	103574081	103576080	1	0.136547717757204	1907	0.0099270470457246	372	Syt6	0.359018941371115	-1.16928537553839	0.594087048116071	-0.345965723864782	0.564934095846567
ENSMUSG00000027849	ENSMUST00000151985	chr3	103573378	103575377	1	0.112986214109814	1826	0.0121542691393167	445	Syt6	0.359018941371115	-1.16928537553839	0.594087048116071	-0.345965723864782	0.564934095846567
ENSMUSG00000027849	ENSMUST00000132325	chr3	103573282	103575281	1	0.111015768075246	1824	0.0126421368360083	468	Syt6	0.359018941371115	-1.16928537553839	0.594087048116071	-0.345965723864782	0.564934095846567
ENSMUSG00000027849	ENSMUST00000118117	chr3	103574142	103576141	1	0.136862150635061	1898	0.0100543168796442	378	Syt6	0.359018941371115	-1.16928537553839	0.594087048116071	-0.345965723864782	0.564934095846567
ENSMUSG00000027849	ENSMUST00000136049	chr3	103573300	103575299	1	0.110072469441676	1824	0.0122603273342496	450	Syt6	0.359018941371115	-1.16928537553839	0.594087048116071	-0.345965723864782	0.564934095846567
ENSMUSG00000027849	ENSMUST00000121834	chr3	103573231	103575230	1	0.109883809714962	1824	0.013639083868378	515	Syt6	0.359018941371115	-1.16928537553839	0.594087048116071	-0.345965723864782	0.564934095846567
ENSMUSG00000042961	ENSMUST00000096494	chr15	7398352	7400351	-1	0.155329841661173	1909	0.0216146601273363	804	Egflam	8.39417544864944	0.220906976408998	0.595716206262298	0.203558943983477	0.560695736125793
ENSMUSG00000042961	ENSMUST00000160273	chr15	7398270	7400269	-1	0.172959045013002	1911	0.0198540940914492	737	Egflam	8.39417544864944	0.220906976408998	0.595716206262298	0.203558943983477	0.560695736125793
ENSMUSG00000042961	ENSMUST00000160207	chr15	7398396	7400395	-1	0.14962812547604	1901	0.0226328187986926	812	Egflam	8.39417544864944	0.220906976408998	0.595716206262298	0.203558943983477	0.560695736125793
ENSMUSG00000042961	ENSMUST00000058593	chr15	7398305	7400304	-1	0.1652868827933	1911	0.0204480199830738	761	Egflam	8.39417544864944	0.220906976408998	0.595716206262298	0.203558943983477	0.560695736125793
ENSMUSG00000042961	ENSMUST00000159726	chr15	7398262	7400261	-1	0.174971415431284	1913	0.0198540940914492	737	Egflam	8.39417544864944	0.220906976408998	0.595716206262298	0.203558943983477	0.560695736125793
ENSMUSG00000026686	ENSMUST00000111377	chr1	167687237	167689236	1	0.114663189458383	1658	0.0135966605904049	586	Lmx1a	1.89872099968518	0.535502328999864	0.598819085956638	0.356293431153827	0.562669187736486
ENSMUSG00000026686	ENSMUST00000028003	chr1	167687557	167689556	1	0.136086549536348	1794	0.0145087610668283	619	Lmx1a	1.89872099968518	0.535502328999864	0.598819085956638	0.356293431153827	0.562669187736486
ENSMUSG00000026347	ENSMUST00000160616	chr1	127678022	127680021	-1	0.114809924801383	1617	0.0220388929070681	714	Tmem163	3.19193873910127	-0.373741314751922	0.599031965216326	-0.300113798951117	0.563050171263718
ENSMUSG00000000247	ENSMUST00000155964	chr2	38350532	38352531	1	0.195283779340822	1958	0.0236721891090356	946	Lhx2	1.73663039087397	-0.48526483197971	0.60285965571147	-0.34248723694964	0.566936293350826
ENSMUSG00000000247	ENSMUST00000000253	chr2	38348759	38350758	1	0.162184478398448	1951	0.0197692475355029	763	Lhx2	1.73663039087397	-0.48526483197971	0.60285965571147	-0.34248723694964	0.566936293350826
ENSMUSG00000000247	ENSMUST00000175896	chr2	38351802	38353801	1	0.209496145419942	1961	0.0259630461195874	912	Lhx2	1.73663039087397	-0.48526483197971	0.60285965571147	-0.34248723694964	0.566936293350826
ENSMUSG00000000247	ENSMUST00000149664	chr2	38337488	38339487	1	0.154281732068318	1923	0.0153148033483187	552	Lhx2	1.73663039087397	-0.48526483197971	0.60285965571147	-0.34248723694964	0.566936293350826
ENSMUSG00000000247	ENSMUST00000176229	chr2	38349768	38351767	1	0.161304066340449	1929	0.0251782154770836	1017	Lhx2	1.73663039087397	-0.48526483197971	0.60285965571147	-0.34248723694964	0.566936293350826
ENSMUSG00000000247	ENSMUST00000133661	chr2	38339092	38341091	1	0.141914038872624	1846	0.0167996180773801	599	Lhx2	1.73663039087397	-0.48526483197971	0.60285965571147	-0.34248723694964	0.566936293350826
ENSMUSG00000000247	ENSMUST00000143783	chr2	38337281	38339280	1	0.154805786864746	1930	0.0168420413553533	624	Lhx2	1.73663039087397	-0.48526483197971	0.60285965571147	-0.34248723694964	0.566936293350826
ENSMUSG00000027375	ENSMUST00000028854	chr2	127656696	127658695	-1	0.112357348354101	1825	0.0122179040562764	466	Mal	0.922228591080505	0.705281843092435	0.614988537466658	0.370767714026639	0.578002746777254
ENSMUSG00000027375	ENSMUST00000028853	chr2	127656220	127658219	-1	0.158096850986312	1951	0.0150602636804796	548	Mal	0.922228591080505	0.705281843092435	0.614988537466658	0.370767714026639	0.578002746777254
ENSMUSG00000053747	ENSMUST00000054819	chr9	99876171	99878170	-1	0.135876927617777	1866	0.0129815230597937	528	Sox14	0.810259882566016	-1.13673799218861	0.61501640062503	-0.339193393108337	0.58409028815837
ENSMUSG00000053747	ENSMUST00000183065	chr9	99875656	99877655	-1	0.163714718404017	1948	0.0147633007346674	580	Sox14	0.810259882566016	-1.13673799218861	0.61501640062503	-0.339193393108337	0.58409028815837
ENSMUSG00000027612	ENSMUST00000029141	chr2	155773342	155775341	1	0.159333620305881	1854	0.0106906660492419	479	Mmp24	3.09443801876656	-0.419985575533903	0.618682143522705	-0.317376399050294	0.581555524196519
ENSMUSG00000023328	ENSMUST00000125195	chr5	137287088	137289087	1	0.166796160607012	1925	0.0172026392181253	597	Ache	3.71772048072999	-0.395469183401976	0.620845307881034	-0.306979664199581	0.583947140127372
ENSMUSG00000023328	ENSMUST00000196208	chr5	137286283	137288282	1	0.106236388331825	1583	0.0190904750879319	698	Ache	3.71772048072999	-0.395469183401976	0.620845307881034	-0.306979664199581	0.583947140127372
ENSMUSG00000023328	ENSMUST00000150983	chr5	137286285	137288284	1	0.106425048058539	1585	0.0190904750879319	698	Ache	3.71772048072999	-0.395469183401976	0.620845307881034	-0.306979664199581	0.583947140127372
ENSMUSG00000023328	ENSMUST00000137126	chr5	137287247	137289246	1	0.16891334198458	1926	0.0160359990738628	539	Ache	3.71772048072999	-0.395469183401976	0.620845307881034	-0.306979664199581	0.583947140127372
ENSMUSG00000023328	ENSMUST00000024099	chr5	137286277	137288276	1	0.105733295727255	1577	0.0190904750879319	698	Ache	3.71772048072999	-0.395469183401976	0.620845307881034	-0.306979664199581	0.583947140127372
ENSMUSG00000023328	ENSMUST00000085934	chr5	137286284	137288283	1	0.106320237099254	1584	0.0190904750879319	698	Ache	3.71772048072999	-0.395469183401976	0.620845307881034	-0.306979664199581	0.583947140127372
ENSMUSG00000019312	ENSMUST00000127914	chr11	98445048	98447047	1	0.110638448621818	1770	0.0197056126185431	848	Grb7	1.69858575782002	0.522876929234531	0.621617216163868	0.347504104815024	0.584532750574338
ENSMUSG00000019312	ENSMUST00000156328	chr11	98445068	98447067	1	0.110428826703247	1760	0.0195147078676638	839	Grb7	1.69858575782002	0.522876929234531	0.621617216163868	0.347504104815024	0.584532750574338
ENSMUSG00000071531	ENSMUST00000096019	chr14	34201634	34203633	-1	0.107305460116538	1796	0.0183268560844147	709	Gprin2	1.48212548162976	-0.816104697504516	0.621840792683716	-0.366086941827715	0.585305907938266
ENSMUSG00000024990	ENSMUST00000112335	chr19	38124812	38126811	-1	0.127701672793504	1739	0.0167571947994069	672	Rbp4	2.15284406992887	0.698915260763509	0.625500534008213	0.366086931303558	0.588324753486261
ENSMUSG00000024990	ENSMUST00000025951	chr19	38125322	38127321	-1	0.104789997093685	1739	0.0160147874348762	695	Rbp4	2.15284406992887	0.698915260763509	0.625500534008213	0.366086931303558	0.588324753486261
ENSMUSG00000020701	ENSMUST00000054245	chr11	82386900	82388899	1	0.195744947561679	1987	0.0192389565608381	750	Tmem132e	5.37728809115044	0.289861711658844	0.632989564670866	0.250120292005654	0.59601494201761
ENSMUSG00000020701	ENSMUST00000092852	chr11	82386900	82388899	1	0.195744947561679	1987	0.0192389565608381	750	Tmem132e	5.37728809115044	0.289861711658844	0.632989564670866	0.250120292005654	0.59601494201761
ENSMUSG00000020701	ENSMUST00000132477	chr11	82387123	82389122	1	0.201404739363098	1987	0.0231631097733574	883	Tmem132e	5.37728809115044	0.289861711658844	0.632989564670866	0.250120292005654	0.59601494201761
ENSMUSG00000031709	ENSMUST00000093393	chr8	83163860	83165859	1	0.16637691676987	1896	0.0305023368627179	953	Tbc1d9	9.15459258623427	-0.242046087131154	0.635612721868682	-0.217806044035903	0.598584321767782
ENSMUSG00000043051	ENSMUST00000115885	chr8	125052195	125054194	1	0.149732936435326	1850	0.0260478926755338	803	Disc1	0.921604923053506	-0.629080550210299	0.639111794678879	-0.35810559305056	0.600761791642936
ENSMUSG00000043051	ENSMUST00000098311	chr8	125052195	125054194	1	0.149732936435326	1850	0.0260478926755338	803	Disc1	0.921604923053506	-0.629080550210299	0.639111794678879	-0.35810559305056	0.600761791642936
ENSMUSG00000043051	ENSMUST00000118942	chr8	125052195	125054194	1	0.149732936435326	1850	0.0260478926755338	803	Disc1	0.921604923053506	-0.629080550210299	0.639111794678879	-0.35810559305056	0.600761791642936
ENSMUSG00000043051	ENSMUST00000074562	chr8	125052195	125054194	1	0.149732936435326	1850	0.0260478926755338	803	Disc1	0.921604923053506	-0.629080550210299	0.639111794678879	-0.35810559305056	0.600761791642936
ENSMUSG00000043051	ENSMUST00000122389	chr8	125052209	125054208	1	0.150885856987466	1850	0.0259630461195874	799	Disc1	0.921604923053506	-0.629080550210299	0.639111794678879	-0.35810559305056	0.600761791642936
ENSMUSG00000043051	ENSMUST00000117658	chr8	125052195	125054194	1	0.149732936435326	1850	0.0260478926755338	803	Disc1	0.921604923053506	-0.629080550210299	0.639111794678879	-0.35810559305056	0.600761791642936
ENSMUSG00000043051	ENSMUST00000075730	chr8	125052195	125054194	1	0.149732936435326	1850	0.0260478926755338	803	Disc1	0.921604923053506	-0.629080550210299	0.639111794678879	-0.35810559305056	0.600761791642936
ENSMUSG00000043051	ENSMUST00000121953	chr8	125052230	125054229	1	0.152416096993035	1850	0.0266418185671583	819	Disc1	0.921604923053506	-0.629080550210299	0.639111794678879	-0.35810559305056	0.600761791642936
ENSMUSG00000037771	ENSMUST00000045738	chr2	158608767	158610766	1	0.203794429234808	1869	0.0215722368493631	838	Slc32a1	2.45808941134809	-0.548268281001998	0.63990315864969	-0.34796672501458	0.601342318076278
ENSMUSG00000027574	ENSMUST00000139929	chr2	180954621	180956620	-1	0.132816447606639	1820	0.0165238667705544	620	Nkain4	12.7549758653392	0.301614992989628	0.645477710986594	0.256353028693974	0.607972245057812
ENSMUSG00000027574	ENSMUST00000103053	chr2	180954700	180956699	-1	0.13237624157764	1819	0.0163329620196751	611	Nkain4	12.7549758653392	0.301614992989628	0.645477710986594	0.256353028693974	0.607972245057812
ENSMUSG00000027574	ENSMUST00000134231	chr2	180954320	180956319	-1	0.14078208051234	1849	0.0224207024088267	731	Nkain4	12.7549758653392	0.301614992989628	0.645477710986594	0.256353028693974	0.607972245057812
ENSMUSG00000027574	ENSMUST00000108873	chr2	180954700	180956699	-1	0.13237624157764	1819	0.0163329620196751	611	Nkain4	12.7549758653392	0.301614992989628	0.645477710986594	0.256353028693974	0.607972245057812
ENSMUSG00000027574	ENSMUST00000148905	chr2	180954695	180956694	-1	0.132166619659068	1819	0.0163965969366349	614	Nkain4	12.7549758653392	0.301614992989628	0.645477710986594	0.256353028693974	0.607972245057812
ENSMUSG00000031618	ENSMUST00000128862	chr8	76900347	76902346	1	0.251504377901587	1966	0.0228873584665317	821	Nr3c2	0.290990581880941	-0.869410953362603	0.656134645924193	-0.347632002412277	0.61898502071534
ENSMUSG00000031618	ENSMUST00000109913	chr8	76897772	76899771	1	0.14933465479004	1710	0.0282539031301393	1044	Nr3c2	0.290990581880941	-0.869410953362603	0.656134645924193	-0.347632002412277	0.61898502071534
ENSMUSG00000031618	ENSMUST00000148106	chr8	76900288	76902287	1	0.258841145051575	1966	0.0244570197515395	858	Nr3c2	0.290990581880941	-0.869410953362603	0.656134645924193	-0.347632002412277	0.61898502071534
ENSMUSG00000031618	ENSMUST00000109911	chr8	76900476	76902475	1	0.252866920372299	1966	0.0229085701055183	818	Nr3c2	0.290990581880941	-0.869410953362603	0.656134645924193	-0.347632002412277	0.61898502071534
ENSMUSG00000031618	ENSMUST00000109912	chr8	76900288	76902287	1	0.258841145051575	1966	0.0244570197515395	858	Nr3c2	0.290990581880941	-0.869410953362603	0.656134645924193	-0.347632002412277	0.61898502071534
ENSMUSG00000026442	ENSMUST00000189219	chr1	132741779	132743778	-1	0.102693777907974	1796	0.0167996180773801	633	Nfasc	3.77326266304958	-0.294543691534923	0.657661995565635	-0.251086957084509	0.619333451005969
ENSMUSG00000026442	ENSMUST00000188307	chr1	132741798	132743797	-1	0.102190685303403	1796	0.0167996180773801	633	Nfasc	3.77326266304958	-0.294543691534923	0.657661995565635	-0.251086957084509	0.619333451005969
ENSMUSG00000026442	ENSMUST00000094569	chr1	132741758	132743757	-1	0.105900993262112	1796	0.0165026551315678	630	Nfasc	3.77326266304958	-0.294543691534923	0.657661995565635	-0.251086957084509	0.619333451005969
ENSMUSG00000026442	ENSMUST00000163770	chr1	132741764	132743763	-1	0.104831921477399	1796	0.0166299249654874	630	Nfasc	3.77326266304958	-0.294543691534923	0.657661995565635	-0.251086957084509	0.619333451005969
ENSMUSG00000009394	ENSMUST00000203450	chr6	115132950	115134949	1	0.13730235666406	1829	0.0229085701055183	879	Syn2	1.16819818723465	-0.531741949246007	0.661850520843372	-0.338619404824933	0.623345957247832
ENSMUSG00000009394	ENSMUST00000169345	chr6	115132902	115134901	1	0.137176583512918	1829	0.0229085701055183	879	Syn2	1.16819818723465	-0.531741949246007	0.661850520843372	-0.338619404824933	0.623345957247832
ENSMUSG00000009394	ENSMUST00000009538	chr6	115132917	115134916	1	0.137994108995345	1829	0.0229085701055183	879	Syn2	1.16819818723465	-0.531741949246007	0.661850520843372	-0.338619404824933	0.623345957247832
ENSMUSG00000009394	ENSMUST00000203768	chr6	115132902	115134901	1	0.137176583512918	1829	0.0229085701055183	879	Syn2	1.16819818723465	-0.531741949246007	0.661850520843372	-0.338619404824933	0.623345957247832
ENSMUSG00000025855	ENSMUST00000026973	chr5	139129760	139131759	-1	0.11359411767367	1496	0.0200237872033419	766	Prkar1b	10.835457491795	-0.29727892708309	0.666923979147187	-0.25174104763584	0.628591006221707
ENSMUSG00000075304	ENSMUST00000100043	chr2	70472923	70474922	1	0.113657004249242	1862	0.0152723800703455	561	Sp5	1.79569601074818	0.516823419484549	0.669476083838404	0.333444684063426	0.630093648412249
ENSMUSG00000042988	ENSMUST00000106177	chr11	120660607	120662606	-1	0.101121613518691	1721	0.0183268560844147	675	Notum	3.59200969512118	0.369294211695029	0.67352229040393	0.287614804501208	0.634740627755544
ENSMUSG00000030306	ENSMUST00000140797	chr6	148441636	148443635	-1	0.149125032871469	1745	0.0244358081125529	974	Tmtc1	1.6863314664788	-0.323113105678536	0.674691368894867	-0.265247016785716	0.635776891839909
ENSMUSG00000030306	ENSMUST00000203991	chr6	148441636	148443635	-1	0.149125032871469	1745	0.0244358081125529	974	Tmtc1	1.6863314664788	-0.323113105678536	0.674691368894867	-0.265247016785716	0.635776891839909
ENSMUSG00000028488	ENSMUST00000107189	chr4	85203469	85205468	1	0.1045384507914	1571	0.0141269515650696	534	Sh3gl2	1.13773256293199	-0.421979825553612	0.675276833371226	-0.307452226156033	0.636024763707373
ENSMUSG00000028488	ENSMUST00000107184	chr4	85203535	85205534	1	0.107913363680394	1637	0.0145087610668283	552	Sh3gl2	1.13773256293199	-0.421979825553612	0.675276833371226	-0.307452226156033	0.636024763707373
ENSMUSG00000028488	ENSMUST00000030212	chr4	85203441	85205440	1	0.101436046396548	1543	0.0137027187853378	514	Sh3gl2	1.13773256293199	-0.421979825553612	0.675276833371226	-0.307452226156033	0.636024763707373
ENSMUSG00000043639	ENSMUST00000164202	chr19	53675306	53677305	1	0.182475880116129	1866	0.0272569560977695	979	Rbm20	1.31451374238272	-0.349529852613571	0.679776758753016	-0.277630924580502	0.64117664823336
ENSMUSG00000043639	ENSMUST00000095969	chr19	53675306	53677305	1	0.182475880116129	1866	0.0272569560977695	979	Rbm20	1.31451374238272	-0.349529852613571	0.679776758753016	-0.277630924580502	0.64117664823336
ENSMUSG00000020435	ENSMUST00000127371	chr11	3773790	3775789	-1	0.127135693613363	1840	0.0180723164165756	726	Osbp2	0.506569890577338	-0.888938152241742	0.680136712393255	-0.332237543460332	0.643187159654969
ENSMUSG00000020435	ENSMUST00000155197	chr11	3774733	3776732	-1	0.110177280400962	1763	0.0118148829155312	509	Osbp2	0.506569890577338	-0.888938152241742	0.680136712393255	-0.332237543460332	0.643187159654969
ENSMUSG00000057897	ENSMUST00000101585	chr11	6065539	6067538	-1	0.234063834276473	1932	0.0194086496727308	665	Camk2b	1.66148077025385	-0.451260359680298	0.682835205914229	-0.314503111725362	0.64393399444024
ENSMUSG00000057897	ENSMUST00000109812	chr11	6065564	6067563	-1	0.234797510991472	1932	0.0200025755643553	690	Camk2b	1.66148077025385	-0.451260359680298	0.682835205914229	-0.314503111725362	0.64393399444024
ENSMUSG00000057897	ENSMUST00000154197	chr11	6065539	6067538	-1	0.234063834276473	1932	0.0194086496727308	665	Camk2b	1.66148077025385	-0.451260359680298	0.682835205914229	-0.314503111725362	0.64393399444024
ENSMUSG00000057897	ENSMUST00000090443	chr11	6065749	6067748	-1	0.236537372915612	1900	0.0218267765172022	734	Camk2b	1.66148077025385	-0.451260359680298	0.682835205914229	-0.314503111725362	0.64393399444024
ENSMUSG00000057897	ENSMUST00000066431	chr11	6065546	6067545	-1	0.233854212357902	1932	0.0195571311456369	672	Camk2b	1.66148077025385	-0.451260359680298	0.682835205914229	-0.314503111725362	0.64393399444024
ENSMUSG00000057897	ENSMUST00000093355	chr11	6065583	6067582	-1	0.236348713188898	1932	0.0208086178458458	709	Camk2b	1.66148077025385	-0.451260359680298	0.682835205914229	-0.314503111725362	0.64393399444024
ENSMUSG00000057897	ENSMUST00000101586	chr11	6065571	6067570	-1	0.23553118770647	1932	0.0202995385101676	697	Camk2b	1.66148077025385	-0.451260359680298	0.682835205914229	-0.314503111725362	0.64393399444024
ENSMUSG00000057897	ENSMUST00000123391	chr11	6066363	6068362	-1	0.176899937082138	1845	0.0217631416002424	725	Camk2b	1.66148077025385	-0.451260359680298	0.682835205914229	-0.314503111725362	0.64393399444024
ENSMUSG00000057897	ENSMUST00000002817	chr11	6065743	6067742	-1	0.236872767985325	1906	0.0216995066832826	728	Camk2b	1.66148077025385	-0.451260359680298	0.682835205914229	-0.314503111725362	0.64393399444024
ENSMUSG00000057897	ENSMUST00000109815	chr11	6065564	6067563	-1	0.234797510991472	1932	0.0200025755643553	690	Camk2b	1.66148077025385	-0.451260359680298	0.682835205914229	-0.314503111725362	0.64393399444024
ENSMUSG00000057897	ENSMUST00000129098	chr11	6065659	6067658	-1	0.238759365252465	1935	0.0206177130949665	689	Camk2b	1.66148077025385	-0.451260359680298	0.682835205914229	-0.314503111725362	0.64393399444024
ENSMUSG00000057897	ENSMUST00000019133	chr11	6065613	6067612	-1	0.238633592101323	1936	0.0210631575136849	710	Camk2b	1.66148077025385	-0.451260359680298	0.682835205914229	-0.314503111725362	0.64393399444024
ENSMUSG00000057897	ENSMUST00000109813	chr11	6065749	6067748	-1	0.236537372915612	1900	0.0218267765172022	734	Camk2b	1.66148077025385	-0.451260359680298	0.682835205914229	-0.314503111725362	0.64393399444024
ENSMUSG00000017631	ENSMUST00000072740	chr11	76571536	76573535	-1	0.132816447606639	1916	0.0184965491963074	670	Abr	14.5438860618684	-0.189155355806544	0.685692813215483	-0.175598909548062	0.647725516765542
ENSMUSG00000017631	ENSMUST00000155035	chr11	76622315	76624314	-1	0.200838760182956	1926	0.0196419777015833	797	Abr	14.5438860618684	-0.189155355806544	0.685692813215483	-0.175598909548062	0.647725516765542
ENSMUSG00000027220	ENSMUST00000028648	chr2	92913098	92915097	1	0.14897829752847	1902	0.0221873743799742	704	Syt13	17.00243336667	-0.184392932727415	0.68571118557335	-0.171787512496073	0.647734834100384
ENSMUSG00000029646	ENSMUST00000031650	chr5	147307271	147309270	-1	0.124452533055653	1829	0.00992704704572461	462	Cdx2	0.71520039450234	0.848850451216938	0.68571118557335	0.332471520386673	0.648459260500706
ENSMUSG00000029189	ENSMUST00000031090	chr5	53213453	53215452	-1	0.122146691951371	1691	0.00763619003517277	351	Sel1l3	1.45983592005557	-0.419676357083748	0.687975987014389	-0.303759371208292	0.648786725140783
ENSMUSG00000029189	ENSMUST00000199919	chr5	53213928	53215927	-1	0.12700992046222	1721	0.0068725710316555	315	Sel1l3	1.45983592005557	-0.419676357083748	0.687975987014389	-0.303759371208292	0.648786725140783
ENSMUSG00000029189	ENSMUST00000196435	chr5	53213316	53215315	-1	0.124536381823081	1748	0.00763619003517277	351	Sel1l3	1.45983592005557	-0.419676357083748	0.687975987014389	-0.303759371208292	0.648786725140783
ENSMUSG00000043068	ENSMUST00000055257	chr8	124751810	124753809	-1	0.178849420924849	1865	0.0251994271160701	879	Fam89a	3.41491314614753	0.462993349219817	0.691560652794816	0.315305679674622	0.652170852723449
ENSMUSG00000043456	ENSMUST00000056338	chr7	37769963	37771962	-1	0.142291358326052	1644	0.0166935598824471	692	Zfp536	1.79966926812262	-0.432360242391619	0.691606761800927	-0.307031763212688	0.651952832250401
ENSMUSG00000043456	ENSMUST00000176114	chr7	37770981	37772980	-1	0.102693777907974	1547	0.00763619003517277	324	Zfp536	1.79966926812262	-0.432360242391619	0.691606761800927	-0.307031763212688	0.651952832250401
ENSMUSG00000043456	ENSMUST00000176680	chr7	37770783	37772782	-1	0.100597558722263	1551	0.00839980903869005	360	Zfp536	1.79966926812262	-0.432360242391619	0.691606761800927	-0.307031763212688	0.651952832250401
ENSMUSG00000043456	ENSMUST00000175941	chr7	37769625	37771624	-1	0.138916445437058	1636	0.0136178722293914	583	Zfp536	1.79966926812262	-0.432360242391619	0.691606761800927	-0.307031763212688	0.651952832250401
ENSMUSG00000001819	ENSMUST00000001872	chr2	74666310	74668309	1	0.174111965565143	1805	0.0114542850527592	401	Hoxd13	14.9088816059942	0.2665351516652	0.691828218487988	0.23068040999608	0.653000146763193
ENSMUSG00000027583	ENSMUST00000087409	chr2	181459427	181461426	-1	0.135457683780635	1780	0.015251168431359	604	Zbtb46	3.97055445754625	-0.2287496375624	0.694561420111324	-0.205102949998448	0.655779681113545
ENSMUSG00000027583	ENSMUST00000029106	chr2	181459427	181461426	-1	0.135457683780635	1780	0.015251168431359	604	Zbtb46	3.97055445754625	-0.2287496375624	0.694561420111324	-0.205102949998448	0.655779681113545
ENSMUSG00000027583	ENSMUST00000155535	chr2	181459380	181461379	-1	0.133130880484496	1742	0.013745142063311	557	Zbtb46	3.97055445754625	-0.2287496375624	0.694561420111324	-0.205102949998448	0.655779681113545
ENSMUSG00000027583	ENSMUST00000146446	chr2	181459427	181461426	-1	0.135457683780635	1780	0.015251168431359	604	Zbtb46	3.97055445754625	-0.2287496375624	0.694561420111324	-0.205102949998448	0.655779681113545
ENSMUSG00000029546	ENSMUST00000172997	chr5	139541494	139543493	1	0.107032951622396	1654	0.0152087451533858	668	Uncx	12.7841468091085	0.220220532644321	0.696272767823766	0.198858848959661	0.657361611671882
ENSMUSG00000046178	ENSMUST00000060369	chr6	8947676	8949675	1	0.152793416446463	1880	0.0236721891090356	908	Nxph1	1.05636905798392	-0.676077954790788	0.696807715559511	-0.336009328625906	0.657317624142213
ENSMUSG00000027520	ENSMUST00000114132	chr1	63271265	63273264	1	0.141536719419196	1904	0.0145087610668283	510	Zdbf2	4.85173087232376	-0.197389852176279	0.700223112181942	-0.181535441561757	0.661283570768526
ENSMUSG00000027520	ENSMUST00000126932	chr1	63271269	63273268	1	0.141641530378482	1904	0.0145087610668283	510	Zdbf2	4.85173087232376	-0.197389852176279	0.700223112181942	-0.181535441561757	0.661283570768526
ENSMUSG00000042388	ENSMUST00000046659	chr4	127167204	127169203	1	0.111120579034532	1762	0.00810284609287778	342	Dlgap3	1.85217191741271	-0.483956759129592	0.701846240924309	-0.317082193263864	0.661947540815186
ENSMUSG00000041731	ENSMUST00000129127	chr19	24861653	24863652	-1	0.135625381315492	1739	0.027023628068917	862	Pgm5	19.8206686825708	-0.265043755280483	0.70938551818256	-0.228237212164874	0.669997012841117
ENSMUSG00000041731	ENSMUST00000047666	chr19	24861856	24863855	-1	0.117262501248664	1719	0.022144951102001	744	Pgm5	19.8206686825708	-0.265043755280483	0.70938551818256	-0.228237212164874	0.669997012841117
ENSMUSG00000027102	ENSMUST00000019749	chr2	74702905	74704904	1	0.110931919307818	1710	0.00988462376775142	407	Hoxd8	7.61116868428056	-0.257236442732775	0.71232201643902	-0.22311445860051	0.672922731589746
ENSMUSG00000027102	ENSMUST00000074721	chr2	74703152	74705151	1	0.117723669469521	1793	0.00916342804220733	373	Hoxd8	7.61116868428056	-0.257236442732775	0.71232201643902	-0.22311445860051	0.672922731589746
ENSMUSG00000030108	ENSMUST00000142419	chr6	121298782	121300781	1	0.137092734745489	1864	0.0191116867269185	741	Slc6a13	1.55731349231515	0.54409080914686	0.71472728812021	0.322473782763805	0.67463620592877
ENSMUSG00000030108	ENSMUST00000142144	chr6	121298289	121300288	1	0.107305460116538	1759	0.0206177130949665	751	Slc6a13	1.55731349231515	0.54409080914686	0.71472728812021	0.322473782763805	0.67463620592877
ENSMUSG00000030108	ENSMUST00000064580	chr6	121298227	121300226	1	0.112315423970387	1767	0.020851041123819	753	Slc6a13	1.55731349231515	0.54409080914686	0.71472728812021	0.322473782763805	0.67463620592877
ENSMUSG00000030108	ENSMUST00000142021	chr6	121298289	121300288	1	0.107305460116538	1759	0.0206177130949665	751	Slc6a13	1.55731349231515	0.54409080914686	0.71472728812021	0.322473782763805	0.67463620592877
ENSMUSG00000048826	ENSMUST00000053218	chr17	14203832	14205831	-1	0.135352872821349	1760	0.0204480199830738	741	Dact2	1.59922036580627	0.488940906150969	0.718863926329025	0.313021681417623	0.678761151297641
ENSMUSG00000058441	ENSMUST00000162424	chr15	89057747	89059746	1	0.136715415292061	1755	0.0243933848345797	892	Panx2	0.422639283007609	-0.869088688311354	0.719911808456395	-0.312309223568243	0.68137171618495
ENSMUSG00000058441	ENSMUST00000161372	chr15	89057734	89059733	1	0.136799264059489	1759	0.024117633527754	879	Panx2	0.422639283007609	-0.869088688311354	0.719911808456395	-0.312309223568243	0.68137171618495
ENSMUSG00000025094	ENSMUST00000026084	chr19	59258878	59260877	1	0.112650819040101	1723	0.0149966287635199	538	Slc18a2	0.930645114673598	0.69572155455746	0.72265305270886	0.323436871578955	0.682450467765392
ENSMUSG00000100241	ENSMUST00000191501	chr14	32464851	32466850	-1	0.163316436758732	1908	0.0237358240259954	881	Slc18a3	5.20945549571546	0.328151145256303	0.724629529275539	0.260929118599497	0.684526694271399
ENSMUSG00000060257	ENSMUST00000064061	chr2	152079529	152081528	1	0.158935338660596	1881	0.0167996180773801	719	Scrt2	19.0325262312358	-0.242054975406682	0.727956075830851	-0.212056694156576	0.687577763483085
ENSMUSG00000055235	ENSMUST00000068693	chr5	24730728	24732727	-1	0.117639820702092	1715	0.0160359990738628	610	Wdr86	16.2815491521205	0.192620621412058	0.733766315187782	0.176517021086682	0.693693264352389
ENSMUSG00000055235	ENSMUST00000142607	chr5	24730681	24732680	-1	0.122209578526942	1746	0.017478390524951	649	Wdr86	16.2815491521205	0.192620621412058	0.733766315187782	0.176517021086682	0.693693264352389
ENSMUSG00000033006	ENSMUST00000040019	chr15	79164491	79166490	-1	0.165538429095585	1870	0.0190904750879319	759	Sox10	17.8700818431173	0.214942680273882	0.737831135283184	0.192795784035562	0.697572564442296
ENSMUSG00000028023	ENSMUST00000106382	chr3	129197926	129199925	1	0.20167724785724	1877	0.013745142063311	519	Pitx2	4.87042892716305	-0.243814997912274	0.74387423449669	-0.211964649755871	0.703543231359123
ENSMUSG00000028023	ENSMUST00000187145	chr3	129211932	129213931	1	0.135331910629492	1847	0.012239115695263	488	Pitx2	4.87042892716305	-0.243814997912274	0.74387423449669	-0.211964649755871	0.703543231359123
ENSMUSG00000028023	ENSMUST00000174623	chr3	129212275	129214274	1	0.168179665269581	1872	0.0139148351752037	561	Pitx2	4.87042892716305	-0.243814997912274	0.74387423449669	-0.211964649755871	0.703543231359123
ENSMUSG00000028023	ENSMUST00000173645	chr3	129197969	129199968	1	0.207399926234231	1877	0.0139360468141903	529	Pitx2	4.87042892716305	-0.243814997912274	0.74387423449669	-0.211964649755871	0.703543231359123
ENSMUSG00000028023	ENSMUST00000029657	chr3	129197922	129199921	1	0.201530512514241	1877	0.013745142063311	519	Pitx2	4.87042892716305	-0.243814997912274	0.74387423449669	-0.211964649755871	0.703543231359123
ENSMUSG00000028023	ENSMUST00000042587	chr3	129211972	129213971	1	0.13839239064063	1859	0.0134481791174987	528	Pitx2	4.87042892716305	-0.243814997912274	0.74387423449669	-0.211964649755871	0.703543231359123
ENSMUSG00000028023	ENSMUST00000172645	chr3	129201947	129203946	1	0.199308520177387	1937	0.00839980903869005	363	Pitx2	4.87042892716305	-0.243814997912274	0.74387423449669	-0.211964649755871	0.703543231359123
ENSMUSG00000028023	ENSMUST00000174661	chr3	129197878	129199877	1	0.19849099469496	1877	0.013745142063311	519	Pitx2	4.87042892716305	-0.243814997912274	0.74387423449669	-0.211964649755871	0.703543231359123
ENSMUSG00000026805	ENSMUST00000050776	chr2	28916413	28918412	-1	0.172623649943288	1812	0.0175632370808974	644	Barhl1	2.41315489082464	-0.369817483862372	0.746070552668496	-0.274399711038013	0.705381460386692
ENSMUSG00000026805	ENSMUST00000113847	chr2	28916669	28918668	-1	0.177780349140137	1898	0.0167996180773801	608	Barhl1	2.41315489082464	-0.369817483862372	0.746070552668496	-0.274399711038013	0.705381460386692
ENSMUSG00000026805	ENSMUST00000174027	chr2	28915506	28917505	-1	0.113279684795814	1674	0.0201934803152347	719	Barhl1	2.41315489082464	-0.369817483862372	0.746070552668496	-0.274399711038013	0.705381460386692
ENSMUSG00000026805	ENSMUST00000113849	chr2	28916441	28918440	-1	0.174070041181428	1840	0.0175632370808974	644	Barhl1	2.41315489082464	-0.369817483862372	0.746070552668496	-0.274399711038013	0.705381460386692
ENSMUSG00000055322	ENSMUST00000188208	chr1	74096869	74098868	-1	0.117325387824236	1717	0.0194934962286772	757	Tns1	10.9518805568909	-0.180664525859645	0.748872200553583	-0.166709097062245	0.708296758322723
ENSMUSG00000055322	ENSMUST00000191204	chr1	74096826	74098825	-1	0.114788962609526	1706	0.0190904750879319	738	Tns1	10.9518805568909	-0.180664525859645	0.748872200553583	-0.166709097062245	0.708296758322723
ENSMUSG00000037902	ENSMUST00000160952	chr2	129591562	129593561	1	0.143800636139764	1883	0.0145087610668283	591	Sirpa	15.53716876441	-0.16355520246784	0.752720375140225	-0.152939402335269	0.712079214684127
ENSMUSG00000037902	ENSMUST00000161620	chr2	129590839	129592838	1	0.109967658482391	1703	0.0145087610668283	567	Sirpa	15.53716876441	-0.16355520246784	0.752720375140225	-0.152939402335269	0.712079214684127
ENSMUSG00000037902	ENSMUST00000179001	chr2	129590839	129592838	1	0.109967658482391	1703	0.0145087610668283	567	Sirpa	15.53716876441	-0.16355520246784	0.752720375140225	-0.152939402335269	0.712079214684127
ENSMUSG00000037902	ENSMUST00000127751	chr2	129590835	129592834	1	0.109799960947534	1703	0.0145087610668283	567	Sirpa	15.53716876441	-0.16355520246784	0.752720375140225	-0.152939402335269	0.712079214684127
ENSMUSG00000037902	ENSMUST00000136153	chr2	129590839	129592838	1	0.109967658482391	1703	0.0145087610668283	567	Sirpa	15.53716876441	-0.16355520246784	0.752720375140225	-0.152939402335269	0.712079214684127
ENSMUSG00000037902	ENSMUST00000103203	chr2	129590914	129592913	1	0.110785183964818	1691	0.0145087610668283	567	Sirpa	15.53716876441	-0.16355520246784	0.752720375140225	-0.152939402335269	0.712079214684127
ENSMUSG00000037902	ENSMUST00000099113	chr2	129591195	129593194	1	0.12671644977622	1833	0.0160359990738628	634	Sirpa	15.53716876441	-0.16355520246784	0.752720375140225	-0.152939402335269	0.712079214684127
ENSMUSG00000037902	ENSMUST00000160276	chr2	129591613	129593612	1	0.143821598331621	1885	0.0139996817311501	567	Sirpa	15.53716876441	-0.16355520246784	0.752720375140225	-0.152939402335269	0.712079214684127
ENSMUSG00000037902	ENSMUST00000153491	chr2	129590839	129592838	1	0.109967658482391	1703	0.0145087610668283	567	Sirpa	15.53716876441	-0.16355520246784	0.752720375140225	-0.152939402335269	0.712079214684127
ENSMUSG00000037902	ENSMUST00000049262	chr2	129591555	129593554	1	0.143821598331621	1881	0.0145087610668283	591	Sirpa	15.53716876441	-0.16355520246784	0.752720375140225	-0.152939402335269	0.712079214684127
ENSMUSG00000037902	ENSMUST00000163034	chr2	129591568	129593567	1	0.143989295866478	1885	0.0145087610668283	591	Sirpa	15.53716876441	-0.16355520246784	0.752720375140225	-0.152939402335269	0.712079214684127
ENSMUSG00000037902	ENSMUST00000103202	chr2	129591205	129593204	1	0.126464903473935	1833	0.0160359990738628	634	Sirpa	15.53716876441	-0.16355520246784	0.752720375140225	-0.152939402335269	0.712079214684127
ENSMUSG00000037902	ENSMUST00000136554	chr2	129590865	129592864	1	0.111267314377531	1703	0.0145087610668283	567	Sirpa	15.53716876441	-0.16355520246784	0.752720375140225	-0.152939402335269	0.712079214684127
ENSMUSG00000033032	ENSMUST00000120472	chr18	61786703	61788702	-1	0.107787590529251	1744	0.0211904273476044	745	Afap1l1	10.5402075008395	-0.196346627263493	0.756582943703464	-0.178251820856197	0.716406436141304
ENSMUSG00000063239	ENSMUST00000118161	chr17	27513342	27515341	-1	0.25764630011572	1964	0.0206177130949665	671	Grm4	1.10410827874471	-0.467174291028185	0.762368471183714	-0.29492480521971	0.721400425170677
ENSMUSG00000031074	ENSMUST00000105898	chr7	144836595	144838594	1	0.136254247071205	1831	0.0122179040562764	484	Fgf3	0.63116263792354	0.761461141504926	0.771078112345887	0.293179061296	0.731154189351838
ENSMUSG00000031074	ENSMUST00000155320	chr7	144836083	144838082	1	0.122985179625655	1810	0.0114542850527592	454	Fgf3	0.63116263792354	0.761461141504926	0.771078112345887	0.293179061296	0.731154189351838
ENSMUSG00000046204	ENSMUST00000165831	chr14	66912316	66914315	1	0.104265942297257	1707	0.0190904750879319	722	Pnma2	1.22381805520608	-0.412645456087906	0.77277241274305	-0.280136095467291	0.732640839895094
ENSMUSG00000046204	ENSMUST00000122431	chr14	66909208	66911207	1	0.224232566295489	1906	0.0183268560844147	742	Pnma2	1.22381805520608	-0.412645456087906	0.77277241274305	-0.280136095467291	0.732640839895094
ENSMUSG00000046204	ENSMUST00000089236	chr14	66909170	66911169	1	0.223708511499061	1900	0.0175632370808974	706	Pnma2	1.22381805520608	-0.412645456087906	0.77277241274305	-0.280136095467291	0.732640839895094
ENSMUSG00000046204	ENSMUST00000168010	chr14	66909242	66911241	1	0.226307823289343	1906	0.0186662423082001	758	Pnma2	1.22381805520608	-0.412645456087906	0.77277241274305	-0.280136095467291	0.732640839895094
ENSMUSG00000028717	ENSMUST00000161601	chr4	115055811	115057810	1	0.192390996864541	1924	0.0183268560844147	749	Tal1	4.47007473794673	0.303070821694348	0.775218556891109	0.241052831634965	0.735421935559139
ENSMUSG00000028717	ENSMUST00000136946	chr4	115055438	115057437	1	0.172414028024717	1911	0.0181995862504951	739	Tal1	4.47007473794673	0.303070821694348	0.775218556891109	0.241052831634965	0.735421935559139
ENSMUSG00000028717	ENSMUST00000162489	chr4	115057508	115059507	1	0.117933291388092	1876	0.0115179199697189	474	Tal1	4.47007473794673	0.303070821694348	0.775218556891109	0.241052831634965	0.735421935559139
ENSMUSG00000035910	ENSMUST00000069614	chr13	25054253	25056252	1	0.111686558214674	1715	0.0122179040562764	410	Dcdc2a	1.15754813862368	-0.302111952985008	0.775434877858024	-0.240510764700678	0.735641157135999
ENSMUSG00000029003	ENSMUST00000084129	chr4	148128915	148130914	1	0.192642543166827	1927	0.0151663218754126	669	Mad2l2	19.0003688787294	0.189318322200513	0.778082580139213	0.171875802566617	0.73801093294649
ENSMUSG00000029003	ENSMUST00000126261	chr4	148128384	148130383	1	0.141285173116911	1878	0.0168208297163667	725	Mad2l2	19.0003688787294	0.189318322200513	0.778082580139213	0.171875802566617	0.73801093294649
ENSMUSG00000040649	ENSMUST00000068242	chr6	122486506	122488505	-1	0.211152158576654	1809	0.0146360309007478	556	Rimklb	9.05484208068483	-0.17127807796574	0.780797695766018	-0.158043436804523	0.74101432106575
ENSMUSG00000040649	ENSMUST00000205114	chr6	122486440	122488439	-1	0.21683291256993	1869	0.0160359990738628	590	Rimklb	9.05484208068483	-0.17127807796574	0.780797695766018	-0.158043436804523	0.74101432106575
ENSMUSG00000071226	ENSMUST00000148346	chr6	120664369	120666368	1	0.187674503696692	1823	0.0225479722427463	838	Cecr2	6.40538814850131	-0.173189295037741	0.781448385306665	-0.159509421338261	0.741511734041434
ENSMUSG00000071226	ENSMUST00000100993	chr6	120664582	120666581	1	0.180044265860704	1727	0.0213813320984838	807	Cecr2	6.40538814850131	-0.173189295037741	0.781448385306665	-0.159509421338261	0.741511734041434
ENSMUSG00000071226	ENSMUST00000135109	chr6	120664535	120666534	1	0.179436362296848	1727	0.0211267924306447	794	Cecr2	6.40538814850131	-0.173189295037741	0.781448385306665	-0.159509421338261	0.741511734041434
ENSMUSG00000071226	ENSMUST00000112686	chr6	120664421	120666420	1	0.183943233546126	1797	0.0213813320984838	802	Cecr2	6.40538814850131	-0.173189295037741	0.781448385306665	-0.159509421338261	0.741511734041434
ENSMUSG00000022096	ENSMUST00000163060	chr14	70553900	70555899	1	0.172267292681717	1924	0.0213813320984838	827	Hr	0.540081679146	-0.445168455642835	0.781573875032592	-0.284227638353483	0.741112116199432
ENSMUSG00000040055	ENSMUST00000162931	chr14	57132060	57134059	-1	0.108730889162821	1770	0.0198540940914492	790	Gjb6	10.1959379029569	-0.244100287917548	0.784985736521149	-0.208274520606037	0.744527624570151
ENSMUSG00000032908	ENSMUST00000036172	chr1	78308345	78310344	1	0.141473832843625	1525	0.0168208297163667	618	Sgpp2	0.899111899816118	0.470456419293735	0.784985736521149	0.287099213978501	0.744390028509246
ENSMUSG00000026435	ENSMUST00000177943	chr1	131960967	131962966	1	0.119149098515804	1744	0.0216358717663229	738	Slc45a3	1.9563853446839	0.330527661335572	0.79355252297943	0.249493127338739	0.752613689919338
ENSMUSG00000001815	ENSMUST00000001867	chr2	74659558	74661557	-1	0.18914185712669	1886	0.0106482427712687	465	Evx2	0.616996880273313	-0.561868064154789	0.794504440672576	-0.289388293639714	0.753605213030984
ENSMUSG00000001815	ENSMUST00000173623	chr2	74659420	74661419	-1	0.200063159084243	1924	0.0122179040562764	539	Evx2	0.616996880273313	-0.561868064154789	0.794504440672576	-0.289388293639714	0.753605213030984
ENSMUSG00000026610	ENSMUST00000110939	chr1	187607029	187609028	1	0.118436383992662	1856	0.0176056603588706	641	Esrrg	2.63278793764635	-0.296902354799816	0.799026002647244	-0.234316975792228	0.758355150199462
ENSMUSG00000026610	ENSMUST00000127489	chr1	187606791	187608790	1	0.116927106178951	1852	0.0190904750879319	690	Esrrg	2.63278793764635	-0.296902354799816	0.799026002647244	-0.234316975792228	0.758355150199462
ENSMUSG00000026610	ENSMUST00000152927	chr1	187607696	187609695	1	0.149544276708611	1910	0.015039052041493	584	Esrrg	2.63278793764635	-0.296902354799816	0.799026002647244	-0.234316975792228	0.758355150199462
ENSMUSG00000041329	ENSMUST00000153198	chr11	69603163	69605162	-1	0.121916107840943	1830	0.0163117503806885	658	Atp1b2	5.14745690793913	-0.241865188495101	0.801824904411725	-0.205100716604744	0.761306099216068
ENSMUSG00000041329	ENSMUST00000144425	chr11	69603614	69605613	-1	0.152227437266321	1896	0.0129815230597937	581	Atp1b2	5.14745690793913	-0.241865188495101	0.801824904411725	-0.205100716604744	0.761306099216068
ENSMUSG00000024211	ENSMUST00000131897	chr6	28133326	28135325	-1	0.200733949223671	1931	0.0183268560844146	648	Grm8	0.521810902073546	-0.646413550315488	0.802053915279118	-0.283321695957041	0.761324328681465
ENSMUSG00000024211	ENSMUST00000115323	chr6	28134546	28136545	-1	0.158935338660596	1697	0.0198540940914492	787	Grm8	0.521810902073546	-0.646413550315488	0.802053915279118	-0.283321695957041	0.761324328681465
ENSMUSG00000024211	ENSMUST00000146727	chr6	28135179	28137178	-1	0.11990373742266	1615	0.0190904750879319	815	Grm8	0.521810902073546	-0.646413550315488	0.802053915279118	-0.283321695957041	0.761324328681465
ENSMUSG00000024211	ENSMUST00000132755	chr6	28133130	28135129	-1	0.194487216050252	1931	0.0166087133265008	569	Grm8	0.521810902073546	-0.646413550315488	0.802053915279118	-0.283321695957041	0.761324328681465
ENSMUSG00000024211	ENSMUST00000202861	chr6	28134386	28136385	-1	0.183125708063699	1823	0.0208298294848324	833	Grm8	0.521810902073546	-0.646413550315488	0.802053915279118	-0.283321695957041	0.761324328681465
ENSMUSG00000056812	ENSMUST00000134064	chr18	64264177	64266176	1	0.114705113842097	1724	0.0122179040562764	512	St8sia3	1.99571632575261	-0.305354385555278	0.803171607074958	-0.237238366936744	0.762193799085317
ENSMUSG00000056812	ENSMUST00000129518	chr18	64264808	64266807	1	0.13382263281578	1793	0.0124300204461423	527	St8sia3	1.99571632575261	-0.305354385555278	0.803171607074958	-0.237238366936744	0.762193799085317
ENSMUSG00000056812	ENSMUST00000139622	chr18	64263996	64265995	1	0.10961130122082	1704	0.0106906660492419	472	St8sia3	1.99571632575261	-0.305354385555278	0.803171607074958	-0.237238366936744	0.762193799085317
ENSMUSG00000061524	ENSMUST00000075888	chr14	122473435	122475434	1	0.203605769508094	1888	0.0160359990738628	588	Zic2	17.8562730848505	0.177096326315918	0.804991927986472	0.161407834434676	0.764295820074578
ENSMUSG00000061524	ENSMUST00000137059	chr14	122476100	122478099	1	0.264941142881994	1967	0.0283811729640588	990	Zic2	17.8562730848505	0.177096326315918	0.804991927986472	0.161407834434676	0.764295820074578
ENSMUSG00000072875	ENSMUST00000101122	chr6	99690679	99692678	1	0.18507519190641	1936	0.0152299567923724	646	Gpr27	4.57342782124317	-0.262080045530119	0.805411659669902	-0.215993697892474	0.764594595135602
ENSMUSG00000020374	ENSMUST00000093142	chr11	49899855	49901854	1	0.139524349000914	1934	0.0201510570372615	827	Rasgef1c	1.94088092633405	-0.344479663059732	0.812237067072705	-0.250028948969683	0.771085046927634
ENSMUSG00000020374	ENSMUST00000063444	chr11	49900161	49902160	1	0.145645309023189	1946	0.0207874062068592	838	Rasgef1c	1.94088092633405	-0.344479663059732	0.812237067072705	-0.250028948969683	0.771085046927634
ENSMUSG00000020374	ENSMUST00000093141	chr11	49899835	49901834	1	0.139796857495056	1934	0.0198540940914492	813	Rasgef1c	1.94088092633405	-0.344479663059732	0.812237067072705	-0.250028948969683	0.771085046927634
ENSMUSG00000056306	ENSMUST00000162201	chr3	54915032	54917031	-1	0.139398575849771	1871	0.0194722845896906	732	Sertm1	0.728603832192334	-0.653389673500808	0.812304295602895	-0.276924391675508	0.771534847870417
ENSMUSG00000063060	ENSMUST00000079652	chr14	63941674	63943673	1	0.186919864789836	1997	0.0229085701055183	782	Sox7	5.31948552514749	0.257158043098621	0.818122408369066	0.211605709884812	0.77717230015741
ENSMUSG00000021991	ENSMUST00000022567	chr14	29721865	29723864	-1	0.131265245409213	1832	0.0152723800703455	575	Cacna2d3	2.42878614325085	-0.355366667819816	0.822919602640898	-0.250550794229245	0.781873559411998
ENSMUSG00000044250	ENSMUST00000059433	chr15	97245107	97247106	1	0.150843932603752	1926	0.013745142063311	594	Pced1b	1.70479789288285	-0.41984120379928	0.825068147367299	-0.264136494959276	0.784419486039281
ENSMUSG00000050700	ENSMUST00000057169	chr2	160912329	160914328	-1	0.132019884316069	1696	0.0120694225833703	492	Emilin3	3.24264613656176	-0.244395995840962	0.82663278323945	-0.20346016975191	0.786209605469276
ENSMUSG00000050700	ENSMUST00000109454	chr2	160912318	160914317	-1	0.132690674455496	1696	0.0118360945545178	481	Emilin3	3.24264613656176	-0.244395995840962	0.82663278323945	-0.20346016975191	0.786209605469276
ENSMUSG00000060961	ENSMUST00000156238	chr5	88885299	88887298	1	0.112063877668102	1704	0.0180723164165756	691	Slc4a4	1.53132666352592	-0.219408881541739	0.8272309826162	-0.188736592307533	0.786695190977185
ENSMUSG00000060961	ENSMUST00000113218	chr5	88885297	88887296	1	0.111938104516959	1704	0.0181147396945487	693	Slc4a4	1.53132666352592	-0.219408881541739	0.8272309826162	-0.188736592307533	0.786695190977185
ENSMUSG00000060961	ENSMUST00000135283	chr5	88885261	88887260	1	0.10866800258725	1695	0.0187723005031331	724	Slc4a4	1.53132666352592	-0.219408881541739	0.8272309826162	-0.188736592307533	0.786695190977185
ENSMUSG00000031561	ENSMUST00000110346	chr8	48555694	48557693	-1	0.119421607009947	1530	0.0152723800703455	574	Tenm3	21.7910250521368	-0.159342981873154	0.827527761061893	-0.146743430582694	0.787161501491145
ENSMUSG00000045731	ENSMUST00000059339	chr14	65425473	65427472	-1	0.137658713925631	1770	0.0206177130949665	701	Pnoc	1.57960893193297	-0.56207666835825	0.827679627412287	-0.271830719019764	0.787114469477704
ENSMUSG00000021638	ENSMUST00000069756	chr13	100552499	100554498	-1	0.106257350523682	1700	0.0125997135580351	513	Ocln	0.715899216336771	0.486321468442884	0.830646649126872	0.268680938020436	0.790121889346733
ENSMUSG00000021638	ENSMUST00000160859	chr13	100552482	100554481	-1	0.106508896825968	1700	0.0130027346987803	530	Ocln	0.715899216336771	0.486321468442884	0.830646649126872	0.268680938020436	0.790121889346733
ENSMUSG00000021638	ENSMUST00000159515	chr13	100552461	100554460	-1	0.109883809714962	1703	0.013745142063311	551	Ocln	0.715899216336771	0.486321468442884	0.830646649126872	0.268680938020436	0.790121889346733
ENSMUSG00000030110	ENSMUST00000088790	chr6	118197719	118199718	-1	0.180568320657132	1930	0.0161632689077824	634	Ret	3.49634881047148	0.295602937569068	0.831040360565751	0.227421352233138	0.790270875954496
ENSMUSG00000030110	ENSMUST00000032201	chr6	118197134	118199133	-1	0.216644252843216	1969	0.011878517832491	473	Ret	3.49634881047148	0.295602937569068	0.831040360565751	0.227421352233138	0.790270875954496
ENSMUSG00000000861	ENSMUST00000109514	chr11	24076173	24078172	1	0.112860440958672	1761	0.0122179040562764	488	Bcl11a	9.38203761450348	-0.145027641645589	0.832092761563769	-0.135223008316348	0.791828024866708
ENSMUSG00000000861	ENSMUST00000124148	chr11	24076147	24078146	1	0.113761815208527	1770	0.0120482109443837	480	Bcl11a	9.38203761450348	-0.145027641645589	0.832092761563769	-0.135223008316348	0.791828024866708
ENSMUSG00000000861	ENSMUST00000109516	chr11	24076117	24078116	1	0.114369718772383	1770	0.0121966924172898	487	Bcl11a	9.38203761450348	-0.145027641645589	0.832092761563769	-0.135223008316348	0.791828024866708
ENSMUSG00000000861	ENSMUST00000000881	chr11	24076056	24078055	1	0.110533637662533	1770	0.0112421686628932	443	Bcl11a	9.38203761450348	-0.145027641645589	0.832092761563769	-0.135223008316348	0.791828024866708
ENSMUSG00000000861	ENSMUST00000118955	chr11	24078670	24080669	1	0.211906797483509	1924	0.0163753852976483	575	Bcl11a	9.38203761450348	-0.145027641645589	0.832092761563769	-0.135223008316348	0.791828024866708
ENSMUSG00000031665	ENSMUST00000034090	chr8	89044163	89046162	-1	0.221025350941352	1975	0.0103300681864698	426	Sall1	21.4486994796706	0.151774652624125	0.833731706355702	0.140531410159378	0.793361997845045
ENSMUSG00000027996	ENSMUST00000029625	chr3	83764321	83766320	1	0.140299950099627	1856	0.0244782313905261	880	Sfrp2	79.6608151662279	0.140225390171111	0.834199936007043	0.131245574733605	0.793597289397696
ENSMUSG00000027996	ENSMUST00000140261	chr3	83764565	83766564	1	0.157782418108455	1878	0.0213813320984838	800	Sfrp2	79.6608151662279	0.140225390171111	0.834199936007043	0.131245574733605	0.793597289397696
ENSMUSG00000027996	ENSMUST00000154794	chr3	83764853	83766852	1	0.194109896596824	1925	0.0206177130949665	798	Sfrp2	79.6608151662279	0.140225390171111	0.834199936007043	0.131245574733605	0.793597289397696
ENSMUSG00000058975	ENSMUST00000025202	chr7	46394497	46396496	1	0.114181059045669	1845	0.0193874380337442	741	Kcnc1	0.490670574046576	-0.386228723779908	0.834242277650066	-0.254316134929247	0.79350944704395
ENSMUSG00000058975	ENSMUST00000160433	chr7	46395648	46397647	1	0.11453741630724	1833	0.0190904750879319	777	Kcnc1	0.490670574046576	-0.386228723779908	0.834242277650066	-0.254316134929247	0.79350944704395
ENSMUSG00000030518	ENSMUST00000119118	chr7	65156571	65158570	-1	0.119568342352946	1818	0.0109027824391078	438	Fam189a1	1.58172187104287	-0.314671903606747	0.835695120757794	-0.233703789358176	0.794683782860923
ENSMUSG00000030518	ENSMUST00000148459	chr7	65156417	65158416	-1	0.115543601516381	1753	0.0106906660492419	437	Fam189a1	1.58172187104287	-0.314671903606747	0.835695120757794	-0.233703789358176	0.794683782860923
ENSMUSG00000017737	ENSMUST00000134382	chr2	164948696	164950695	1	0.154931560015888	1900	0.0271084746248633	981	Mmp9	1.13979141375315	-0.431161448630976	0.837174483310591	-0.260532544290231	0.79648462610138
ENSMUSG00000044788	ENSMUST00000056153	chr11	115297515	115299514	-1	0.102064912152261	1547	0.0167996180773801	581	Fads6	0.307226576357177	-0.753971047053803	0.838891751989685	-0.250021693835219	0.799335073794427
ENSMUSG00000020734	ENSMUST00000003351	chr11	115265430	115267429	-1	0.215072088453933	1985	0.0216358717663229	852	Grin2c	0.654190514467422	0.450268928078022	0.841464098675947	0.260758432324298	0.800536246998671
ENSMUSG00000042529	ENSMUST00000089184	chr11	61020564	61022563	1	0.177948046674993	1930	0.0160359990738628	600	Kcnj12	1.42704845499073	-0.500279133880043	0.843367571934099	-0.262966046916565	0.802310806538407
ENSMUSG00000026959	ENSMUST00000114314	chr2	25319121	25321120	-1	0.101960101192975	1690	0.0131512161716864	444	Grin1	0.494489896280455	-0.75090736977462	0.843546418279938	-0.247329114439288	0.804128221244672
ENSMUSG00000026959	ENSMUST00000155627	chr2	25319127	25321126	-1	0.101436046396548	1690	0.0134057558395255	444	Grin1	0.494489896280455	-0.75090736977462	0.843546418279938	-0.247329114439288	0.804128221244672
ENSMUSG00000026959	ENSMUST00000114318	chr2	25319096	25321095	-1	0.104559412983257	1690	0.0123027506122228	444	Grin1	0.494489896280455	-0.75090736977462	0.843546418279938	-0.247329114439288	0.804128221244672
ENSMUSG00000026959	ENSMUST00000114312	chr2	25319188	25321187	-1	0.102190685303403	1690	0.013745142063311	453	Grin1	0.494489896280455	-0.75090736977462	0.843546418279938	-0.247329114439288	0.804128221244672
ENSMUSG00000050447	ENSMUST00000128451	chr2	50064462	50066461	1	0.114872811376954	1640	0.0175632370808974	615	Lypd6	4.7574130458594	-0.20253718696815	0.843546418279938	-0.176400335363379	0.802901642789969
ENSMUSG00000026959	ENSMUST00000114310	chr2	25319096	25321095	-1	0.104559412983257	1690	0.0123027506122228	444	Grin1	0.494489896280455	-0.75090736977462	0.843546418279938	-0.247329114439288	0.804128221244672
ENSMUSG00000026959	ENSMUST00000114308	chr2	25319096	25321095	-1	0.104559412983257	1690	0.0123027506122228	444	Grin1	0.494489896280455	-0.75090736977462	0.843546418279938	-0.247329114439288	0.804128221244672
ENSMUSG00000026959	ENSMUST00000144402	chr2	25319164	25321163	-1	0.102106836535975	1690	0.013745142063311	453	Grin1	0.494489896280455	-0.75090736977462	0.843546418279938	-0.247329114439288	0.804128221244672
ENSMUSG00000026959	ENSMUST00000114307	chr2	25319121	25321120	-1	0.101960101192975	1690	0.0131512161716864	444	Grin1	0.494489896280455	-0.75090736977462	0.843546418279938	-0.247329114439288	0.804128221244672
ENSMUSG00000026959	ENSMUST00000028335	chr2	25319121	25321120	-1	0.101960101192975	1690	0.0131512161716864	444	Grin1	0.494489896280455	-0.75090736977462	0.843546418279938	-0.247329114439288	0.804128221244672
ENSMUSG00000050447	ENSMUST00000112712	chr2	50064429	50066428	1	0.110365940127676	1624	0.0177965651097499	626	Lypd6	4.7574130458594	-0.20253718696815	0.843546418279938	-0.176400335363379	0.802901642789969
ENSMUSG00000026959	ENSMUST00000135426	chr2	25296680	25298679	-1	0.106907178471253	1807	0.0154208615432517	666	Grin1	0.494489896280455	-0.75090736977462	0.843546418279938	-0.247329114439288	0.804128221244672
ENSMUSG00000026959	ENSMUST00000153465	chr2	25305101	25307100	-1	0.117828480428806	1796	0.0159511525179165	685	Grin1	0.494489896280455	-0.75090736977462	0.843546418279938	-0.247329114439288	0.804128221244672
ENSMUSG00000026959	ENSMUST00000114317	chr2	25319096	25321095	-1	0.104559412983257	1690	0.0123027506122228	444	Grin1	0.494489896280455	-0.75090736977462	0.843546418279938	-0.247329114439288	0.804128221244672
ENSMUSG00000050447	ENSMUST00000053208	chr2	50064464	50066463	1	0.115250130830382	1642	0.0175632370808974	615	Lypd6	4.7574130458594	-0.20253718696815	0.843546418279938	-0.176400335363379	0.802901642789969
ENSMUSG00000026959	ENSMUST00000153551	chr2	25305398	25307397	-1	0.102316458454546	1768	0.0167996180773801	703	Grin1	0.494489896280455	-0.75090736977462	0.843546418279938	-0.247329114439288	0.804128221244672
ENSMUSG00000003527	ENSMUST00000003621	chr16	17911349	17913348	-1	0.103133983936973	1459	0.0190904750879319	758	Dgcr14	20.6883179497066	0.154808155853852	0.843677094703961	0.142465496059496	0.803173100117206
ENSMUSG00000032936	ENSMUST00000192318	chr9	107933898	107935897	1	0.135038439943492	1934	0.0190904750879319	745	Camkv	2.23052713743055	0.268963242215313	0.845541562990095	0.212837608302481	0.805323320559323
ENSMUSG00000032936	ENSMUST00000195219	chr9	107935300	107937299	1	0.154952522207745	1875	0.0138299886192574	559	Camkv	2.23052713743055	0.268963242215313	0.845541562990095	0.212837608302481	0.805323320559323
ENSMUSG00000032936	ENSMUST00000193533	chr9	107933908	107935907	1	0.135646343507349	1934	0.0190904750879319	745	Camkv	2.23052713743055	0.268963242215313	0.845541562990095	0.212837608302481	0.805323320559323
ENSMUSG00000032936	ENSMUST00000035700	chr9	107933674	107935673	1	0.121475901811943	1762	0.0198540940914492	777	Camkv	2.23052713743055	0.268963242215313	0.845541562990095	0.212837608302481	0.805323320559323
ENSMUSG00000058620	ENSMUST00000104934	chr2	127361208	127363207	1	0.186437734377122	1871	0.015611766294131	708	Adra2b	0.709967785716684	0.637916005805059	0.846536111558774	0.255854977070413	0.806600741300502
ENSMUSG00000058620	ENSMUST00000071902	chr2	127361286	127363285	1	0.192810240701683	1871	0.0152723800703455	692	Adra2b	0.709967785716684	0.637916005805059	0.846536111558774	0.255854977070413	0.806600741300502
ENSMUSG00000009900	ENSMUST00000010044	chr11	59290753	59292752	-1	0.170737052676148	1842	0.0247115594193786	856	Wnt3a	3.23782708580531	0.251760215499883	0.853136046650557	0.203058291725317	0.81313377289594
ENSMUSG00000026235	ENSMUST00000190149	chr1	77515080	77517079	-1	0.107494119843252	1750	0.0201934803152347	731	Epha4	21.4873640230315	-0.141542878253205	0.854577311358112	-0.131504016881732	0.814721035844289
ENSMUSG00000026235	ENSMUST00000027451	chr1	77515089	77517088	-1	0.107284497924681	1750	0.020384385066114	740	Epha4	21.4873640230315	-0.141542878253205	0.854577311358112	-0.131504016881732	0.814721035844289
ENSMUSG00000026235	ENSMUST00000188952	chr1	77515080	77517079	-1	0.107494119843252	1750	0.0201934803152347	731	Epha4	21.4873640230315	-0.141542878253205	0.854577311358112	-0.131504016881732	0.814721035844289
ENSMUSG00000026235	ENSMUST00000189934	chr1	77515086	77517085	-1	0.107263535732824	1750	0.0203207501491542	737	Epha4	21.4873640230315	-0.141542878253205	0.854577311358112	-0.131504016881732	0.814721035844289
ENSMUSG00000026235	ENSMUST00000188797	chr1	77515089	77517088	-1	0.107284497924681	1750	0.020384385066114	740	Epha4	21.4873640230315	-0.141542878253205	0.854577311358112	-0.131504016881732	0.814721035844289
ENSMUSG00000026235	ENSMUST00000186930	chr1	77515084	77517083	-1	0.107326422308395	1750	0.020278326871181	735	Epha4	21.4873640230315	-0.141542878253205	0.854577311358112	-0.131504016881732	0.814721035844289
ENSMUSG00000029669	ENSMUST00000123116	chr6	21851982	21853981	-1	0.10931783053482	1625	0.0186450306692135	662	Tspan12	7.10865580149367	-0.187782961750945	0.855311551652877	-0.16548279073538	0.815315324233733
ENSMUSG00000029669	ENSMUST00000202353	chr6	21851829	21853828	-1	0.12715665580522	1669	0.0190904750879319	673	Tspan12	7.10865580149367	-0.187782961750945	0.855311551652877	-0.16548279073538	0.815315324233733
ENSMUSG00000029669	ENSMUST00000120965	chr6	21852089	21854088	-1	0.10061852091412	1606	0.0173935439690046	641	Tspan12	7.10865580149367	-0.187782961750945	0.855311551652877	-0.16548279073538	0.815315324233733
ENSMUSG00000029669	ENSMUST00000134635	chr6	21851915	21853914	-1	0.117241539056807	1634	0.0195571311456369	686	Tspan12	7.10865580149367	-0.187782961750945	0.855311551652877	-0.16548279073538	0.815315324233733
ENSMUSG00000052302	ENSMUST00000064107	chr10	121311190	121313189	-1	0.200671062648099	1842	0.03366287107172	1186	Tbc1d30	2.32531811316748	-0.269974494062484	0.855996752068617	-0.210958650703851	0.816034892358832
ENSMUSG00000000805	ENSMUST00000127827	chr11	84956104	84958103	1	0.168389287188152	1869	0.0177753534707633	704	Car4	1.32823075728062	0.570147057952499	0.858055899766429	0.252767156714852	0.818004182508875
ENSMUSG00000000805	ENSMUST00000150596	chr11	84955825	84957824	1	0.129965589514072	1807	0.0158450943229835	644	Car4	1.32823075728062	0.570147057952499	0.858055899766429	0.252767156714852	0.818004182508875
ENSMUSG00000000805	ENSMUST00000138331	chr11	84955811	84957810	1	0.127450126491219	1807	0.0152299567923724	630	Car4	1.32823075728062	0.570147057952499	0.858055899766429	0.252767156714852	0.818004182508875
ENSMUSG00000000805	ENSMUST00000103194	chr11	84955788	84957787	1	0.122691708939655	1790	0.0143178563159489	607	Car4	1.32823075728062	0.570147057952499	0.858055899766429	0.252767156714852	0.818004182508875
ENSMUSG00000000805	ENSMUST00000139416	chr11	84955786	84957785	1	0.122230540718799	1788	0.0142754330379758	605	Car4	1.32823075728062	0.570147057952499	0.858055899766429	0.252767156714852	0.818004182508875
ENSMUSG00000034730	ENSMUST00000186360	chr15	74514438	74516437	1	0.159438431265167	1907	0.0206177130949665	751	Adgrb1	2.22936052324848	-0.241222970653177	0.859400832638286	-0.19672606979437	0.819036391038636
ENSMUSG00000034730	ENSMUST00000187485	chr15	74514831	74516830	1	0.173441175425715	1846	0.0213813320984838	785	Adgrb1	2.22936052324848	-0.241222970653177	0.859400832638286	-0.19672606979437	0.819036391038636
ENSMUSG00000034730	ENSMUST00000042035	chr15	74514195	74516194	1	0.158159737561883	1943	0.0244358081125529	914	Adgrb1	2.22936052324848	-0.241222970653177	0.859400832638286	-0.19672606979437	0.819036391038636
ENSMUSG00000024987	ENSMUST00000025946	chr19	37695808	37697807	1	0.111707520406531	1838	0.0157814594060237	650	Cyp26a1	2.24053208610421	0.398134962832976	0.861500793782337	0.245400997324249	0.821038782729858
ENSMUSG00000024109	ENSMUST00000196269	chr17	90454823	90456822	-1	0.114495491923526	1821	0.0177329301927901	661	Nrxn1	1.05773136522433	-0.292440395908778	0.861872203708993	-0.218786480011868	0.821527303954325
ENSMUSG00000028940	ENSMUST00000138991	chr4	152157549	152159548	1	0.129797891979215	1842	0.0099270470457246	446	Hes2	0.536668159251132	0.665521840707846	0.86224985820081	0.242124888228955	0.8223069625026
ENSMUSG00000079466	ENSMUST00000113470	chr2	31638037	31640036	1	0.289718453657096	2000	0.0190056285319856	740	Prdm12	8.22344745654789	0.20457912446117	0.862493475725295	0.175516137458742	0.8223069625026
ENSMUSG00000020848	ENSMUST00000021209	chr11	75796050	75798049	-1	0.115250130830382	1789	0.021890411434162	872	Doc2b	1.09520462457449	-0.441636321476548	0.862493475725295	-0.249384757211255	0.822110456360774
ENSMUSG00000033768	ENSMUST00000137166	chr19	6425937	6427936	1	0.143653900796764	1749	0.0209146760407788	887	Nrxn2	5.59867842725696	-0.213898761775722	0.864977808316436	-0.180668714863012	0.824566683644725
ENSMUSG00000033768	ENSMUST00000148391	chr19	6495671	6497670	1	0.212745285157794	1955	0.0177329301927901	615	Nrxn2	5.59867842725696	-0.213898761775722	0.864977808316436	-0.180668714863012	0.824566683644725
ENSMUSG00000033768	ENSMUST00000137821	chr19	6426646	6428645	1	0.270957291944984	1841	0.0285932893539247	1149	Nrxn2	5.59867842725696	-0.213898761775722	0.864977808316436	-0.180668714863012	0.824566683644725
ENSMUSG00000033768	ENSMUST00000155158	chr19	6426767	6428766	1	0.298019481632511	1896	0.0304174903067716	1205	Nrxn2	5.59867842725696	-0.213898761775722	0.864977808316436	-0.180668714863012	0.824566683644725
ENSMUSG00000033768	ENSMUST00000113458	chr19	6495828	6497827	1	0.203962126769665	1949	0.0167571947994069	590	Nrxn2	5.59867842725696	-0.213898761775722	0.864977808316436	-0.180668714863012	0.824566683644725
ENSMUSG00000033768	ENSMUST00000113459	chr19	6495835	6497834	1	0.203039790327952	1949	0.0166087133265008	583	Nrxn2	5.59867842725696	-0.213898761775722	0.864977808316436	-0.180668714863012	0.824566683644725
ENSMUSG00000079055	ENSMUST00000183102	chr12	81333181	81335180	-1	0.193816425910825	1932	0.0219328347121351	814	Slc8a3	1.06389253011611	-0.319483167377256	0.866156897258002	-0.226064150702686	0.825505524765653
ENSMUSG00000079055	ENSMUST00000085238	chr12	81333165	81335164	-1	0.194969346462966	1932	0.0215934484883497	798	Slc8a3	1.06389253011611	-0.319483167377256	0.866156897258002	-0.226064150702686	0.825505524765653
ENSMUSG00000079055	ENSMUST00000064594	chr12	81332960	81334959	-1	0.212598549814794	1984	0.0200237872033419	747	Slc8a3	1.06389253011611	-0.319483167377256	0.866156897258002	-0.226064150702686	0.825505524765653
ENSMUSG00000079055	ENSMUST00000182208	chr12	81333181	81335180	-1	0.193816425910825	1932	0.0219328347121351	814	Slc8a3	1.06389253011611	-0.319483167377256	0.866156897258002	-0.226064150702686	0.825505524765653
ENSMUSG00000032368	ENSMUST00000173121	chr9	91363055	91365054	-1	0.244754552123599	1952	0.0159299408789299	666	Zic1	38.0323557449111	-0.113398000512544	0.866597521012786	-0.107771706657848	0.82613259943673
ENSMUSG00000032368	ENSMUST00000065360	chr9	91365811	91367810	-1	0.117430198783521	1767	0.00763619003517277	360	Zic1	38.0323557449111	-0.113398000512544	0.866597521012786	-0.107771706657848	0.82613259943673
ENSMUSG00000032368	ENSMUST00000034927	chr9	91365769	91367768	-1	0.118771779062376	1767	0.0068725710316555	324	Zic1	38.0323557449111	-0.113398000512544	0.866597521012786	-0.107771706657848	0.82613259943673
ENSMUSG00000024064	ENSMUST00000112591	chr17	73710416	73712415	-1	0.138853558861486	1882	0.0175632370808974	708	Galnt14	1.3902824683749	-0.386854036130047	0.867220287552275	-0.240342768083136	0.826681810757763
ENSMUSG00000024064	ENSMUST00000146565	chr17	73710454	73712453	-1	0.135981738577062	1878	0.0175632370808974	708	Galnt14	1.3902824683749	-0.386854036130047	0.867220287552275	-0.240342768083136	0.826681810757763
ENSMUSG00000024064	ENSMUST00000024858	chr17	73710452	73712451	-1	0.136149436111919	1878	0.0175632370808974	708	Galnt14	1.3902824683749	-0.386854036130047	0.867220287552275	-0.240342768083136	0.826681810757763
ENSMUSG00000050010	ENSMUST00000142843	chr5	67605969	67607968	1	0.10185529023369	1523	0.013745142063311	561	Shisa3	6.88114081689273	0.17968442378353	0.86786445509219	0.15872734007954	0.827596862743931
ENSMUSG00000079056	ENSMUST00000088538	chr2	127482500	127484499	-1	0.138036033379059	1858	0.0122179040562764	525	Kcnip3	1.03418088011176	-0.386406258210136	0.868336787669677	-0.239830215951636	0.827692926952784
ENSMUSG00000017652	ENSMUST00000154443	chr2	165053627	165055626	1	0.102274534070832	1831	0.013745142063311	590	Cd40	1.97367304845844	-0.336689804009547	0.869393497232941	-0.22954285819611	0.828833595449676
ENSMUSG00000017652	ENSMUST00000073707	chr2	165053636	165055635	1	0.102295496262689	1831	0.013745142063311	590	Cd40	1.97367304845844	-0.336689804009547	0.869393497232941	-0.22954285819611	0.828833595449676
ENSMUSG00000017652	ENSMUST00000184221	chr2	165053704	165055703	1	0.101079689134977	1821	0.013745142063311	590	Cd40	1.97367304845844	-0.336689804009547	0.869393497232941	-0.22954285819611	0.828833595449676
ENSMUSG00000017652	ENSMUST00000140951	chr2	165053681	165055680	1	0.101457008588405	1821	0.013745142063311	590	Cd40	1.97367304845844	-0.336689804009547	0.869393497232941	-0.22954285819611	0.828833595449676
ENSMUSG00000017652	ENSMUST00000081310	chr2	165053680	165055679	1	0.101498932972119	1821	0.013745142063311	590	Cd40	1.97367304845844	-0.336689804009547	0.869393497232941	-0.22954285819611	0.828833595449676
ENSMUSG00000017652	ENSMUST00000017799	chr2	165053627	165055626	1	0.102274534070832	1831	0.013745142063311	590	Cd40	1.97367304845844	-0.336689804009547	0.869393497232941	-0.22954285819611	0.828833595449676
ENSMUSG00000021364	ENSMUST00000117096	chr13	41220163	41222162	-1	0.100723331873406	1615	0.00797557625895823	357	Elovl2	10.4712279706894	0.144920209552166	0.87001191016383	0.133329838069502	0.829450475728693
ENSMUSG00000026934	ENSMUST00000127035	chr2	26202867	26204866	-1	0.194172783172395	1890	0.013745142063311	535	Lhx3	4.68715388976751	0.238183723526922	0.87309924529449	0.192200794826441	0.832575841944018
ENSMUSG00000026934	ENSMUST00000149637	chr2	26203442	26205441	-1	0.14237520709348	1890	0.013745142063311	548	Lhx3	4.68715388976751	0.238183723526922	0.87309924529449	0.192200794826441	0.832575841944018
ENSMUSG00000041920	ENSMUST00000129901	chr11	109473200	109475199	-1	0.11149789848796	1835	0.016651136604474	667	Slc16a6	1.15799391458439	-0.296091134739789	0.875436995675068	-0.215551284727203	0.834615833812299
ENSMUSG00000041920	ENSMUST00000070152	chr11	109473599	109475598	-1	0.10185529023369	1739	0.0148905705685869	558	Slc16a6	1.15799391458439	-0.296091134739789	0.875436995675068	-0.215551284727203	0.834615833812299
ENSMUSG00000041920	ENSMUST00000070872	chr11	109473295	109475294	-1	0.118080026731092	1850	0.0175632370808974	673	Slc16a6	1.15799391458439	-0.296091134739789	0.875436995675068	-0.215551284727203	0.834615833812299
ENSMUSG00000046613	ENSMUST00000149236	chr16	20588146	20590145	1	0.179960417093276	1862	0.013745142063311	539	Vwa5b2	0.427764090194451	-0.571909788463593	0.875795937573426	-0.238704527857713	0.83523117723067
ENSMUSG00000046613	ENSMUST00000159780	chr16	20589156	20591155	1	0.235929469351755	1991	0.0129815230597937	490	Vwa5b2	0.427764090194451	-0.571909788463593	0.875795937573426	-0.238704527857713	0.83523117723067
ENSMUSG00000046613	ENSMUST00000145483	chr16	20588090	20590089	1	0.173650797344286	1842	0.013745142063311	539	Vwa5b2	0.427764090194451	-0.571909788463593	0.875795937573426	-0.238704527857713	0.83523117723067
ENSMUSG00000046613	ENSMUST00000161257	chr16	20587851	20589850	1	0.149271768214469	1755	0.0123663855291826	474	Vwa5b2	0.427764090194451	-0.571909788463593	0.875795937573426	-0.238704527857713	0.83523117723067
ENSMUSG00000046613	ENSMUST00000161715	chr16	20588059	20590058	1	0.171030523362148	1834	0.013745142063311	539	Vwa5b2	0.427764090194451	-0.571909788463593	0.875795937573426	-0.238704527857713	0.83523117723067
ENSMUSG00000046613	ENSMUST00000162919	chr16	20587584	20589583	1	0.128058030055075	1606	0.0114542850527592	431	Vwa5b2	0.427764090194451	-0.571909788463593	0.875795937573426	-0.238704527857713	0.83523117723067
ENSMUSG00000046613	ENSMUST00000100074	chr16	20587471	20589470	1	0.119044287556519	1605	0.0114542850527592	431	Vwa5b2	0.427764090194451	-0.571909788463593	0.875795937573426	-0.238704527857713	0.83523117723067
ENSMUSG00000046613	ENSMUST00000096197	chr16	20587582	20589581	1	0.127848408136504	1606	0.0114542850527592	431	Vwa5b2	0.427764090194451	-0.571909788463593	0.875795937573426	-0.238704527857713	0.83523117723067
ENSMUSG00000046613	ENSMUST00000159736	chr16	20587582	20589581	1	0.127848408136504	1606	0.0114542850527592	431	Vwa5b2	0.427764090194451	-0.571909788463593	0.875795937573426	-0.238704527857713	0.83523117723067
ENSMUSG00000026841	ENSMUST00000028188	chr2	31846006	31848005	-1	0.193376219881825	1862	0.0188995703370526	743	Fibcd1	0.764212908283083	0.388108132624349	0.87589028184045	0.236184823565008	0.834991935913191
ENSMUSG00000055717	ENSMUST00000160805	chr14	103648646	103650645	1	0.118184837690377	1833	0.0201722686762481	802	Slain1	4.37592829337078	0.205653787254504	0.876305182947823	0.174089430090721	0.835446889865185
ENSMUSG00000048186	ENSMUST00000056914	chr2	4716145	4718144	1	0.131495829519641	1723	0.0145087610668283	607	Bend7	0.746729999372832	-0.491370422128301	0.878406665279649	-0.24010683179326	0.83771461553405
ENSMUSG00000048186	ENSMUST00000115022	chr2	4715834	4717833	1	0.128183803206218	1762	0.0145087610668283	617	Bend7	0.746729999372832	-0.491370422128301	0.878406665279649	-0.24010683179326	0.83771461553405
ENSMUSG00000048186	ENSMUST00000184139	chr2	4715831	4717830	1	0.128372462932932	1765	0.0145087610668283	617	Bend7	0.746729999372832	-0.491370422128301	0.878406665279649	-0.24010683179326	0.83771461553405
ENSMUSG00000022286	ENSMUST00000161405	chr15	37231036	37233035	1	0.108039136831537	1598	0.0182844328064415	697	Grhl2	1.54455832923793	-0.247662859085221	0.879223115117541	-0.195488169052985	0.838499855439288
ENSMUSG00000022286	ENSMUST00000022895	chr15	37231036	37233035	1	0.108039136831537	1598	0.0182844328064415	697	Grhl2	1.54455832923793	-0.247662859085221	0.879223115117541	-0.195488169052985	0.838499855439288
ENSMUSG00000022286	ENSMUST00000161532	chr15	37231058	37233057	1	0.110009582866105	1598	0.0180935280555622	688	Grhl2	1.54455832923793	-0.247662859085221	0.879223115117541	-0.195488169052985	0.838499855439288
ENSMUSG00000031995	ENSMUST00000148789	chr9	31131797	31133796	-1	0.110931919307818	1772	0.0129815230597937	513	St14	2.7911523291519	0.234714050343994	0.880605497174341	0.189065306379746	0.840024975999804
ENSMUSG00000040896	ENSMUST00000098761	chr3	105450330	105452329	1	0.140446685442626	1837	0.0167996180773801	621	Kcnd3	0.760739584399666	-0.35575527448193	0.880605497174341	-0.228869719474708	0.839782891659047
ENSMUSG00000040896	ENSMUST00000141694	chr3	105450573	105452572	1	0.149145995063326	1879	0.0175632370808974	657	Kcnd3	0.760739584399666	-0.35575527448193	0.880605497174341	-0.228869719474708	0.839782891659047
ENSMUSG00000031995	ENSMUST00000123557	chr9	31131797	31133796	-1	0.110931919307818	1772	0.0129815230597937	513	St14	2.7911523291519	0.234714050343994	0.880605497174341	0.189065306379746	0.840024975999804
ENSMUSG00000040896	ENSMUST00000118360	chr3	105451086	105453085	1	0.166607500880298	1958	0.0182632211674549	678	Kcnd3	0.760739584399666	-0.35575527448193	0.880605497174341	-0.228869719474708	0.839782891659047
ENSMUSG00000031995	ENSMUST00000034478	chr9	31131854	31133853	-1	0.107389308883966	1763	0.0137663537022976	550	St14	2.7911523291519	0.234714050343994	0.880605497174341	0.189065306379746	0.840024975999804
ENSMUSG00000024008	ENSMUST00000126755	chr17	29237713	29239712	-1	0.160046334829023	1791	0.021211638986591	793	Cpne5	2.20070188222897	0.247823844932785	0.882399394511816	0.194757180384518	0.841724803150707
ENSMUSG00000024008	ENSMUST00000024805	chr17	29237798	29239797	-1	0.157635682765455	1774	0.0207661945678726	766	Cpne5	2.20070188222897	0.247823844932785	0.882399394511816	0.194757180384518	0.841724803150707
ENSMUSG00000024008	ENSMUST00000137727	chr17	29237760	29239759	-1	0.158641867974596	1782	0.0213813320984838	795	Cpne5	2.20070188222897	0.247823844932785	0.882399394511816	0.194757180384518	0.841724803150707
ENSMUSG00000003418	ENSMUST00000150781	chr2	13793294	13795293	-1	0.162834306346018	1860	0.0262600090653997	912	St8sia6	0.391967285943616	-0.391734697950366	0.882399394511816	-0.233098734820346	0.841674466066551
ENSMUSG00000040478	ENSMUST00000149516	chr4	21685782	21687781	-1	0.160570389625451	1906	0.0111997453849201	456	Prdm13	3.81587995120495	-0.235942827618643	0.883488045060502	-0.188963241005513	0.842786867065955
ENSMUSG00000040478	ENSMUST00000095141	chr4	21685964	21687963	-1	0.160025372637166	1906	0.0142330097600026	562	Prdm13	3.81587995120495	-0.235942827618643	0.883488045060502	-0.188963241005513	0.842786867065955
ENSMUSG00000040478	ENSMUST00000076206	chr4	21685784	21687783	-1	0.160318843323165	1906	0.0112421686628932	458	Prdm13	3.81587995120495	-0.235942827618643	0.883488045060502	-0.188963241005513	0.842786867065955
ENSMUSG00000040478	ENSMUST00000139255	chr4	21685784	21687783	-1	0.160318843323165	1906	0.0112421686628932	458	Prdm13	3.81587995120495	-0.235942827618643	0.883488045060502	-0.188963241005513	0.842786867065955
ENSMUSG00000040478	ENSMUST00000144160	chr4	21685964	21687963	-1	0.160025372637166	1906	0.0142330097600026	562	Prdm13	3.81587995120495	-0.235942827618643	0.883488045060502	-0.188963241005513	0.842786867065955
ENSMUSG00000040478	ENSMUST00000139568	chr4	21685846	21687845	-1	0.156964892626028	1906	0.0116451898036385	477	Prdm13	3.81587995120495	-0.235942827618643	0.883488045060502	-0.188963241005513	0.842786867065955
ENSMUSG00000026156	ENSMUST00000063663	chr1	23759926	23761925	1	0.137323318855917	1938	0.0198540940914492	768	B3gat2	0.461007271569151	-0.462693593315969	0.886016043967068	-0.235262221948445	0.845259176019492
ENSMUSG00000026156	ENSMUST00000144602	chr1	23759753	23761752	1	0.118541194951948	1929	0.0213813320984838	807	B3gat2	0.461007271569151	-0.462693593315969	0.886016043967068	-0.235262221948445	0.845259176019492
ENSMUSG00000026156	ENSMUST00000140583	chr1	23760011	23762010	1	0.143339467918907	1961	0.0192177449218515	738	B3gat2	0.461007271569151	-0.462693593315969	0.886016043967068	-0.235262221948445	0.845259176019492
ENSMUSG00000040610	ENSMUST00000037746	chr11	33203590	33205589	-1	0.234692700032186	1963	0.0222722209359206	880	Tlx3	5.33816297061239	-0.317919374643043	0.886484573252707	-0.218116534480773	0.845688099869813
ENSMUSG00000021983	ENSMUST00000140924	chr14	60177540	60179539	-1	0.130217135816357	1831	0.0139148351752037	552	Atp8a2	1.29294367632505	-0.31671956923233	0.887117675226241	-0.217630217779558	0.846187605701248
ENSMUSG00000000489	ENSMUST00000000500	chr15	80014809	80016808	-1	0.1562941024866	1736	0.0215934484883497	782	Pdgfb	4.19287121496946	0.215072527798988	0.889453879378961	0.177194435765474	0.848931463625383
ENSMUSG00000050860	ENSMUST00000176538	chr11	95828763	95830762	1	0.122398238253656	1767	0.0160359990738628	602	Phospho1	1.5180376661128	0.440096528379354	0.889453879378961	0.232288294364226	0.848899012717953
ENSMUSG00000039661	ENSMUST00000170204	chr8	31087638	31089637	1	0.163588945252874	1868	0.0216358717663229	781	Dusp26	4.21512514159457	-0.280290874634507	0.889558701484372	-0.205536653291773	0.849083630839627
ENSMUSG00000039661	ENSMUST00000036631	chr8	31087471	31089470	1	0.138413352832487	1834	0.0229085701055183	836	Dusp26	4.21512514159457	-0.280290874634507	0.889558701484372	-0.205536653291773	0.849083630839627
ENSMUSG00000039661	ENSMUST00000161713	chr8	31089650	31091649	1	0.248737368576449	1920	0.0275751306825683	854	Dusp26	4.21512514159457	-0.280290874634507	0.889558701484372	-0.205536653291773	0.849083630839627
ENSMUSG00000039661	ENSMUST00000162551	chr8	31087804	31089803	1	0.198134637433389	1940	0.022144951102001	776	Dusp26	4.21512514159457	-0.280290874634507	0.889558701484372	-0.205536653291773	0.849083630839627
ENSMUSG00000020926	ENSMUST00000124879	chr11	102760089	102762088	1	0.100932953791977	1622	0.0198540940914492	746	Adam11	7.14924914415413	-0.184974042597782	0.891064164562404	-0.159522009180268	0.850472216893312
ENSMUSG00000074785	ENSMUST00000099337	chr10	94944579	94946578	-1	0.169961451577435	1944	0.0261327392314802	884	Plxnc1	1.99499899545637	-0.193288395081068	0.893747509519059	-0.164202736818253	0.853148899752673
ENSMUSG00000041703	ENSMUST00000039118	chr14	122465678	122467677	-1	0.107179686965395	1763	0.0178814116656962	609	Zic5	2.54095979240932	0.209405428251955	0.895047070733121	0.172868959870071	0.854906435063514
ENSMUSG00000022490	ENSMUST00000023133	chr15	103537993	103539992	-1	0.104203055721686	1853	0.0145087610668283	568	Ppp1r1a	12.4479855500596	0.18706580854866	0.895186989892395	0.160054286464609	0.85505157825582
ENSMUSG00000058806	ENSMUST00000105453	chr10	61979074	61981073	-1	0.21827930380807	1935	0.0235237076361295	870	Col13a1	7.28660498693269	-0.175412494771374	0.895292049587404	-0.152739698952443	0.855194388052373
ENSMUSG00000058806	ENSMUST00000105452	chr10	61979074	61981073	-1	0.21827930380807	1935	0.0235237076361295	870	Col13a1	7.28660498693269	-0.175412494771374	0.895292049587404	-0.152739698952443	0.855194388052373
ENSMUSG00000058806	ENSMUST00000105454	chr10	61979109	61981108	-1	0.214610920233076	1935	0.0230146283004513	846	Col13a1	7.28660498693269	-0.175412494771374	0.895292049587404	-0.152739698952443	0.855194388052373
ENSMUSG00000058806	ENSMUST00000051826	chr10	61978122	61980121	-1	0.298941818074224	1990	0.0229085701055183	802	Col13a1	7.28660498693269	-0.175412494771374	0.895292049587404	-0.152739698952443	0.855194388052373
ENSMUSG00000031738	ENSMUST00000167261	chr8	92672826	92674825	1	0.19471780016068	1919	0.0305447601406911	995	Irx6	2.20263039886546	-0.293677241295711	0.897104732258217	-0.206749933233958	0.856856398962305
ENSMUSG00000031738	ENSMUST00000034185	chr8	92672288	92674287	1	0.128707858002646	1767	0.0203419617881408	782	Irx6	2.20263039886546	-0.293677241295711	0.897104732258217	-0.206749933233958	0.856856398962305
ENSMUSG00000027376	ENSMUST00000103214	chr2	127541386	127543385	-1	0.113531231098099	1730	0.0114542850527592	521	Prom2	1.23910320940786	-0.289999619242103	0.897350130175149	-0.205391864996012	0.857423851133987
ENSMUSG00000027376	ENSMUST00000155581	chr2	127541415	127543414	-1	0.10692814066311	1730	0.0115391316087055	525	Prom2	1.23910320940786	-0.289999619242103	0.897350130175149	-0.205391864996012	0.857423851133987
ENSMUSG00000027376	ENSMUST00000028855	chr2	127541468	127543467	-1	0.105880031070255	1730	0.0115179199697189	524	Prom2	1.23910320940786	-0.289999619242103	0.897350130175149	-0.205391864996012	0.857423851133987
ENSMUSG00000010529	ENSMUST00000010673	chr12	111485824	111487823	-1	0.211424667070796	1898	0.027956940184327	946	Gm266	5.38698632702754	0.257296664015648	0.89758108517976	0.19417924066838	0.857423851133987
ENSMUSG00000063646	ENSMUST00000172940	chr5	37027112	37029111	1	0.198868314148388	1972	0.0160359990738628	624	Jakmip1	0.374419391887849	-0.670281553354694	0.898102600339725	-0.208399456903256	0.859054486075923
ENSMUSG00000063646	ENSMUST00000173836	chr5	37026335	37028334	1	0.15803396441074	1914	0.0152723800703455	583	Jakmip1	0.374419391887849	-0.670281553354694	0.898102600339725	-0.208399456903256	0.859054486075923
ENSMUSG00000063646	ENSMUST00000174097	chr5	37027887	37029886	1	0.210334633094226	1975	0.013639083868378	537	Jakmip1	0.374419391887849	-0.670281553354694	0.898102600339725	-0.208399456903256	0.859054486075923
ENSMUSG00000063646	ENSMUST00000172917	chr5	37027867	37029866	1	0.211822948716081	1975	0.013745142063311	542	Jakmip1	0.374419391887849	-0.670281553354694	0.898102600339725	-0.208399456903256	0.859054486075923
ENSMUSG00000025196	ENSMUST00000026210	chr19	43986557	43988556	-1	0.100639483105977	1808	0.0175632370808974	750	Cpn1	1.27552696572513	0.495018641044287	0.901962639771709	0.220875921127282	0.861662235748293
ENSMUSG00000026614	ENSMUST00000061093	chr1	185452848	185454847	1	0.117723669469521	1753	0.0172874857740717	706	Slc30a10	0.606960886624155	-0.369087442190008	0.901962639771709	-0.218484295351443	0.861480941844362
ENSMUSG00000064125	ENSMUST00000176227	chr8	4217460	4219459	-1	0.105355976273827	1578	0.0143602795939221	586	Prr36	6.08841984608818	0.182270122597512	0.902163214157974	0.155960048043943	0.861835330718097
ENSMUSG00000064125	ENSMUST00000175906	chr8	4217153	4219152	-1	0.155225030701888	1747	0.0145087610668283	593	Prr36	6.08841984608818	0.182270122597512	0.902163214157974	0.155960048043943	0.861835330718097
ENSMUSG00000064125	ENSMUST00000177491	chr8	4216913	4218912	-1	0.186207150266694	1911	0.0157390361280505	647	Prr36	6.08841984608818	0.182270122597512	0.902163214157974	0.155960048043943	0.861835330718097
ENSMUSG00000064125	ENSMUST00000168386	chr8	4217313	4219312	-1	0.12541679388108	1659	0.013745142063311	557	Prr36	6.08841984608818	0.182270122597512	0.902163214157974	0.155960048043943	0.861835330718097
ENSMUSG00000025902	ENSMUST00000116652	chr1	4496364	4498363	-1	0.183985157929841	1971	0.0173511206910315	688	Sox17	1.45489951031954	0.279494952414604	0.904675529584606	0.199205202685605	0.864242074417987
ENSMUSG00000025902	ENSMUST00000192913	chr1	4496397	4498396	-1	0.181469694906988	1971	0.0172026392181253	681	Sox17	1.45489951031954	0.279494952414604	0.904675529584606	0.199205202685605	0.864242074417987
ENSMUSG00000025902	ENSMUST00000192650	chr1	4497355	4499354	-1	0.10613157737254	1783	0.0122179040562764	438	Sox17	1.45489951031954	0.279494952414604	0.904675529584606	0.199205202685605	0.864242074417987
ENSMUSG00000025902	ENSMUST00000027035	chr1	4496414	4498413	-1	0.180736018191989	1971	0.0168420413553533	664	Sox17	1.45489951031954	0.279494952414604	0.904675529584606	0.199205202685605	0.864242074417987
ENSMUSG00000025902	ENSMUST00000195555	chr1	4496758	4498757	-1	0.140069365989198	1849	0.0183268560844147	693	Sox17	1.45489951031954	0.279494952414604	0.904675529584606	0.199205202685605	0.864242074417987
ENSMUSG00000025902	ENSMUST00000191647	chr1	4496331	4498330	-1	0.184509212726269	1968	0.0167996180773801	662	Sox17	1.45489951031954	0.279494952414604	0.904675529584606	0.199205202685605	0.864242074417987
ENSMUSG00000061689	ENSMUST00000109567	chr2	156611705	156613704	1	0.124200986753367	1811	0.0190904750879319	757	Dlgap4	18.4679104255727	-0.106266894890885	0.904899404261271	-0.100409182573093	0.864587105638924
ENSMUSG00000061689	ENSMUST00000169464	chr2	156611705	156613704	1	0.124200986753367	1811	0.0190904750879319	757	Dlgap4	18.4679104255727	-0.106266894890885	0.904899404261271	-0.100409182573093	0.864587105638924
ENSMUSG00000068154	ENSMUST00000089257	chr2	146219921	146221920	1	0.205806799653091	1902	0.0167996180773801	695	Insm1	6.86983279485645	0.181171115839993	0.906962349869379	0.154652164823562	0.866539242044002
ENSMUSG00000022061	ENSMUST00000022646	chr14	69188638	69190637	1	0.103427454622973	1512	0.0149966287635199	594	Nkx3-1	5.64907701048186	0.626025789428065	0.907673791570604	0.204825060811769	0.867705774986334
ENSMUSG00000025082	ENSMUST00000026068	chr19	56872249	56874248	1	0.182643577650986	1915	0.0239055171378881	832	Vwa2	2.63758794834632	0.211367525776547	0.911675455532245	0.170356704179084	0.871655106903954
ENSMUSG00000025020	ENSMUST00000169141	chr19	41743493	41745492	-1	0.15514118193446	1914	0.0157814594060237	605	Slit1	6.57081677454014	0.190906965513894	0.913586132853797	0.158910018030092	0.873566903572544
ENSMUSG00000025020	ENSMUST00000025993	chr19	41743666	41745665	-1	0.124955625660223	1868	0.0145087610668283	584	Slit1	6.57081677454014	0.190906965513894	0.913586132853797	0.158910018030092	0.873566903572544
ENSMUSG00000025020	ENSMUST00000171586	chr19	41743487	41745486	-1	0.155707161114602	1914	0.0156541895721042	599	Slit1	6.57081677454014	0.190906965513894	0.913586132853797	0.158910018030092	0.873566903572544
ENSMUSG00000025020	ENSMUST00000166496	chr19	41743493	41745492	-1	0.15514118193446	1914	0.0157814594060237	605	Slit1	6.57081677454014	0.190906965513894	0.913586132853797	0.158910018030092	0.873566903572544
ENSMUSG00000054256	ENSMUST00000067168	chr5	115427997	115429996	1	0.159438431265167	1892	0.0160359990738628	610	Msi1	48.9040478923793	-0.0980860979943812	0.913946311182134	-0.0931202171939197	0.873922823177165
ENSMUSG00000027168	ENSMUST00000156216	chr2	105676391	105678390	1	0.130426757734929	1843	0.0210843691526715	739	Pax6	2.44544270237986	0.154196836586654	0.913946311182134	0.136235907867826	0.873922823177165
ENSMUSG00000027168	ENSMUST00000111088	chr2	105669860	105671859	1	0.169584132124007	1881	0.0129815230597937	544	Pax6	2.44544270237986	0.154196836586654	0.913946311182134	0.136235907867826	0.873922823177165
ENSMUSG00000054256	ENSMUST00000150779	chr5	115427599	115429598	1	0.172414028024717	1888	0.0157390361280505	585	Msi1	48.9040478923793	-0.0980860979943812	0.913946311182134	-0.0931202171939197	0.873922823177165
ENSMUSG00000027168	ENSMUST00000111087	chr2	105666900	105668899	1	0.22125593505178	1976	0.0229085701055183	735	Pax6	2.44544270237986	0.154196836586654	0.913946311182134	0.136235907867826	0.873922823177165
ENSMUSG00000054256	ENSMUST00000151444	chr5	115427699	115429698	1	0.16195389428802	1857	0.0152723800703455	563	Msi1	48.9040478923793	-0.0980860979943812	0.913946311182134	-0.0931202171939197	0.873922823177165
ENSMUSG00000054256	ENSMUST00000139918	chr5	115431751	115433750	1	0.104454602023971	1776	0.0145087610668283	609	Msi1	48.9040478923793	-0.0980860979943812	0.913946311182134	-0.0931202171939197	0.873922823177165
ENSMUSG00000027168	ENSMUST00000142772	chr2	105666935	105668934	1	0.221884800807493	1976	0.0232691679682904	752	Pax6	2.44544270237986	0.154196836586654	0.913946311182134	0.136235907867826	0.873922823177165
ENSMUSG00000027168	ENSMUST00000147923	chr2	105671963	105673962	1	0.13461919610635	1900	0.0175632370808974	713	Pax6	2.44544270237986	0.154196836586654	0.913946311182134	0.136235907867826	0.873922823177165
ENSMUSG00000054256	ENSMUST00000145005	chr5	115431392	115433391	1	0.104286904489114	1791	0.0144027028718953	612	Msi1	48.9040478923793	-0.0980860979943812	0.913946311182134	-0.0931202171939197	0.873922823177165
ENSMUSG00000054256	ENSMUST00000131079	chr5	115428605	115430604	1	0.157195476736456	1780	0.0152723800703455	591	Msi1	48.9040478923793	-0.0980860979943812	0.913946311182134	-0.0931202171939197	0.873922823177165
ENSMUSG00000027168	ENSMUST00000123063	chr2	105666920	105668919	1	0.221717103272636	1976	0.0232267446903172	750	Pax6	2.44544270237986	0.154196836586654	0.913946311182134	0.136235907867826	0.873922823177165
ENSMUSG00000027168	ENSMUST00000111086	chr2	105666900	105668899	1	0.22125593505178	1976	0.0229085701055183	735	Pax6	2.44544270237986	0.154196836586654	0.913946311182134	0.136235907867826	0.873922823177165
ENSMUSG00000022099	ENSMUST00000110984	chr14	70627066	70629065	-1	0.104161131337972	1837	0.0183480677234013	677	Dmtn	2.35831259709106	-0.214884896515513	0.91432052801256	-0.170996731629682	0.874242005785367
ENSMUSG00000000794	ENSMUST00000000811	chr3	89518164	89520163	1	0.108605116011679	1683	0.0165662900485276	686	Kcnn3	0.974465785859007	-0.372198946959262	0.914362318292753	-0.210151949435977	0.874242005785367
ENSMUSG00000026735	ENSMUST00000028068	chr2	19443663	19445662	1	0.130238098008215	1766	0.0190904750879319	700	Ptf1a	1.03186117674865	0.490130591262517	0.914362318292753	0.209403151116998	0.874478162995816
ENSMUSG00000036915	ENSMUST00000140565	chr7	30457653	30459652	-1	0.115669374667524	1894	0.0230146283004513	848	Kirrel2	3.37693217296794	0.211989767597804	0.915224563674016	0.169215036451327	0.875407289244453
ENSMUSG00000090071	ENSMUST00000160379	chr1	74852934	74854933	1	0.161492726067163	1942	0.0175632370808974	657	Cdk5r2	4.19532982425247	-0.239297486072878	0.915224563674016	-0.181031206259113	0.875407289244453
ENSMUSG00000036915	ENSMUST00000117923	chr7	30457691	30459690	-1	0.116172467272095	1894	0.0228025119105854	848	Kirrel2	3.37693217296794	0.211989767597804	0.915224563674016	0.169215036451327	0.875407289244453
ENSMUSG00000030411	ENSMUST00000172835	chr7	18923888	18925887	1	0.111938104516959	1675	0.0114754966917458	421	Nova2	8.25583131181281	-0.156020421030932	0.917543892661189	-0.136938145917674	0.878001585227278
ENSMUSG00000030411	ENSMUST00000032571	chr7	18923888	18925887	1	0.111938104516959	1675	0.0114754966917458	421	Nova2	8.25583131181281	-0.156020421030932	0.917543892661189	-0.136938145917674	0.878001585227278
ENSMUSG00000042499	ENSMUST00000142312	chr2	74680323	74682322	1	0.255067950517296	1996	0.013745142063311	572	Hoxd11	24.9358529203432	0.181078608602455	0.920182527027244	0.152027514265253	0.880865474060578
ENSMUSG00000004110	ENSMUST00000188321	chr1	154884502	154886501	-1	0.102756664483545	1724	0.0111361104679603	471	Cacna1e	0.226129705389978	-0.379703246987711	0.92205692798676	-0.205239316967486	0.882353529308279
ENSMUSG00000004110	ENSMUST00000004214	chr1	154725921	154727920	-1	0.123446347846511	1921	0.0213813320984838	787	Cacna1e	0.226129705389978	-0.379703246987711	0.92205692798676	-0.205239316967486	0.882353529308279
ENSMUSG00000045314	ENSMUST00000061328	chr5	93045023	93047022	-1	0.122503049212941	1718	0.0168420413553533	714	Sowahb	1.04831700205105	0.28510585076101	0.924833249864158	0.190928102743204	0.885679680615303
ENSMUSG00000029771	ENSMUST00000164626	chr6	29526270	29528269	1	0.124054251410368	1898	0.022717665354639	698	Irf5	1.48506052064807	-0.318645580667571	0.92541282244466	-0.196471397806524	0.886291168398238
ENSMUSG00000028289	ENSMUST00000136827	chr4	28813429	28815428	1	0.136841188443204	1857	0.00839980903869005	396	Epha7	12.454012181009	0.107877801685638	0.927935899089562	0.100532755700706	0.889206991382307
ENSMUSG00000027894	ENSMUST00000029499	chr3	107518019	107520018	-1	0.103029172977688	1670	0.0129815230597937	477	Slc6a17	3.50434840736136	-0.141405286280076	0.929746995624356	-0.125406973024212	0.891135612490398
ENSMUSG00000027894	ENSMUST00000169449	chr3	107518019	107520018	-1	0.103029172977688	1670	0.0129815230597937	477	Slc6a17	3.50434840736136	-0.141405286280076	0.929746995624356	-0.125406973024212	0.891135612490398
ENSMUSG00000027894	ENSMUST00000167898	chr3	107518019	107520018	-1	0.103029172977688	1670	0.0129815230597937	477	Slc6a17	3.50434840736136	-0.141405286280076	0.929746995624356	-0.125406973024212	0.891135612490398
ENSMUSG00000027894	ENSMUST00000166736	chr3	107517328	107519327	-1	0.165978635124585	1819	0.0144875494278417	538	Slc6a17	3.50434840736136	-0.141405286280076	0.929746995624356	-0.125406973024212	0.891135612490398
ENSMUSG00000027894	ENSMUST00000170429	chr3	107517750	107519749	-1	0.131244283217356	1764	0.0145087610668283	533	Slc6a17	3.50434840736136	-0.141405286280076	0.929746995624356	-0.125406973024212	0.891135612490398
ENSMUSG00000027894	ENSMUST00000166892	chr3	107517338	107519337	-1	0.1652868827933	1819	0.0142754330379758	528	Slc6a17	3.50434840736136	-0.141405286280076	0.929746995624356	-0.125406973024212	0.891135612490398
ENSMUSG00000027894	ENSMUST00000169413	chr3	107517946	107519945	-1	0.111518860679817	1684	0.0129815230597937	477	Slc6a17	3.50434840736136	-0.141405286280076	0.929746995624356	-0.125406973024212	0.891135612490398
ENSMUSG00000043013	ENSMUST00000056006	chr9	74859921	74861920	1	0.161325028532306	1939	0.00916342804220733	357	Onecut1	0.43053025855186	-0.612052670277373	0.932211265461641	-0.178444274561473	0.894238923532382
ENSMUSG00000043013	ENSMUST00000160499	chr9	74864484	74866483	1	0.175935676256711	1824	0.0160359990738628	541	Onecut1	0.43053025855186	-0.612052670277373	0.932211265461641	-0.178444274561473	0.894238923532382
ENSMUSG00000029778	ENSMUST00000070756	chr6	55450028	55452027	1	0.147510944098472	1919	0.0263024323433729	986	Adcyap1r1	6.46590979457892	-0.132563869916785	0.932964731392502	-0.118909704235423	0.894626162497304
ENSMUSG00000029778	ENSMUST00000070736	chr6	55449978	55451977	1	0.144031220250192	1919	0.025984257758574	971	Adcyap1r1	6.46590979457892	-0.132563869916785	0.932964731392502	-0.118909704235423	0.894626162497304
ENSMUSG00000029778	ENSMUST00000167484	chr6	55450177	55452176	1	0.170716090484291	1920	0.0285720777149381	1073	Adcyap1r1	6.46590979457892	-0.132563869916785	0.932964731392502	-0.118909704235423	0.894626162497304
ENSMUSG00000029778	ENSMUST00000166962	chr6	55450057	55452056	1	0.150005444929468	1919	0.0268539349570243	1012	Adcyap1r1	6.46590979457892	-0.132563869916785	0.932964731392502	-0.118909704235423	0.894626162497304
ENSMUSG00000050917	ENSMUST00000060336	chr7	144859386	144861385	1	0.21603634927936	1951	0.0178602000267097	726	Fgf4	1.17803955659392	0.30243546680506	0.934810544332149	0.187782480263996	0.896670871689093
ENSMUSG00000015134	ENSMUST00000174209	chr7	66426590	66428589	-1	0.104873845861113	1871	0.0190904750879319	694	Aldh1a3	1.07195484333706	-0.287744184962452	0.937471607083766	-0.183568971323051	0.899487047453869
ENSMUSG00000027716	ENSMUST00000029271	chr3	36690168	36692167	-1	0.146253212587045	1741	0.0228873584665317	754	Trpc3	3.60798660764197	0.159752664901942	0.938232460286323	0.135828637167396	0.900440184354924
ENSMUSG00000027716	ENSMUST00000146475	chr3	36690168	36692167	-1	0.146253212587045	1741	0.0228873584665317	754	Trpc3	3.60798660764197	0.159752664901942	0.938232460286323	0.135828637167396	0.900440184354924
ENSMUSG00000024867	ENSMUST00000156814	chr19	24555839	24557838	-1	0.211906797483509	1958	0.0231418981343708	802	Pip5k1b	2.34941818217944	0.241112052289054	0.93880431710067	0.17184214561367	0.900970861344618
ENSMUSG00000024867	ENSMUST00000025800	chr19	24555873	24557872	-1	0.211864873099795	1958	0.0232691679682904	810	Pip5k1b	2.34941818217944	0.241112052289054	0.93880431710067	0.17184214561367	0.900970861344618
ENSMUSG00000024867	ENSMUST00000145829	chr19	24555790	24557789	-1	0.213416075297221	1958	0.0230358399394379	796	Pip5k1b	2.34941818217944	0.241112052289054	0.93880431710067	0.17184214561367	0.900970861344618
ENSMUSG00000024867	ENSMUST00000112673	chr19	24555843	24557842	-1	0.211906797483509	1958	0.0230146283004513	798	Pip5k1b	2.34941818217944	0.241112052289054	0.93880431710067	0.17184214561367	0.900970861344618
ENSMUSG00000020183	ENSMUST00000123374	chr10	117627500	117629499	1	0.209433258844371	1971	0.0317750352019134	982	Cpm	10.4892848401314	0.104517400886638	0.943171358135519	0.0968210315960503	0.90514839729058
ENSMUSG00000020183	ENSMUST00000138020	chr10	117627500	117629499	1	0.209433258844371	1971	0.0317750352019134	982	Cpm	10.4892848401314	0.104517400886638	0.943171358135519	0.0968210315960503	0.90514839729058
ENSMUSG00000020183	ENSMUST00000020399	chr10	117627500	117629499	1	0.209433258844371	1971	0.0317750352019134	982	Cpm	10.4892848401314	0.104517400886638	0.943171358135519	0.0968210315960503	0.90514839729058
ENSMUSG00000042401	ENSMUST00000048630	chr19	42431784	42433783	-1	0.244964174042169	1906	0.0215934484883497	752	Crtac1	12.8384630934022	-0.123428394959608	0.943196028956932	-0.111105705643416	0.905266202706117
ENSMUSG00000052301	ENSMUST00000139174	chr7	126845962	126847961	1	0.10359515215783	1576	0.0152723800703455	592	Doc2a	0.936111954909511	0.338064063209023	0.943403640138933	0.18437961678831	0.90541449718652
ENSMUSG00000052301	ENSMUST00000176771	chr7	126846797	126848796	1	0.162540835660019	1877	0.0213813320984838	797	Doc2a	0.936111954909511	0.338064063209023	0.943403640138933	0.18437961678831	0.90541449718652
ENSMUSG00000052301	ENSMUST00000137873	chr7	126846255	126848254	1	0.121413015236372	1731	0.0160147874348762	628	Doc2a	0.936111954909511	0.338064063209023	0.943403640138933	0.18437961678831	0.90541449718652
ENSMUSG00000052301	ENSMUST00000147257	chr7	126845927	126847926	1	0.102169723111546	1569	0.0145511843448014	570	Doc2a	0.936111954909511	0.338064063209023	0.943403640138933	0.18437961678831	0.90541449718652
ENSMUSG00000020799	ENSMUST00000108502	chr11	72361297	72363296	-1	0.108688964779107	1689	0.011411861774786	498	Tekt1	2.32488386101799	0.267628223109162	0.947249368310549	0.173682396781532	0.909918660767231
ENSMUSG00000024922	ENSMUST00000025861	chr19	5560576	5562575	-1	0.183293405598556	1944	0.0259630461195874	1010	Ovol1	0.337490642714978	0.521823205083738	0.947524995508411	0.170352563576095	0.910468833889525
ENSMUSG00000032492	ENSMUST00000006005	chr9	110742720	110744719	-1	0.144639123814048	1711	0.0175632370808974	736	Pth1r	37.2101674037754	0.0895776338370943	0.948028484093245	0.0844212685871405	0.910648517136626
ENSMUSG00000032492	ENSMUST00000196057	chr9	110743649	110745648	-1	0.145729157790618	1840	0.0175632370808974	657	Pth1r	37.2101674037754	0.0895776338370943	0.948028484093245	0.0844212685871405	0.910648517136626
ENSMUSG00000032492	ENSMUST00000166716	chr9	110743687	110745686	-1	0.147364208755472	1840	0.0175632370808974	657	Pth1r	37.2101674037754	0.0895776338370943	0.948028484093245	0.0844212685871405	0.910648517136626
ENSMUSG00000024743	ENSMUST00000169121	chr19	10387090	10389089	1	0.238025688537467	1964	0.0244358081125529	880	Syt7	3.59416547678734	-0.132832680549561	0.948709777170622	-0.116979916307814	0.911647490989214
ENSMUSG00000024743	ENSMUST00000073899	chr19	10387090	10389089	1	0.238025688537467	1964	0.0244358081125529	880	Syt7	3.59416547678734	-0.132832680549561	0.948709777170622	-0.116979916307814	0.911647490989214
ENSMUSG00000024743	ENSMUST00000076968	chr19	10387090	10389089	1	0.238025688537467	1964	0.0244358081125529	880	Syt7	3.59416547678734	-0.132832680549561	0.948709777170622	-0.116979916307814	0.911647490989214
ENSMUSG00000022376	ENSMUST00000023007	chr15	64922297	64924296	-1	0.137574865158202	1897	0.0160359990738628	603	Adcy8	0.755702891268077	-0.293244078912921	0.949531012229958	-0.17602080899306	0.912510517094507
ENSMUSG00000053024	ENSMUST00000086521	chr1	132542940	132544939	-1	0.139859744070627	1824	0.0236721891090356	968	Cntn2	21.0161099966512	0.13214258569812	0.949865778788572	0.11631488361625	0.913056966859658
ENSMUSG00000053024	ENSMUST00000190601	chr1	132542866	132544865	-1	0.147007851493901	1827	0.0222297976579474	907	Cntn2	21.0161099966512	0.13214258569812	0.949865778788572	0.11631488361625	0.913056966859658
ENSMUSG00000053024	ENSMUST00000186530	chr1	132543257	132545256	-1	0.125311982921794	1727	0.022144951102001	912	Cntn2	21.0161099966512	0.13214258569812	0.949865778788572	0.11631488361625	0.913056966859658
ENSMUSG00000053024	ENSMUST00000186487	chr1	132542891	132544890	-1	0.145519535872047	1824	0.0226752420766658	928	Cntn2	21.0161099966512	0.13214258569812	0.949865778788572	0.11631488361625	0.913056966859658
ENSMUSG00000053024	ENSMUST00000188943	chr1	132533885	132535884	-1	0.106383123674825	1738	0.0160359990738628	554	Cntn2	21.0161099966512	0.13214258569812	0.949865778788572	0.11631488361625	0.913056966859658
ENSMUSG00000015568	ENSMUST00000101463	chr8	68878657	68880656	1	0.1040982447624	1751	0.0167996180773801	594	Lpl	7.87532344659791	-0.128882328596593	0.950891612647986	-0.113954450279342	0.914083932119608
ENSMUSG00000027315	ENSMUST00000110817	chr2	119235553	119237552	1	0.138790672285915	1756	0.0159511525179165	599	Spint1	4.328200226311	0.161485075809144	0.950891612647986	0.133933345622969	0.914084819051193
ENSMUSG00000027315	ENSMUST00000028783	chr2	119235362	119237361	1	0.122314389486228	1745	0.0171390043011656	624	Spint1	4.328200226311	0.161485075809144	0.950891612647986	0.133933345622969	0.914084819051193
ENSMUSG00000027315	ENSMUST00000110816	chr2	119235477	119237476	1	0.134388611995922	1748	0.0171390043011656	624	Spint1	4.328200226311	0.161485075809144	0.950891612647986	0.133933345622969	0.914084819051193
ENSMUSG00000096361	ENSMUST00000177586	chr17	47408363	47410362	1	0.108039136831537	1742	0.0206177130949665	752	Gm5814	69.173772327948	0.120607343691916	0.951052563609099	0.108160732966982	0.914264835175425
ENSMUSG00000032698	ENSMUST00000133210	chr2	103969179	103971178	1	0.195975531672107	1854	0.0118573061935044	515	Lmo2	9.20194605182386	0.139279631139627	0.95243231744958	0.120462812016454	0.915808697679631
ENSMUSG00000032698	ENSMUST00000111140	chr2	103968223	103970222	1	0.148873486569184	1850	0.0122179040562764	547	Lmo2	9.20194605182386	0.139279631139627	0.95243231744958	0.120462812016454	0.915808697679631
ENSMUSG00000032698	ENSMUST00000138815	chr2	103968141	103970140	1	0.151535684935037	1884	0.0117512479985714	525	Lmo2	9.20194605182386	0.139279631139627	0.95243231744958	0.120462812016454	0.915808697679631
ENSMUSG00000032698	ENSMUST00000111143	chr2	103968129	103970128	1	0.152332248225607	1886	0.0114967083307323	513	Lmo2	9.20194605182386	0.139279631139627	0.95243231744958	0.120462812016454	0.915808697679631
ENSMUSG00000032698	ENSMUST00000111139	chr2	103968244	103970243	1	0.148181734237899	1850	0.0122179040562764	547	Lmo2	9.20194605182386	0.139279631139627	0.95243231744958	0.120462812016454	0.915808697679631
ENSMUSG00000032698	ENSMUST00000123437	chr2	103967528	103969527	1	0.114264907813098	1701	0.00763619003517277	331	Lmo2	9.20194605182386	0.139279631139627	0.95243231744958	0.120462812016454	0.915808697679631
ENSMUSG00000061186	ENSMUST00000041105	chr2	10370450	10372449	1	0.11910717413209	1712	0.015717824489064	675	Sfmbt2	0.410511149053079	-0.272989703322105	0.95263292098372	-0.169873332309095	0.916500173096923
ENSMUSG00000061186	ENSMUST00000145398	chr2	10370448	10372447	1	0.119400644818089	1712	0.0157602477670371	677	Sfmbt2	0.410511149053079	-0.272989703322105	0.95263292098372	-0.169873332309095	0.916500173096923
ENSMUSG00000061186	ENSMUST00000116594	chr2	10370436	10372435	1	0.121601674963086	1712	0.0160147874348762	689	Sfmbt2	0.410511149053079	-0.272989703322105	0.95263292098372	-0.169873332309095	0.916500173096923
ENSMUSG00000061186	ENSMUST00000114864	chr2	10370436	10372435	1	0.121601674963086	1712	0.0160147874348762	689	Sfmbt2	0.410511149053079	-0.272989703322105	0.95263292098372	-0.169873332309095	0.916500173096923
ENSMUSG00000046999	ENSMUST00000054551	chr3	68867586	68869585	1	0.128267651973646	1851	0.0190056285319856	739	1110032F04Rik	1.51488440484896	0.258015728503757	0.953662836792428	0.165610171677921	0.918055455298208
ENSMUSG00000018654	ENSMUST00000018798	chr11	11684445	11686444	1	0.175537394611426	1912	0.0167996180773801	615	Ikzf1	0.881965740948376	0.219895148868172	0.953959111118	0.156376699972118	0.9185439621696
ENSMUSG00000004633	ENSMUST00000127323	chr6	54038086	54040085	1	0.127177617997077	1786	0.0229085701055183	808	Chn2	3.13537130045361	-0.136070867149871	0.953959111118	-0.11776797355877	0.918432125550783
ENSMUSG00000018654	ENSMUST00000076700	chr11	11684213	11686212	1	0.169248737054294	1912	0.0171390043011656	650	Ikzf1	0.881965740948376	0.219895148868172	0.953959111118	0.156376699972118	0.9185439621696
ENSMUSG00000018654	ENSMUST00000048122	chr11	11684229	11686228	1	0.169898565001864	1912	0.0164602318535946	634	Ikzf1	0.881965740948376	0.219895148868172	0.953959111118	0.156376699972118	0.9185439621696
ENSMUSG00000004633	ENSMUST00000114403	chr6	54038039	54040038	1	0.126632601008792	1778	0.0234388610801831	824	Chn2	3.13537130045361	-0.136070867149871	0.953959111118	-0.11776797355877	0.918432125550783
ENSMUSG00000018654	ENSMUST00000065433	chr11	11683925	11685924	1	0.139754933111342	1793	0.0183268560844147	685	Ikzf1	0.881965740948376	0.219895148868172	0.953959111118	0.156376699972118	0.9185439621696
ENSMUSG00000062785	ENSMUST00000107906	chr7	44588886	44590885	1	0.190881719050829	1952	0.0129815230597937	506	Kcnc3	0.865284335668962	-0.275093789860574	0.954124371238682	-0.168013639386596	0.918929147506463
ENSMUSG00000062785	ENSMUST00000107905	chr7	44588664	44590663	1	0.181134299837274	1952	0.014784512373654	563	Kcnc3	0.865284335668962	-0.275093789860574	0.954124371238682	-0.168013639386596	0.918929147506463
ENSMUSG00000062785	ENSMUST00000071062	chr7	44588664	44590663	1	0.181134299837274	1952	0.014784512373654	563	Kcnc3	0.865284335668962	-0.275093789860574	0.954124371238682	-0.168013639386596	0.918929147506463
ENSMUSG00000062785	ENSMUST00000107907	chr7	44588664	44590663	1	0.181134299837274	1952	0.014784512373654	563	Kcnc3	0.865284335668962	-0.275093789860574	0.954124371238682	-0.168013639386596	0.918929147506463
ENSMUSG00000051111	ENSMUST00000161263	chr13	96132578	96134577	-1	0.102211647495261	1660	0.0175632370808974	612	Sv2c	1.80268679972003	-0.513753015613221	0.954124371238682	-0.159458314218943	0.919039440909073
ENSMUSG00000051243	ENSMUST00000163200	chr9	58201716	58203715	-1	0.202389962380382	1960	0.0187723005031331	685	Islr2	10.8600029628123	-0.129098972175584	0.955248381755211	-0.112968681165838	0.92007239192455
ENSMUSG00000051243	ENSMUST00000163897	chr9	58202286	58204285	-1	0.185913679580695	1939	0.0206177130949665	763	Islr2	10.8600029628123	-0.129098972175584	0.955248381755211	-0.112968681165838	0.92007239192455
ENSMUSG00000051243	ENSMUST00000170421	chr9	58202535	58204534	-1	0.165706126630442	1824	0.022144951102001	792	Islr2	10.8600029628123	-0.129098972175584	0.955248381755211	-0.112968681165838	0.92007239192455
ENSMUSG00000051243	ENSMUST00000165276	chr9	58201800	58203799	-1	0.201467625938669	1960	0.0200237872033419	727	Islr2	10.8600029628123	-0.129098972175584	0.955248381755211	-0.112968681165838	0.92007239192455
ENSMUSG00000021130	ENSMUST00000021558	chr12	80516990	80518989	1	0.248422935698592	1996	0.0229085701055183	900	Galnt16	11.4026027855975	0.0985167044547898	0.955737032173044	0.0909179465947872	0.92061879395616
ENSMUSG00000029086	ENSMUST00000197750	chr5	44099193	44101192	-1	0.165622277863014	1929	0.022144951102001	765	Prom1	21.726931032673	0.0812648896877994	0.957011981522312	0.0768336524672996	0.921906310132705
ENSMUSG00000029086	ENSMUST00000196178	chr5	44099187	44101186	-1	0.165370731560728	1929	0.022144951102001	765	Prom1	21.726931032673	0.0812648896877994	0.957011981522312	0.0768336524672996	0.921906310132705
ENSMUSG00000029086	ENSMUST00000165909	chr5	44099226	44101225	-1	0.168829493217151	1929	0.022144951102001	765	Prom1	21.726931032673	0.0812648896877994	0.957011981522312	0.0768336524672996	0.921906310132705
ENSMUSG00000029086	ENSMUST00000087441	chr5	44101682	44103681	-1	0.109254943959249	1775	0.0122179040562764	536	Prom1	21.726931032673	0.0812648896877994	0.957011981522312	0.0768336524672996	0.921906310132705
ENSMUSG00000074575	ENSMUST00000109191	chr2	168281133	168283132	-1	0.183523989708984	1929	0.0160359990738628	644	Kcng1	0.331638246917513	0.396114249975679	0.957144074479932	0.166998597603375	0.922039002634147
ENSMUSG00000074575	ENSMUST00000131749	chr2	168281737	168283736	-1	0.124305797712653	1723	0.0145299727058149	591	Kcng1	0.331638246917513	0.396114249975679	0.957144074479932	0.166998597603375	0.922039002634147
ENSMUSG00000070000	ENSMUST00000153800	chr8	71725705	71727704	-1	0.124305797712653	1825	0.0221661627409876	820	Fcho1	2.47927117704186	-0.203500915813017	0.957847272050347	-0.149104686214739	0.92272459754742
ENSMUSG00000070000	ENSMUST00000146100	chr8	71725717	71727716	-1	0.125018512235795	1825	0.0218479881561888	817	Fcho1	2.47927117704186	-0.203500915813017	0.957847272050347	-0.149104686214739	0.92272459754742
ENSMUSG00000070000	ENSMUST00000136640	chr8	71725667	71727666	-1	0.123886553875511	1803	0.0229085701055183	839	Fcho1	2.47927117704186	-0.203500915813017	0.957847272050347	-0.149104686214739	0.92272459754742
ENSMUSG00000070000	ENSMUST00000143699	chr8	71725667	71727666	-1	0.123886553875511	1803	0.0229085701055183	839	Fcho1	2.47927117704186	-0.203500915813017	0.957847272050347	-0.149104686214739	0.92272459754742
ENSMUSG00000070000	ENSMUST00000125092	chr8	71723348	71725347	-1	0.141410946268053	1850	0.0282539031301393	868	Fcho1	2.47927117704186	-0.203500915813017	0.957847272050347	-0.149104686214739	0.92272459754742
ENSMUSG00000070000	ENSMUST00000152742	chr8	71725648	71727647	-1	0.123907516067368	1799	0.0230570515784245	846	Fcho1	2.47927117704186	-0.203500915813017	0.957847272050347	-0.149104686214739	0.92272459754742
ENSMUSG00000050100	ENSMUST00000051997	chr7	131552061	131554060	1	0.23089854330605	1969	0.014105739926083	611	Hmx2	0.849959781393679	-0.378898586157292	0.959183059915485	-0.165280082958754	0.924236458661215
ENSMUSG00000050100	ENSMUST00000183219	chr7	131546773	131548772	1	0.179918492709562	1948	0.0164178085756215	587	Hmx2	0.849959781393679	-0.378898586157292	0.959183059915485	-0.165280082958754	0.924236458661215
ENSMUSG00000017897	ENSMUST00000088132	chr2	165593032	165595031	1	0.163316436758732	1826	0.0138936235362171	586	Eya2	20.4484047813491	0.0942889650824646	0.961070411316711	0.0870879601453979	0.926393181273215
ENSMUSG00000029121	ENSMUST00000201315	chr5	37243845	37245844	1	0.103720925308972	1777	0.0206177130949665	777	Crmp1	104.467738100445	-0.0947429095994146	0.961371666570478	-0.0874240220082813	0.926599037013818
ENSMUSG00000029121	ENSMUST00000201834	chr5	37240734	37242733	1	0.176354920093853	1907	0.0209146760407788	904	Crmp1	104.467738100445	-0.0947429095994146	0.961371666570478	-0.0874240220082813	0.926599037013818
ENSMUSG00000029121	ENSMUST00000202652	chr5	37245285	37247284	1	0.143297543535193	1793	0.0198540940914492	626	Crmp1	104.467738100445	-0.0947429095994146	0.961371666570478	-0.0874240220082813	0.926599037013818
ENSMUSG00000038665	ENSMUST00000090314	chr6	37300185	37302184	-1	0.217671400244214	1955	0.0284448078810186	1038	Dgki	0.467448918114439	-0.330611566813034	0.963199258339147	-0.16085134314202	0.928731231198044
ENSMUSG00000038665	ENSMUST00000150300	chr6	37300185	37302184	-1	0.217671400244214	1955	0.0284448078810186	1038	Dgki	0.467448918114439	-0.330611566813034	0.963199258339147	-0.16085134314202	0.928731231198044
ENSMUSG00000038665	ENSMUST00000101532	chr6	37299975	37301974	-1	0.223037721359634	1955	0.0253054853110031	983	Dgki	0.467448918114439	-0.330611566813034	0.963199258339147	-0.16085134314202	0.928731231198044
ENSMUSG00000038665	ENSMUST00000136457	chr6	37299745	37301744	-1	0.24198754279846	1955	0.0230570515784245	930	Dgki	0.467448918114439	-0.330611566813034	0.963199258339147	-0.16085134314202	0.928731231198044
ENSMUSG00000038665	ENSMUST00000138286	chr6	37300185	37302184	-1	0.217671400244214	1955	0.0284448078810186	1038	Dgki	0.467448918114439	-0.330611566813034	0.963199258339147	-0.16085134314202	0.928731231198044
ENSMUSG00000038665	ENSMUST00000042075	chr6	37299638	37301637	-1	0.249030839262449	1955	0.0209358876797654	865	Dgki	0.467448918114439	-0.330611566813034	0.963199258339147	-0.16085134314202	0.928731231198044
ENSMUSG00000071424	ENSMUST00000161105	chr6	63254826	63256825	1	0.121245317701515	1732	0.0202571152321944	766	Grid2	0.441268587922433	-0.288186444741515	0.963531848502338	-0.159491002037567	0.929325892655231
ENSMUSG00000035226	ENSMUST00000044734	chr2	163918684	163920683	-1	0.168556984723009	1949	0.0152723800703455	631	Rims4	0.545650993065096	-0.317694941853548	0.965127808486974	-0.158403900018874	0.931309647415109
ENSMUSG00000040907	ENSMUST00000196684	chr7	25005944	25007943	-1	0.116780370835951	1808	0.0167996180773801	643	Atp1a3	9.36926683822436	0.140280361011079	0.965624429540771	0.117017968895504	0.932098605697754
ENSMUSG00000040907	ENSMUST00000080882	chr7	25005959	25007958	-1	0.115899958777952	1800	0.0167996180773801	643	Atp1a3	9.36926683822436	0.140280361011079	0.965624429540771	0.117017968895504	0.932098605697754
ENSMUSG00000040907	ENSMUST00000146595	chr7	25005908	25007907	-1	0.115543601516382	1801	0.017117792662179	658	Atp1a3	9.36926683822436	0.140280361011079	0.965624429540771	0.117017968895504	0.932098605697754
ENSMUSG00000040907	ENSMUST00000125444	chr7	25005958	25007957	-1	0.115983807545381	1801	0.0167996180773801	643	Atp1a3	9.36926683822436	0.140280361011079	0.965624429540771	0.117017968895504	0.932098605697754
ENSMUSG00000040907	ENSMUST00000102858	chr7	25005896	25007895	-1	0.116004769737238	1801	0.0173723323300181	670	Atp1a3	9.36926683822436	0.140280361011079	0.965624429540771	0.117017968895504	0.932098605697754
ENSMUSG00000037868	ENSMUST00000145936	chr10	67533583	67535582	1	0.132942220757781	1923	0.0258569879246545	855	Egr2	0.35322472895549	-0.420373157965679	0.966473477794043	-0.148582163252508	0.933164462560883
ENSMUSG00000021071	ENSMUST00000167755	chr12	70347615	70349614	-1	0.12715665580522	1784	0.0190904750879319	721	Trim9	3.53634425308945	-0.103694447364015	0.96718355038869	-0.0931047889209575	0.934409022666778
ENSMUSG00000021071	ENSMUST00000110522	chr12	70347615	70349614	-1	0.12715665580522	1784	0.0190904750879319	721	Trim9	3.53634425308945	-0.103694447364015	0.96718355038869	-0.0931047889209575	0.934409022666778
ENSMUSG00000021071	ENSMUST00000110520	chr12	70347615	70349614	-1	0.12715665580522	1784	0.0190904750879319	721	Trim9	3.53634425308945	-0.103694447364015	0.96718355038869	-0.0931047889209575	0.934409022666778
ENSMUSG00000095139	ENSMUST00000178174	chr4	22488367	22490366	-1	0.135835003234063	1937	0.0168844646333265	636	Pou3f2	7.5557435204751	-0.0938530644771217	0.96924058322089	-0.0856270179991192	0.936727346524659
ENSMUSG00000036602	ENSMUST00000040859	chr10	103028778	103030777	-1	0.225301638080202	1901	0.023757035664982	881	Alx1	0.893753987236939	-0.277853690708125	0.96924058322089	-0.150641861664519	0.93676639340656
ENSMUSG00000036602	ENSMUST00000167156	chr10	103029055	103031054	-1	0.222073460534207	1908	0.0242661150006602	905	Alx1	0.893753987236939	-0.277853690708125	0.96924058322089	-0.150641861664519	0.93676639340656
ENSMUSG00000008153	ENSMUST00000112523	chr6	124462745	124464744	-1	0.144702010389619	1861	0.0236721891090356	799	Clstn3	6.2406944691445	-0.103071986950817	0.969385289307011	-0.0922814365303991	0.936890826057623
ENSMUSG00000091519	ENSMUST00000166956	chr18	76854405	76856404	1	0.131998922124212	1840	0.0182632211674549	606	Skor2	1.04601406043167	-0.305243743661957	0.969385289307011	-0.150777430467465	0.936858201201726
ENSMUSG00000040479	ENSMUST00000099709	chr2	91975865	91977864	-1	0.174258700908142	1761	0.0175632370808974	671	Dgkz	21.5508320670919	0.0722739272534281	0.969713779580365	0.0683128948667654	0.937263907000058
ENSMUSG00000025219	ENSMUST00000111925	chr19	45742685	45744684	-1	0.112441197121529	1651	0.0126421368360083	542	Fgf8	0.932449467869963	-0.423810166023234	0.970198265007361	-0.140177492929772	0.938146117936431
ENSMUSG00000041730	ENSMUST00000068938	chr14	32597867	32599866	1	0.230122942207337	1925	0.0146360309007478	566	Prrxl1	1.50900672573848	-0.229274208075855	0.970198265007361	-0.143877952812201	0.938146117936431
ENSMUSG00000041730	ENSMUST00000186452	chr14	32597541	32599540	1	0.194592027009538	1925	0.013745142063311	562	Prrxl1	1.50900672573848	-0.229274208075855	0.970198265007361	-0.143877952812201	0.938146117936431
ENSMUSG00000025219	ENSMUST00000111924	chr19	45742685	45744684	-1	0.112441197121529	1651	0.0126421368360083	542	Fgf8	0.932449467869963	-0.423810166023234	0.970198265007361	-0.140177492929772	0.938146117936431
ENSMUSG00000041730	ENSMUST00000189022	chr14	32597408	32599407	1	0.194550102625824	1925	0.0152723800703455	623	Prrxl1	1.50900672573848	-0.229274208075855	0.970198265007361	-0.143877952812201	0.938146117936431
ENSMUSG00000079654	ENSMUST00000159200	chr6	29179585	29181584	-1	0.151472798359465	1811	0.0175632370808974	722	Prrt4	1.09126581161013	0.216794501758244	0.970198265007361	0.141660345994139	0.938146117936431
ENSMUSG00000041730	ENSMUST00000187377	chr14	32597407	32599406	1	0.194550102625824	1925	0.0152723800703455	623	Prrxl1	1.50900672573848	-0.229274208075855	0.970198265007361	-0.143877952812201	0.938146117936431
ENSMUSG00000025478	ENSMUST00000154273	chr7	139084027	139086026	1	0.1045384507914	1655	0.0198540940914492	811	Dpysl4	46.6816374437374	0.210086892464583	0.972074469268832	0.139235099668753	0.940083924070465
ENSMUSG00000025478	ENSMUST00000122844	chr7	139084028	139086027	1	0.104580375175114	1656	0.0198540940914492	811	Dpysl4	46.6816374437374	0.210086892464583	0.972074469268832	0.139235099668753	0.940083924070465
ENSMUSG00000025478	ENSMUST00000026551	chr7	139084001	139086000	1	0.10344841681483	1629	0.0198540940914492	811	Dpysl4	46.6816374437374	0.210086892464583	0.972074469268832	0.139235099668753	0.940083924070465
ENSMUSG00000025478	ENSMUST00000139364	chr7	139084002	139086001	1	0.103490341198544	1630	0.0198540940914492	811	Dpysl4	46.6816374437374	0.210086892464583	0.972074469268832	0.139235099668753	0.940083924070465
ENSMUSG00000059816	ENSMUST00000053157	chr4	108383350	108385349	-1	0.123152877160512	1850	0.0187086655861733	754	Fam159a	2.13588959480365	0.371495800288401	0.972273474742359	0.143078074121043	0.94042836717515
ENSMUSG00000034037	ENSMUST00000089334	chr6	91976878	91978877	1	0.155120219742602	1829	0.0226540304376792	771	Fgd5	3.96304036409596	-0.107941725799255	0.972477603100442	-0.0950772823578165	0.94042836717515
ENSMUSG00000044628	ENSMUST00000060818	chr2	25240938	25242937	1	0.133801670623923	1889	0.0149966287635199	595	Rnf208	4.60669573233442	0.158347480047895	0.972772410670316	0.12247273836412	0.940634685518098
ENSMUSG00000044628	ENSMUST00000114355	chr2	25240929	25242928	1	0.132900296374067	1882	0.0148057240126405	595	Rnf208	4.60669573233442	0.158347480047895	0.972772410670316	0.12247273836412	0.940634685518098
ENSMUSG00000004872	ENSMUST00000172555	chr1	78197114	78199113	-1	0.116633635492951	1738	0.0148481472906137	664	Pax3	13.6707280520345	0.080773190089623	0.97316544595928	0.0750249225872749	0.941279444134959
ENSMUSG00000004872	ENSMUST00000004994	chr1	78196839	78198838	-1	0.134891704600493	1786	0.0183268560844147	730	Pax3	13.6707280520345	0.080773190089623	0.97316544595928	0.0750249225872749	0.941279444134959
ENSMUSG00000004872	ENSMUST00000087086	chr1	78197135	78199134	-1	0.115837072202381	1738	0.0138512002582439	643	Pax3	13.6707280520345	0.080773190089623	0.97316544595928	0.0750249225872749	0.941279444134959
ENSMUSG00000000120	ENSMUST00000000122	chr11	95587736	95589735	-1	0.131915073356783	1917	0.0176056603588706	638	Ngfr	41.0241038220706	-0.0728810224769781	0.973729530131095	-0.0685050256016316	0.942198849287369
ENSMUSG00000028661	ENSMUST00000030420	chr4	136956817	136958816	-1	0.153610941928891	1802	0.0198540940914492	686	Epha8	0.660321092525767	0.235961864179765	0.973930706552513	0.140768643338723	0.942598688442678
ENSMUSG00000026398	ENSMUST00000195428	chr1	136949174	136951173	-1	0.101813365849975	1697	0.015611766294131	581	Nr5a2	0.332983332324448	-0.333498257622265	0.974129903332452	-0.140783574056016	0.942805542142383
ENSMUSG00000026398	ENSMUST00000168126	chr1	136949563	136951562	-1	0.10663466997711	1735	0.0174359672469778	643	Nr5a2	0.332983332324448	-0.333498257622265	0.974129903332452	-0.140783574056016	0.942805542142383
ENSMUSG00000000125	ENSMUST00000000127	chr11	103772150	103774149	1	0.193334295498111	1983	0.0109027824391078	469	Wnt3	4.62851020043415	-0.115600570826792	0.974831516375174	-0.0991441220641413	0.943303142341555
ENSMUSG00000036264	ENSMUST00000036796	chr11	52762634	52764633	1	0.11707384152195	1793	0.019917729008409	737	Fstl4	0.701502085543301	-0.251432192771803	0.974943760985754	-0.140448368630548	0.943606084496001
ENSMUSG00000037016	ENSMUST00000091137	chr3	53657356	53659355	-1	0.100304088036264	1557	0.0114330734137726	505	Frem2	4.43955937923386	-0.079288549232782	0.974943760985754	-0.0735134080978991	0.943606084496001
ENSMUSG00000068735	ENSMUST00000127173	chr2	93187191	93189190	1	0.169961451577435	1923	0.0141693748430428	581	Trp53i11	59.0637355552471	-0.0692113739251402	0.974943760985754	-0.065304209313867	0.943606084496001
ENSMUSG00000068735	ENSMUST00000111266	chr2	93185548	93187547	1	0.103343605855544	1907	0.0192177449218515	686	Trp53i11	59.0637355552471	-0.0692113739251402	0.974943760985754	-0.065304209313867	0.943606084496001
ENSMUSG00000068735	ENSMUST00000150462	chr2	93185548	93187547	1	0.103343605855544	1907	0.0192177449218515	686	Trp53i11	59.0637355552471	-0.0692113739251402	0.974943760985754	-0.065304209313867	0.943606084496001
ENSMUSG00000068735	ENSMUST00000140172	chr2	93185561	93187560	1	0.103616114349687	1907	0.0194934962286772	699	Trp53i11	59.0637355552471	-0.0692113739251402	0.974943760985754	-0.065304209313867	0.943606084496001
ENSMUSG00000068735	ENSMUST00000147377	chr2	93185561	93187560	1	0.103616114349687	1907	0.0194934962286772	699	Trp53i11	59.0637355552471	-0.0692113739251402	0.974943760985754	-0.065304209313867	0.943606084496001
ENSMUSG00000068735	ENSMUST00000132182	chr2	93185670	93187669	1	0.110386902319533	1907	0.0203419617881408	730	Trp53i11	59.0637355552471	-0.0692113739251402	0.974943760985754	-0.065304209313867	0.943606084496001
ENSMUSG00000068735	ENSMUST00000090554	chr2	93185584	93187583	1	0.104370753256543	1907	0.0198540940914492	716	Trp53i11	59.0637355552471	-0.0692113739251402	0.974943760985754	-0.065304209313867	0.943606084496001
ENSMUSG00000023118	ENSMUST00000146903	chr7	19022426	19024425	1	0.111246352185674	1551	0.0178177767487365	680	Sympk	56.9139712556391	0.0736094674779569	0.975414302635288	0.0688777840516527	0.944546705682595
ENSMUSG00000023118	ENSMUST00000153976	chr7	19022420	19024419	1	0.112126764243673	1557	0.017945046582656	686	Sympk	56.9139712556391	0.0736094674779569	0.975414302635288	0.0688777840516527	0.944546705682595
ENSMUSG00000023118	ENSMUST00000137287	chr7	19022423	19024422	1	0.111644633830959	1554	0.0178814116656962	683	Sympk	56.9139712556391	0.0736094674779569	0.975414302635288	0.0688777840516527	0.944546705682595
ENSMUSG00000023118	ENSMUST00000023882	chr7	19022377	19024376	1	0.117472123167236	1600	0.0183268560844147	704	Sympk	56.9139712556391	0.0736094674779569	0.975414302635288	0.0688777840516527	0.944546705682595
ENSMUSG00000068740	ENSMUST00000090558	chr3	108415553	108417552	-1	0.137218507896632	1930	0.0178389883877231	667	Celsr2	11.2513499704903	-0.102403837716954	0.976150719392211	-0.090259760325573	0.945179165812533
ENSMUSG00000029126	ENSMUST00000202831	chr5	38159474	38161473	-1	0.103804774076401	1798	0.0198540940914492	682	Nsg1	37.9545371657742	-0.0771800699672761	0.976659263549842	-0.0716617780331847	0.945793527976165
ENSMUSG00000029126	ENSMUST00000201415	chr5	38159032	38161031	-1	0.113363533563242	1879	0.0213813320984838	688	Nsg1	37.9545371657742	-0.0771800699672761	0.976659263549842	-0.0716617780331847	0.945793527976165
ENSMUSG00000026452	ENSMUST00000188842	chr1	134644681	134646680	1	0.171785162269004	1863	0.0216570834053094	827	Syt2	0.843761100285419	-0.202981584811498	0.978703904940317	-0.130152921268045	0.94848603258742
ENSMUSG00000026452	ENSMUST00000121990	chr1	134707300	134709299	1	0.162729495386733	1924	0.0234388610801831	840	Syt2	0.843761100285419	-0.202981584811498	0.978703904940317	-0.130152921268045	0.94848603258742
ENSMUSG00000026452	ENSMUST00000187725	chr1	134644677	134646676	1	0.171093409937719	1859	0.0215722368493631	823	Syt2	0.843761100285419	-0.202981584811498	0.978703904940317	-0.130152921268045	0.94848603258742
ENSMUSG00000040276	ENSMUST00000045896	chr17	27653588	27655587	1	0.135310948437635	1750	0.024223691722687	828	Pacsin1	1.1207595684267	-0.168834534162916	0.9788800672585	-0.121570850365093	0.948662242707606
ENSMUSG00000040276	ENSMUST00000114873	chr17	27653509	27655508	1	0.135038439943492	1750	0.0229085701055183	792	Pacsin1	1.1207595684267	-0.168834534162916	0.9788800672585	-0.121570850365093	0.948662242707606
ENSMUSG00000040276	ENSMUST00000114872	chr17	27653643	27655642	1	0.137197545704775	1757	0.0244358081125529	838	Pacsin1	1.1207595684267	-0.168834534162916	0.9788800672585	-0.121570850365093	0.948662242707606
ENSMUSG00000054252	ENSMUST00000114411	chr5	33719724	33721723	1	0.1129442897261	1758	0.0122179040562764	454	Fgfr3	10.6477259388947	0.0824833561934692	0.979009513464845	0.0754315227180803	0.948937288789712
ENSMUSG00000054252	ENSMUST00000202138	chr5	33720306	33722305	1	0.125228134154366	1898	0.0180723164165756	558	Fgfr3	10.6477259388947	0.0824833561934692	0.979009513464845	0.0754315227180803	0.948937288789712
ENSMUSG00000054252	ENSMUST00000201437	chr5	33719674	33721673	1	0.111539822871674	1758	0.0126633484749949	475	Fgfr3	10.6477259388947	0.0824833561934692	0.979009513464845	0.0754315227180803	0.948937288789712
ENSMUSG00000054252	ENSMUST00000202182	chr5	33720444	33722443	1	0.130762152804642	1898	0.0183268560844147	570	Fgfr3	10.6477259388947	0.0824833561934692	0.979009513464845	0.0754315227180803	0.948937288789712
ENSMUSG00000054252	ENSMUST00000087820	chr5	33719798	33721797	1	0.114139134661955	1756	0.0121118458613435	432	Fgfr3	10.6477259388947	0.0824833561934692	0.979009513464845	0.0754315227180803	0.948937288789712
ENSMUSG00000054252	ENSMUST00000134610	chr5	33720820	33722819	1	0.159962486061594	1982	0.0206177130949665	623	Fgfr3	10.6477259388947	0.0824833561934692	0.979009513464845	0.0754315227180803	0.948937288789712
ENSMUSG00000054252	ENSMUST00000169212	chr5	33719724	33721723	1	0.1129442897261	1758	0.0122179040562764	454	Fgfr3	10.6477259388947	0.0824833561934692	0.979009513464845	0.0754315227180803	0.948937288789712
ENSMUSG00000054252	ENSMUST00000164207	chr5	33719791	33721790	1	0.113929512743384	1753	0.0116664014426251	425	Fgfr3	10.6477259388947	0.0824833561934692	0.979009513464845	0.0754315227180803	0.948937288789712
ENSMUSG00000054252	ENSMUST00000155002	chr5	33721772	33723771	1	0.177046672425138	1985	0.0190904750879319	660	Fgfr3	10.6477259388947	0.0824833561934692	0.979009513464845	0.0754315227180803	0.948937288789712
ENSMUSG00000054252	ENSMUST00000067150	chr5	33719724	33721723	1	0.1129442897261	1758	0.0122179040562764	454	Fgfr3	10.6477259388947	0.0824833561934692	0.979009513464845	0.0754315227180803	0.948937288789712
ENSMUSG00000054252	ENSMUST00000171509	chr5	33720306	33722305	1	0.125228134154366	1898	0.0180723164165756	558	Fgfr3	10.6477259388947	0.0824833561934692	0.979009513464845	0.0754315227180803	0.948937288789712
ENSMUSG00000022203	ENSMUST00000022813	chr14	54926789	54928788	-1	0.127429164299362	1744	0.0187086655861733	744	Efs	19.2813787446726	-0.0708664312242008	0.980022374230679	-0.0661008502275664	0.951247518824872
ENSMUSG00000022577	ENSMUST00000023241	chr15	75566658	75568657	-1	0.186186188074837	1922	0.017011734467246	636	Ly6h	3.77400937757869	-0.146383246442787	0.980555912140387	-0.111241303383701	0.952144913177064
ENSMUSG00000040794	ENSMUST00000111466	chr2	90883860	90885859	1	0.157866266875884	1948	0.0152723800703455	545	C1qtnf4	4.5514450302646	-0.174122399453772	0.980555912140387	-0.120056204128344	0.952296921293735
ENSMUSG00000022577	ENSMUST00000150125	chr15	75566633	75568632	-1	0.188093747533834	1922	0.0170753693842058	639	Ly6h	3.77400937757869	-0.146383246442787	0.980555912140387	-0.111241303383701	0.952144913177064
ENSMUSG00000022577	ENSMUST00000126129	chr15	75566649	75568648	-1	0.187066600132836	1922	0.0168208297163667	627	Ly6h	3.77400937757869	-0.146383246442787	0.980555912140387	-0.111241303383701	0.952144913177064
ENSMUSG00000022577	ENSMUST00000065417	chr15	75566857	75568856	-1	0.162687571003018	1913	0.0183268560844147	707	Ly6h	3.77400937757869	-0.146383246442787	0.980555912140387	-0.111241303383701	0.952144913177064
ENSMUSG00000022577	ENSMUST00000163116	chr15	75566649	75568648	-1	0.187066600132836	1922	0.0168208297163667	627	Ly6h	3.77400937757869	-0.146383246442787	0.980555912140387	-0.111241303383701	0.952144913177064
ENSMUSG00000022577	ENSMUST00000127095	chr15	75567256	75569255	-1	0.132208544042783	1877	0.0160359990738628	658	Ly6h	3.77400937757869	-0.146383246442787	0.980555912140387	-0.111241303383701	0.952144913177064
ENSMUSG00000022577	ENSMUST00000156032	chr15	75567217	75569216	-1	0.138622974751058	1877	0.0166935598824471	689	Ly6h	3.77400937757869	-0.146383246442787	0.980555912140387	-0.111241303383701	0.952144913177064
ENSMUSG00000021125	ENSMUST00000021550	chr12	79128777	79130776	1	0.106550821209682	1122	0.0151238985974394	474	Arg2	0.97996672071487	-0.381670664677256	0.980755962143503	-0.119568526102183	0.952829094954251
ENSMUSG00000092060	ENSMUST00000201705	chr5	67427331	67429330	-1	0.101184500094262	1860	0.0114542850527592	458	Bend4	4.15101321804299	0.0891461419992837	0.980795112537718	0.0794294706932403	0.953052651358666
ENSMUSG00000043621	ENSMUST00000105810	chr4	138737168	138739167	-1	0.103385530239259	1799	0.0183268560844147	766	Ubxn10	0.60904111616188	-0.253567401854629	0.982632421549133	-0.12424289139413	0.955739101526118
ENSMUSG00000011171	ENSMUST00000177199	chr12	116075773	116077772	1	0.15941746907331	1971	0.0193238031167844	792	Vipr2	0.830123981206908	-0.219091983945562	0.982632421549133	-0.12393912905681	0.955441899292557
ENSMUSG00000011171	ENSMUST00000100988	chr12	116075760	116077759	1	0.159983448253452	1971	0.0195995544236101	805	Vipr2	0.830123981206908	-0.219091983945562	0.982632421549133	-0.12393912905681	0.955441899292557
ENSMUSG00000016028	ENSMUST00000016172	chr15	86033778	86035777	-1	0.113426420138813	1746	0.0158875176009567	592	Celsr1	9.28575086364622	0.0671814049047851	0.982632421549133	0.0626360182770797	0.955620199541986
ENSMUSG00000029223	ENSMUST00000176015	chr5	66674892	66676891	1	0.110827108348532	1892	0.0106906660492419	417	Uchl1	79.2718541522962	0.0882809456366722	0.982632421549133	0.0783602362028158	0.95588942207387
ENSMUSG00000011171	ENSMUST00000176078	chr12	116075726	116077725	1	0.160088259212737	1971	0.0205965014559799	838	Vipr2	0.830123981206908	-0.219091983945562	0.982632421549133	-0.12393912905681	0.955441899292557
ENSMUSG00000043621	ENSMUST00000135156	chr4	138737137	138739136	-1	0.104664223942542	1807	0.0183268560844147	766	Ubxn10	0.60904111616188	-0.253567401854629	0.982632421549133	-0.12424289139413	0.955739101526118
ENSMUSG00000011171	ENSMUST00000011315	chr12	116075728	116077727	1	0.160088259212737	1971	0.0205116549000335	836	Vipr2	0.830123981206908	-0.219091983945562	0.982632421549133	-0.12393912905681	0.955441899292557
ENSMUSG00000011171	ENSMUST00000175785	chr12	116075766	116077765	1	0.159752864143023	1971	0.0194722845896906	799	Vipr2	0.830123981206908	-0.219091983945562	0.982632421549133	-0.12393912905681	0.955441899292557
ENSMUSG00000053414	ENSMUST00000065856	chr16	90384397	90386396	1	0.107032951622396	1664	0.0068725710316555	303	Hunk	21.0511167666035	0.0595681610829904	0.98302935118938	0.0562579708442704	0.956425405850897
ENSMUSG00000035095	ENSMUST00000128313	chr14	63434409	63436408	1	0.136736377483918	1909	0.0206177130949665	760	Fam167a	1.89820277853802	-0.152431535418207	0.983134561292881	-0.109907596445777	0.95660070692845
ENSMUSG00000035095	ENSMUST00000121288	chr14	63434394	63436393	1	0.135227099670206	1909	0.0205752898169933	758	Fam167a	1.89820277853802	-0.152431535418207	0.983134561292881	-0.109907596445777	0.95660070692845
ENSMUSG00000052133	ENSMUST00000128347	chr16	35659305	35661304	1	0.138371428448773	1728	0.0228449351885585	767	Sema5b	6.28272506244225	0.0820502273250655	0.98373553168971	0.073642695276051	0.957332979495123
ENSMUSG00000003949	ENSMUST00000107881	chr11	90388208	90390207	-1	0.105670409151683	1768	0.0152723800703455	660	Hlf	0.420209229428436	-0.228051801211655	0.98373553168971	-0.120704013884956	0.95741175867571
ENSMUSG00000079598	ENSMUST00000114874	chr6	38661069	38663068	1	0.137218507896632	1780	0.0246691361414054	816	Clec2l	2.76947116723768	-0.181426199339775	0.984287263920436	-0.115656414700811	0.958134130166412
ENSMUSG00000037747	ENSMUST00000162470	chr10	70599083	70601082	-1	0.327198852697607	1947	0.0414899658577721	1260	Phyhipl	11.2011044922847	-0.0748210989724874	0.984287263920436	-0.0681769271150286	0.958362216711144
ENSMUSG00000070644	ENSMUST00000129213	chr1	133363332	133365331	1	0.246138056786167	1961	0.0473443782180712	1269	Etnk2	0.706364801205185	-0.247669637342846	0.984287263920436	-0.117608151100106	0.958971036752359
ENSMUSG00000037747	ENSMUST00000046513	chr10	70599292	70601291	-1	0.297516389027941	1920	0.0382233734538371	1164	Phyhipl	11.2011044922847	-0.0748210989724874	0.984287263920436	-0.0681769271150286	0.958362216711144
ENSMUSG00000037747	ENSMUST00000163054	chr10	70599291	70601290	-1	0.297621199987226	1920	0.0382657967318102	1165	Phyhipl	11.2011044922847	-0.0748210989724874	0.984287263920436	-0.0681769271150286	0.958362216711144
ENSMUSG00000070644	ENSMUST00000156832	chr1	133363764	133365763	1	0.246913657884881	1958	0.0471746851061785	1246	Etnk2	0.706364801205185	-0.247669637342846	0.984287263920436	-0.117608151100106	0.958971036752359
ENSMUSG00000094626	ENSMUST00000178687	chr6	120493808	120495807	-1	0.162687571003018	1841	0.0211480040696313	791	Cecr6	1.07465824638174	-0.145690568558004	0.984705652037358	-0.104473880956033	0.95969642297888
ENSMUSG00000041907	ENSMUST00000179766	chr1	42950963	42952962	1	0.12969308101993	1927	0.0236297658310624	881	Gpr45	0.338375575957967	-0.294250499989637	0.985450144151353	-0.111190721100735	0.960697971657196
ENSMUSG00000041907	ENSMUST00000188621	chr1	42950872	42952871	1	0.122020918800228	1911	0.0229085701055183	847	Gpr45	0.338375575957967	-0.294250499989637	0.985450144151353	-0.111190721100735	0.960697971657196
ENSMUSG00000041907	ENSMUST00000179655	chr1	42951139	42953138	1	0.13824565529763	1932	0.0217419299612558	841	Gpr45	0.338375575957967	-0.294250499989637	0.985450144151353	-0.111190721100735	0.960697971657196
ENSMUSG00000041907	ENSMUST00000187998	chr1	42951182	42953181	1	0.134409574187779	1931	0.022144951102001	860	Gpr45	0.338375575957967	-0.294250499989637	0.985450144151353	-0.111190721100735	0.960697971657196
ENSMUSG00000036885	ENSMUST00000161493	chr3	62338390	62340389	1	0.101960101192975	1823	0.0187723005031331	713	Arhgef26	6.07725028707516	0.0678347704843904	0.985977171498344	0.0622042375218222	0.961695526647238
ENSMUSG00000002459	ENSMUST00000002533	chr1	5019540	5021539	-1	0.106571783401539	1765	0.0188571470590794	719	Rgs20	0.375126827095274	-0.318350565254503	0.986011609120635	-0.104514101270296	0.962122791848538
ENSMUSG00000086040	ENSMUST00000126637	chr6	54427603	54429602	1	0.124494457439367	1795	0.0224419140478133	881	Wipf3	1.26970943972165	-0.129966023568842	0.986154251507857	-0.0967033570199033	0.96225139250619
ENSMUSG00000086040	ENSMUST00000132855	chr6	54427603	54429602	1	0.124494457439367	1795	0.0224419140478133	881	Wipf3	1.26970943972165	-0.129966023568842	0.986154251507857	-0.0967033570199033	0.96225139250619
ENSMUSG00000041708	ENSMUST00000163723	chr15	83777982	83779981	1	0.103385530239259	1670	0.0190904750879319	674	Mpped1	2.18254692657446	-0.112929912841484	0.986164743981499	-0.089497957297871	0.962418301401664
ENSMUSG00000041708	ENSMUST00000046168	chr15	83778023	83780022	1	0.102274534070832	1640	0.0183268560844147	638	Mpped1	2.18254692657446	-0.112929912841484	0.986164743981499	-0.089497957297871	0.962418301401664
ENSMUSG00000096606	ENSMUST00000178124	chr7	99627104	99629103	-1	0.129839816362929	1823	0.0160359990738628	634	Gm4980	0.397173272333142	-0.275164319118333	0.986707184159472	-0.106535525241313	0.963109381515499
ENSMUSG00000039620	ENSMUST00000152039	chr8	36456182	36458181	1	0.155811972073887	1968	0.0249448874482311	900	6430573F11Rik	0.84225342631617	-0.165837708288235	0.986898763386143	-0.103165650346557	0.964442513705162
ENSMUSG00000032103	ENSMUST00000135768	chr9	35556595	35558594	1	0.123802705108082	1798	0.0113694384968128	505	Pus3	8.66496889895253	-0.0742923756956244	0.986898763386143	-0.0662033524399494	0.964442513705162
ENSMUSG00000039620	ENSMUST00000135373	chr8	36455548	36457547	1	0.128120916630647	1913	0.022717665354639	911	6430573F11Rik	0.84225342631617	-0.165837708288235	0.986898763386143	-0.103165650346557	0.964442513705162
ENSMUSG00000022180	ENSMUST00000022787	chr14	54781887	54783886	-1	0.104140169146115	1727	0.0171814275791387	687	Slc7a8	1.86316121273227	-0.1179201648639	0.986898763386143	-0.0900348445355873	0.964442513705162
ENSMUSG00000032103	ENSMUST00000121246	chr9	35557466	35559465	1	0.102295496262689	1549	0.0134057558395255	546	Pus3	8.66496889895253	-0.0742923756956244	0.986898763386143	-0.0662033524399494	0.964442513705162
ENSMUSG00000039620	ENSMUST00000147525	chr8	36455574	36457573	1	0.129420572525787	1913	0.0228025119105854	915	6430573F11Rik	0.84225342631617	-0.165837708288235	0.986898763386143	-0.103165650346557	0.964442513705162
ENSMUSG00000043342	ENSMUST00000059272	chr2	74695727	74697726	1	0.149837747394611	1880	0.0187086655861733	752	Hoxd9	10.9238522838066	0.104453587479689	0.986898763386143	0.0843994886044767	0.964348229764703
ENSMUSG00000032103	ENSMUST00000034615	chr9	35557460	35559459	1	0.102861475442831	1555	0.0130451579767535	540	Pus3	8.66496889895253	-0.0742923756956244	0.986898763386143	-0.0662033524399494	0.964442513705162
ENSMUSG00000041782	ENSMUST00000038760	chr1	135816598	135818597	1	0.134304763228494	1941	0.0198540940914492	694	Lad1	1.60595019824933	0.128987930206675	0.988484214245465	0.0918258623241998	0.966806816937464
ENSMUSG00000057751	ENSMUST00000030897	chr4	154168730	154170729	1	0.125647377991508	1850	0.0174359672469778	697	Megf6	19.0372285160127	-0.0524781486359434	0.989016940106914	-0.0490826559357577	0.967402683947331
ENSMUSG00000024497	ENSMUST00000025374	chr18	42392539	42394538	1	0.126024697444936	1814	0.014105739926083	589	Pou4f3	1.57724901839075	0.201236661437955	0.98904435134458	0.0985436625346789	0.968012481892874
ENSMUSG00000053166	ENSMUST00000065438	chr2	165234854	165236853	-1	0.178807496541135	1906	0.0212328506255776	739	Cdh22	0.665626046153945	-0.186961479092247	0.989710395061395	-0.096022019470829	0.969106178902476
ENSMUSG00000020037	ENSMUST00000165868	chr10	84760238	84762237	1	0.142018849831909	1705	0.0271084746248634	900	Rfx4	9.44859297631081	-0.0562894370681865	0.990433911684419	-0.0516580017605856	0.970361721733728
ENSMUSG00000020037	ENSMUST00000060397	chr10	84754062	84756061	1	0.348475477432572	1990	0.0214025437374704	700	Rfx4	9.44859297631081	-0.0562894370681865	0.990433911684419	-0.0516580017605856	0.970361721733728
ENSMUSG00000020037	ENSMUST00000173479	chr10	84760238	84762237	1	0.142018849831909	1705	0.0271084746248634	900	Rfx4	9.44859297631081	-0.0562894370681865	0.990433911684419	-0.0516580017605856	0.970361721733728
ENSMUSG00000046280	ENSMUST00000050401	chr3	89829370	89831369	1	0.195933607288393	1968	0.0123875971681692	413	She	3.26767509015811	0.0705211879767934	0.990433911684419	0.0617584816386539	0.970526655105785
ENSMUSG00000033998	ENSMUST00000046765	chr8	125993102	125995101	1	0.112587932464529	1680	0.0181571629725219	713	Kcnk1	3.61544734590361	0.0977217179230984	0.990543273113819	0.0766152046942234	0.970692993068654
ENSMUSG00000002190	ENSMUST00000109831	chr8	83387878	83389877	1	0.195682060986107	1869	0.0230994748563976	836	Clgn	0.858236026183361	0.14721432972156	0.990543273113819	0.0903751054398908	0.970767128763284
ENSMUSG00000002190	ENSMUST00000002259	chr8	83387867	83389866	1	0.19436144289911	1869	0.0233328028852501	847	Clgn	0.858236026183361	0.14721432972156	0.990543273113819	0.0903751054398908	0.970767128763284
ENSMUSG00000026247	ENSMUST00000027463	chr1	87155028	87157027	-1	0.24546726664674	1990	0.0196419777015833	839	Ecel1	6.0862290266765	-0.101734533272657	0.990606643421422	-0.0780538797750452	0.971019974772334
ENSMUSG00000026247	ENSMUST00000161002	chr1	87156522	87158521	-1	0.171554578158575	1905	0.0214449670154435	862	Ecel1	6.0862290266765	-0.101734533272657	0.990606643421422	-0.0780538797750452	0.971019974772334
ENSMUSG00000026247	ENSMUST00000159662	chr1	87155312	87157311	-1	0.242469673211173	1990	0.0194086496727308	823	Ecel1	6.0862290266765	-0.101734533272657	0.990606643421422	-0.0780538797750452	0.971019974772334
ENSMUSG00000026247	ENSMUST00000160810	chr1	87156166	87158165	-1	0.18710852451655	1913	0.0236721891090356	921	Ecel1	6.0862290266765	-0.101734533272657	0.990606643421422	-0.0780538797750452	0.971019974772334
ENSMUSG00000036225	ENSMUST00000025992	chr18	15151447	15153446	-1	0.116591711109237	1714	0.00916342804220733	376	Kctd1	7.75222852540825	0.0590267653192464	0.991145847051029	0.0534536863676084	0.971668816710281
ENSMUSG00000017314	ENSMUST00000130903	chr11	102088468	102090467	-1	0.102148760919689	1693	0.0110088406340407	485	Mpp2	8.77173345659518	0.0538277321710172	0.991190662106174	0.0495088560577076	0.971725052455559
ENSMUSG00000017314	ENSMUST00000132687	chr11	102088456	102090455	-1	0.103972471611258	1705	0.0112633803018798	497	Mpp2	8.77173345659518	0.0538277321710172	0.991190662106174	0.0495088560577076	0.971725052455559
ENSMUSG00000021779	ENSMUST00000091471	chr14	17658960	17660959	1	0.146525721081188	1522	0.0154420731822383	570	Thrb	0.256001453760887	0.21125954505352	0.99233399805325	0.085182433336756	0.974016074714064
ENSMUSG00000045493	ENSMUST00000108878	chr2	180776901	180778900	-1	0.199119860450673	1986	0.0147208774566942	623	Bhlhe23	0.494954206042221	0.21726559932731	0.99233399805325	0.0847050605797492	0.974016074714064
ENSMUSG00000021779	ENSMUST00000022303	chr14	17658960	17660959	1	0.146525721081188	1522	0.0154420731822383	570	Thrb	0.256001453760887	0.21125954505352	0.99233399805325	0.085182433336756	0.974016074714064
ENSMUSG00000035283	ENSMUST00000038949	chr19	56720372	56722371	1	0.247626372408022	1897	0.0208722527628056	792	Adrb1	0.59841718344179	-0.190717686747073	0.992798182068245	-0.0841477069409089	0.97475810063965
ENSMUSG00000050896	ENSMUST00000151799	chr2	84886711	84888710	-1	0.170150111304149	1866	0.0190904750879319	623	Rtn4rl2	3.20795737847147	0.115794414399742	0.993207283057617	0.0784212109220501	0.975295289670475
ENSMUSG00000050896	ENSMUST00000151759	chr2	84886477	84888476	-1	0.178723647773707	1938	0.0167996180773801	570	Rtn4rl2	3.20795737847147	0.115794414399742	0.993207283057617	0.0784212109220501	0.975295289670475
ENSMUSG00000050896	ENSMUST00000054514	chr2	84886693	84888692	-1	0.170401657606434	1866	0.0190904750879319	623	Rtn4rl2	3.20795737847147	0.115794414399742	0.993207283057617	0.0784212109220501	0.975295289670475
ENSMUSG00000074923	ENSMUST00000110853	chr2	118675229	118677228	1	0.153736715080033	1845	0.0195995544236101	791	Pak6	0.495266507166548	-0.173590983581138	0.993561781573819	-0.082367181353167	0.976044714698616
ENSMUSG00000074923	ENSMUST00000132577	chr2	118675263	118677262	1	0.155979669608744	1845	0.0181147396945487	757	Pak6	0.495266507166548	-0.173590983581138	0.993561781573819	-0.082367181353167	0.976044714698616
ENSMUSG00000035451	ENSMUST00000044380	chr12	57546122	57548121	-1	0.137826411460488	1696	0.0145087610668283	561	Foxa1	1.5079223399039	0.114478890452727	0.993751690803418	0.0770247601724785	0.976363306782909
ENSMUSG00000060550	ENSMUST00000173788	chr17	35437207	35439206	1	0.148705789034327	968	0.0190904750879319	600	H2-Q7	2.02025070936579	-1.04923803905107	0.993793327640107	-0.024394873516137	0.977478295827621
ENSMUSG00000060550	ENSMUST00000076256	chr17	35437155	35439154	1	0.143444278878193	941	0.0190904750879319	600	H2-Q7	2.02025070936579	-1.04923803905107	0.993793327640107	-0.024394873516137	0.977478295827621
ENSMUSG00000060550	ENSMUST00000078205	chr17	35437155	35439154	1	0.143444278878193	941	0.0190904750879319	600	H2-Q7	2.02025070936579	-1.04923803905107	0.993793327640107	-0.024394873516137	0.977478295827621
ENSMUSG00000060550	ENSMUST00000116598	chr17	35437155	35439154	1	0.143444278878193	941	0.0190904750879319	600	H2-Q7	2.02025070936579	-1.04923803905107	0.993793327640107	-0.024394873516137	0.977478295827621
ENSMUSG00000060550	ENSMUST00000071951	chr17	35437155	35439154	1	0.143444278878193	941	0.0190904750879319	600	H2-Q7	2.02025070936579	-1.04923803905107	0.993793327640107	-0.024394873516137	0.977478295827621
ENSMUSG00000030671	ENSMUST00000032909	chr7	114413281	114415280	1	0.115585525900096	1744	0.0156966128500774	594	Pde3b	7.23660588451012	0.0462679859957169	0.994192259716716	0.0414100582713491	0.981123263844336
ENSMUSG00000029005	ENSMUST00000030862	chr4	148130699	148132698	-1	0.13715562132106	1847	0.0152723800703455	635	Draxin	9.52429328114715	-0.0475313885152674	0.994192259716716	-0.0429028751257358	0.979799120673062
ENSMUSG00000097327	ENSMUST00000180697	chr10	22148698	22150697	-1	0.174824680088284	1647	0.0281266332962197	1040	E030030I06Rik	1.28378793503345	0.129763098832089	0.994192259716716	0.0746118663530566	0.978625335595306
ENSMUSG00000036452	ENSMUST00000097593	chr18	38991145	38993144	1	0.100807180640834	1757	0.0123875971681692	500	Arhgap26	1.16656512439429	-0.0873402166651436	0.994192259716716	-0.0676613496494676	0.977044574073838
ENSMUSG00000032946	ENSMUST00000122930	chr19	6399695	6401694	1	0.176040487215997	1914	0.0242873266396467	846	Rasgrp2	0.908544165045779	0.104868556188086	0.994192259716716	0.0644813427122622	0.981672358013947
ENSMUSG00000019996	ENSMUST00000020173	chr10	20146471	20148470	1	0.129273837182788	1805	0.0244358081125529	846	Map7	2.03463077383322	-0.0794530045348759	0.994192259716716	-0.0637354632966996	0.977414563708926
ENSMUSG00000048175	ENSMUST00000123922	chr15	98165561	98167560	-1	0.122083805375799	1748	0.0160359990738628	623	Asb8	17.6776890228543	0.0417607406600701	0.994192259716716	0.0384560660582482	0.980161068673766
ENSMUSG00000031511	ENSMUST00000033908	chr8	11726105	11728104	1	0.229221567957481	1982	0.0213389088205106	815	Arhgef7	19.5897604339422	-0.03197107162071	0.994192259716716	-0.0302013849928365	0.981774535059213
ENSMUSG00000041515	ENSMUST00000047737	chr8	120734358	120736357	1	0.240981357589319	1989	0.027490284126622	943	Irf8	1.46558037502412	0.0838344804286873	0.994192259716716	0.0596907254882034	0.981774535059213
ENSMUSG00000036452	ENSMUST00000155576	chr18	38991476	38993475	1	0.101457008588405	1720	0.0145087610668283	600	Arhgap26	1.16656512439429	-0.0873402166651436	0.994192259716716	-0.0676613496494676	0.977044574073838
ENSMUSG00000068615	ENSMUST00000090275	chr2	114013620	114015619	-1	0.107158724773538	1742	0.0150602636804796	634	Gjd2	0.834770570225818	-0.157653824307533	0.994192259716716	-0.0770718448871385	0.978390704500323
ENSMUSG00000032946	ENSMUST00000127021	chr19	6398533	6400532	1	0.124850814700938	1748	0.0211904273476044	832	Rasgrp2	0.908544165045779	0.104868556188086	0.994192259716716	0.0644813427122622	0.981672358013947
ENSMUSG00000032946	ENSMUST00000035716	chr19	6398562	6400561	1	0.130678304037214	1777	0.0213813320984838	841	Rasgrp2	0.908544165045779	0.104868556188086	0.994192259716716	0.0644813427122622	0.981672358013947
ENSMUSG00000060512	ENSMUST00000196575	chr5	63810520	63812519	1	0.162792381962304	1763	0.0175632370808974	762	0610040J01Rik	1.9166686032135	-0.0922723407757518	0.994192259716716	-0.0636573608817632	0.980752165947519
ENSMUSG00000031511	ENSMUST00000110909	chr8	11726105	11728104	1	0.229221567957481	1982	0.0213389088205106	815	Arhgef7	19.5897604339422	-0.03197107162071	0.994192259716716	-0.0302013849928365	0.981774535059213
ENSMUSG00000047495	ENSMUST00000152652	chr8	14093865	14095864	1	0.225657995341772	1862	0.0319235166748195	1035	Dlgap2	0.431416095239711	-0.170777692601152	0.994192259716716	-0.0723824343988628	0.979574221368749
ENSMUSG00000032946	ENSMUST00000133968	chr19	6399719	6401718	1	0.176271071326425	1914	0.0248600408922847	870	Rasgrp2	0.908544165045779	0.104868556188086	0.994192259716716	0.0644813427122622	0.981672358013947
ENSMUSG00000028640	ENSMUST00000030391	chr2	172547593	172549592	1	0.165265920601443	1932	0.0138936235362171	623	Tfap2c	1.17672956751822	0.112812073483335	0.994192259716716	0.0708086928046078	0.979574221368749
ENSMUSG00000032946	ENSMUST00000113469	chr19	6399718	6401717	1	0.176250109134568	1914	0.0248388292532981	869	Rasgrp2	0.908544165045779	0.104868556188086	0.994192259716716	0.0644813427122622	0.981672358013947
ENSMUSG00000097327	ENSMUST00000069372	chr10	22149271	22151270	-1	0.205660064310091	1736	0.0258357762856679	855	E030030I06Rik	1.28378793503345	0.129763098832089	0.994192259716716	0.0746118663530566	0.978625335595306
ENSMUSG00000041515	ENSMUST00000160943	chr8	120737990	120739989	1	0.157908191259598	1970	0.0250085223651908	926	Irf8	1.46558037502412	0.0838344804286873	0.994192259716716	0.0596907254882034	0.981774535059213
ENSMUSG00000032946	ENSMUST00000113467	chr19	6398623	6400622	1	0.140907853663483	1812	0.022144951102001	877	Rasgrp2	0.908544165045779	0.104868556188086	0.994192259716716	0.0644813427122622	0.981672358013947
ENSMUSG00000031994	ENSMUST00000163037	chr9	30941458	30943457	1	0.171198220897004	1961	0.0129815230597937	513	Adamts8	0.411739250097534	0.170085348375932	0.994192259716716	0.0711067423610077	0.979799120673062
ENSMUSG00000028640	ENSMUST00000142633	chr2	172550116	172552115	1	0.234692700032186	1933	0.021678295044296	798	Tfap2c	1.17672956751822	0.112812073483335	0.994192259716716	0.0708086928046078	0.979574221368749
ENSMUSG00000027577	ENSMUST00000135766	chr2	181039226	181041225	-1	0.204045975537094	1954	0.0200449988423285	745	Chrna4	12.1649789170203	-0.0515376083066247	0.994192259716716	-0.0463700008314307	0.978390704500323
ENSMUSG00000032946	ENSMUST00000145611	chr19	6398527	6400526	1	0.123509234422083	1742	0.0210631575136849	826	Rasgrp2	0.908544165045779	0.104868556188086	0.994192259716716	0.0644813427122622	0.981672358013947
ENSMUSG00000032946	ENSMUST00000130480	chr19	6400918	6402917	1	0.159794788526738	1988	0.0251357921991104	866	Rasgrp2	0.908544165045779	0.104868556188086	0.994192259716716	0.0644813427122622	0.981672358013947
ENSMUSG00000032946	ENSMUST00000138555	chr19	6398564	6400563	1	0.131055623490642	1779	0.0213813320984838	841	Rasgrp2	0.908544165045779	0.104868556188086	0.994192259716716	0.0644813427122622	0.981672358013947
ENSMUSG00000027577	ENSMUST00000108851	chr2	181039076	181041075	-1	0.20784013226323	1954	0.0181147396945487	691	Chrna4	12.1649789170203	-0.0515376083066247	0.994192259716716	-0.0463700008314307	0.978390704500323
ENSMUSG00000028640	ENSMUST00000170744	chr2	172548991	172550990	1	0.202809206217524	1972	0.0183268560844147	663	Tfap2c	1.17672956751822	0.112812073483335	0.994192259716716	0.0708086928046078	0.979574221368749
ENSMUSG00000012123	ENSMUST00000137529	chr4	134080436	134082435	1	0.102211647495261	1906	0.0126421368360083	585	Aim1l	0.664917867827479	-0.110543645008919	0.994192259716716	-0.069782901706093	0.979799120673062
ENSMUSG00000052142	ENSMUST00000143808	chr17	32395372	32397371	-1	0.266785815765419	1990	0.0267266651231047	958	Rasal3	0.243890637221512	0.206011623800358	0.994192259716716	0.0689361360837605	0.979574221368749
ENSMUSG00000052142	ENSMUST00000135968	chr17	32396710	32398709	-1	0.21429648735522	1949	0.0190904750879319	731	Rasal3	0.243890637221512	0.206011623800358	0.994192259716716	0.0689361360837605	0.979574221368749
ENSMUSG00000048175	ENSMUST00000143400	chr15	98165626	98167625	-1	0.121685523730514	1748	0.0155269197381846	599	Asb8	17.6776890228543	0.0417607406600701	0.994192259716716	0.0384560660582482	0.980161068673766
ENSMUSG00000038576	ENSMUST00000193660	chr1	182762395	182764394	1	0.143339467918907	1882	0.0281690565741929	861	Susd4	6.93908411611747	0.0563914037158985	0.994192259716716	0.0492026365810343	0.979378357913976
ENSMUSG00000028640	ENSMUST00000099058	chr2	172548782	172550781	1	0.199518142095958	1972	0.0183268560844147	666	Tfap2c	1.17672956751822	0.112812073483335	0.994192259716716	0.0708086928046078	0.979574221368749
ENSMUSG00000041515	ENSMUST00000162001	chr8	120736639	120738638	1	0.211655251181224	2000	0.0169480995502862	699	Irf8	1.46558037502412	0.0838344804286873	0.994192259716716	0.0596907254882034	0.981774535059213
ENSMUSG00000021986	ENSMUST00000022561	chr14	60376286	60378285	1	0.151179327673466	1726	0.0236721891090356	841	Amer2	3.21047297751788	0.069237968914644	0.994192259716716	0.0531813590464869	0.98191233049487
ENSMUSG00000019996	ENSMUST00000116259	chr10	20146920	20148919	1	0.170611279525006	1848	0.0293781199964286	991	Map7	2.03463077383322	-0.0794530045348759	0.994192259716716	-0.0637354632966996	0.977414563708926
ENSMUSG00000041515	ENSMUST00000162775	chr8	120734359	120736358	1	0.241107130740461	1990	0.027490284126622	943	Irf8	1.46558037502412	0.0838344804286873	0.994192259716716	0.0596907254882034	0.981774535059213
ENSMUSG00000097327	ENSMUST00000180726	chr10	22148820	22150819	-1	0.189099932742975	1710	0.0293144850794688	1015	E030030I06Rik	1.28378793503345	0.129763098832089	0.994192259716716	0.0746118663530566	0.978625335595306
ENSMUSG00000021506	ENSMUST00000021968	chr13	55831426	55833425	-1	0.181197186412845	1928	0.0167996180773801	703	Pitx1	0.721596107765785	-0.200004985508035	0.994192259716716	-0.0689925730868721	0.979739237855107
ENSMUSG00000028640	ENSMUST00000128406	chr2	172548653	172550652	1	0.196520548660392	1972	0.0154632848212249	576	Tfap2c	1.17672956751822	0.112812073483335	0.994192259716716	0.0708086928046078	0.979574221368749
ENSMUSG00000031994	ENSMUST00000068135	chr9	30940562	30942561	1	0.109695149988248	1756	0.0157814594060237	635	Adamts8	0.411739250097534	0.170085348375932	0.994192259716716	0.0711067423610077	0.979799120673062
ENSMUSG00000027577	ENSMUST00000067120	chr2	181039306	181041305	-1	0.19784116674739	1954	0.0206177130949665	759	Chrna4	12.1649789170203	-0.0515376083066247	0.994192259716716	-0.0463700008314307	0.978390704500323
ENSMUSG00000033316	ENSMUST00000040001	chr5	110542355	110544354	1	0.192286185905256	1839	0.025984257758574	840	Galnt9	1.71172611983768	-0.099697245481074	0.994192259716716	-0.0668315324953673	0.980161711034825
ENSMUSG00000021506	ENSMUST00000173618	chr13	55836193	55838192	-1	0.157740493724741	1914	0.0142966446769624	588	Pitx1	0.721596107765785	-0.200004985508035	0.994192259716716	-0.0689925730868721	0.979739237855107
ENSMUSG00000027887	ENSMUST00000156371	chr3	108226644	108228643	-1	0.129965589514072	1822	0.016651136604474	618	Sypl2	0.343564709830975	0.164080124150066	0.994192259716716	0.0672670207552758	0.980857967613789
ENSMUSG00000041515	ENSMUST00000162658	chr8	120734385	120736384	1	0.243035652391315	1994	0.0274054375706756	939	Irf8	1.46558037502412	0.0838344804286873	0.994192259716716	0.0596907254882034	0.981774535059213
ENSMUSG00000018486	ENSMUST00000018630	chr11	103749822	103751821	-1	0.170904750211005	1982	0.0237994589429551	858	Wnt9b	1.11101371679869	0.10463461108673	0.994192259716716	0.0729899094532176	0.977478295827621
ENSMUSG00000060512	ENSMUST00000081747	chr5	63810363	63812362	1	0.12939961033393	1666	0.0200449988423285	791	0610040J01Rik	1.9166686032135	-0.0922723407757518	0.994192259716716	-0.0636573608817632	0.980752165947519
ENSMUSG00000036452	ENSMUST00000115574	chr18	38991145	38993144	1	0.100807180640834	1757	0.0123875971681692	500	Arhgap26	1.16656512439429	-0.0873402166651436	0.994192259716716	-0.0676613496494676	0.977044574073838
ENSMUSG00000046480	ENSMUST00000060125	chr9	45136437	45138436	1	0.152541870144178	1930	0.0114542850527592	513	Scn4b	0.240874095129562	0.234989950438849	0.994192259716716	0.0758226990140057	0.977044574073838
ENSMUSG00000032946	ENSMUST00000146831	chr19	6398547	6400546	1	0.127722634985361	1762	0.0213813320984838	841	Rasgrp2	0.908544165045779	0.104868556188086	0.994192259716716	0.0644813427122622	0.981672358013947
ENSMUSG00000039004	ENSMUST00000171970	chr13	38343716	38345715	1	0.121433977428229	1667	0.0155905546551444	555	Bmp6	1.96919742414045	-0.0887717468582096	0.994192259716716	-0.0616840816823621	0.981269048445605
ENSMUSG00000047495	ENSMUST00000133298	chr8	14093875	14095874	1	0.228466929050625	1862	0.0321992679816452	1045	Dlgap2	0.431416095239711	-0.170777692601152	0.994192259716716	-0.0723824343988628	0.979574221368749
ENSMUSG00000032946	ENSMUST00000167240	chr19	6398583	6400582	1	0.134744969257493	1798	0.0213813320984838	841	Rasgrp2	0.908544165045779	0.104868556188086	0.994192259716716	0.0644813427122622	0.981672358013947
ENSMUSG00000038576	ENSMUST00000153348	chr1	182762012	182764011	1	0.141473832843625	1805	0.027023628068917	804	Susd4	6.93908411611747	0.0563914037158985	0.994192259716716	0.0492026365810343	0.979378357913976
ENSMUSG00000028640	ENSMUST00000122982	chr2	172548764	172550763	1	0.199455255520387	1972	0.0183268560844147	666	Tfap2c	1.17672956751822	0.112812073483335	0.994192259716716	0.0708086928046078	0.979574221368749
ENSMUSG00000064225	ENSMUST00000079597	chr9	95557657	95559656	1	0.134409574187779	1813	0.0114542850527592	437	Paqr9	0.229061702190262	-0.151995052528357	0.994192259716716	-0.0700470477712115	0.980484682260978
ENSMUSG00000097327	ENSMUST00000181677	chr10	22148611	22150610	-1	0.164825714572444	1618	0.0275539190435818	1026	E030030I06Rik	1.28378793503345	0.129763098832089	0.994192259716716	0.0746118663530566	0.978625335595306
ENSMUSG00000097327	ENSMUST00000181614	chr10	22148824	22150823	-1	0.188974159591833	1710	0.0291447919675761	1011	E030030I06Rik	1.28378793503345	0.129763098832089	0.994192259716716	0.0746118663530566	0.978625335595306
ENSMUSG00000032946	ENSMUST00000113471	chr19	6399702	6401701	1	0.176166260367139	1914	0.0244994430295126	853	Rasgrp2	0.908544165045779	0.104868556188086	0.994192259716716	0.0644813427122622	0.981672358013947
ENSMUSG00000038576	ENSMUST00000085724	chr1	182762895	182764894	1	0.141389984076196	1878	0.0223358558528804	725	Susd4	6.93908411611747	0.0563914037158985	0.994192259716716	0.0492026365810343	0.979378357913976
ENSMUSG00000097327	ENSMUST00000179054	chr10	22149271	22151270	-1	0.205660064310091	1736	0.0258357762856679	855	E030030I06Rik	1.28378793503345	0.129763098832089	0.994192259716716	0.0746118663530566	0.978625335595306
ENSMUSG00000038576	ENSMUST00000194981	chr1	182762556	182764555	1	0.137323318855917	1856	0.0240115753328211	784	Susd4	6.93908411611747	0.0563914037158985	0.994192259716716	0.0492026365810343	0.979378357913976
ENSMUSG00000027887	ENSMUST00000141387	chr3	108226649	108228648	-1	0.129525383485073	1822	0.016545078409541	613	Sypl2	0.343564709830975	0.164080124150066	0.994192259716716	0.0672670207552758	0.980857967613789
ENSMUSG00000048142	ENSMUST00000201041	chr5	33997763	33999762	1	0.170108186920435	1882	0.0220601045460547	875	Nat8l	3.25695839148882	0.0530853705303994	0.994792923546278	0.0442059456890156	0.983305708591161
ENSMUSG00000048583	ENSMUST00000000033	chr7	142657497	142659496	-1	0.1304896443105	1658	0.0145087610668283	574	Igf2	609.916433580401	-0.0248910768632148	0.994792923546278	-0.0238821522172373	0.983121797974321
ENSMUSG00000067261	ENSMUST00000087285	chr4	99654299	99656298	1	0.149921596162039	1792	0.0110088406340407	515	Foxd3	4.93632970626962	0.0643468757199618	0.994792923546278	0.0498964844268839	0.983305708591161
ENSMUSG00000048583	ENSMUST00000121128	chr7	142659490	142661489	-1	0.225637033149915	1957	0.014572395983788	596	Igf2	609.916433580401	-0.0248910768632148	0.994792923546278	-0.0238821522172373	0.983121797974321
ENSMUSG00000048583	ENSMUST00000097936	chr7	142657467	142659466	-1	0.129315761566502	1657	0.0145087610668283	574	Igf2	609.916433580401	-0.0248910768632148	0.994792923546278	-0.0238821522172373	0.983121797974321
ENSMUSG00000061517	ENSMUST00000170662	chr14	118237031	118239030	-1	0.153715752888176	1818	0.0175632370808974	721	Sox21	4.54842193620011	-0.0509331977995251	0.994802791842941	-0.042970333746606	0.983305708591161
ENSMUSG00000042807	ENSMUST00000120904	chr1	54194049	54196048	-1	0.146337061354474	1826	0.0119633643884373	465	Hecw2	1.69312029117117	-0.051286629097733	0.994859995337531	-0.0431373320989415	0.983353108009174
ENSMUSG00000042807	ENSMUST00000097741	chr1	54195035	54197034	-1	0.115606488091953	1739	0.0116451898036385	424	Hecw2	1.69312029117117	-0.051286629097733	0.994859995337531	-0.0431373320989415	0.983353108009174
ENSMUSG00000042807	ENSMUST00000146850	chr1	54195169	54197168	-1	0.108877624505821	1723	0.0106906660492419	402	Hecw2	1.69312029117117	-0.051286629097733	0.994859995337531	-0.0431373320989415	0.983353108009174
ENSMUSG00000042807	ENSMUST00000087659	chr1	54195035	54197034	-1	0.115606488091953	1739	0.0116451898036385	424	Hecw2	1.69312029117117	-0.051286629097733	0.994859995337531	-0.0431373320989415	0.983353108009174
ENSMUSG00000053129	ENSMUST00000065382	chr5	147186696	147188695	1	0.180211963395561	1983	0.0171814275791387	682	Gsx1	2.7763114979987	-0.0775505500848883	0.994974693687819	-0.05386664289815	0.983514366089315
ENSMUSG00000031661	ENSMUST00000034086	chr8	88519344	88521343	1	0.155560425771602	1879	0.025050945643164	897	Nkd1	17.3916559718945	-0.0292224312343068	0.995134020635791	-0.0274332753841919	0.983956339449958
ENSMUSG00000027221	ENSMUST00000065797	chr2	92597707	92599706	1	0.107598930802537	1575	0.0190904750879319	702	Chst1	4.45752840767643	0.0510445328674753	0.995134020635791	0.0428153601116685	0.983698606593398
ENSMUSG00000049112	ENSMUST00000204027	chr6	112488395	112490394	-1	0.252971731331585	1954	0.028317538047099	904	Oxtr	0.294470221845747	0.146009253975539	0.995134020635791	0.0560567582961014	0.983893964996119
ENSMUSG00000059741	ENSMUST00000200011	chr9	110739861	110741860	1	0.145163178610476	1907	0.0175632370808974	688	Myl3	2.68785005220695	-0.102022016985117	0.995289035548839	-0.0562251837384548	0.984214733727321
ENSMUSG00000068859	ENSMUST00000090813	chr2	73269925	73271924	1	0.103951509419401	1723	0.0129815230597937	540	Sp9	0.324438302699986	0.138402749003612	0.995289035548839	0.0553180950190321	0.984242000760283
ENSMUSG00000029875	ENSMUST00000031914	chr15	98165806	98167805	1	0.119065249748376	1726	0.0172874857740717	630	Ccdc184	2.36423580161042	-0.0868461458848277	0.995289035548839	-0.0546966809764667	0.984214733727321
ENSMUSG00000068859	ENSMUST00000147133	chr2	73269966	73271965	1	0.106718518744539	1723	0.0129815230597937	540	Sp9	0.324438302699986	0.138402749003612	0.995289035548839	0.0553180950190321	0.984242000760283
ENSMUSG00000020604	ENSMUST00000020928	chr11	109471374	109473373	1	0.122817482090798	1881	0.0141269515650696	543	Arsg	1.65896534906402	-0.0731019894273137	0.995502146181876	-0.0509806450332139	0.98489544286391
ENSMUSG00000020604	ENSMUST00000152252	chr11	109471374	109473373	1	0.122817482090798	1881	0.0141269515650696	543	Arsg	1.65896534906402	-0.0731019894273137	0.995502146181876	-0.0509806450332139	0.98489544286391
ENSMUSG00000058056	ENSMUST00000121493	chr8	61760090	61762089	-1	0.101666630506976	1793	0.0173086974130583	664	Palld	24.9565680155522	-0.0322157734633651	0.995731843240249	-0.0294601518585655	0.985418642721888
ENSMUSG00000058056	ENSMUST00000123523	chr8	61760090	61762089	-1	0.101666630506976	1793	0.0173086974130583	664	Palld	24.9565680155522	-0.0322157734633651	0.995731843240249	-0.0294601518585655	0.985418642721888
ENSMUSG00000058056	ENSMUST00000149042	chr8	61760099	61762098	-1	0.101289311053548	1793	0.017478390524951	672	Palld	24.9565680155522	-0.0322157734633651	0.995731843240249	-0.0294601518585655	0.985418642721888
ENSMUSG00000019982	ENSMUST00000188495	chr10	21160906	21162905	-1	0.192956976044683	1884	0.0175632370808974	734	Myb	1.3876085740651	0.0569591754251708	0.996346709408624	0.0416080921611596	0.987304918293233
ENSMUSG00000025105	ENSMUST00000026096	chr7	81992300	81994299	-1	0.121664561538657	1864	0.0106906660492419	472	Bnc1	3.63651517540038	-0.0400757615875759	0.996346709408624	-0.034710106494998	0.986401409892652
ENSMUSG00000019982	ENSMUST00000020158	chr10	21160906	21162905	-1	0.192956976044683	1884	0.0175632370808974	734	Myb	1.3876085740651	0.0569591754251708	0.996346709408624	0.0416080921611596	0.987304918293233
ENSMUSG00000034891	ENSMUST00000153829	chr13	54763068	54765067	-1	0.101100651326834	1716	0.0152723800703455	630	Sncb	0.753598352316645	-0.139702036607653	0.996346709408624	-0.0453962395189228	0.987304918293233
ENSMUSG00000019982	ENSMUST00000186446	chr10	21160851	21162850	-1	0.195409552491965	1884	0.0175632370808974	734	Myb	1.3876085740651	0.0569591754251708	0.996346709408624	0.0416080921611596	0.987304918293233
ENSMUSG00000005503	ENSMUST00000031787	chr6	52311498	52313497	1	0.106005804221397	1811	0.0175632370808974	692	Evx1	1.00453586414123	0.0823152359678339	0.996346709408624	0.0492797969594441	0.986766498390551
ENSMUSG00000005503	ENSMUST00000129243	chr6	52311552	52313551	1	0.108647040395393	1811	0.0169056762723131	661	Evx1	1.00453586414123	0.0823152359678339	0.996346709408624	0.0492797969594441	0.986766498390551
ENSMUSG00000028677	ENSMUST00000123222	chr4	117495012	117497011	-1	0.208091678565515	1857	0.0120057876664105	452	Rnf220	34.0357354350143	0.0226714130796029	0.996592369313839	0.0213508337916494	0.98771846604237
ENSMUSG00000035277	ENSMUST00000187010	chrX	93284445	93286444	1	0.118394459608948	1776	0.00916342804220733	403	Arx	1.07709305435122	-0.0721399155239305	0.996597403746014	-0.0440839322330182	0.987769176815882
ENSMUSG00000075707	ENSMUST00000097228	chr12	110277260	110279259	1	0.155036370975174	1888	0.0274266492096622	982	Dio3	0.706627704199772	0.103736853085627	0.996597403746014	0.0448810495126529	0.987769176815882
ENSMUSG00000035277	ENSMUST00000046565	chrX	93284496	93286495	1	0.123949440451082	1776	0.00916342804220733	403	Arx	1.07709305435122	-0.0721399155239305	0.996597403746014	-0.0440839322330182	0.987769176815882
ENSMUSG00000040148	ENSMUST00000046093	chr7	131540867	131542866	1	0.192516770015684	1908	0.0102240099915369	482	Hmx3	0.858572043495441	0.123243624667679	0.996597403746014	0.0435203089010903	0.987769176815882
ENSMUSG00000035277	ENSMUST00000113947	chrX	93284510	93286509	1	0.125542567032222	1776	0.00916342804220733	403	Arx	1.07709305435122	-0.0721399155239305	0.996597403746014	-0.0440839322330182	0.987769176815882
ENSMUSG00000075707	ENSMUST00000173014	chr12	110277068	110279067	1	0.136002700768919	1840	0.0244994430295126	893	Dio3	0.706627704199772	0.103736853085627	0.996597403746014	0.0448810495126529	0.987769176815882
ENSMUSG00000026167	ENSMUST00000187238	chr1	74791363	74793362	1	0.160780011544022	1817	0.0242661150006601	831	Wnt10a	2.28608162502614	0.0601320297892668	0.996599639412555	0.0413880935086183	0.987771166741589
ENSMUSG00000026167	ENSMUST00000006718	chr1	74789516	74791515	1	0.110596524238104	1786	0.0183268560844147	762	Wnt10a	2.28608162502614	0.0601320297892668	0.996599639412555	0.0413880935086183	0.987771166741589
ENSMUSG00000028736	ENSMUST00000030508	chr4	139833529	139835528	-1	0.124787928125366	1811	0.0145087610668283	534	Pax7	4.65595650636554	0.0301241873882403	0.997157395996374	0.0267178355613377	0.988721513920039
ENSMUSG00000028736	ENSMUST00000174681	chr4	139833008	139835007	-1	0.139272802698628	1774	0.0129815230597937	529	Pax7	4.65595650636554	0.0301241873882403	0.997157395996374	0.0267178355613377	0.988721513920039
ENSMUSG00000071604	ENSMUST00000096164	chr19	24031020	24033019	-1	0.175935676256711	1860	0.0167996180773801	637	Fam189a2	1.64828324756282	-0.0573650844424313	0.997294347162306	-0.0386252412894385	0.989148056312079
ENSMUSG00000045532	ENSMUST00000057849	chr11	102946689	102948688	-1	0.18442536395884	1976	0.0206389247339531	782	C1ql1	1.44569605659344	0.0743812797427692	0.997319188289854	0.0402819601965056	0.989288499993995
ENSMUSG00000059146	ENSMUST00000193002	chr7	78577790	78579789	-1	0.167362139787154	1766	0.0114542850527592	491	Ntrk3	1.68012255441138	0.049452992701204	0.99736900860194	0.0344655379631403	0.989683261031494
ENSMUSG00000059146	ENSMUST00000039431	chr7	78578409	78580408	-1	0.176753201739138	1817	0.0160359990738628	599	Ntrk3	1.68012255441138	0.049452992701204	0.99736900860194	0.0344655379631403	0.989683261031494
ENSMUSG00000059146	ENSMUST00000039438	chr7	78577976	78579975	-1	0.175767978721854	1814	0.0152723800703455	615	Ntrk3	1.68012255441138	0.049452992701204	0.99736900860194	0.0344655379631403	0.989683261031494
ENSMUSG00000059146	ENSMUST00000195262	chr7	78577784	78579783	-1	0.167236366636011	1766	0.0114754966917458	492	Ntrk3	1.68012255441138	0.049452992701204	0.99736900860194	0.0344655379631403	0.989683261031494
ENSMUSG00000059146	ENSMUST00000155795	chr7	78577976	78579975	-1	0.175767978721854	1814	0.0152723800703455	615	Ntrk3	1.68012255441138	0.049452992701204	0.99736900860194	0.0344655379631403	0.989683261031494
ENSMUSG00000038677	ENSMUST00000148342	chr17	28158761	28160760	1	0.126506827857649	1710	0.0250721572821506	799	Scube3	13.4634433308116	-0.0220812838394253	0.99736900860194	-0.0203682750502969	0.989593834895167
ENSMUSG00000038677	ENSMUST00000043503	chr17	28140316	28142315	1	0.156818157283028	1916	0.0279145169063538	902	Scube3	13.4634433308116	-0.0220812838394253	0.99736900860194	-0.0203682750502969	0.989593834895167
ENSMUSG00000018822	ENSMUST00000018966	chr19	42202253	42204252	-1	0.181427770523274	1918	0.0247327710583652	812	Sfrp5	0.802913650431873	0.0893559589377077	0.997625879390561	0.0358245357629953	0.990011247551352
ENSMUSG00000059246	ENSMUST00000071281	chr9	69760941	69762940	-1	0.136400982414204	1923	0.00842102067767664	332	Foxb1	3.57867009073187	0.0336002956608089	0.997625879390561	0.0276787027449005	0.990018366891133
ENSMUSG00000042002	ENSMUST00000147953	chr5	114273750	114275749	-1	0.182392031348701	1837	0.0145087610668283	552	Foxn4	0.684187977761164	0.0696020002845507	0.997683300208493	0.0360153107091584	0.990124055119938
ENSMUSG00000042002	ENSMUST00000144050	chr5	114273703	114275702	-1	0.179142891610849	1825	0.0145087610668283	552	Foxn4	0.684187977761164	0.0696020002845507	0.997683300208493	0.0360153107091584	0.990124055119938
ENSMUSG00000042002	ENSMUST00000044790	chr5	114273808	114275807	-1	0.178975194075992	1836	0.0139360468141903	525	Foxn4	0.684187977761164	0.0696020002845507	0.997683300208493	0.0360153107091584	0.990124055119938
ENSMUSG00000066687	ENSMUST00000093852	chr9	48835946	48837945	-1	0.108982435465107	1740	0.0117088247205983	521	Zbtb16	1.81867813525274	-0.0442665984140569	0.997850389322223	-0.0319325808540711	0.990257302600304
ENSMUSG00000044708	ENSMUST00000056136	chr1	172339210	172341209	1	0.125647377991508	1756	0.0197056126185431	766	Kcnj10	0.744852019708946	0.0487688556555554	0.99820266374867	0.032707757935119	0.990785681126084
ENSMUSG00000038319	ENSMUST00000036092	chr5	24351605	24353604	-1	0.101897214617404	1752	0.0129815230597937	474	Kcnh2	7.46794702005225	-0.0220906271438939	0.998253952301592	-0.0197656493496752	0.99132508598031
ENSMUSG00000095407	ENSMUST00000178545	chr17	68835136	68837135	1	0.105628484767969	1799	0.0140208933701367	541	Tmem200c	1.24397888323992	0.0456687977153534	0.998253952301592	0.0312412610328672	0.991219166139619
ENSMUSG00000047992	ENSMUST00000052501	chr18	84718242	84720241	1	0.103825736268258	1556	0.0157814594060237	711	Fam69c	1.34438781020337	-0.0512158905973744	0.998306099589354	-0.0306580190169964	0.991563731221968
ENSMUSG00000047992	ENSMUST00000161429	chr18	84718019	84720018	1	0.100429861187406	1591	0.0167996180773801	759	Fam69c	1.34438781020337	-0.0512158905973744	0.998306099589354	-0.0306580190169964	0.991563731221968
ENSMUSG00000047992	ENSMUST00000159800	chr18	84718277	84720276	1	0.106886216279396	1584	0.0155905546551444	702	Fam69c	1.34438781020337	-0.0512158905973744	0.998306099589354	-0.0306580190169964	0.991563731221968
ENSMUSG00000047992	ENSMUST00000161033	chr18	84718883	84720882	1	0.153191698091748	1736	0.0167784064383935	697	Fam69c	1.34438781020337	-0.0512158905973744	0.998306099589354	-0.0306580190169964	0.991563731221968
ENSMUSG00000040723	ENSMUST00000193714	chr1	165709394	165711393	-1	0.100262163652549	1770	0.0183268560844147	650	Rcsd1	3.67097702442753	-0.0110034245542439	0.998315583014002	-0.0097665244715981	0.996420577263013
ENSMUSG00000032318	ENSMUST00000165302	chr9	55540336	55542335	1	0.198595805654245	1964	0.021784353239229	837	Isl2	6.20731725737906	0.0283224402564803	0.998315583014002	0.0218668861459427	0.99354569950311
ENSMUSG00000040728	ENSMUST00000108311	chr4	11386784	11388783	-1	0.220668993679781	1958	0.0145087610668283	547	Esrp1	2.69392478287604	-0.0188312008103281	0.998315583014002	-0.0162485539629534	0.994548064665552
ENSMUSG00000024176	ENSMUST00000025003	chr17	25570687	25572686	-1	0.121203393317801	1864	0.0238843054989015	877	Sox8	4.33766974290687	0.0136417295553453	0.998315583014002	0.0115432248715373	0.996420577263013
ENSMUSG00000024935	ENSMUST00000025875	chr19	28833074	28835073	1	0.103238794896259	1670	0.0200025755643553	708	Slc1a1	0.484816279318111	0.0387295504317926	0.998315583014002	0.0182222591413783	0.996240688447363
ENSMUSG00000020953	ENSMUST00000164782	chr12	51591341	51593340	1	0.154491353986889	1859	0.0244358081125529	792	Coch	0.612286649984322	0.0317654804976367	0.998315583014002	0.0142440214439774	0.996420577263013
ENSMUSG00000029168	ENSMUST00000114729	chr5	30709564	30711563	1	0.109213019575535	1608	0.0112845919408664	443	Dpysl5	31.7446726880152	0.0161046483211162	0.998315583014002	0.0149993731257162	0.992261358562304
ENSMUSG00000040728	ENSMUST00000108310	chr4	11386680	11388679	-1	0.230018131248051	1984	0.0160359990738628	602	Esrp1	2.69392478287604	-0.0188312008103281	0.998315583014002	-0.0162485539629534	0.994548064665552
ENSMUSG00000038280	ENSMUST00000147899	chr10	42581822	42583821	1	0.465905676216095	2000	0.0312023209492754	1015	Ostm1	3.38226870149541	-0.0168048707639942	0.998315583014002	-0.0137609163479696	0.996278730008218
ENSMUSG00000009545	ENSMUST00000186284	chr7	143106351	143108350	1	0.168661795682294	1956	0.0202359035932079	714	Kcnq1	0.625934773032407	0.0322137514221333	0.998315583014002	0.0175190234699564	0.996278730008218
ENSMUSG00000029168	ENSMUST00000088081	chr5	30709894	30711893	1	0.130615417461643	1746	0.012345173890196	493	Dpysl5	31.7446726880152	0.0161046483211162	0.998315583014002	0.0149993731257162	0.992261358562304
ENSMUSG00000009545	ENSMUST00000185383	chr7	143105551	143107550	1	0.151158365481609	1942	0.0152723800703455	591	Kcnq1	0.625934773032407	0.0322137514221333	0.998315583014002	0.0175190234699564	0.996278730008218
ENSMUSG00000024986	ENSMUST00000025944	chr19	37432810	37434809	1	0.166963858141869	1955	0.0206177130949665	821	Hhex	1.74472018508741	0.0303503854111004	0.998315583014002	0.0191889083396444	0.995526944580208
ENSMUSG00000029168	ENSMUST00000101442	chr5	30709901	30711900	1	0.131202358833642	1753	0.0122815389732362	490	Dpysl5	31.7446726880152	0.0161046483211162	0.998315583014002	0.0149993731257162	0.992261358562304
ENSMUSG00000026126	ENSMUST00000185610	chr1	34457762	34459761	1	0.107137762581681	1808	0.0166723482434606	587	Ptpn18	1.47833183492019	-0.0343117025349852	0.998315583014002	-0.0186680106600359	0.996037961458627
ENSMUSG00000024176	ENSMUST00000174560	chr17	25570215	25572214	-1	0.15071815945261	1864	0.0255388133398556	883	Sox8	4.33766974290687	0.0136417295553453	0.998315583014002	0.0115432248715373	0.996420577263013
ENSMUSG00000028871	ENSMUST00000030687	chr4	124984430	124986429	1	0.110848070540389	1650	0.0167996180773801	582	Rspo1	0.861955900277958	-0.045894254090819	0.998315583014002	-0.0208826304046044	0.995238495937813
ENSMUSG00000021108	ENSMUST00000021527	chr12	73582797	73584796	1	0.117870404812521	1546	0.0160359990738628	613	Prkch	4.70561658287907	-0.0215843719522563	0.998315583014002	-0.0192328946782645	0.99170920641663
ENSMUSG00000024935	ENSMUST00000161119	chr19	28833135	28835134	1	0.107808552721108	1670	0.0205328665390201	733	Slc1a1	0.484816279318111	0.0387295504317926	0.998315583014002	0.0182222591413783	0.996240688447363
ENSMUSG00000032511	ENSMUST00000117911	chr9	119579017	119581016	-1	0.118939476597233	1796	0.0217631416002424	780	Scn5a	0.435171136416179	-0.0384301947407687	0.998315583014002	-0.018266446240217	0.996240688447363
ENSMUSG00000026126	ENSMUST00000188884	chr1	34457792	34459791	1	0.10678140532011	1807	0.0160359990738628	557	Ptpn18	1.47833183492019	-0.0343117025349852	0.998315583014002	-0.0186680106600359	0.996037961458627
ENSMUSG00000024565	ENSMUST00000057950	chr18	80986579	80988578	-1	0.180379660930418	1877	0.0160359990738628	602	Sall3	4.66566755857987	-0.0166155004579984	0.998315583014002	-0.0148648697658401	0.994227682268496
ENSMUSG00000018126	ENSMUST00000167970	chr15	79261298	79263297	-1	0.129001328688645	1840	0.0257933530076947	919	Baiap2l2	0.577842016649377	0.0495031737147026	0.998315583014002	0.0215078072251904	0.995058952756759
ENSMUSG00000032511	ENSMUST00000120420	chr9	119579017	119581016	-1	0.118939476597233	1796	0.0217631416002424	780	Scn5a	0.435171136416179	-0.0384301947407687	0.998315583014002	-0.018266446240217	0.996240688447363
ENSMUSG00000032318	ENSMUST00000114290	chr9	55539207	55541206	1	0.209244599117656	1974	0.0145511843448015	527	Isl2	6.20731725737906	0.0283224402564803	0.998315583014002	0.0218668861459427	0.99354569950311
ENSMUSG00000024176	ENSMUST00000173447	chr17	25570687	25572686	-1	0.121203393317801	1864	0.0238843054989015	877	Sox8	4.33766974290687	0.0136417295553453	0.998315583014002	0.0115432248715373	0.996420577263013
ENSMUSG00000024986	ENSMUST00000128184	chr19	37434739	37436738	1	0.162666608811161	1743	0.0183268560844147	605	Hhex	1.74472018508741	0.0303503854111004	0.998315583014002	0.0191889083396444	0.995526944580208
ENSMUSG00000040728	ENSMUST00000155519	chr4	11386395	11388394	-1	0.216371744349074	1974	0.0144239145108819	580	Esrp1	2.69392478287604	-0.0188312008103281	0.998315583014002	-0.0162485539629534	0.994548064665552
ENSMUSG00000020953	ENSMUST00000085412	chr12	51591341	51593340	1	0.154491353986889	1859	0.0244358081125529	792	Coch	0.612286649984322	0.0317654804976367	0.998315583014002	0.0142440214439774	0.996420577263013
ENSMUSG00000038280	ENSMUST00000105497	chr10	42581835	42583834	1	0.466429731012522	2000	0.0313083791442084	1020	Ostm1	3.38226870149541	-0.0168048707639942	0.998315583014002	-0.0137609163479696	0.996278730008218
ENSMUSG00000014603	ENSMUST00000014747	chr3	107593031	107595030	1	0.114097210278241	1835	0.0167996180773801	656	Alx3	8.38694650754749	0.0215816457434281	0.998315583014002	0.0184535521031809	0.993532592148929
ENSMUSG00000010797	ENSMUST00000010941	chr6	18030586	18032585	-1	0.163966264706302	1949	0.0238206705819417	823	Wnt2	2.45095591318247	-0.033180037232351	0.998315583014002	-0.023289024193241	0.99371425940873
ENSMUSG00000040728	ENSMUST00000108313	chr4	11386784	11388783	-1	0.220668993679781	1958	0.0145087610668283	547	Esrp1	2.69392478287604	-0.0188312008103281	0.998315583014002	-0.0162485539629534	0.994548064665552
ENSMUSG00000009545	ENSMUST00000187213	chr7	143107194	143109193	1	0.136820226251347	1870	0.0183268560844147	652	Kcnq1	0.625934773032407	0.0322137514221333	0.998315583014002	0.0175190234699564	0.996278730008218
ENSMUSG00000020312	ENSMUST00000163867	chr10	79637919	79639918	-1	0.175243923925426	1913	0.0339386223785457	1144	Shc2	10.8148508927404	-0.0135448531945639	0.998315583014002	-0.0119172612516387	0.996230652230753
ENSMUSG00000020312	ENSMUST00000020564	chr10	79637919	79639918	-1	0.175243923925426	1913	0.0339386223785457	1144	Shc2	10.8148508927404	-0.0135448531945639	0.998315583014002	-0.0119172612516387	0.996230652230753
ENSMUSG00000021108	ENSMUST00000119092	chr12	73582843	73584842	1	0.119463531393661	1585	0.0160359990738628	613	Prkch	4.70561658287907	-0.0215843719522563	0.998315583014002	-0.0192328946782645	0.99170920641663
ENSMUSG00000009545	ENSMUST00000186798	chr7	143104745	143106744	1	0.102924362018402	1804	0.0132572743666194	492	Kcnq1	0.625934773032407	0.0322137514221333	0.998315583014002	0.0175190234699564	0.996278730008218
ENSMUSG00000040728	ENSMUST00000043781	chr4	11386680	11388679	-1	0.230018131248051	1984	0.0160359990738628	602	Esrp1	2.69392478287604	-0.0188312008103281	0.998315583014002	-0.0162485539629534	0.994548064665552
ENSMUSG00000038415	ENSMUST00000042118	chr13	31556324	31558323	1	0.105062505587827	1843	0.0186662423082001	654	Foxq1	1.02354088419171	-0.031500748242002	0.998315583014002	-0.0168733004602336	0.996350865161513
ENSMUSG00000032318	ENSMUST00000034869	chr9	55539148	55541147	1	0.2090769015828	1974	0.013745142063311	489	Isl2	6.20731725737906	0.0283224402564803	0.998315583014002	0.0218668861459427	0.99354569950311
ENSMUSG00000026126	ENSMUST00000027302	chr1	34457765	34459764	1	0.107137762581681	1808	0.0166087133265008	584	Ptpn18	1.47833183492019	-0.0343117025349852	0.998315583014002	-0.0186680106600359	0.996037961458627
ENSMUSG00000026126	ENSMUST00000190122	chr1	34457777	34459776	1	0.107011989430538	1808	0.0163541736586617	572	Ptpn18	1.47833183492019	-0.0343117025349852	0.998315583014002	-0.0186680106600359	0.996037961458627
ENSMUSG00000032318	ENSMUST00000164373	chr9	55539207	55541206	1	0.209244599117656	1974	0.0145511843448015	527	Isl2	6.20731725737906	0.0283224402564803	0.998315583014002	0.0218668861459427	0.99354569950311
ENSMUSG00000067724	ENSMUST00000088311	chr5	24527203	24529202	-1	0.205136009513663	1932	0.0191328983659051	746	Gbx1	0.50775579403496	0.0368037301685425	0.998315583014002	0.0129166278685492	0.996420577263013
ENSMUSG00000029026	ENSMUST00000105644	chr4	154140209	154142208	-1	0.206205081298376	1944	0.0144451261498685	668	Trp73	0.38492257449475	-0.0428285705561582	0.998315583014002	-0.0223408041485197	0.995058952756759
ENSMUSG00000038280	ENSMUST00000144806	chr10	42581838	42583837	1	0.466660315122951	2000	0.0313083791442084	1020	Ostm1	3.38226870149541	-0.0168048707639942	0.998315583014002	-0.0137609163479696	0.996278730008218
ENSMUSG00000009545	ENSMUST00000009689	chr7	143105254	143107253	1	0.129462496909502	1909	0.0122179040562764	494	Kcnq1	0.625934773032407	0.0322137514221333	0.998315583014002	0.0175190234699564	0.996278730008218
ENSMUSG00000027070	ENSMUST00000092551	chr2	69586030	69588029	-1	0.151095478906038	1880	0.0183268560844147	711	Lrp2	0.334132189376424	-0.0137038170849145	0.99861406224524	-0.0101726755476931	0.996893605208114
ENSMUSG00000027070	ENSMUST00000100051	chr2	69586030	69588029	-1	0.151095478906038	1880	0.0183268560844147	711	Lrp2	0.334132189376424	-0.0137038170849145	0.99861406224524	-0.0101726755476931	0.996893605208114
ENSMUSG00000071317	ENSMUST00000095715	chr10	45333762	45335761	1	0.188680688905833	1903	0.0236085541920758	821	Bves	3.26082710685484	0.015304592412481	0.99861406224524	0.0107108863966184	0.996893605208114
ENSMUSG00000027070	ENSMUST00000080953	chr2	69586066	69588065	-1	0.148642902458756	1879	0.0183268560844147	711	Lrp2	0.334132189376424	-0.0137038170849145	0.99861406224524	-0.0101726755476931	0.996893605208114
ENSMUSG00000043673	ENSMUST00000055673	chr12	11150374	11152373	-1	0.160234994555737	1877	0.0218267765172022	774	Kcns3	1.05416378314289	0.0172988100201358	0.998695204339453	0.0109560297335699	0.9970392609362
ENSMUSG00000022237	ENSMUST00000123325	chr15	31367727	31369726	-1	0.165014374299158	1963	0.0268327233180377	919	Ankrd33b	0.176684722911417	-0.0223932966678227	0.998695204339453	-0.0102832829340132	0.997428625710682
ENSMUSG00000029095	ENSMUST00000114204	chr5	35755966	35757965	1	0.149900633970182	1806	0.0198328824524626	795	Ablim2	0.226212635175641	0.0243890464975746	0.998695204339453	0.00816504103672666	0.99807528164683
ENSMUSG00000027434	ENSMUST00000109969	chr2	147194244	147196243	-1	0.15310784932432	1583	0.0114542850527592	461	Nkx2-2	1.03860877364682	-0.0132125781248557	0.998695204339453	-0.00685255195420487	0.998543740175462
ENSMUSG00000035165	ENSMUST00000049333	chr7	100176683	100178682	1	0.10170855489069	1740	0.0109876289950542	440	Kcne3	2.7981702093211	0.0151812038606245	0.998695204339453	0.00962252371849416	0.997428625710682
ENSMUSG00000016458	ENSMUST00000139585	chr2	105125210	105127209	1	0.237229125246896	1961	0.011878517832491	468	Wt1	0.497380100326642	-0.0195260998245196	0.998695204339453	-0.00544975784282714	0.998687933300393
ENSMUSG00000027434	ENSMUST00000067075	chr2	147186405	147188404	-1	0.128183803206218	1854	0.0183268560844147	727	Nkx2-2	1.03860877364682	-0.0132125781248557	0.998695204339453	-0.00685255195420487	0.998543740175462
ENSMUSG00000029095	ENSMUST00000054598	chr5	35755880	35757879	1	0.142459055860909	1794	0.0195783427846235	791	Ablim2	0.226212635175641	0.0243890464975746	0.998695204339453	0.00816504103672666	0.99807528164683
ENSMUSG00000016458	ENSMUST00000145107	chr2	105128800	105130799	1	0.148873486569184	1926	0.0129815230597937	540	Wt1	0.497380100326642	-0.0195260998245196	0.998695204339453	-0.00544975784282714	0.998687933300393
ENSMUSG00000027434	ENSMUST00000172627	chr2	147194243	147196242	-1	0.153191698091749	1584	0.0114542850527592	461	Nkx2-2	1.03860877364682	-0.0132125781248557	0.998695204339453	-0.00685255195420487	0.998543740175462
ENSMUSG00000034486	ENSMUST00000036954	chr1	89931180	89933179	-1	0.193627766184111	1932	0.016545078409541	653	Gbx2	5.91332733968075	-0.00215273656107518	0.998695204339453	-0.00171505434174934	0.999861864267831
ENSMUSG00000102692	ENSMUST00000191829	chr3	83125948	83127947	1	0.129336723758359	1907	0.0129815230597937	533	Dchs2	0.713039146483874	-0.0072400448054664	0.998695204339453	-0.00543964679433172	0.998655402848964
ENSMUSG00000029095	ENSMUST00000114210	chr5	35755931	35757930	1	0.145393762720904	1794	0.0186874539471867	760	Ablim2	0.226212635175641	0.0243890464975746	0.998695204339453	0.00816504103672666	0.99807528164683
ENSMUSG00000042631	ENSMUST00000037235	chr2	153029852	153031851	1	0.125165247578794	1746	0.0186026073912403	731	Xkr7	2.8698757922113	-0.00672971230845244	0.998695204339453	-0.00431451192745518	0.999671444306451
ENSMUSG00000098132	ENSMUST00000182858	chr7	112951962	112953961	1	0.103804774076401	1029	0.0124088088071558	487	Rassf10	0.48580435597433	-0.00945338762534493	0.998695204339453	-0.00458443949523302	0.999622352613014
ENSMUSG00000035165	ENSMUST00000170954	chr7	100176683	100178682	1	0.10170855489069	1740	0.0109876289950542	440	Kcne3	2.7981702093211	0.0151812038606245	0.998695204339453	0.00962252371849416	0.997428625710682
ENSMUSG00000034486	ENSMUST00000187633	chr1	89929186	89931185	-1	0.202641508682668	1907	0.0240539986107942	842	Gbx2	5.91332733968075	-0.00215273656107518	0.998695204339453	-0.00171505434174934	0.999861864267831
ENSMUSG00000069378	ENSMUST00000115399	chr18	53470981	53472980	1	0.157069703585313	1754	0.0122815389732362	534	Prdm6	4.00366849745362	0.00551301294002943	0.998695204339453	0.00454755694821498	0.998687933300393
ENSMUSG00000022054	ENSMUST00000022638	chr14	68124847	68126846	-1	0.117639820702092	1841	0.018517760835294	699	Nefm	78.4794571971085	-0.00423321011394049	0.998695204339453	-0.00390733027228019	0.998383112732964
ENSMUSG00000029095	ENSMUST00000129347	chr5	35756051	35758050	1	0.163274512375018	1815	0.0197056126185431	789	Ablim2	0.226212635175641	0.0243890464975746	0.998695204339453	0.00816504103672666	0.99807528164683
ENSMUSG00000020052	ENSMUST00000020243	chr10	87493661	87495660	-1	0.181134299837274	1814	0.0190904750879319	709	Ascl1	8.6936304288349	0.00815526599606461	0.998695204339453	0.00689206073636153	0.997725617340115
ENSMUSG00000030087	ENSMUST00000032174	chr6	90460576	90462575	1	0.205366593624092	1959	0.021211638986591	781	Klf15	1.3320928671586	-0.00374028837240695	0.998695204339453	-0.00249444098139989	0.999745754802931
ENSMUSG00000022054	ENSMUST00000111089	chr14	68124847	68126846	-1	0.117639820702092	1841	0.018517760835294	699	Nefm	78.4794571971085	-0.00423321011394049	0.998695204339453	-0.00390733027228019	0.998383112732964
ENSMUSG00000022237	ENSMUST00000110410	chr15	31367760	31369759	-1	0.162792381962304	1963	0.0263660672603327	897	Ankrd33b	0.176684722911417	-0.0223932966678227	0.998695204339453	-0.0102832829340132	0.997428625710682
ENSMUSG00000029095	ENSMUST00000114205	chr5	35755924	35757923	1	0.145037405459333	1794	0.0186238190302269	757	Ablim2	0.226212635175641	0.0243890464975746	0.998695204339453	0.00816504103672666	0.99807528164683
ENSMUSG00000069378	ENSMUST00000091900	chr18	53462546	53464545	1	0.205953534996091	1913	0.0147420890956808	616	Prdm6	4.00366849745362	0.00551301294002943	0.998695204339453	0.00454755694821498	0.998687933300393
ENSMUSG00000035165	ENSMUST00000179842	chr7	100176683	100178682	1	0.10170855489069	1740	0.0109876289950542	440	Kcne3	2.7981702093211	0.0151812038606245	0.998695204339453	0.00962252371849416	0.997428625710682
ENSMUSG00000026873	ENSMUST00000129911	chr2	34914027	34916026	-1	0.109108208616249	1794	0.0145087610668283	525	Phf19	0.494999441024637	-0.0204589614234237	0.998695204339453	-0.0101053898097499	0.997428625710682
ENSMUSG00000016458	ENSMUST00000146842	chr2	105124996	105126995	1	0.205261782664806	1934	0.0128966765038474	479	Wt1	0.497380100326642	-0.0195260998245196	0.998695204339453	-0.00544975784282714	0.998687933300393
ENSMUSG00000029095	ENSMUST00000101280	chr5	35755880	35757879	1	0.142459055860909	1794	0.0195783427846235	791	Ablim2	0.226212635175641	0.0243890464975746	0.998695204339453	0.00816504103672666	0.99807528164683
ENSMUSG00000016458	ENSMUST00000133470	chr2	105125001	105127000	1	0.206037383763519	1939	0.0128966765038474	479	Wt1	0.497380100326642	-0.0195260998245196	0.998695204339453	-0.00544975784282714	0.998687933300393
ENSMUSG00000026873	ENSMUST00000028232	chr2	34913977	34915976	-1	0.111246352185674	1803	0.0149117822075735	544	Phf19	0.494999441024637	-0.0204589614234237	0.998695204339453	-0.0101053898097499	0.997428625710682
ENSMUSG00000029095	ENSMUST00000114206	chr5	35755931	35757930	1	0.145393762720904	1794	0.0186874539471867	760	Ablim2	0.226212635175641	0.0243890464975746	0.998695204339453	0.00816504103672666	0.99807528164683
ENSMUSG00000016458	ENSMUST00000111099	chr2	105128883	105130882	1	0.14883156218547	1926	0.0133845442005389	559	Wt1	0.497380100326642	-0.0195260998245196	0.998695204339453	-0.00544975784282714	0.998687933300393
ENSMUSG00000027434	ENSMUST00000109970	chr2	147186102	147188101	-1	0.135688267891063	1846	0.0156966128500774	615	Nkx2-2	1.03860877364682	-0.0132125781248557	0.998695204339453	-0.00685255195420487	0.998543740175462
ENSMUSG00000030087	ENSMUST00000203039	chr6	90460674	90462673	1	0.22270232628992	1965	0.0206177130949665	753	Klf15	1.3320928671586	-0.00374028837240695	0.998695204339453	-0.00249444098139989	0.999745754802931
ENSMUSG00000022237	ENSMUST00000076942	chr15	31367569	31369568	-1	0.169940489385578	1973	0.027490284126622	950	Ankrd33b	0.176684722911417	-0.0223932966678227	0.998695204339453	-0.0102832829340132	0.997428625710682
ENSMUSG00000026873	ENSMUST00000202907	chr2	34914018	34916017	-1	0.109296868342963	1794	0.0145087610668283	525	Phf19	0.494999441024637	-0.0204589614234237	0.998695204339453	-0.0101053898097499	0.997428625710682
ENSMUSG00000029330	ENSMUST00000031273	chr5	101763130	101765129	1	0.116172467272095	1861	0.0167996180773801	611	Cds1	0.484925448673573	0.00985647935791301	0.998695204339453	0.00508743249589735	0.999246296973947
ENSMUSG00000069378	ENSMUST00000154557	chr18	53463051	53465050	1	0.228529815626196	1924	0.0160359990738628	622	Prdm6	4.00366849745362	0.00551301294002943	0.998695204339453	0.00454755694821498	0.998687933300393
ENSMUSG00000022237	ENSMUST00000044324	chr15	31367727	31369726	-1	0.165014374299158	1963	0.0268327233180377	919	Ankrd33b	0.176684722911417	-0.0223932966678227	0.998695204339453	-0.0102832829340132	0.997428625710682
ENSMUSG00000022237	ENSMUST00000156679	chr15	31367533	31369532	-1	0.174384474059285	1976	0.0282114798521661	984	Ankrd33b	0.176684722911417	-0.0223932966678227	0.998695204339453	-0.0102832829340132	0.997428625710682
ENSMUSG00000030087	ENSMUST00000113530	chr6	90463304	90465303	1	0.129525383485073	1858	0.0206177130949665	717	Klf15	1.3320928671586	-0.00374028837240695	0.998695204339453	-0.00249444098139989	0.999745754802931
ENSMUSG00000016458	ENSMUST00000111098	chr2	105128883	105130882	1	0.14883156218547	1926	0.0133845442005389	559	Wt1	0.497380100326642	-0.0195260998245196	0.998695204339453	-0.00544975784282714	0.998687933300393
ENSMUSG00000016458	ENSMUST00000143043	chr2	105124529	105126528	1	0.180736018191989	1865	0.013745142063311	526	Wt1	0.497380100326642	-0.0195260998245196	0.998695204339453	-0.00544975784282714	0.998687933300393
ENSMUSG00000019848	ENSMUST00000019994	chr10	45287305	45289304	1	0.1393356892742	1652	0.0190904750879319	751	Popdc3	0.309188996145295	-0.139158678120304	NA	-0.034930685098457	NA
ENSMUSG00000034472	ENSMUST00000132133	chr8	75212502	75214501	1	0.263976882056567	1943	0.031690188645967	1012	Rasd2	0.154081055395692	0.380416082285045	NA	0.0623801266626281	NA
ENSMUSG00000050201	ENSMUST00000139466	chr11	115320530	115322529	1	0.163819529363302	1891	0.0232479563293038	859	Otop2	0	NA	NA	NA	NA
ENSMUSG00000060985	ENSMUST00000167528	chr1	156303349	156305348	-1	0.173881381454714	1861	0.0138512002582439	641	Tdrd5	0.00811671154998967	0.066392250052168	NA	0.000572563485074553	NA
ENSMUSG00000071235	ENSMUST00000167227	chr12	84640555	84642554	1	0.163567983061017	1861	0.0237146123870088	903	Vrtn	0	NA	NA	NA	NA
ENSMUSG00000079507	ENSMUST00000073208	chr17	35318558	35320557	1	0.116591711109237	1533	0.0122179040562764	533	H2-Q1	0.0298983543890788	-0.937845778968673	NA	-0.0111539463098304	NA
ENSMUSG00000020566	ENSMUST00000095820	chr12	17324713	17326712	-1	0.184152855464698	1806	0.0132148510886462	534	Atp6v1c2	0.0448255043087736	-0.00565942394686792	NA	-0.000144716346430184	NA
ENSMUSG00000022304	ENSMUST00000150196	chr15	39857471	39859470	-1	0.139943592838056	1779	0.0225479722427463	917	Dpys	0.159755624471802	1.06116164158242	NA	0.0867989222261091	NA
ENSMUSG00000046093	ENSMUST00000152194	chr4	123181729	123183728	1	0.183167632447414	1996	0.0214661786544301	723	Hpcal4	0.144749764905096	-0.430025077580415	NA	-0.0751626257803105	NA
ENSMUSG00000022738	ENSMUST00000012279	chr16	17915060	17917059	-1	0.182916086145128	1880	0.0168632529943399	704	Gsc2	0.0491228098711823	0.954789367098691	NA	0.0110139143198064	NA
ENSMUSG00000025215	ENSMUST00000026236	chr19	45148680	45150679	1	0.15579100988203	1799	0.0124724437241155	513	Tlx1	0.199696148681513	0.58457257080704	NA	0.0940138328019109	NA
ENSMUSG00000012520	ENSMUST00000174251	chr5	67099058	67101057	-1	0.145121254226762	1903	0.0151875335143992	639	Phox2b	0.535716323141376	2.83035733470564	NA	0.464861093090278	NA
ENSMUSG00000034472	ENSMUST00000139848	chr8	75211944	75213943	1	0.217985833122071	1858	0.0344689133532104	1099	Rasd2	0.154081055395692	0.380416082285045	NA	0.0623801266626281	NA
ENSMUSG00000027513	ENSMUST00000029017	chr2	173151048	173153047	1	0.100346012419978	1812	0.0175632370808974	633	Pck1	0.0216354502702088	0.954789367098691	NA	0.0110139143198064	NA
ENSMUSG00000030069	ENSMUST00000032152	chr6	99726354	99728353	-1	0.173462137617572	1933	0.0210843691526715	800	Prok2	0.0458131084770699	-1.92954172342414	NA	-0.0379836580229548	NA
ENSMUSG00000037279	ENSMUST00000138582	chr2	144331327	144333326	-1	0.209705767338513	1963	0.0157390361280505	614	Ovol2	0.327620933708889	0.308688899003606	NA	0.0738611375110267	NA
ENSMUSG00000032315	ENSMUST00000034865	chr9	57695613	57697612	1	0.147678641633329	1934	0.0167996180773801	693	Cyp1a1	0.0232314437502006	-2.01942734853411	NA	-0.0399687638022473	NA
ENSMUSG00000055003	ENSMUST00000112756	chr6	119330758	119332757	-1	0.151577609318751	1854	0.0220813161850413	795	Lrtm2	0.0491228098711823	-0.134688332777857	NA	-0.0119952165451075	NA
ENSMUSG00000004892	ENSMUST00000090971	chr3	88000231	88002230	-1	0.208385149251515	1978	0.0251994271160701	936	Bcan	0.0477276052571191	-0.236481477078512	NA	-0.0115797334363271	NA
ENSMUSG00000006538	ENSMUST00000189364	chr1	74951443	74953442	-1	0.269070694677844	1960	0.0213813320984838	694	Ihh	0.197222532193761	-1.09287599486251	NA	-0.141827907332552	NA
ENSMUSG00000041460	ENSMUST00000186702	chr6	119328769	119330768	1	0.241589261153175	1964	0.0303326437508252	1069	Cacna2d4	0.00992106378925136	4.7269318580412	NA	0.0239148203316821	NA
ENSMUSG00000022304	ENSMUST00000022915	chr15	39857468	39859467	-1	0.140362836675198	1779	0.0225479722427463	917	Dpys	0.159755624471802	1.06116164158242	NA	0.0867989222261091	NA
ENSMUSG00000054204	ENSMUST00000067087	chr12	30882322	30884321	1	0.176564542012424	1965	0.0183268560844147	690	Fam150b	0.161753313274546	0.171723347504657	NA	0.0161210649889485	NA
ENSMUSG00000079507	ENSMUST00000105041	chr17	35318547	35320546	1	0.116151505080238	1533	0.0122179040562764	533	H2-Q1	0.0298983543890788	-0.937845778968673	NA	-0.0111539463098304	NA
ENSMUSG00000060275	ENSMUST00000115705	chr18	36197233	36199232	-1	0.153464206585891	1836	0.0206177130949665	759	Nrg2	0.266596085996095	-0.0926455688734173	NA	-0.0235569540413929	NA
ENSMUSG00000028874	ENSMUST00000171223	chr4	132975116	132977115	1	0.117933291388092	1846	0.0220176812680815	936	Fgr	0.11479839845618	0.272917240172175	NA	0.0441443517310949	NA
ENSMUSG00000022494	ENSMUST00000182889	chr16	11982113	11984112	1	0.122188616335085	1768	0.0113906501357994	495	Shisa9	0.222562967285873	-0.695332790783511	NA	-0.197392211624614	NA
ENSMUSG00000067242	ENSMUST00000198045	chr19	38262646	38264645	1	0.104852883669256	1840	0.018878358698066	748	Lgi1	0.125127303201595	-0.955898614649049	NA	-0.181414349455581	NA
ENSMUSG00000032356	ENSMUST00000034909	chr9	89907909	89909908	1	0.107766628337394	1698	0.0110512639120139	508	Rasgrf1	0.0214917524485254	-0.691372388102346	NA	-0.0378676738986273	NA
ENSMUSG00000019489	ENSMUST00000019633	chr17	57149778	57151777	-1	0.150005444929468	1920	0.022251009296934	926	Cd70	0.0724720159534707	0.636964101746688	NA	0.0139892955486191	NA
ENSMUSG00000055010	ENSMUST00000068360	chr11	24075055	24077054	-1	0.114788962609526	1874	0.00878161854044869	351	A830031A19Rik	0	NA	NA	NA	NA
ENSMUSG00000029359	ENSMUST00000031304	chr5	118025743	118027742	1	0.208972090623514	2000	0.0251994271160701	959	Tesc	0.236054902742097	0.0209870205365999	NA	0.00150884464777554	NA
ENSMUSG00000025739	ENSMUST00000115108	chr17	25715528	25717527	1	0.106676594360825	1832	0.0198540940914492	810	Gng13	0.856503533562477	1.28931027142205	NA	0.254614261384061	NA
ENSMUSG00000029754	ENSMUST00000160937	chr6	6861334	6863333	1	0.183670725051984	1848	0.0152935917093321	630	Dlx6	0.0960970348087608	0.0214797041477844	NA	0.00220099513840326	NA
ENSMUSG00000029275	ENSMUST00000159263	chr5	107726037	107728036	-1	0.156566610980743	1788	0.013745142063311	616	Gfi1	0.0843481763148458	0.0179409448864805	NA	0.00176154845921483	NA
ENSMUSG00000056380	ENSMUST00000144712	chrX	71661966	71663965	1	0.111833293557673	1768	0.00534533302462094	252	Gpr50	0.13918216423257	0.558082582190449	NA	0.0942840735380768	NA
ENSMUSG00000032528	ENSMUST00000139189	chr9	121641051	121643050	1	0.117052879330093	1882	0.0129178881428339	571	Vipr1	0.124119035458538	-0.173262402707224	NA	-0.035356270878204	NA
ENSMUSG00000022383	ENSMUST00000109423	chr15	85733564	85735563	1	0.193187560155111	1957	0.0169480995502862	700	Ppara	0.232840419825636	0.0326858119793463	NA	0.00949247671746707	NA
ENSMUSG00000022861	ENSMUST00000150553	chr16	22657029	22659028	-1	0.108039136831537	1785	0.0213813320984838	791	Dgkg	0.0975006704974111	-0.0697603304405825	NA	-0.00777034241336366	NA
ENSMUSG00000069855	ENSMUST00000134423	chr11	61342851	61344850	-1	0.102022987768547	1847	0.0160359990738628	655	Slc47a2	0	NA	NA	NA	NA
ENSMUSG00000033726	ENSMUST00000045942	chr6	85185438	85187437	1	0.308982707973779	1921	0.0245418663074858	935	Emx1	0.26255225396276	-0.677324234947662	NA	-0.0974720775509766	NA
ENSMUSG00000046750	ENSMUST00000056589	chr7	28291187	28293186	-1	0.121895145649085	1818	0.0117512479985714	444	BC089491	0.145458353235119	-0.108908351828017	NA	-0.0107364501651019	NA
ENSMUSG00000022383	ENSMUST00000138813	chr15	85733639	85735638	1	0.198868314148388	1957	0.0169480995502862	700	Ppara	0.232840419825636	0.0326858119793463	NA	0.00949247671746707	NA
ENSMUSG00000004894	ENSMUST00000162352	chr3	88023674	88025673	-1	0.191468660422828	1891	0.0321144214256988	1046	Hapln2	0	NA	NA	NA	NA
ENSMUSG00000005640	ENSMUST00000166771	chr3	87794965	87796964	1	0.174887566663856	1854	0.018411702640361	676	Insrr	0.195087337274171	-0.237257923644647	NA	-0.0694246031084489	NA
ENSMUSG00000061718	ENSMUST00000133700	chr11	98349489	98351488	1	0.154093072341604	1863	0.0197480358965163	687	Ppp1r1b	0.0474137042990072	2.01498756687741	NA	0.0743391759561123	NA
ENSMUSG00000026387	ENSMUST00000072886	chr1	120004894	120006893	1	0.11214772643553	1820	0.0183268560844147	608	Sctr	0.0758218655974432	-0.182339269291698	NA	-0.00778412029936578	NA
ENSMUSG00000006538	ENSMUST00000164097	chr1	74951673	74953672	-1	0.253055580099013	1960	0.0244358081125529	811	Ihh	0.197222532193761	-1.09287599486251	NA	-0.141827907332552	NA
ENSMUSG00000058740	ENSMUST00000197917	chr2	25875881	25877880	1	0.111330200953103	1671	0.0167996180773801	612	Kcnt1	0.0770410271374174	-0.562554629006707	NA	-0.104991980594924	NA
ENSMUSG00000055003	ENSMUST00000168793	chr6	119329205	119331204	-1	0.263536676027567	1974	0.0291447919675761	998	Lrtm2	0.0491228098711823	-0.134688332777857	NA	-0.0119952165451075	NA
ENSMUSG00000021381	ENSMUST00000021813	chr13	48660998	48662997	1	0.157174514544599	1766	0.0129815230597937	549	Barx1	0.196280534987634	1.13009554055426	NA	0.100162726266851	NA
ENSMUSG00000021448	ENSMUST00000021898	chr13	51567085	51569084	-1	0.158495132631597	1876	0.0190904750879319	648	Shc3	0.771920265481211	-1.21042997697744	NA	-0.31898986593923	NA
ENSMUSG00000027793	ENSMUST00000029368	chr3	55055056	55057055	-1	0.146274174778903	1705	0.0190904750879319	712	Ccna1	0.638137903364527	0.0385719197273784	NA	0.0107796785589493	NA
ENSMUSG00000097481	ENSMUST00000181956	chr6	120292364	120294363	1	0.124012327026653	1632	0.0157390361280505	601	D330020A13Rik	0.0569159505909967	-1.52116329979705	NA	-0.0259752646388532	NA
ENSMUSG00000006270	ENSMUST00000173710	chr19	59166981	59168980	-1	0.182643577650986	1959	0.0202146919542213	809	Vax1	0.196285473388825	-1.60359161061651	NA	-0.0678838834452419	NA
ENSMUSG00000046215	ENSMUST00000057870	chr11	103647570	103649569	1	0.120239132492374	1821	0.0179026233046828	649	Rprml	0.0869541870797456	-0.921943334122865	NA	-0.0231823459126281	NA
ENSMUSG00000027359	ENSMUST00000061491	chr2	126550407	126552406	1	0.121056657974801	1779	0.0129815230597937	531	Slc27a2	0.0405592804472066	2.02341671178908	NA	0.0833861587119323	NA
ENSMUSG00000009551	ENSMUST00000009695	chr2	32741017	32743016	-1	0.23169510659662	1960	0.0264721254552656	1016	6330409D20Rik	0.489355103338676	-0.7117623792897	NA	-0.144268605934519	NA
ENSMUSG00000032852	ENSMUST00000042217	chr2	151840927	151842926	1	0.116989992754522	1841	0.018051104777589	713	Rspo4	0.291380513719236	0.125553038136568	NA	0.0316121028627535	NA
ENSMUSG00000024837	ENSMUST00000025755	chr19	25503618	25505617	1	0.129986551705929	1918	0.0190904750879319	683	Dmrt1	0.0910047133060743	-1.74817441131081	NA	-0.0479482888181563	NA
ENSMUSG00000037095	ENSMUST00000041357	chr17	56121947	56123946	-1	0.155916783033173	1828	0.0250085223651908	839	Lrg1	0.0675534617118158	-1.51629285918908	NA	-0.047906695671395	NA
ENSMUSG00000044681	ENSMUST00000117098	chr5	28210169	28212168	-1	0.144282766552477	1925	0.0179238349436694	765	Cnpy1	0.0800672172768484	-0.639260213410158	NA	-0.106346205720135	NA
ENSMUSG00000037579	ENSMUST00000041415	chr15	99222976	99224975	1	0.101876252425547	1818	0.0190904750879319	745	Kcnh3	0.059433722895957	-0.138954177146549	NA	-0.0113614595114645	NA
ENSMUSG00000032532	ENSMUST00000035120	chr9	121495690	121497689	-1	0.112252537394815	1761	0.0119209411104642	512	Cck	0.840466177650009	0.947385579931872	NA	0.195687065776006	NA
ENSMUSG00000001496	ENSMUST00000178477	chr12	56535107	56537106	-1	0.26475248315528	1968	0.0196207660625967	764	Nkx2-1	0.0107042841628739	-3.7530315839459	NA	-0.0205192082937931	NA
ENSMUSG00000004933	ENSMUST00000120265	chr10	81255918	81257917	1	0.170317808839006	1661	0.029356908357442	1074	Matk	0.202668280584455	0.0226001494888949	NA	0.00493763701946267	NA
ENSMUSG00000035355	ENSMUST00000107361	chr11	100759741	100761740	-1	0.111015768075246	1744	0.0175632370808974	704	Kcnh4	0.346224304903881	-1.77002384487936	NA	-0.364904339517645	NA
ENSMUSG00000021848	ENSMUST00000119739	chr14	48665522	48667521	-1	0.198931200723959	1976	0.0198540940914492	723	Otx2	0.0086177734226811	-0.0215142359845298	NA	-0.000178207885484181	NA
ENSMUSG00000021098	ENSMUST00000136075	chr12	72940775	72942774	-1	0.209810578297798	1902	0.0144875494278417	565	4930447C04Rik	0.297597902889501	-0.909888618798327	NA	-0.234878708652313	NA
ENSMUSG00000019865	ENSMUST00000190751	chr10	14758219	14760218	1	0.134095141309922	1793	0.022144951102001	788	Nmbr	0.119702035068745	0.464608640032311	NA	0.040549425178063	NA
ENSMUSG00000026432	ENSMUST00000190410	chr1	131597723	131599722	1	0.126339130322792	1815	0.017011734467246	687	Avpr1b	0.116428839440607	0.132630837245888	NA	0.0261632644105828	NA
ENSMUSG00000058740	ENSMUST00000114176	chr2	25875863	25877862	1	0.110240166976533	1671	0.0167996180773801	612	Kcnt1	0.0770410271374174	-0.562554629006707	NA	-0.104991980594924	NA
ENSMUSG00000039853	ENSMUST00000142502	chr4	46534443	46536442	-1	0.102945324210259	1738	0.0145087610668283	581	Trim14	0.278636700606495	0.658470519059951	NA	0.129520868940054	NA
ENSMUSG00000074385	ENSMUST00000098827	chr9	45135607	45137606	-1	0.113426420138814	1833	0.0151238985974394	530	Gm10684	0	NA	NA	NA	NA
ENSMUSG00000072487	ENSMUST00000136698	chr15	73839700	73841699	-1	0.194948384271109	1726	0.017584448719884	633	Mroh5	0	NA	NA	NA	NA
ENSMUSG00000060985	ENSMUST00000141760	chr1	156303607	156305606	-1	0.132187581850926	1846	0.0129815230597937	600	Tdrd5	0.00811671154998967	0.066392250052168	NA	0.000572563485074553	NA
ENSMUSG00000041565	ENSMUST00000093007	chr17	68271797	68273796	1	0.10344841681483	1614	0.0193025914777978	764	L3mbtl4	0.0374364646827131	-0.344857039442055	NA	-0.0100888035188576	NA
ENSMUSG00000015627	ENSMUST00000015771	chr2	180334700	180336699	-1	0.194445291666538	1986	0.0205965014559799	800	Gata5	0.0372422565961686	1.37874018174508	NA	0.0435211642934314	NA
ENSMUSG00000018263	ENSMUST00000202723	chr5	119830668	119832667	1	0.153925374806747	1936	0.0126633484749948	428	Tbx5	0.0652635694468688	1.05766076984787	NA	0.0750546125817596	NA
ENSMUSG00000029112	ENSMUST00000173348	chr5	33433977	33435976	-1	0.259511935191003	1953	0.0167996180773801	634	Nkx1-1	0.754877806225501	-0.701783705864112	NA	-0.136836449053948	NA
ENSMUSG00000004892	ENSMUST00000194193	chr3	87999635	88001634	-1	0.251923621738729	2000	0.0292296385235224	1065	Bcan	0.0477276052571191	-0.236481477078512	NA	-0.0115797334363271	NA
ENSMUSG00000019803	ENSMUST00000019938	chr10	42583633	42585632	-1	0.446306026829698	2000	0.0340871038514518	1153	Nr2e1	0.0493301838583851	6.97767254698345	NA	0.114394748776003	NA
ENSMUSG00000018924	ENSMUST00000130000	chr11	70345697	70347696	-1	0.116046694120952	1828	0.0152723800703455	593	Alox15	0.0506612182920899	1.42903613672725	NA	0.0596691492353628	NA
ENSMUSG00000047642	ENSMUST00000140802	chr10	121639701	121641700	1	0.178472101471421	1930	0.0294205432744018	939	D930020B18Rik	0.0710893062575223	-2.59268235088824	NA	-0.0619582775229406	NA
ENSMUSG00000020891	ENSMUST00000156157	chr11	69197385	69199384	-1	0.133277615827495	1741	0.0173299090520449	629	Alox8	0.037831021347069	0.489951598938801	NA	0.0142646935901998	NA
ENSMUSG00000058740	ENSMUST00000114170	chr2	25875857	25877856	1	0.109988620674248	1671	0.0167996180773801	612	Kcnt1	0.0770410271374174	-0.562554629006707	NA	-0.104991980594924	NA
ENSMUSG00000073532	ENSMUST00000097520	chr18	77186258	77188257	-1	0.105083467779684	1688	0.0145087610668283	575	Gm7276	0	NA	NA	NA	NA
ENSMUSG00000027579	ENSMUST00000016498	chr2	181213186	181215185	-1	0.125395831689223	1784	0.0152723800703455	532	Srms	0.114264544562247	-1.07466003496205	NA	-0.108162616572029	NA
ENSMUSG00000068323	ENSMUST00000113899	chr6	83235375	83237374	1	0.101666630506976	1645	0.0168208297163667	669	Slc4a5	0.094431820397527	0.893166376715141	NA	0.131704021310206	NA
ENSMUSG00000027793	ENSMUST00000197238	chr3	55055502	55057501	-1	0.114181059045669	1495	0.0183268560844147	674	Ccna1	0.638137903364527	0.0385719197273784	NA	0.0107796785589493	NA
ENSMUSG00000059852	ENSMUST00000184574	chr18	80363337	80365336	-1	0.192537732207541	1943	0.0251994271160701	927	Kcng2	0.193379035204706	0.0542258895374946	NA	0.011016060533417	NA
ENSMUSG00000061718	ENSMUST00000132443	chr11	98348855	98350854	1	0.1916782823414	1890	0.0168844646333265	663	Ppp1r1b	0.0474137042990072	2.01498756687741	NA	0.0743391759561123	NA
ENSMUSG00000031853	ENSMUST00000034316	chr8	125908450	125910449	1	0.20654047636809	1950	0.0166723482434606	683	BC021891	0.134007021769199	0.537669697111288	NA	0.124676094211107	NA
ENSMUSG00000047976	ENSMUST00000203094	chr6	126644814	126646813	-1	0.211592364605653	1945	0.0213813320984838	762	Kcna1	0.289270132401468	-1.72875343855531	NA	-0.441563641505947	NA
ENSMUSG00000021219	ENSMUST00000186309	chr12	82615654	82617653	1	0.188638764522119	1932	0.0257509297297215	959	Rgs6	0.0847397648771245	-1.04579239116395	NA	-0.164737390934902	NA
ENSMUSG00000027793	ENSMUST00000199352	chr3	55055038	55057037	-1	0.148265583005328	1723	0.0190904750879319	712	Ccna1	0.638137903364527	0.0385719197273784	NA	0.0107796785589493	NA
ENSMUSG00000022383	ENSMUST00000109422	chr15	85733776	85735775	1	0.21479957995979	1989	0.0206177130949665	802	Ppara	0.232840419825636	0.0326858119793463	NA	0.00949247671746707	NA
ENSMUSG00000037279	ENSMUST00000037423	chr2	144332147	144334146	-1	0.139440500233485	1887	0.00916342804220733	371	Ovol2	0.327620933708889	0.308688899003606	NA	0.0738611375110267	NA
ENSMUSG00000048617	ENSMUST00000109740	chr8	84944991	84946990	1	0.324662427482896	2000	0.0335992361547602	1129	Rtbdn	0.00848392767005978	3.73205079306093	NA	0.0204477400377619	NA
ENSMUSG00000096225	ENSMUST00000205251	chr3	154330060	154332059	-1	0.210355595286083	1946	0.0129815230597937	536	Lhx8	0.0394743627909443	-0.961010050845668	NA	-0.0397365993347445	NA
ENSMUSG00000052496	ENSMUST00000064370	chr15	85821734	85823733	-1	0.112336386162244	1654	0.0175632370808974	696	Pkdrej	0.146547686326181	-0.478291010643404	NA	-0.133790611924144	NA
ENSMUSG00000029275	ENSMUST00000159164	chr5	107725806	107727805	-1	0.190336702062545	1922	0.013745142063311	611	Gfi1	0.0843481763148458	0.0179409448864805	NA	0.00176154845921483	NA
ENSMUSG00000031883	ENSMUST00000162761	chr8	104539309	104541308	1	0.207378964042374	1850	0.0290175221336565	931	Car7	0.211849412192811	0.19274949219479	NA	0.0347672955083351	NA
ENSMUSG00000028707	ENSMUST00000124071	chr4	115939927	115941926	-1	0.170380695414577	1868	0.013745142063311	535	Dmbx1	0.0999814764919661	-1.54546036897539	NA	-0.253915785975219	NA
ENSMUSG00000061718	ENSMUST00000137634	chr11	98347996	98349995	1	0.24691365788488	1947	0.0213813320984838	837	Ppp1r1b	0.0474137042990072	2.01498756687741	NA	0.0743391759561123	NA
ENSMUSG00000054450	ENSMUST00000067523	chr11	53478166	53480165	1	0.33638029273102	2000	0.0244358081125529	862	Gm9945	0.0617724604817872	0.974962301197132	NA	0.0111915471409028	NA
ENSMUSG00000031710	ENSMUST00000034146	chr8	83288348	83290347	1	0.111665596022816	1690	0.0195147078676637	768	Ucp1	0.0185588313360165	0.087977837372117	NA	0.00075391594420178	NA
ENSMUSG00000027297	ENSMUST00000140224	chr2	119758526	119760525	-1	0.122146691951371	1832	0.0231418981343708	824	Ltk	0.0182623682575469	-4.73031656829868	NA	-0.023920236379461	NA
ENSMUSG00000022416	ENSMUST00000160424	chr15	80285238	80287237	1	0.144660086005905	1778	0.0122179040562764	548	Cacna1i	0.0524403554091555	-0.618229015390831	NA	-0.0942447560055201	NA
ENSMUSG00000051067	ENSMUST00000053986	chr10	80844040	80846039	-1	0.233833250166045	1828	0.0364203841399768	1189	Lingo3	0.167701523941234	0.396459714181477	NA	0.0808487863826192	NA
ENSMUSG00000041479	ENSMUST00000119693	chr14	34218046	34220045	1	0.118205799882234	1755	0.0230570515784245	919	Syt15	0.137600222679316	0.00713539464803248	NA	0.00154917642233332	NA
ENSMUSG00000021848	ENSMUST00000135279	chr14	48661933	48663932	-1	0.1828322373777	1866	0.0114542850527592	450	Otx2	0.0086177734226811	-0.0215142359845298	NA	-0.000178207885484181	NA
ENSMUSG00000026514	ENSMUST00000027795	chr1	181350630	181352629	1	0.17492949104757	1886	0.0206389247339531	696	Cnih3	0.22376764735175	0.0249073083604809	NA	0.00656584032126725	NA
ENSMUSG00000038745	ENSMUST00000183761	chr7	140920106	140922105	1	0.127366277723791	1807	0.0158238826839969	610	Nlrp6	0.0182008662058528	0.774487146164779	NA	0.0292849704991207	NA
ENSMUSG00000069855	ENSMUST00000147450	chr11	61342585	61344584	-1	0.141054589006483	1922	0.0172450624960985	711	Slc47a2	0	NA	NA	NA	NA
ENSMUSG00000071234	ENSMUST00000095550	chr12	84698808	84700807	-1	0.111414049720531	1768	0.0189632052540124	655	Syndig1l	0.0973879970896765	-0.179909304620855	NA	-0.0210516415833581	NA
ENSMUSG00000091705	ENSMUST00000173115	chr17	35342999	35344998	1	0.107619892994394	1393	0.00839980903869005	350	H2-Q2	0.201338214008581	-1.10594454363063	NA	-0.0695895311850335	NA
ENSMUSG00000028836	ENSMUST00000105873	chr4	134341181	134343180	1	0.128707858002646	1631	0.0130027346987803	494	Slc30a2	0.234229245496878	0.175212198250848	NA	0.0486730337477745	NA
ENSMUSG00000031883	ENSMUST00000056051	chr8	104538807	104540806	1	0.114956660144383	1626	0.0219540463511217	793	Car7	0.211849412192811	0.19274949219479	NA	0.0347672955083351	NA
ENSMUSG00000068323	ENSMUST00000039212	chr6	83235375	83237374	1	0.101666630506976	1645	0.0168208297163667	669	Slc4a5	0.094431820397527	0.893166376715141	NA	0.131704021310206	NA
ENSMUSG00000036816	ENSMUST00000044059	chr10	63098156	63100155	1	0.152227437266321	1859	0.0264721254552656	961	Atoh7	0.260218456149757	0.00889917512268903	NA	0.000485328603365821	NA
ENSMUSG00000038009	ENSMUST00000061295	chr15	99097412	99099411	1	0.152625718911606	1795	0.0219328347121351	856	Dnajc22	0.486278382207284	-0.671176792513077	NA	-0.17044790715303	NA
ENSMUSG00000059149	ENSMUST00000159038	chr1	132067912	132069911	-1	0.100555634338549	1701	0.0171390043011656	754	Mfsd4	0.0468168291641855	-1.00310527596308	NA	-0.0835933804249682	NA
ENSMUSG00000017311	ENSMUST00000177149	chr11	102107833	102109832	-1	0.118834665637948	1753	0.0160359990738628	635	Pyy	0	NA	NA	NA	NA
ENSMUSG00000033726	ENSMUST00000173919	chr6	85191519	85193518	1	0.193690652759682	1956	0.0229085701055183	789	Emx1	0.26255225396276	-0.677324234947662	NA	-0.0974720775509766	NA
ENSMUSG00000003476	ENSMUST00000114374	chr6	55117914	55119913	-1	0.167236366636011	1884	0.0167996180773801	651	Crhr2	0.0384180791559681	-0.957270840515304	NA	-0.0391485208023104	NA
ENSMUSG00000056399	ENSMUST00000037453	chr17	25296394	25298393	1	0.129357685950216	1790	0.0213389088205106	797	Prss34	0.200141944676893	-1.87124867632767	NA	-0.10184527475364	NA
ENSMUSG00000058740	ENSMUST00000037580	chr2	25875873	25877872	1	0.110889994924103	1671	0.0167996180773801	612	Kcnt1	0.0770410271374174	-0.562554629006707	NA	-0.104991980594924	NA
ENSMUSG00000009248	ENSMUST00000121862	chr7	142969265	142971264	-1	0.123823667299939	1789	0.0167996180773801	708	Ascl2	0.125001095590316	0.395547215338456	NA	0.038784503783737	NA
ENSMUSG00000026227	ENSMUST00000165824	chr1	86043863	86045862	1	0.1825387666917	1970	0.0200449988423285	799	2810459M11Rik	0.264853104814093	0.0461061595415216	NA	0.0140776744425126	NA
ENSMUSG00000030495	ENSMUST00000167441	chr7	35184482	35186481	1	0.196772094962677	1941	0.0152723800703455	586	Slc7a10	0.208409418487288	-2.55959958030999	NA	-0.240244235224629	NA
ENSMUSG00000030069	ENSMUST00000008273	chr6	99726384	99728383	-1	0.166900971566297	1933	0.020744982928886	784	Prok2	0.0458131084770699	-1.92954172342414	NA	-0.0379836580229548	NA
ENSMUSG00000053861	ENSMUST00000066583	chr18	74063102	74065101	1	0.169730867467007	1872	0.0148269356516271	586	Gm9925	0	NA	NA	NA	NA
ENSMUSG00000021098	ENSMUST00000132067	chr12	72940084	72942083	-1	0.275652822920976	1994	0.0204904432610469	707	4930447C04Rik	0.297597902889501	-0.909888618798327	NA	-0.234878708652313	NA
ENSMUSG00000024518	ENSMUST00000025396	chr18	65939090	65941089	-1	0.10772470395368	1670	0.0145087610668283	582	Rax	0.0182274269567931	-3.7530315839459	NA	-0.0205192082937931	NA
ENSMUSG00000025189	ENSMUST00000165311	chr19	43438436	43440435	1	0.116193429463952	1689	0.0156329779331176	658	Cnnm1	0.0787139002407908	0.117573871360515	NA	0.0171422076974264	NA
ENSMUSG00000079330	ENSMUST00000188169	chr1	132189431	132191430	1	0.182601653267272	1940	0.0156966128500774	564	Lemd1	0.127793650812297	-0.694155757556976	NA	-0.0874163621481013	NA
ENSMUSG00000013418	ENSMUST00000038343	chr11	95914892	95916891	-1	0.198176561817103	1883	0.0160359990738628	640	B4galnt2	0.0176664202037675	-3.7530315839459	NA	-0.0205192082937931	NA
ENSMUSG00000027380	ENSMUST00000126410	chr2	127836876	127838875	1	0.107200649157252	1745	0.0176480836368437	720	Acoxl	0.108242130919437	-0.198893686650853	NA	-0.0216381086813144	NA
ENSMUSG00000003476	ENSMUST00000095898	chr6	55117986	55119985	-1	0.158704754550168	1880	0.0183268560844147	698	Crhr2	0.0384180791559681	-0.957270840515304	NA	-0.0391485208023104	NA
ENSMUSG00000020090	ENSMUST00000020287	chr10	61593492	61595491	1	0.191363849463543	1981	0.0317538235629268	1052	Npffr1	0.033658610309684	-0.470995973536108	NA	-0.0259418943012568	NA
ENSMUSG00000010122	ENSMUST00000010267	chr11	61378082	61380081	-1	0.102840513250974	1797	0.013278486005606	599	Slc47a1	0.0978604663035283	0.292333574990251	NA	0.0270833541071087	NA
ENSMUSG00000055471	ENSMUST00000086639	chr17	72603710	72605709	-1	0.131223321025499	1842	0.0175632370808974	687	Alk	0.293837659838003	-0.959047674734319	NA	-0.233425791335651	NA
ENSMUSG00000068323	ENSMUST00000122897	chr6	83235190	83237189	1	0.11055459985439	1734	0.0166299249654874	640	Slc4a5	0.094431820397527	0.893166376715141	NA	0.131704021310206	NA
ENSMUSG00000054200	ENSMUST00000067098	chr19	38095079	38097078	1	0.140069365989198	1751	0.00943917934903301	407	Ffar4	0.0873555652286797	0.812388175746014	NA	0.0346340699737666	NA
ENSMUSG00000062296	ENSMUST00000197049	chr9	111310096	111312095	1	0.301331507945935	1977	0.022144951102001	764	Trank1	0.0317282005783412	-1.57651408963813	NA	-0.121393488960786	NA
ENSMUSG00000032530	ENSMUST00000125075	chr9	121641527	121643526	-1	0.119610266736661	1884	0.0163541736586617	689	Lyzl4	0	NA	NA	NA	NA
ENSMUSG00000027297	ENSMUST00000134295	chr2	119758520	119760519	-1	0.122544973596656	1838	0.0229085701055183	818	Ltk	0.0182623682575469	-4.73031656829868	NA	-0.023920236379461	NA
ENSMUSG00000074228	ENSMUST00000098605	chr8	83166171	83168170	-1	0.157426060846884	1913	0.0259630461195874	936	Gm10645	0.447863760974843	0.64619585659797	NA	0.102920533844728	NA
ENSMUSG00000028874	ENSMUST00000138179	chr4	132975116	132977115	1	0.117933291388092	1846	0.0220176812680815	936	Fgr	0.11479839845618	0.272917240172175	NA	0.0441443517310949	NA
ENSMUSG00000021263	ENSMUST00000021691	chr12	108702307	108704306	-1	0.119505455777375	1610	0.0160359990738628	623	Degs2	0.0163819677206758	-5.32325091891756	NA	-0.0383524157220676	NA
ENSMUSG00000029275	ENSMUST00000031205	chr5	107724344	107726343	-1	0.275694747304691	1942	0.0152723800703455	627	Gfi1	0.0843481763148458	0.0179409448864805	NA	0.00176154845921483	NA
ENSMUSG00000057058	ENSMUST00000107663	chr11	96462681	96464680	1	0.138958369820772	1916	0.0125785019190485	512	Skap1	0.0898358297332099	0.35625548858537	NA	0.0430815038245882	NA
ENSMUSG00000035486	ENSMUST00000039836	chr10	80354459	80356458	1	0.197841166747389	1859	0.0313508024221816	940	Plk5	0.0576166204372873	-0.785865471307833	NA	-0.0396384225676702	NA
ENSMUSG00000030495	ENSMUST00000135452	chr7	35184385	35186384	1	0.196960754689391	1941	0.0152723800703455	586	Slc7a10	0.208409418487288	-2.55959958030999	NA	-0.240244235224629	NA
ENSMUSG00000028836	ENSMUST00000105872	chr4	134341466	134343465	1	0.166062483892013	1712	0.0137027187853378	527	Slc30a2	0.234229245496878	0.175212198250848	NA	0.0486730337477745	NA
ENSMUSG00000061718	ENSMUST00000150762	chr11	98347996	98349995	1	0.24691365788488	1947	0.0213813320984838	837	Ppp1r1b	0.0474137042990072	2.01498756687741	NA	0.0743391759561123	NA
ENSMUSG00000055003	ENSMUST00000068351	chr6	119330767	119332766	-1	0.150613348493324	1854	0.0220813161850413	795	Lrtm2	0.0491228098711823	-0.134688332777857	NA	-0.0119952165451075	NA
ENSMUSG00000021098	ENSMUST00000130635	chr12	72937978	72939977	-1	0.197568658253247	1855	0.0241600568057272	853	4930447C04Rik	0.297597902889501	-0.909888618798327	NA	-0.234878708652313	NA
ENSMUSG00000067242	ENSMUST00000199812	chr19	38262577	38264576	1	0.102064912152261	1837	0.0185813957522538	734	Lgi1	0.125127303201595	-0.955898614649049	NA	-0.181414349455581	NA
ENSMUSG00000021997	ENSMUST00000022574	chr14	75130882	75132881	-1	0.109003397656964	1762	0.0198540940914492	763	Lrrc63	0.0362593272835372	-0.961010050845668	NA	-0.0397365993347445	NA
ENSMUSG00000039358	ENSMUST00000041646	chr5	38317367	38319366	1	0.113615079865528	1796	0.0183268560844147	632	Drd5	0.0182652072236757	0.954789367098691	NA	0.0110139143198064	NA
ENSMUSG00000038193	ENSMUST00000040104	chr8	57318983	57320982	1	0.230060055631765	1983	0.0190904750879319	680	Hand2	0.928290323362845	2.29596004268393	NA	0.509845202026932	NA
ENSMUSG00000028836	ENSMUST00000105874	chr4	134341206	134343205	1	0.133550124321638	1631	0.0129815230597937	493	Slc30a2	0.234229245496878	0.175212198250848	NA	0.0486730337477745	NA
ENSMUSG00000068452	ENSMUST00000053734	chr2	122298166	122300165	-1	0.203647693891808	1975	0.0186874539471867	661	Duox2	0.0101930976033592	-4.73031656829868	NA	-0.023920236379461	NA
ENSMUSG00000021848	ENSMUST00000133479	chr14	48667509	48669508	-1	0.164217811008587	1827	0.0145087610668283	550	Otx2	0.0086177734226811	-0.0215142359845298	NA	-0.000178207885484181	NA
ENSMUSG00000070291	ENSMUST00000113367	chr9	78393777	78395776	1	0.143381392302622	1819	0.0122179040562764	418	Ddx43	0.130430297165894	0.742740804948748	NA	0.0732898684584268	NA
ENSMUSG00000025701	ENSMUST00000170186	chr6	116461025	116463024	-1	0.116927106178951	1731	0.022144951102001	837	Alox5	0.377554329538098	0.916467241526566	NA	0.288143907961107	NA
ENSMUSG00000042372	ENSMUST00000048935	chr19	25608537	25610536	1	0.236579297299326	1977	0.0175632370808974	611	Dmrt3	0.572791172213367	-1.22613735145978	NA	-0.357827895023309	NA
ENSMUSG00000029530	ENSMUST00000163559	chr9	123676439	123678438	1	0.141431908459911	1910	0.0139360468141903	586	Ccr9	0.0258083356020256	0.261879633798035	NA	0.0128455354764517	NA
ENSMUSG00000055368	ENSMUST00000072939	chr8	92959047	92961046	1	0.102002025576689	1524	0.0201722686762481	594	Slc6a2	0.0395216563684082	1.50765232718739	NA	0.0972112134696713	NA
ENSMUSG00000096107	ENSMUST00000179981	chr13	3359029	3361028	1	0.121224355509658	1589	0.0145087610668283	523	Gm16505	0	NA	NA	NA	NA
ENSMUSG00000025215	ENSMUST00000174617	chr19	45149469	45151468	1	0.220333598610067	1981	0.0167996180773801	593	Tlx1	0.199696148681513	0.58457257080704	NA	0.0940138328019109	NA
ENSMUSG00000020177	ENSMUST00000159193	chr10	117238655	117240654	-1	0.101792403658118	1723	0.0167996180773801	610	9530003J23Rik	0	NA	NA	NA	NA
ENSMUSG00000019848	ENSMUST00000161803	chr10	45287402	45289401	1	0.149145995063326	1683	0.0202146919542213	750	Popdc3	0.309188996145295	-0.139158678120304	NA	-0.034930685098457	NA
ENSMUSG00000095276	ENSMUST00000179443	chr7	45179598	45181597	-1	0.163463172101731	1884	0.0185601841132672	718	Gfy	0	NA	NA	NA	NA
ENSMUSG00000041565	ENSMUST00000150573	chr17	68271797	68273796	1	0.10344841681483	1614	0.0193025914777978	764	L3mbtl4	0.0374364646827131	-0.344857039442055	NA	-0.0100888035188576	NA
ENSMUSG00000046093	ENSMUST00000059667	chr4	123181227	123183226	1	0.156629497556314	1964	0.0173723323300181	614	Hpcal4	0.144749764905096	-0.430025077580415	NA	-0.0751626257803105	NA
ENSMUSG00000000617	ENSMUST00000171427	chr11	50848685	50850684	1	0.176837050506567	1940	0.0120694225833703	506	Grm6	0.0196254142906241	-0.971534703291188	NA	-0.0274716168321735	NA
ENSMUSG00000055874	ENSMUST00000163089	chr6	70954531	70956530	1	0.196499586468534	1900	0.0209995225967251	787	Foxi3	0.0228529089124494	-3.73134673583291	NA	-0.0204431158835035	NA
ENSMUSG00000052087	ENSMUST00000135851	chr13	55377169	55379168	1	0.122628822364084	1706	0.0164390202146081	597	Rgs14	0.309897204660995	-0.0594924652875015	NA	-0.0159082140642019	NA
ENSMUSG00000022383	ENSMUST00000057979	chr15	85734131	85736130	1	0.22335215423749	2000	0.0221237394630145	873	Ppara	0.232840419825636	0.0326858119793463	NA	0.00949247671746707	NA
ENSMUSG00000041771	ENSMUST00000079020	chr12	102127174	102129173	1	0.145142216418619	1811	0.0139360468141903	492	Slc24a4	0.121449123594737	0.272432070922368	NA	0.0493733939157824	NA
ENSMUSG00000069855	ENSMUST00000093029	chr11	61342861	61344860	-1	0.102085874344118	1847	0.0160359990738628	655	Slc47a2	0	NA	NA	NA	NA
ENSMUSG00000021848	ENSMUST00000152018	chr14	48667645	48669644	-1	0.16071712496845	1794	0.0145087610668283	550	Otx2	0.0086177734226811	-0.0215142359845298	NA	-0.000178207885484181	NA
ENSMUSG00000021219	ENSMUST00000186848	chr12	82614636	82616635	1	0.111162503418246	1860	0.0198540940914492	708	Rgs6	0.0847397648771245	-1.04579239116395	NA	-0.164737390934902	NA
ENSMUSG00000046160	ENSMUST00000056882	chr16	91267772	91269771	1	0.100849105024549	1817	0.0106906660492419	447	Olig1	0.239908519046711	1.3035063777017	NA	0.227642332455218	NA
ENSMUSG00000024517	ENSMUST00000025395	chr18	65871494	65873493	1	0.145833968749903	1866	0.0167359831604203	685	Grp	0.1935052258904	-1.45664877006932	NA	-0.0883329903631502	NA
ENSMUSG00000050824	ENSMUST00000165183	chr17	25497289	25499288	-1	0.10613157737254	1630	0.0198540940914492	812	Sstr5	0.044524808768222	0.0397906827546897	NA	0.00129017056536936	NA
ENSMUSG00000005640	ENSMUST00000029711	chr3	87794951	87796950	1	0.175264886117284	1854	0.0186662423082001	681	Insrr	0.195087337274171	-0.237257923644647	NA	-0.0694246031084489	NA
ENSMUSG00000035946	ENSMUST00000040477	chr5	75073601	75075600	1	0.120343943451659	1843	0.0176692952758303	689	Gsx2	0.438509197706489	-0.0934318764776907	NA	-0.0179390377810481	NA
ENSMUSG00000027793	ENSMUST00000198320	chr3	55055043	55057042	-1	0.147636717249615	1718	0.0190904750879319	712	Ccna1	0.638137903364527	0.0385719197273784	NA	0.0107796785589493	NA
ENSMUSG00000038300	ENSMUST00000042754	chr7	45178995	45180994	1	0.128959404304931	1818	0.0246691361414054	892	Pth2	0	NA	NA	NA	NA
ENSMUSG00000029359	ENSMUST00000135540	chr5	118025870	118027869	1	0.212326041320651	2000	0.0244358081125529	923	Tesc	0.236054902742097	0.0209870205365999	NA	0.00150884464777554	NA
ENSMUSG00000044220	ENSMUST00000057178	chr19	43610325	43612324	1	0.224798545475631	1910	0.0255600249788422	842	Nkx2-3	0.0720207755466092	0.0234654050661761	NA	0.000925544356555448	NA
ENSMUSG00000025127	ENSMUST00000128827	chr11	120528774	120530773	1	0.204549068141664	1993	0.0199601522863822	788	Gcgr	0.093270032470785	-0.732875739074493	NA	-0.0508516249124129	NA
ENSMUSG00000040533	ENSMUST00000102576	chr4	130942385	130944384	1	0.103490341198544	1835	0.0160359990738628	596	Matn1	0.0719289519852894	1.79686257341028	NA	0.0600960995577012	NA
ENSMUSG00000005373	ENSMUST00000202431	chr5	135087890	135089889	1	0.15375767727189	1816	0.0145087610668283	545	Mlxipl	0.167658181097484	-0.373762790838205	NA	-0.0916365279989278	NA
ENSMUSG00000067242	ENSMUST00000087252	chr19	38262567	38264566	1	0.101834328041833	1837	0.0187935121421197	744	Lgi1	0.125127303201595	-0.955898614649049	NA	-0.181414349455581	NA
ENSMUSG00000021219	ENSMUST00000200911	chr12	82615038	82617037	1	0.147112662453187	1878	0.0251994271160702	912	Rgs6	0.0847397648771245	-1.04579239116395	NA	-0.164737390934902	NA
ENSMUSG00000056606	ENSMUST00000070814	chr12	104472488	104474487	1	0.160318843323165	1856	0.0114542850527592	407	Gm10000	0.00975169097829703	-3.73134673583291	NA	-0.0204431158835035	NA
ENSMUSG00000019803	ENSMUST00000126848	chr10	42580346	42582345	-1	0.354596437454847	1852	0.0275751306825683	961	Nr2e1	0.0493301838583851	6.97767254698345	NA	0.114394748776003	NA
ENSMUSG00000079330	ENSMUST00000112357	chr1	132189455	132191454	1	0.185138078481982	1947	0.0161632689077824	586	Lemd1	0.127793650812297	-0.694155757556976	NA	-0.0874163621481013	NA
ENSMUSG00000021848	ENSMUST00000122009	chr14	48662873	48664872	-1	0.139084142971914	1870	0.0104997612983626	441	Otx2	0.0086177734226811	-0.0215142359845298	NA	-0.000178207885484181	NA
ENSMUSG00000012520	ENSMUST00000012664	chr5	67099302	67101301	-1	0.158725716742025	1904	0.0155481313771712	656	Phox2b	0.535716323141376	2.83035733470564	NA	0.464861093090278	NA
ENSMUSG00000017311	ENSMUST00000127381	chr11	102107417	102109416	-1	0.147028813685759	1881	0.0164814434925812	569	Pyy	0	NA	NA	NA	NA
ENSMUSG00000091705	ENSMUST00000074806	chr17	35340242	35342241	1	0.135331910629492	1691	0.0202146919542213	683	H2-Q2	0.201338214008581	-1.10594454363063	NA	-0.0695895311850335	NA
ENSMUSG00000062372	ENSMUST00000114747	chr5	30461903	30463902	-1	0.11468415165024	1818	0.0162693271027153	647	Otof	0.0244838943268868	-1.14325580287036	NA	-0.0643428953745853	NA
ENSMUSG00000022304	ENSMUST00000110306	chr15	39857471	39859470	-1	0.139943592838056	1779	0.0225479722427463	917	Dpys	0.159755624471802	1.06116164158242	NA	0.0867989222261091	NA
ENSMUSG00000021848	ENSMUST00000118578	chr14	48665247	48667246	-1	0.212032570634652	1987	0.0214661786544301	718	Otx2	0.0086177734226811	-0.0215142359845298	NA	-0.000178207885484181	NA
ENSMUSG00000030049	ENSMUST00000032128	chr6	87371357	87373356	1	0.123341536887226	1923	0.0221873743799742	841	Gkn2	0	NA	NA	NA	NA
ENSMUSG00000024517	ENSMUST00000173985	chr18	65870820	65872819	1	0.141830190105196	1889	0.013745142063311	545	Grp	0.1935052258904	-1.45664877006932	NA	-0.0883329903631502	NA
ENSMUSG00000018263	ENSMUST00000018407	chr5	119832663	119834662	1	0.140970740239054	1877	0.0134057558395255	563	Tbx5	0.0652635694468688	1.05766076984787	NA	0.0750546125817596	NA
ENSMUSG00000096225	ENSMUST00000204403	chr3	154328635	154330634	-1	0.23611812907847	1854	0.014211798121016	578	Lhx8	0.0394743627909443	-0.961010050845668	NA	-0.0397365993347445	NA
ENSMUSG00000019803	ENSMUST00000143891	chr10	42580775	42582774	-1	0.363631142145261	1852	0.0244782313905261	924	Nr2e1	0.0493301838583851	6.97767254698345	NA	0.114394748776003	NA
ENSMUSG00000047642	ENSMUST00000120642	chr10	121639794	121641793	1	0.193103711387683	1930	0.0290175221336565	932	D930020B18Rik	0.0710893062575223	-2.59268235088824	NA	-0.0619582775229406	NA
ENSMUSG00000022715	ENSMUST00000023400	chr16	8425137	8427136	-1	0.103092059553259	1730	0.0145087610668283	626	Tmem114	0.0651011067917735	0.350888881719636	NA	0.0147990501620881	NA
ENSMUSG00000036814	ENSMUST00000171647	chr9	123678807	123680806	-1	0.136673490908347	1786	0.0129815230597937	583	Slc6a20a	0.0446716233036767	1.0704543286678	NA	0.023058488081017	NA
ENSMUSG00000021219	ENSMUST00000186081	chr12	82615572	82617571	1	0.179080005035277	1887	0.0259630461195874	969	Rgs6	0.0847397648771245	-1.04579239116395	NA	-0.164737390934902	NA
ENSMUSG00000055003	ENSMUST00000124192	chr6	119329205	119331204	-1	0.263536676027567	1974	0.0291447919675761	998	Lrtm2	0.0491228098711823	-0.134688332777857	NA	-0.0119952165451075	NA
ENSMUSG00000018263	ENSMUST00000202504	chr5	119834155	119836154	1	0.173734646111715	1798	0.00969371901687211	400	Tbx5	0.0652635694468688	1.05766076984787	NA	0.0750546125817596	NA
ENSMUSG00000043461	ENSMUST00000171529	chr3	69859923	69861922	-1	0.128959404304931	1854	0.0129815230597937	456	Sptssb	0.199922731155889	-1.29302499161667	NA	-0.100639807100011	NA
ENSMUSG00000047642	ENSMUST00000132744	chr10	121639872	121641871	1	0.218467963534784	1949	0.0317750352019134	982	D930020B18Rik	0.0710893062575223	-2.59268235088824	NA	-0.0619582775229406	NA
ENSMUSG00000071235	ENSMUST00000095551	chr12	84640896	84642895	1	0.169500283356579	1906	0.0226964537156524	882	Vrtn	0	NA	NA	NA	NA
ENSMUSG00000021219	ENSMUST00000161801	chr12	82614925	82616924	1	0.137637751733774	1869	0.0229085701055183	820	Rgs6	0.0847397648771245	-1.04579239116395	NA	-0.164737390934902	NA
ENSMUSG00000020566	ENSMUST00000127185	chr12	17324731	17326730	-1	0.182182409430129	1806	0.0126633484749948	516	Atp6v1c2	0.0448255043087736	-0.00565942394686792	NA	-0.000144716346430184	NA
ENSMUSG00000057058	ENSMUST00000071510	chr11	96462627	96464626	1	0.137281394472203	1916	0.013278486005606	528	Skap1	0.0898358297332099	0.35625548858537	NA	0.0430815038245882	NA
ENSMUSG00000035238	ENSMUST00000109396	chr2	163851733	163853732	1	0.118834665637948	1627	0.0152723800703455	602	Kcnk15	0.0304650211846342	5.39258470248878	NA	0.0396841449719355	NA
ENSMUSG00000037280	ENSMUST00000159715	chr15	100729377	100731376	-1	0.200503365113242	1838	0.0176268719978572	666	Galnt6	0.243624087656295	-0.770977472102827	NA	-0.220268121148845	NA
ENSMUSG00000036813	ENSMUST00000150625	chr2	25080033	25082032	1	0.129127101839788	1890	0.0213813320984838	665	Entpd8	0	NA	NA	NA	NA
ENSMUSG00000030134	ENSMUST00000164960	chr6	118009438	118011437	1	0.117681745085807	1483	0.0175420254419108	559	Rasgef1a	0.072540269665306	-1.45577287491199	NA	-0.0473841125403165	NA
ENSMUSG00000032530	ENSMUST00000077706	chr9	121641567	121643566	-1	0.121769372497943	1886	0.0171602159401522	702	Lyzl4	0	NA	NA	NA	NA
ENSMUSG00000051596	ENSMUST00000114099	chr5	38275404	38277403	1	0.130133287048929	1912	0.0196844009795565	687	Otop1	0.0266536727634378	2.34146731655778	NA	0.0528106848551063	NA
ENSMUSG00000021095	ENSMUST00000021513	chr12	104473331	104475330	-1	0.213143566803079	1878	0.013745142063311	536	Gsc	0.287901346286004	-1.30461237836684	NA	-0.151666512508604	NA
ENSMUSG00000035486	ENSMUST00000105351	chr10	80354459	80356458	1	0.197841166747389	1859	0.0313508024221816	940	Plk5	0.0576166204372873	-0.785865471307833	NA	-0.0396384225676702	NA
ENSMUSG00000048217	ENSMUST00000147252	chr11	102144366	102146365	1	0.158830527701311	1791	0.022144951102001	820	Nags	0.0283885272036616	1.58033622010069	NA	0.0266945465121628	NA
ENSMUSG00000039095	ENSMUST00000036177	chr5	28163694	28165693	1	0.13744909200706	1760	0.0152723800703455	595	En2	0.0732053402827396	1.22954956504981	NA	0.101068312306887	NA
ENSMUSG00000017311	ENSMUST00000017455	chr11	102107833	102109832	-1	0.118834665637948	1753	0.0160359990738628	635	Pyy	0	NA	NA	NA	NA
ENSMUSG00000022494	ENSMUST00000023138	chr16	11982581	11984580	1	0.14331850572705	1850	0.013745142063311	593	Shisa9	0.222562967285873	-0.695332790783511	NA	-0.197392211624614	NA
ENSMUSG00000004933	ENSMUST00000151660	chr10	81256215	81258214	1	0.200167970043529	1863	0.0320719981477256	1113	Matk	0.202668280584455	0.0226001494888949	NA	0.00493763701946267	NA
ENSMUSG00000050201	ENSMUST00000106544	chr11	115320925	115322924	1	0.162205440590305	1876	0.0243297499176199	890	Otop2	0	NA	NA	NA	NA
ENSMUSG00000059149	ENSMUST00000046658	chr1	132067934	132069933	-1	0.100513709954835	1699	0.0167996180773801	738	Mfsd4	0.0468168291641855	-1.00310527596308	NA	-0.0835933804249682	NA
ENSMUSG00000035355	ENSMUST00000107363	chr11	100759943	100761942	-1	0.107536044226966	1733	0.0192177449218515	770	Kcnh4	0.346224304903881	-1.77002384487936	NA	-0.364904339517645	NA
ENSMUSG00000039339	ENSMUST00000045526	chr10	39926924	39928923	-1	0.109925734098676	1548	0.0129815230597937	511	2010001E11Rik	0.0133135998209574	-3.7530315839459	NA	-0.0205192082937931	NA
ENSMUSG00000011034	ENSMUST00000011178	chr5	33102219	33104218	1	0.124096175794082	1741	0.00916342804220733	432	Slc5a1	0.0148253292353254	-4.75397276044693	NA	-0.0239822330165793	NA
ENSMUSG00000061718	ENSMUST00000147415	chr11	98349215	98351214	1	0.159899599486023	1878	0.0175632370808974	610	Ppp1r1b	0.0474137042990072	2.01498756687741	NA	0.0743391759561123	NA
ENSMUSG00000079330	ENSMUST00000188175	chr1	132189457	132191456	1	0.185326738208696	1949	0.0162056921857556	588	Lemd1	0.127793650812297	-0.694155757556976	NA	-0.0874163621481013	NA
ENSMUSG00000030495	ENSMUST00000131048	chr7	35184421	35186420	1	0.197715393596247	1941	0.015145110236426	580	Slc7a10	0.208409418487288	-2.55959958030999	NA	-0.240244235224629	NA
ENSMUSG00000032530	ENSMUST00000120918	chr9	121642097	121644096	-1	0.129525383485073	1903	0.0175632370808974	697	Lyzl4	0	NA	NA	NA	NA
ENSMUSG00000058740	ENSMUST00000114172	chr2	25875783	25877782	1	0.107494119843252	1671	0.0167571947994069	610	Kcnt1	0.0770410271374174	-0.562554629006707	NA	-0.104991980594924	NA
ENSMUSG00000006270	ENSMUST00000172821	chr19	59170057	59172056	-1	0.217881022162785	1955	0.013745142063311	562	Vax1	0.196285473388825	-1.60359161061651	NA	-0.0678838834452419	NA
ENSMUSG00000029155	ENSMUST00000071077	chr5	73649379	73651378	1	0.130028476089643	1681	0.0181147396945487	739	Spata18	0.0450690008753892	-2.59952316580325	NA	-0.0649940862316979	NA
ENSMUSG00000030732	ENSMUST00000032977	chr7	100004404	100006403	1	0.14078208051234	1851	0.0183268560844147	645	Chrdl2	0.299286333938131	-0.47502497892444	NA	-0.0995794976353951	NA
ENSMUSG00000067242	ENSMUST00000134832	chr19	38262813	38264812	1	0.104203055721686	1842	0.0186662423082001	731	Lgi1	0.125127303201595	-0.955898614649049	NA	-0.181414349455581	NA
ENSMUSG00000032528	ENSMUST00000035115	chr9	121640716	121642715	1	0.116214391655809	1883	0.0129603114208071	575	Vipr1	0.124119035458538	-0.173262402707224	NA	-0.035356270878204	NA
ENSMUSG00000005640	ENSMUST00000166866	chr3	87799943	87801942	1	0.145729157790618	1913	0.0169905228282594	616	Insrr	0.195087337274171	-0.237257923644647	NA	-0.0694246031084489	NA
ENSMUSG00000055874	ENSMUST00000069634	chr6	70954606	70956605	1	0.206854909245946	1900	0.0200449988423285	742	Foxi3	0.0228529089124494	-3.73134673583291	NA	-0.0204431158835035	NA
ENSMUSG00000041460	ENSMUST00000186203	chr6	119328802	119330801	1	0.245844586100168	1964	0.0290811570506163	1051	Cacna2d4	0.00992106378925136	4.7269318580412	NA	0.0239148203316821	NA
ENSMUSG00000034777	ENSMUST00000037807	chr6	83709264	83711263	1	0.235950431543613	2000	0.0177965651097499	661	Vax2	0.0736973882038917	1.5993284782199	NA	0.0504282017690314	NA
ENSMUSG00000036907	ENSMUST00000037286	chr1	120338582	120340581	1	0.186584469720122	1957	0.0145087610668283	636	C1ql2	0.0575719331690256	1.24080082392405	NA	0.0551181300135599	NA
ENSMUSG00000021219	ENSMUST00000200861	chr12	82615635	82617634	1	0.184655948069268	1913	0.0253479085889763	940	Rgs6	0.0847397648771245	-1.04579239116395	NA	-0.164737390934902	NA
ENSMUSG00000027297	ENSMUST00000182203	chr2	119758526	119760525	-1	0.122146691951371	1832	0.0231418981343708	824	Ltk	0.0182623682575469	-4.73031656829868	NA	-0.023920236379461	NA
ENSMUSG00000035238	ENSMUST00000044798	chr2	163851651	163853650	1	0.118855627829805	1627	0.014211798121016	597	Kcnk15	0.0304650211846342	5.39258470248878	NA	0.0396841449719355	NA
ENSMUSG00000035486	ENSMUST00000146826	chr10	80357270	80359269	1	0.267854887550132	1953	0.0448838280956267	1301	Plk5	0.0576166204372873	-0.785865471307833	NA	-0.0396384225676702	NA
ENSMUSG00000057058	ENSMUST00000136836	chr11	96462624	96464623	1	0.137428129815203	1916	0.0135330256734451	531	Skap1	0.0898358297332099	0.35625548858537	NA	0.0430815038245882	NA
ENSMUSG00000003476	ENSMUST00000169777	chr6	55117772	55119771	-1	0.186710242871265	1884	0.0167996180773801	651	Crhr2	0.0384180791559681	-0.957270840515304	NA	-0.0391485208023104	NA
ENSMUSG00000042662	ENSMUST00000123121	chr2	152951457	152953456	-1	0.118205799882234	1848	0.0106906660492419	397	Dusp15	0.266228592689136	0.51300153052524	NA	0.142581942401283	NA
ENSMUSG00000059149	ENSMUST00000160656	chr1	132067827	132069826	-1	0.101142575710548	1711	0.0167996180773801	738	Mfsd4	0.0468168291641855	-1.00310527596308	NA	-0.0835933804249682	NA
ENSMUSG00000035681	ENSMUST00000092175	chr10	112269123	112271122	1	0.148014036703043	1853	0.0211904273476044	789	Kcnc2	0.151192130751957	-0.525882770811762	NA	-0.162013395808172	NA
ENSMUSG00000043461	ENSMUST00000051239	chr3	69859941	69861940	-1	0.128686895810788	1855	0.0129815230597937	456	Sptssb	0.199922731155889	-1.29302499161667	NA	-0.100639807100011	NA
ENSMUSG00000066224	ENSMUST00000159930	chr4	41731143	41733142	-1	0.116067656312809	1690	0.0152723800703455	641	Arid3c	0.223183116637438	-0.384650665877889	NA	-0.0524200620017579	NA
ENSMUSG00000027886	ENSMUST00000029485	chr3	108535541	108537540	1	0.10011542830955	1596	0.0152723800703455	617	1700013F07Rik	0	NA	NA	NA	NA
ENSMUSG00000022383	ENSMUST00000134880	chr15	85732983	85734982	1	0.185536360127267	1957	0.0167996180773801	720	Ppara	0.232840419825636	0.0326858119793463	NA	0.00949247671746707	NA
ENSMUSG00000104445	ENSMUST00000171887	chr3	88254710	88256709	-1	0.10105872694312	1731	0.0165662900485276	607	Rhbg	0.236272989543711	0.680876090449159	NA	0.10551003090229	NA
ENSMUSG00000055732	ENSMUST00000069457	chr13	40702005	40704004	1	0.103092059553259	1780	0.013745142063311	592	Gm9979	0.114952279206041	0.0895530479423559	NA	0.0115785286135603	NA
ENSMUSG00000021743	ENSMUST00000022262	chr14	12345866	12347865	-1	0.157824342492169	1925	0.0174359672469778	677	Fezf2	0.0132038088502117	-3.7530315839459	NA	-0.0205192082937931	NA
ENSMUSG00000057058	ENSMUST00000107662	chr11	96462633	96464632	1	0.136987923786203	1916	0.0128330415868876	522	Skap1	0.0898358297332099	0.35625548858537	NA	0.0430815038245882	NA
ENSMUSG00000042662	ENSMUST00000109811	chr2	152951699	152953698	-1	0.10627831271554	1706	0.00820890428781073	313	Dusp15	0.266228592689136	0.51300153052524	NA	0.142581942401283	NA
ENSMUSG00000021219	ENSMUST00000201271	chr12	82615587	82617586	1	0.179960417093276	1887	0.0258569879246545	964	Rgs6	0.0847397648771245	-1.04579239116395	NA	-0.164737390934902	NA
ENSMUSG00000030069	ENSMUST00000101120	chr6	99726393	99728392	-1	0.164804752380587	1933	0.0210843691526715	793	Prok2	0.0458131084770699	-1.92954172342414	NA	-0.0379836580229548	NA
ENSMUSG00000055197	ENSMUST00000162938	chr1	74884609	74886608	-1	0.221130161900637	1932	0.0164178085756215	691	Fev	0.115405688502685	-0.120812913334168	NA	-0.0100719902726564	NA
ENSMUSG00000023964	ENSMUST00000171613	chr6	3763631	3765630	-1	0.142899261889908	1862	0.0256024482568154	991	Calcr	0.0388823818901939	-0.377410802785517	NA	-0.023655235924215	NA
ENSMUSG00000067235	ENSMUST00000174525	chr17	35468089	35470088	1	0.104286904489114	1486	0.0187723005031331	703	H2-Q10	0.0722902224623627	1.61121463075389	NA	0.0712267516457651	NA
ENSMUSG00000067235	ENSMUST00000174589	chr17	35468097	35470096	1	0.105439825041255	1486	0.0189419936150258	711	H2-Q10	0.0722902224623627	1.61121463075389	NA	0.0712267516457651	NA
ENSMUSG00000037280	ENSMUST00000052069	chr15	100729377	100731376	-1	0.200503365113242	1838	0.0176268719978572	666	Galnt6	0.243624087656295	-0.770977472102827	NA	-0.220268121148845	NA
ENSMUSG00000032034	ENSMUST00000034533	chr9	32344238	32346237	-1	0.102337420646403	1744	0.0131300045326999	515	Kcnj5	0.294518341389588	0.698739340958415	NA	0.187712069790249	NA
ENSMUSG00000059852	ENSMUST00000077962	chr18	80364255	80366254	-1	0.118855627829805	1752	0.0186026073912403	747	Kcng2	0.193379035204706	0.0542258895374946	NA	0.011016060533417	NA
ENSMUSG00000048617	ENSMUST00000067472	chr8	84944991	84946990	1	0.324662427482896	2000	0.0335992361547602	1129	Rtbdn	0.00848392767005978	3.73205079306093	NA	0.0204477400377619	NA
ENSMUSG00000026751	ENSMUST00000112883	chr2	38712235	38714234	-1	0.110156318209105	1586	0.0145087610668283	531	Nr5a1	0.0383782625363662	0.0528857017108173	NA	0.00242949600186751	NA
ENSMUSG00000013936	ENSMUST00000152744	chr5	122101181	122103180	1	0.116969030562665	1800	0.0175632370808974	672	Myl2	0.142947071803912	0.645077271582394	NA	0.0296788235351011	NA
ENSMUSG00000024837	ENSMUST00000087525	chr19	25503706	25505705	1	0.135017477751635	1920	0.0187086655861733	665	Dmrt1	0.0910047133060743	-1.74817441131081	NA	-0.0479482888181563	NA
ENSMUSG00000051596	ENSMUST00000185357	chr5	38275404	38277403	1	0.130133287048929	1912	0.0196844009795565	687	Otop1	0.0266536727634378	2.34146731655778	NA	0.0528106848551063	NA
ENSMUSG00000057058	ENSMUST00000100521	chr11	96462593	96464592	1	0.139377613657914	1917	0.0152723800703455	561	Skap1	0.0898358297332099	0.35625548858537	NA	0.0430815038245882	NA
ENSMUSG00000056380	ENSMUST00000131554	chrX	71661966	71663965	1	0.111833293557673	1768	0.00534533302462094	252	Gpr50	0.13918216423257	0.558082582190449	NA	0.0942840735380768	NA
ENSMUSG00000025425	ENSMUST00000079618	chr18	77183853	77185852	1	0.133927443775066	1773	0.0175632370808974	636	St8sia5	0.145071891229794	-0.314941503745526	NA	-0.0432765689806199	NA
ENSMUSG00000038255	ENSMUST00000041685	chr11	98329649	98331648	-1	0.201991680735097	1892	0.0122179040562764	520	Neurod2	0.377607080854431	-2.64896582217022	NA	-0.484699591498034	NA
ENSMUSG00000000617	ENSMUST00000000631	chr11	50848986	50850985	1	0.188429142603548	1940	0.013745142063311	587	Grm6	0.0196254142906241	-0.971534703291188	NA	-0.0274716168321735	NA
ENSMUSG00000061762	ENSMUST00000185130	chr6	7554091	7556090	1	0.118583119335662	1873	0.0224843373257865	780	Tac1	0.458216266267464	-1.21805138860335	NA	-0.238474297654836	NA
ENSMUSG00000030495	ENSMUST00000001854	chr7	35184385	35186384	1	0.196960754689391	1941	0.0152723800703455	586	Slc7a10	0.208409418487288	-2.55959958030999	NA	-0.240244235224629	NA
ENSMUSG00000026514	ENSMUST00000161880	chr1	181350628	181352627	1	0.174845642280142	1886	0.0207025596509129	697	Cnih3	0.22376764735175	0.0249073083604809	NA	0.00656584032126725	NA
ENSMUSG00000035946	ENSMUST00000160104	chr5	75073602	75075601	1	0.120427792219088	1843	0.0176692952758303	689	Gsx2	0.438509197706489	-0.0934318764776907	NA	-0.0179390377810481	NA
ENSMUSG00000050824	ENSMUST00000051864	chr17	25497289	25499288	-1	0.10613157737254	1630	0.0198540940914492	812	Sstr5	0.044524808768222	0.0397906827546897	NA	0.00129017056536936	NA
ENSMUSG00000031965	ENSMUST00000166018	chr9	24774304	24776303	-1	0.140572458593769	1908	0.0128542532258742	558	Tbx20	0.119667258184646	-0.1869493100229	NA	-0.0341766010358583	NA
ENSMUSG00000089922	ENSMUST00000110746	chr12	49383174	49385173	1	0.119086211940233	1843	0.0205965014559799	651	3110039M20Rik	0	NA	NA	NA	NA
ENSMUSG00000033805	ENSMUST00000161452	chr5	107403785	107405784	1	0.117241539056807	1762	0.0167996180773801	675	Ephx4	0.231208682939866	-0.753535133723429	NA	-0.100682194364462	NA
ENSMUSG00000027793	ENSMUST00000199144	chr3	55055483	55057482	-1	0.116696522068523	1514	0.0183268560844147	674	Ccna1	0.638137903364527	0.0385719197273784	NA	0.0107796785589493	NA
ENSMUSG00000025701	ENSMUST00000203722	chr6	116461025	116463024	-1	0.116927106178951	1731	0.022144951102001	837	Alox5	0.377554329538098	0.916467241526566	NA	0.288143907961107	NA
ENSMUSG00000047642	ENSMUST00000142501	chr10	121639588	121641587	1	0.162289289357733	1890	0.027490284126622	878	D930020B18Rik	0.0710893062575223	-2.59268235088824	NA	-0.0619582775229406	NA
ENSMUSG00000019803	ENSMUST00000105498	chr10	42568829	42570828	-1	0.178514025855135	1915	0.0167571947994069	672	Nr2e1	0.0493301838583851	6.97767254698345	NA	0.114394748776003	NA
ENSMUSG00000053465	ENSMUST00000065904	chr14	119136415	119138414	1	0.220501296144924	1981	0.0153572266262919	604	Hs6st3	0.258357329858919	-0.246182040114149	NA	-0.0296882549497686	NA
ENSMUSG00000024517	ENSMUST00000173530	chr18	65871484	65873483	1	0.145666271215046	1866	0.0165238667705544	675	Grp	0.1935052258904	-1.45664877006932	NA	-0.0883329903631502	NA
ENSMUSG00000029155	ENSMUST00000041422	chr5	73649382	73651381	1	0.130091362665215	1681	0.0181783746115085	742	Spata18	0.0450690008753892	-2.59952316580325	NA	-0.0649940862316979	NA
ENSMUSG00000067242	ENSMUST00000197123	chr19	38262660	38264659	1	0.104789997093685	1840	0.0193238031167844	762	Lgi1	0.125127303201595	-0.955898614649049	NA	-0.181414349455581	NA
ENSMUSG00000022494	ENSMUST00000170672	chr16	11982581	11984580	1	0.14331850572705	1850	0.013745142063311	593	Shisa9	0.222562967285873	-0.695332790783511	NA	-0.197392211624614	NA
ENSMUSG00000041479	ENSMUST00000035351	chr14	34218047	34220046	1	0.118205799882234	1755	0.023078263217411	920	Syt15	0.137600222679316	0.00713539464803248	NA	0.00154917642233332	NA
ENSMUSG00000051490	ENSMUST00000058600	chr19	24901310	24903309	-1	0.144345653128049	1878	0.0237358240259954	933	Foxd4	0.0130109674696849	3.84202759362096	NA	0.0208314590570272	NA
ENSMUSG00000055197	ENSMUST00000159232	chr1	74885323	74887322	-1	0.184907494371554	1968	0.0163753852976483	613	Fev	0.115405688502685	-0.120812913334168	NA	-0.0100719902726564	NA
ENSMUSG00000072487	ENSMUST00000071419	chr15	73839672	73841671	-1	0.198218486200817	1726	0.0163329620196751	619	Mroh5	0	NA	NA	NA	NA
ENSMUSG00000013936	ENSMUST00000123913	chr5	122101179	122103178	1	0.117010954946379	1800	0.0175632370808974	672	Myl2	0.142947071803912	0.645077271582394	NA	0.0296788235351011	NA
ENSMUSG00000021219	ENSMUST00000193448	chr12	82616025	82618024	1	0.21400301666922	1953	0.0227388769936256	884	Rgs6	0.0847397648771245	-1.04579239116395	NA	-0.164737390934902	NA
ENSMUSG00000004892	ENSMUST00000193276	chr3	87996366	87998365	-1	0.229829471521337	1981	0.0229085701055183	801	Bcan	0.0477276052571191	-0.236481477078512	NA	-0.0115797334363271	NA
ENSMUSG00000035486	ENSMUST00000152544	chr10	80355977	80357976	1	0.434022182401433	1987	0.0301417389999458	1045	Plk5	0.0576166204372873	-0.785865471307833	NA	-0.0396384225676702	NA
ENSMUSG00000044186	ENSMUST00000062437	chr14	69169802	69171801	1	0.104999619012256	1758	0.0183268560844147	753	Nkx2-6	0.0269053956934843	-0.928922440658712	NA	-0.0129043345712997	NA
ENSMUSG00000036760	ENSMUST00000044624	chr15	72546280	72548279	-1	0.168640833490437	1889	0.022251009296934	818	Kcnk9	0.352276309571901	-0.0975984438518031	NA	-0.0161292328011355	NA
ENSMUSG00000039853	ENSMUST00000136978	chr4	46534415	46536414	-1	0.105649446959826	1758	0.0145087610668283	581	Trim14	0.278636700606495	0.658470519059951	NA	0.129520868940054	NA
ENSMUSG00000041460	ENSMUST00000185965	chr6	119330562	119332561	1	0.181260072988417	1875	0.0229085701055183	837	Cacna2d4	0.00992106378925136	4.7269318580412	NA	0.0239148203316821	NA
ENSMUSG00000075465	ENSMUST00000100294	chr14	122488586	122490585	1	0.14237520709348	1876	0.0158875176009567	672	Gm10837	0.0990285663765876	-0.456674125294871	NA	-0.0247787212288306	NA
ENSMUSG00000026255	ENSMUST00000027472	chr1	87262363	87264362	1	0.130510606502357	1722	0.0204904432610469	707	Efhd1	0.310528226370149	0.225536139896103	NA	0.0550970616584277	NA
ENSMUSG00000021219	ENSMUST00000201861	chr12	82615849	82617848	1	0.211277931727796	1968	0.0249660990872176	964	Rgs6	0.0847397648771245	-1.04579239116395	NA	-0.164737390934902	NA
ENSMUSG00000062372	ENSMUST00000144125	chr5	30461933	30463932	-1	0.113908550551527	1818	0.0164602318535946	656	Otof	0.0244838943268868	-1.14325580287036	NA	-0.0643428953745853	NA
ENSMUSG00000099032	ENSMUST00000185184	chr1	9967933	9969932	-1	0.17891230750042	1763	0.0183268560844147	648	Tcf24	0.0509360913462624	0.728020349539427	NA	0.0656333962854554	NA
ENSMUSG00000048582	ENSMUST00000061614	chr14	57058031	57060030	-1	0.113216798220242	1654	0.0122179040562764	500	Gja3	0.176869625528417	-0.90063176157093	NA	-0.0961379834099064	NA
ENSMUSG00000060559	ENSMUST00000074466	chr8	47411129	47413128	1	0.201886869775811	1878	0.0234388610801831	869	Gm10083	0.0410274119897954	2.0603145452465	NA	0.0408660130057084	NA
ENSMUSG00000036814	ENSMUST00000170591	chr9	123678783	123680782	-1	0.141809227913338	1786	0.0134269674785121	597	Slc6a20a	0.0446716233036767	1.0704543286678	NA	0.023058488081017	NA
ENSMUSG00000001496	ENSMUST00000001536	chr12	56536909	56538908	-1	0.209139788158371	1862	0.0129815230597937	526	Nkx2-1	0.0107042841628739	-3.7530315839459	NA	-0.0205192082937931	NA
ENSMUSG00000050138	ENSMUST00000055221	chr17	87797995	87799994	-1	0.185745982045838	1952	0.0335992361547602	1126	Kcnk12	0.0787983437923842	0.027970453194333	NA	0.00223666176179588	NA
ENSMUSG00000059852	ENSMUST00000184366	chr18	80363651	80365650	-1	0.168494098147438	1896	0.0262812207043863	978	Kcng2	0.193379035204706	0.0542258895374946	NA	0.011016060533417	NA
ENSMUSG00000057058	ENSMUST00000100519	chr11	96462600	96464599	1	0.138916445437057	1916	0.0151026869584528	555	Skap1	0.0898358297332099	0.35625548858537	NA	0.0430815038245882	NA
ENSMUSG00000036813	ENSMUST00000114376	chr2	25079818	25081817	1	0.115082433295525	1857	0.0213813320984838	691	Entpd8	0	NA	NA	NA	NA
ENSMUSG00000078137	ENSMUST00000104937	chr2	118703964	118705963	-1	0.186228112458551	1922	0.015717824489064	622	Ankrd63	0.011843639820824	0.974962301197132	NA	0.0111915471409028	NA
ENSMUSG00000041771	ENSMUST00000161325	chr12	102127391	102129390	1	0.173294440082715	1944	0.0164602318535946	586	Slc24a4	0.121449123594737	0.272432070922368	NA	0.0493733939157824	NA
ENSMUSG00000085111	ENSMUST00000156605	chr10	85926774	85928773	1	0.144198917785049	1796	0.0258781995636411	934	Ascl4	0.0603602690295391	-1.56586764720207	NA	-0.0548607485921029	NA
ENSMUSG00000021219	ENSMUST00000202210	chr12	82615499	82617498	1	0.172581725559574	1887	0.0267266651231047	1005	Rgs6	0.0847397648771245	-1.04579239116395	NA	-0.164737390934902	NA
ENSMUSG00000029754	ENSMUST00000171311	chr6	6861334	6863333	1	0.183670725051984	1848	0.0152935917093321	630	Dlx6	0.0960970348087608	0.0214797041477844	NA	0.00220099513840326	NA
ENSMUSG00000030898	ENSMUST00000033189	chr7	105423820	105425819	1	0.100199277076978	1652	0.0183268560844147	637	Cckbr	0.0547939041622617	-2.10687501472865	NA	-0.0828344591956369	NA
ENSMUSG00000046093	ENSMUST00000126995	chr4	123181499	123183498	1	0.172518838984002	1996	0.0210207342357117	702	Hpcal4	0.144749764905096	-0.430025077580415	NA	-0.0751626257803105	NA
ENSMUSG00000025701	ENSMUST00000167447	chr6	116461132	116463131	-1	0.108940511081392	1723	0.0206177130949665	844	Alox5	0.377554329538098	0.916467241526566	NA	0.288143907961107	NA
ENSMUSG00000004892	ENSMUST00000191627	chr3	87997266	87999265	-1	0.195451476875679	1903	0.0122179040562764	460	Bcan	0.0477276052571191	-0.236481477078512	NA	-0.0115797334363271	NA
ENSMUSG00000096225	ENSMUST00000177846	chr3	154330660	154332659	-1	0.177969008866851	1946	0.013745142063311	552	Lhx8	0.0394743627909443	-0.961010050845668	NA	-0.0397365993347445	NA
ENSMUSG00000057058	ENSMUST00000103154	chr11	96462593	96464592	1	0.139377613657914	1917	0.0152723800703455	561	Skap1	0.0898358297332099	0.35625548858537	NA	0.0430815038245882	NA
ENSMUSG00000026432	ENSMUST00000027690	chr1	131597239	131599238	1	0.118436383992663	1741	0.0170541577452192	695	Avpr1b	0.116428839440607	0.132630837245888	NA	0.0261632644105828	NA
ENSMUSG00000025701	ENSMUST00000164547	chr6	116461025	116463024	-1	0.116927106178951	1731	0.022144951102001	837	Alox5	0.377554329538098	0.916467241526566	NA	0.288143907961107	NA
ENSMUSG00000027895	ENSMUST00000009617	chr3	107459553	107461552	-1	0.228739437544768	1978	0.0214873902934167	780	Kcnc4	0.143698492965165	-0.430936337889422	NA	-0.0890125955744058	NA
ENSMUSG00000026062	ENSMUST00000192345	chr1	40679597	40681596	1	0.17543258365214	1926	0.0255388133398556	910	Slc9a2	0.0368932606017467	0.0155814104794064	NA	0.00182288681512448	NA
ENSMUSG00000050397	ENSMUST00000051312	chr9	98953607	98955606	1	0.124515419631224	1808	0.0232267446903172	818	Foxl2	0.172099138609894	0.129363178252563	NA	0.0147126043643297	NA
ENSMUSG00000039628	ENSMUST00000044922	chr17	24751003	24753002	1	0.234629813456615	1854	0.0183268560844147	731	Hs3st6	0.52561533473719	1.76474030804688	NA	0.313991284252215	NA
ENSMUSG00000031603	ENSMUST00000034014	chr8	40286954	40288953	-1	0.174971415431284	1783	0.0194722845896906	739	Fgf20	0.0727311530784533	0.621520858113482	NA	0.0283493526403349	NA
ENSMUSG00000028357	ENSMUST00000156618	chr4	63170798	63172797	-1	0.149062146295898	1876	0.0145087610668283	477	Kif12	0.0406809582885482	2.0603145452465	NA	0.0408660130057084	NA
ENSMUSG00000047976	ENSMUST00000055168	chr6	126644797	126646796	-1	0.211760062140509	1945	0.0214449670154435	765	Kcna1	0.289270132401468	-1.72875343855531	NA	-0.441563641505947	NA
ENSMUSG00000062372	ENSMUST00000074171	chr5	30461933	30463932	-1	0.113908550551527	1818	0.0164602318535946	656	Otof	0.0244838943268868	-1.14325580287036	NA	-0.0643428953745853	NA
ENSMUSG00000029275	ENSMUST00000065478	chr5	107725806	107727805	-1	0.190336702062545	1922	0.013745142063311	611	Gfi1	0.0843481763148458	0.0179409448864805	NA	0.00176154845921483	NA
ENSMUSG00000004892	ENSMUST00000192274	chr3	87997856	87999855	-1	0.201216079636384	1903	0.0219540463511217	703	Bcan	0.0477276052571191	-0.236481477078512	NA	-0.0115797334363271	NA
ENSMUSG00000044681	ENSMUST00000141196	chr5	28210364	28212363	-1	0.133319540211209	1914	0.0184329142793476	754	Cnpy1	0.0800672172768484	-0.639260213410158	NA	-0.106346205720135	NA
ENSMUSG00000020566	ENSMUST00000020884	chr12	17324704	17326703	-1	0.185054229714553	1806	0.0135966605904049	543	Atp6v1c2	0.0448255043087736	-0.00565942394686792	NA	-0.000144716346430184	NA
ENSMUSG00000021944	ENSMUST00000118022	chr14	63245249	63247248	-1	0.253286164209441	1979	0.0195359195066503	738	Gata4	0.0516141818882146	0.664508597414882	NA	0.0505212508369709	NA
ENSMUSG00000042414	ENSMUST00000047577	chr1	13127164	13129163	-1	0.1565875731726	1818	0.0216358717663229	821	Prdm14	0.089815808376015	2.12287481584021	NA	0.129047088442878	NA
ENSMUSG00000029754	ENSMUST00000031768	chr6	6861797	6863796	1	0.153820563847462	1837	0.0160359990738628	618	Dlx6	0.0960970348087608	0.0214797041477844	NA	0.00220099513840326	NA
ENSMUSG00000010122	ENSMUST00000131723	chr11	61378065	61380064	-1	0.103699963117115	1803	0.013639083868378	616	Slc47a1	0.0978604663035283	0.292333574990251	NA	0.0270833541071087	NA
ENSMUSG00000036814	ENSMUST00000040960	chr9	123678886	123680885	-1	0.126422979090221	1754	0.0129815230597937	583	Slc6a20a	0.0446716233036767	1.0704543286678	NA	0.023058488081017	NA
ENSMUSG00000050201	ENSMUST00000131050	chr11	115320761	115322760	1	0.163169701415732	1876	0.022357067491867	817	Otop2	0	NA	NA	NA	NA
ENSMUSG00000096225	ENSMUST00000204171	chr3	154328167	154330166	-1	0.201530512514241	1834	0.0150814753194662	617	Lhx8	0.0394743627909443	-0.961010050845668	NA	-0.0397365993347445	NA
ENSMUSG00000055312	ENSMUST00000131060	chr2	105222342	105224341	1	0.126590676625078	1741	0.0199813639253687	779	Them7	0.332999613445521	0.850472431994779	NA	0.131468543545302	NA
ENSMUSG00000045288	ENSMUST00000103037	chr11	115322042	115324041	-1	0.180756980383846	1914	0.0227600886326122	805	Ush1g	0.0552115709453497	-0.81762345227355	NA	-0.0376974037119797	NA
ENSMUSG00000027297	ENSMUST00000127470	chr2	119758522	119760521	-1	0.122398238253656	1836	0.0229722050224781	820	Ltk	0.0182623682575469	-4.73031656829868	NA	-0.023920236379461	NA
ENSMUSG00000021099	ENSMUST00000021519	chr12	72937892	72939891	1	0.180652169424561	1854	0.0239691520548479	844	Six6	0	NA	NA	NA	NA
ENSMUSG00000029275	ENSMUST00000165344	chr5	107723962	107725961	-1	0.315774458135483	1975	0.0220813161850413	757	Gfi1	0.0843481763148458	0.0179409448864805	NA	0.00176154845921483	NA
ENSMUSG00000026255	ENSMUST00000118687	chr1	87262363	87264362	1	0.130510606502357	1722	0.0204904432610469	707	Efhd1	0.310528226370149	0.225536139896103	NA	0.0550970616584277	NA
ENSMUSG00000029697	ENSMUST00000031709	chr6	23248363	23250362	-1	0.171428805007433	1968	0.0190904750879319	703	Fezf1	0.0759918274381349	0.167738512120087	NA	0.0152655049704793	NA
ENSMUSG00000046093	ENSMUST00000136619	chr4	123181516	123183515	1	0.17318962912343	1996	0.0213813320984838	719	Hpcal4	0.144749764905096	-0.430025077580415	NA	-0.0751626257803105	NA
ENSMUSG00000060275	ENSMUST00000115712	chr18	36197381	36199380	-1	0.143025035041051	1833	0.0181783746115085	668	Nrg2	0.266596085996095	-0.0926455688734173	NA	-0.0235569540413929	NA
ENSMUSG00000021219	ENSMUST00000186458	chr12	82615499	82617498	1	0.172581725559574	1887	0.0267266651231047	1005	Rgs6	0.0847397648771245	-1.04579239116395	NA	-0.164737390934902	NA
ENSMUSG00000028357	ENSMUST00000124739	chr4	63171190	63173189	-1	0.134744969257493	1822	0.0159299408789299	502	Kif12	0.0406809582885482	2.0603145452465	NA	0.0408660130057084	NA
ENSMUSG00000047976	ENSMUST00000205171	chr6	126646385	126648384	-1	0.146756305191616	1915	0.0147633007346674	597	Kcna1	0.289270132401468	-1.72875343855531	NA	-0.441563641505947	NA
ENSMUSG00000044681	ENSMUST00000118882	chr5	28210023	28212022	-1	0.155832934265744	1925	0.018878358698066	810	Cnpy1	0.0800672172768484	-0.639260213410158	NA	-0.106346205720135	NA
ENSMUSG00000067242	ENSMUST00000199665	chr19	38262762	38264761	1	0.101960101192975	1842	0.0190904750879319	751	Lgi1	0.125127303201595	-0.955898614649049	NA	-0.181414349455581	NA
ENSMUSG00000025127	ENSMUST00000143063	chr11	120532680	120534679	1	0.108269720941965	1763	0.016078422351836	681	Gcgr	0.093270032470785	-0.732875739074493	NA	-0.0508516249124129	NA
ENSMUSG00000066224	ENSMUST00000150809	chr4	41730287	41732286	-1	0.111896180133245	1649	0.0114542850527592	484	Arid3c	0.223183116637438	-0.384650665877889	NA	-0.0524200620017579	NA
ENSMUSG00000066224	ENSMUST00000171251	chr4	41731143	41733142	-1	0.116067656312809	1690	0.0152723800703455	641	Arid3c	0.223183116637438	-0.384650665877889	NA	-0.0524200620017579	NA
ENSMUSG00000030069	ENSMUST00000203738	chr6	99726393	99728392	-1	0.164804752380587	1933	0.0210843691526715	793	Prok2	0.0458131084770699	-1.92954172342414	NA	-0.0379836580229548	NA
ENSMUSG00000055632	ENSMUST00000113532	chr2	31312415	31314414	1	0.183691687243841	1957	0.0183268560844147	716	Hmcn2	0.00583198458512768	-0.561869043486244	NA	-0.026392972541059	NA
ENSMUSG00000022212	ENSMUST00000171643	chr14	55509985	55511984	1	0.117262501248664	1841	0.022144951102001	742	Cpne6	0.126862283531642	0.506256924877499	NA	0.0388954043110357	NA
ENSMUSG00000045053	ENSMUST00000051482	chr17	83631896	83633895	-1	0.102274534070832	1635	0.0193662263947576	695	Kcng3	0.0181296636417686	0.0126704412148193	NA	0.000230701242590924	NA
ENSMUSG00000091272	ENSMUST00000166328	chr3	68870267	68872266	-1	0.153422282202177	1679	0.0152087451533858	603	Gm17641	0.142398864467985	-0.626335995378348	NA	-0.0573054956787992	NA
ENSMUSG00000022112	ENSMUST00000022707	chr14	115090626	115092625	1	0.106550821209682	1622	0.0164178085756215	579	Gpc5	0.112480228293953	0.107298451787835	NA	0.0131099049427826	NA
ENSMUSG00000027568	ENSMUST00000170448	chr2	180498227	180500226	1	0.109296868342963	1813	0.0183268560844147	732	Ntsr1	0.0955367795758659	0.90245359048638	NA	0.130296696826813	NA
ENSMUSG00000029359	ENSMUST00000124648	chr5	118025765	118027764	1	0.207965905414373	2000	0.0251994271160701	959	Tesc	0.236054902742097	0.0209870205365999	NA	0.00150884464777554	NA
ENSMUSG00000022494	ENSMUST00000182154	chr16	11982678	11984677	1	0.146756305191616	1850	0.0160359990738628	669	Shisa9	0.222562967285873	-0.695332790783511	NA	-0.197392211624614	NA
ENSMUSG00000046093	ENSMUST00000106246	chr4	123181239	123183238	1	0.156084480568029	1964	0.0178814116656962	626	Hpcal4	0.144749764905096	-0.430025077580415	NA	-0.0751626257803105	NA
ENSMUSG00000066224	ENSMUST00000084698	chr4	41730287	41732286	-1	0.111896180133245	1649	0.0114542850527592	484	Arid3c	0.223183116637438	-0.384650665877889	NA	-0.0524200620017579	NA
ENSMUSG00000025701	ENSMUST00000026795	chr6	116461179	116463178	-1	0.102903399826545	1708	0.0192813798388113	812	Alox5	0.377554329538098	0.916467241526566	NA	0.288143907961107	NA
ENSMUSG00000021708	ENSMUST00000099326	chr13	92131495	92133494	-1	0.109108208616249	1673	0.0152723800703455	626	Rasgrf2	0.0199282343885961	-0.155754395566937	NA	-0.00828143489596677	NA
ENSMUSG00000029754	ENSMUST00000172943	chr6	6861798	6863797	1	0.153925374806747	1837	0.0160359990738628	618	Dlx6	0.0960970348087608	0.0214797041477844	NA	0.00220099513840326	NA
ENSMUSG00000067242	ENSMUST00000198518	chr19	38262536	38264535	1	0.100995840367548	1826	0.0184753375573208	729	Lgi1	0.125127303201595	-0.955898614649049	NA	-0.181414349455581	NA
ENSMUSG00000056829	ENSMUST00000072915	chr19	16873831	16875830	-1	0.178157668593565	1949	0.0167996180773801	657	Foxb2	0.220882727062551	-0.468507105727177	NA	-0.0447629239112194	NA
ENSMUSG00000058740	ENSMUST00000131529	chr2	25875870	25877869	1	0.110638448621818	1671	0.0167996180773801	612	Kcnt1	0.0770410271374174	-0.562554629006707	NA	-0.104991980594924	NA
ENSMUSG00000044216	ENSMUST00000057801	chr15	79505242	79507241	-1	0.227733252335626	1935	0.0197268242575297	849	Kcnj4	0.156246697337301	0.613837697933483	NA	0.0844500585925129	NA
ENSMUSG00000066438	ENSMUST00000140770	chr12	80690591	80692590	1	0.128938442113074	1668	0.0216995066832826	784	Plekhd1	0.352838641931088	-1.24614772079462	NA	-0.313333340303057	NA
ENSMUSG00000018924	ENSMUST00000019068	chr11	70352032	70354031	-1	0.122901330858227	1833	0.0172450624960985	680	Alox15	0.0506612182920899	1.42903613672725	NA	0.0596691492353628	NA
ENSMUSG00000067242	ENSMUST00000196090	chr19	38262671	38264670	1	0.104622299558828	1840	0.0195571311456369	773	Lgi1	0.125127303201595	-0.955898614649049	NA	-0.181414349455581	NA
ENSMUSG00000058669	ENSMUST00000072631	chr12	56613285	56615284	-1	0.140614382977483	1881	0.0183056444454281	711	Nkx2-9	0.772423258643321	1.12311722582396	NA	0.317376745407422	NA
ENSMUSG00000038567	ENSMUST00000038824	chr2	170497146	170499145	-1	0.122985179625655	1686	0.0238843054989015	850	Cyp24a1	0.00854538640193475	-3.7530315839459	NA	-0.0205192082937931	NA
ENSMUSG00000059149	ENSMUST00000126927	chr1	132067912	132069911	-1	0.100555634338549	1701	0.0171390043011656	754	Mfsd4	0.0468168291641855	-1.00310527596308	NA	-0.0835933804249682	NA
ENSMUSG00000021263	ENSMUST00000167978	chr12	108702307	108704306	-1	0.119505455777375	1610	0.0160359990738628	623	Degs2	0.0163819677206758	-5.32325091891756	NA	-0.0383524157220676	NA
ENSMUSG00000021953	ENSMUST00000167685	chr14	63508757	63510756	-1	0.12874978238636	1844	0.0187935121421197	757	Tdh	0.0973228667190149	1.09179385789281	NA	0.0321565224123619	NA
ENSMUSG00000060985	ENSMUST00000121146	chr1	156303665	156305664	-1	0.125626415799651	1846	0.0128330415868876	593	Tdrd5	0.00811671154998967	0.066392250052168	NA	0.000572563485074553	NA
ENSMUSG00000001444	ENSMUST00000001484	chr11	97115332	97117331	-1	0.143025035041051	1662	0.00916342804220733	365	Tbx21	0.0613157530474501	0.0415785638585437	NA	0.00256360581598322	NA
ENSMUSG00000021848	ENSMUST00000144465	chr14	48667509	48669508	-1	0.164217811008587	1827	0.0145087610668283	550	Otx2	0.0086177734226811	-0.0215142359845298	NA	-0.000178207885484181	NA
ENSMUSG00000051648	ENSMUST00000168888	chr8	105413457	105415456	-1	0.111309238761246	1549	0.0203207501491542	684	Kctd19	0	NA	NA	NA	NA
ENSMUSG00000050473	ENSMUST00000059805	chr10	19851460	19853459	-1	0.181113337645417	1777	0.0199389406473956	818	Slc35d3	0.301741607693682	1.06198376810457	NA	0.235039480543263	NA
ENSMUSG00000024837	ENSMUST00000160814	chr19	25503707	25505706	1	0.135080364327207	1920	0.0187298772251599	666	Dmrt1	0.0910047133060743	-1.74817441131081	NA	-0.0479482888181563	NA
ENSMUSG00000067235	ENSMUST00000068291	chr17	35468089	35470088	1	0.104286904489114	1486	0.0187723005031331	703	H2-Q10	0.0722902224623627	1.61121463075389	NA	0.0712267516457651	NA
ENSMUSG00000060275	ENSMUST00000115713	chr18	36197381	36199380	-1	0.143025035041051	1833	0.0181783746115085	668	Nrg2	0.266596085996095	-0.0926455688734173	NA	-0.0235569540413929	NA
ENSMUSG00000021219	ENSMUST00000185665	chr12	82614945	82616944	1	0.138539125983629	1869	0.0232479563293038	836	Rgs6	0.0847397648771245	-1.04579239116395	NA	-0.164737390934902	NA
ENSMUSG00000017311	ENSMUST00000177304	chr11	102107823	102109822	-1	0.118855627829805	1753	0.0160359990738628	635	Pyy	0	NA	NA	NA	NA
ENSMUSG00000032356	ENSMUST00000189545	chr9	89907908	89909907	1	0.107787590529251	1698	0.0110936871899871	509	Rasgrf1	0.0214917524485254	-0.691372388102346	NA	-0.0378676738986273	NA
ENSMUSG00000028836	ENSMUST00000081094	chr4	134341709	134343708	1	0.200671062648099	1787	0.0157814594060237	562	Slc30a2	0.234229245496878	0.175212198250848	NA	0.0486730337477745	NA
ENSMUSG00000025425	ENSMUST00000075290	chr18	77183979	77185978	1	0.140425723250769	1773	0.0152723800703455	575	St8sia5	0.145071891229794	-0.314941503745526	NA	-0.0432765689806199	NA
ENSMUSG00000055312	ENSMUST00000068813	chr2	105222320	105224319	1	0.124242911137082	1741	0.019811670813476	771	Them7	0.332999613445521	0.850472431994779	NA	0.131468543545302	NA
ENSMUSG00000013936	ENSMUST00000014080	chr5	122098951	122100950	1	0.10061852091412	1547	0.0163117503806885	614	Myl2	0.142947071803912	0.645077271582394	NA	0.0296788235351011	NA
ENSMUSG00000005640	ENSMUST00000107582	chr3	87795094	87797093	1	0.165999597316442	1854	0.0190904750879319	687	Insrr	0.195087337274171	-0.237257923644647	NA	-0.0694246031084489	NA
ENSMUSG00000054360	ENSMUST00000067375	chr9	40872127	40874126	1	0.132837409798496	1897	0.00625743350104436	295	Bsx	0	NA	NA	NA	NA
ENSMUSG00000000617	ENSMUST00000156890	chr11	50848685	50850684	1	0.176837050506567	1940	0.0120694225833703	506	Grm6	0.0196254142906241	-0.971534703291188	NA	-0.0274716168321735	NA
ENSMUSG00000026497	ENSMUST00000027778	chr1	180697035	180699034	-1	0.163505096485446	1874	0.0152723800703455	521	Mixl1	0.119702035068745	0.736560610548002	NA	0.0864803521281009	NA
ENSMUSG00000032356	ENSMUST00000034912	chr9	89907909	89909908	1	0.107766628337394	1698	0.0110512639120139	508	Rasgrf1	0.0214917524485254	-0.691372388102346	NA	-0.0378676738986273	NA
ENSMUSG00000059149	ENSMUST00000161864	chr1	132067901	132069900	-1	0.100723331873406	1701	0.0171390043011656	754	Mfsd4	0.0468168291641855	-1.00310527596308	NA	-0.0835933804249682	NA
ENSMUSG00000059854	ENSMUST00000043141	chr8	110264977	110266976	1	0.104182093529829	1882	0.0198540940914492	727	Hydin	0.0115649403500809	-0.386145156590695	NA	-0.0351283925985287	NA
ENSMUSG00000025127	ENSMUST00000147877	chr11	120528744	120530743	1	0.205408518007806	1993	0.0198540940914492	783	Gcgr	0.093270032470785	-0.732875739074493	NA	-0.0508516249124129	NA
ENSMUSG00000062296	ENSMUST00000078626	chr9	111309739	111311738	1	0.252196130232872	1910	0.023078263217411	808	Trank1	0.0317282005783412	-1.57651408963813	NA	-0.121393488960786	NA
ENSMUSG00000021609	ENSMUST00000022100	chr13	73534747	73536746	1	0.134409574187779	1838	0.0190904750879319	623	Slc6a3	0.0677652229556659	-0.826371565498191	NA	-0.0465406656395021	NA
ENSMUSG00000062372	ENSMUST00000150734	chr5	30461860	30463859	-1	0.116507862341808	1841	0.0159299408789299	631	Otof	0.0244838943268868	-1.14325580287036	NA	-0.0643428953745853	NA
ENSMUSG00000019865	ENSMUST00000020015	chr10	14758157	14760156	1	0.128351500741075	1731	0.0206177130949665	749	Nmbr	0.119702035068745	0.464608640032311	NA	0.040549425178063	NA
ENSMUSG00000027359	ENSMUST00000126249	chr2	126551590	126553589	1	0.249492007483305	1886	0.0174147556079912	645	Slc27a2	0.0405592804472066	2.02341671178908	NA	0.0833861587119323	NA
ENSMUSG00000047171	ENSMUST00000058636	chr8	46294672	46296671	-1	0.196059380439535	1956	0.0190904750879319	744	Helt	0	NA	NA	NA	NA
ENSMUSG00000061718	ENSMUST00000078694	chr11	98346404	98348403	1	0.181197186412845	1878	0.0175632370808974	576	Ppp1r1b	0.0474137042990072	2.01498756687741	NA	0.0743391759561123	NA
ENSMUSG00000026751	ENSMUST00000149690	chr2	38711189	38713188	-1	0.27345179277598	1864	0.0236721891090356	802	Nr5a1	0.0383782625363662	0.0528857017108173	NA	0.00242949600186751	NA
ENSMUSG00000013936	ENSMUST00000146733	chr5	122099797	122101796	1	0.104517488599542	1731	0.0183268560844147	670	Myl2	0.142947071803912	0.645077271582394	NA	0.0296788235351011	NA
ENSMUSG00000036813	ENSMUST00000149470	chr2	25079811	25081810	1	0.115124357679239	1857	0.0213813320984838	691	Entpd8	0	NA	NA	NA	NA
ENSMUSG00000091636	ENSMUST00000169935	chr17	69437326	69439325	1	0.125836037718222	1731	0.0241812684447138	820	A330050F15Rik	0.05100100403632	-0.807709759180513	NA	-0.0395691371674021	NA
ENSMUSG00000025127	ENSMUST00000026119	chr11	120528699	120530698	1	0.207399926234231	1993	0.0190904750879319	747	Gcgr	0.093270032470785	-0.732875739074493	NA	-0.0508516249124129	NA
ENSMUSG00000078235	ENSMUST00000105032	chr4	138396529	138398528	-1	0.102085874344118	1531	0.0099270470457246	383	Fam43b	0.0125197860961884	0.066392250052168	NA	0.000572563485074553	NA
ENSMUSG00000048483	ENSMUST00000095521	chr12	86988677	86990676	-1	0.130091362665215	1934	0.0209995225967251	783	Zdhhc22	0.1536443211661	-5.75413948200131	NA	-0.0421470758664127	NA
ENSMUSG00000026514	ENSMUST00000162685	chr1	181351198	181353197	1	0.217524664901215	1969	0.023290379607277	809	Cnih3	0.22376764735175	0.0249073083604809	NA	0.00656584032126725	NA
ENSMUSG00000079507	ENSMUST00000172994	chr17	35318405	35320404	1	0.10279858886726	1490	0.0114542850527592	497	H2-Q1	0.0298983543890788	-0.937845778968673	NA	-0.0111539463098304	NA
ENSMUSG00000026387	ENSMUST00000189037	chr1	120005034	120007033	1	0.122649784555941	1839	0.0188359354200928	632	Sctr	0.0758218655974432	-0.182339269291698	NA	-0.00778412029936578	NA
ENSMUSG00000041565	ENSMUST00000139383	chr17	68271797	68273796	1	0.10344841681483	1614	0.0193025914777978	764	L3mbtl4	0.0374364646827131	-0.344857039442055	NA	-0.0100888035188576	NA
ENSMUSG00000027225	ENSMUST00000028656	chr2	122296900	122298899	1	0.258463825598147	1986	0.0152723800703455	604	Duoxa2	0.0191650243193537	1.03292238086406	NA	0.0141960464211066	NA
ENSMUSG00000021848	ENSMUST00000119070	chr14	48667514	48669513	-1	0.163714718404017	1822	0.0145087610668283	550	Otx2	0.0086177734226811	-0.0215142359845298	NA	-0.000178207885484181	NA
ENSMUSG00000062296	ENSMUST00000200151	chr9	111309940	111311939	1	0.288565533104956	1977	0.0229085701055183	800	Trank1	0.0317282005783412	-1.57651408963813	NA	-0.121393488960786	NA
ENSMUSG00000097918	ENSMUST00000180436	chr1	136048804	136050803	1	0.105020581204113	1822	0.0145087610668283	624	Ascl5	0.0538107913869685	1.01378358971428	NA	0.0139932221082138	NA
ENSMUSG00000020566	ENSMUST00000140751	chr12	17324666	17326665	-1	0.18507519190641	1806	0.014572395983788	573	Atp6v1c2	0.0448255043087736	-0.00565942394686792	NA	-0.000144716346430184	NA
ENSMUSG00000042477	ENSMUST00000048194	chr4	126736241	126738240	-1	0.122859406474512	1797	0.0122179040562764	537	Tfap2e	0.145906837366368	-0.0698550424570577	NA	-0.00979757883160096	NA
ENSMUSG00000067242	ENSMUST00000130039	chr19	38263410	38265409	1	0.108060099023394	1868	0.0167996180773801	667	Lgi1	0.125127303201595	-0.955898614649049	NA	-0.181414349455581	NA
ENSMUSG00000057060	ENSMUST00000108759	chr8	126296558	126298557	1	0.102756664483545	1544	0.0129815230597937	511	Slc35f3	0.342318562388431	-0.91465373844989	NA	-0.222983252683276	NA
ENSMUSG00000004933	ENSMUST00000130282	chr10	81255830	81257829	1	0.164154924433016	1634	0.0254963900618824	987	Matk	0.202668280584455	0.0226001494888949	NA	0.00493763701946267	NA
ENSMUSG00000009248	ENSMUST00000009392	chr7	142969265	142971264	-1	0.123823667299939	1789	0.0167996180773801	708	Ascl2	0.125001095590316	0.395547215338456	NA	0.038784503783737	NA
ENSMUSG00000047897	ENSMUST00000188187	chr9	87013636	87015635	1	0.112671781231958	1650	0.0149966287635199	652	Ripply2	0.90707542129871	1.54229045431118	NA	0.118958363420708	NA
ENSMUSG00000042662	ENSMUST00000037715	chr2	152951583	152953582	-1	0.112462159313387	1758	0.00916342804220733	358	Dusp15	0.266228592689136	0.51300153052524	NA	0.142581942401283	NA
ENSMUSG00000022229	ENSMUST00000007340	chr14	56363068	56365067	1	0.113761815208527	1621	0.0168844646333265	674	Atp12a	0.0230991462345389	-0.414384656026819	NA	-0.0137896068369355	NA
ENSMUSG00000022416	ENSMUST00000162155	chr15	80285534	80287533	1	0.149418503557469	1804	0.0145087610668283	601	Cacna1i	0.0524403554091555	-0.618229015390831	NA	-0.0942447560055201	NA
ENSMUSG00000045318	ENSMUST00000049545	chr5	35276319	35278318	1	0.130804077188356	1838	0.0260478926755338	908	Adra2c	0.150120982596543	-0.128461754734321	NA	-0.0274453329724699	NA
ENSMUSG00000046750	ENSMUST00000108316	chr7	28291135	28293134	-1	0.12403328921851	1855	0.0142330097600026	474	BC089491	0.145458353235119	-0.108908351828017	NA	-0.0107364501651019	NA
ENSMUSG00000032356	ENSMUST00000190073	chr9	89907912	89909911	1	0.107682779569966	1697	0.010945205717081	505	Rasgrf1	0.0214917524485254	-0.691372388102346	NA	-0.0378676738986273	NA
ENSMUSG00000026227	ENSMUST00000027429	chr1	86043863	86045862	1	0.1825387666917	1970	0.0200449988423285	799	2810459M11Rik	0.264853104814093	0.0461061595415216	NA	0.0140776744425126	NA
ENSMUSG00000031965	ENSMUST00000052946	chr9	24774304	24776303	-1	0.140572458593769	1908	0.0128542532258742	558	Tbx20	0.119667258184646	-0.1869493100229	NA	-0.0341766010358583	NA
ENSMUSG00000046750	ENSMUST00000156408	chr7	28288183	28290182	-1	0.111707520406531	1806	0.0190268401709722	786	BC089491	0.145458353235119	-0.108908351828017	NA	-0.0107364501651019	NA
ENSMUSG00000019865	ENSMUST00000186382	chr10	14758219	14760218	1	0.134095141309922	1793	0.022144951102001	788	Nmbr	0.119702035068745	0.464608640032311	NA	0.040549425178063	NA
ENSMUSG00000021944	ENSMUST00000067417	chr14	63245272	63247271	-1	0.252657298453728	1979	0.0198540940914492	753	Gata4	0.0516141818882146	0.664508597414882	NA	0.0505212508369709	NA
ENSMUSG00000041565	ENSMUST00000124543	chr17	68271797	68273796	1	0.10344841681483	1614	0.0193025914777978	764	L3mbtl4	0.0374364646827131	-0.344857039442055	NA	-0.0100888035188576	NA
ENSMUSG00000055197	ENSMUST00000068631	chr1	74885420	74887419	-1	0.189246668085975	1968	0.0160359990738628	597	Fev	0.115405688502685	-0.120812913334168	NA	-0.0100719902726564	NA
ENSMUSG00000031775	ENSMUST00000034227	chr8	94696243	94698242	-1	0.128686895810789	1624	0.0233115912462636	781	Pllp	0.129214266665585	0.438334533535353	NA	0.0512128339786676	NA
ENSMUSG00000037279	ENSMUST00000103171	chr2	144331696	144333695	-1	0.192915051660969	1966	0.0125360786410753	498	Ovol2	0.327620933708889	0.308688899003606	NA	0.0738611375110267	NA
ENSMUSG00000015579	ENSMUST00000015723	chr17	26841566	26843565	-1	0.234000947700902	1970	0.0167996180773801	722	Nkx2-5	0	NA	NA	NA	NA
ENSMUSG00000018634	ENSMUST00000093925	chr11	104130855	104132854	1	0.216874836953644	1941	0.0106906660492419	502	Crhr1	0.086565458998461	-1.10945900260007	NA	-0.0876562842012027	NA
ENSMUSG00000028707	ENSMUST00000084338	chr4	115939927	115941926	-1	0.170380695414577	1868	0.013745142063311	535	Dmbx1	0.0999814764919661	-1.54546036897539	NA	-0.253915785975219	NA
ENSMUSG00000097405	ENSMUST00000181174	chr17	25949472	25951471	1	0.139566273384628	1713	0.0213813320984838	904	D630044L22Rik	0	NA	NA	NA	NA
