# Supplementary material for: Hotair Is Dispensible for Mouse Development
Source: PLoS Genet. 2016 Dec 15;12(12):e1006232. doi: 10.1371/journal.pgen.1006232 (PMC5157951; doi:10.1371/journal.pgen.1006232)
Supplement: S6 Dataset — The table provides the H3K27me3 and input read coverage for the predicted Polycomb targets, as well as differential expression results for these genes in the T3 trunk segment. (TGZ) [file pgen.1006232.s016.tgz › S6_Dataset/Table_PolycombTargets_4kbPromoterRegion_CenteredTSS.txt]

GeneID	TranscriptID	Chr	Start	End	Strand	MeanCoverage.H3K27me3	CoveredLength.H3K27me3	MeanCoverage.Input	CoveredLength.Input	GeneName	MaxRPKM.T3	log2FoldChange.LRT.T3	FDR.LRT.T3	log2FoldChange.Wald.T3	FDR.Wald.T3
ENSMUSG00000003410	ENSMUST00000003501	chr9	22050023	22054023	-1	0.14381708734757	3605	0.0145051347831325	1140	Elavl3	25.2837363872546	-0.954397425554159	9.84815220185761e-07	-0.851669181641679	7.07085259528602e-07
ENSMUSG00000032394	ENSMUST00000034961	chr9	65139154	65143154	1	0.122294297007905	3474	0.0182692596720302	1289	Igdcc3	28.0051006285189	0.864067866919733	1.07207149763308e-05	0.773358038555553	8.12634378705319e-06
ENSMUSG00000025885	ENSMUST00000120161	chr18	74440605	74444605	1	0.19750879995733	3900	0.0137417066366518	1107	Myo5b	3.52986506137259	-0.906272192986667	2.45275279071841e-05	-0.796143898425262	1.97910888918477e-05
ENSMUSG00000025885	ENSMUST00000135878	chr18	74438964	74442964	1	0.141103161983416	3422	0.0114832317033132	920	Myo5b	3.52986506137259	-0.906272192986667	2.45275279071841e-05	-0.796143898425262	1.97910888918477e-05
ENSMUSG00000025885	ENSMUST00000125882	chr18	74438936	74442936	1	0.138399715095571	3394	0.0115680570529222	928	Myo5b	3.52986506137259	-0.906272192986667	2.45275279071841e-05	-0.796143898425262	1.97910888918477e-05
ENSMUSG00000025885	ENSMUST00000121875	chr18	74440607	74444607	1	0.197561192338878	3900	0.0137417066366518	1107	Myo5b	3.52986506137259	-0.906272192986667	2.45275279071841e-05	-0.796143898425262	1.97910888918477e-05
ENSMUSG00000025885	ENSMUST00000074157	chr18	74440537	74444537	1	0.197550713862568	3904	0.0137417066366518	1107	Myo5b	3.52986506137259	-0.906272192986667	2.45275279071841e-05	-0.796143898425262	1.97910888918477e-05
ENSMUSG00000062866	ENSMUST00000105547	chr10	13472396	13476396	-1	0.198818609496015	3923	0.0325517279124391	2094	Phactr2	8.89828686196414	-0.624278083736686	8.09937823893435e-05	-0.581813987074138	6.88585435241258e-05
ENSMUSG00000006378	ENSMUST00000058004	chr15	79039885	79043885	1	0.154788052043593	3585	0.0288830315418515	2012	Gcat	17.2670949909698	0.667546221572357	0.00013605149014055	0.613818619577133	0.000116577280350614
ENSMUSG00000022840	ENSMUST00000114913	chr16	35152877	35156877	1	0.229017578219928	3938	0.0174528156820439	1266	Adcy5	3.78587325749309	-0.855037389129037	0.000159427059418307	-0.746465891335697	0.000132187598348559
ENSMUSG00000023033	ENSMUST00000201484	chr15	100867858	100871858	1	0.106524190162142	3295	0.0141234207098922	1169	Scn8a	0.841368968723185	-1.09509109930977	0.000270576615369889	-0.875576272025498	0.000213657534760638
ENSMUSG00000023033	ENSMUST00000108909	chr15	100868904	100872904	1	0.126621907723718	3372	0.0126813897665398	1024	Scn8a	0.841368968723185	-1.09509109930977	0.000270576615369889	-0.875576272025498	0.000213657534760638
ENSMUSG00000023033	ENSMUST00000202071	chr15	100869420	100873420	1	0.131033346250008	3375	0.0123951042116096	981	Scn8a	0.841368968723185	-1.09509109930977	0.000270576615369889	-0.875576272025498	0.000213657534760638
ENSMUSG00000023033	ENSMUST00000108908	chr15	100868952	100872952	1	0.126726692486813	3362	0.0125753580795286	1033	Scn8a	0.841368968723185	-1.09509109930977	0.000270576615369889	-0.875576272025498	0.000213657534760638
ENSMUSG00000023033	ENSMUST00000200933	chr15	100868661	100872661	1	0.119800419646249	3307	0.0141234207098922	1143	Scn8a	0.841368968723185	-1.09509109930977	0.000270576615369889	-0.875576272025498	0.000213657534760638
ENSMUSG00000023033	ENSMUST00000082209	chr15	100868683	100872683	1	0.119894725933034	3307	0.0141234207098922	1143	Scn8a	0.841368968723185	-1.09509109930977	0.000270576615369889	-0.875576272025498	0.000213657534760638
ENSMUSG00000023033	ENSMUST00000202527	chr15	100867858	100871858	1	0.106524190162142	3295	0.0141234207098922	1169	Scn8a	0.841368968723185	-1.09509109930977	0.000270576615369889	-0.875576272025498	0.000213657534760638
ENSMUSG00000023033	ENSMUST00000201549	chr15	100868945	100872945	1	0.126569515342171	3361	0.0125011358986208	1026	Scn8a	0.841368968723185	-1.09509109930977	0.000270576615369889	-0.875576272025498	0.000213657534760638
ENSMUSG00000023033	ENSMUST00000201518	chr15	100868645	100872645	1	0.11997855374351	3307	0.0141234207098922	1143	Scn8a	0.841368968723185	-1.09509109930977	0.000270576615369889	-0.875576272025498	0.000213657534760638
ENSMUSG00000045179	ENSMUST00000135107	chrX	60891430	60895430	-1	0.115242282451627	3563	0.00648913924508559	589	Sox3	12.2190626530131	0.956723721881726	0.000416708291017649	0.797190941408815	0.000339357052454186
ENSMUSG00000031028	ENSMUST00000033341	chr7	109008825	109012825	1	0.160268295153449	3776	0.0125965644169308	1063	Tub	7.53754173741982	-0.782315567050222	0.000420792283889042	-0.689638228924413	0.000353838987959994
ENSMUSG00000039728	ENSMUST00000056442	chr7	49908146	49912146	1	0.165549447213425	3839	0.0136568812870429	1120	Slc6a5	0.774962299230086	-1.94259764438609	0.000424171196143521	-1.06703146123783	0.000307763666200088
ENSMUSG00000039728	ENSMUST00000107605	chr7	49909700	49913700	1	0.13339100341964	3435	0.0150883090616941	1182	Slc6a5	0.774962299230086	-1.94259764438609	0.000424171196143521	-1.06703146123783	0.000307763666200088
ENSMUSG00000047085	ENSMUST00000058667	chr7	44440485	44444485	1	0.115891947982814	3555	0.0114514221972099	866	Lrrc4b	11.9962170732248	-0.855325465690891	0.000525205214641807	-0.734436728329217	0.000436559125948475
ENSMUSG00000047085	ENSMUST00000127790	chr7	44427018	44431018	1	0.163830977098671	3781	0.0145051347831325	1175	Lrrc4b	11.9962170732248	-0.855325465690891	0.000525205214641807	-0.734436728329217	0.000436559125948475
ENSMUSG00000047085	ENSMUST00000156093	chr7	44440737	44444737	1	0.118532524012802	3552	0.0119603742948636	915	Lrrc4b	11.9962170732248	-0.855325465690891	0.000525205214641807	-0.734436728329217	0.000436559125948475
ENSMUSG00000016346	ENSMUST00000197015	chr2	181133127	181137127	-1	0.128864301653946	3645	0.0139749763480765	1154	Kcnq2	3.6809533553946	-1.01076657183654	0.000723400584834688	-0.817020931922598	0.000574875652475317
ENSMUSG00000016346	ENSMUST00000103047	chr2	181133177	181137177	-1	0.126915305060384	3597	0.0139855795167776	1158	Kcnq2	3.6809533553946	-1.01076657183654	0.000723400584834688	-0.817020931922598	0.000574875652475317
ENSMUSG00000016346	ENSMUST00000129361	chr2	181133177	181137177	-1	0.126915305060384	3597	0.0139855795167776	1158	Kcnq2	3.6809533553946	-1.01076657183654	0.000723400584834688	-0.817020931922598	0.000574875652475317
ENSMUSG00000016346	ENSMUST00000103049	chr2	181132922	181136922	-1	0.131054303202627	3645	0.0143248809152134	1164	Kcnq2	3.6809533553946	-1.01076657183654	0.000723400584834688	-0.817020931922598	0.000574875652475317
ENSMUSG00000016346	ENSMUST00000129073	chr2	181133177	181137177	-1	0.126915305060384	3597	0.0139855795167776	1158	Kcnq2	3.6809533553946	-1.01076657183654	0.000723400584834688	-0.817020931922598	0.000574875652475317
ENSMUSG00000016346	ENSMUST00000049792	chr2	181133177	181137177	-1	0.126915305060384	3597	0.0139855795167776	1158	Kcnq2	3.6809533553946	-1.01076657183654	0.000723400584834688	-0.817020931922598	0.000574875652475317
ENSMUSG00000016346	ENSMUST00000139458	chr2	181133177	181137177	-1	0.126915305060384	3597	0.0139855795167776	1158	Kcnq2	3.6809533553946	-1.01076657183654	0.000723400584834688	-0.817020931922598	0.000574875652475317
ENSMUSG00000016346	ENSMUST00000149964	chr2	181133214	181137214	-1	0.126024634574078	3574	0.014112817541191	1162	Kcnq2	3.6809533553946	-1.01076657183654	0.000723400584834688	-0.817020931922598	0.000574875652475317
ENSMUSG00000016346	ENSMUST00000144592	chr2	181133177	181137177	-1	0.126915305060384	3597	0.0139855795167776	1158	Kcnq2	3.6809533553946	-1.01076657183654	0.000723400584834688	-0.817020931922598	0.000574875652475317
ENSMUSG00000016346	ENSMUST00000123336	chr2	181133177	181137177	-1	0.126915305060384	3597	0.0139855795167776	1158	Kcnq2	3.6809533553946	-1.01076657183654	0.000723400584834688	-0.817020931922598	0.000574875652475317
ENSMUSG00000016346	ENSMUST00000103050	chr2	181133131	181137131	-1	0.128717602985614	3643	0.0138901509984675	1150	Kcnq2	3.6809533553946	-1.01076657183654	0.000723400584834688	-0.817020931922598	0.000574875652475317
ENSMUSG00000016346	ENSMUST00000016491	chr2	181133300	181137300	-1	0.125553103140152	3559	0.0141234207098922	1140	Kcnq2	3.6809533553946	-1.01076657183654	0.000723400584834688	-0.817020931922598	0.000574875652475317
ENSMUSG00000016346	ENSMUST00000103048	chr2	181133177	181137177	-1	0.126915305060384	3597	0.0139855795167776	1158	Kcnq2	3.6809533553946	-1.01076657183654	0.000723400584834688	-0.817020931922598	0.000574875652475317
ENSMUSG00000016346	ENSMUST00000154164	chr2	181133177	181137177	-1	0.126915305060384	3597	0.0139855795167776	1158	Kcnq2	3.6809533553946	-1.01076657183654	0.000723400584834688	-0.817020931922598	0.000574875652475317
ENSMUSG00000016346	ENSMUST00000103051	chr2	181133261	181137261	-1	0.125919849810983	3561	0.0145051347831325	1176	Kcnq2	3.6809533553946	-1.01076657183654	0.000723400584834688	-0.817020931922598	0.000574875652475317
ENSMUSG00000016346	ENSMUST00000081528	chr2	181133177	181137177	-1	0.126915305060384	3597	0.0139855795167776	1158	Kcnq2	3.6809533553946	-1.01076657183654	0.000723400584834688	-0.817020931922598	0.000574875652475317
ENSMUSG00000016346	ENSMUST00000140789	chr2	181133243	181137243	-1	0.126045591526697	3573	0.0144733252770291	1173	Kcnq2	3.6809533553946	-1.01076657183654	0.000723400584834688	-0.817020931922598	0.000574875652475317
ENSMUSG00000023927	ENSMUST00000144331	chr17	51830672	51834672	-1	0.171836532999112	3656	0.0152685629296131	1207	Satb1	5.70964038955252	-0.57691310846867	0.000778904914004893	-0.534851051212836	0.000684880097802851
ENSMUSG00000023927	ENSMUST00000133574	chr17	51831290	51835290	-1	0.167121218659847	3526	0.0156502770028535	1247	Satb1	5.70964038955252	-0.57691310846867	0.000778904914004893	-0.534851051212836	0.000684880097802851
ENSMUSG00000023927	ENSMUST00000124222	chr17	51830019	51834019	-1	0.165979064742114	3590	0.0158941498829792	1151	Satb1	5.70964038955252	-0.57691310846867	0.000778904914004893	-0.534851051212836	0.000684880097802851
ENSMUSG00000023927	ENSMUST00000140979	chr17	51810680	51814680	-1	0.111595772695929	3357	0.0137947224801574	1153	Satb1	5.70964038955252	-0.57691310846867	0.000778904914004893	-0.534851051212836	0.000684880097802851
ENSMUSG00000010066	ENSMUST00000164988	chr9	107397880	107401880	1	0.154987143093473	3821	0.00954285183100822	827	Cacna2d2	2.13905779321968	-1.10999565604039	0.000998789396186735	-0.855065017778261	0.000808948144015061
ENSMUSG00000010066	ENSMUST00000085092	chr9	107397880	107401880	1	0.154987143093473	3821	0.00954285183100822	827	Cacna2d2	2.13905779321968	-1.10999565604039	0.000998789396186735	-0.855065017778261	0.000808948144015061
ENSMUSG00000010066	ENSMUST00000010210	chr9	107397612	107401612	1	0.155919727485016	3885	0.0106879940507292	886	Cacna2d2	2.13905779321968	-1.10999565604039	0.000998789396186735	-0.855065017778261	0.000808948144015061
ENSMUSG00000010066	ENSMUST00000166799	chr9	107398069	107402069	1	0.152063648203128	3821	0.00992456590424855	863	Cacna2d2	2.13905779321968	-1.10999565604039	0.000998789396186735	-0.855065017778261	0.000808948144015061
ENSMUSG00000010066	ENSMUST00000170737	chr9	107398069	107402069	1	0.152063648203128	3821	0.00992456590424855	863	Cacna2d2	2.13905779321968	-1.10999565604039	0.000998789396186735	-0.855065017778261	0.000808948144015061
ENSMUSG00000010066	ENSMUST00000168532	chr9	107397612	107401612	1	0.155919727485016	3885	0.0106879940507292	886	Cacna2d2	2.13905779321968	-1.10999565604039	0.000998789396186735	-0.855065017778261	0.000808948144015061
ENSMUSG00000010066	ENSMUST00000168959	chr9	107524657	107528657	1	0.114393525870559	3632	0.0225211303211794	1682	Cacna2d2	2.13905779321968	-1.10999565604039	0.000998789396186735	-0.855065017778261	0.000808948144015061
ENSMUSG00000036972	ENSMUST00000172858	chr9	91376197	91380197	1	0.13681746517284	3535	0.0152685629296131	1063	Zic4	10.0004107015622	-0.585285771275209	0.00101178927828143	-0.540095644927487	0.00089757825052996
ENSMUSG00000036972	ENSMUST00000173342	chr9	91360413	91364413	1	0.13540287087106	3578	0.0110697081239695	943	Zic4	10.0004107015622	-0.585285771275209	0.00101178927828143	-0.540095644927487	0.00089757825052996
ENSMUSG00000036972	ENSMUST00000066384	chr9	91376642	91380642	1	0.14963264169933	3710	0.0171241174523092	1194	Zic4	10.0004107015622	-0.585285771275209	0.00101178927828143	-0.540095644927487	0.00089757825052996
ENSMUSG00000036972	ENSMUST00000085242	chr9	91380410	91384410	1	0.141595650369961	3618	0.0148868488563728	1158	Zic4	10.0004107015622	-0.585285771275209	0.00101178927828143	-0.540095644927487	0.00089757825052996
ENSMUSG00000026620	ENSMUST00000192657	chr1	184997475	185001475	-1	0.110736537638551	3482	0.0188100212757873	1452	Mark1	9.23262693552653	-0.638636206592304	0.00105102646806591	-0.580557630566953	0.000926296301074905
ENSMUSG00000026620	ENSMUST00000027929	chr1	184997570	185001570	-1	0.113125630237112	3522	0.0172513554767226	1368	Mark1	9.23262693552653	-0.638636206592304	0.00105102646806591	-0.580557630566953	0.000926296301074905
ENSMUSG00000028782	ENSMUST00000106017	chr4	129983164	129987164	1	0.12839277022002	3465	0.0148868488563728	1053	Adgrb2	6.19952757758397	-0.869341913024384	0.00112441640431633	-0.733091392416922	0.00093909183074202
ENSMUSG00000028782	ENSMUST00000121049	chr4	129983268	129987268	1	0.130111240334774	3531	0.0145051347831325	1017	Adgrb2	6.19952757758397	-0.869341913024384	0.00112441640431633	-0.733091392416922	0.00093909183074202
ENSMUSG00000028782	ENSMUST00000120204	chr4	129982870	129986870	1	0.123174489017901	3442	0.0145051347831325	1011	Adgrb2	6.19952757758397	-0.869341913024384	0.00112441640431633	-0.733091392416922	0.00093909183074202
ENSMUSG00000048251	ENSMUST00000109891	chr12	108001414	108005414	-1	0.126401859721219	3571	0.0149504678685795	1227	Bcl11b	5.60515559364621	-0.638700355653834	0.00138321982506276	-0.578790847100028	0.00121150475713466
ENSMUSG00000048251	ENSMUST00000066060	chr12	108001602	108005602	-1	0.133558659040592	3601	0.016403101980633	1302	Bcl11b	5.60515559364621	-0.638700355653834	0.00138321982506276	-0.578790847100028	0.00121150475713466
ENSMUSG00000048251	ENSMUST00000109887	chr12	108001414	108005414	-1	0.126401859721219	3571	0.0149504678685795	1227	Bcl11b	5.60515559364621	-0.638700355653834	0.00138321982506276	-0.578790847100028	0.00121150475713466
ENSMUSG00000024134	ENSMUST00000163568	chr17	85686274	85690274	-1	0.267169710462733	3892	0.0175588473690551	1369	Six2	10.1654400253829	0.846411381784027	0.0014241093179588	0.716092585101342	0.00121150475713466
ENSMUSG00000024134	ENSMUST00000024947	chr17	85686254	85690254	-1	0.268070859425348	3892	0.0175588473690551	1369	Six2	10.1654400253829	0.846411381784027	0.0014241093179588	0.716092585101342	0.00121150475713466
ENSMUSG00000042589	ENSMUST00000111752	chr5	122047851	122051851	-1	0.158727959135956	3904	0.0171771332958148	1341	Cux2	3.60281476011486	-0.782399984561878	0.00173211646105577	-0.674649624576896	0.00148971439551413
ENSMUSG00000042589	ENSMUST00000154139	chr5	122048102	122052102	-1	0.152283696205628	3840	0.0176966885621697	1360	Cux2	3.60281476011486	-0.782399984561878	0.00173211646105577	-0.674649624576896	0.00148971439551413
ENSMUSG00000042589	ENSMUST00000086317	chr5	122045825	122049825	-1	0.1424129715221	3753	0.0175588473690551	1406	Cux2	3.60281476011486	-0.782399984561878	0.00173211646105577	-0.674649624576896	0.00148971439551413
ENSMUSG00000042589	ENSMUST00000125267	chr5	122045891	122049891	-1	0.143555125439833	3784	0.0179193551048932	1440	Cux2	3.60281476011486	-0.782399984561878	0.00173211646105577	-0.674649624576896	0.00148971439551413
ENSMUSG00000034813	ENSMUST00000041962	chr10	119452320	119456320	1	0.176164143714926	3628	0.0217577021746987	1634	Grip1	4.99996296126913	-0.679741550335237	0.00247044555289734	-0.603356787532227	0.00216609150282318
ENSMUSG00000034813	ENSMUST00000147356	chr10	119452034	119456034	1	0.178972375365865	3749	0.0229876697440287	1635	Grip1	4.99996296126913	-0.679741550335237	0.00247044555289734	-0.603356787532227	0.00216609150282318
ENSMUSG00000034813	ENSMUST00000077871	chr10	119452314	119456314	1	0.176164143714926	3628	0.0217895116808021	1637	Grip1	4.99996296126913	-0.679741550335237	0.00247044555289734	-0.603356787532227	0.00216609150282318
ENSMUSG00000031442	ENSMUST00000110876	chr8	12913893	12917893	1	0.195339755361269	3824	0.0280665875518653	1858	Mcf2l	4.91236936618519	-0.78002384792916	0.00263096064211189	-0.667962118087224	0.00226606310180544
ENSMUSG00000031442	ENSMUST00000110879	chr8	12913975	12917975	1	0.192143820086878	3824	0.0274834132733037	1825	Mcf2l	4.91236936618519	-0.78002384792916	0.00263096064211189	-0.667962118087224	0.00226606310180544
ENSMUSG00000031442	ENSMUST00000173099	chr8	12913256	12917256	1	0.200191289892556	3791	0.0297949040501479	1930	Mcf2l	4.91236936618519	-0.78002384792916	0.00263096064211189	-0.667962118087224	0.00226606310180544
ENSMUSG00000031442	ENSMUST00000156405	chr8	12913911	12917911	1	0.194270950777702	3824	0.0276848734786249	1840	Mcf2l	4.91236936618519	-0.78002384792916	0.00263096064211189	-0.667962118087224	0.00226606310180544
ENSMUSG00000036913	ENSMUST00000041106	chr8	124791092	124795092	1	0.225884513803394	3592	0.0276530639725216	1871	Trim67	3.42617948982097	-0.903765715841244	0.00283587321011128	-0.73659167622672	0.00237241166000394
ENSMUSG00000036913	ENSMUST00000167588	chr8	124791019	124795019	1	0.220833888222226	3592	0.0293919836395053	1930	Trim67	3.42617948982097	-0.903765715841244	0.00283587321011128	-0.73659167622672	0.00237241166000394
ENSMUSG00000062760	ENSMUST00000080751	chr15	84445097	84449097	-1	0.139489476631756	3772	0.0153003724357165	1329	1810041L15Rik	2.17330138551907	-0.845368292348657	0.00401490459354932	-0.698710058310015	0.003501055209768
ENSMUSG00000062760	ENSMUST00000189994	chr15	84444610	84448610	-1	0.13020554662156	3593	0.0116316760651289	1061	1810041L15Rik	2.17330138551907	-0.845368292348657	0.00401490459354932	-0.698710058310015	0.003501055209768
ENSMUSG00000062760	ENSMUST00000189248	chr15	84444545	84448545	-1	0.130153154240012	3605	0.0119391679574614	1050	1810041L15Rik	2.17330138551907	-0.845368292348657	0.00401490459354932	-0.698710058310015	0.003501055209768
ENSMUSG00000025927	ENSMUST00000191068	chr1	19210306	19214306	1	0.117673288955425	3259	0.0122466598497939	989	Tfap2b	9.47349241487455	-0.615505354792071	0.00466470327201418	-0.552450998790415	0.00414613812269022
ENSMUSG00000025927	ENSMUST00000064976	chr1	19210054	19214054	1	0.109604862197128	3259	0.0108258352438438	875	Tfap2b	9.47349241487455	-0.615505354792071	0.00466470327201418	-0.552450998790415	0.00414613812269022
ENSMUSG00000025927	ENSMUST00000187754	chr1	19206960	19210960	1	0.110065915154745	3429	0.0152685629296131	1213	Tfap2b	9.47349241487455	-0.615505354792071	0.00466470327201418	-0.552450998790415	0.00414613812269022
ENSMUSG00000025927	ENSMUST00000027059	chr1	19206914	19210914	1	0.108410315897848	3398	0.0152685629296131	1213	Tfap2b	9.47349241487455	-0.615505354792071	0.00466470327201418	-0.552450998790415	0.00414613812269022
ENSMUSG00000025375	ENSMUST00000150730	chr11	120045167	120049167	-1	0.119119318686133	3589	0.0159259593890826	1251	Aatk	1.8801635332112	-1.09180925966832	0.00563775324703482	-0.798130445852671	0.00476638289401225
ENSMUSG00000025375	ENSMUST00000103020	chr11	120045145	120049145	-1	0.118951663065181	3578	0.0160107847386916	1259	Aatk	1.8801635332112	-1.09180925966832	0.00563775324703482	-0.798130445852671	0.00476638289401225
ENSMUSG00000025375	ENSMUST00000064307	chr11	120045070	120049070	-1	0.119936639838272	3609	0.0145369442892358	1184	Aatk	1.8801635332112	-1.09180925966832	0.00563775324703482	-0.798130445852671	0.00476638289401225
ENSMUSG00000026883	ENSMUST00000135741	chr2	35580840	35584840	1	0.107110984835472	3473	0.0179405614422955	1216	Dab2ip	21.3464338083701	-0.505811774560384	0.0060416363543065	-0.468121975936013	0.00546024445925004
ENSMUSG00000002633	ENSMUST00000002708	chr5	28465256	28469256	-1	0.142915938384955	3671	0.0171771332958148	1388	Shh	6.15144100569723	1.024486600575	0.00606348066810997	0.771745867568774	0.00512921591862538
ENSMUSG00000032076	ENSMUST00000114548	chr9	47528173	47532173	1	0.121456018903146	3156	0.0122148503436905	918	Cadm1	40.8498180373955	0.486871003413709	0.00609494368780174	0.453018151145799	0.00552049527849548
ENSMUSG00000032076	ENSMUST00000085909	chr9	47528257	47532257	1	0.122105684434334	3166	0.0123208820307017	928	Cadm1	40.8498180373955	0.486871003413709	0.00609494368780174	0.453018151145799	0.00552049527849548
ENSMUSG00000032076	ENSMUST00000152459	chr9	47528211	47532211	1	0.12137219109267	3148	0.0122148503436905	918	Cadm1	40.8498180373955	0.486871003413709	0.00609494368780174	0.453018151145799	0.00552049527849548
ENSMUSG00000032076	ENSMUST00000034581	chr9	47528373	47532373	1	0.124798652845869	3271	0.0125965644169308	954	Cadm1	40.8498180373955	0.486871003413709	0.00609494368780174	0.453018151145799	0.00552049527849548
ENSMUSG00000032076	ENSMUST00000151624	chr9	47528373	47532373	1	0.124798652845869	3271	0.0125965644169308	954	Cadm1	40.8498180373955	0.486871003413709	0.00609494368780174	0.453018151145799	0.00552049527849548
ENSMUSG00000032076	ENSMUST00000148925	chr9	47528352	47532352	1	0.124033724075278	3250	0.0125965644169308	954	Cadm1	40.8498180373955	0.486871003413709	0.00609494368780174	0.453018151145799	0.00552049527849548
ENSMUSG00000032076	ENSMUST00000143026	chr9	47528244	47532244	1	0.121717980810883	3153	0.0123632947055062	932	Cadm1	40.8498180373955	0.486871003413709	0.00609494368780174	0.453018151145799	0.00552049527849548
ENSMUSG00000032076	ENSMUST00000114547	chr9	47528257	47532257	1	0.122105684434334	3166	0.0123208820307017	928	Cadm1	40.8498180373955	0.486871003413709	0.00609494368780174	0.453018151145799	0.00552049527849548
ENSMUSG00000032076	ENSMUST00000124073	chr9	47528352	47532352	1	0.124033724075278	3250	0.0125965644169308	954	Cadm1	40.8498180373955	0.486871003413709	0.00609494368780174	0.453018151145799	0.00552049527849548
ENSMUSG00000020627	ENSMUST00000020958	chr12	5373682	5377682	-1	0.232674566451935	3844	0.0231785267806488	1664	Klhl29	4.18267629239437	-0.596912739120562	0.00693897489430879	-0.535424075754886	0.00625327710412209
ENSMUSG00000048385	ENSMUST00000096365	chr15	76520129	76524129	-1	0.207253782925144	3527	0.0204641155931621	1612	Scrt1	12.8210630295761	-0.713706400550827	0.00768515083420034	-0.611736898803983	0.00682014238759485
ENSMUSG00000048385	ENSMUST00000164703	chr15	76519902	76523902	-1	0.206446940249314	3531	0.0196158620970724	1568	Scrt1	12.8210630295761	-0.713706400550827	0.00768515083420034	-0.611736898803983	0.00682014238759485
ENSMUSG00000022245	ENSMUST00000119146	chr9	63145011	63149011	-1	0.325953962558897	3950	0.0164137051493341	1226	Skor1	3.28578661545415	-1.25013597926129	0.00783016434131473	-0.828524545824325	0.0064905410448937
ENSMUSG00000022245	ENSMUST00000116613	chr9	63146961	63150961	-1	0.212576848890358	3872	0.0110697081239695	902	Skor1	3.28578661545415	-1.25013597926129	0.00783016434131473	-0.828524545824325	0.0064905410448937
ENSMUSG00000022245	ENSMUST00000055281	chr9	63144980	63148980	-1	0.328458318396862	3950	0.0164243083180353	1227	Skor1	3.28578661545415	-1.25013597926129	0.00783016434131473	-0.828524545824325	0.0064905410448937
ENSMUSG00000013415	ENSMUST00000013559	chr11	96003940	96007940	-1	0.106419405399047	2721	0.0129782784901712	972	Igf2bp1	35.3588424589665	0.461218302297945	0.00799817921875788	0.43086772852774	0.00727837510012054
ENSMUSG00000039323	ENSMUST00000047328	chr1	72822503	72826503	1	0.112790318995209	3447	0.0183222755155358	1482	Igfbp2	196.789542794536	0.391180576619811	0.00839882254704581	0.372144820909318	0.00768061778901725
ENSMUSG00000039323	ENSMUST00000120564	chr1	72823322	72827322	1	0.106869979880354	3351	0.0133599925634115	1181	Igfbp2	196.789542794536	0.391180576619811	0.00839882254704581	0.372144820909318	0.00768061778901725
ENSMUSG00000068079	ENSMUST00000089112	chr2	152141561	152145561	1	0.160687434205828	3687	0.0178451329239854	1306	Tcf15	27.4641619964485	0.641690196170212	0.00858242726772863	0.563953662566869	0.0077130579659178
ENSMUSG00000045382	ENSMUST00000142893	chr1	128590293	128594293	-1	0.134637942100468	3633	0.0194250050604523	1450	Cxcr4	17.9722983589479	0.574558625189549	0.00882733158526056	0.517066185769434	0.00795652651511987
ENSMUSG00000045382	ENSMUST00000052172	chr1	128590290	128594290	-1	0.134669377529397	3636	0.0194568145665556	1453	Cxcr4	17.9722983589479	0.574558625189549	0.00882733158526056	0.517066185769434	0.00795652651511987
ENSMUSG00000027217	ENSMUST00000154951	chr2	93332487	93336487	-1	0.133296697132855	3672	0.0171771332958148	1388	Tspan18	26.976371554577	-0.441870902050795	0.00928161685418595	-0.414326212149934	0.00847831396412122
ENSMUSG00000027217	ENSMUST00000111265	chr2	93332487	93336487	-1	0.133296697132855	3672	0.0171771332958148	1388	Tspan18	26.976371554577	-0.441870902050795	0.00928161685418595	-0.414326212149934	0.00847831396412122
ENSMUSG00000027217	ENSMUST00000152141	chr2	93332505	93336505	-1	0.133663443803687	3690	0.0171771332958148	1388	Tspan18	26.976371554577	-0.441870902050795	0.00928161685418595	-0.414326212149934	0.00847831396412122
ENSMUSG00000037386	ENSMUST00000082054	chr15	39196332	39200332	1	0.20132296533398	3600	0.0190857036620164	1572	Rims2	3.49673282653882	-0.926358686268349	0.0104935578490927	-0.714691082710928	0.00911542208102078
ENSMUSG00000037386	ENSMUST00000042917	chr15	39196363	39200363	1	0.201773539815287	3609	0.0190326878185108	1567	Rims2	3.49673282653882	-0.926358686268349	0.0104935578490927	-0.714691082710928	0.00911542208102078
ENSMUSG00000061578	ENSMUST00000073347	chr5	117412000	117416000	1	0.122629608249808	3511	0.0114514221972099	915	Ksr2	0.482109540792735	-1.24148915450325	0.0108324827071845	-0.80904260862146	0.009238494155055
ENSMUSG00000061578	ENSMUST00000180430	chr5	117412000	117416000	1	0.122629608249808	3511	0.0114514221972099	915	Ksr2	0.482109540792735	-1.24148915450325	0.0108324827071845	-0.80904260862146	0.009238494155055
ENSMUSG00000073043	ENSMUST00000101351	chr6	64727125	64731125	1	0.166398203794493	3692	0.0254900175574931	1743	Atoh1	3.74011639145068	0.963545835887117	0.0108324827071845	0.728219336504323	0.00951311497815552
ENSMUSG00000029595	ENSMUST00000031591	chr5	120429699	120433699	1	0.211570915164648	3734	0.0245463355430934	1624	Lhx5	9.42401356162494	-0.812429221240024	0.0108992394611221	-0.660621386546781	0.00959938875737235
ENSMUSG00000046607	ENSMUST00000054836	chr5	118167748	118171748	1	0.197026790047094	3766	0.0141658333846966	1039	Hrk	0.751778066441484	-1.7372165873343	0.0115982356158796	-0.843621943933932	0.0101197855862677
ENSMUSG00000070880	ENSMUST00000155979	chr2	70560163	70564163	1	0.189010755670344	3827	0.0183222755155358	1302	Gad1	0.442565615806716	-2.12312280125794	0.0120591499129948	-0.816099884142161	0.0118934753473136
ENSMUSG00000070880	ENSMUST00000130604	chr2	70560042	70564042	1	0.182189267592875	3783	0.0173785935011361	1257	Gad1	0.442565615806716	-2.12312280125794	0.0120591499129948	-0.816099884142161	0.0118934753473136
ENSMUSG00000070880	ENSMUST00000148210	chr2	70560196	70564196	1	0.189597550343675	3827	0.0183222755155358	1302	Gad1	0.442565615806716	-2.12312280125794	0.0120591499129948	-0.816099884142161	0.0118934753473136
ENSMUSG00000070880	ENSMUST00000094934	chr2	70560042	70564042	1	0.182189267592875	3783	0.0173785935011361	1257	Gad1	0.442565615806716	-2.12312280125794	0.0120591499129948	-0.816099884142161	0.0118934753473136
ENSMUSG00000070880	ENSMUST00000130998	chr2	70560899	70564899	1	0.188602095094275	3817	0.0190857036620164	1282	Gad1	0.442565615806716	-2.12312280125794	0.0120591499129948	-0.816099884142161	0.0118934753473136
ENSMUSG00000070880	ENSMUST00000123330	chr2	70561442	70565442	1	0.193526978959729	3870	0.0213759881014584	1453	Gad1	0.442565615806716	-2.12312280125794	0.0120591499129948	-0.816099884142161	0.0118934753473136
ENSMUSG00000029765	ENSMUST00000115096	chr6	32586192	32590192	-1	0.205451484999914	3853	0.025129509821655	1663	Plxna4	2.99561682451236	-0.80448394513797	0.0132102660740546	-0.652184111087721	0.0116245723088148
ENSMUSG00000029814	ENSMUST00000203680	chr6	49212704	49216704	-1	0.140181056068182	3778	0.0181844343224212	1372	Igf2bp3	74.3930077738768	0.367010011450588	0.0163505807052186	0.349216907405873	0.0150846349525586
ENSMUSG00000029814	ENSMUST00000203544	chr6	49212161	49216161	-1	0.137750049564383	3763	0.0190857036620164	1453	Igf2bp3	74.3930077738768	0.367010011450588	0.0163505807052186	0.349216907405873	0.0150846349525586
ENSMUSG00000029814	ENSMUST00000031838	chr6	49212957	49216957	-1	0.136419283073079	3710	0.0178875455987898	1361	Igf2bp3	74.3930077738768	0.367010011450588	0.0163505807052186	0.349216907405873	0.0150846349525586
ENSMUSG00000044349	ENSMUST00000138307	chr2	158373725	158377725	1	0.141794741419841	3414	0.0163818956432308	1348	Snhg11	0.404372558264779	-2.75874485805669	0.0171278881145359	-0.702318155923213	0.0238787240036138
ENSMUSG00000044349	ENSMUST00000109488	chr2	158373638	158377638	1	0.140977420267702	3373	0.0164349114867364	1341	Snhg11	0.404372558264779	-2.75874485805669	0.0171278881145359	-0.702318155923213	0.0238787240036138
ENSMUSG00000044349	ENSMUST00000148965	chr2	158373661	158377661	1	0.141689956656746	3396	0.0160956100883005	1322	Snhg11	0.404372558264779	-2.75874485805669	0.0171278881145359	-0.702318155923213	0.0238787240036138
ENSMUSG00000044349	ENSMUST00000137320	chr2	158373715	158377715	1	0.141805219896151	3414	0.0162758639562196	1338	Snhg11	0.404372558264779	-2.75874485805669	0.0171278881145359	-0.702318155923213	0.0238787240036138
ENSMUSG00000044349	ENSMUST00000149303	chr2	158373698	158377698	1	0.141920483135555	3414	0.016222848112714	1333	Snhg11	0.404372558264779	-2.75874485805669	0.0171278881145359	-0.702318155923213	0.0238787240036138
ENSMUSG00000042757	ENSMUST00000186455	chr9	103759790	103763790	-1	0.124086116456825	3497	0.0175694505377562	1292	Tmem108	4.45719013418318	-0.672959983014807	0.0176977492543985	-0.573369732789893	0.0160777960460185
ENSMUSG00000042757	ENSMUST00000189588	chr9	103759837	103763837	-1	0.124169944267301	3500	0.0177497044056753	1309	Tmem108	4.45719013418318	-0.672959983014807	0.0176977492543985	-0.573369732789893	0.0160777960460185
ENSMUSG00000042757	ENSMUST00000189066	chr9	103759794	103763794	-1	0.124128030362063	3497	0.0175588473690551	1291	Tmem108	4.45719013418318	-0.672959983014807	0.0176977492543985	-0.573369732789893	0.0160777960460185
ENSMUSG00000026185	ENSMUST00000027377	chr1	72872884	72876884	-1	0.116876924755905	3340	0.0145687537953392	1260	Igfbp5	279.609735333994	-0.337433762133578	0.0178217075395013	-0.323259648423027	0.0165098917693067
ENSMUSG00000026185	ENSMUST00000137339	chr1	72872275	72876275	-1	0.11878400744423	3337	0.0129782784901712	1121	Igfbp5	279.609735333994	-0.337433762133578	0.0178217075395013	-0.323259648423027	0.0165098917693067
ENSMUSG00000050967	ENSMUST00000053355	chr1	39649474	39653474	-1	0.137236604225219	3498	0.022043987729629	1610	Creg2	0.988913473484775	-1.19490446572836	0.0182564053686544	-0.772023943301469	0.0158858116092017
ENSMUSG00000026840	ENSMUST00000028187	chr2	31885344	31889344	1	0.135759139065582	3650	0.0182798628407313	1293	Lamc3	4.48671975752496	0.605389054240163	0.0186334608206217	0.530105669091702	0.0169673515041595
ENSMUSG00000026840	ENSMUST00000138325	chr2	31885291	31889291	1	0.134721769910944	3650	0.0171771332958148	1255	Lamc3	4.48671975752496	0.605389054240163	0.0186334608206217	0.530105669091702	0.0169673515041595
ENSMUSG00000032087	ENSMUST00000034592	chr9	45428293	45432293	1	0.102395670496208	3303	0.0141234207098922	1118	Dscaml1	0.484939888680502	-1.68092604026536	0.0198718026205428	-0.799149308065573	0.0177692056695791
ENSMUSG00000024827	ENSMUST00000025778	chr19	30173418	30177418	-1	0.150680489330278	3620	0.0185449420582593	1495	Gldc	11.9149476926635	0.527768612148528	0.0210218555190373	0.475108196970713	0.0192552655308493
ENSMUSG00000030000	ENSMUST00000203366	chr6	86026747	86030747	1	0.147191156719222	3795	0.0235814471912914	1712	Add2	8.57321223478303	-0.520941691341941	0.0214749324092485	-0.469983636015531	0.019618731243847
ENSMUSG00000030000	ENSMUST00000203529	chr6	86026681	86030681	1	0.151455896577179	3814	0.0236662725409004	1721	Add2	8.57321223478303	-0.520941691341941	0.0214749324092485	-0.469983636015531	0.019618731243847
ENSMUSG00000030000	ENSMUST00000204059	chr6	86026704	86030704	1	0.150649053901349	3814	0.0236662725409004	1721	Add2	8.57321223478303	-0.520941691341941	0.0214749324092485	-0.469983636015531	0.019618731243847
ENSMUSG00000046182	ENSMUST00000073935	chr7	126080411	126084411	-1	0.16785471200151	3673	0.0206125599549777	1644	Gsg1l	6.96192020403088	-0.566523444432051	0.0216172612402632	-0.502024719719822	0.0197571179681934
ENSMUSG00000016763	ENSMUST00000016907	chr15	83723021	83727021	-1	0.16185054507618	3719	0.0195310367474635	1548	Scube1	15.253007998762	-0.411162104366501	0.0217907199418491	-0.385031438931525	0.0200470269244737
ENSMUSG00000016763	ENSMUST00000144773	chr15	83723021	83727021	-1	0.16185054507618	3719	0.0195310367474635	1548	Scube1	15.253007998762	-0.411162104366501	0.0217907199418491	-0.385031438931525	0.0200470269244737
ENSMUSG00000016763	ENSMUST00000043634	chr15	83723021	83727021	-1	0.16185054507618	3719	0.0195310367474635	1548	Scube1	15.253007998762	-0.411162104366501	0.0217907199418491	-0.385031438931525	0.0200470269244737
ENSMUSG00000016763	ENSMUST00000076060	chr15	83723021	83727021	-1	0.16185054507618	3719	0.0195310367474635	1548	Scube1	15.253007998762	-0.411162104366501	0.0217907199418491	-0.385031438931525	0.0200470269244737
ENSMUSG00000016763	ENSMUST00000171496	chr15	83723021	83727021	-1	0.16185054507618	3719	0.0195310367474635	1548	Scube1	15.253007998762	-0.411162104366501	0.0217907199418491	-0.385031438931525	0.0200470269244737
ENSMUSG00000024524	ENSMUST00000076605	chr18	67131826	67135826	1	0.168577726866864	3610	0.0185025293834548	1319	Gnal	2.56109428251702	-0.728136670715652	0.0218653216040815	-0.600546871080816	0.0197756137681527
ENSMUSG00000024524	ENSMUST00000025402	chr18	67086336	67090336	1	0.135979187068081	3468	0.0179405614422954	1385	Gnal	2.56109428251702	-0.728136670715652	0.0218653216040815	-0.600546871080816	0.0197756137681527
ENSMUSG00000030098	ENSMUST00000161545	chr6	91794244	91798244	-1	0.107687301032494	3632	0.0196264652657736	1511	Grip2	0.899908305992452	-1.19650766202471	0.0231800625094688	-0.757898929632402	0.0203519371958586
ENSMUSG00000026594	ENSMUST00000172057	chr1	156937602	156941602	-1	0.127208702397049	3469	0.0156502770028535	1236	Ralgps2	15.3282038965224	-0.362177534507544	0.0253067452476942	-0.343458320772119	0.0234687418464257
ENSMUSG00000026594	ENSMUST00000190762	chr1	156937134	156941134	-1	0.133925405711424	3693	0.0161062132570016	1279	Ralgps2	15.3282038965224	-0.362177534507544	0.0253067452476942	-0.343458320772119	0.0234687418464257
ENSMUSG00000026594	ENSMUST00000171292	chr1	156937387	156941387	-1	0.130519900910844	3528	0.0152685629296131	1200	Ralgps2	15.3282038965224	-0.362177534507544	0.0253067452476942	-0.343458320772119	0.0234687418464257
ENSMUSG00000026594	ENSMUST00000063199	chr1	156937531	156941531	-1	0.125836022000508	3453	0.0152685629296131	1200	Ralgps2	15.3282038965224	-0.362177534507544	0.0253067452476942	-0.343458320772119	0.0234687418464257
ENSMUSG00000026594	ENSMUST00000189648	chr1	156936781	156940781	-1	0.130488465481915	3593	0.0149610710372807	1198	Ralgps2	15.3282038965224	-0.362177534507544	0.0253067452476942	-0.343458320772119	0.0234687418464257
ENSMUSG00000026594	ENSMUST00000189316	chr1	156937567	156941567	-1	0.126265639529196	3449	0.0156502770028535	1236	Ralgps2	15.3282038965224	-0.362177534507544	0.0253067452476942	-0.343458320772119	0.0234687418464257
ENSMUSG00000026594	ENSMUST00000191605	chr1	156937608	156941608	-1	0.127208702397049	3469	0.0155760548219456	1232	Ralgps2	15.3282038965224	-0.362177534507544	0.0253067452476942	-0.343458320772119	0.0234687418464257
ENSMUSG00000026594	ENSMUST00000192343	chr1	156937599	156941599	-1	0.12719822392074	3469	0.0156502770028535	1236	Ralgps2	15.3282038965224	-0.362177534507544	0.0253067452476942	-0.343458320772119	0.0234687418464257
ENSMUSG00000026594	ENSMUST00000188656	chr1	156936818	156940818	-1	0.130928561486913	3620	0.0148868488563728	1191	Ralgps2	15.3282038965224	-0.362177534507544	0.0253067452476942	-0.343458320772119	0.0234687418464257
ENSMUSG00000026594	ENSMUST00000027886	chr1	156937543	156941543	-1	0.125752194190032	3449	0.0153958009540266	1212	Ralgps2	15.3282038965224	-0.362177534507544	0.0253067452476942	-0.343458320772119	0.0234687418464257
ENSMUSG00000026594	ENSMUST00000190648	chr1	156937593	156941593	-1	0.127114396110264	3469	0.0156502770028535	1236	Ralgps2	15.3282038965224	-0.362177534507544	0.0253067452476942	-0.343458320772119	0.0234687418464257
ENSMUSG00000026594	ENSMUST00000185198	chr1	156937626	156941626	-1	0.127072482205026	3463	0.0150246900494874	1214	Ralgps2	15.3282038965224	-0.362177534507544	0.0253067452476942	-0.343458320772119	0.0234687418464257
ENSMUSG00000025427	ENSMUST00000026494	chr18	77563136	77567136	-1	0.128686167556685	3374	0.0167954192225745	1190	Rnf165	7.91838127437785	-0.553837157930227	0.0261110777701393	-0.49101132855002	0.0238598378136544
ENSMUSG00000025427	ENSMUST00000182146	chr18	77563105	77567105	-1	0.127690712307285	3349	0.0165409431737476	1188	Rnf165	7.91838127437785	-0.553837157930227	0.0261110777701393	-0.49101132855002	0.0238598378136544
ENSMUSG00000025427	ENSMUST00000182153	chr18	77563050	77567050	-1	0.127816454022999	3365	0.016053197413496	1156	Rnf165	7.91838127437785	-0.553837157930227	0.0261110777701393	-0.49101132855002	0.0238598378136544
ENSMUSG00000025427	ENSMUST00000182294	chr18	77562609	77566609	-1	0.125951285239912	3293	0.0145051347831325	1057	Rnf165	7.91838127437785	-0.553837157930227	0.0261110777701393	-0.49101132855002	0.0238598378136544
ENSMUSG00000025427	ENSMUST00000182024	chr18	77563147	77567147	-1	0.129147220514302	3385	0.0167954192225745	1190	Rnf165	7.91838127437785	-0.553837157930227	0.0261110777701393	-0.49101132855002	0.0238598378136544
ENSMUSG00000021239	ENSMUST00000169934	chr12	84567840	84571840	1	0.27963909727101	3916	0.0229028443944197	1756	Vsx2	1.28928228383383	-1.29720637798852	0.02986138562607	-0.754965633551758	0.0262641839244315
ENSMUSG00000021239	ENSMUST00000021665	chr12	84567762	84571762	1	0.270742870884264	3916	0.0220227813922267	1710	Vsx2	1.28928228383383	-1.29720637798852	0.02986138562607	-0.754965633551758	0.0262641839244315
ENSMUSG00000032128	ENSMUST00000115038	chr9	37431163	37435163	-1	0.151895992582177	3791	0.0137311034679507	1151	Robo3	7.75345281746304	-0.648171847578133	0.029906611572732	-0.549249866271279	0.0270926091332294
ENSMUSG00000061411	ENSMUST00000035346	chr2	153527971	153531971	-1	0.145116418409945	3819	0.0160001815699904	1258	Nol4l	12.0809384821219	-0.429926704532932	0.0317708795431033	-0.39785250515021	0.0292732194876771
ENSMUSG00000024268	ENSMUST00000025117	chr18	25751983	25755983	-1	0.123939417788492	3362	0.0114514221972099	908	Celf4	5.71879931633459	-0.743735654806993	0.0324299036026654	-0.599108581262905	0.0292154155035361
ENSMUSG00000024268	ENSMUST00000115816	chr18	25751983	25755983	-1	0.123939417788492	3362	0.0114514221972099	908	Celf4	5.71879931633459	-0.743735654806993	0.0324299036026654	-0.599108581262905	0.0292154155035361
ENSMUSG00000031073	ENSMUST00000033389	chr7	144894532	144898532	1	0.147914171584576	3627	0.0180571962980078	1175	Fgf15	15.1170084329946	0.739769690746648	0.0336645467448048	0.596064544183857	0.0304392869329751
ENSMUSG00000035615	ENSMUST00000044773	chr4	45182906	45186906	1	0.100111362660742	3408	0.0164137051493341	1247	Frmpd1	2.8170241860082	-0.637158763670354	0.0339304901760868	-0.540056663206276	0.0310338594072722
ENSMUSG00000035615	ENSMUST00000134280	chr4	45182875	45186875	1	0.100247582852765	3408	0.0164137051493341	1247	Frmpd1	2.8170241860082	-0.637158763670354	0.0339304901760868	-0.540056663206276	0.0310338594072722
ENSMUSG00000010476	ENSMUST00000168203	chr7	137312414	137316414	-1	0.113660032528895	3515	0.0133599925634115	1173	Ebf3	29.9853371040238	-0.400636577932843	0.035463964197817	-0.373751939679675	0.0327822374434098
ENSMUSG00000010476	ENSMUST00000169486	chr7	137312445	137316445	-1	0.115231803975317	3520	0.0133599925634115	1173	Ebf3	29.9853371040238	-0.400636577932843	0.035463964197817	-0.373751939679675	0.0327822374434098
ENSMUSG00000010476	ENSMUST00000033378	chr7	137312445	137316445	-1	0.115231803975317	3520	0.0133599925634115	1173	Ebf3	29.9853371040238	-0.400636577932843	0.035463964197817	-0.373751939679675	0.0327822374434098
ENSMUSG00000010476	ENSMUST00000106118	chr7	137312445	137316445	-1	0.115231803975317	3520	0.0133599925634115	1173	Ebf3	29.9853371040238	-0.400636577932843	0.035463964197817	-0.373751939679675	0.0327822374434098
ENSMUSG00000057716	ENSMUST00000180886	chr6	39871271	39875271	1	0.225067192651255	3926	0.024429700687381	1685	Tmem178b	2.43242875193665	-1.20520785529234	0.0402348444991597	-0.724261616766358	0.0352449760087687
ENSMUSG00000039830	ENSMUST00000035608	chr16	91223550	91227550	1	0.19370511305699	3926	0.0149398646998784	1183	Olig2	1.61505240640831	1.30768863746111	0.0420074576557705	0.72920180637486	0.0373777153847023
ENSMUSG00000006362	ENSMUST00000006525	chr8	122676072	122680072	-1	0.226073126376964	3899	0.034651155315261	2055	Cbfa2t3	3.02976307378692	-0.6757317701917	0.0450122725535215	-0.555387280842508	0.0410667239535839
ENSMUSG00000006362	ENSMUST00000147374	chr8	122676111	122680111	-1	0.226177911140059	3906	0.0342694412420206	2019	Cbfa2t3	3.02976307378692	-0.6757317701917	0.0450122725535215	-0.555387280842508	0.0410667239535839
ENSMUSG00000006362	ENSMUST00000064674	chr8	122676175	122680175	-1	0.225633030371966	3906	0.0333787750711265	1968	Cbfa2t3	3.02976307378692	-0.6757317701917	0.0450122725535215	-0.555387280842508	0.0410667239535839
ENSMUSG00000006362	ENSMUST00000134045	chr8	122676694	122680694	-1	0.225884513803394	3900	0.0343754729290318	2022	Cbfa2t3	3.02976307378692	-0.6757317701917	0.0450122725535215	-0.555387280842508	0.0410667239535839
ENSMUSG00000052373	ENSMUST00000107167	chr11	102024937	102028937	-1	0.10794926294023	3242	0.0171877364645159	1309	Mpp3	2.92129852710458	-0.754593915848985	0.04626118737372	-0.593325390261716	0.0419012801807208
ENSMUSG00000052373	ENSMUST00000155751	chr11	102023857	102027857	-1	0.116457785703526	3481	0.0187676086009828	1458	Mpp3	2.92129852710458	-0.754593915848985	0.04626118737372	-0.593325390261716	0.0419012801807208
ENSMUSG00000052373	ENSMUST00000132094	chr11	102024934	102028934	-1	0.10794926294023	3242	0.0171771332958148	1308	Mpp3	2.92129852710458	-0.754593915848985	0.04626118737372	-0.593325390261716	0.0419012801807208
ENSMUSG00000052373	ENSMUST00000147838	chr11	102024934	102028934	-1	0.10794926294023	3242	0.0171771332958148	1308	Mpp3	2.92129852710458	-0.754593915848985	0.04626118737372	-0.593325390261716	0.0419012801807208
ENSMUSG00000052373	ENSMUST00000141403	chr11	102024755	102028755	-1	0.112046347177236	3408	0.0175588473690551	1344	Mpp3	2.92129852710458	-0.754593915848985	0.04626118737372	-0.593325390261716	0.0419012801807208
ENSMUSG00000052373	ENSMUST00000100400	chr11	102024094	102028094	-1	0.115472808930435	3509	0.0179405614422954	1392	Mpp3	2.92129852710458	-0.754593915848985	0.04626118737372	-0.593325390261716	0.0419012801807208
ENSMUSG00000052373	ENSMUST00000062801	chr11	102024955	102028955	-1	0.108033090750706	3253	0.0175694505377562	1327	Mpp3	2.92129852710458	-0.754593915848985	0.04626118737372	-0.593325390261716	0.0419012801807208
ENSMUSG00000025318	ENSMUST00000169735	chr8	121727623	121731623	1	0.235336099434542	3801	0.0183222755155358	1542	Jph3	3.44616143619624	-0.923313202996981	0.050989265886693	-0.652253899436116	0.0456293697642194
ENSMUSG00000025318	ENSMUST00000167439	chr8	121728567	121732567	1	0.251252904948637	3824	0.0202308458817374	1679	Jph3	3.44616143619624	-0.923313202996981	0.050989265886693	-0.652253899436116	0.0456293697642194
ENSMUSG00000025318	ENSMUST00000026357	chr8	121728563	121732563	1	0.251273861901256	3824	0.0202308458817374	1679	Jph3	3.44616143619624	-0.923313202996981	0.050989265886693	-0.652253899436116	0.0456293697642194
ENSMUSG00000053693	ENSMUST00000128356	chr8	84935344	84939344	-1	0.227299108105173	3662	0.032445696225428	1933	Mast1	3.71694527514741	-0.816543969481796	0.051552091563679	-0.615667054074599	0.0463288163050714
ENSMUSG00000053693	ENSMUST00000109741	chr8	84935353	84939353	-1	0.226817098194937	3653	0.032445696225428	1933	Mast1	3.71694527514741	-0.816543969481796	0.051552091563679	-0.615667054074599	0.0463288163050714
ENSMUSG00000053693	ENSMUST00000119820	chr8	84935359	84939359	-1	0.226670399526604	3647	0.032445696225428	1933	Mast1	3.71694527514741	-0.816543969481796	0.051552091563679	-0.615667054074599	0.0463288163050714
ENSMUSG00000059022	ENSMUST00000161237	chr6	29505952	29509952	-1	0.143722781060785	3587	0.0255430334009987	1862	Kcp	2.19120004256036	-0.751220149712441	0.0519052135173264	-0.587990679936427	0.0472354810689687
ENSMUSG00000059022	ENSMUST00000101614	chr6	29505950	29509950	-1	0.143722781060785	3587	0.025574842907102	1864	Kcp	2.19120004256036	-0.751220149712441	0.0519052135173264	-0.587990679936427	0.0472354810689687
ENSMUSG00000059022	ENSMUST00000091391	chr6	29505937	29509937	-1	0.143722781060785	3587	0.0257232872689177	1877	Kcp	2.19120004256036	-0.751220149712441	0.0519052135173264	-0.587990679936427	0.0472354810689687
ENSMUSG00000059022	ENSMUST00000078112	chr6	29505952	29509952	-1	0.143722781060785	3587	0.0255430334009987	1862	Kcp	2.19120004256036	-0.751220149712441	0.0519052135173264	-0.587990679936427	0.0472354810689687
ENSMUSG00000058153	ENSMUST00000075387	chr5	112575185	112579185	-1	0.105465864054884	3569	0.0210048771969192	1669	Sez6l	2.36172113125237	-0.740528166850129	0.0528723130525822	-0.582669407697335	0.04794012183926
ENSMUSG00000058153	ENSMUST00000079491	chr5	112574975	112578975	-1	0.105235337576076	3589	0.0204641155931621	1617	Sez6l	2.36172113125237	-0.740528166850129	0.0528723130525822	-0.582669407697335	0.04794012183926
ENSMUSG00000019817	ENSMUST00000193426	chr10	13058504	13062504	1	0.14361799629769	3546	0.0255960492445043	1715	Plagl1	42.4257744299064	-0.443012306246825	0.0574425328349012	-0.402951904506588	0.0530082287837446
ENSMUSG00000004231	ENSMUST00000004340	chr19	44755394	44759394	1	0.272597561191042	3844	0.0192447511925332	1420	Pax2	2.91898645436693	-0.804496994430704	0.0625568829684013	-0.602905134195397	0.056546038932652
ENSMUSG00000004231	ENSMUST00000173346	chr19	44757915	44761915	1	0.279880102226128	3906	0.0194674177352568	1435	Pax2	2.91898645436693	-0.804496994430704	0.0625568829684013	-0.602905134195397	0.056546038932652
ENSMUSG00000004231	ENSMUST00000174490	chr19	44754045	44758045	1	0.287267428024309	3892	0.021344178595355	1651	Pax2	2.91898645436693	-0.804496994430704	0.0625568829684013	-0.602905134195397	0.056546038932652
ENSMUSG00000025422	ENSMUST00000039259	chr10	127076907	127080907	1	0.302901314678048	3929	0.0317564902598551	2133	Agap2	2.03602591829659	-0.941364437284948	0.0626403880240856	-0.645976295247239	0.0561956974683054
ENSMUSG00000050105	ENSMUST00000138366	chr4	134251023	134255023	-1	0.17126021680209	3912	0.017463418850745	1394	Grrp1	8.33525133564605	0.678332700721495	0.0633820281866399	0.547227387007174	0.0580690379413361
ENSMUSG00000050105	ENSMUST00000060050	chr4	134252106	134256106	-1	0.124526212461823	3467	0.0145051347831325	1187	Grrp1	8.33525133564605	0.678332700721495	0.0633820281866399	0.547227387007174	0.0580690379413361
ENSMUSG00000052415	ENSMUST00000064257	chr3	93440330	93444330	1	0.13039415919513	3302	0.0156502770028535	1237	Tchh	0.444072458393518	-1.3992894382543	0.0649796822343424	-0.691542762474883	0.0591642896338126
ENSMUSG00000029416	ENSMUST00000155321	chr5	127630897	127634897	-1	0.110464097254505	3298	0.0141234207098922	1095	Slc15a4	9.54432547402185	0.479897444966726	0.0657644023639188	0.427941552255894	0.0607979903114763
ENSMUSG00000029416	ENSMUST00000144603	chr5	127630880	127634880	-1	0.110285963157244	3281	0.0141234207098922	1095	Slc15a4	9.54432547402185	0.479897444966726	0.0657644023639188	0.427941552255894	0.0607979903114763
ENSMUSG00000037509	ENSMUST00000159021	chr1	34748881	34752881	1	0.154746138138355	3791	0.0181208153102145	1310	Arhgef4	1.73433301375293	-0.671647876960037	0.0666741265820463	-0.542427339786197	0.0610000914178771
ENSMUSG00000026468	ENSMUST00000195275	chr1	155749684	155753684	-1	0.15644365130049	3833	0.01940379872305	1482	Lhx4	3.51915090459049	-0.584668466382281	0.0670439687188393	-0.495094816595409	0.0617103866389873
ENSMUSG00000026468	ENSMUST00000027740	chr1	155740027	155744027	-1	0.191127407884859	3975	0.0184071008651447	1473	Lhx4	3.51915090459049	-0.584668466382281	0.0670439687188393	-0.495094816595409	0.0617103866389873
ENSMUSG00000026787	ENSMUST00000028123	chr2	22620205	22624205	1	0.193044969049493	3803	0.0160107847386916	1292	Gad2	1.30817012029061	-1.10009308120691	0.0703171927925273	-0.668446406256368	0.0628166133708466
ENSMUSG00000026787	ENSMUST00000156728	chr2	22621304	22625304	1	0.196922005283999	3633	0.0160319910760938	1308	Gad2	1.30817012029061	-1.10009308120691	0.0703171927925273	-0.668446406256368	0.0628166133708466
ENSMUSG00000024526	ENSMUST00000025404	chr18	67341564	67345564	1	0.116646398277096	3652	0.0142506587343056	1151	Cidea	1.95368673554683	1.52674806949983	0.0705885105173592	0.679016482681834	0.065109494419485
ENSMUSG00000053046	ENSMUST00000105989	chr7	141948083	141952083	1	0.176970986390755	3719	0.0179405614422954	1364	Brsk2	7.17812457762519	-0.520238830183987	0.0706539240953063	-0.454106607121367	0.0651291650429677
ENSMUSG00000053046	ENSMUST00000075528	chr7	141948086	141952086	1	0.177012900295993	3719	0.0179405614422954	1364	Brsk2	7.17812457762519	-0.520238830183987	0.0706539240953063	-0.454106607121367	0.0651291650429677
ENSMUSG00000053046	ENSMUST00000172652	chr7	141947846	141951846	1	0.17588122485457	3716	0.0160319910760938	1269	Brsk2	7.17812457762519	-0.520238830183987	0.0706539240953063	-0.454106607121367	0.0651291650429677
ENSMUSG00000053046	ENSMUST00000078200	chr7	141947751	141951751	1	0.175776440091475	3716	0.0164137051493341	1305	Brsk2	7.17812457762519	-0.520238830183987	0.0706539240953063	-0.454106607121367	0.0651291650429677
ENSMUSG00000053046	ENSMUST00000174499	chr7	141948086	141952086	1	0.177012900295993	3719	0.0179405614422954	1364	Brsk2	7.17812457762519	-0.520238830183987	0.0706539240953063	-0.454106607121367	0.0651291650429677
ENSMUSG00000033007	ENSMUST00000037708	chr1	75448699	75452699	1	0.191190278742715	3855	0.0280665875518653	1785	Asic4	5.0535290585523	-0.678197117673726	0.0706539240953063	-0.543769552401171	0.0648015235717635
ENSMUSG00000053046	ENSMUST00000018971	chr7	141947751	141951751	1	0.175776440091475	3716	0.0164137051493341	1305	Brsk2	7.17812457762519	-0.520238830183987	0.0706539240953063	-0.454106607121367	0.0651291650429677
ENSMUSG00000053046	ENSMUST00000174405	chr7	141948007	141952007	1	0.176939550961827	3719	0.0171347206210103	1327	Brsk2	7.17812457762519	-0.520238830183987	0.0706539240953063	-0.454106607121367	0.0651291650429677
ENSMUSG00000033007	ENSMUST00000113577	chr1	75448436	75452436	1	0.181843477874662	3764	0.025659668256711	1615	Asic4	5.0535290585523	-0.678197117673726	0.0706539240953063	-0.543769552401171	0.0648015235717635
ENSMUSG00000032303	ENSMUST00000034851	chr9	55024559	55028559	-1	0.154955707664544	3493	0.0148868488563728	1160	Chrna3	7.8939035295742	0.509336679445333	0.0711308345926915	0.446776341277145	0.0656460124402385
ENSMUSG00000062209	ENSMUST00000153432	chr1	69105756	69109756	-1	0.136670766504507	3535	0.0129782784901712	1052	Erbb4	0.963057298178143	-0.804332444199326	0.0721574130468361	-0.59612971705617	0.0653967302565765
ENSMUSG00000062209	ENSMUST00000121473	chr1	69106059	69110059	-1	0.130488465481915	3445	0.0145051347831325	1148	Erbb4	0.963057298178143	-0.804332444199326	0.0721574130468361	-0.59612971705617	0.0653967302565765
ENSMUSG00000062209	ENSMUST00000119142	chr1	69105756	69109756	-1	0.136670766504507	3535	0.0129782784901712	1052	Erbb4	0.963057298178143	-0.804332444199326	0.0721574130468361	-0.59612971705617	0.0653967302565765
ENSMUSG00000034384	ENSMUST00000086795	chr5	106456166	106460166	-1	0.271801196991521	3850	0.0167954192225745	1316	Barhl2	2.14291997463902	-1.08559299240981	0.0758024911608486	-0.659836379002297	0.0682537866988582
ENSMUSG00000030854	ENSMUST00000107617	chr7	47131437	47135437	-1	0.134952296389753	3727	0.0157563086898647	1272	Ptpn5	4.10556661735432	-0.782327651715256	0.0791943485084835	-0.584054542201857	0.0718131065784609
ENSMUSG00000030854	ENSMUST00000149785	chr7	47131416	47135416	-1	0.135078038105466	3727	0.0157032928463591	1267	Ptpn5	4.10556661735432	-0.782327651715256	0.0791943485084835	-0.584054542201857	0.0718131065784609
ENSMUSG00000030854	ENSMUST00000033142	chr7	47130717	47134717	-1	0.143073115529597	3833	0.0139431668419731	1171	Ptpn5	4.10556661735432	-0.782327651715256	0.0791943485084835	-0.584054542201857	0.0718131065784609
ENSMUSG00000030854	ENSMUST00000126370	chr7	47130326	47134326	-1	0.132950907414642	3671	0.0129782784901712	1093	Ptpn5	4.10556661735432	-0.782327651715256	0.0791943485084835	-0.584054542201857	0.0718131065784609
ENSMUSG00000030854	ENSMUST00000130381	chr7	47131576	47135576	-1	0.131693490257505	3645	0.0156502770028535	1255	Ptpn5	4.10556661735432	-0.782327651715256	0.0791943485084835	-0.584054542201857	0.0718131065784609
ENSMUSG00000030854	ENSMUST00000137722	chr7	47131577	47135577	-1	0.131641097875958	3644	0.0156502770028535	1255	Ptpn5	4.10556661735432	-0.782327651715256	0.0791943485084835	-0.584054542201857	0.0718131065784609
ENSMUSG00000030854	ENSMUST00000102626	chr7	47131684	47135684	-1	0.129838799950728	3642	0.0156396738341524	1252	Ptpn5	4.10556661735432	-0.782327651715256	0.0791943485084835	-0.584054542201857	0.0718131065784609
ENSMUSG00000021974	ENSMUST00000166770	chr14	58074507	58078507	1	0.212734026035	3963	0.0136886907931462	1046	Fgf9	1.55774234034797	-0.833495684327351	0.0800346054749081	-0.600835657752008	0.0728926603929169
ENSMUSG00000021974	ENSMUST00000022545	chr14	58070686	58074686	1	0.157753460839174	3735	0.0202308458817374	1500	Fgf9	1.55774234034797	-0.833495684327351	0.0800346054749081	-0.600835657752008	0.0728926603929169
ENSMUSG00000021974	ENSMUST00000074654	chr14	58073115	58077115	1	0.242063281225226	3988	0.0180890058041111	1363	Fgf9	1.55774234034797	-0.833495684327351	0.0800346054749081	-0.600835657752008	0.0728926603929169
ENSMUSG00000062327	ENSMUST00000136922	chr17	8432925	8436925	1	0.255088027277906	3972	0.0217895116808021	1511	T	5.13546617684829	0.846672216888021	0.0845952706282174	0.602450593750157	0.0765498497831266
ENSMUSG00000062327	ENSMUST00000177118	chr17	8433411	8437411	1	0.240596294541899	3903	0.0221394162479391	1536	T	5.13546617684829	0.846672216888021	0.0845952706282174	0.602450593750157	0.0765498497831266
ENSMUSG00000062327	ENSMUST00000074667	chr17	8432423	8436423	1	0.266949662460234	3999	0.0227968127074085	1609	T	5.13546617684829	0.846672216888021	0.0845952706282174	0.602450593750157	0.0765498497831266
ENSMUSG00000041362	ENSMUST00000163821	chr19	59074069	59078069	-1	0.125039657800987	3526	0.0164137051493341	1314	Shtn1	1.48343385018051	-1.07486677002099	0.084956650861685	-0.649806921193084	0.0765802606783407
ENSMUSG00000041362	ENSMUST00000047511	chr19	59074069	59078069	-1	0.125039657800987	3526	0.0164137051493341	1314	Shtn1	1.48343385018051	-1.07486677002099	0.084956650861685	-0.649806921193084	0.0765802606783407
ENSMUSG00000002341	ENSMUST00000002412	chr8	70118873	70122873	-1	0.139164643866162	3697	0.0264018900657894	1814	Ncan	9.04825180882553	-0.45348102828971	0.0893136917060261	-0.405322703336801	0.0824015761232731
ENSMUSG00000014030	ENSMUST00000107827	chr4	44708418	44712418	-1	0.13581153144713	3477	0.0151307217364986	1167	Pax5	0.647118717294955	-1.11352425063631	0.0894579798505754	-0.650135314178976	0.0805701360615214
ENSMUSG00000014030	ENSMUST00000172866	chr4	44708408	44712408	-1	0.135853445352368	3477	0.0149186583624762	1157	Pax5	0.647118717294955	-1.11352425063631	0.0894579798505754	-0.650135314178976	0.0805701360615214
ENSMUSG00000014030	ENSMUST00000173821	chr4	44708408	44712408	-1	0.135853445352368	3477	0.0149186583624762	1157	Pax5	0.647118717294955	-1.11352425063631	0.0894579798505754	-0.650135314178976	0.0805701360615214
ENSMUSG00000014030	ENSMUST00000102932	chr4	44708418	44712418	-1	0.13581153144713	3477	0.0151307217364986	1167	Pax5	0.647118717294955	-1.11352425063631	0.0894579798505754	-0.650135314178976	0.0805701360615214
ENSMUSG00000014030	ENSMUST00000107826	chr4	44708418	44712418	-1	0.13581153144713	3477	0.0151307217364986	1167	Pax5	0.647118717294955	-1.11352425063631	0.0894579798505754	-0.650135314178976	0.0805701360615214
ENSMUSG00000014030	ENSMUST00000146335	chr4	44702006	44706006	-1	0.228818487170047	3963	0.0141234207098922	1120	Pax5	0.647118717294955	-1.11352425063631	0.0894579798505754	-0.650135314178976	0.0805701360615214
ENSMUSG00000014030	ENSMUST00000191036	chr4	44701413	44705413	-1	0.23558758286597	3962	0.0137417066366518	1127	Pax5	0.647118717294955	-1.11352425063631	0.0894579798505754	-0.650135314178976	0.0805701360615214
ENSMUSG00000014030	ENSMUST00000186542	chr4	44701413	44705413	-1	0.23558758286597	3962	0.0137417066366518	1127	Pax5	0.647118717294955	-1.11352425063631	0.0894579798505754	-0.650135314178976	0.0805701360615214
ENSMUSG00000014030	ENSMUST00000143235	chr4	44708418	44712418	-1	0.13581153144713	3477	0.0151307217364986	1167	Pax5	0.647118717294955	-1.11352425063631	0.0894579798505754	-0.650135314178976	0.0805701360615214
ENSMUSG00000014030	ENSMUST00000174242	chr4	44708408	44712408	-1	0.135853445352368	3477	0.0149186583624762	1157	Pax5	0.647118717294955	-1.11352425063631	0.0894579798505754	-0.650135314178976	0.0805701360615214
ENSMUSG00000014030	ENSMUST00000174319	chr4	44708408	44712408	-1	0.135853445352368	3477	0.0149186583624762	1157	Pax5	0.647118717294955	-1.11352425063631	0.0894579798505754	-0.650135314178976	0.0805701360615214
ENSMUSG00000014030	ENSMUST00000187197	chr4	44701413	44705413	-1	0.23558758286597	3962	0.0137417066366518	1127	Pax5	0.647118717294955	-1.11352425063631	0.0894579798505754	-0.650135314178976	0.0805701360615214
ENSMUSG00000014030	ENSMUST00000107825	chr4	44708418	44712418	-1	0.13581153144713	3477	0.0151307217364986	1167	Pax5	0.647118717294955	-1.11352425063631	0.0894579798505754	-0.650135314178976	0.0805701360615214
ENSMUSG00000014030	ENSMUST00000174761	chr4	44701413	44705413	-1	0.23558758286597	3962	0.0137417066366518	1127	Pax5	0.647118717294955	-1.11352425063631	0.0894579798505754	-0.650135314178976	0.0805701360615214
ENSMUSG00000014030	ENSMUST00000165417	chr4	44708408	44712408	-1	0.135853445352368	3477	0.0149186583624762	1157	Pax5	0.647118717294955	-1.11352425063631	0.0894579798505754	-0.650135314178976	0.0805701360615214
ENSMUSG00000014030	ENSMUST00000014174	chr4	44708487	44712487	-1	0.136094450307486	3475	0.0151731344113031	1167	Pax5	0.647118717294955	-1.11352425063631	0.0894579798505754	-0.650135314178976	0.0805701360615214
ENSMUSG00000014030	ENSMUST00000134968	chr4	44708408	44712408	-1	0.135853445352368	3477	0.0149186583624762	1157	Pax5	0.647118717294955	-1.11352425063631	0.0894579798505754	-0.650135314178976	0.0805701360615214
ENSMUSG00000014030	ENSMUST00000173733	chr4	44708408	44712408	-1	0.135853445352368	3477	0.0149186583624762	1157	Pax5	0.647118717294955	-1.11352425063631	0.0894579798505754	-0.650135314178976	0.0805701360615214
ENSMUSG00000043496	ENSMUST00000127748	chr6	53818830	53822830	-1	0.221399725942938	3814	0.025659668256711	1811	Tril	35.1751240423447	-0.322876488051601	0.0894834239206706	-0.304489750842751	0.0830147617912234
ENSMUSG00000033948	ENSMUST00000044823	chr4	116875376	116879376	1	0.102982465169539	3487	0.00877942368452756	764	Zswim5	12.4185512224447	0.47943792999968	0.0927106024502095	0.422633942772832	0.0854702644511161
ENSMUSG00000038453	ENSMUST00000107590	chr11	97571944	97575944	-1	0.146897759382556	3790	0.0179405614422954	1315	Srcin1	1.66288045337024	-0.834460654558896	0.0930728732997033	-0.593545348667302	0.0841809428348661
ENSMUSG00000038453	ENSMUST00000126287	chr11	97571929	97575929	-1	0.146541491188034	3776	0.0179405614422954	1315	Srcin1	1.66288045337024	-0.834460654558896	0.0930728732997033	-0.593545348667302	0.0841809428348661
ENSMUSG00000038453	ENSMUST00000107596	chr11	97573215	97577215	-1	0.159597672669642	3779	0.016933260415689	1263	Srcin1	1.66288045337024	-0.834460654558896	0.0930728732997033	-0.593545348667302	0.0841809428348661
ENSMUSG00000038453	ENSMUST00000107593	chr11	97572053	97576053	-1	0.147997999395051	3792	0.0185025293834548	1328	Srcin1	1.66288045337024	-0.834460654558896	0.0930728732997033	-0.593545348667302	0.0841809428348661
ENSMUSG00000038453	ENSMUST00000142123	chr11	97573226	97577226	-1	0.159283318380358	3779	0.0170498952714013	1274	Srcin1	1.66288045337024	-0.834460654558896	0.0930728732997033	-0.593545348667302	0.0841809428348661
ENSMUSG00000045680	ENSMUST00000049930	chr10	22818128	22822128	-1	0.195182578216626	3809	0.0280771907205664	1880	Tcf21	1.87105797525007	2.4665472365707	0.0932403875185065	0.533360758629375	0.116238683207004
ENSMUSG00000024347	ENSMUST00000176472	chr18	35963102	35967102	1	0.137309953559385	3689	0.0215562419693775	1583	Psd2	2.74163246226371	-0.783490507526099	0.0962816894900159	-0.574984087926933	0.087743065082526
ENSMUSG00000024347	ENSMUST00000176873	chr18	35963065	35967065	1	0.139520912060685	3726	0.0211215120526315	1571	Psd2	2.74163246226371	-0.783490507526099	0.0962816894900159	-0.574984087926933	0.087743065082526
ENSMUSG00000024347	ENSMUST00000115716	chr18	35962830	35966830	1	0.140600195120561	3757	0.0217258926685954	1618	Psd2	2.74163246226371	-0.783490507526099	0.0962816894900159	-0.574984087926933	0.087743065082526
ENSMUSG00000024347	ENSMUST00000177432	chr18	35963067	35967067	1	0.139395170344971	3724	0.021163924727436	1573	Psd2	2.74163246226371	-0.783490507526099	0.0962816894900159	-0.574984087926933	0.087743065082526
ENSMUSG00000024347	ENSMUST00000175734	chr18	35963105	35967105	1	0.137184211843671	3686	0.0215032261258719	1580	Psd2	2.74163246226371	-0.783490507526099	0.0962816894900159	-0.574984087926933	0.087743065082526
ENSMUSG00000020723	ENSMUST00000021066	chr11	107792557	107796557	-1	0.154568004041094	3470	0.0160319910760938	1165	Cacng4	20.0087048600639	-0.484746803622417	0.100153548339341	-0.424849248928407	0.0924358041052067
ENSMUSG00000009097	ENSMUST00000009241	chr16	18584969	18588969	-1	0.143324598961025	3759	0.0125965644169308	1062	Tbx1	9.6150829944796	0.595537256388663	0.100839556535273	0.490893161884361	0.0928031676670024
ENSMUSG00000033174	ENSMUST00000203824	chr6	88723077	88727077	1	0.123949896264802	3456	0.0242388436507609	1778	Mgll	2.76347141580201	-0.567891767941503	0.103732938885931	-0.474917499253753	0.095700909328195
ENSMUSG00000033174	ENSMUST00000089449	chr6	88722828	88726828	1	0.122357167865761	3479	0.0244509070247833	1787	Mgll	2.76347141580201	-0.567891767941503	0.103732938885931	-0.474917499253753	0.095700909328195
ENSMUSG00000096014	ENSMUST00000180353	chr8	12393295	12397295	1	0.263533679183344	3922	0.0232739552989589	1584	Sox1	2.74672240100142	0.580690239142178	0.120902918743074	0.477939206625505	0.111597727279687
ENSMUSG00000018698	ENSMUST00000176503	chr11	84520067	84524067	-1	0.282185367014213	3949	0.0177709107430775	1428	Lhx1	9.11651346088048	-0.512992045910902	0.125603184764649	-0.438463384056967	0.116030268047256
ENSMUSG00000018698	ENSMUST00000018842	chr11	84523535	84527535	-1	0.28565374267265	3998	0.0183222755155358	1300	Lhx1	9.11651346088048	-0.512992045910902	0.125603184764649	-0.438463384056967	0.116030268047256
ENSMUSG00000018698	ENSMUST00000184646	chr11	84520331	84524331	-1	0.279701968128867	3949	0.0170604984401025	1364	Lhx1	9.11651346088048	-0.512992045910902	0.125603184764649	-0.438463384056967	0.116030268047256
ENSMUSG00000018698	ENSMUST00000092827	chr11	84520711	84524711	-1	0.275269572649958	3949	0.0155018326410378	1279	Lhx1	9.11651346088048	-0.512992045910902	0.125603184764649	-0.438463384056967	0.116030268047256
ENSMUSG00000035829	ENSMUST00000189694	chr2	28445941	28449941	1	0.104732370713221	3366	0.0202944648939441	1430	Ppp1r26	5.48768268068337	-0.437386047523338	0.128740076535974	-0.388841909584329	0.119343145042135
ENSMUSG00000035829	ENSMUST00000150362	chr2	28444866	28448866	1	0.110663188304385	3599	0.0217577021746987	1503	Ppp1r26	5.48768268068337	-0.437386047523338	0.128740076535974	-0.388841909584329	0.119343145042135
ENSMUSG00000035829	ENSMUST00000154081	chr2	28445941	28449941	1	0.104732370713221	3366	0.0202944648939441	1430	Ppp1r26	5.48768268068337	-0.437386047523338	0.128740076535974	-0.388841909584329	0.119343145042135
ENSMUSG00000035829	ENSMUST00000128199	chr2	28444800	28448800	1	0.111040413451526	3622	0.0217577021746987	1503	Ppp1r26	5.48768268068337	-0.437386047523338	0.128740076535974	-0.388841909584329	0.119343145042135
ENSMUSG00000035829	ENSMUST00000040324	chr2	28445941	28449941	1	0.104732370713221	3366	0.0202944648939441	1430	Ppp1r26	5.48768268068337	-0.437386047523338	0.128740076535974	-0.388841909584329	0.119343145042135
ENSMUSG00000026833	ENSMUST00000100244	chr2	28191093	28195093	1	0.126370424292291	3690	0.0243978911812777	1728	Olfm1	27.7073511432909	-0.352017119954283	0.129896912468573	-0.325586496510572	0.12082421826086
ENSMUSG00000026833	ENSMUST00000152415	chr2	28190992	28194992	1	0.12839277022002	3699	0.0248856369415292	1767	Olfm1	27.7073511432909	-0.352017119954283	0.129896912468573	-0.325586496510572	0.12082421826086
ENSMUSG00000026833	ENSMUST00000113920	chr2	28190992	28194992	1	0.12839277022002	3699	0.0248856369415292	1767	Olfm1	27.7073511432909	-0.352017119954283	0.129896912468573	-0.325586496510572	0.12082421826086
ENSMUSG00000051910	ENSMUST00000166877	chr7	116036744	116040744	-1	0.100981076194429	3081	0.0145051347831325	1165	Sox6	6.55800777635664	-0.388357059749678	0.130082887655328	-0.353421629842563	0.120864905188556
ENSMUSG00000028456	ENSMUST00000079978	chr4	43056969	43060969	1	0.124128030362063	3045	0.00954285183100822	797	Unc13b	8.17936365259417	-0.485268568856012	0.132150509734283	-0.420157630775696	0.122179676742002
ENSMUSG00000028456	ENSMUST00000107952	chr4	43057073	43061073	1	0.127240137825978	3113	0.00992456590424855	833	Unc13b	8.17936365259417	-0.485268568856012	0.132150509734283	-0.420157630775696	0.122179676742002
ENSMUSG00000028456	ENSMUST00000151611	chr4	43056976	43060976	1	0.124410949222419	3052	0.00957466133711158	800	Unc13b	8.17936365259417	-0.485268568856012	0.132150509734283	-0.420157630775696	0.122179676742002
ENSMUSG00000028456	ENSMUST00000107953	chr4	43057080	43061080	1	0.127554492115262	3120	0.00992456590424855	833	Unc13b	8.17936365259417	-0.485268568856012	0.132150509734283	-0.420157630775696	0.122179676742002
ENSMUSG00000028456	ENSMUST00000171234	chr4	43056984	43060984	1	0.12458908331968	3060	0.00965948668672054	808	Unc13b	8.17936365259417	-0.485268568856012	0.132150509734283	-0.420157630775696	0.122179676742002
ENSMUSG00000028456	ENSMUST00000126878	chr4	43056953	43060953	1	0.123436450925637	3044	0.00954285183100822	797	Unc13b	8.17936365259417	-0.485268568856012	0.132150509734283	-0.420157630775696	0.122179676742002
ENSMUSG00000028456	ENSMUST00000163653	chr4	43057073	43061073	1	0.127240137825978	3113	0.00992456590424855	833	Unc13b	8.17936365259417	-0.485268568856012	0.132150509734283	-0.420157630775696	0.122179676742002
ENSMUSG00000045589	ENSMUST00000128276	chr4	56988136	56992136	-1	0.14922398112326	3707	0.0145051347831325	1196	Frrs1l	1.18094594207615	-0.861387016530097	0.1346399712756	-0.578118825434324	0.122775279683766
ENSMUSG00000045589	ENSMUST00000053681	chr4	56988391	56992391	-1	0.145357423365063	3683	0.0137735161427552	1104	Frrs1l	1.18094594207615	-0.861387016530097	0.1346399712756	-0.578118825434324	0.122775279683766
ENSMUSG00000025041	ENSMUST00000172239	chr19	47013153	47017153	-1	0.178658021076581	3714	0.0278969368526474	1803	Nt5c2	18.8611624082127	0.314439340574025	0.136557100031966	0.294974753820031	0.127183020727541
ENSMUSG00000017344	ENSMUST00000153628	chr11	78498606	78502606	1	0.104114140610962	3289	0.0183328786842369	1403	Vtn	10.1510145925891	0.546184822915514	0.138671897379903	0.455212142180716	0.128354172952622
ENSMUSG00000029120	ENSMUST00000201156	chr5	36866663	36870663	1	0.227288629628864	3938	0.0171771332958148	1220	Ppp2r2c	3.38596303665702	-0.837167559468208	0.139019082776764	-0.570316948769032	0.126642263868661
ENSMUSG00000029120	ENSMUST00000031003	chr5	36866513	36870513	1	0.224291785404353	3938	0.0170392921027002	1227	Ppp2r2c	3.38596303665702	-0.837167559468208	0.139019082776764	-0.570316948769032	0.126642263868661
ENSMUSG00000048349	ENSMUST00000053016	chr14	104465999	104469999	-1	0.196460952326382	3838	0.0123951042116096	1019	Pou4f1	6.06378312115332	-0.486661775664055	0.142380700117971	-0.419452130646723	0.131990511363897
ENSMUSG00000048349	ENSMUST00000139505	chr14	104463365	104467365	-1	0.217040679798195	3807	0.0164137051493341	1223	Pou4f1	6.06378312115332	-0.486661775664055	0.142380700117971	-0.419452130646723	0.131990511363897
ENSMUSG00000044312	ENSMUST00000050103	chr10	62131090	62135090	1	0.188015300420944	3791	0.0288406188670471	1972	Neurog3	4.93322659765349	0.721659413788869	0.143168784491327	0.533539592059075	0.131839079078352
ENSMUSG00000042453	ENSMUST00000162637	chr5	22342690	22346690	-1	0.145566992891253	3684	0.0177178948995719	1338	Reln	2.04908125186935	-0.511026832082561	0.146866093392878	-0.433490744882204	0.136170337396997
ENSMUSG00000042453	ENSMUST00000160707	chr5	22342690	22346690	-1	0.145566992891253	3684	0.0177178948995719	1338	Reln	2.04908125186935	-0.511026832082561	0.146866093392878	-0.433490744882204	0.136170337396997
ENSMUSG00000042453	ENSMUST00000161356	chr5	22342702	22346702	-1	0.145095461457326	3684	0.0175906568751585	1326	Reln	2.04908125186935	-0.511026832082561	0.146866093392878	-0.433490744882204	0.136170337396997
ENSMUSG00000042453	ENSMUST00000161782	chr5	22342702	22346702	-1	0.145095461457326	3684	0.0175906568751585	1326	Reln	2.04908125186935	-0.511026832082561	0.146866093392878	-0.433490744882204	0.136170337396997
ENSMUSG00000042453	ENSMUST00000162427	chr5	22342690	22346690	-1	0.145566992891253	3684	0.0177178948995719	1338	Reln	2.04908125186935	-0.511026832082561	0.146866093392878	-0.433490744882204	0.136170337396997
ENSMUSG00000042453	ENSMUST00000062372	chr5	22342690	22346690	-1	0.145566992891253	3684	0.0177178948995719	1338	Reln	2.04908125186935	-0.511026832082561	0.146866093392878	-0.433490744882204	0.136170337396997
ENSMUSG00000042453	ENSMUST00000162622	chr5	22342690	22346690	-1	0.145566992891253	3684	0.0177178948995719	1338	Reln	2.04908125186935	-0.511026832082561	0.146866093392878	-0.433490744882204	0.136170337396997
ENSMUSG00000008999	ENSMUST00000009143	chr2	172938321	172942321	-1	0.106691845783093	3441	0.0184919262147537	1396	Bmp7	21.3377361437514	-0.355057612039409	0.149968550253142	-0.326611162318962	0.139749283909023
ENSMUSG00000008999	ENSMUST00000137247	chr2	172938092	172942092	-1	0.107634908650946	3473	0.0196052589283713	1497	Bmp7	21.3377361437514	-0.355057612039409	0.149968550253142	-0.326611162318962	0.139749283909023
ENSMUSG00000021294	ENSMUST00000128402	chr12	112144208	112148208	1	0.218371446289499	3893	0.0294768089891143	1972	Kif26a	14.772701058415	-0.368596494947172	0.155691762811886	-0.336547972807951	0.144742881640483
ENSMUSG00000004113	ENSMUST00000100348	chr2	24761047	24765047	-1	0.104889547857863	3284	0.0202308458817374	1420	Cacna1b	1.64622889437715	-0.740554368452194	0.158044857911763	-0.534759842412418	0.144718833887787
ENSMUSG00000004113	ENSMUST00000041342	chr2	24761047	24765047	-1	0.104889547857863	3284	0.0202308458817374	1420	Cacna1b	1.64622889437715	-0.740554368452194	0.158044857911763	-0.534759842412418	0.144718833887787
ENSMUSG00000004113	ENSMUST00000114447	chr2	24761047	24765047	-1	0.104889547857863	3284	0.0202308458817374	1420	Cacna1b	1.64622889437715	-0.740554368452194	0.158044857911763	-0.534759842412418	0.144718833887787
ENSMUSG00000004113	ENSMUST00000070864	chr2	24761152	24765152	-1	0.103464475079774	3234	0.0198491318084971	1384	Cacna1b	1.64622889437715	-0.740554368452194	0.158044857911763	-0.534759842412418	0.144718833887787
ENSMUSG00000004113	ENSMUST00000102939	chr2	24761129	24765129	-1	0.103506388985012	3238	0.0198491318084971	1384	Cacna1b	1.64622889437715	-0.740554368452194	0.158044857911763	-0.534759842412418	0.144718833887787
ENSMUSG00000027238	ENSMUST00000142016	chr2	121805057	121809057	-1	0.137016556222719	3752	0.0164137051493341	1221	Frmd5	2.56588679160578	-0.580031095409965	0.160356242561703	-0.468403207548155	0.148486427908048
ENSMUSG00000027238	ENSMUST00000110592	chr2	121804992	121808992	-1	0.136670766504507	3718	0.0165621495111498	1235	Frmd5	2.56588679160578	-0.580031095409965	0.160356242561703	-0.468403207548155	0.148486427908048
ENSMUSG00000027238	ENSMUST00000145075	chr2	121804872	121808872	-1	0.13459602819523	3718	0.0167636097164711	1254	Frmd5	2.56588679160578	-0.580031095409965	0.160356242561703	-0.468403207548155	0.148486427908048
ENSMUSG00000027238	ENSMUST00000138157	chr2	121805087	121809087	-1	0.138127274711524	3782	0.0162864671249207	1209	Frmd5	2.56588679160578	-0.580031095409965	0.160356242561703	-0.468403207548155	0.148486427908048
ENSMUSG00000027238	ENSMUST00000128428	chr2	121805023	121809023	-1	0.13639832612046	3718	0.0164137051493341	1221	Frmd5	2.56588679160578	-0.580031095409965	0.160356242561703	-0.468403207548155	0.148486427908048
ENSMUSG00000037664	ENSMUST00000167912	chr7	143459050	143463050	-1	0.102668110880254	3014	0.0139537700106742	1131	Cdkn1c	584.007781934166	0.254400216386147	0.166355937769467	0.243055459895014	0.15530860218526
ENSMUSG00000037664	ENSMUST00000037287	chr7	143459050	143463050	-1	0.102668110880254	3014	0.0139537700106742	1131	Cdkn1c	584.007781934166	0.254400216386147	0.166355937769467	0.243055459895014	0.15530860218526
ENSMUSG00000038541	ENSMUST00000043458	chr17	74045916	74049916	-1	0.16064552030059	3693	0.0182904660094324	1286	Srd5a2	1.81674514652842	-1.7467351125651	0.167072741006258	-0.545344937680431	0.165245830410952
ENSMUSG00000024558	ENSMUST00000091851	chr18	74062929	74066929	-1	0.145126896886255	3565	0.013317579888607	997	Mapk4	2.98147271619281	-0.586664445406494	0.169593745898196	-0.46954153518198	0.156942119703316
ENSMUSG00000024558	ENSMUST00000162863	chr18	74062392	74066392	-1	0.139866701778897	3400	0.0122148503436905	951	Mapk4	2.98147271619281	-0.586664445406494	0.169593745898196	-0.46954153518198	0.156942119703316
ENSMUSG00000024558	ENSMUST00000160601	chr18	74063359	74067359	-1	0.143576082392452	3565	0.0141340238785933	1079	Mapk4	2.98147271619281	-0.586664445406494	0.169593745898196	-0.46954153518198	0.156942119703316
ENSMUSG00000024558	ENSMUST00000159162	chr18	74062922	74066922	-1	0.144980198217922	3558	0.0132115482015958	990	Mapk4	2.98147271619281	-0.586664445406494	0.169593745898196	-0.46954153518198	0.156942119703316
ENSMUSG00000037989	ENSMUST00000159559	chr13	49145232	49149232	-1	0.206960385588478	3930	0.0138901509984675	1133	Wnk2	5.3374961065017	-0.417029710067337	0.172788584733919	-0.369988320299313	0.160611198490832
ENSMUSG00000037989	ENSMUST00000110097	chr13	49146014	49150014	-1	0.194417649446034	3798	0.0142188492282022	1126	Wnk2	5.3374961065017	-0.417029710067337	0.172788584733919	-0.369988320299313	0.160611198490832
ENSMUSG00000037989	ENSMUST00000035538	chr13	49146014	49150014	-1	0.194417649446034	3798	0.0142188492282022	1126	Wnk2	5.3374961065017	-0.417029710067337	0.172788584733919	-0.369988320299313	0.160611198490832
ENSMUSG00000037989	ENSMUST00000162581	chr13	49146012	49150012	-1	0.19431286468294	3796	0.0141976428908	1124	Wnk2	5.3374961065017	-0.417029710067337	0.172788584733919	-0.369988320299313	0.160611198490832
ENSMUSG00000037989	ENSMUST00000110096	chr13	49146014	49150014	-1	0.194417649446034	3798	0.0142188492282022	1126	Wnk2	5.3374961065017	-0.417029710067337	0.172788584733919	-0.369988320299313	0.160611198490832
ENSMUSG00000037989	ENSMUST00000091623	chr13	49146014	49150014	-1	0.194417649446034	3798	0.0142188492282022	1126	Wnk2	5.3374961065017	-0.417029710067337	0.172788584733919	-0.369988320299313	0.160611198490832
ENSMUSG00000037989	ENSMUST00000162403	chr13	49145232	49149232	-1	0.206960385588478	3930	0.0138901509984675	1133	Wnk2	5.3374961065017	-0.417029710067337	0.172788584733919	-0.369988320299313	0.160611198490832
ENSMUSG00000037989	ENSMUST00000049265	chr13	49146014	49150014	-1	0.194417649446034	3798	0.0142188492282022	1126	Wnk2	5.3374961065017	-0.417029710067337	0.172788584733919	-0.369988320299313	0.160611198490832
ENSMUSG00000039716	ENSMUST00000167053	chr9	107229868	107233868	-1	0.159073748854169	3746	0.0129782784901712	1076	Dock3	0.721957705074409	-0.947121635197573	0.174310221035368	-0.572207986847087	0.159558395212576
ENSMUSG00000039716	ENSMUST00000044532	chr9	107229909	107233909	-1	0.15784776712596	3746	0.0129782784901712	1076	Dock3	0.721957705074409	-0.947121635197573	0.174310221035368	-0.572207986847087	0.159558395212576
ENSMUSG00000039716	ENSMUST00000165182	chr9	107229582	107233582	-1	0.151183456193132	3573	0.0118331362704502	992	Dock3	0.721957705074409	-0.947121635197573	0.174310221035368	-0.572207986847087	0.159558395212576
ENSMUSG00000039716	ENSMUST00000169164	chr9	107229856	107233856	-1	0.158801308470122	3746	0.0129252626466656	1071	Dock3	0.721957705074409	-0.947121635197573	0.174310221035368	-0.572207986847087	0.159558395212576
ENSMUSG00000043857	ENSMUST00000103027	chr11	116916863	116920863	1	0.185615729346074	3719	0.0243766848438754	1670	Mgat5b	6.43725683592997	-0.46300598742841	0.183676683829472	-0.398799057441469	0.170642215679594
ENSMUSG00000022456	ENSMUST00000023095	chr15	82272935	82276935	1	0.162720258609867	3781	0.0232209394554533	1775	Sept3	31.6026989240282	-0.331562705100226	0.184589530180075	-0.306195824482768	0.1719696259377
ENSMUSG00000022456	ENSMUST00000116423	chr15	82273247	82277247	1	0.158759394564884	3802	0.0225211303211794	1709	Sept3	31.6026989240282	-0.331562705100226	0.184589530180075	-0.306195824482768	0.1719696259377
ENSMUSG00000050592	ENSMUST00000139629	chr2	32082669	32086669	-1	0.181969219590376	3822	0.0167742128851722	1161	Fam78a	3.41429804133675	-0.499921168218696	0.185812335705523	-0.420491839345415	0.172963309984015
ENSMUSG00000050592	ENSMUST00000056406	chr2	32081783	32085783	-1	0.188120085184039	3884	0.0145051347831325	1065	Fam78a	3.41429804133675	-0.499921168218696	0.185812335705523	-0.420491839345415	0.172963309984015
ENSMUSG00000050592	ENSMUST00000143795	chr2	32082857	32086857	-1	0.176593761243614	3822	0.0175588473690551	1188	Fam78a	3.41429804133675	-0.499921168218696	0.185812335705523	-0.420491839345415	0.172963309984015
ENSMUSG00000045591	ENSMUST00000053225	chr10	19354560	19358560	1	0.252510322105775	3772	0.027865127346544	1719	Olig3	9.95659995239993	0.442217058678119	0.187443416955451	0.385071068022301	0.174514276278276
ENSMUSG00000021685	ENSMUST00000184985	chr13	94880600	94884600	1	0.191871379702832	3872	0.0133599925634115	1115	Otp	7.97191890484106	-0.575599448040872	0.194556878973495	-0.458759132906728	0.179951352466077
ENSMUSG00000021685	ENSMUST00000022195	chr13	94873602	94877602	1	0.194490998780201	3738	0.0161698322692084	1232	Otp	7.97191890484106	-0.575599448040872	0.194556878973495	-0.458759132906728	0.179951352466077
ENSMUSG00000041078	ENSMUST00000043349	chr14	34817825	34821825	1	0.227498199155053	3786	0.0183222755155358	1317	Grid1	0.927394358342904	-0.911124908994969	0.198169828477154	-0.5550038454945	0.181711035072921
ENSMUSG00000049100	ENSMUST00000166126	chr3	45376425	45380425	1	0.134878947055586	3572	0.0167954192225745	1290	Pcdh10	1.42074578854725	-0.563844645186635	0.199744684591559	-0.452135722298908	0.184598665921879
ENSMUSG00000049100	ENSMUST00000170695	chr3	45376427	45380427	1	0.135130430487014	3572	0.0167954192225745	1290	Pcdh10	1.42074578854725	-0.563844645186635	0.199744684591559	-0.452135722298908	0.184598665921879
ENSMUSG00000049100	ENSMUST00000193252	chr3	45376398	45380398	1	0.13119052339465	3545	0.0167954192225745	1290	Pcdh10	1.42074578854725	-0.563844645186635	0.199744684591559	-0.452135722298908	0.184598665921879
ENSMUSG00000049100	ENSMUST00000171554	chr3	45376406	45380406	1	0.132081193880956	3553	0.0167954192225745	1290	Pcdh10	1.42074578854725	-0.563844645186635	0.199744684591559	-0.452135722298908	0.184598665921879
ENSMUSG00000020788	ENSMUST00000108484	chr11	72959169	72963169	1	0.171647920425541	3738	0.0205701472801733	1570	Atp2a3	1.21842055219883	0.830748527114766	0.201232255272568	0.540354072288198	0.185196372425876
ENSMUSG00000020788	ENSMUST00000021142	chr11	72959169	72963169	1	0.171647920425541	3738	0.0205701472801733	1570	Atp2a3	1.21842055219883	0.830748527114766	0.201232255272568	0.540354072288198	0.185196372425876
ENSMUSG00000020788	ENSMUST00000163326	chr11	72959169	72963169	1	0.171647920425541	3738	0.0205701472801733	1570	Atp2a3	1.21842055219883	0.830748527114766	0.201232255272568	0.540354072288198	0.185196372425876
ENSMUSG00000020788	ENSMUST00000108485	chr11	72959169	72963169	1	0.171647920425541	3738	0.0205701472801733	1570	Atp2a3	1.21842055219883	0.830748527114766	0.201232255272568	0.540354072288198	0.185196372425876
ENSMUSG00000020788	ENSMUST00000149493	chr11	72959290	72963290	1	0.170421938697332	3738	0.0201566237008296	1583	Atp2a3	1.21842055219883	0.830748527114766	0.201232255272568	0.540354072288198	0.185196372425876
ENSMUSG00000020788	ENSMUST00000108486	chr11	72959169	72963169	1	0.171647920425541	3738	0.0205701472801733	1570	Atp2a3	1.21842055219883	0.830748527114766	0.201232255272568	0.540354072288198	0.185196372425876
ENSMUSG00000034336	ENSMUST00000037636	chr19	47012698	47016698	1	0.185207068770004	3824	0.0285649364808179	1883	Ina	69.1433588429929	-0.352511574291528	0.20659618425899	-0.320921031317234	0.192473967046742
ENSMUSG00000056476	ENSMUST00000164225	chr3	59004978	59008978	1	0.160477864679639	3821	0.0164137051493341	1209	Med12l	0.929686168929568	-0.524874039302645	0.207067279901061	-0.430777785906028	0.192495979540751
ENSMUSG00000056476	ENSMUST00000040846	chr3	59003825	59007825	1	0.159754849814285	3768	0.0164137051493341	1216	Med12l	0.929686168929568	-0.524874039302645	0.207067279901061	-0.430777785906028	0.192495979540751
ENSMUSG00000056476	ENSMUST00000040325	chr3	59004978	59008978	1	0.160477864679639	3821	0.0164137051493341	1209	Med12l	0.929686168929568	-0.524874039302645	0.207067279901061	-0.430777785906028	0.192495979540751
ENSMUSG00000056476	ENSMUST00000029393	chr3	59004978	59008978	1	0.160477864679639	3821	0.0164137051493341	1209	Med12l	0.929686168929568	-0.524874039302645	0.207067279901061	-0.430777785906028	0.192495979540751
ENSMUSG00000056476	ENSMUST00000199659	chr3	59004487	59008487	1	0.161567626215824	3799	0.0168166255599767	1225	Med12l	0.929686168929568	-0.524874039302645	0.207067279901061	-0.430777785906028	0.192495979540751
ENSMUSG00000024112	ENSMUST00000159048	chr17	25431783	25435783	-1	0.225297719130063	3922	0.0178451329239854	1357	Cacna1h	5.08609575096273	-0.39628781189119	0.20810256029083	-0.35228167065473	0.193672026035243
ENSMUSG00000024112	ENSMUST00000159052	chr17	25431783	25435783	-1	0.225297719130063	3922	0.0178451329239854	1357	Cacna1h	5.08609575096273	-0.39628781189119	0.20810256029083	-0.35228167065473	0.193672026035243
ENSMUSG00000024112	ENSMUST00000159623	chr17	25431278	25435278	-1	0.232674566451935	3922	0.0225105271524783	1576	Cacna1h	5.08609575096273	-0.39628781189119	0.20810256029083	-0.35228167065473	0.193672026035243
ENSMUSG00000024112	ENSMUST00000161454	chr17	25431768	25435768	-1	0.225821642945537	3922	0.0176224663812618	1346	Cacna1h	5.08609575096273	-0.39628781189119	0.20810256029083	-0.35228167065473	0.193672026035243
ENSMUSG00000024112	ENSMUST00000159610	chr17	25431783	25435783	-1	0.225297719130063	3922	0.0178451329239854	1357	Cacna1h	5.08609575096273	-0.39628781189119	0.20810256029083	-0.35228167065473	0.193672026035243
ENSMUSG00000024112	ENSMUST00000078496	chr17	25431783	25435783	-1	0.225297719130063	3922	0.0178451329239854	1357	Cacna1h	5.08609575096273	-0.39628781189119	0.20810256029083	-0.35228167065473	0.193672026035243
ENSMUSG00000039349	ENSMUST00000048308	chr1	184881218	184885218	-1	0.129335833087873	3445	0.022924050731822	1716	C130074G19Rik	7.43749887592708	-0.480233939011834	0.209123921799662	-0.405683828848687	0.194277478887422
ENSMUSG00000021010	ENSMUST00000101432	chr12	53246677	53250677	1	0.135822009923439	3543	0.0202308458817374	1524	Npas3	3.20308815968013	-0.475546448513055	0.209794481698662	-0.40281711617963	0.195180320564968
ENSMUSG00000039137	ENSMUST00000084510	chr4	63493951	63497951	-1	0.109405771147248	3219	0.0156502770028535	1272	Whrn	2.63674013015487	-0.50872731036225	0.211499334258573	-0.421366466387262	0.196762052645381
ENSMUSG00000039137	ENSMUST00000102867	chr4	63493951	63497951	-1	0.109405771147248	3219	0.0156502770028535	1272	Whrn	2.63674013015487	-0.50872731036225	0.211499334258573	-0.421366466387262	0.196762052645381
ENSMUSG00000039137	ENSMUST00000095037	chr4	63493951	63497951	-1	0.109405771147248	3219	0.0156502770028535	1272	Whrn	2.63674013015487	-0.50872731036225	0.211499334258573	-0.421366466387262	0.196762052645381
ENSMUSG00000039137	ENSMUST00000063650	chr4	63493951	63497951	-1	0.109405771147248	3219	0.0156502770028535	1272	Whrn	2.63674013015487	-0.50872731036225	0.211499334258573	-0.421366466387262	0.196762052645381
ENSMUSG00000039137	ENSMUST00000119294	chr4	63493951	63497951	-1	0.109405771147248	3219	0.0156502770028535	1272	Whrn	2.63674013015487	-0.50872731036225	0.211499334258573	-0.421366466387262	0.196762052645381
ENSMUSG00000039137	ENSMUST00000107393	chr4	63493951	63497951	-1	0.109405771147248	3219	0.0156502770028535	1272	Whrn	2.63674013015487	-0.50872731036225	0.211499334258573	-0.421366466387262	0.196762052645381
ENSMUSG00000039137	ENSMUST00000133425	chr4	63492759	63496759	-1	0.125249227327177	3488	0.0148868488563728	1137	Whrn	2.63674013015487	-0.50872731036225	0.211499334258573	-0.421366466387262	0.196762052645381
ENSMUSG00000039137	ENSMUST00000095038	chr4	63493951	63497951	-1	0.109405771147248	3219	0.0156502770028535	1272	Whrn	2.63674013015487	-0.50872731036225	0.211499334258573	-0.421366466387262	0.196762052645381
ENSMUSG00000039137	ENSMUST00000124016	chr4	63491600	63495600	-1	0.116279651606265	3451	0.0162864671249207	1184	Whrn	2.63674013015487	-0.50872731036225	0.211499334258573	-0.421366466387262	0.196762052645381
ENSMUSG00000039137	ENSMUST00000063672	chr4	63493991	63497991	-1	0.108976153618559	3191	0.0156502770028535	1272	Whrn	2.63674013015487	-0.50872731036225	0.211499334258573	-0.421366466387262	0.196762052645381
ENSMUSG00000039137	ENSMUST00000140720	chr4	63492677	63496677	-1	0.126642864676337	3535	0.0155442453158423	1170	Whrn	2.63674013015487	-0.50872731036225	0.211499334258573	-0.421366466387262	0.196762052645381
ENSMUSG00000070498	ENSMUST00000031446	chr5	125530387	125534387	1	0.173743615687436	3544	0.0171135142836081	1352	Tmem132b	1.13317128798681	-0.634725371068594	0.215971050684731	-0.478898327518399	0.200109632011924
ENSMUSG00000070498	ENSMUST00000185104	chr5	125529774	125533774	1	0.150355656564684	3506	0.0169968794278958	1359	Tmem132b	1.13317128798681	-0.634725371068594	0.215971050684731	-0.478898327518399	0.200109632011924
ENSMUSG00000019913	ENSMUST00000020071	chr10	50893651	50897651	1	0.308706390553498	3972	0.0258611284620323	1825	Sim1	0.967195383411827	-0.66984103295259	0.216601747316863	-0.491488117194228	0.200508096567943
ENSMUSG00000050556	ENSMUST00000059826	chr2	167186799	167190799	-1	0.105224859099766	3191	0.0190857036620164	1398	Kcnb1	1.35569974445298	-0.841987041717417	0.230778203190044	-0.52881431726513	0.213082116398791
ENSMUSG00000050556	ENSMUST00000131267	chr2	167188155	167192155	-1	0.140191534544491	3483	0.0187464022635806	1364	Kcnb1	1.35569974445298	-0.841987041717417	0.230778203190044	-0.52881431726513	0.213082116398791
ENSMUSG00000049641	ENSMUST00000163017	chr10	52020502	52024502	1	0.274085504826987	3967	0.0271016992000633	1911	Vgll2	11.6033775219505	-0.436949824309298	0.232908632591715	-0.376389203895394	0.216962388661396
ENSMUSG00000049641	ENSMUST00000058347	chr10	52020528	52024528	1	0.275080960076388	3967	0.02716531821227	1917	Vgll2	11.6033775219505	-0.436949824309298	0.232908632591715	-0.376389203895394	0.216962388661396
ENSMUSG00000028072	ENSMUST00000029712	chr3	87793162	87797162	-1	0.166366768365565	3785	0.0179405614422954	1328	Ntrk1	7.61589037511654	0.482653693129879	0.233257460196438	0.403414862044168	0.216982029049195
ENSMUSG00000010175	ENSMUST00000010319	chr1	190167399	190171399	-1	0.153352500789194	3497	0.0129782784901712	1072	Prox1	3.07479095364395	-0.40878639980962	0.233869971898052	-0.358205626468065	0.217834995946703
ENSMUSG00000010175	ENSMUST00000177288	chr1	190168680	190172680	-1	0.179192423368364	3727	0.0151731344113031	1204	Prox1	3.07479095364395	-0.40878639980962	0.233869971898052	-0.358205626468065	0.217834995946703
ENSMUSG00000010175	ENSMUST00000175916	chr1	190168714	190172714	-1	0.17987352432848	3729	0.0156502770028535	1230	Prox1	3.07479095364395	-0.40878639980962	0.233869971898052	-0.358205626468065	0.217834995946703
ENSMUSG00000030507	ENSMUST00000032717	chr7	49634849	49638849	-1	0.223107717581383	3602	0.0145687537953392	1144	Dbx1	9.4114842525515	0.430756083564866	0.235392028107501	0.372225859382709	0.219260072389241
ENSMUSG00000034613	ENSMUST00000161487	chr10	122676778	122680778	1	0.166031457123661	3805	0.029010269566265	1971	Ppm1h	2.98965252136107	-0.520091596349488	0.241793264874814	-0.422171075197488	0.224488536450569
ENSMUSG00000034613	ENSMUST00000162853	chr10	122676762	122680762	1	0.165507533308188	3805	0.0289784600601616	1968	Ppm1h	2.98965252136107	-0.520091596349488	0.241793264874814	-0.422171075197488	0.224488536450569
ENSMUSG00000034613	ENSMUST00000067918	chr10	122676782	122680782	1	0.166104806457828	3805	0.029010269566265	1971	Ppm1h	2.98965252136107	-0.520091596349488	0.241793264874814	-0.422171075197488	0.224488536450569
ENSMUSG00000056158	ENSMUST00000092780	chr11	93097290	93101290	1	0.121906593384454	3516	0.0150140868807863	1294	Car10	0.460492301009295	-1.12769364365108	0.245802867670955	-0.537487467693535	0.228014398584317
ENSMUSG00000056158	ENSMUST00000107859	chr11	93096404	93100404	1	0.105099117384053	3144	0.0140067858541798	1204	Car10	0.460492301009295	-1.12769364365108	0.245802867670955	-0.537487467693535	0.228014398584317
ENSMUSG00000056158	ENSMUST00000107861	chr11	93096404	93100404	1	0.105099117384053	3144	0.0140067858541798	1204	Car10	0.460492301009295	-1.12769364365108	0.245802867670955	-0.537487467693535	0.228014398584317
ENSMUSG00000056158	ENSMUST00000042943	chr11	93096404	93100404	1	0.105099117384053	3144	0.0140067858541798	1204	Car10	0.460492301009295	-1.12769364365108	0.245802867670955	-0.537487467693535	0.228014398584317
ENSMUSG00000056158	ENSMUST00000107863	chr11	93097290	93101290	1	0.121906593384454	3516	0.0150140868807863	1294	Car10	0.460492301009295	-1.12769364365108	0.245802867670955	-0.537487467693535	0.228014398584317
ENSMUSG00000056158	ENSMUST00000107858	chr11	93096414	93100414	1	0.105581127294289	3154	0.0142188492282022	1214	Car10	0.460492301009295	-1.12769364365108	0.245802867670955	-0.537487467693535	0.228014398584317
ENSMUSG00000079157	ENSMUST00000110969	chr8	9769018	9773018	-1	0.166723036560087	3708	0.0273667784175913	1944	Fam155a	2.24342197618752	-0.729638713702456	0.250365011357462	-0.498245852111971	0.231416163617621
ENSMUSG00000007279	ENSMUST00000106728	chr7	109863643	109867643	-1	0.102102273159543	3356	0.0202096395443352	1456	Scube2	7.61953914582733	0.397619051970022	0.258816031143024	0.348555909364618	0.241192622784357
ENSMUSG00000021136	ENSMUST00000021564	chr12	81024828	81028828	1	0.11757898266864	3690	0.02328455846766	1736	Smoc1	23.3762468917139	0.305585419400713	0.25903202022834	0.282102679344051	0.241853119131527
ENSMUSG00000021136	ENSMUST00000110347	chr12	81024808	81028808	1	0.117840944576377	3692	0.0234330028294757	1750	Smoc1	23.3762468917139	0.305585419400713	0.25903202022834	0.282102679344051	0.241853119131527
ENSMUSG00000021136	ENSMUST00000129362	chr12	81024828	81028828	1	0.11757898266864	3690	0.02328455846766	1736	Smoc1	23.3762468917139	0.305585419400713	0.25903202022834	0.282102679344051	0.241853119131527
ENSMUSG00000022053	ENSMUST00000176161	chr14	67231586	67235586	1	0.170107584408048	3747	0.0217577021746987	1692	Ebf2	21.7033874771559	-0.273056450131741	0.265837197905239	-0.255793627656257	0.248454497434479
ENSMUSG00000022053	ENSMUST00000176029	chr14	67232644	67236644	1	0.1947110467827	3850	0.0219379560426178	1669	Ebf2	21.7033874771559	-0.273056450131741	0.265837197905239	-0.255793627656257	0.248454497434479
ENSMUSG00000022053	ENSMUST00000022637	chr14	67231292	67235292	1	0.153698290507407	3628	0.0204641155931621	1579	Ebf2	21.7033874771559	-0.273056450131741	0.265837197905239	-0.255793627656257	0.248454497434479
ENSMUSG00000022053	ENSMUST00000177231	chr14	67231603	67235603	1	0.170914427083877	3747	0.0217577021746987	1692	Ebf2	21.7033874771559	-0.273056450131741	0.265837197905239	-0.255793627656257	0.248454497434479
ENSMUSG00000052033	ENSMUST00000075087	chr2	170494428	170498428	1	0.172014667096373	3661	0.0213759881014584	1532	Pfdn4	14.2561244970844	0.373969379338071	0.267062190998336	0.331895030258271	0.249286399418816
ENSMUSG00000022103	ENSMUST00000022699	chr14	70888130	70892130	1	0.154945229188235	3803	0.0183222755155358	1299	Gfra2	4.64232882667515	-0.43932200148864	0.268111222404508	-0.373810426224499	0.249884468104291
ENSMUSG00000019647	ENSMUST00000151382	chr18	47366870	47370870	-1	0.121539846713622	3513	0.0190857036620164	1411	Sema6a	16.447803275417	-0.278536814878051	0.268996870407037	-0.260151171170527	0.251432434364559
ENSMUSG00000019647	ENSMUST00000144223	chr18	47366268	47370268	-1	0.128225114599068	3514	0.0198491318084971	1431	Sema6a	16.447803275417	-0.278536814878051	0.268996870407037	-0.260151171170527	0.251432434364559
ENSMUSG00000019647	ENSMUST00000115449	chr18	47366868	47370868	-1	0.121550325189932	3513	0.0190857036620164	1411	Sema6a	16.447803275417	-0.278536814878051	0.268996870407037	-0.260151171170527	0.251432434364559
ENSMUSG00000019647	ENSMUST00000076043	chr18	47366446	47370446	-1	0.123027790349568	3514	0.0192447511925332	1397	Sema6a	16.447803275417	-0.278536814878051	0.268996870407037	-0.260151171170527	0.251432434364559
ENSMUSG00000019647	ENSMUST00000135790	chr18	47366448	47370448	-1	0.122943962539092	3514	0.0192447511925332	1397	Sema6a	16.447803275417	-0.278536814878051	0.268996870407037	-0.260151171170527	0.251432434364559
ENSMUSG00000019647	ENSMUST00000141224	chr18	47366868	47370868	-1	0.121550325189932	3513	0.0190857036620164	1411	Sema6a	16.447803275417	-0.278536814878051	0.268996870407037	-0.260151171170527	0.251432434364559
ENSMUSG00000019647	ENSMUST00000019791	chr18	47366830	47370830	-1	0.121445540426837	3497	0.0191599258429243	1418	Sema6a	16.447803275417	-0.278536814878051	0.268996870407037	-0.260151171170527	0.251432434364559
ENSMUSG00000034435	ENSMUST00000042975	chr12	73544395	73548395	-1	0.125815065047889	2983	0.0241116056263474	1863	Tmem30b	5.77305189606683	0.418469875993364	0.27528567465282	0.360327424406506	0.256413667417518
ENSMUSG00000067438	ENSMUST00000087674	chr5	35387117	35391117	1	0.282373979587783	3979	0.0179723709483988	1273	Hmx1	3.72737999432227	0.878299928845311	0.277946522838532	0.51318465432675	0.256346968572872
ENSMUSG00000067438	ENSMUST00000172923	chr5	35387108	35391108	1	0.281975797488023	3979	0.0180677994667089	1282	Hmx1	3.72737999432227	0.878299928845311	0.277946522838532	0.51318465432675	0.256346968572872
ENSMUSG00000022483	ENSMUST00000088355	chr15	98002657	98006657	-1	0.142800675145551	3705	0.0202308458817374	1699	Col2a1	162.135956295969	0.27554514689132	0.279662229045741	0.257378307307245	0.261411378388054
ENSMUSG00000022483	ENSMUST00000023123	chr15	98002695	98006695	-1	0.140369668641752	3667	0.0202308458817374	1699	Col2a1	162.135956295969	0.27554514689132	0.279662229045741	0.257378307307245	0.261411378388054
ENSMUSG00000022483	ENSMUST00000131560	chr15	98002635	98006635	-1	0.144896370407446	3727	0.02063376629238	1719	Col2a1	162.135956295969	0.27554514689132	0.279662229045741	0.257378307307245	0.261411378388054
ENSMUSG00000022483	ENSMUST00000140064	chr15	98002657	98006657	-1	0.142800675145551	3705	0.0202308458817374	1699	Col2a1	162.135956295969	0.27554514689132	0.279662229045741	0.257378307307245	0.261411378388054
ENSMUSG00000015968	ENSMUST00000112249	chr14	30351486	30355486	-1	0.13520377982118	3413	0.0178027202491809	1378	Cacna1d	0.457541550220016	-0.816140751436422	0.281580265540401	-0.503879776581136	0.26089268875049
ENSMUSG00000048904	ENSMUST00000058475	chr13	56250163	56254163	-1	0.178427494597773	3663	0.0175058315255495	1376	Neurog1	13.1679774568718	0.457063629531323	0.283480399878205	0.382336932469519	0.263902364855045
ENSMUSG00000049532	ENSMUST00000058326	chr14	52326762	52330762	-1	0.13860928462176	3410	0.0153958009540266	1189	Sall2	38.2864511843164	0.269044318208363	0.286100168440046	0.25186845049735	0.267566199281661
ENSMUSG00000038765	ENSMUST00000041730	chr2	33638511	33642511	-1	0.256492143103376	3943	0.0177709107430775	1320	Lmx1b	2.51668823221229	-0.515523148247987	0.289828663873182	-0.411870642583351	0.269797899252184
ENSMUSG00000038765	ENSMUST00000176067	chr2	33638480	33642480	-1	0.256073004050997	3943	0.0178769424300887	1330	Lmx1b	2.51668823221229	-0.515523148247987	0.289828663873182	-0.411870642583351	0.269797899252184
ENSMUSG00000038765	ENSMUST00000137559	chr2	33630283	33634283	-1	0.190928316834979	3894	0.0171771332958148	1299	Lmx1b	2.51668823221229	-0.515523148247987	0.289828663873182	-0.411870642583351	0.269797899252184
ENSMUSG00000033597	ENSMUST00000024958	chr17	24486783	24490783	1	0.143366512866263	3696	0.026804810476432	1830	Caskin1	1.54769519370362	-0.634973703706536	0.290359393684941	-0.45959556050677	0.26920671284868
ENSMUSG00000026413	ENSMUST00000189805	chr1	135917142	135921142	-1	0.160477864679638	3735	0.0191599258429243	1445	Pkp1	1.10114505779825	-0.764488631107572	0.295149245707934	-0.490510573256487	0.273729982246157
ENSMUSG00000026413	ENSMUST00000163260	chr1	135917120	135921120	-1	0.16024733820083	3735	0.0193931955543489	1467	Pkp1	1.10114505779825	-0.764488631107572	0.295149245707934	-0.490510573256487	0.273729982246157
ENSMUSG00000026413	ENSMUST00000027667	chr1	135917207	135921207	-1	0.16064552030059	3748	0.0191811321803265	1447	Pkp1	1.10114505779825	-0.764488631107572	0.295149245707934	-0.490510573256487	0.273729982246157
ENSMUSG00000020396	ENSMUST00000093369	chr11	4946064	4950064	-1	0.181717736158948	3739	0.0206125599549777	1501	Nefh	0.769298731767566	-1.06059482830603	0.29530229533118	-0.511257488217483	0.27478534392552
ENSMUSG00000036422	ENSMUST00000195355	chr14	79769312	79773312	-1	0.259551858185743	3857	0.024429700687381	1653	Pcdh8	9.04642809941591	0.317848020229234	0.296948461553754	0.289673587733947	0.277779688399751
ENSMUSG00000036422	ENSMUST00000039568	chr14	79769312	79773312	-1	0.259551858185743	3857	0.024429700687381	1653	Pcdh8	9.04642809941591	0.317848020229234	0.296948461553754	0.289673587733947	0.277779688399751
ENSMUSG00000036422	ENSMUST00000195034	chr14	79769312	79773312	-1	0.259551858185743	3857	0.024429700687381	1653	Pcdh8	9.04642809941591	0.317848020229234	0.296948461553754	0.289673587733947	0.277779688399751
ENSMUSG00000036422	ENSMUST00000194214	chr14	79769204	79773204	-1	0.265797030066191	3857	0.0241858278072553	1672	Pcdh8	9.04642809941591	0.317848020229234	0.296948461553754	0.289673587733947	0.277779688399751
ENSMUSG00000045333	ENSMUST00000109655	chr8	87957595	87961595	-1	0.27162306289426	3914	0.0230300824188332	1655	Zfp423	21.7137043008262	-0.247650348923264	0.298903968951027	-0.233791872801673	0.279795699321499
ENSMUSG00000068327	ENSMUST00000174674	chr6	83068225	83072225	-1	0.250246971222928	3907	0.0269320485008454	1840	Tlx2	5.01440383455556	0.832075690389134	0.300388258232929	0.498902514136912	0.278206691256459
ENSMUSG00000068327	ENSMUST00000089641	chr6	83068293	83072293	-1	0.251546302285303	3950	0.0263382710535827	1795	Tlx2	5.01440383455556	0.832075690389134	0.300388258232929	0.498902514136912	0.278206691256459
ENSMUSG00000026443	ENSMUST00000027706	chr1	132878273	132882273	1	0.221881735853174	3977	0.0212593532457461	1627	Lrrn2	6.08786489362572	-0.368540246749235	0.303800749836561	-0.325426418578479	0.283892063839518
ENSMUSG00000026443	ENSMUST00000159088	chr1	132878355	132882355	1	0.219765083638659	3977	0.0207928138228968	1584	Lrrn2	6.08786489362572	-0.368540246749235	0.303800749836561	-0.325426418578479	0.283892063839518
ENSMUSG00000036466	ENSMUST00000164113	chr9	64383626	64387626	1	0.180544146812287	3848	0.0148868488563728	1228	Megf11	1.15430702976441	-0.663426031494759	0.303878842233135	-0.46451009589445	0.282442183850786
ENSMUSG00000036466	ENSMUST00000093829	chr9	64383626	64387626	1	0.180544146812287	3848	0.0148868488563728	1228	Megf11	1.15430702976441	-0.663426031494759	0.303878842233135	-0.46451009589445	0.282442183850786
ENSMUSG00000036466	ENSMUST00000118485	chr9	64383626	64387626	1	0.180544146812287	3848	0.0148868488563728	1228	Megf11	1.15430702976441	-0.663426031494759	0.303878842233135	-0.46451009589445	0.282442183850786
ENSMUSG00000036466	ENSMUST00000068967	chr9	64383686	64387686	1	0.180910893483119	3848	0.0145051347831325	1192	Megf11	1.15430702976441	-0.663426031494759	0.303878842233135	-0.46451009589445	0.282442183850786
ENSMUSG00000036466	ENSMUST00000148449	chr9	64383683	64387683	1	0.180921371959428	3848	0.0145051347831325	1192	Megf11	1.15430702976441	-0.663426031494759	0.303878842233135	-0.46451009589445	0.282442183850786
ENSMUSG00000021508	ENSMUST00000021970	chr13	56294551	56298551	-1	0.112035868700927	3236	0.0114514221972099	920	Cxcl14	90.2801557579279	-0.278777156559311	0.309685545827467	-0.258934178720958	0.289771451298093
ENSMUSG00000003657	ENSMUST00000003754	chr8	110166206	110170206	-1	0.128864301653946	3460	0.0205383377740699	1602	Calb2	1.98426352491345	1.23071841572811	0.310773797669509	0.493913159131788	0.291581030056295
ENSMUSG00000027967	ENSMUST00000029587	chr3	127631135	127635135	1	0.153289629931337	3732	0.0175588473690551	1317	Neurog2	10.7547885911014	0.362082950433339	0.312222388505105	0.320453545947201	0.291727889028674
ENSMUSG00000042448	ENSMUST00000047793	chr2	74760980	74764980	1	0.146583405093272	3637	0.0194674177352568	1339	Hoxd1	6.4776154666546	0.498976175378822	0.313168626410979	0.400174685720589	0.2920258151815
ENSMUSG00000022623	ENSMUST00000066545	chr15	89499283	89503283	1	0.115598550646149	3407	0.0179405614422955	1431	Shank3	3.36278646117592	-0.376217148311349	0.315465786364457	-0.32969502798654	0.294940458398671
ENSMUSG00000022623	ENSMUST00000109309	chr15	89497623	89501623	1	0.161179922592374	3702	0.0175588473690551	1343	Shank3	3.36278646117592	-0.376217148311349	0.315465786364457	-0.32969502798654	0.294940458398671
ENSMUSG00000022623	ENSMUST00000154240	chr15	89522322	89526322	1	0.131337222062983	3558	0.0175588473690551	1330	Shank3	3.36278646117592	-0.376217148311349	0.315465786364457	-0.32969502798654	0.294940458398671
ENSMUSG00000022623	ENSMUST00000135214	chr15	89498123	89502123	1	0.150732881711825	3590	0.0187039895887761	1372	Shank3	3.36278646117592	-0.376217148311349	0.315465786364457	-0.32969502798654	0.294940458398671
ENSMUSG00000022623	ENSMUST00000039074	chr15	89497857	89501857	1	0.159136619712026	3638	0.0183222755155358	1336	Shank3	3.36278646117592	-0.376217148311349	0.315465786364457	-0.32969502798654	0.294940458398671
ENSMUSG00000052852	ENSMUST00000121469	chr6	71705561	71709561	1	0.199489231979821	3722	0.024959859122437	1705	Reep1	22.3122565113595	-0.274813586702696	0.321075274932817	-0.255368629094112	0.30046556927211
ENSMUSG00000074637	ENSMUST00000099151	chr3	34648405	34652405	1	0.149894603607067	3459	0.0137417066366518	1039	Sox2	33.0470983471872	0.300427791129055	0.326073176842436	0.275167046363915	0.304565467415093
ENSMUSG00000045515	ENSMUST00000054883	chr1	42693768	42697768	1	0.240774428639161	3742	0.0160319910760938	1266	Pou3f3	5.7936082006671	-0.417455644376702	0.336461659664162	-0.353582324651009	0.313949549479167
ENSMUSG00000033227	ENSMUST00000006716	chr1	74769892	74773892	1	0.152378002492413	3431	0.0167954192225745	1402	Wnt6	15.7203902496784	0.340635756737997	0.343454836969995	0.303604866661461	0.321469250096805
ENSMUSG00000024245	ENSMUST00000025092	chr17	80942632	80946632	1	0.150135608562185	3467	0.0171771332958148	1254	Tmem178	3.4439519536854	-0.694252068802718	0.343454836969995	-0.461195394266303	0.319543686602253
ENSMUSG00000022997	ENSMUST00000023734	chr15	98787857	98791857	1	0.125909371334674	3097	0.0242812563255653	1700	Wnt1	4.31101828793698	0.495337083996035	0.347914489103214	0.393180769656708	0.324673071387088
ENSMUSG00000009471	ENSMUST00000072514	chr7	46374474	46378474	1	0.125752194190032	3656	0.015872943545577	1219	Myod1	21.1269596073043	-0.318324505135829	0.358402840218969	-0.286925396945913	0.335124583903413
ENSMUSG00000022055	ENSMUST00000022639	chr14	68081863	68085863	1	0.189367023864867	3473	0.0221394162479391	1481	Nefl	109.841688908637	-0.320512836226931	0.36148656798279	-0.288308546257967	0.338213594503762
ENSMUSG00000068263	ENSMUST00000032132	chr6	87728893	87732893	1	0.266058991973928	3845	0.0253733827017807	1791	Efcc1	1.79709531331175	-0.644182253584735	0.362255883801632	-0.443892942195564	0.337684317173895
ENSMUSG00000068263	ENSMUST00000160743	chr6	87728869	87732869	1	0.264759660911553	3845	0.0259671601490435	1804	Efcc1	1.79709531331175	-0.644182253584735	0.362255883801632	-0.443892942195564	0.337684317173895
ENSMUSG00000068263	ENSMUST00000159570	chr6	87728869	87732869	1	0.264759660911553	3845	0.0259671601490435	1804	Efcc1	1.79709531331175	-0.644182253584735	0.362255883801632	-0.443892942195564	0.337684317173895
ENSMUSG00000068263	ENSMUST00000159956	chr6	87730809	87734809	1	0.268133730283204	3969	0.0274834132733037	1904	Efcc1	1.79709531331175	-0.644182253584735	0.362255883801632	-0.443892942195564	0.337684317173895
ENSMUSG00000000632	ENSMUST00000093995	chr11	77928800	77932800	1	0.141920483135555	3211	0.0229452570692242	1630	Sez6	2.09926661972208	-0.752765967098244	0.364733947923704	-0.465335898746345	0.338858265268492
ENSMUSG00000000632	ENSMUST00000155087	chr11	77929039	77933039	1	0.149726947986115	3322	0.021694083162492	1580	Sez6	2.09926661972208	-0.752765967098244	0.364733947923704	-0.465335898746345	0.338858265268492
ENSMUSG00000000632	ENSMUST00000142542	chr11	77928839	77932839	1	0.143272206579477	3250	0.02195916238002	1591	Sez6	2.09926661972208	-0.752765967098244	0.364733947923704	-0.465335898746345	0.338858265268492
ENSMUSG00000000632	ENSMUST00000138749	chr11	77928917	77932917	1	0.147474075579578	3268	0.0217895116808021	1583	Sez6	2.09926661972208	-0.752765967098244	0.364733947923704	-0.465335898746345	0.338858265268492
ENSMUSG00000000632	ENSMUST00000000646	chr11	77929012	77933012	1	0.149716469509806	3326	0.0212593532457461	1576	Sez6	2.09926661972208	-0.752765967098244	0.364733947923704	-0.465335898746345	0.338858265268492
ENSMUSG00000044707	ENSMUST00000050574	chr11	43526784	43530784	1	0.14302072314805	3585	0.0172513554767226	1254	Ccnjl	16.7954049046615	0.284145116899574	0.365405104891917	0.26104419710596	0.342078615498177
ENSMUSG00000044707	ENSMUST00000152153	chr11	43527246	43531246	1	0.147840822250409	3708	0.0167954192225745	1227	Ccnjl	16.7954049046615	0.284145116899574	0.365405104891917	0.26104419710596	0.342078615498177
ENSMUSG00000031688	ENSMUST00000034115	chr8	78434645	78438645	-1	0.364053702420154	3928	0.0358811228845909	2203	Pou4f2	1.3482720767497	-0.764189443530247	0.372201155573169	-0.464017227025128	0.34663959382099
ENSMUSG00000063632	ENSMUST00000079063	chr12	27340574	27344574	-1	0.132091672357265	3290	0.0187145927574772	1316	Sox11	50.8210308145203	-0.209701729750714	0.3733084669981	-0.199907035645181	0.349735059688853
ENSMUSG00000028977	ENSMUST00000128881	chr4	148802465	148806465	1	0.118563959441731	3751	0.016318276631024	1262	Casz1	1.77637448421264	-0.4845477037901	0.375074523856468	-0.383985661025328	0.349813480664847
ENSMUSG00000028977	ENSMUST00000140617	chr4	148887381	148891381	1	0.115441373501507	3463	0.0116210728964278	1010	Casz1	1.77637448421264	-0.4845477037901	0.375074523856468	-0.383985661025328	0.349813480664847
ENSMUSG00000028977	ENSMUST00000122222	chr4	148802429	148806429	1	0.118281040581375	3751	0.0160319910760938	1235	Casz1	1.77637448421264	-0.4845477037901	0.375074523856468	-0.383985661025328	0.349813480664847
ENSMUSG00000028977	ENSMUST00000094464	chr4	148802429	148806429	1	0.118281040581375	3751	0.0160319910760938	1235	Casz1	1.77637448421264	-0.4845477037901	0.375074523856468	-0.383985661025328	0.349813480664847
ENSMUSG00000032717	ENSMUST00000035375	chr17	47831291	47835291	-1	0.105643998152146	3285	0.0209942740282181	1620	Mdfi	49.8791317541989	0.229623138204262	0.383350995321783	0.21666441112152	0.358973818086389
ENSMUSG00000032717	ENSMUST00000066368	chr17	47832691	47836691	-1	0.115808120172338	3556	0.0201672268695307	1432	Mdfi	49.8791317541989	0.229623138204262	0.383350995321783	0.21666441112152	0.358973818086389
ENSMUSG00000032717	ENSMUST00000152455	chr17	47831272	47835272	-1	0.105738304438931	3289	0.0211215120526315	1632	Mdfi	49.8791317541989	0.229623138204262	0.383350995321783	0.21666441112152	0.358973818086389
ENSMUSG00000040867	ENSMUST00000185745	chr12	109051581	109055581	-1	0.210323976483821	3870	0.0206443694610811	1472	Begain	3.02305276466524	-0.54489739948383	0.384470798877648	-0.407503756585127	0.358975516813536
ENSMUSG00000017412	ENSMUST00000178799	chr2	52674582	52678582	-1	0.10335969031668	3360	0.0190857036620164	1485	Cacnb4	0.272463301881874	-1.25249106452733	0.393976576989868	-0.445298339815707	0.372139392638046
ENSMUSG00000017412	ENSMUST00000078324	chr2	52674831	52678831	-1	0.102049880777995	3313	0.0202308458817374	1543	Cacnb4	0.272463301881874	-1.25249106452733	0.393976576989868	-0.445298339815707	0.372139392638046
ENSMUSG00000017412	ENSMUST00000148837	chr2	52674143	52678143	-1	0.103894092608463	3379	0.0206549726297822	1603	Cacnb4	0.272463301881874	-1.25249106452733	0.393976576989868	-0.445298339815707	0.372139392638046
ENSMUSG00000021255	ENSMUST00000021680	chr12	86419883	86423883	1	0.244871512876166	3930	0.0223726859593637	1541	Esrrb	0.573175793216157	-0.98019219421048	0.395953290864536	-0.463821590920761	0.370090613834291
ENSMUSG00000021255	ENSMUST00000110204	chr12	86419644	86423644	1	0.249282951402456	3930	0.0234223996607746	1663	Esrrb	0.573175793216157	-0.98019219421048	0.395953290864536	-0.463821590920761	0.370090613834291
ENSMUSG00000021255	ENSMUST00000110203	chr12	86419644	86423644	1	0.249282951402456	3930	0.0234223996607746	1663	Esrrb	0.573175793216157	-0.98019219421048	0.395953290864536	-0.463821590920761	0.370090613834291
ENSMUSG00000021255	ENSMUST00000116402	chr12	86359117	86363117	1	0.10155739239145	3357	0.0137417066366518	1011	Esrrb	0.573175793216157	-0.98019219421048	0.395953290864536	-0.463821590920761	0.370090613834291
ENSMUSG00000050966	ENSMUST00000051674	chr4	134016841	134020841	-1	0.128130808312283	3579	0.0114514221972099	919	Lin28a	1.63395740873673	0.591804858680481	0.398088536352245	0.420192575771504	0.371735588280609
ENSMUSG00000050966	ENSMUST00000176897	chr4	134016382	134020382	-1	0.137257561177838	3686	0.0114514221972099	919	Lin28a	1.63395740873673	0.591804858680481	0.398088536352245	0.420192575771504	0.371735588280609
ENSMUSG00000046470	ENSMUST00000054491	chr2	181669640	181673640	-1	0.190352000637957	3836	0.0258717316307334	1918	Sox18	15.3306944661473	0.371702444836967	0.402160374673288	0.319722025884254	0.376728982676876
ENSMUSG00000017639	ENSMUST00000017783	chr11	79589212	79593212	1	0.160530257061186	3896	0.0210578930404248	1487	Rab11fip4	11.8077032088105	-0.243299923520737	0.404487872526119	-0.227381677927369	0.379439526018984
ENSMUSG00000028354	ENSMUST00000030039	chr1	174499825	174503825	1	0.137163254891052	3304	0.0194462113978545	1356	Fmn2	4.91599816673612	-0.313233824244301	0.406703751289247	-0.28056254750006	0.381175015068977
ENSMUSG00000013584	ENSMUST00000034723	chr9	71213789	71217789	1	0.183509555607869	3811	0.0127768182848499	1022	Aldh1a2	34.0011233752232	0.829840311688718	0.415026569906647	0.454644989902462	0.385831261909519
ENSMUSG00000002799	ENSMUST00000075827	chr12	112927495	112931495	-1	0.221273984227224	3770	0.0247583989171158	1691	Jag2	7.27146195055999	-0.305384821456529	0.421066974418124	-0.274142787127148	0.394431794850573
ENSMUSG00000018411	ENSMUST00000132977	chr11	104229573	104233573	1	0.141082205030797	3285	0.0183222755155358	1321	Mapt	18.8209281731137	-0.803373925043621	0.427594663234386	-0.44796803172685	0.397056129365449
ENSMUSG00000018411	ENSMUST00000106992	chr11	104229390	104233390	1	0.141312731509605	3324	0.0185343388895582	1333	Mapt	18.8209281731137	-0.803373925043621	0.427594663234386	-0.44796803172685	0.397056129365449
ENSMUSG00000018411	ENSMUST00000138384	chr11	104229479	104233479	1	0.140883113980916	3299	0.0181208153102145	1302	Mapt	18.8209281731137	-0.803373925043621	0.427594663234386	-0.44796803172685	0.397056129365449
ENSMUSG00000018411	ENSMUST00000145227	chr11	104229484	104233484	1	0.140788807694131	3295	0.0181738311537201	1307	Mapt	18.8209281731137	-0.803373925043621	0.427594663234386	-0.44796803172685	0.397056129365449
ENSMUSG00000018411	ENSMUST00000106993	chr11	104229515	104233515	1	0.140359190165443	3270	0.0183222755155358	1321	Mapt	18.8209281731137	-0.803373925043621	0.427594663234386	-0.44796803172685	0.397056129365449
ENSMUSG00000018411	ENSMUST00000100347	chr11	104229584	104233584	1	0.141040291125559	3281	0.0183222755155358	1321	Mapt	18.8209281731137	-0.803373925043621	0.427594663234386	-0.44796803172685	0.397056129365449
ENSMUSG00000018411	ENSMUST00000146353	chr11	104229579	104233579	1	0.141082205030797	3285	0.0183222755155358	1321	Mapt	18.8209281731137	-0.803373925043621	0.427594663234386	-0.44796803172685	0.397056129365449
ENSMUSG00000018411	ENSMUST00000132245	chr11	104229581	104233581	1	0.141071726554487	3284	0.0183222755155358	1321	Mapt	18.8209281731137	-0.803373925043621	0.427594663234386	-0.44796803172685	0.397056129365449
ENSMUSG00000031586	ENSMUST00000053251	chr8	33927863	33931863	-1	0.112507400134853	3553	0.0218425275243077	1723	Rbpms	7.74068822181597	0.315154176052528	0.429356626040427	0.28054445744284	0.402265106641867
ENSMUSG00000031586	ENSMUST00000033995	chr8	33927805	33931805	-1	0.11136524621712	3510	0.0220545908983301	1743	Rbpms	7.74068822181597	0.315154176052528	0.429356626040427	0.28054445744284	0.402265106641867
ENSMUSG00000031586	ENSMUST00000191473	chr8	33927841	33931841	-1	0.111920605461522	3531	0.0218213211869055	1721	Rbpms	7.74068822181597	0.315154176052528	0.429356626040427	0.28054445744284	0.402265106641867
ENSMUSG00000031586	ENSMUST00000182987	chr8	33927816	33931816	-1	0.111438595551286	3510	0.0219379560426178	1732	Rbpms	7.74068822181597	0.315154176052528	0.429356626040427	0.28054445744284	0.402265106641867
ENSMUSG00000031586	ENSMUST00000033994	chr8	33927806	33931806	-1	0.11136524621712	3510	0.022043987729629	1742	Rbpms	7.74068822181597	0.315154176052528	0.429356626040427	0.28054445744284	0.402265106641867
ENSMUSG00000061462	ENSMUST00000052872	chr11	59134375	59138375	-1	0.211623307546196	3815	0.0220015750548245	1547	Obscn	0.368819942521548	-0.424820350676751	0.429650793424746	-0.347034249925906	0.402213242763123
ENSMUSG00000061462	ENSMUST00000020732	chr11	59134402	59138402	-1	0.210858378775604	3801	0.0217577021746987	1524	Obscn	0.368819942521548	-0.424820350676751	0.429650793424746	-0.347034249925906	0.402213242763123
ENSMUSG00000061462	ENSMUST00000047441	chr11	59134375	59138375	-1	0.211623307546196	3815	0.0220015750548245	1547	Obscn	0.368819942521548	-0.424820350676751	0.429650793424746	-0.347034249925906	0.402213242763123
ENSMUSG00000041923	ENSMUST00000164186	chr18	23038344	23042344	-1	0.115619507598768	3650	0.0170286889339991	1354	Nol4	0.933277615005705	-0.717491596872216	0.436497634644324	-0.435866556265036	0.406754189656609
ENSMUSG00000041923	ENSMUST00000165323	chr18	23036939	23040939	-1	0.100635286476216	3182	0.0171771332958148	1324	Nol4	0.933277615005705	-0.717491596872216	0.436497634644324	-0.435866556265036	0.406754189656609
ENSMUSG00000041923	ENSMUST00000164893	chr18	23038078	23042078	-1	0.117201757521499	3667	0.0182904660094324	1473	Nol4	0.933277615005705	-0.717491596872216	0.436497634644324	-0.435866556265036	0.406754189656609
ENSMUSG00000040680	ENSMUST00000046525	chr17	23743829	23747829	-1	0.124515733985514	3262	0.0190857036620164	1405	Kremen2	8.95682494949104	-0.343875307103258	0.437576619914666	-0.29924931711078	0.409864977711016
ENSMUSG00000029603	ENSMUST00000145174	chr5	120693403	120697403	-1	0.121864679479216	3507	0.0181950374911223	1280	Dtx1	3.12132151044052	-0.413209224851581	0.440493160439942	-0.339628674370726	0.41265013007247
ENSMUSG00000029603	ENSMUST00000031607	chr5	120709927	120713927	-1	0.175703090757308	3573	0.0164137051493341	1180	Dtx1	3.12132151044052	-0.413209224851581	0.440493160439942	-0.339628674370726	0.41265013007247
ENSMUSG00000032033	ENSMUST00000116615	chr9	31911462	31915462	-1	0.179642997849672	3760	0.0168802445721834	1319	Barx2	4.37347764673239	0.498888111585649	0.44138955392853	0.379088812547534	0.41287609641537
ENSMUSG00000042429	ENSMUST00000038191	chr1	134233397	134237397	-1	0.161085616305588	3911	0.029010269566265	2018	Adora1	0.951824577692424	-0.588590437818709	0.441968666674693	-0.408722427724892	0.412794064723803
ENSMUSG00000042429	ENSMUST00000086465	chr1	134233431	134237431	-1	0.159681500480118	3889	0.0286921745052314	1988	Adora1	0.951824577692424	-0.588590437818709	0.441968666674693	-0.408722427724892	0.412794064723803
ENSMUSG00000042429	ENSMUST00000187631	chr1	134233364	134237364	-1	0.161295185831778	3911	0.0288830315418515	2006	Adora1	0.951824577692424	-0.588590437818709	0.441968666674693	-0.408722427724892	0.412794064723803
ENSMUSG00000073600	ENSMUST00000097619	chr18	35653187	35657187	-1	0.136136364212723	3095	0.0206125599549777	1517	Prob1	2.38365003561894	-0.41898255438164	0.444350840218557	-0.342270109571235	0.416090055550062
ENSMUSG00000073600	ENSMUST00000190196	chr18	35653238	35657238	-1	0.135015167247609	3075	0.0206125599549777	1517	Prob1	2.38365003561894	-0.41898255438164	0.444350840218557	-0.342270109571235	0.416090055550062
ENSMUSG00000073600	ENSMUST00000186951	chr18	35650006	35654006	-1	0.121110229184933	3162	0.0229664634066264	1652	Prob1	2.38365003561894	-0.41898255438164	0.444350840218557	-0.342270109571235	0.416090055550062
ENSMUSG00000042812	ENSMUST00000181504	chr8	121082386	121086386	1	0.161358056689635	3635	0.0283316667693933	1801	Foxf1	6.91070937386207	0.380776941224997	0.444749845318832	0.32127076178457	0.416532143917831
ENSMUSG00000048001	ENSMUST00000049621	chr4	154958923	154962923	1	0.175462085802191	3895	0.0148868488563728	1213	Hes5	24.8783393775607	0.358426282026261	0.445864693574669	0.307799984396698	0.41751549912677
ENSMUSG00000048001	ENSMUST00000151480	chr4	154958971	154962971	1	0.172381413767204	3859	0.0145051347831325	1177	Hes5	24.8783393775607	0.358426282026261	0.445864693574669	0.307799984396698	0.41751549912677
ENSMUSG00000048988	ENSMUST00000198608	chr5	139906474	139910474	1	0.182713191408349	3836	0.0236662725409004	1670	Elfn1	1.46868253766029	-0.564655454474716	0.446436702134783	-0.400887527056429	0.41751549912677
ENSMUSG00000048988	ENSMUST00000050519	chr5	139905943	139909943	1	0.159891070006308	3679	0.0212275437396427	1498	Elfn1	1.46868253766029	-0.564655454474716	0.446436702134783	-0.400887527056429	0.41751549912677
ENSMUSG00000074622	ENSMUST00000099126	chr2	160365065	160369065	-1	0.125406404471819	3502	0.0190857036620164	1414	Mafb	9.64299719889572	-0.288021766318926	0.4497766117804	-0.260137752680743	0.421931832990605
ENSMUSG00000048540	ENSMUST00000066187	chr3	102008146	102012146	1	0.133233826274998	3655	0.0194674177352568	1341	Nhlh2	12.8492828044953	-0.255615415347538	0.449827023325361	-0.235706310102055	0.422076746734096
ENSMUSG00000048540	ENSMUST00000196324	chr3	102008076	102012076	1	0.129754972140252	3626	0.0190857036620164	1305	Nhlh2	12.8492828044953	-0.255615415347538	0.449827023325361	-0.235706310102055	0.422076746734096
ENSMUSG00000048540	ENSMUST00000198675	chr3	102008155	102012155	1	0.133516745135354	3655	0.0194674177352568	1341	Nhlh2	12.8492828044953	-0.255615415347538	0.449827023325361	-0.235706310102055	0.422076746734096
ENSMUSG00000021061	ENSMUST00000166101	chr12	76708023	76712023	-1	0.174099883881959	3833	0.0187039895887761	1349	Sptb	1.61522056956621	0.353790886916825	0.45055448350526	0.304464107043911	0.422683498115378
ENSMUSG00000021061	ENSMUST00000021458	chr12	76708547	76712547	-1	0.170107584408048	3805	0.0179405614422954	1283	Sptb	1.61522056956621	0.353790886916825	0.45055448350526	0.304464107043911	0.422683498115378
ENSMUSG00000027016	ENSMUST00000111829	chr2	77815259	77819259	-1	0.116436828750907	3415	0.0159789752325882	1255	Zfp385b	0.732286881121839	-0.708478464745473	0.451310460253925	-0.429625474851296	0.421757706338664
ENSMUSG00000027016	ENSMUST00000111831	chr2	77814816	77818816	-1	0.118658265728516	3453	0.0176754822247675	1355	Zfp385b	0.732286881121839	-0.708478464745473	0.451310460253925	-0.429625474851296	0.421757706338664
ENSMUSG00000009075	ENSMUST00000009219	chr11	4744778	4748778	-1	0.183823909897153	3780	0.0206125599549777	1539	Cabp7	1.35438521466281	-0.787142790795575	0.457349977827879	-0.434812299730915	0.427565240667692
ENSMUSG00000053963	ENSMUST00000179826	chr1	180481504	180485504	-1	0.180250749475622	3887	0.0203474807374497	1530	6330403A02Rik	1.33721211388517	-0.478089814713071	0.461363668109498	-0.367371851378819	0.431827705926698
ENSMUSG00000053963	ENSMUST00000136521	chr1	180481467	180485467	-1	0.181036635198832	3887	0.0204959250992654	1544	6330403A02Rik	1.33721211388517	-0.478089814713071	0.461363668109498	-0.367371851378819	0.431827705926698
ENSMUSG00000043668	ENSMUST00000109621	chr8	90346343	90350343	-1	0.119559414691131	3456	0.0227968127074085	1680	Tox3	10.4880104167631	-0.288119548114891	0.461517367737509	-0.259655489478556	0.433080051437854
ENSMUSG00000043668	ENSMUST00000176034	chr8	90346126	90350126	-1	0.120691090132554	3500	0.0211851310648382	1581	Tox3	10.4880104167631	-0.288119548114891	0.461517367737509	-0.259655489478556	0.433080051437854
ENSMUSG00000043668	ENSMUST00000176616	chr8	90346131	90350131	-1	0.120691090132554	3500	0.0212381469083438	1586	Tox3	10.4880104167631	-0.288119548114891	0.461517367737509	-0.259655489478556	0.433080051437854
ENSMUSG00000027547	ENSMUST00000075044	chr2	168765029	168769029	-1	0.152776184592173	3768	0.0145051347831325	1136	Sall4	4.47267601734107	0.39134209832339	0.462281869177433	0.325484465561978	0.433243162689239
ENSMUSG00000027547	ENSMUST00000029061	chr2	168765201	168769201	-1	0.148888669881357	3715	0.0137417066366518	1110	Sall4	4.47267601734107	0.39134209832339	0.462281869177433	0.325484465561978	0.433243162689239
ENSMUSG00000027547	ENSMUST00000125138	chr2	168765943	168769943	-1	0.119706113359464	3524	0.0139749763480765	1041	Sall4	4.47267601734107	0.39134209832339	0.462281869177433	0.325484465561978	0.433243162689239
ENSMUSG00000027547	ENSMUST00000130640	chr2	168765117	168769117	-1	0.150900537332777	3729	0.0136992939618474	1105	Sall4	4.47267601734107	0.39134209832339	0.462281869177433	0.325484465561978	0.433243162689239
ENSMUSG00000027547	ENSMUST00000103074	chr2	168765201	168769201	-1	0.148888669881357	3715	0.0137417066366518	1110	Sall4	4.47267601734107	0.39134209832339	0.462281869177433	0.325484465561978	0.433243162689239
ENSMUSG00000027547	ENSMUST00000137536	chr2	168763246	168767246	-1	0.155898770532397	3848	0.0129782784901712	999	Sall4	4.47267601734107	0.39134209832339	0.462281869177433	0.325484465561978	0.433243162689239
ENSMUSG00000029151	ENSMUST00000031037	chr5	31091615	31095615	-1	0.188727836809988	3890	0.0236662725409004	1681	Slc30a3	0.912432577708347	-0.980391852960214	0.466756738967169	-0.430031211323179	0.437847350100195
ENSMUSG00000029151	ENSMUST00000202731	chr5	31091469	31095469	-1	0.186799797169045	3882	0.0232739552989589	1670	Slc30a3	0.912432577708347	-0.980391852960214	0.466756738967169	-0.430031211323179	0.437847350100195
ENSMUSG00000029151	ENSMUST00000200906	chr5	31092801	31096801	-1	0.15042900589885	3799	0.0225211303211794	1673	Slc30a3	0.912432577708347	-0.980391852960214	0.466756738967169	-0.430031211323179	0.437847350100195
ENSMUSG00000025582	ENSMUST00000026670	chr11	119545753	119549753	-1	0.230956096337181	3983	0.0279711590335552	2011	Nptx1	2.41996432244938	-0.433666534283003	0.469848980697734	-0.346308749037588	0.440063335749216
ENSMUSG00000039621	ENSMUST00000140624	chr2	166711602	166715602	-1	0.129524445661443	3717	0.0175588473690551	1391	Prex1	17.9329192284785	0.273318759497768	0.474315275848591	0.248199824101432	0.445020433948757
ENSMUSG00000039621	ENSMUST00000127553	chr2	166711791	166715791	-1	0.126957218965622	3708	0.0167848160538733	1323	Prex1	17.9329192284785	0.273318759497768	0.474315275848591	0.248199824101432	0.445020433948757
ENSMUSG00000039621	ENSMUST00000036719	chr2	166711832	166715832	-1	0.125846500476817	3708	0.0170604984401025	1337	Prex1	17.9329192284785	0.273318759497768	0.474315275848591	0.248199824101432	0.445020433948757
ENSMUSG00000058589	ENSMUST00000182966	chr10	90827434	90831434	1	0.209485698379062	3851	0.0208352264977013	1500	Anks1b	0.200478695004448	-0.782222069881326	0.47642118004937	-0.427290761529848	0.445679495487151
ENSMUSG00000058589	ENSMUST00000179694	chr10	90827566	90831566	1	0.212011011169646	3851	0.0202308458817374	1442	Anks1b	0.200478695004448	-0.782222069881326	0.47642118004937	-0.427290761529848	0.445679495487151
ENSMUSG00000058589	ENSMUST00000182192	chr10	90827111	90831111	1	0.193013533620565	3809	0.0189902751437064	1361	Anks1b	0.200478695004448	-0.782222069881326	0.47642118004937	-0.427290761529848	0.445679495487151
ENSMUSG00000058589	ENSMUST00000179337	chr10	90827781	90831781	1	0.209894358955132	3847	0.0208670360038046	1502	Anks1b	0.200478695004448	-0.782222069881326	0.47642118004937	-0.427290761529848	0.445679495487151
ENSMUSG00000058589	ENSMUST00000182202	chr10	90827428	90831428	1	0.209234214947635	3851	0.0207716074854946	1500	Anks1b	0.200478695004448	-0.782222069881326	0.47642118004937	-0.427290761529848	0.445679495487151
ENSMUSG00000058589	ENSMUST00000182632	chr10	90827819	90831819	1	0.210428761246915	3866	0.0211745278961371	1531	Anks1b	0.200478695004448	-0.782222069881326	0.47642118004937	-0.427290761529848	0.445679495487151
ENSMUSG00000058589	ENSMUST00000183145	chr10	90827843	90831843	1	0.210596416867867	3882	0.0210472898717237	1519	Anks1b	0.200478695004448	-0.782222069881326	0.47642118004937	-0.427290761529848	0.445679495487151
ENSMUSG00000058589	ENSMUST00000183051	chr10	90827121	90831121	1	0.193652720675443	3809	0.0188842434566952	1351	Anks1b	0.200478695004448	-0.782222069881326	0.47642118004937	-0.427290761529848	0.445679495487151
ENSMUSG00000023473	ENSMUST00000024238	chr9	108824320	108828320	1	0.156391258918943	3399	0.0264867154153984	1678	Celsr3	2.90895128313698	-0.419799977924229	0.477236676632864	-0.338596514676507	0.446638219993874
ENSMUSG00000023473	ENSMUST00000192235	chr9	108829740	108833740	1	0.12038721431958	3633	0.0198491318084971	1353	Celsr3	2.90895128313698	-0.419799977924229	0.477236676632864	-0.338596514676507	0.446638219993874
ENSMUSG00000029819	ENSMUST00000031843	chr6	49820710	49824710	1	0.138137753187833	3584	0.0174422125133428	1252	Npy	2.8486634387227	-1.36120669693972	0.484370826418709	-0.382049062180679	0.465433401061893
ENSMUSG00000043460	ENSMUST00000088592	chr15	78716113	78720113	-1	0.218863934676044	3887	0.0221394162479391	1676	Elfn2	0.351549367125405	-1.26164904850702	0.487369882201767	-0.392655425072897	0.465067340172456
ENSMUSG00000051375	ENSMUST00000057185	chr18	38207762	38211762	-1	0.194564348114367	3828	0.0210684962091259	1566	Pcdh1	5.08107342497924	0.307524213202555	0.493496947330656	0.271468413431486	0.463037101671552
ENSMUSG00000051375	ENSMUST00000160721	chr18	38210053	38214053	-1	0.183027545697633	3750	0.0203580839061509	1574	Pcdh1	5.08107342497924	0.307524213202555	0.493496947330656	0.271468413431486	0.463037101671552
ENSMUSG00000051375	ENSMUST00000193828	chr18	38208554	38212554	-1	0.198745260161848	3733	0.0198491318084971	1573	Pcdh1	5.08107342497924	0.307524213202555	0.493496947330656	0.271468413431486	0.463037101671552
ENSMUSG00000051375	ENSMUST00000159405	chr18	38209970	38213970	-1	0.184305919807389	3750	0.0200824015199217	1560	Pcdh1	5.08107342497924	0.307524213202555	0.493496947330656	0.271468413431486	0.463037101671552
ENSMUSG00000017400	ENSMUST00000017544	chr11	98051462	98055462	-1	0.10895519666594	2942	0.0133599925634115	1073	Stac2	1.99644618404679	-0.593538140858408	0.495822206460693	-0.396754467093474	0.463826968283889
ENSMUSG00000074607	ENSMUST00000109428	chr2	163201125	163205125	1	0.255517644806595	3964	0.0141234207098922	1106	Tox2	4.77262639139392	0.344857551821949	0.495857651141465	0.295321196955342	0.465067340172456
ENSMUSG00000074607	ENSMUST00000128999	chr2	163202553	163206553	1	0.230474086426945	3903	0.0141234207098922	1178	Tox2	4.77262639139392	0.344857551821949	0.495857651141465	0.295321196955342	0.465067340172456
ENSMUSG00000014592	ENSMUST00000105670	chr4	151106576	151110576	-1	0.15364589812586	3655	0.0152685629296131	1173	Camta1	4.22000481147285	-0.283753674412589	0.500115607818777	-0.254598657229359	0.46912037758543
ENSMUSG00000014592	ENSMUST00000105668	chr4	151127495	151131495	-1	0.1125597925164	3617	0.0168060223912756	1279	Camta1	4.22000481147285	-0.283753674412589	0.500115607818777	-0.254598657229359	0.46912037758543
ENSMUSG00000014592	ENSMUST00000131948	chr4	151106303	151110303	-1	0.15524910500121	3650	0.0145051347831325	1101	Camta1	4.22000481147285	-0.283753674412589	0.500115607818777	-0.254598657229359	0.46912037758543
ENSMUSG00000017740	ENSMUST00000202479	chr2	164966239	164970239	1	0.100247582852765	3644	0.0156502770028535	1265	Slc12a5	1.45051326915315	-0.525965049768188	0.502936589621186	-0.377152117666719	0.470346659818179
ENSMUSG00000030350	ENSMUST00000032500	chr6	127767472	127771472	-1	0.188423960997014	3930	0.027334968911488	1722	Prmt8	8.78135222968662	0.325828647935268	0.506300129799598	0.282659997991291	0.474676406564171
ENSMUSG00000033419	ENSMUST00000074468	chr9	86878449	86882449	-1	0.167875668954129	3760	0.0148338330128672	1240	Snap91	6.89714268397684	-0.347907349012998	0.506410062530727	-0.296307930907566	0.474676406564171
ENSMUSG00000033419	ENSMUST00000098495	chr9	86878439	86882439	-1	0.168001410669843	3764	0.014727801325856	1230	Snap91	6.89714268397684	-0.347907349012998	0.506410062530727	-0.296307930907566	0.474676406564171
ENSMUSG00000033419	ENSMUST00000074501	chr9	86878414	86882414	-1	0.168158587814485	3764	0.0143460872526157	1205	Snap91	6.89714268397684	-0.347907349012998	0.506410062530727	-0.296307930907566	0.474676406564171
ENSMUSG00000033419	ENSMUST00000036347	chr9	86878449	86882449	-1	0.167875668954129	3760	0.0148338330128672	1240	Snap91	6.89714268397684	-0.347907349012998	0.506410062530727	-0.296307930907566	0.474676406564171
ENSMUSG00000033419	ENSMUST00000167014	chr9	86878654	86882654	-1	0.161819109647252	3708	0.0152685629296131	1281	Snap91	6.89714268397684	-0.347907349012998	0.506410062530727	-0.296307930907566	0.474676406564171
ENSMUSG00000033419	ENSMUST00000191290	chr9	86878397	86882397	-1	0.168137630861866	3764	0.0141658333846966	1188	Snap91	6.89714268397684	-0.347907349012998	0.506410062530727	-0.296307930907566	0.474676406564171
ENSMUSG00000006574	ENSMUST00000149993	chr11	102358568	102362568	-1	0.121361712616361	3771	0.0183222755155358	1416	Slc4a1	28.2919499962638	0.754278760246397	0.512092335467012	0.413269286049916	0.478187251663476
ENSMUSG00000030707	ENSMUST00000032949	chr7	126702816	126706816	-1	0.100279018281694	3626	0.0160638005821972	1232	Coro1a	13.276345369059	0.317779097419271	0.513173297761535	0.276927430696648	0.481591125630109
ENSMUSG00000037025	ENSMUST00000172928	chr2	148044896	148048896	-1	0.162825043372961	3780	0.0175588473690551	1355	Foxa2	1.78261719674735	0.621827893037969	0.515455631089382	0.396894973333808	0.482560588453684
ENSMUSG00000037025	ENSMUST00000109964	chr2	148043948	148047948	-1	0.191997121418545	3892	0.0175588473690551	1370	Foxa2	1.78261719674735	0.621827893037969	0.515455631089382	0.396894973333808	0.482560588453684
ENSMUSG00000037025	ENSMUST00000146242	chr2	148043464	148047464	-1	0.191368412839977	3888	0.0167954192225745	1370	Foxa2	1.78261719674735	0.621827893037969	0.515455631089382	0.396894973333808	0.482560588453684
ENSMUSG00000037025	ENSMUST00000047315	chr2	148044969	148048969	-1	0.15983867762476	3779	0.0178663392613876	1384	Foxa2	1.78261719674735	0.621827893037969	0.515455631089382	0.396894973333808	0.482560588453684
ENSMUSG00000036578	ENSMUST00000073892	chr7	31049462	31053462	-1	0.116814053898048	3495	0.0145793569640403	1194	Fxyd7	6.7158741436024	-0.897828861528668	0.516759378423447	-0.411372092553417	0.483973629566367
ENSMUSG00000042873	ENSMUST00000162280	chr6	113193384	113197384	-1	0.138955074339973	3673	0.0248856369415292	1877	Lhfpl4	6.75104636370981	-0.325915675093509	0.518779563948563	-0.281754026626217	0.486423322198639
ENSMUSG00000053930	ENSMUST00000066679	chr11	66523964	66527964	-1	0.151497810482417	3697	0.0160001815699904	1210	Shisa6	0.575945040056564	-0.689925682435914	0.521994659827905	-0.404440193183374	0.488533980385822
ENSMUSG00000053930	ENSMUST00000123454	chr11	66523795	66527795	-1	0.150963408190633	3704	0.0164137051493341	1229	Shisa6	0.575945040056564	-0.689925682435914	0.521994659827905	-0.404440193183374	0.488533980385822
ENSMUSG00000025608	ENSMUST00000026698	chr6	31561981	31565981	-1	0.187774295465826	3798	0.0248114147606214	1832	Podxl	17.8955702284088	0.201444505727355	0.523404449538289	0.189956306907045	0.491538907031326
ENSMUSG00000029053	ENSMUST00000030922	chr4	155359361	155363361	-1	0.125615973998009	3536	0.0117058982460367	972	Prkcz	1.67729768122732	-0.463569400694324	0.525223484480325	-0.35093026702287	0.492347386256318
ENSMUSG00000029053	ENSMUST00000105624	chr4	155359340	155363340	-1	0.125553103140152	3536	0.0115680570529222	972	Prkcz	1.67729768122732	-0.463569400694324	0.525223484480325	-0.35093026702287	0.492347386256318
ENSMUSG00000025216	ENSMUST00000099401	chr19	45233812	45237812	-1	0.332827843017913	3899	0.01940379872305	1451	Lbx1	3.45365713229885	-0.526808270148052	0.530460656475603	-0.371191481484087	0.496909269303572
ENSMUSG00000031548	ENSMUST00000033952	chr8	23409502	23413502	1	0.228944228885761	3856	0.0254794143887919	1673	Sfrp1	25.960629831896	0.235609195541028	0.53517383726397	0.217166491597968	0.502687260231771
ENSMUSG00000019838	ENSMUST00000092566	chr10	40140254	40144254	-1	0.2041102400323	3579	0.0296782691944356	1829	Slc16a10	2.00802839160659	0.382945612745834	0.540529244392253	0.312233281672967	0.507163061178138
ENSMUSG00000045518	ENSMUST00000051773	chr10	80492835	80496835	1	0.418216946463839	3957	0.0320639821521876	2026	Onecut3	0.764361195750948	-0.725681640390483	0.549542270439109	-0.396969436593229	0.514760937559667
ENSMUSG00000015484	ENSMUST00000015628	chr1	156203026	156207026	-1	0.210638330773105	3957	0.0183222755155358	1338	Fam163a	1.0422641817589	-0.636089003407353	0.549941820902993	-0.388565513339911	0.515285976354901
ENSMUSG00000000303	ENSMUST00000167688	chr8	106601379	106605379	1	0.184536446286198	3611	0.0248114147606214	1798	Cdh1	9.51951265153754	0.234217996857633	0.55229320460825	0.215475824823744	0.518921388672315
ENSMUSG00000000303	ENSMUST00000000312	chr8	106601351	106605351	1	0.18369816818144	3595	0.0249704622911382	1813	Cdh1	9.51951265153754	0.234217996857633	0.55229320460825	0.215475824823744	0.518921388672315
ENSMUSG00000000303	ENSMUST00000136580	chr8	106602143	106606143	1	0.19269917933128	3647	0.0248114147606214	1738	Cdh1	9.51951265153754	0.234217996857633	0.55229320460825	0.215475824823744	0.518921388672315
ENSMUSG00000021087	ENSMUST00000078505	chr12	72407054	72411054	-1	0.145168810791493	3509	0.0247371925797135	1734	Rtn1	29.395593041548	-0.278324003414918	0.571344211729852	-0.246772901977811	0.536800044668602
ENSMUSG00000030093	ENSMUST00000032180	chr6	91409363	91413363	-1	0.192657265426042	3892	0.0194992272413601	1381	Wnt7a	7.1420415201802	0.278889800754799	0.576607896974393	0.246862319039162	0.5420072104832
ENSMUSG00000026344	ENSMUST00000159417	chr1	125910214	125914214	-1	0.126632386200028	3522	0.0251825256651606	1688	Lypd1	0.773722937023146	-0.687343126641662	0.576877078752315	-0.384744124058609	0.540872378453408
ENSMUSG00000026344	ENSMUST00000161361	chr1	125911101	125915101	-1	0.118427739249707	3372	0.0236026535286937	1614	Lypd1	0.773722937023146	-0.687343126641662	0.576877078752315	-0.384744124058609	0.540872378453408
ENSMUSG00000026344	ENSMUST00000159529	chr1	125908908	125912908	-1	0.120167166317081	3487	0.0232739552989589	1552	Lypd1	0.773722937023146	-0.687343126641662	0.576877078752315	-0.384744124058609	0.540872378453408
ENSMUSG00000026344	ENSMUST00000027582	chr1	125910928	125914928	-1	0.121141664613862	3401	0.0238677327462217	1621	Lypd1	0.773722937023146	-0.687343126641662	0.576877078752315	-0.384744124058609	0.540872378453408
ENSMUSG00000026344	ENSMUST00000162899	chr1	125909387	125913387	-1	0.126904826584074	3510	0.0230512887562354	1536	Lypd1	0.773722937023146	-0.687343126641662	0.576877078752315	-0.384744124058609	0.540872378453408
ENSMUSG00000039809	ENSMUST00000107749	chr4	46989873	46993873	-1	0.124285207506705	3531	0.00992456590424855	813	Gabbr2	0.503756263052873	-0.967784616373756	0.579638081285248	-0.376562146405112	0.545590290585539
ENSMUSG00000032338	ENSMUST00000034889	chr9	58821512	58825512	1	0.210952685062389	3899	0.0204217029183576	1614	Hcn4	2.37092848207024	-0.580890467320972	0.584587126631355	-0.369547104022412	0.548109633055344
ENSMUSG00000001566	ENSMUST00000165512	chr5	29476470	29480470	-1	0.223704990731023	3722	0.0190857036620164	1395	Mnx1	4.73255148090111	0.39533138487512	0.590093773104717	0.311518886695292	0.554393453105809
ENSMUSG00000001566	ENSMUST00000001608	chr5	29476470	29480470	-1	0.223704990731023	3722	0.0190857036620164	1395	Mnx1	4.73255148090111	0.39533138487512	0.590093773104717	0.311518886695292	0.554393453105809
ENSMUSG00000010064	ENSMUST00000193932	chr9	107665426	107669426	-1	0.126883869631455	3720	0.0233057648050623	1727	Slc38a3	2.60127106551609	0.363175356057493	0.591182822803689	0.295808982468934	0.555991829319312
ENSMUSG00000010064	ENSMUST00000195843	chr9	107663461	107667461	-1	0.126097983908245	3510	0.0217577021746987	1594	Slc38a3	2.60127106551609	0.363175356057493	0.591182822803689	0.295808982468934	0.555991829319312
ENSMUSG00000010064	ENSMUST00000010208	chr9	107665374	107669374	-1	0.128120329835974	3729	0.0232845584676601	1725	Slc38a3	2.60127106551609	0.363175356057493	0.591182822803689	0.295808982468934	0.555991829319312
ENSMUSG00000014602	ENSMUST00000190723	chr1	93099951	93103951	-1	0.26763076342035	3887	0.0217577021746987	1591	Kif1a	11.4646656466918	-0.30484134477348	0.593959808182494	-0.262506793635369	0.558330136328388
ENSMUSG00000014602	ENSMUST00000188493	chr1	93099846	93103846	-1	0.269254927248318	3933	0.0219803687174223	1612	Kif1a	11.4646656466918	-0.30484134477348	0.593959808182494	-0.262506793635369	0.558330136328388
ENSMUSG00000014602	ENSMUST00000112958	chr1	93099831	93103831	-1	0.269370190487723	3933	0.0218743370304111	1602	Kif1a	11.4646656466918	-0.30484134477348	0.593959808182494	-0.262506793635369	0.558330136328388
ENSMUSG00000014602	ENSMUST00000171796	chr1	93099822	93103822	-1	0.269590238490222	3933	0.0218849401991122	1603	Kif1a	11.4646656466918	-0.30484134477348	0.593959808182494	-0.262506793635369	0.558330136328388
ENSMUSG00000014602	ENSMUST00000186861	chr1	93099834	93103834	-1	0.269338755058794	3933	0.0218743370304111	1602	Kif1a	11.4646656466918	-0.30484134477348	0.593959808182494	-0.262506793635369	0.558330136328388
ENSMUSG00000014602	ENSMUST00000171556	chr1	93099847	93103847	-1	0.269244448772009	3933	0.0219803687174223	1612	Kif1a	11.4646656466918	-0.30484134477348	0.593959808182494	-0.262506793635369	0.558330136328388
ENSMUSG00000027849	ENSMUST00000117221	chr3	103574126	103578126	1	0.165779973692234	3844	0.0148868488563728	1178	Syt6	0.359018941371115	-1.16928537553839	0.594087048116071	-0.345965723864782	0.564934095846567
ENSMUSG00000027849	ENSMUST00000132325	chr3	103573282	103577282	1	0.157501977407747	3785	0.0147171981571549	1153	Syt6	0.359018941371115	-1.16928537553839	0.594087048116071	-0.345965723864782	0.564934095846567
ENSMUSG00000027849	ENSMUST00000121834	chr3	103573231	103577231	1	0.157910637983817	3785	0.0152155470861075	1200	Syt6	0.359018941371115	-1.16928537553839	0.594087048116071	-0.345965723864782	0.564934095846567
ENSMUSG00000027849	ENSMUST00000118117	chr3	103574142	103578142	1	0.166146720363066	3844	0.0148868488563728	1178	Syt6	0.359018941371115	-1.16928537553839	0.594087048116071	-0.345965723864782	0.564934095846567
ENSMUSG00000027849	ENSMUST00000090697	chr3	103573281	103577281	1	0.157512455884057	3785	0.014727801325856	1154	Syt6	0.359018941371115	-1.16928537553839	0.594087048116071	-0.345965723864782	0.564934095846567
ENSMUSG00000027849	ENSMUST00000136049	chr3	103573300	103577300	1	0.157355278739414	3785	0.0145581506266381	1138	Syt6	0.359018941371115	-1.16928537553839	0.594087048116071	-0.345965723864782	0.564934095846567
ENSMUSG00000027849	ENSMUST00000118563	chr3	103574142	103578142	1	0.166146720363066	3844	0.0148868488563728	1178	Syt6	0.359018941371115	-1.16928537553839	0.594087048116071	-0.345965723864782	0.564934095846567
ENSMUSG00000027849	ENSMUST00000151985	chr3	103573378	103577378	1	0.157732503886556	3787	0.0152685629296131	1175	Syt6	0.359018941371115	-1.16928537553839	0.594087048116071	-0.345965723864782	0.564934095846567
ENSMUSG00000027849	ENSMUST00000183637	chr3	103574081	103578081	1	0.16505695882688	3844	0.0148868488563728	1178	Syt6	0.359018941371115	-1.16928537553839	0.594087048116071	-0.345965723864782	0.564934095846567
ENSMUSG00000042961	ENSMUST00000160207	chr15	7396395	7400395	-1	0.155217669572281	3765	0.0185661483956615	1400	Egflam	8.39417544864944	0.220906976408998	0.595716206262298	0.203558943983477	0.560695736125793
ENSMUSG00000042961	ENSMUST00000159726	chr15	7396261	7400261	-1	0.155311975859066	3768	0.0171241174523092	1320	Egflam	8.39417544864944	0.220906976408998	0.595716206262298	0.203558943983477	0.560695736125793
ENSMUSG00000042961	ENSMUST00000160273	chr15	7396269	7400269	-1	0.155207191095972	3766	0.0170392921027002	1312	Egflam	8.39417544864944	0.220906976408998	0.595716206262298	0.203558943983477	0.560695736125793
ENSMUSG00000042961	ENSMUST00000058593	chr15	7396304	7400304	-1	0.155804464245612	3775	0.0170923079462058	1313	Egflam	8.39417544864944	0.220906976408998	0.595716206262298	0.203558943983477	0.560695736125793
ENSMUSG00000042961	ENSMUST00000096494	chr15	7396351	7400351	-1	0.155511066908946	3773	0.0176754822247674	1356	Egflam	8.39417544864944	0.220906976408998	0.595716206262298	0.203558943983477	0.560695736125793
ENSMUSG00000026686	ENSMUST00000028003	chr1	167687557	167691557	1	0.137372824417242	3706	0.0164137051493341	1289	Lmx1a	1.89872099968518	0.535502328999864	0.598819085956638	0.356293431153827	0.562669187736486
ENSMUSG00000026686	ENSMUST00000111377	chr1	167687237	167691237	1	0.132720380935834	3587	0.0165727526798509	1312	Lmx1a	1.89872099968518	0.535502328999864	0.598819085956638	0.356293431153827	0.562669187736486
ENSMUSG00000026347	ENSMUST00000160616	chr1	127676021	127680021	-1	0.150491876756707	3496	0.0213229722579528	1419	Tmem163	3.19193873910127	-0.373741314751922	0.599031965216326	-0.300113798951117	0.563050171263718
ENSMUSG00000026347	ENSMUST00000027585	chr1	127676096	127680096	-1	0.151277762479918	3538	0.0213759881014584	1424	Tmem163	3.19193873910127	-0.373741314751922	0.599031965216326	-0.300113798951117	0.563050171263718
ENSMUSG00000000247	ENSMUST00000149664	chr2	38337488	38341488	1	0.151413982671941	3831	0.0171771332958148	1224	Lhx2	1.73663039087397	-0.48526483197971	0.60285965571147	-0.34248723694964	0.566936293350826
ENSMUSG00000000247	ENSMUST00000143783	chr2	38337281	38341281	1	0.151696901532297	3834	0.0171771332958148	1257	Lhx2	1.73663039087397	-0.48526483197971	0.60285965571147	-0.34248723694964	0.566936293350826
ENSMUSG00000000247	ENSMUST00000155964	chr2	38350532	38354532	1	0.189178411291296	3911	0.0222878606097548	1670	Lhx2	1.73663039087397	-0.48526483197971	0.60285965571147	-0.34248723694964	0.566936293350826
ENSMUSG00000000247	ENSMUST00000000253	chr2	38348759	38352759	1	0.179548691562887	3905	0.0222454479349503	1743	Lhx2	1.73663039087397	-0.48526483197971	0.60285965571147	-0.34248723694964	0.566936293350826
ENSMUSG00000000247	ENSMUST00000175896	chr2	38351802	38355802	1	0.202632774872664	3914	0.0187039895887761	1392	Lhx2	1.73663039087397	-0.48526483197971	0.60285965571147	-0.34248723694964	0.566936293350826
ENSMUSG00000000247	ENSMUST00000176229	chr2	38349768	38353768	1	0.186600706119165	3891	0.0255854460758032	1931	Lhx2	1.73663039087397	-0.48526483197971	0.60285965571147	-0.34248723694964	0.566936293350826
ENSMUSG00000000247	ENSMUST00000133661	chr2	38339092	38343092	1	0.127334444112763	3647	0.0156820865089568	1197	Lhx2	1.73663039087397	-0.48526483197971	0.60285965571147	-0.34248723694964	0.566936293350826
ENSMUSG00000046442	ENSMUST00000055438	chr11	87357023	87361023	-1	0.102594761546088	3442	0.0180465931293067	1377	Ppm1e	3.55813510221291	-0.394044796711867	0.60811443982707	-0.308343876200177	0.571949283938789
ENSMUSG00000046442	ENSMUST00000155154	chr11	87356637	87360637	-1	0.103443518127156	3495	0.0194992272413601	1511	Ppm1e	3.55813510221291	-0.394044796711867	0.60811443982707	-0.308343876200177	0.571949283938789
ENSMUSG00000027375	ENSMUST00000028853	chr2	127654219	127658219	-1	0.154966186140854	3829	0.0129782784901712	929	Mal	0.922228591080505	0.705281843092435	0.614988537466658	0.370767714026639	0.578002746777254
ENSMUSG00000027375	ENSMUST00000028854	chr2	127654695	127658695	-1	0.144718236310185	3703	0.0129782784901712	947	Mal	0.922228591080505	0.705281843092435	0.614988537466658	0.370767714026639	0.578002746777254
ENSMUSG00000053747	ENSMUST00000054819	chr9	99874170	99878170	-1	0.179391514418244	3734	0.0137417066366518	1121	Sox14	0.810259882566016	-1.13673799218861	0.61501640062503	-0.339193393108337	0.58409028815837
ENSMUSG00000053747	ENSMUST00000183065	chr9	99873655	99877655	-1	0.188591616617965	3814	0.012787421453551	1031	Sox14	0.810259882566016	-1.13673799218861	0.61501640062503	-0.339193393108337	0.58409028815837
ENSMUSG00000027612	ENSMUST00000029141	chr2	155773342	155777342	1	0.119108840209823	3285	0.0148868488563728	1150	Mmp24	3.09443801876656	-0.419985575533903	0.618682143522705	-0.317376399050294	0.581555524196519
ENSMUSG00000023328	ENSMUST00000132191	chr5	137285519	137289519	1	0.108200746371658	2957	0.0164137051493341	1252	Ache	3.71772048072999	-0.395469183401976	0.620845307881034	-0.306979664199581	0.583947140127372
ENSMUSG00000023328	ENSMUST00000141123	chr5	137285766	137289766	1	0.116028168174837	3196	0.0167954192225745	1288	Ache	3.71772048072999	-0.395469183401976	0.620845307881034	-0.306979664199581	0.583947140127372
ENSMUSG00000023328	ENSMUST00000137126	chr5	137287247	137291247	1	0.126559036865862	3565	0.0182268469972257	1353	Ache	3.71772048072999	-0.395469183401976	0.620845307881034	-0.306979664199581	0.583947140127372
ENSMUSG00000023328	ENSMUST00000150983	chr5	137286285	137290285	1	0.124243293601467	3461	0.0160425942447949	1234	Ache	3.71772048072999	-0.395469183401976	0.620845307881034	-0.306979664199581	0.583947140127372
ENSMUSG00000023328	ENSMUST00000138591	chr5	137285766	137289766	1	0.116028168174837	3196	0.0167954192225745	1288	Ache	3.71772048072999	-0.395469183401976	0.620845307881034	-0.306979664199581	0.583947140127372
ENSMUSG00000023328	ENSMUST00000196208	chr5	137286283	137290283	1	0.124222336648848	3459	0.0160319910760938	1233	Ache	3.71772048072999	-0.395469183401976	0.620845307881034	-0.306979664199581	0.583947140127372
ENSMUSG00000023328	ENSMUST00000085934	chr5	137286284	137290284	1	0.124232815125158	3460	0.0160319910760938	1233	Ache	3.71772048072999	-0.395469183401976	0.620845307881034	-0.306979664199581	0.583947140127372
ENSMUSG00000023328	ENSMUST00000024099	chr5	137286277	137290277	1	0.124159465790991	3453	0.0160319910760938	1233	Ache	3.71772048072999	-0.395469183401976	0.620845307881034	-0.306979664199581	0.583947140127372
ENSMUSG00000023328	ENSMUST00000125195	chr5	137287088	137291088	1	0.132112629309884	3687	0.01807840263541	1339	Ache	3.71772048072999	-0.395469183401976	0.620845307881034	-0.306979664199581	0.583947140127372
ENSMUSG00000019312	ENSMUST00000019456	chr11	98444834	98448834	1	0.100184711994908	3284	0.0140810080350877	1166	Grb7	1.69858575782002	0.522876929234531	0.621617216163868	0.347504104815024	0.584532750574338
ENSMUSG00000019312	ENSMUST00000127914	chr11	98445048	98449048	1	0.102720503261802	3397	0.014812626675465	1235	Grb7	1.69858575782002	0.522876929234531	0.621617216163868	0.347504104815024	0.584532750574338
ENSMUSG00000019312	ENSMUST00000156328	chr11	98445068	98449068	1	0.103055814503705	3397	0.0146005633014426	1215	Grb7	1.69858575782002	0.522876929234531	0.621617216163868	0.347504104815024	0.584532750574338
ENSMUSG00000024990	ENSMUST00000112335	chr19	38122811	38126811	-1	0.140945984838773	3593	0.0236450662034981	1715	Rbp4	2.15284406992887	0.698915260763509	0.625500534008213	0.366086931303558	0.588324753486261
ENSMUSG00000024990	ENSMUST00000025951	chr19	38123321	38127321	-1	0.144120963160545	3623	0.0227650032013051	1685	Rbp4	2.15284406992887	0.698915260763509	0.625500534008213	0.366086931303558	0.588324753486261
ENSMUSG00000020701	ENSMUST00000092852	chr11	82386900	82390900	1	0.188224869947133	3902	0.0187039895887761	1416	Tmem132e	5.37728809115044	0.289861711658844	0.632989564670866	0.250120292005654	0.59601494201761
ENSMUSG00000020701	ENSMUST00000054245	chr11	82386900	82390900	1	0.188224869947133	3902	0.0187039895887761	1416	Tmem132e	5.37728809115044	0.289861711658844	0.632989564670866	0.250120292005654	0.59601494201761
ENSMUSG00000020701	ENSMUST00000132477	chr11	82387123	82391123	1	0.18770094613166	3893	0.0197643064588881	1482	Tmem132e	5.37728809115044	0.289861711658844	0.632989564670866	0.250120292005654	0.59601494201761
ENSMUSG00000031709	ENSMUST00000034145	chr8	83163352	83167352	1	0.165643753500211	3781	0.0287557935174381	1941	Tbc1d9	9.15459258623427	-0.242046087131154	0.635612721868682	-0.217806044035903	0.598584321767782
ENSMUSG00000031709	ENSMUST00000093393	chr8	83163860	83167860	1	0.177201512869564	3843	0.0301660149546871	1996	Tbc1d9	9.15459258623427	-0.242046087131154	0.635612721868682	-0.217806044035903	0.598584321767782
ENSMUSG00000037771	ENSMUST00000045738	chr2	158608767	158612767	1	0.236876435452035	3863	0.0235814471912914	1701	Slc32a1	2.45808941134809	-0.548268281001998	0.63990315864969	-0.34796672501458	0.601342318076278
ENSMUSG00000022371	ENSMUST00000110217	chr15	55305751	55309751	1	0.171176388991615	3660	0.0309718557759722	2094	Col14a1	11.4042951986944	-0.20324830678883	0.640886667001061	-0.188285015426129	0.60402636096929
ENSMUSG00000022371	ENSMUST00000110221	chr15	55305750	55309750	1	0.171123996610067	3659	0.0309824589446733	2095	Col14a1	11.4042951986944	-0.20324830678883	0.640886667001061	-0.188285015426129	0.60402636096929
ENSMUSG00000022371	ENSMUST00000023053	chr15	55305750	55309750	1	0.171123996610067	3659	0.0309824589446733	2095	Col14a1	11.4042951986944	-0.20324830678883	0.640886667001061	-0.188285015426129	0.60402636096929
ENSMUSG00000027574	ENSMUST00000108873	chr2	180952699	180956699	-1	0.125458796853367	3575	0.0191069099994187	1392	Nkain4	12.7549758653392	0.301614992989628	0.645477710986594	0.256353028693974	0.607972245057812
ENSMUSG00000027574	ENSMUST00000139929	chr2	180952620	180956620	-1	0.125113007135154	3573	0.0190857036620164	1390	Nkain4	12.7549758653392	0.301614992989628	0.645477710986594	0.256353028693974	0.607972245057812
ENSMUSG00000027574	ENSMUST00000134231	chr2	180952319	180956319	-1	0.127334444112763	3586	0.0196052589283713	1409	Nkain4	12.7549758653392	0.301614992989628	0.645477710986594	0.256353028693974	0.607972245057812
ENSMUSG00000027574	ENSMUST00000103053	chr2	180952699	180956699	-1	0.125458796853367	3575	0.0191069099994187	1392	Nkain4	12.7549758653392	0.301614992989628	0.645477710986594	0.256353028693974	0.607972245057812
ENSMUSG00000027574	ENSMUST00000148905	chr2	180952694	180956694	-1	0.125270184279796	3575	0.0190857036620164	1390	Nkain4	12.7549758653392	0.301614992989628	0.645477710986594	0.256353028693974	0.607972245057812
ENSMUSG00000079259	ENSMUST00000111816	chr9	114562369	114566369	-1	0.15102627904849	3587	0.0135932622748362	1218	Trim71	1.91556850074823	0.333681592088305	0.650336415138421	0.27386526867592	0.612418900303468
ENSMUSG00000042359	ENSMUST00000133275	chr2	76404508	76408508	1	0.114079171581275	3606	0.0187145927574772	1407	Osbpl6	3.13921311065822	-0.268590122336022	0.650404564269135	-0.235273738058928	0.612655918878522
ENSMUSG00000042359	ENSMUST00000111929	chr2	76404538	76408538	1	0.114079171581275	3614	0.0190326878185108	1437	Osbpl6	3.13921311065822	-0.268590122336022	0.650404564269135	-0.235273738058928	0.612655918878522
ENSMUSG00000042359	ENSMUST00000134213	chr2	76404561	76408561	1	0.114110607010203	3614	0.0193189733734411	1460	Osbpl6	3.13921311065822	-0.268590122336022	0.650404564269135	-0.235273738058928	0.612655918878522
ENSMUSG00000042359	ENSMUST00000111930	chr2	76404558	76408558	1	0.114110607010203	3614	0.0192871638673377	1457	Osbpl6	3.13921311065822	-0.268590122336022	0.650404564269135	-0.235273738058928	0.612655918878522
ENSMUSG00000042359	ENSMUST00000077972	chr2	76404538	76408538	1	0.114079171581275	3614	0.0190326878185108	1437	Osbpl6	3.13921311065822	-0.268590122336022	0.650404564269135	-0.235273738058928	0.612655918878522
ENSMUSG00000031618	ENSMUST00000109913	chr8	76897772	76901772	1	0.208029190172045	3675	0.023899542252325	1743	Nr3c2	0.290990581880941	-0.869410953362603	0.656134645924193	-0.347632002412277	0.61898502071534
ENSMUSG00000031618	ENSMUST00000109911	chr8	76900476	76904476	1	0.170516244984117	3558	0.0225211303211794	1574	Nr3c2	0.290990581880941	-0.869410953362603	0.656134645924193	-0.347632002412277	0.61898502071534
ENSMUSG00000031618	ENSMUST00000148106	chr8	76900288	76904288	1	0.185668121727621	3558	0.023104304599741	1623	Nr3c2	0.290990581880941	-0.869410953362603	0.656134645924193	-0.347632002412277	0.61898502071534
ENSMUSG00000031618	ENSMUST00000128862	chr8	76900347	76904347	1	0.180512711383359	3558	0.0221288130792379	1568	Nr3c2	0.290990581880941	-0.869410953362603	0.656134645924193	-0.347632002412277	0.61898502071534
ENSMUSG00000031618	ENSMUST00000109912	chr8	76900288	76904288	1	0.185668121727621	3558	0.023104304599741	1623	Nr3c2	0.290990581880941	-0.869410953362603	0.656134645924193	-0.347632002412277	0.61898502071534
ENSMUSG00000031618	ENSMUST00000143284	chr8	76897442	76901442	1	0.18809912823142	3594	0.0240479866141407	1692	Nr3c2	0.290990581880941	-0.869410953362603	0.656134645924193	-0.347632002412277	0.61898502071534
ENSMUSG00000026442	ENSMUST00000163770	chr1	132739763	132743763	-1	0.123373580067781	3591	0.0166257685233565	1313	Nfasc	3.77326266304958	-0.294543691534923	0.657661995565635	-0.251086957084509	0.619333451005969
ENSMUSG00000026442	ENSMUST00000188307	chr1	132739797	132743797	-1	0.12399181017004	3615	0.0167954192225745	1324	Nfasc	3.77326266304958	-0.294543691534923	0.657661995565635	-0.251086957084509	0.619333451005969
ENSMUSG00000026442	ENSMUST00000094569	chr1	132739757	132743757	-1	0.123373580067781	3591	0.0164985304989431	1307	Nfasc	3.77326266304958	-0.294543691534923	0.657661995565635	-0.251086957084509	0.619333451005969
ENSMUSG00000026442	ENSMUST00000189219	chr1	132739778	132743778	-1	0.123457407878256	3596	0.0167954192225745	1324	Nfasc	3.77326266304958	-0.294543691534923	0.657661995565635	-0.251086957084509	0.619333451005969
ENSMUSG00000009394	ENSMUST00000203768	chr6	115132902	115136902	1	0.145462208128158	3605	0.0233587806485679	1722	Syn2	1.16819818723465	-0.531741949246007	0.661850520843372	-0.338619404824933	0.623345957247832
ENSMUSG00000009394	ENSMUST00000009538	chr6	115132917	115136917	1	0.145116418409945	3605	0.0235178281790847	1737	Syn2	1.16819818723465	-0.531741949246007	0.661850520843372	-0.338619404824933	0.623345957247832
ENSMUSG00000009394	ENSMUST00000203450	chr6	115132950	115136950	1	0.143094072482216	3601	0.0236662725409004	1751	Syn2	1.16819818723465	-0.531741949246007	0.661850520843372	-0.338619404824933	0.623345957247832
ENSMUSG00000009394	ENSMUST00000169345	chr6	115132902	115136902	1	0.145462208128158	3605	0.0233587806485679	1722	Syn2	1.16819818723465	-0.531741949246007	0.661850520843372	-0.338619404824933	0.623345957247832
ENSMUSG00000043811	ENSMUST00000059589	chr16	18125642	18129642	1	0.106000266346668	3367	0.0160638005821972	1104	Rtn4r	5.71385630293247	-0.338310478035116	0.6623376093457	-0.274733900421082	0.623839333077885
ENSMUSG00000050640	ENSMUST00000146731	chr5	100157432	100161432	-1	0.123310709209924	3558	0.0185343388895582	1415	Tmem150c	1.59503017874054	-0.484690604960665	0.665918025328325	-0.32784896279193	0.62669055393775
ENSMUSG00000050640	ENSMUST00000139520	chr5	100157281	100161281	-1	0.125196834945629	3607	0.0186191642391671	1427	Tmem150c	1.59503017874054	-0.484690604960665	0.665918025328325	-0.32784896279193	0.62669055393775
ENSMUSG00000050640	ENSMUST00000063192	chr5	100157808	100161808	-1	0.121466497379456	3461	0.0178027202491809	1372	Tmem150c	1.59503017874054	-0.484690604960665	0.665918025328325	-0.32784896279193	0.62669055393775
ENSMUSG00000050640	ENSMUST00000165548	chr5	100157570	100161570	-1	0.123918460835873	3558	0.0183222755155358	1421	Tmem150c	1.59503017874054	-0.484690604960665	0.665918025328325	-0.32784896279193	0.62669055393775
ENSMUSG00000075304	ENSMUST00000100043	chr2	70472923	70476923	1	0.151141542287894	3737	0.0164137051493341	1259	Sp5	1.79569601074818	0.516823419484549	0.669476083838404	0.333444684063426	0.630093648412249
ENSMUSG00000042988	ENSMUST00000150458	chr11	120659175	120663175	-1	0.115032712925437	3550	0.0190857036620164	1436	Notum	3.59200969512118	0.369294211695029	0.67352229040393	0.287614804501208	0.634740627755544
ENSMUSG00000042988	ENSMUST00000106177	chr11	120658606	120662606	-1	0.10896567514225	3410	0.0187039895887761	1377	Notum	3.59200969512118	0.369294211695029	0.67352229040393	0.287614804501208	0.634740627755544
ENSMUSG00000042988	ENSMUST00000106178	chr11	120658829	120662829	-1	0.111993954795689	3495	0.0194674177352568	1469	Notum	3.59200969512118	0.369294211695029	0.67352229040393	0.287614804501208	0.634740627755544
ENSMUSG00000030306	ENSMUST00000060095	chr6	148442389	148446389	-1	0.157763939315484	3636	0.0231997331180511	1746	Tmtc1	1.6863314664788	-0.323113105678536	0.674691368894867	-0.265247016785716	0.635776891839909
ENSMUSG00000030306	ENSMUST00000100772	chr6	148442389	148446389	-1	0.157763939315484	3636	0.0231997331180511	1746	Tmtc1	1.6863314664788	-0.323113105678536	0.674691368894867	-0.265247016785716	0.635776891839909
ENSMUSG00000028488	ENSMUST00000107184	chr4	85203535	85207535	1	0.114299219583774	3203	0.0167954192225745	1286	Sh3gl2	1.13773256293199	-0.421979825553612	0.675276833371226	-0.307452226156033	0.636024763707373
ENSMUSG00000028488	ENSMUST00000107189	chr4	85203469	85207469	1	0.114299219583774	3203	0.0165197368363453	1260	Sh3gl2	1.13773256293199	-0.421979825553612	0.675276833371226	-0.307452226156033	0.636024763707373
ENSMUSG00000028488	ENSMUST00000107188	chr4	85203126	85207126	1	0.113062759379255	3153	0.0164137051493341	1280	Sh3gl2	1.13773256293199	-0.421979825553612	0.675276833371226	-0.307452226156033	0.636024763707373
ENSMUSG00000028488	ENSMUST00000030212	chr4	85203441	85207441	1	0.114058214628656	3180	0.0164137051493341	1250	Sh3gl2	1.13773256293199	-0.421979825553612	0.675276833371226	-0.307452226156033	0.636024763707373
ENSMUSG00000022240	ENSMUST00000081728	chr15	30170593	30174593	1	0.119727070312083	3304	0.0151307217364986	1190	Ctnnd2	4.67588978899509	-0.266496157271379	0.675776443048054	-0.231958605681917	0.637073347576297
ENSMUSG00000043639	ENSMUST00000164202	chr19	53675306	53679306	1	0.168043324575081	3662	0.0271016992000633	1840	Rbm20	1.31451374238272	-0.349529852613571	0.679776758753016	-0.277630924580502	0.64117664823336
ENSMUSG00000043639	ENSMUST00000095969	chr19	53675306	53679306	1	0.168043324575081	3662	0.0271016992000633	1840	Rbm20	1.31451374238272	-0.349529852613571	0.679776758753016	-0.277630924580502	0.64117664823336
ENSMUSG00000021509	ENSMUST00000021971	chr13	56436355	56440355	1	0.110809886972718	3555	0.0140916112037888	1172	Slc25a48	0.479273293411319	0.908822304744931	0.682257065353688	0.329142380112076	0.6452630434196
ENSMUSG00000057897	ENSMUST00000123391	chr11	6064362	6068362	-1	0.227120974007912	3840	0.0211851310648382	1481	Camk2b	1.66148077025385	-0.451260359680298	0.682835205914229	-0.314503111725362	0.64393399444024
ENSMUSG00000057897	ENSMUST00000101586	chr11	6063570	6067570	-1	0.23757849336477	3905	0.0212805595831483	1533	Camk2b	1.66148077025385	-0.451260359680298	0.682835205914229	-0.314503111725362	0.64393399444024
ENSMUSG00000057897	ENSMUST00000109813	chr11	6063748	6067748	-1	0.233879591227525	3876	0.0214926229571707	1545	Camk2b	1.66148077025385	-0.451260359680298	0.682835205914229	-0.314503111725362	0.64393399444024
ENSMUSG00000057897	ENSMUST00000109812	chr11	6063563	6067563	-1	0.23718031126501	3905	0.0212169405709416	1533	Camk2b	1.66148077025385	-0.451260359680298	0.682835205914229	-0.314503111725362	0.64393399444024
ENSMUSG00000057897	ENSMUST00000090443	chr11	6063748	6067748	-1	0.233879591227525	3876	0.0214926229571707	1545	Camk2b	1.66148077025385	-0.451260359680298	0.682835205914229	-0.314503111725362	0.64393399444024
ENSMUSG00000057897	ENSMUST00000093355	chr11	6063582	6067582	-1	0.237945240035602	3905	0.0213335754266539	1533	Camk2b	1.66148077025385	-0.451260359680298	0.682835205914229	-0.314503111725362	0.64393399444024
ENSMUSG00000057897	ENSMUST00000129098	chr11	6063658	6067658	-1	0.23637346858918	3902	0.0212911627518494	1518	Camk2b	1.66148077025385	-0.451260359680298	0.682835205914229	-0.314503111725362	0.64393399444024
ENSMUSG00000057897	ENSMUST00000101585	chr11	6063538	6067538	-1	0.235619018294898	3905	0.0213335754266539	1533	Camk2b	1.66148077025385	-0.451260359680298	0.682835205914229	-0.314503111725362	0.64393399444024
ENSMUSG00000057897	ENSMUST00000154197	chr11	6063538	6067538	-1	0.235619018294898	3905	0.0213335754266539	1533	Camk2b	1.66148077025385	-0.451260359680298	0.682835205914229	-0.314503111725362	0.64393399444024
ENSMUSG00000057897	ENSMUST00000066431	chr11	6063545	6067545	-1	0.23597528648942	3905	0.0212699564144472	1533	Camk2b	1.66148077025385	-0.451260359680298	0.682835205914229	-0.314503111725362	0.64393399444024
ENSMUSG00000057897	ENSMUST00000002817	chr11	6063742	6067742	-1	0.233879591227525	3876	0.0215774483067797	1545	Camk2b	1.66148077025385	-0.451260359680298	0.682835205914229	-0.314503111725362	0.64393399444024
ENSMUSG00000057897	ENSMUST00000109815	chr11	6063563	6067563	-1	0.23718031126501	3905	0.0212169405709416	1533	Camk2b	1.66148077025385	-0.451260359680298	0.682835205914229	-0.314503111725362	0.64393399444024
ENSMUSG00000057897	ENSMUST00000019133	chr11	6063612	6067612	-1	0.238532034708932	3905	0.0213759881014584	1526	Camk2b	1.66148077025385	-0.451260359680298	0.682835205914229	-0.314503111725362	0.64393399444024
ENSMUSG00000017631	ENSMUST00000155035	chr11	76620314	76624314	-1	0.173429261398152	3822	0.0185979579017649	1417	Abr	14.5438860618684	-0.189155355806544	0.685692813215483	-0.175598909548062	0.647725516765542
ENSMUSG00000017631	ENSMUST00000072740	chr11	76569535	76573535	-1	0.136262105928437	3814	0.0170286889339991	1255	Abr	14.5438860618684	-0.189155355806544	0.685692813215483	-0.175598909548062	0.647725516765542
ENSMUSG00000027220	ENSMUST00000028648	chr2	92913098	92917098	1	0.142454885427338	3547	0.017548244200354	1248	Syt13	17.00243336667	-0.184392932727415	0.68571118557335	-0.171787512496073	0.647734834100384
ENSMUSG00000029646	ENSMUST00000031650	chr5	147305270	147309270	-1	0.199981720366367	3822	0.0103062799774889	966	Cdx2	0.71520039450234	0.848850451216938	0.68571118557335	0.332471520386673	0.648459260500706
ENSMUSG00000029189	ENSMUST00000031090	chr5	53211452	53215452	-1	0.138850289576878	3581	0.0116104697277267	1026	Sel1l3	1.45983592005557	-0.419676357083748	0.687975987014389	-0.303759371208292	0.648786725140783
ENSMUSG00000029189	ENSMUST00000199919	chr5	53211927	53215927	-1	0.142664454953528	3670	0.0103062799774889	903	Sel1l3	1.45983592005557	-0.419676357083748	0.687975987014389	-0.303759371208292	0.648786725140783
ENSMUSG00000029189	ENSMUST00000196435	chr5	53211315	53215315	-1	0.143628474774	3639	0.0125965644169308	1100	Sel1l3	1.45983592005557	-0.419676357083748	0.687975987014389	-0.303759371208292	0.648786725140783
ENSMUSG00000043068	ENSMUST00000055257	chr8	124749809	124753809	-1	0.187156065363567	3829	0.024429700687381	1731	Fam89a	3.41491314614753	0.462993349219817	0.691560652794816	0.315305679674622	0.652170852723449
ENSMUSG00000043456	ENSMUST00000056338	chr7	37767962	37771962	-1	0.114435439775797	3348	0.0144097062648224	1232	Zfp536	1.79966926812262	-0.432360242391619	0.691606761800927	-0.307031763212688	0.651952832250401
ENSMUSG00000043456	ENSMUST00000176114	chr7	37768980	37772980	-1	0.129409182422039	3492	0.0118331362704502	1021	Zfp536	1.79966926812262	-0.432360242391619	0.691606761800927	-0.307031763212688	0.651952832250401
ENSMUSG00000043456	ENSMUST00000176680	chr7	37768782	37772782	-1	0.124211858172539	3452	0.0122148503436905	1057	Zfp536	1.79966926812262	-0.432360242391619	0.691606761800927	-0.307031763212688	0.651952832250401
ENSMUSG00000043456	ENSMUST00000175941	chr7	37767624	37771624	-1	0.107173855693329	3217	0.0129146594779644	1127	Zfp536	1.79966926812262	-0.432360242391619	0.691606761800927	-0.307031763212688	0.651952832250401
ENSMUSG00000001819	ENSMUST00000001872	chr2	74666310	74670310	1	0.189188889767606	3715	0.0127131992726432	1031	Hoxd13	14.9088816059942	0.2665351516652	0.691828218487988	0.23068040999608	0.653000146763193
ENSMUSG00000042686	ENSMUST00000038382	chr1	17095889	17099889	-1	0.124484298556585	3119	0.0151625312426019	1118	Jph1	0.913118412877345	-0.489901444390543	0.691866651718664	-0.321296366391419	0.652299826961228
ENSMUSG00000027583	ENSMUST00000029106	chr2	181457426	181461426	-1	0.104617107473817	3322	0.0183116723468347	1383	Zbtb46	3.97055445754625	-0.2287496375624	0.694561420111324	-0.205102949998448	0.655779681113545
ENSMUSG00000027583	ENSMUST00000155535	chr2	181457379	181461379	-1	0.104501844234413	3322	0.0175588473690551	1336	Zbtb46	3.97055445754625	-0.2287496375624	0.694561420111324	-0.205102949998448	0.655779681113545
ENSMUSG00000027583	ENSMUST00000146446	chr2	181457426	181461426	-1	0.104617107473817	3322	0.0183116723468347	1383	Zbtb46	3.97055445754625	-0.2287496375624	0.694561420111324	-0.205102949998448	0.655779681113545
ENSMUSG00000027583	ENSMUST00000087409	chr2	181457426	181461426	-1	0.104617107473817	3322	0.0183116723468347	1383	Zbtb46	3.97055445754625	-0.2287496375624	0.694561420111324	-0.205102949998448	0.655779681113545
ENSMUSG00000029546	ENSMUST00000172997	chr5	139541494	139545494	1	0.159660543527499	3477	0.0137417066366518	1218	Uncx	12.7841468091085	0.220220532644321	0.696272767823766	0.198858848959661	0.657361611671882
ENSMUSG00000029546	ENSMUST00000174792	chr5	139541898	139545898	1	0.162081071554988	3481	0.0123845010429084	1105	Uncx	12.7841468091085	0.220220532644321	0.696272767823766	0.198858848959661	0.657361611671882
ENSMUSG00000046178	ENSMUST00000162942	chr6	8946431	8950431	1	0.127617362973119	3224	0.0204959250992654	1596	Nxph1	1.05636905798392	-0.676077954790788	0.696807715559511	-0.336009328625906	0.657317624142213
ENSMUSG00000011263	ENSMUST00000011407	chr7	19487056	19491056	1	0.100247582852765	3327	0.0164349114867364	1368	Exoc3l2	2.5241669926447	0.477131765512938	0.696807715559511	0.317185402838635	0.657317624142213
ENSMUSG00000046178	ENSMUST00000060369	chr6	8947676	8951676	1	0.163998632719623	3878	0.0263382710535827	1964	Nxph1	1.05636905798392	-0.676077954790788	0.696807715559511	-0.336009328625906	0.657317624142213
ENSMUSG00000011263	ENSMUST00000137613	chr7	19487056	19491056	1	0.100247582852765	3327	0.0164349114867364	1368	Exoc3l2	2.5241669926447	0.477131765512938	0.696807715559511	0.317185402838635	0.657317624142213
ENSMUSG00000046178	ENSMUST00000160300	chr6	8946614	8950614	1	0.132678467030596	3357	0.0222666542723525	1721	Nxph1	1.05636905798392	-0.676077954790788	0.696807715559511	-0.336009328625906	0.657317624142213
ENSMUSG00000027520	ENSMUST00000126932	chr1	63271269	63275269	1	0.165528490260806	3805	0.0174846251881473	1201	Zdbf2	4.85173087232376	-0.197389852176279	0.700223112181942	-0.181535441561757	0.661283570768526
ENSMUSG00000027520	ENSMUST00000114132	chr1	63271265	63275265	1	0.165402748545093	3805	0.0174422125133428	1197	Zdbf2	4.85173087232376	-0.197389852176279	0.700223112181942	-0.181535441561757	0.661283570768526
ENSMUSG00000042388	ENSMUST00000046659	chr4	127167204	127171204	1	0.137509044609265	3689	0.0118331362704502	895	Dlgap3	1.85217191741271	-0.483956759129592	0.701846240924309	-0.317082193263864	0.661947540815186
ENSMUSG00000041731	ENSMUST00000129127	chr19	24859652	24863652	-1	0.136691723457126	3532	0.023719288384406	1580	Pgm5	19.8206686825708	-0.265043755280483	0.70938551818256	-0.228237212164874	0.669997012841117
ENSMUSG00000041731	ENSMUST00000047666	chr19	24859855	24863855	-1	0.135884880781296	3523	0.0225211303211794	1488	Pgm5	19.8206686825708	-0.265043755280483	0.70938551818256	-0.228237212164874	0.669997012841117
ENSMUSG00000041731	ENSMUST00000150339	chr19	24859687	24863687	-1	0.136796508220221	3532	0.0236662725409004	1575	Pgm5	19.8206686825708	-0.265043755280483	0.70938551818256	-0.228237212164874	0.669997012841117
ENSMUSG00000027102	ENSMUST00000074721	chr2	74703152	74707152	1	0.108054047703325	3526	0.0103062799774889	825	Hoxd8	7.61116868428056	-0.257236442732775	0.71232201643902	-0.22311445860051	0.672922731589746
ENSMUSG00000027102	ENSMUST00000019749	chr2	74702905	74706905	1	0.105905960059883	3499	0.0103062799774889	825	Hoxd8	7.61116868428056	-0.257236442732775	0.71232201643902	-0.22311445860051	0.672922731589746
ENSMUSG00000027102	ENSMUST00000151380	chr2	74702615	74706615	1	0.100457152378955	3380	0.0100836134347654	839	Hoxd8	7.61116868428056	-0.257236442732775	0.71232201643902	-0.22311445860051	0.672922731589746
ENSMUSG00000030108	ENSMUST00000142144	chr6	121298289	121302289	1	0.119423194499108	3547	0.0225211303211794	1691	Slc6a13	1.55731349231515	0.54409080914686	0.71472728812021	0.322473782763805	0.67463620592877
ENSMUSG00000030108	ENSMUST00000142021	chr6	121298289	121302289	1	0.119423194499108	3547	0.0225211303211794	1691	Slc6a13	1.55731349231515	0.54409080914686	0.71472728812021	0.322473782763805	0.67463620592877
ENSMUSG00000030108	ENSMUST00000064580	chr6	121298227	121302227	1	0.122021856623858	3556	0.0223726859593637	1668	Slc6a13	1.55731349231515	0.54409080914686	0.71472728812021	0.322473782763805	0.67463620592877
ENSMUSG00000030108	ENSMUST00000142419	chr6	121298782	121302782	1	0.120890181182435	3544	0.0213229722579528	1557	Slc6a13	1.55731349231515	0.54409080914686	0.71472728812021	0.322473782763805	0.67463620592877
ENSMUSG00000048826	ENSMUST00000053218	chr17	14201831	14205831	-1	0.133108084559285	3451	0.0209942740282181	1452	Dact2	1.59922036580627	0.488940906150969	0.718863926329025	0.313021681417623	0.678761151297641
ENSMUSG00000024713	ENSMUST00000050715	chr19	17835632	17839632	-1	0.107634908650946	3140	0.0166363716920577	1282	Pcsk5	2.5215101578282	-0.222734377739597	0.719870444952079	-0.199381531709901	0.680240816008923
ENSMUSG00000024713	ENSMUST00000025618	chr19	17835632	17839632	-1	0.107634908650946	3140	0.0166363716920577	1282	Pcsk5	2.5215101578282	-0.222734377739597	0.719870444952079	-0.199381531709901	0.680240816008923
ENSMUSG00000058441	ENSMUST00000161372	chr15	89057734	89061734	1	0.142517756285195	3587	0.0249916686285404	1680	Panx2	0.422639283007609	-0.869088688311354	0.719911808456395	-0.312309223568243	0.68137171618495
ENSMUSG00000058441	ENSMUST00000162424	chr15	89057747	89061747	1	0.142685411906146	3590	0.0252355415086662	1693	Panx2	0.422639283007609	-0.869088688311354	0.719911808456395	-0.312309223568243	0.68137171618495
ENSMUSG00000025094	ENSMUST00000026084	chr19	59258878	59262878	1	0.124861523703726	3479	0.0245357323743922	1467	Slc18a2	0.930645114673598	0.69572155455746	0.72265305270886	0.323436871578955	0.682450467765392
ENSMUSG00000100241	ENSMUST00000191501	chr14	32462850	32466850	-1	0.261867601450137	3908	0.0252249383399651	1917	Slc18a3	5.20945549571546	0.328151145256303	0.724629529275539	0.260929118599497	0.684526694271399
ENSMUSG00000060257	ENSMUST00000064061	chr2	152079529	152083529	1	0.159576715717024	3752	0.017018085765298	1355	Scrt2	19.0325262312358	-0.242054975406682	0.727956075830851	-0.212056694156576	0.687577763483085
ENSMUSG00000059013	ENSMUST00000131101	chr2	32739490	32743490	1	0.173691223305889	3725	0.0247371925797135	1953	Sh2d3c	8.50945671557142	0.213502846444326	0.728236349071148	0.192313855992107	0.68799584194899
ENSMUSG00000059013	ENSMUST00000139563	chr2	32739492	32743492	1	0.17367026635327	3725	0.0247371925797135	1953	Sh2d3c	8.50945671557142	0.213502846444326	0.728236349071148	0.192313855992107	0.68799584194899
ENSMUSG00000055235	ENSMUST00000142607	chr5	24728680	24732680	-1	0.152608528971221	3481	0.0175588473690551	1334	Wdr86	16.2815491521205	0.192620621412058	0.733766315187782	0.176517021086682	0.693693264352389
ENSMUSG00000055235	ENSMUST00000068693	chr5	24728727	24732727	-1	0.152294174681937	3472	0.0175588473690551	1334	Wdr86	16.2815491521205	0.192620621412058	0.733766315187782	0.176517021086682	0.693693264352389
ENSMUSG00000033006	ENSMUST00000040019	chr15	79162490	79166490	-1	0.215206946444037	3833	0.0225211303211794	1634	Sox10	17.8700818431173	0.214942680273882	0.737831135283184	0.192795784035562	0.697572564442296
ENSMUSG00000028023	ENSMUST00000172645	chr3	129201947	129205947	1	0.180324098809788	3769	0.0106879940507292	896	Pitx2	4.87042892716305	-0.243814997912274	0.74387423449669	-0.211964649755871	0.703543231359123
ENSMUSG00000028023	ENSMUST00000187145	chr3	129211932	129215932	1	0.205661054526103	3840	0.0171771332958148	1312	Pitx2	4.87042892716305	-0.243814997912274	0.74387423449669	-0.211964649755871	0.703543231359123
ENSMUSG00000028023	ENSMUST00000174661	chr3	129197878	129201878	1	0.177809264495513	3772	0.0145263411205347	1093	Pitx2	4.87042892716305	-0.243814997912274	0.74387423449669	-0.211964649755871	0.703543231359123
ENSMUSG00000028023	ENSMUST00000042587	chr3	129211972	129215972	1	0.210544024486319	3852	0.0171771332958148	1312	Pitx2	4.87042892716305	-0.243814997912274	0.74387423449669	-0.211964649755871	0.703543231359123
ENSMUSG00000028023	ENSMUST00000174623	chr3	129212275	129216275	1	0.228587960691239	3865	0.0171771332958148	1323	Pitx2	4.87042892716305	-0.243814997912274	0.74387423449669	-0.211964649755871	0.703543231359123
ENSMUSG00000028023	ENSMUST00000106382	chr3	129197926	129201926	1	0.178102661832179	3772	0.0148868488563728	1127	Pitx2	4.87042892716305	-0.243814997912274	0.74387423449669	-0.211964649755871	0.703543231359123
ENSMUSG00000028023	ENSMUST00000173645	chr3	129197969	129201969	1	0.177138642011707	3772	0.0142718650717078	1096	Pitx2	4.87042892716305	-0.243814997912274	0.74387423449669	-0.211964649755871	0.703543231359123
ENSMUSG00000028023	ENSMUST00000029657	chr3	129197922	129201922	1	0.178217925071583	3772	0.0148868488563728	1127	Pitx2	4.87042892716305	-0.243814997912274	0.74387423449669	-0.211964649755871	0.703543231359123
ENSMUSG00000044912	ENSMUST00000110451	chr12	73995761	73999761	1	0.161358056689634	3734	0.0274197942610969	1980	Syt16	1.31583155051159	-0.5718604839714	0.743958987182394	-0.313206978203402	0.703077230098996
ENSMUSG00000026805	ENSMUST00000113847	chr2	28914668	28918668	-1	0.123551714165042	3297	0.0164137051493341	1219	Barhl1	2.41315489082464	-0.369817483862372	0.746070552668496	-0.274399711038013	0.705381460386692
ENSMUSG00000026805	ENSMUST00000113849	chr2	28914440	28918440	-1	0.122095205958024	3317	0.0167954192225745	1223	Barhl1	2.41315489082464	-0.369817483862372	0.746070552668496	-0.274399711038013	0.705381460386692
ENSMUSG00000026805	ENSMUST00000050776	chr2	28914412	28918412	-1	0.12137219109267	3289	0.0167954192225745	1223	Barhl1	2.41315489082464	-0.369817483862372	0.746070552668496	-0.274399711038013	0.705381460386692
ENSMUSG00000037902	ENSMUST00000161620	chr2	129590839	129594839	1	0.140317276260205	3676	0.0153851977853255	1160	Sirpa	15.53716876441	-0.16355520246784	0.752720375140225	-0.152939402335269	0.712079214684127
ENSMUSG00000037902	ENSMUST00000049262	chr2	129591555	129595555	1	0.133506266659045	3478	0.0148656425189706	1138	Sirpa	15.53716876441	-0.16355520246784	0.752720375140225	-0.152939402335269	0.712079214684127
ENSMUSG00000037902	ENSMUST00000160276	chr2	129591613	129595613	1	0.132615596172739	3450	0.0150140868807863	1148	Sirpa	15.53716876441	-0.16355520246784	0.752720375140225	-0.152939402335269	0.712079214684127
ENSMUSG00000037902	ENSMUST00000136153	chr2	129590839	129594839	1	0.140317276260205	3676	0.0153851977853255	1160	Sirpa	15.53716876441	-0.16355520246784	0.752720375140225	-0.152939402335269	0.712079214684127
ENSMUSG00000037902	ENSMUST00000103203	chr2	129590914	129594914	1	0.140233448449729	3673	0.0152685629296131	1149	Sirpa	15.53716876441	-0.16355520246784	0.752720375140225	-0.152939402335269	0.712079214684127
ENSMUSG00000037902	ENSMUST00000136554	chr2	129590865	129594865	1	0.140484931881156	3676	0.0156502770028535	1185	Sirpa	15.53716876441	-0.16355520246784	0.752720375140225	-0.152939402335269	0.712079214684127
ENSMUSG00000037902	ENSMUST00000103202	chr2	129591205	129595205	1	0.137320432035694	3613	0.0148868488563728	1113	Sirpa	15.53716876441	-0.16355520246784	0.752720375140225	-0.152939402335269	0.712079214684127
ENSMUSG00000037902	ENSMUST00000160952	chr2	129591562	129595562	1	0.133705357708925	3480	0.0149822773746829	1145	Sirpa	15.53716876441	-0.16355520246784	0.752720375140225	-0.152939402335269	0.712079214684127
ENSMUSG00000037902	ENSMUST00000099113	chr2	129591195	129595195	1	0.137781484993311	3623	0.0148868488563728	1113	Sirpa	15.53716876441	-0.16355520246784	0.752720375140225	-0.152939402335269	0.712079214684127
ENSMUSG00000037902	ENSMUST00000153491	chr2	129590839	129594839	1	0.140317276260205	3676	0.0153851977853255	1160	Sirpa	15.53716876441	-0.16355520246784	0.752720375140225	-0.152939402335269	0.712079214684127
ENSMUSG00000037902	ENSMUST00000179001	chr2	129590839	129594839	1	0.140317276260205	3676	0.0153851977853255	1160	Sirpa	15.53716876441	-0.16355520246784	0.752720375140225	-0.152939402335269	0.712079214684127
ENSMUSG00000037902	ENSMUST00000127751	chr2	129590835	129594835	1	0.14021249149711	3676	0.015342785110521	1156	Sirpa	15.53716876441	-0.16355520246784	0.752720375140225	-0.152939402335269	0.712079214684127
ENSMUSG00000037902	ENSMUST00000163034	chr2	129591568	129595568	1	0.133893970282495	3482	0.0150458963868896	1151	Sirpa	15.53716876441	-0.16355520246784	0.752720375140225	-0.152939402335269	0.712079214684127
ENSMUSG00000033032	ENSMUST00000154876	chr18	61784611	61788611	-1	0.129063392703826	3562	0.0209942740282181	1519	Afap1l1	10.5402075008395	-0.196346627263493	0.756582943703464	-0.178251820856197	0.716406436141304
ENSMUSG00000033032	ENSMUST00000147278	chr18	61784660	61788660	-1	0.129094828132755	3554	0.0211321152213326	1532	Afap1l1	10.5402075008395	-0.196346627263493	0.756582943703464	-0.178251820856197	0.716406436141304
ENSMUSG00000033032	ENSMUST00000120472	chr18	61784702	61788702	-1	0.129849278427037	3596	0.0212381469083439	1542	Afap1l1	10.5402075008395	-0.196346627263493	0.756582943703464	-0.178251820856197	0.716406436141304
ENSMUSG00000063239	ENSMUST00000118161	chr17	27511341	27515341	-1	0.273467274724728	3965	0.0241434151324508	1648	Grm4	1.10410827874471	-0.467174291028185	0.762368471183714	-0.29492480521971	0.721400425170677
ENSMUSG00000015981	ENSMUST00000016125	chr7	139186517	139190517	-1	0.101578349344069	3110	0.0165939590172532	1304	Stk32c	3.15845202702961	-0.458037713243789	0.762833002754233	-0.293181165900583	0.721636670250075
ENSMUSG00000031074	ENSMUST00000155320	chr7	144836083	144840083	1	0.163275617854269	3800	0.0160107847386916	1242	Fgf3	0.63116263792354	0.761461141504926	0.771078112345887	0.293179061296	0.731154189351838
ENSMUSG00000031074	ENSMUST00000105898	chr7	144836595	144840595	1	0.166356289889255	3801	0.0185873547330638	1407	Fgf3	0.63116263792354	0.761461141504926	0.771078112345887	0.293179061296	0.731154189351838
ENSMUSG00000018845	ENSMUST00000142336	chr11	82931602	82935602	1	0.10034188913955	2673	0.0137417066366518	1060	Unc45b	8.88275072836243	-0.21665569204156	0.77170316031887	-0.191744034941549	0.731916354161333
ENSMUSG00000045404	ENSMUST00000177549	chr12	99962499	99966499	1	0.162542124512605	3674	0.0316822680789473	1938	Kcnk13	1.33579364941914	-0.489127390834649	0.77192525061073	-0.294361734293154	0.731602390620817
ENSMUSG00000045404	ENSMUST00000049788	chr12	99962525	99966525	1	0.163841455574981	3700	0.0316822680789473	1938	Kcnk13	1.33579364941914	-0.489127390834649	0.77192525061073	-0.294361734293154	0.731602390620817
ENSMUSG00000045404	ENSMUST00000162221	chr12	99962505	99966505	1	0.162793607944033	3680	0.0316822680789473	1938	Kcnk13	1.33579364941914	-0.489127390834649	0.77192525061073	-0.294361734293154	0.731602390620817
ENSMUSG00000045404	ENSMUST00000160413	chr12	99962499	99966499	1	0.162542124512605	3674	0.0316822680789473	1938	Kcnk13	1.33579364941914	-0.489127390834649	0.77192525061073	-0.294361734293154	0.731602390620817
ENSMUSG00000046204	ENSMUST00000168010	chr14	66909242	66913242	1	0.185301375056789	3595	0.0193295765421422	1492	Pnma2	1.22381805520608	-0.412645456087906	0.77277241274305	-0.280136095467291	0.732640839895094
ENSMUSG00000046204	ENSMUST00000089236	chr14	66909170	66913170	1	0.185552858488217	3603	0.0194674177352568	1505	Pnma2	1.22381805520608	-0.412645456087906	0.77277241274305	-0.280136095467291	0.732640839895094
ENSMUSG00000046204	ENSMUST00000122431	chr14	66909208	66913208	1	0.185332810485718	3609	0.0194674177352568	1505	Pnma2	1.22381805520608	-0.412645456087906	0.77277241274305	-0.280136095467291	0.732640839895094
ENSMUSG00000028717	ENSMUST00000030489	chr4	115054426	115058426	1	0.148930583786595	3756	0.0148550393502695	1220	Tal1	4.47007473794673	0.303070821694348	0.775218556891109	0.241052831634965	0.735421935559139
ENSMUSG00000028717	ENSMUST00000161601	chr4	115055811	115059811	1	0.14642622794863	3692	0.0156502770028535	1289	Tal1	4.47007473794673	0.303070821694348	0.775218556891109	0.241052831634965	0.735421935559139
ENSMUSG00000028717	ENSMUST00000136946	chr4	115055438	115059438	1	0.148521923210525	3788	0.0152049439174064	1221	Tal1	4.47007473794673	0.303070821694348	0.775218556891109	0.241052831634965	0.735421935559139
ENSMUSG00000029003	ENSMUST00000126261	chr4	148128384	148132384	1	0.158591738943933	3773	0.0164243083180353	1381	Mad2l2	19.0003688787294	0.189318322200513	0.778082580139213	0.171875802566617	0.73801093294649
ENSMUSG00000029003	ENSMUST00000084129	chr4	148128915	148132915	1	0.157344800263105	3666	0.0143991030961213	1247	Mad2l2	19.0003688787294	0.189318322200513	0.778082580139213	0.171875802566617	0.73801093294649
ENSMUSG00000040649	ENSMUST00000205114	chr6	122484439	122488439	-1	0.188161999089277	3720	0.0167848160538733	1296	Rimklb	9.05484208068483	-0.17127807796574	0.780797695766018	-0.158043436804523	0.74101432106575
ENSMUSG00000040649	ENSMUST00000068242	chr6	122484505	122488505	-1	0.186810275645354	3660	0.0167848160538733	1296	Rimklb	9.05484208068483	-0.17127807796574	0.780797695766018	-0.158043436804523	0.74101432106575
ENSMUSG00000071226	ENSMUST00000100993	chr6	120664582	120668582	1	0.205734403860269	3678	0.0199657666642094	1463	Cecr2	6.40538814850131	-0.173189295037741	0.781448385306665	-0.159509421338261	0.741511734041434
ENSMUSG00000071226	ENSMUST00000135109	chr6	120664535	120668535	1	0.205954451862768	3678	0.0198173223023937	1468	Cecr2	6.40538814850131	-0.173189295037741	0.781448385306665	-0.159509421338261	0.741511734041434
ENSMUSG00000071226	ENSMUST00000148346	chr6	120664369	120668369	1	0.200275117703032	3678	0.0194780209039579	1478	Cecr2	6.40538814850131	-0.173189295037741	0.781448385306665	-0.159509421338261	0.741511734041434
ENSMUSG00000071226	ENSMUST00000112686	chr6	120664421	120668421	1	0.202947129161948	3678	0.0201354173634273	1494	Cecr2	6.40538814850131	-0.173189295037741	0.781448385306665	-0.159509421338261	0.741511734041434
ENSMUSG00000022096	ENSMUST00000163060	chr14	70553900	70557900	1	0.131504877683935	3533	0.022924050731822	1684	Hr	0.540081679146	-0.445168455642835	0.781573875032592	-0.284227638353483	0.741112116199432
ENSMUSG00000022096	ENSMUST00000022691	chr14	70552056	70556056	1	0.112014911748308	3243	0.0187039895887761	1467	Hr	0.540081679146	-0.445168455642835	0.781573875032592	-0.284227638353483	0.741112116199432
ENSMUSG00000022096	ENSMUST00000161069	chr14	70551687	70555687	1	0.102919594311682	3034	0.0196264652657736	1513	Hr	0.540081679146	-0.445168455642835	0.781573875032592	-0.284227638353483	0.741112116199432
ENSMUSG00000032908	ENSMUST00000036172	chr1	78308345	78312345	1	0.174089405405649	3394	0.0144733252770291	1121	Sgpp2	0.899111899816118	0.470456419293735	0.784985736521149	0.287099213978501	0.744390028509246
ENSMUSG00000026435	ENSMUST00000177943	chr1	131960967	131964967	1	0.122220947673738	3485	0.0219273528739167	1537	Slc45a3	1.9563853446839	0.330527661335572	0.79355252297943	0.249493127338739	0.752613689919338
ENSMUSG00000001815	ENSMUST00000001867	chr2	74657557	74661557	-1	0.264487220527507	3885	0.0137417066366518	1141	Evx2	0.616996880273313	-0.561868064154789	0.794504440672576	-0.289388293639714	0.753605213030984
ENSMUSG00000001815	ENSMUST00000173623	chr2	74657419	74661419	-1	0.27803589039566	3923	0.0141234207098922	1177	Evx2	0.616996880273313	-0.561868064154789	0.794504440672576	-0.289388293639714	0.753605213030984
ENSMUSG00000037754	ENSMUST00000045503	chr2	158665119	158669119	1	0.169017822871862	3750	0.0129888816588723	1035	Ppp1r16b	1.33005128023541	-0.30199968371081	0.794779504018953	-0.237310057060167	0.754042779399983
ENSMUSG00000037754	ENSMUST00000103116	chr2	158664733	158668733	1	0.152220825347771	3565	0.0105289465202124	871	Ppp1r16b	1.33005128023541	-0.30199968371081	0.794779504018953	-0.237310057060167	0.754042779399983
ENSMUSG00000026610	ENSMUST00000152927	chr1	187607696	187611696	1	0.115053669878056	3587	0.0187039895887761	1259	Esrrg	2.63278793764635	-0.296902354799816	0.799026002647244	-0.234316975792228	0.758355150199462
ENSMUSG00000026610	ENSMUST00000127489	chr1	187606791	187610791	1	0.124222336648848	3731	0.0202308458817374	1432	Esrrg	2.63278793764635	-0.296902354799816	0.799026002647244	-0.234316975792228	0.758355150199462
ENSMUSG00000026610	ENSMUST00000110939	chr1	187607029	187611029	1	0.120932095087672	3665	0.0198703381458993	1419	Esrrg	2.63278793764635	-0.296902354799816	0.799026002647244	-0.234316975792228	0.758355150199462
ENSMUSG00000041329	ENSMUST00000047889	chr11	69603829	69607829	-1	0.126328510387053	3439	0.0156184674967501	1287	Atp1b2	5.14745690793913	-0.241865188495101	0.801824904411725	-0.205100716604744	0.761306099216068
ENSMUSG00000041329	ENSMUST00000130394	chr11	69603942	69607942	-1	0.12498726541944	3379	0.0149186583624762	1221	Atp1b2	5.14745690793913	-0.241865188495101	0.801824904411725	-0.205100716604744	0.761306099216068
ENSMUSG00000024211	ENSMUST00000115323	chr6	28132545	28136545	-1	0.164281551579979	3601	0.0167954192225745	1261	Grm8	0.521810902073546	-0.646413550315488	0.802053915279118	-0.283321695957041	0.761324328681465
ENSMUSG00000024211	ENSMUST00000131897	chr6	28131325	28135325	-1	0.15243039487396	3779	0.0160319910760938	1090	Grm8	0.521810902073546	-0.646413550315488	0.802053915279118	-0.283321695957041	0.761324328681465
ENSMUSG00000024211	ENSMUST00000202861	chr6	28132385	28136385	-1	0.168210980196033	3727	0.0175588473690551	1333	Grm8	0.521810902073546	-0.646413550315488	0.802053915279118	-0.283321695957041	0.761324328681465
ENSMUSG00000024211	ENSMUST00000132755	chr6	28131129	28135129	-1	0.144204790971021	3748	0.0148868488563728	1015	Grm8	0.521810902073546	-0.646413550315488	0.802053915279118	-0.283321695957041	0.761324328681465
ENSMUSG00000024211	ENSMUST00000146727	chr6	28133178	28137178	-1	0.158570781991314	3547	0.0171771332958148	1352	Grm8	0.521810902073546	-0.646413550315488	0.802053915279118	-0.283321695957041	0.761324328681465
ENSMUSG00000056812	ENSMUST00000139622	chr18	64263996	64267996	1	0.100090405708123	3259	0.0145051347831325	1175	St8sia3	1.99571632575261	-0.305354385555278	0.803171607074958	-0.237238366936744	0.762193799085317
ENSMUSG00000061524	ENSMUST00000075888	chr14	122473435	122477435	1	0.236603995067989	3867	0.0205807504488744	1549	Zic2	17.8562730848505	0.177096326315918	0.804991927986472	0.161407834434676	0.764295820074578
ENSMUSG00000061524	ENSMUST00000137059	chr14	122476100	122480100	1	0.226209346568987	3832	0.0212381469083438	1556	Zic2	17.8562730848505	0.177096326315918	0.804991927986472	0.161407834434676	0.764295820074578
ENSMUSG00000072875	ENSMUST00000101122	chr6	99690679	99694679	1	0.237557536412151	3848	0.0205913536175755	1453	Gpr27	4.57342782124317	-0.262080045530119	0.805411659669902	-0.215993697892474	0.764594595135602
ENSMUSG00000001823	ENSMUST00000001878	chr2	74673013	74677013	1	0.102814809548587	3520	0.0152473565922109	1283	Hoxd12	25.0031225148038	0.188693569808887	0.809906253272841	0.16958110637963	0.769081002845155
ENSMUSG00000020374	ENSMUST00000063444	chr11	49900161	49904161	1	0.137142297938433	3493	0.0221394162479391	1703	Rasgef1c	1.94088092633405	-0.344479663059732	0.812237067072705	-0.250028948969683	0.771085046927634
ENSMUSG00000020374	ENSMUST00000093141	chr11	49899835	49903835	1	0.145064026028398	3657	0.0225211303211794	1739	Rasgef1c	1.94088092633405	-0.344479663059732	0.812237067072705	-0.250028948969683	0.771085046927634
ENSMUSG00000020374	ENSMUST00000093142	chr11	49899855	49903855	1	0.144445795926139	3642	0.0225211303211794	1739	Rasgef1c	1.94088092633405	-0.344479663059732	0.812237067072705	-0.250028948969683	0.771085046927634
ENSMUSG00000056306	ENSMUST00000070342	chr3	54913887	54917887	-1	0.103663566129655	3431	0.0167954192225745	1301	Sertm1	0.728603832192334	-0.653389673500808	0.812304295602895	-0.276924391675508	0.771534847870417
ENSMUSG00000056306	ENSMUST00000162201	chr3	54913031	54917031	-1	0.105602084246908	3366	0.0185131325521559	1392	Sertm1	0.728603832192334	-0.653389673500808	0.812304295602895	-0.276924391675508	0.771534847870417
ENSMUSG00000020607	ENSMUST00000020926	chr12	14150038	14154038	-1	0.111155676690931	3278	0.017283164982826	1310	Fam84a	3.69128321759809	-0.307005132611261	0.815837235582041	-0.235449584938187	0.774846065210556
ENSMUSG00000063060	ENSMUST00000079652	chr14	63941674	63945674	1	0.136775551267602	3485	0.0184919262147537	1363	Sox7	5.31948552514749	0.257158043098621	0.818122408369066	0.211605709884812	0.77717230015741
ENSMUSG00000033295	ENSMUST00000049074	chr4	118289405	118293405	-1	0.114844100351866	3495	0.0131055165145846	1104	Ptprf	60.0052043184991	0.149125845521777	0.819640696362527	0.138987617113001	0.779101231328835
ENSMUSG00000021991	ENSMUST00000022567	chr14	29719864	29723864	-1	0.119842333551487	3448	0.0141234207098922	1048	Cacna2d3	2.42878614325085	-0.355366667819816	0.822919602640898	-0.250550794229245	0.781873559411998
ENSMUSG00000050700	ENSMUST00000109454	chr2	160910317	160914317	-1	0.11136524621712	3236	0.0177497044056753	1333	Emilin3	3.24264613656176	-0.244395995840962	0.82663278323945	-0.20346016975191	0.786209605469276
ENSMUSG00000050700	ENSMUST00000057169	chr2	160910328	160914328	-1	0.111375724693429	3236	0.0178663392613876	1344	Emilin3	3.24264613656176	-0.244395995840962	0.82663278323945	-0.20346016975191	0.786209605469276
ENSMUSG00000060961	ENSMUST00000156238	chr5	88885299	88889299	1	0.111826299174737	3423	0.017813323417882	1316	Slc4a4	1.53132666352592	-0.219408881541739	0.8272309826162	-0.188736592307533	0.786695190977185
ENSMUSG00000060961	ENSMUST00000148750	chr5	88884818	88888818	1	0.112350222990211	3446	0.0166893875355633	1228	Slc4a4	1.53132666352592	-0.219408881541739	0.8272309826162	-0.188736592307533	0.786695190977185
ENSMUSG00000060961	ENSMUST00000135283	chr5	88885261	88889261	1	0.112119696511402	3441	0.018163227985019	1349	Slc4a4	1.53132666352592	-0.219408881541739	0.8272309826162	-0.188736592307533	0.786695190977185
ENSMUSG00000060961	ENSMUST00000113218	chr5	88885297	88889297	1	0.111868213079975	3425	0.0178345297552842	1318	Slc4a4	1.53132666352592	-0.219408881541739	0.8272309826162	-0.188736592307533	0.786695190977185
ENSMUSG00000031561	ENSMUST00000110346	chr8	48553693	48557693	-1	0.150250871801589	3366	0.0164137051493341	1252	Tenm3	21.7910250521368	-0.159342981873154	0.827527761061893	-0.146743430582694	0.787161501491145
ENSMUSG00000031561	ENSMUST00000110343	chr8	48554039	48558039	-1	0.150512833709326	3376	0.0190751004933153	1396	Tenm3	21.7910250521368	-0.159342981873154	0.827527761061893	-0.146743430582694	0.787161501491145
ENSMUSG00000031561	ENSMUST00000110345	chr8	48553846	48557846	-1	0.149307808933736	3318	0.0164137051493341	1238	Tenm3	21.7910250521368	-0.159342981873154	0.827527761061893	-0.146743430582694	0.787161501491145
ENSMUSG00000045731	ENSMUST00000059339	chr14	65423472	65427472	-1	0.167728970285797	3742	0.0190857036620164	1449	Pnoc	1.57960893193297	-0.56207666835825	0.827679627412287	-0.271830719019764	0.787114469477704
ENSMUSG00000028039	ENSMUST00000139439	chr3	89319631	89323631	-1	0.106419405399047	3460	0.0185131325521559	1497	Efna3	10.5310405557961	-0.216220863565606	0.828961844299664	-0.186558932580023	0.788514135353974
ENSMUSG00000035551	ENSMUST00000044297	chr4	45824923	45828923	-1	0.124819609798488	3534	0.00839770961128723	681	Igfbpl1	25.1742786838002	-0.153798543381835	0.830646649126872	-0.142258600057394	0.790270875954496
ENSMUSG00000021638	ENSMUST00000159459	chr13	100550623	100554623	-1	0.128749038414542	3597	0.0110697081239695	903	Ocln	0.715899216336771	0.486321468442884	0.830646649126872	0.268680938020436	0.790121889346733
ENSMUSG00000021638	ENSMUST00000159515	chr13	100550460	100554460	-1	0.131515356160244	3600	0.0110697081239695	903	Ocln	0.715899216336771	0.486321468442884	0.830646649126872	0.268680938020436	0.790121889346733
ENSMUSG00000021638	ENSMUST00000022140	chr13	100550718	100554718	-1	0.127606884496809	3561	0.0110697081239695	903	Ocln	0.715899216336771	0.486321468442884	0.830646649126872	0.268680938020436	0.790121889346733
ENSMUSG00000021638	ENSMUST00000160859	chr13	100550481	100554481	-1	0.13140009292084	3597	0.0110697081239695	903	Ocln	0.715899216336771	0.486321468442884	0.830646649126872	0.268680938020436	0.790121889346733
ENSMUSG00000021638	ENSMUST00000069756	chr13	100550498	100554498	-1	0.131588705494411	3597	0.0110697081239695	903	Ocln	0.715899216336771	0.486321468442884	0.830646649126872	0.268680938020436	0.790121889346733
ENSMUSG00000030110	ENSMUST00000088790	chr6	118195718	118199718	-1	0.190257694351172	3905	0.015788118195968	1171	Ret	3.49634881047148	0.295602937569068	0.831040360565751	0.227421352233138	0.790270875954496
ENSMUSG00000030110	ENSMUST00000032201	chr6	118195133	118199133	-1	0.188539224236418	3904	0.0154276104601299	1145	Ret	3.49634881047148	0.295602937569068	0.831040360565751	0.227421352233138	0.790270875954496
ENSMUSG00000000861	ENSMUST00000118955	chr11	24078670	24082670	1	0.173366390540295	3692	0.0148868488563728	1087	Bcl11a	9.38203761450348	-0.145027641645589	0.832092761563769	-0.135223008316348	0.791828024866708
ENSMUSG00000000861	ENSMUST00000109516	chr11	24076117	24080117	1	0.144550580689234	3652	0.0122042471749894	948	Bcl11a	9.38203761450348	-0.145027641645589	0.832092761563769	-0.135223008316348	0.791828024866708
ENSMUSG00000000861	ENSMUST00000109514	chr11	24076173	24080173	1	0.146992065669342	3652	0.0122042471749894	931	Bcl11a	9.38203761450348	-0.145027641645589	0.832092761563769	-0.135223008316348	0.791828024866708
ENSMUSG00000000861	ENSMUST00000000881	chr11	24076056	24080056	1	0.143659910202928	3652	0.0118331362704502	913	Bcl11a	9.38203761450348	-0.145027641645589	0.832092761563769	-0.135223008316348	0.791828024866708
ENSMUSG00000000861	ENSMUST00000124148	chr11	24076147	24080147	1	0.14542029422292	3652	0.0118861521139558	918	Bcl11a	9.38203761450348	-0.145027641645589	0.832092761563769	-0.135223008316348	0.791828024866708
ENSMUSG00000031665	ENSMUST00000034090	chr8	89042162	89046162	-1	0.216873024177244	3793	0.0123951042116096	1009	Sall1	21.4486994796706	0.151774652624125	0.833731706355702	0.140531410159378	0.793361997845045
ENSMUSG00000027996	ENSMUST00000029625	chr3	83764321	83768321	1	0.142329143711625	3556	0.019488624072659	1438	Sfrp2	79.6608151662279	0.140225390171111	0.834199936007043	0.131245574733605	0.793597289397696
ENSMUSG00000027996	ENSMUST00000140261	chr3	83764565	83768565	1	0.141930961611864	3506	0.0175376410316529	1346	Sfrp2	79.6608151662279	0.140225390171111	0.834199936007043	0.131245574733605	0.793597289397696
ENSMUSG00000027996	ENSMUST00000154794	chr3	83764853	83768853	1	0.14221388047222	3455	0.0168908477408845	1319	Sfrp2	79.6608151662279	0.140225390171111	0.834199936007043	0.131245574733605	0.793597289397696
ENSMUSG00000058975	ENSMUST00000025202	chr7	46394497	46398497	1	0.123866068454326	3684	0.0176436727186641	1452	Kcnc1	0.490670574046576	-0.386228723779908	0.834242277650066	-0.254316134929247	0.79350944704395
ENSMUSG00000058975	ENSMUST00000160433	chr7	46395648	46399648	1	0.111585294219619	3558	0.0167954192225745	1302	Kcnc1	0.490670574046576	-0.386228723779908	0.834242277650066	-0.254316134929247	0.79350944704395
ENSMUSG00000030518	ENSMUST00000119118	chr7	65154570	65158570	-1	0.132510811409645	3532	0.0115574538842211	931	Fam189a1	1.58172187104287	-0.314671903606747	0.835695120757794	-0.233703789358176	0.794683782860923
ENSMUSG00000030518	ENSMUST00000148459	chr7	65154416	65158416	-1	0.129419660898349	3409	0.0110697081239695	894	Fam189a1	1.58172187104287	-0.314671903606747	0.835695120757794	-0.233703789358176	0.794683782860923
ENSMUSG00000044788	ENSMUST00000056153	chr11	115295514	115299514	-1	0.110443140301886	3399	0.0175588473690551	1330	Fads6	0.307226576357177	-0.753971047053803	0.838891751989685	-0.250021693835219	0.799335073794427
ENSMUSG00000044788	ENSMUST00000141006	chr11	115295663	115299663	-1	0.112214002798188	3405	0.0179405614422954	1366	Fads6	0.307226576357177	-0.753971047053803	0.838891751989685	-0.250021693835219	0.799335073794427
ENSMUSG00000020734	ENSMUST00000003351	chr11	115263429	115267429	-1	0.168996865919243	3822	0.0194462113978545	1523	Grin2c	0.654190514467422	0.450268928078022	0.841464098675947	0.260758432324298	0.800536246998671
ENSMUSG00000020734	ENSMUST00000106554	chr11	115265243	115269243	-1	0.141595650369961	3490	0.0198491318084971	1570	Grin2c	0.654190514467422	0.450268928078022	0.841464098675947	0.260758432324298	0.800536246998671
ENSMUSG00000042529	ENSMUST00000089184	chr11	61020564	61024564	1	0.174906726557788	3873	0.0175588473690551	1324	Kcnj12	1.42704845499073	-0.500279133880043	0.843367571934099	-0.262966046916565	0.802310806538407
ENSMUSG00000050447	ENSMUST00000053208	chr2	50064464	50068464	1	0.12779549707038	3499	0.0157563086898647	1196	Lypd6	4.7574130458594	-0.20253718696815	0.843546418279938	-0.176400335363379	0.802901642789969
ENSMUSG00000050447	ENSMUST00000112712	chr2	50064429	50068429	1	0.127062003728716	3481	0.0157032928463591	1191	Lypd6	4.7574130458594	-0.20253718696815	0.843546418279938	-0.176400335363379	0.802901642789969
ENSMUSG00000050447	ENSMUST00000128451	chr2	50064462	50068462	1	0.127722147736213	3497	0.0157351023524624	1194	Lypd6	4.7574130458594	-0.20253718696815	0.843546418279938	-0.176400335363379	0.802901642789969
ENSMUSG00000032936	ENSMUST00000193533	chr9	107933908	107937908	1	0.138326365761404	3753	0.0171347206210103	1343	Camkv	2.23052713743055	0.268963242215313	0.845541562990095	0.212837608302481	0.805323320559323
ENSMUSG00000032936	ENSMUST00000192318	chr9	107933898	107937898	1	0.138336844237714	3753	0.0170286889339991	1333	Camkv	2.23052713743055	0.268963242215313	0.845541562990095	0.212837608302481	0.805323320559323
ENSMUSG00000032936	ENSMUST00000195219	chr9	107935300	107939300	1	0.105528734912741	3385	0.0163924988119319	1337	Camkv	2.23052713743055	0.268963242215313	0.845541562990095	0.212837608302481	0.805323320559323
ENSMUSG00000032936	ENSMUST00000035700	chr9	107933674	107937674	1	0.136178278117961	3653	0.0167954192225745	1332	Camkv	2.23052713743055	0.268963242215313	0.845541562990095	0.212837608302481	0.805323320559323
ENSMUSG00000058620	ENSMUST00000071902	chr2	127361286	127365286	1	0.253505777355175	3870	0.0190857036620164	1480	Adra2b	0.709967785716684	0.637916005805059	0.846536111558774	0.255854977070413	0.806600741300502
ENSMUSG00000058620	ENSMUST00000104934	chr2	127361208	127365208	1	0.253526734307794	3872	0.0193719892169467	1507	Adra2b	0.709967785716684	0.637916005805059	0.846536111558774	0.255854977070413	0.806600741300502
ENSMUSG00000009900	ENSMUST00000010044	chr11	59288752	59292752	-1	0.208909382182041	3807	0.0204323060870587	1447	Wnt3a	3.23782708580531	0.251760215499883	0.853136046650557	0.203058291725317	0.81313377289594
ENSMUSG00000029669	ENSMUST00000031678	chr6	21850515	21854515	-1	0.124767217416941	3409	0.0191917353490276	1343	Tspan12	7.10865580149367	-0.187782961750945	0.855311551652877	-0.16548279073538	0.815315324233733
ENSMUSG00000029669	ENSMUST00000120965	chr6	21850088	21854088	-1	0.120041424601367	3283	0.0194674177352568	1318	Tspan12	7.10865580149367	-0.187782961750945	0.855311551652877	-0.16548279073538	0.815315324233733
ENSMUSG00000029669	ENSMUST00000123116	chr6	21849981	21853981	-1	0.119276495830775	3257	0.0190857036620164	1282	Tspan12	7.10865580149367	-0.187782961750945	0.855311551652877	-0.16548279073538	0.815315324233733
ENSMUSG00000029669	ENSMUST00000134635	chr6	21849914	21853914	-1	0.118511567060183	3245	0.0182268469972257	1239	Tspan12	7.10865580149367	-0.187782961750945	0.855311551652877	-0.16548279073538	0.815315324233733
ENSMUSG00000029669	ENSMUST00000202353	chr6	21849828	21853828	-1	0.118700179633754	3271	0.0179405614422954	1221	Tspan12	7.10865580149367	-0.187782961750945	0.855311551652877	-0.16548279073538	0.815315324233733
ENSMUSG00000029669	ENSMUST00000143531	chr6	21850169	21854169	-1	0.12098448746922	3335	0.0196370684344747	1334	Tspan12	7.10865580149367	-0.187782961750945	0.855311551652877	-0.16548279073538	0.815315324233733
ENSMUSG00000052302	ENSMUST00000064107	chr10	121309189	121313189	-1	0.196942962236619	3577	0.0389666449766169	2478	Tbc1d30	2.32531811316748	-0.269974494062484	0.855996752068617	-0.210958650703851	0.816034892358832
ENSMUSG00000000805	ENSMUST00000139416	chr11	84955786	84959786	1	0.149758383415044	3653	0.0174210061759406	1328	Car4	1.32823075728062	0.570147057952499	0.858055899766429	0.252767156714852	0.818004182508875
ENSMUSG00000000805	ENSMUST00000138331	chr11	84955811	84959811	1	0.149695512557187	3647	0.0175588473690551	1341	Car4	1.32823075728062	0.570147057952499	0.858055899766429	0.252767156714852	0.818004182508875
ENSMUSG00000000805	ENSMUST00000150596	chr11	84955825	84959825	1	0.149464986078378	3633	0.0175588473690551	1341	Car4	1.32823075728062	0.570147057952499	0.858055899766429	0.252767156714852	0.818004182508875
ENSMUSG00000000805	ENSMUST00000103194	chr11	84955788	84959788	1	0.149758383415044	3653	0.0174422125133428	1330	Car4	1.32823075728062	0.570147057952499	0.858055899766429	0.252767156714852	0.818004182508875
ENSMUSG00000000805	ENSMUST00000127827	chr11	84956104	84960104	1	0.150397570469922	3652	0.0190857036620164	1423	Car4	1.32823075728062	0.570147057952499	0.858055899766429	0.252767156714852	0.818004182508875
ENSMUSG00000034730	ENSMUST00000170845	chr15	74561853	74565853	1	0.115734770838172	3594	0.0179299582735943	1465	Adgrb1	2.22936052324848	-0.241222970653177	0.859400832638286	-0.19672606979437	0.819036391038636
ENSMUSG00000034730	ENSMUST00000185682	chr15	74561792	74565792	1	0.114676444730915	3569	0.0179405614422954	1466	Adgrb1	2.22936052324848	-0.241222970653177	0.859400832638286	-0.19672606979437	0.819036391038636
ENSMUSG00000034730	ENSMUST00000190524	chr15	74561378	74565378	1	0.11276936204259	3540	0.0183328786842369	1504	Adgrb1	2.22936052324848	-0.241222970653177	0.859400832638286	-0.19672606979437	0.819036391038636
ENSMUSG00000034730	ENSMUST00000187485	chr15	74514831	74518831	1	0.205084738329082	3812	0.0171771332958148	1285	Adgrb1	2.22936052324848	-0.241222970653177	0.859400832638286	-0.19672606979437	0.819036391038636
ENSMUSG00000034730	ENSMUST00000186360	chr15	74514438	74518438	1	0.190980709216526	3804	0.0169862762591946	1267	Adgrb1	2.22936052324848	-0.241222970653177	0.859400832638286	-0.19672606979437	0.819036391038636
ENSMUSG00000034730	ENSMUST00000187599	chr15	74561901	74565901	1	0.116625441324477	3616	0.0175058315255495	1425	Adgrb1	2.22936052324848	-0.241222970653177	0.859400832638286	-0.19672606979437	0.819036391038636
ENSMUSG00000034730	ENSMUST00000042035	chr15	74514195	74518195	1	0.179003810794794	3780	0.017463418850745	1346	Adgrb1	2.22936052324848	-0.241222970653177	0.859400832638286	-0.19672606979437	0.819036391038636
ENSMUSG00000023828	ENSMUST00000024595	chr17	12505704	12509704	-1	0.143156943340073	3562	0.0235814471912914	1608	Slc22a3	0.530053159395644	-0.728249837134981	0.860466601733005	-0.236833233555725	0.821353220509873
ENSMUSG00000024987	ENSMUST00000025946	chr19	37695808	37699808	1	0.158748916088575	3791	0.0221394162479391	1616	Cyp26a1	2.24053208610421	0.398134962832976	0.861500793782337	0.245400997324249	0.821038782729858
ENSMUSG00000028940	ENSMUST00000138991	chr4	152157549	152161549	1	0.150408048946231	3731	0.0148656425189706	1162	Hes2	0.536668159251132	0.665521840707846	0.86224985820081	0.242124888228955	0.8223069625026
ENSMUSG00000028940	ENSMUST00000030782	chr4	152156867	152160867	1	0.137163254891052	3371	0.0133599925634115	1073	Hes2	0.536668159251132	0.665521840707846	0.86224985820081	0.242124888228955	0.8223069625026
ENSMUSG00000020848	ENSMUST00000021209	chr11	75794049	75798049	-1	0.13459602819523	3611	0.0174316093446417	1403	Doc2b	1.09520462457449	-0.441636321476548	0.862493475725295	-0.249384757211255	0.822110456360774
ENSMUSG00000079466	ENSMUST00000113470	chr2	31638037	31642037	1	0.261888558402756	3982	0.0198279254710949	1508	Prdm12	8.22344745654789	0.20457912446117	0.862493475725295	0.175516137458742	0.8223069625026
ENSMUSG00000033768	ENSMUST00000113462	chr19	6416731	6420731	1	0.138179667093072	3673	0.0246841767362079	1817	Nrxn2	5.59867842725696	-0.213898761775722	0.864977808316436	-0.180668714863012	0.824566683644725
ENSMUSG00000033768	ENSMUST00000137821	chr19	6426646	6430646	1	0.259950040285503	3811	0.0274834132733037	2123	Nrxn2	5.59867842725696	-0.213898761775722	0.864977808316436	-0.180668714863012	0.824566683644725
ENSMUSG00000033768	ENSMUST00000113461	chr19	6416765	6420765	1	0.139237993200329	3673	0.026189826691767	1851	Nrxn2	5.59867842725696	-0.213898761775722	0.864977808316436	-0.180668714863012	0.824566683644725
ENSMUSG00000033768	ENSMUST00000148391	chr19	6495671	6499671	1	0.245028690020808	3909	0.0206973853045867	1461	Nrxn2	5.59867842725696	-0.213898761775722	0.864977808316436	-0.180668714863012	0.824566683644725
ENSMUSG00000033768	ENSMUST00000155158	chr19	6426767	6430767	1	0.261165543537403	3858	0.0273561752488902	2111	Nrxn2	5.59867842725696	-0.213898761775722	0.864977808316436	-0.180668714863012	0.824566683644725
ENSMUSG00000033768	ENSMUST00000077182	chr19	6416738	6420738	1	0.138326365761404	3673	0.0249492559537359	1824	Nrxn2	5.59867842725696	-0.213898761775722	0.864977808316436	-0.180668714863012	0.824566683644725
ENSMUSG00000033768	ENSMUST00000137166	chr19	6425937	6429937	1	0.244515244681644	3750	0.0257126841002166	2029	Nrxn2	5.59867842725696	-0.213898761775722	0.864977808316436	-0.180668714863012	0.824566683644725
ENSMUSG00000033768	ENSMUST00000113459	chr19	6495835	6499835	1	0.246369934988421	3909	0.020898845509908	1501	Nrxn2	5.59867842725696	-0.213898761775722	0.864977808316436	-0.180668714863012	0.824566683644725
ENSMUSG00000033768	ENSMUST00000113458	chr19	6495828	6499828	1	0.246422327369968	3909	0.0209730676908158	1508	Nrxn2	5.59867842725696	-0.213898761775722	0.864977808316436	-0.180668714863012	0.824566683644725
ENSMUSG00000033768	ENSMUST00000128272	chr19	6416738	6420738	1	0.138326365761404	3673	0.0249492559537359	1824	Nrxn2	5.59867842725696	-0.213898761775722	0.864977808316436	-0.180668714863012	0.824566683644725
ENSMUSG00000079055	ENSMUST00000182208	chr12	81331180	81335180	-1	0.200149375987318	3861	0.0192553543612344	1496	Slc8a3	1.06389253011611	-0.319483167377256	0.866156897258002	-0.226064150702686	0.825505524765653
ENSMUSG00000079055	ENSMUST00000183102	chr12	81331180	81335180	-1	0.200149375987318	3861	0.0192553543612344	1496	Slc8a3	1.06389253011611	-0.319483167377256	0.866156897258002	-0.226064150702686	0.825505524765653
ENSMUSG00000079055	ENSMUST00000085238	chr12	81331164	81335164	-1	0.200872390852672	3861	0.0191917353490276	1490	Slc8a3	1.06389253011611	-0.319483167377256	0.866156897258002	-0.226064150702686	0.825505524765653
ENSMUSG00000079055	ENSMUST00000064594	chr12	81330959	81334959	-1	0.203387225166946	3881	0.0184071008651447	1439	Slc8a3	1.06389253011611	-0.319483167377256	0.866156897258002	-0.226064150702686	0.825505524765653
ENSMUSG00000050558	ENSMUST00000049997	chr2	132383400	132387400	-1	0.103495910508703	3393	0.0150883090616941	1176	Prokr2	0.550815995859364	-0.357961709884237	0.866272200134656	-0.235655473972591	0.825661480328198
ENSMUSG00000050558	ENSMUST00000142766	chr2	132383425	132387425	-1	0.10335969031668	3380	0.0152685629296131	1193	Prokr2	0.550815995859364	-0.357961709884237	0.866272200134656	-0.235655473972591	0.825661480328198
ENSMUSG00000050558	ENSMUST00000145995	chr2	132383421	132387421	-1	0.10335969031668	3380	0.0152685629296131	1193	Prokr2	0.550815995859364	-0.357961709884237	0.866272200134656	-0.235655473972591	0.825661480328198
ENSMUSG00000050558	ENSMUST00000110157	chr2	132383427	132387427	-1	0.10335969031668	3380	0.0152685629296131	1193	Prokr2	0.550815995859364	-0.357961709884237	0.866272200134656	-0.235655473972591	0.825661480328198
ENSMUSG00000050558	ENSMUST00000110156	chr2	132383447	132387447	-1	0.10335969031668	3380	0.0152685629296131	1193	Prokr2	0.550815995859364	-0.357961709884237	0.866272200134656	-0.235655473972591	0.825661480328198
ENSMUSG00000032368	ENSMUST00000173121	chr9	91361054	91365054	-1	0.176646153625161	3748	0.0118331362704502	1006	Zic1	38.0323557449111	-0.113398000512544	0.866597521012786	-0.107771706657848	0.82613259943673
ENSMUSG00000032368	ENSMUST00000065360	chr9	91363810	91367810	-1	0.187365634889756	3718	0.00951104232490486	847	Zic1	38.0323557449111	-0.113398000512544	0.866597521012786	-0.107771706657848	0.82613259943673
ENSMUSG00000032368	ENSMUST00000034927	chr9	91363768	91367768	-1	0.18729228555559	3718	0.00916113775776789	814	Zic1	38.0323557449111	-0.113398000512544	0.866597521012786	-0.107771706657848	0.82613259943673
ENSMUSG00000024064	ENSMUST00000146565	chr17	73708453	73712453	-1	0.15083766647492	3725	0.02063376629238	1490	Galnt14	1.3902824683749	-0.386854036130047	0.867220287552275	-0.240342768083136	0.826681810757763
ENSMUSG00000024064	ENSMUST00000112591	chr17	73708415	73712415	-1	0.151780729342773	3729	0.0209942740282181	1524	Galnt14	1.3902824683749	-0.386854036130047	0.867220287552275	-0.240342768083136	0.826681810757763
ENSMUSG00000024064	ENSMUST00000024858	chr17	73708451	73712451	-1	0.150858623427539	3725	0.0206549726297822	1492	Galnt14	1.3902824683749	-0.386854036130047	0.867220287552275	-0.240342768083136	0.826681810757763
ENSMUSG00000050010	ENSMUST00000142843	chr5	67605969	67609969	1	0.115137497688532	3330	0.0156290706654512	1154	Shisa3	6.88114081689273	0.17968442378353	0.86786445509219	0.15872734007954	0.827596862743931
ENSMUSG00000050010	ENSMUST00000087241	chr5	67605882	67609882	1	0.114508789109963	3316	0.0157138960150602	1162	Shisa3	6.88114081689273	0.17968442378353	0.86786445509219	0.15872734007954	0.827596862743931
ENSMUSG00000079056	ENSMUST00000088538	chr2	127480499	127484499	-1	0.156349345013705	3776	0.0119497711261625	1008	Kcnip3	1.03418088011176	-0.386406258210136	0.868336787669677	-0.239830215951636	0.827692926952784
ENSMUSG00000051397	ENSMUST00000058178	chr6	67533796	67537796	-1	0.13039415919513	3297	0.017548244200354	1357	Tacstd2	6.78585609974971	0.233633324305354	0.870497791404016	0.19047696996383	0.829863894007749
ENSMUSG00000031785	ENSMUST00000179619	chr8	94975109	94979109	1	0.117138886663642	3708	0.0223408764532603	1607	Adgrg1	28.2366278804054	0.160072497944948	0.872253204259794	0.144570319751035	0.831389429747003
ENSMUSG00000026934	ENSMUST00000149637	chr2	26201441	26205441	-1	0.200086505129462	3877	0.0164137051493341	1229	Lhx3	4.68715388976751	0.238183723526922	0.87309924529449	0.192200794826441	0.832575841944018
ENSMUSG00000026934	ENSMUST00000127035	chr2	26200866	26204866	-1	0.219241159823186	3877	0.0187145927574772	1288	Lhx3	4.68715388976751	0.238183723526922	0.87309924529449	0.192200794826441	0.832575841944018
ENSMUSG00000041920	ENSMUST00000070872	chr11	109471294	109475294	-1	0.117935250863162	3728	0.0156502770028535	1198	Slc16a6	1.15799391458439	-0.296091134739789	0.875436995675068	-0.215551284727203	0.834615833812299
ENSMUSG00000041920	ENSMUST00000070152	chr11	109471598	109475598	-1	0.115326110262102	3623	0.0157244991837613	1205	Slc16a6	1.15799391458439	-0.296091134739789	0.875436995675068	-0.215551284727203	0.834615833812299
ENSMUSG00000041920	ENSMUST00000129901	chr11	109471199	109475199	-1	0.11317802261866	3643	0.014812626675465	1156	Slc16a6	1.15799391458439	-0.296091134739789	0.875436995675068	-0.215551284727203	0.834615833812299
ENSMUSG00000041920	ENSMUST00000168740	chr11	109470688	109474688	-1	0.108640842376656	3600	0.0138265319862608	1081	Slc16a6	1.15799391458439	-0.296091134739789	0.875436995675068	-0.215551284727203	0.834615833812299
ENSMUSG00000046613	ENSMUST00000096197	chr16	20587582	20591582	1	0.198703346256611	3598	0.0152685629296131	1111	Vwa5b2	0.427764090194451	-0.571909788463593	0.875795937573426	-0.238704527857713	0.83523117723067
ENSMUSG00000046613	ENSMUST00000159780	chr16	20589156	20593156	1	0.209747660286799	3790	0.0156502770028535	1116	Vwa5b2	0.427764090194451	-0.571909788463593	0.875795937573426	-0.238704527857713	0.83523117723067
ENSMUSG00000046613	ENSMUST00000145483	chr16	20588090	20592090	1	0.219681255828183	3833	0.0160319910760938	1173	Vwa5b2	0.427764090194451	-0.571909788463593	0.875795937573426	-0.238704527857713	0.83523117723067
ENSMUSG00000046613	ENSMUST00000161715	chr16	20588059	20592059	1	0.21955551411247	3825	0.0160319910760938	1173	Vwa5b2	0.427764090194451	-0.571909788463593	0.875795937573426	-0.238704527857713	0.83523117723067
ENSMUSG00000046613	ENSMUST00000100074	chr16	20587471	20591471	1	0.193925161059489	3597	0.0148868488563728	1075	Vwa5b2	0.427764090194451	-0.571909788463593	0.875795937573426	-0.238704527857713	0.83523117723067
ENSMUSG00000046613	ENSMUST00000159736	chr16	20587582	20591582	1	0.198703346256611	3598	0.0152685629296131	1111	Vwa5b2	0.427764090194451	-0.571909788463593	0.875795937573426	-0.238704527857713	0.83523117723067
ENSMUSG00000046613	ENSMUST00000162919	chr16	20587584	20591584	1	0.198766217114468	3598	0.0152897692670154	1113	Vwa5b2	0.427764090194451	-0.571909788463593	0.875795937573426	-0.238704527857713	0.83523117723067
ENSMUSG00000046613	ENSMUST00000149236	chr16	20588146	20592146	1	0.220938672985321	3853	0.0169862762591946	1222	Vwa5b2	0.427764090194451	-0.571909788463593	0.875795937573426	-0.238704527857713	0.83523117723067
ENSMUSG00000046613	ENSMUST00000161257	chr16	20587851	20591851	1	0.215290774254513	3747	0.0149504678685795	1081	Vwa5b2	0.427764090194451	-0.571909788463593	0.875795937573426	-0.238704527857713	0.83523117723067
ENSMUSG00000026841	ENSMUST00000028188	chr2	31844005	31848005	-1	0.206394547867767	3845	0.0162864671249207	1273	Fibcd1	0.764212908283083	0.388108132624349	0.87589028184045	0.236184823565008	0.834991935913191
ENSMUSG00000048186	ENSMUST00000056914	chr2	4716145	4720145	1	0.120481520606365	3527	0.0133599925634115	1131	Bend7	0.746729999372832	-0.491370422128301	0.878406665279649	-0.24010683179326	0.83771461553405
ENSMUSG00000048186	ENSMUST00000115022	chr2	4715834	4719834	1	0.12719822392074	3629	0.0141234207098922	1203	Bend7	0.746729999372832	-0.491370422128301	0.878406665279649	-0.24010683179326	0.83771461553405
ENSMUSG00000048186	ENSMUST00000184139	chr2	4715831	4719831	1	0.127261094778596	3629	0.0141234207098922	1203	Bend7	0.746729999372832	-0.491370422128301	0.878406665279649	-0.24010683179326	0.83771461553405
ENSMUSG00000022286	ENSMUST00000161532	chr15	37231058	37235058	1	0.116897881708524	3481	0.0222666542723525	1670	Grhl2	1.54455832923793	-0.247662859085221	0.879223115117541	-0.195488169052985	0.838499855439288
ENSMUSG00000022286	ENSMUST00000161405	chr15	37231036	37235036	1	0.11678261846912	3481	0.0224999239837772	1692	Grhl2	1.54455832923793	-0.247662859085221	0.879223115117541	-0.195488169052985	0.838499855439288
ENSMUSG00000022286	ENSMUST00000022895	chr15	37231036	37235036	1	0.11678261846912	3481	0.0224999239837772	1692	Grhl2	1.54455832923793	-0.247662859085221	0.879223115117541	-0.195488169052985	0.838499855439288
ENSMUSG00000031995	ENSMUST00000034478	chr9	31129853	31133853	-1	0.11637395789305	3577	0.0176012600438596	1316	St14	2.7911523291519	0.234714050343994	0.880605497174341	0.189065306379746	0.840024975999804
ENSMUSG00000040896	ENSMUST00000098761	chr3	105450330	105454330	1	0.12939870394573	3703	0.018693386420075	1384	Kcnd3	0.760739584399666	-0.35575527448193	0.880605497174341	-0.228869719474708	0.839782891659047
ENSMUSG00000031995	ENSMUST00000148789	chr9	31129796	31133796	-1	0.116677833706025	3585	0.0187039895887761	1332	St14	2.7911523291519	0.234714050343994	0.880605497174341	0.189065306379746	0.840024975999804
ENSMUSG00000040896	ENSMUST00000141694	chr3	105450573	105454573	1	0.131221958823579	3721	0.0198491318084971	1485	Kcnd3	0.760739584399666	-0.35575527448193	0.880605497174341	-0.228869719474708	0.839782891659047
ENSMUSG00000031995	ENSMUST00000123557	chr9	31129796	31133796	-1	0.116677833706025	3585	0.0187039895887761	1332	St14	2.7911523291519	0.234714050343994	0.880605497174341	0.189065306379746	0.840024975999804
ENSMUSG00000040896	ENSMUST00000118360	chr3	105451086	105455086	1	0.130289374432035	3753	0.0201990363756341	1533	Kcnd3	0.760739584399666	-0.35575527448193	0.880605497174341	-0.228869719474708	0.839782891659047
ENSMUSG00000040136	ENSMUST00000033123	chr7	46178033	46182033	-1	0.101630741725616	3410	0.0140385953602832	1125	Abcc8	0.503749838136671	-0.495742198894516	0.880826443109936	-0.238139423097193	0.840414375056899
ENSMUSG00000024008	ENSMUST00000137727	chr17	29235759	29239759	-1	0.170746771462926	3764	0.0229028443944197	1655	Cpne5	2.20070188222897	0.247823844932785	0.882399394511816	0.194757180384518	0.841724803150707
ENSMUSG00000024008	ENSMUST00000024805	chr17	29235797	29239797	-1	0.169761794689835	3754	0.0229028443944197	1655	Cpne5	2.20070188222897	0.247823844932785	0.882399394511816	0.194757180384518	0.841724803150707
ENSMUSG00000024008	ENSMUST00000126755	chr17	29235712	29239712	-1	0.170589594318284	3773	0.0227756063700063	1665	Cpne5	2.20070188222897	0.247823844932785	0.882399394511816	0.194757180384518	0.841724803150707
ENSMUSG00000003418	ENSMUST00000150781	chr2	13791293	13795293	-1	0.145388858793992	3606	0.0190857036620164	1367	St8sia6	0.391967285943616	-0.391734697950366	0.882399394511816	-0.233098734820346	0.841674466066551
ENSMUSG00000003418	ENSMUST00000003509	chr2	13792064	13796064	-1	0.142140531138054	3537	0.0187039895887761	1366	St8sia6	0.391967285943616	-0.391734697950366	0.882399394511816	-0.233098734820346	0.841674466066551
ENSMUSG00000040478	ENSMUST00000144160	chr4	21683963	21687963	-1	0.160970353066184	3876	0.0132751672138025	1030	Prdm13	3.81587995120495	-0.235942827618643	0.883488045060502	-0.188963241005513	0.842786867065955
ENSMUSG00000040478	ENSMUST00000139568	chr4	21683845	21687845	-1	0.160582649442733	3876	0.0125541517421264	999	Prdm13	3.81587995120495	-0.235942827618643	0.883488045060502	-0.188963241005513	0.842786867065955
ENSMUSG00000040478	ENSMUST00000139255	chr4	21683783	21687783	-1	0.159566237240714	3876	0.0121088186566793	957	Prdm13	3.81587995120495	-0.235942827618643	0.883488045060502	-0.188963241005513	0.842786867065955
ENSMUSG00000040478	ENSMUST00000149516	chr4	21683781	21687781	-1	0.159534801811785	3876	0.0120876123192771	955	Prdm13	3.81587995120495	-0.235942827618643	0.883488045060502	-0.188963241005513	0.842786867065955
ENSMUSG00000040478	ENSMUST00000076206	chr4	21683783	21687783	-1	0.159566237240714	3876	0.0121088186566793	957	Prdm13	3.81587995120495	-0.235942827618643	0.883488045060502	-0.188963241005513	0.842786867065955
ENSMUSG00000040478	ENSMUST00000095141	chr4	21683963	21687963	-1	0.160970353066184	3876	0.0132751672138025	1030	Prdm13	3.81587995120495	-0.235942827618643	0.883488045060502	-0.188963241005513	0.842786867065955
ENSMUSG00000026156	ENSMUST00000144602	chr1	23759753	23763753	1	0.179339122036697	3907	0.024429700687381	1796	B3gat2	0.461007271569151	-0.462693593315969	0.886016043967068	-0.235262221948445	0.845259176019492
ENSMUSG00000026156	ENSMUST00000140583	chr1	23760011	23764011	1	0.18108902758038	3925	0.0238253200714172	1772	B3gat2	0.461007271569151	-0.462693593315969	0.886016043967068	-0.235262221948445	0.845259176019492
ENSMUSG00000026156	ENSMUST00000063663	chr1	23759926	23763926	1	0.179223858797293	3910	0.0236662725409004	1757	B3gat2	0.461007271569151	-0.462693593315969	0.886016043967068	-0.235262221948445	0.845259176019492
ENSMUSG00000040610	ENSMUST00000037746	chr11	33201589	33205589	-1	0.289080204425849	3964	0.0198491318084971	1564	Tlx3	5.33816297061239	-0.317919374643043	0.886484573252707	-0.218116534480773	0.845688099869813
ENSMUSG00000021983	ENSMUST00000140924	chr14	60175539	60179539	-1	0.15042900589885	3752	0.022043987729629	1531	Atp8a2	1.29294367632505	-0.31671956923233	0.887117675226241	-0.217630217779558	0.846187605701248
ENSMUSG00000050860	ENSMUST00000176538	chr11	95828763	95832763	1	0.106272706730714	3450	0.0190857036620164	1412	Phospho1	1.5180376661128	0.440096528379354	0.889453879378961	0.232288294364226	0.848899012717953
ENSMUSG00000000489	ENSMUST00000000500	chr15	80012808	80016808	-1	0.183582904942035	3699	0.0203368775687486	1488	Pdgfb	4.19287121496946	0.215072527798988	0.889453879378961	0.177194435765474	0.848931463625383
ENSMUSG00000039661	ENSMUST00000170204	chr8	31087638	31091638	1	0.206949907112169	3789	0.0248114147606214	1647	Dusp26	4.21512514159457	-0.280290874634507	0.889558701484372	-0.205536653291773	0.849083630839627
ENSMUSG00000039661	ENSMUST00000036631	chr8	31087471	31091471	1	0.201029567997314	3755	0.0225847493333861	1616	Dusp26	4.21512514159457	-0.280290874634507	0.889558701484372	-0.205536653291773	0.849083630839627
ENSMUSG00000039661	ENSMUST00000162551	chr8	31087804	31091804	1	0.212157709837979	3851	0.0264018900657894	1718	Dusp26	4.21512514159457	-0.280290874634507	0.889558701484372	-0.205536653291773	0.849083630839627
ENSMUSG00000039661	ENSMUST00000161713	chr8	31089650	31093650	1	0.176520411909448	3695	0.0259989696551468	1779	Dusp26	4.21512514159457	-0.280290874634507	0.889558701484372	-0.205536653291773	0.849083630839627
ENSMUSG00000074785	ENSMUST00000099337	chr10	94942578	94946578	-1	0.289782262338583	3929	0.0363900749822447	2234	Plxnc1	1.99499899545637	-0.193288395081068	0.893747509519059	-0.164202736818253	0.853148899752673
ENSMUSG00000028838	ENSMUST00000030643	chr4	134370558	134374558	-1	0.114079171581274	3205	0.0205065282679665	1384	Extl1	0.663582598928719	-0.427799173439264	0.894236779426705	-0.228111949979843	0.854015585662794
ENSMUSG00000041703	ENSMUST00000039118	chr14	122463677	122467677	-1	0.145305030983516	3633	0.0190857036620164	1411	Zic5	2.54095979240932	0.209405428251955	0.895047070733121	0.172868959870071	0.854906435063514
ENSMUSG00000022490	ENSMUST00000023133	chr15	103535992	103539992	-1	0.136387847644151	3577	0.013667484455744	1100	Ppp1r1a	12.4479855500596	0.18706580854866	0.895186989892395	0.160054286464609	0.85505157825582
ENSMUSG00000058806	ENSMUST00000105453	chr10	61977073	61981073	-1	0.263690856327986	3936	0.0262852552100771	1755	Col13a1	7.28660498693269	-0.175412494771374	0.895292049587404	-0.152739698952443	0.855194388052373
ENSMUSG00000058806	ENSMUST00000051826	chr10	61976121	61980121	-1	0.263795641091081	3976	0.0265821439337084	1776	Col13a1	7.28660498693269	-0.175412494771374	0.895292049587404	-0.152739698952443	0.855194388052373
ENSMUSG00000058806	ENSMUST00000105454	chr10	61977108	61981108	-1	0.261479897826687	3936	0.0258293189559289	1725	Col13a1	7.28660498693269	-0.175412494771374	0.895292049587404	-0.152739698952443	0.855194388052373
ENSMUSG00000058806	ENSMUST00000105452	chr10	61977073	61981073	-1	0.263690856327986	3936	0.0262852552100771	1755	Col13a1	7.28660498693269	-0.175412494771374	0.895292049587404	-0.152739698952443	0.855194388052373
ENSMUSG00000031738	ENSMUST00000167261	chr8	92672826	92676826	1	0.18049175443074	3835	0.0303144593165028	1955	Irx6	2.20263039886546	-0.293677241295711	0.897104732258217	-0.206749933233958	0.856856398962305
ENSMUSG00000031738	ENSMUST00000034185	chr8	92672288	92676288	1	0.170369546315785	3685	0.0281620160701754	1854	Irx6	2.20263039886546	-0.293677241295711	0.897104732258217	-0.206749933233958	0.856856398962305
ENSMUSG00000027376	ENSMUST00000103214	chr2	127539385	127543385	-1	0.143555125439833	3678	0.0192341480238321	1572	Prom2	1.23910320940786	-0.289999619242103	0.897350130175149	-0.205391864996012	0.857423851133987
ENSMUSG00000027376	ENSMUST00000028855	chr2	127539467	127543467	-1	0.143083594005907	3678	0.0188524339505918	1536	Prom2	1.23910320940786	-0.289999619242103	0.897350130175149	-0.205391864996012	0.857423851133987
ENSMUSG00000027376	ENSMUST00000155581	chr2	127539414	127543414	-1	0.143492254581976	3678	0.0190326878185108	1553	Prom2	1.23910320940786	-0.289999619242103	0.897350130175149	-0.205391864996012	0.857423851133987
ENSMUSG00000010529	ENSMUST00000010673	chr12	111483823	111487823	-1	0.238437728422147	3812	0.0271016992000633	1864	Gm266	5.38698632702754	0.257296664015648	0.89758108517976	0.19417924066838	0.857423851133987
ENSMUSG00000027978	ENSMUST00000029603	chr3	123444913	123448913	1	0.118144820389352	3189	0.0181738311537201	1453	Prss12	3.09396944163456	-0.235021308362137	0.89769609391973	-0.184802606202927	0.857657608908912
ENSMUSG00000063646	ENSMUST00000173836	chr5	37026335	37030335	1	0.176289885430639	3864	0.0141234207098922	1154	Jakmip1	0.374419391887849	-0.670281553354694	0.898102600339725	-0.208399456903256	0.859054486075923
ENSMUSG00000063646	ENSMUST00000172917	chr5	37027867	37031867	1	0.163464230427839	3814	0.0167954192225745	1334	Jakmip1	0.374419391887849	-0.670281553354694	0.898102600339725	-0.208399456903256	0.859054486075923
ENSMUSG00000063646	ENSMUST00000174097	chr5	37027887	37031887	1	0.162269684128559	3814	0.0167424033790689	1329	Jakmip1	0.374419391887849	-0.670281553354694	0.898102600339725	-0.208399456903256	0.859054486075923
ENSMUSG00000063646	ENSMUST00000172940	chr5	37027112	37031112	1	0.175965052665045	3879	0.0160319910760938	1257	Jakmip1	0.374419391887849	-0.670281553354694	0.898102600339725	-0.208399456903256	0.859054486075923
ENSMUSG00000025196	ENSMUST00000026210	chr19	43984556	43988556	-1	0.137425216798789	3682	0.0171771332958148	1335	Cpn1	1.27552696572513	0.495018641044287	0.901962639771709	0.220875921127282	0.861662235748293
ENSMUSG00000026614	ENSMUST00000061093	chr1	185452848	185456848	1	0.171103039657448	3692	0.0168060223912756	1306	Slc30a10	0.606960886624155	-0.369087442190008	0.901962639771709	-0.218484295351443	0.861480941844362
ENSMUSG00000064125	ENSMUST00000168386	chr8	4215312	4219312	-1	0.17365978787696	3609	0.0183222755155358	1331	Prr36	6.08841984608818	0.182270122597512	0.902163214157974	0.155960048043943	0.861835330718097
ENSMUSG00000064125	ENSMUST00000175906	chr8	4215152	4219152	-1	0.177096728106469	3694	0.0188842434566952	1384	Prr36	6.08841984608818	0.182270122597512	0.902163214157974	0.155960048043943	0.861835330718097
ENSMUSG00000064125	ENSMUST00000176227	chr8	4215459	4219459	-1	0.167603228570083	3528	0.0187039895887761	1367	Prr36	6.08841984608818	0.182270122597512	0.902163214157974	0.155960048043943	0.861835330718097
ENSMUSG00000064125	ENSMUST00000177491	chr8	4214912	4218912	-1	0.183132330460728	3854	0.0206231631236789	1476	Prr36	6.08841984608818	0.182270122597512	0.902163214157974	0.155960048043943	0.861835330718097
ENSMUSG00000025902	ENSMUST00000116652	chr1	4494363	4498363	-1	0.139594261394851	3744	0.0155442453158423	1277	Sox17	1.45489951031954	0.279494952414604	0.904675529584606	0.199205202685605	0.864242074417987
ENSMUSG00000025902	ENSMUST00000192505	chr1	4491604	4495604	-1	0.20471799165825	3747	0.0164137051493341	1371	Sox17	1.45489951031954	0.279494952414604	0.904675529584606	0.199205202685605	0.864242074417987
ENSMUSG00000025902	ENSMUST00000192650	chr1	4495354	4499354	-1	0.127900281833475	3635	0.0129782784901712	1018	Sox17	1.45489951031954	0.279494952414604	0.904675529584606	0.199205202685605	0.864242074417987
ENSMUSG00000025902	ENSMUST00000191647	chr1	4494330	4498330	-1	0.139426605773899	3738	0.0152685629296131	1251	Sox17	1.45489951031954	0.279494952414604	0.904675529584606	0.199205202685605	0.864242074417987
ENSMUSG00000025902	ENSMUST00000027035	chr1	4494413	4498413	-1	0.139290385581876	3744	0.0156502770028535	1287	Sox17	1.45489951031954	0.279494952414604	0.904675529584606	0.199205202685605	0.864242074417987
ENSMUSG00000025902	ENSMUST00000191939	chr1	4491735	4495735	-1	0.196859134426143	3714	0.0160319910760938	1335	Sox17	1.45489951031954	0.279494952414604	0.904675529584606	0.199205202685605	0.864242074417987
ENSMUSG00000025902	ENSMUST00000192913	chr1	4494396	4498396	-1	0.139489476631756	3744	0.0156502770028535	1287	Sox17	1.45489951031954	0.279494952414604	0.904675529584606	0.199205202685605	0.864242074417987
ENSMUSG00000025902	ENSMUST00000195555	chr1	4494757	4498757	-1	0.13520377982118	3675	0.0154064041227277	1202	Sox17	1.45489951031954	0.279494952414604	0.904675529584606	0.199205202685605	0.864242074417987
ENSMUSG00000061689	ENSMUST00000109567	chr2	156611705	156615705	1	0.190184345017006	3807	0.0213759881014584	1555	Dlgap4	18.4679104255727	-0.106266894890885	0.904899404261271	-0.100409182573093	0.864587105638924
ENSMUSG00000061689	ENSMUST00000169464	chr2	156611705	156615705	1	0.190184345017006	3807	0.0213759881014584	1555	Dlgap4	18.4679104255727	-0.106266894890885	0.904899404261271	-0.100409182573093	0.864587105638924
ENSMUSG00000068154	ENSMUST00000089257	chr2	146219921	146223921	1	0.220498576980323	3886	0.0155972611593479	1232	Insm1	6.86983279485645	0.181171115839993	0.906962349869379	0.154652164823562	0.866539242044002
ENSMUSG00000022061	ENSMUST00000022646	chr14	69188638	69192638	1	0.134072104379757	3285	0.0204747187618632	1434	Nkx3-1	5.64907701048186	0.626025789428065	0.907673791570604	0.204825060811769	0.867705774986334
ENSMUSG00000025082	ENSMUST00000026068	chr19	56872249	56876249	1	0.210753594012509	3915	0.0221394162479391	1618	Vwa2	2.63758794834632	0.211367525776547	0.911675455532245	0.170356704179084	0.871655106903954
ENSMUSG00000054667	ENSMUST00000067841	chrX	141723263	141727263	-1	0.106115529586072	3438	0.0130206911649757	1146	Irs4	0.53808226525606	0.340213761186373	0.912684651495158	0.208432953073332	0.872590210792041
ENSMUSG00000025020	ENSMUST00000171586	chr19	41741486	41745486	-1	0.182252138450732	3836	0.0230937014310399	1694	Slit1	6.57081677454014	0.190906965513894	0.913586132853797	0.158910018030092	0.873566903572544
ENSMUSG00000025020	ENSMUST00000025993	chr19	41741665	41745665	-1	0.180313620333478	3800	0.0225211303211794	1685	Slit1	6.57081677454014	0.190906965513894	0.913586132853797	0.158910018030092	0.873566903572544
ENSMUSG00000025020	ENSMUST00000169141	chr19	41741492	41745492	-1	0.182210224545494	3836	0.0231573204432466	1700	Slit1	6.57081677454014	0.190906965513894	0.913586132853797	0.158910018030092	0.873566903572544
ENSMUSG00000025020	ENSMUST00000166496	chr19	41741492	41745492	-1	0.182210224545494	3836	0.0231573204432466	1700	Slit1	6.57081677454014	0.190906965513894	0.913586132853797	0.158910018030092	0.873566903572544
ENSMUSG00000037031	ENSMUST00000047883	chr10	62229218	62233218	-1	0.148951540739214	3511	0.0263382710535827	1890	Tspan15	5.29406264785908	0.169286082701159	0.913863775476313	0.146092614755042	0.87381987516341
ENSMUSG00000027168	ENSMUST00000111086	chr2	105666900	105670900	1	0.219461207825684	3898	0.0179405614422954	1219	Pax6	2.44544270237986	0.154196836586654	0.913946311182134	0.136235907867826	0.873922823177165
ENSMUSG00000054256	ENSMUST00000067168	chr5	115427997	115431997	1	0.147526467961125	3655	0.0145051347831325	1109	Msi1	48.9040478923793	-0.0980860979943812	0.913946311182134	-0.0931202171939197	0.873922823177165
ENSMUSG00000054256	ENSMUST00000131079	chr5	115428605	115432605	1	0.14181569837246	3603	0.0133599925634115	1050	Msi1	48.9040478923793	-0.0980860979943812	0.913946311182134	-0.0931202171939197	0.873922823177165
ENSMUSG00000054256	ENSMUST00000150779	chr5	115427599	115431599	1	0.149182067218022	3639	0.0143566904213168	1102	Msi1	48.9040478923793	-0.0980860979943812	0.913946311182134	-0.0931202171939197	0.873922823177165
ENSMUSG00000027168	ENSMUST00000123063	chr2	105666920	105670920	1	0.219104939631162	3898	0.0179405614422954	1219	Pax6	2.44544270237986	0.154196836586654	0.913946311182134	0.136235907867826	0.873922823177165
ENSMUSG00000054256	ENSMUST00000151444	chr5	115427699	115431699	1	0.145043069075779	3612	0.0148656425189706	1128	Msi1	48.9040478923793	-0.0980860979943812	0.913946311182134	-0.0931202171939197	0.873922823177165
ENSMUSG00000027168	ENSMUST00000111087	chr2	105666900	105670900	1	0.219461207825684	3898	0.0179405614422954	1219	Pax6	2.44544270237986	0.154196836586654	0.913946311182134	0.136235907867826	0.873922823177165
ENSMUSG00000027168	ENSMUST00000111088	chr2	105669860	105673860	1	0.154054558701929	3782	0.0152685629296131	1257	Pax6	2.44544270237986	0.154196836586654	0.913946311182134	0.136235907867826	0.873922823177165
ENSMUSG00000027168	ENSMUST00000142772	chr2	105666935	105670935	1	0.218622929720926	3898	0.0178027202491809	1206	Pax6	2.44544270237986	0.154196836586654	0.913946311182134	0.136235907867826	0.873922823177165
ENSMUSG00000027168	ENSMUST00000156216	chr2	105676391	105680391	1	0.101903182109662	3274	0.017018085765298	1184	Pax6	2.44544270237986	0.154196836586654	0.913946311182134	0.136235907867826	0.873922823177165
ENSMUSG00000009216	ENSMUST00000151224	chr2	27140491	27144491	-1	0.107090027882853	3369	0.0186721800826727	1376	Fam163b	0.712324939105452	-0.412620653334781	0.914258507343854	-0.212085531347877	0.874242005785367
ENSMUSG00000000794	ENSMUST00000000811	chr3	89518164	89522164	1	0.116950274090071	3568	0.0181738311537201	1351	Kcnn3	0.974465785859007	-0.372198946959262	0.914362318292753	-0.210151949435977	0.874242005785367
ENSMUSG00000026735	ENSMUST00000028068	chr2	19443663	19447663	1	0.164281551579979	3558	0.0175588473690551	1347	Ptf1a	1.03186117674865	0.490130591262517	0.914362318292753	0.209403151116998	0.874478162995816
ENSMUSG00000038295	ENSMUST00000128831	chr5	24385966	24389966	-1	0.114288741107464	3270	0.0206125599549777	1554	Atg9b	0.309843822795884	0.596991470132833	0.915107503313692	0.198921293204789	0.875448760530536
ENSMUSG00000036915	ENSMUST00000140565	chr7	30455652	30459652	-1	0.126202768671339	3759	0.0202308458817374	1442	Kirrel2	3.37693217296794	0.211989767597804	0.915224563674016	0.169215036451327	0.875407289244453
ENSMUSG00000090071	ENSMUST00000160379	chr1	74852934	74856934	1	0.231668632726225	3943	0.0219909718861234	1598	Cdk5r2	4.19532982425247	-0.239297486072878	0.915224563674016	-0.181031206259113	0.875407289244453
ENSMUSG00000036915	ENSMUST00000169893	chr7	30454849	30458849	-1	0.138913160434735	3782	0.0219379560426178	1488	Kirrel2	3.37693217296794	0.211989767597804	0.915224563674016	0.169215036451327	0.875407289244453
ENSMUSG00000036915	ENSMUST00000045817	chr7	30455515	30459515	-1	0.128864301653946	3759	0.0223302732845592	1525	Kirrel2	3.37693217296794	0.211989767597804	0.915224563674016	0.169215036451327	0.875407289244453
ENSMUSG00000036915	ENSMUST00000117923	chr7	30455690	30459690	-1	0.125291141232415	3759	0.0204959250992654	1464	Kirrel2	3.37693217296794	0.211989767597804	0.915224563674016	0.169215036451327	0.875407289244453
ENSMUSG00000030411	ENSMUST00000172835	chr7	18923888	18927888	1	0.105885003107264	3356	0.011462025365911	825	Nova2	8.25583131181281	-0.156020421030932	0.917543892661189	-0.136938145917674	0.878001585227278
ENSMUSG00000030411	ENSMUST00000032571	chr7	18923888	18927888	1	0.105885003107264	3356	0.011462025365911	825	Nova2	8.25583131181281	-0.156020421030932	0.917543892661189	-0.136938145917674	0.878001585227278
ENSMUSG00000048562	ENSMUST00000063918	chr12	118844329	118848329	1	0.155563459290494	3768	0.013137326020688	1144	Sp8	2.90124244937303	0.201359331781223	0.91880246346993	0.163147752374091	0.879315738178471
ENSMUSG00000042499	ENSMUST00000048086	chr2	74677557	74681557	1	0.129880713855966	3449	0.0102850736400866	802	Hoxd11	24.9358529203432	0.181078608602455	0.920182527027244	0.152027514265253	0.880865474060578
ENSMUSG00000042499	ENSMUST00000142312	chr2	74680323	74684323	1	0.248528501108174	3943	0.0148868488563728	1207	Hoxd11	24.9358529203432	0.181078608602455	0.920182527027244	0.152027514265253	0.880865474060578
ENSMUSG00000004110	ENSMUST00000004214	chr1	154723920	154727920	-1	0.10915428771582	3761	0.0183222755155358	1430	Cacna1e	0.226129705389978	-0.379703246987711	0.92205692798676	-0.205239316967486	0.882353529308279
ENSMUSG00000045314	ENSMUST00000061328	chr5	93043022	93047022	-1	0.204697034705631	3719	0.0240479866141407	1738	Sowahb	1.04831700205105	0.28510585076101	0.924833249864158	0.190928102743204	0.885679680615303
ENSMUSG00000093661	ENSMUST00000032151	chr6	99664771	99668771	-1	0.109667733054985	3562	0.0195946557596702	1486	Eif4e3	8.05487348360183	-0.144719340893885	0.924873503795482	-0.128361601235192	0.885762593906302
ENSMUSG00000015957	ENSMUST00000067495	chr7	98833131	98837131	1	0.115703335409243	3566	0.0214714166197685	1631	Wnt11	6.87344167307214	-0.150080885378918	0.92541282244466	-0.131893725412612	0.886291168398238
ENSMUSG00000015957	ENSMUST00000165122	chr7	98833112	98837112	1	0.115294674833174	3560	0.0213759881014584	1623	Wnt11	6.87344167307214	-0.150080885378918	0.92541282244466	-0.131893725412612	0.886291168398238
ENSMUSG00000015957	ENSMUST00000163913	chr7	98833112	98837112	1	0.115294674833174	3560	0.0213759881014584	1623	Wnt11	6.87344167307214	-0.150080885378918	0.92541282244466	-0.131893725412612	0.886291168398238
ENSMUSG00000028289	ENSMUST00000149030	chr4	28811326	28815326	1	0.111627208124857	3196	0.00839770961128723	747	Epha7	12.454012181009	0.107877801685638	0.927935899089562	0.100532755700706	0.889206991382307
ENSMUSG00000028289	ENSMUST00000080934	chr4	28811131	28815131	1	0.102888158882753	3105	0.00916113775776789	819	Epha7	12.454012181009	0.107877801685638	0.927935899089562	0.100532755700706	0.889206991382307
ENSMUSG00000028289	ENSMUST00000108191	chr4	28811250	28815250	1	0.109185723144749	3144	0.00877942368452756	783	Epha7	12.454012181009	0.107877801685638	0.927935899089562	0.100532755700706	0.889206991382307
ENSMUSG00000028289	ENSMUST00000108194	chr4	28811152	28815152	1	0.10355878136656	3122	0.00916113775776789	819	Epha7	12.454012181009	0.107877801685638	0.927935899089562	0.100532755700706	0.889206991382307
ENSMUSG00000028289	ENSMUST00000029964	chr4	28811131	28815131	1	0.102888158882753	3105	0.00916113775776789	819	Epha7	12.454012181009	0.107877801685638	0.927935899089562	0.100532755700706	0.889206991382307
ENSMUSG00000035594	ENSMUST00000093844	chr9	54978880	54982880	1	0.12399181017004	3782	0.0135508496000317	1179	Chrna5	1.15891700018508	0.311524404048535	0.929340665063984	0.192555093485495	0.890571702980441
ENSMUSG00000027894	ENSMUST00000169413	chr3	107515945	107519945	-1	0.123101139683734	3392	0.0162016417753117	1273	Slc6a17	3.50434840736136	-0.141405286280076	0.929746995624356	-0.125406973024212	0.891135612490398
ENSMUSG00000027894	ENSMUST00000166736	chr3	107515327	107519327	-1	0.130016934047989	3421	0.0171771332958148	1297	Slc6a17	3.50434840736136	-0.141405286280076	0.929746995624356	-0.125406973024212	0.891135612490398
ENSMUSG00000027894	ENSMUST00000167898	chr3	107516018	107520018	-1	0.122262861578976	3388	0.015872943545577	1248	Slc6a17	3.50434840736136	-0.141405286280076	0.929746995624356	-0.125406973024212	0.891135612490398
ENSMUSG00000027894	ENSMUST00000166892	chr3	107515337	107519337	-1	0.129493010232515	3421	0.0171771332958148	1297	Slc6a17	3.50434840736136	-0.141405286280076	0.929746995624356	-0.125406973024212	0.891135612490398
ENSMUSG00000027894	ENSMUST00000029499	chr3	107516018	107520018	-1	0.122262861578976	3388	0.015872943545577	1248	Slc6a17	3.50434840736136	-0.141405286280076	0.929746995624356	-0.125406973024212	0.891135612490398
ENSMUSG00000027894	ENSMUST00000169449	chr3	107516018	107520018	-1	0.122262861578976	3388	0.015872943545577	1248	Slc6a17	3.50434840736136	-0.141405286280076	0.929746995624356	-0.125406973024212	0.891135612490398
ENSMUSG00000027894	ENSMUST00000170429	chr3	107515749	107519749	-1	0.128256550027997	3466	0.0171771332958148	1318	Slc6a17	3.50434840736136	-0.141405286280076	0.929746995624356	-0.125406973024212	0.891135612490398
ENSMUSG00000062309	ENSMUST00000080514	chr9	57502102	57506102	1	0.104271317755604	3432	0.0183222755155358	1423	Rpp25	1.08746568784724	-0.474638217312811	0.931322323667516	-0.193772802582762	0.89273169164884
ENSMUSG00000043013	ENSMUST00000160499	chr9	74864484	74868484	1	0.163432794998911	3725	0.0164137051493341	1182	Onecut1	0.43053025855186	-0.612052670277373	0.932211265461641	-0.178444274561473	0.894238923532382
ENSMUSG00000043013	ENSMUST00000056006	chr9	74859921	74863921	1	0.261658031923948	3940	0.0151837375800042	1158	Onecut1	0.43053025855186	-0.612052670277373	0.932211265461641	-0.178444274561473	0.894238923532382
ENSMUSG00000038932	ENSMUST00000131881	chr2	180640347	180644347	-1	0.106105051109763	3386	0.0140279921915821	1091	Tcfl5	0.575932667905289	0.513629659989316	0.932479958954878	0.189318502569159	0.894135467021242
ENSMUSG00000038932	ENSMUST00000161425	chr2	180640589	180644589	-1	0.108934239713321	3424	0.0150246900494874	1156	Tcfl5	0.575932667905289	0.513629659989316	0.932479958954878	0.189318502569159	0.894135467021242
ENSMUSG00000038932	ENSMUST00000037877	chr2	180640708	180644708	-1	0.109929694962722	3464	0.0155336421471411	1204	Tcfl5	0.575932667905289	0.513629659989316	0.932479958954878	0.189318502569159	0.894135467021242
ENSMUSG00000029778	ENSMUST00000070756	chr6	55450028	55454028	1	0.179894481281099	3885	0.0282468414197843	2050	Adcyap1r1	6.46590979457892	-0.132563869916785	0.932964731392502	-0.118909704235423	0.894626162497304
ENSMUSG00000029778	ENSMUST00000167484	chr6	55450177	55454177	1	0.178940939936937	3875	0.0275470322855104	2017	Adcyap1r1	6.46590979457892	-0.132563869916785	0.932964731392502	-0.118909704235423	0.894626162497304
ENSMUSG00000029778	ENSMUST00000166962	chr6	55450057	55454057	1	0.180418405096573	3885	0.0282468414197843	2050	Adcyap1r1	6.46590979457892	-0.132563869916785	0.932964731392502	-0.118909704235423	0.894626162497304
ENSMUSG00000029778	ENSMUST00000070736	chr6	55449978	55453978	1	0.17948582070503	3885	0.028215031913681	2047	Adcyap1r1	6.46590979457892	-0.132563869916785	0.932964731392502	-0.118909704235423	0.894626162497304
ENSMUSG00000050917	ENSMUST00000060336	chr7	144859386	144863386	1	0.229551980511711	3916	0.0155548484845434	1272	Fgf4	1.17803955659392	0.30243546680506	0.934810544332149	0.187782480263996	0.896670871689093
ENSMUSG00000021379	ENSMUST00000021810	chr13	48259427	48263427	1	0.101641220201925	2970	0.0153321819418199	1215	Id4	12.3152402392027	-0.152309891766851	0.937155348539047	-0.131451069348847	0.899325720515127
ENSMUSG00000027716	ENSMUST00000146475	chr3	36688167	36692167	-1	0.16946839735317	3684	0.0206019567862766	1405	Trpc3	3.60798660764197	0.159752664901942	0.938232460286323	0.135828637167396	0.900440184354924
ENSMUSG00000027716	ENSMUST00000029271	chr3	36688167	36692167	-1	0.16946839735317	3684	0.0206019567862766	1405	Trpc3	3.60798660764197	0.159752664901942	0.938232460286323	0.135828637167396	0.900440184354924
ENSMUSG00000024867	ENSMUST00000156814	chr19	24553838	24557838	-1	0.177893092305989	3750	0.0205807504488744	1542	Pip5k1b	2.34941818217944	0.241112052289054	0.93880431710067	0.17184214561367	0.900970861344618
ENSMUSG00000024867	ENSMUST00000025800	chr19	24553872	24557872	-1	0.179056203176341	3750	0.0202626553878408	1525	Pip5k1b	2.34941818217944	0.241112052289054	0.93880431710067	0.17184214561367	0.900970861344618
ENSMUSG00000024867	ENSMUST00000112673	chr19	24553842	24557842	-1	0.178113140308488	3750	0.0205383377740699	1538	Pip5k1b	2.34941818217944	0.241112052289054	0.93880431710067	0.17184214561367	0.900970861344618
ENSMUSG00000024867	ENSMUST00000145829	chr19	24553789	24557789	-1	0.176530890385757	3750	0.0205701472801733	1539	Pip5k1b	2.34941818217944	0.241112052289054	0.93880431710067	0.17184214561367	0.900970861344618
ENSMUSG00000062961	ENSMUST00000073251	chr12	80758541	80762541	-1	0.193411715720324	3695	0.0231255109371432	1691	Ccdc177	1.3518297009815	-0.217234194155146	0.939664661050908	-0.16331272354945	0.901562633169297
ENSMUSG00000062157	ENSMUST00000074408	chr4	135684287	135688287	1	0.100404759997407	3545	0.0114514221972099	1009	Ifnlr1	0.560129440578277	-0.348755829389789	0.942942356456459	-0.185190644075664	0.904901534542702
ENSMUSG00000020183	ENSMUST00000020399	chr10	117627500	117631500	1	0.202339377535999	3869	0.0300069674241703	1911	Cpm	10.4892848401314	0.104517400886638	0.943171358135519	0.0968210315960503	0.90514839729058
ENSMUSG00000020183	ENSMUST00000138020	chr10	117627500	117631500	1	0.202339377535999	3869	0.0300069674241703	1911	Cpm	10.4892848401314	0.104517400886638	0.943171358135519	0.0968210315960503	0.90514839729058
ENSMUSG00000020183	ENSMUST00000123374	chr10	117627500	117631500	1	0.202339377535999	3869	0.0300069674241703	1911	Cpm	10.4892848401314	0.104517400886638	0.943171358135519	0.0968210315960503	0.90514839729058
ENSMUSG00000042401	ENSMUST00000048630	chr19	42429783	42433783	-1	0.259499465804196	3902	0.0218637338617099	1512	Crtac1	12.8384630934022	-0.123428394959608	0.943196028956932	-0.111105705643416	0.905266202706117
ENSMUSG00000052301	ENSMUST00000152406	chr7	126845638	126849638	1	0.114299219583774	3317	0.0171135142836081	1350	Doc2a	0.936111954909511	0.338064063209023	0.943403640138933	0.18437961678831	0.90541449718652
ENSMUSG00000052301	ENSMUST00000139174	chr7	126845962	126849962	1	0.114404004346868	3313	0.0176648790560663	1368	Doc2a	0.936111954909511	0.338064063209023	0.943403640138933	0.18437961678831	0.90541449718652
ENSMUSG00000052301	ENSMUST00000141805	chr7	126845416	126849416	1	0.116793096945429	3383	0.0156502770028535	1212	Doc2a	0.936111954909511	0.338064063209023	0.943403640138933	0.18437961678831	0.90541449718652
ENSMUSG00000052301	ENSMUST00000137873	chr7	126846255	126850255	1	0.114603095396748	3350	0.0175588473690551	1387	Doc2a	0.936111954909511	0.338064063209023	0.943403640138933	0.18437961678831	0.90541449718652
ENSMUSG00000052301	ENSMUST00000152051	chr7	126845726	126849726	1	0.114110607010203	3309	0.0170923079462058	1348	Doc2a	0.936111954909511	0.338064063209023	0.943403640138933	0.18437961678831	0.90541449718652
ENSMUSG00000052301	ENSMUST00000064110	chr7	126845553	126849553	1	0.114508789109963	3337	0.0164137051493341	1284	Doc2a	0.936111954909511	0.338064063209023	0.943403640138933	0.18437961678831	0.90541449718652
ENSMUSG00000052301	ENSMUST00000147257	chr7	126845927	126849927	1	0.114697401683534	3341	0.0175588473690551	1358	Doc2a	0.936111954909511	0.338064063209023	0.943403640138933	0.18437961678831	0.90541449718652
ENSMUSG00000052301	ENSMUST00000176771	chr7	126846797	126850797	1	0.111731992887952	3327	0.0209942740282181	1666	Doc2a	0.936111954909511	0.338064063209023	0.943403640138933	0.18437961678831	0.90541449718652
ENSMUSG00000024922	ENSMUST00000025861	chr19	5558575	5562575	-1	0.219995610117468	3943	0.0234966218416824	1798	Ovol1	0.337490642714978	0.521823205083738	0.947524995508411	0.170352563576095	0.910468833889525
ENSMUSG00000032492	ENSMUST00000196057	chr9	110741648	110745648	-1	0.126443773626457	3324	0.0145051347831325	1097	Pth1r	37.2101674037754	0.0895776338370943	0.948028484093245	0.0844212685871405	0.910648517136626
ENSMUSG00000032492	ENSMUST00000006005	chr9	110740719	110744719	-1	0.144498188307686	3436	0.0148868488563728	1231	Pth1r	37.2101674037754	0.0895776338370943	0.948028484093245	0.0844212685871405	0.910648517136626
ENSMUSG00000032492	ENSMUST00000166716	chr9	110741686	110745686	-1	0.125773151142651	3324	0.0145051347831325	1097	Pth1r	37.2101674037754	0.0895776338370943	0.948028484093245	0.0844212685871405	0.910648517136626
ENSMUSG00000024743	ENSMUST00000073899	chr19	10387090	10391090	1	0.218706757531402	3903	0.025574842907102	1717	Syt7	3.59416547678734	-0.132832680549561	0.948709777170622	-0.116979916307814	0.911647490989214
ENSMUSG00000024743	ENSMUST00000076968	chr19	10387090	10391090	1	0.218706757531402	3903	0.025574842907102	1717	Syt7	3.59416547678734	-0.132832680549561	0.948709777170622	-0.116979916307814	0.911647490989214
ENSMUSG00000024743	ENSMUST00000169121	chr19	10387090	10391090	1	0.218706757531402	3903	0.025574842907102	1717	Syt7	3.59416547678734	-0.132832680549561	0.948709777170622	-0.116979916307814	0.911647490989214
ENSMUSG00000022376	ENSMUST00000023007	chr15	64920296	64924296	-1	0.239307441955834	3898	0.0263382710535827	1768	Adcy8	0.755702891268077	-0.293244078912921	0.949531012229958	-0.17602080899306	0.912510517094507
ENSMUSG00000053024	ENSMUST00000086521	chr1	132540939	132544939	-1	0.186590227642855	3824	0.02328455846766	1869	Cntn2	21.0161099966512	0.13214258569812	0.949865778788572	0.11631488361625	0.913056966859658
ENSMUSG00000053024	ENSMUST00000186530	chr1	132541256	132545256	-1	0.172947251487916	3727	0.0223832891280648	1828	Cntn2	21.0161099966512	0.13214258569812	0.949865778788572	0.11631488361625	0.913056966859658
ENSMUSG00000053024	ENSMUST00000186487	chr1	132540890	132544890	-1	0.190551091687837	3824	0.0231573204432466	1864	Cntn2	21.0161099966512	0.13214258569812	0.949865778788572	0.11631488361625	0.913056966859658
ENSMUSG00000053024	ENSMUST00000188943	chr1	132531884	132535884	-1	0.110149742965221	3614	0.0187039895887761	1317	Cntn2	21.0161099966512	0.13214258569812	0.949865778788572	0.11631488361625	0.913056966859658
ENSMUSG00000053024	ENSMUST00000190601	chr1	132540865	132544865	-1	0.191515111508309	3827	0.0229028443944197	1840	Cntn2	21.0161099966512	0.13214258569812	0.949865778788572	0.11631488361625	0.913056966859658
ENSMUSG00000027315	ENSMUST00000110816	chr2	119235477	119239477	1	0.159377624667143	3580	0.021694083162492	1566	Spint1	4.328200226311	0.161485075809144	0.950891612647986	0.133933345622969	0.914084819051193
ENSMUSG00000015568	ENSMUST00000015712	chr8	68878491	68882491	1	0.147212113671841	3630	0.0179193551048932	1321	Lpl	7.87532344659791	-0.128882328596593	0.950891612647986	-0.113954450279342	0.914083932119608
ENSMUSG00000027315	ENSMUST00000028783	chr2	119235362	119239362	1	0.159566237240714	3592	0.021694083162492	1566	Spint1	4.328200226311	0.161485075809144	0.950891612647986	0.133933345622969	0.914084819051193
ENSMUSG00000015568	ENSMUST00000101463	chr8	68878657	68882657	1	0.14863718644993	3644	0.0179299582735943	1338	Lpl	7.87532344659791	-0.128882328596593	0.950891612647986	-0.113954450279342	0.914083932119608
ENSMUSG00000027315	ENSMUST00000110817	chr2	119235553	119239553	1	0.159094705806788	3567	0.0209942740282181	1531	Spint1	4.328200226311	0.161485075809144	0.950891612647986	0.133933345622969	0.914084819051193
ENSMUSG00000015568	ENSMUST00000168401	chr8	68878555	68882555	1	0.147463597103268	3647	0.0178451329239854	1330	Lpl	7.87532344659791	-0.128882328596593	0.950891612647986	-0.113954450279342	0.914083932119608
ENSMUSG00000032698	ENSMUST00000111143	chr2	103968129	103972129	1	0.155867335103469	3764	0.0118331362704502	1040	Lmo2	9.20194605182386	0.139279631139627	0.95243231744958	0.120462812016454	0.915808697679631
ENSMUSG00000032698	ENSMUST00000123437	chr2	103967528	103971528	1	0.149286851981117	3573	0.0103062799774889	896	Lmo2	9.20194605182386	0.139279631139627	0.95243231744958	0.120462812016454	0.915808697679631
ENSMUSG00000032698	ENSMUST00000111139	chr2	103968244	103972244	1	0.157229537023701	3767	0.0124693263925174	1100	Lmo2	9.20194605182386	0.139279631139627	0.95243231744958	0.120462812016454	0.915808697679631
ENSMUSG00000032698	ENSMUST00000133210	chr2	103969179	103973179	1	0.162531646036296	3745	0.0124799295612185	1061	Lmo2	9.20194605182386	0.139279631139627	0.95243231744958	0.120462812016454	0.915808697679631
ENSMUSG00000032698	ENSMUST00000111140	chr2	103968223	103972223	1	0.157198101594772	3767	0.0122466598497939	1079	Lmo2	9.20194605182386	0.139279631139627	0.95243231744958	0.120462812016454	0.915808697679631
ENSMUSG00000032698	ENSMUST00000138815	chr2	103968141	103972141	1	0.15563680862466	3764	0.0118331362704502	1040	Lmo2	9.20194605182386	0.139279631139627	0.95243231744958	0.120462812016454	0.915808697679631
ENSMUSG00000078670	ENSMUST00000107456	chr7	73738307	73742307	1	0.132647031601668	3553	0.02063376629238	1553	Fam174b	13.1030968134881	0.115774826014839	0.95263292098372	0.10436056800146	0.916536806615064
ENSMUSG00000037224	ENSMUST00000094868	chr5	34286326	34290326	-1	0.138965552816282	3513	0.0156502770028535	1135	Zfyve28	0.717629579843411	-0.308523230127514	0.953230838608526	-0.172895133284281	0.917194544180549
ENSMUSG00000037224	ENSMUST00000114369	chr5	34286449	34290449	-1	0.134260716953327	3486	0.0160319910760938	1150	Zfyve28	0.717629579843411	-0.308523230127514	0.953230838608526	-0.172895133284281	0.917194544180549
ENSMUSG00000037224	ENSMUST00000114368	chr5	34286437	34290437	-1	0.134690334482016	3498	0.0160319910760938	1150	Zfyve28	0.717629579843411	-0.308523230127514	0.953230838608526	-0.172895133284281	0.917194544180549
ENSMUSG00000032649	ENSMUST00000044311	chr1	152397830	152401830	1	0.127847889451927	3382	0.0145051347831325	1086	Colgalt2	2.53890396701909	0.163746171063895	0.953485235355172	0.133951269722786	0.917545247184718
ENSMUSG00000032649	ENSMUST00000127586	chr1	152397830	152401830	1	0.127847889451927	3382	0.0145051347831325	1086	Colgalt2	2.53890396701909	0.163746171063895	0.953485235355172	0.133951269722786	0.917545247184718
ENSMUSG00000046999	ENSMUST00000054551	chr3	68867586	68871586	1	0.182262616927041	3720	0.0194674177352568	1458	1110032F04Rik	1.51488440484896	0.258015728503757	0.953662836792428	0.165610171677921	0.918055455298208
ENSMUSG00000031872	ENSMUST00000171018	chr8	104168513	104172513	1	0.193820376296394	3729	0.0279393495274518	1946	Bean1	0.413287795977801	-0.429513455238503	0.953959111118	-0.168507833526127	0.918591061221418
ENSMUSG00000018654	ENSMUST00000076700	chr11	11684213	11688213	1	0.120963530516601	3452	0.0150564995555907	1183	Ikzf1	0.881965740948376	0.219895148868172	0.953959111118	0.156376699972118	0.9185439621696
ENSMUSG00000018654	ENSMUST00000126058	chr11	11683003	11687003	1	0.122231426150048	3482	0.0160319910760938	1190	Ikzf1	0.881965740948376	0.219895148868172	0.953959111118	0.156376699972118	0.9185439621696
ENSMUSG00000004633	ENSMUST00000133315	chr6	54037613	54041613	1	0.1253854475192	3500	0.0201884332069329	1411	Chn2	3.13537130045361	-0.136070867149871	0.953959111118	-0.11776797355877	0.918432125550783
ENSMUSG00000031872	ENSMUST00000093245	chr8	104168513	104172513	1	0.193820376296394	3729	0.0279393495274518	1946	Bean1	0.413287795977801	-0.429513455238503	0.953959111118	-0.168507833526127	0.918591061221418
ENSMUSG00000018654	ENSMUST00000048122	chr11	11684229	11688229	1	0.12097400899291	3452	0.0147171981571549	1167	Ikzf1	0.881965740948376	0.219895148868172	0.953959111118	0.156376699972118	0.9185439621696
ENSMUSG00000031872	ENSMUST00000167633	chr8	104168513	104172513	1	0.193820376296394	3729	0.0279393495274518	1946	Bean1	0.413287795977801	-0.429513455238503	0.953959111118	-0.168507833526127	0.918591061221418
ENSMUSG00000004633	ENSMUST00000127323	chr6	54038086	54042086	1	0.129807364521799	3532	0.0202308458817374	1427	Chn2	3.13537130045361	-0.136070867149871	0.953959111118	-0.11776797355877	0.918432125550783
ENSMUSG00000004633	ENSMUST00000138930	chr6	54037554	54041554	1	0.125123485611463	3510	0.0205065282679665	1441	Chn2	3.13537130045361	-0.136070867149871	0.953959111118	-0.11776797355877	0.918432125550783
ENSMUSG00000018654	ENSMUST00000065433	chr11	11683925	11687925	1	0.118700179633754	3375	0.0152685629296131	1182	Ikzf1	0.881965740948376	0.219895148868172	0.953959111118	0.156376699972118	0.9185439621696
ENSMUSG00000018654	ENSMUST00000141436	chr11	11683003	11687003	1	0.122231426150048	3482	0.0160319910760938	1190	Ikzf1	0.881965740948376	0.219895148868172	0.953959111118	0.156376699972118	0.9185439621696
ENSMUSG00000004633	ENSMUST00000046856	chr6	54037573	54041573	1	0.125574060092771	3513	0.0203050680626453	1422	Chn2	3.13537130045361	-0.136070867149871	0.953959111118	-0.11776797355877	0.918432125550783
ENSMUSG00000031872	ENSMUST00000164076	chr8	104168513	104172513	1	0.193820376296394	3729	0.0279393495274518	1946	Bean1	0.413287795977801	-0.429513455238503	0.953959111118	-0.168507833526127	0.918591061221418
ENSMUSG00000004633	ENSMUST00000114403	chr6	54038039	54042039	1	0.129178655943231	3532	0.020283861725243	1423	Chn2	3.13537130045361	-0.136070867149871	0.953959111118	-0.11776797355877	0.918432125550783
ENSMUSG00000018654	ENSMUST00000018798	chr11	11684445	11688445	1	0.115137497688532	3347	0.0141234207098922	1138	Ikzf1	0.881965740948376	0.219895148868172	0.953959111118	0.156376699972118	0.9185439621696
ENSMUSG00000062785	ENSMUST00000107906	chr7	44588886	44592886	1	0.194490998780201	3866	0.0148868488563728	1092	Kcnc3	0.865284335668962	-0.275093789860574	0.954124371238682	-0.168013639386596	0.918929147506463
ENSMUSG00000062785	ENSMUST00000071062	chr7	44588664	44592664	1	0.198923394259109	3920	0.0164137051493341	1199	Kcnc3	0.865284335668962	-0.275093789860574	0.954124371238682	-0.168013639386596	0.918929147506463
ENSMUSG00000062785	ENSMUST00000107907	chr7	44588664	44592664	1	0.198923394259109	3920	0.0164137051493341	1199	Kcnc3	0.865284335668962	-0.275093789860574	0.954124371238682	-0.168013639386596	0.918929147506463
ENSMUSG00000062785	ENSMUST00000107905	chr7	44588664	44592664	1	0.198923394259109	3920	0.0164137051493341	1199	Kcnc3	0.865284335668962	-0.275093789860574	0.954124371238682	-0.168013639386596	0.918929147506463
ENSMUSG00000051243	ENSMUST00000165276	chr9	58199799	58203799	-1	0.211895747930242	3927	0.0213547817640562	1548	Islr2	10.8600029628123	-0.129098972175584	0.955248381755211	-0.112968681165838	0.92007239192455
ENSMUSG00000051243	ENSMUST00000163200	chr9	58199715	58203715	-1	0.214766850439039	3927	0.0206231631236789	1504	Islr2	10.8600029628123	-0.129098972175584	0.955248381755211	-0.112968681165838	0.92007239192455
ENSMUSG00000051243	ENSMUST00000163897	chr9	58200285	58204285	-1	0.206048758149554	3916	0.0221394162479391	1601	Islr2	10.8600029628123	-0.129098972175584	0.955248381755211	-0.112968681165838	0.92007239192455
ENSMUSG00000051243	ENSMUST00000170421	chr9	58200534	58204534	-1	0.198179422441137	3809	0.0229028443944197	1644	Islr2	10.8600029628123	-0.129098972175584	0.955248381755211	-0.112968681165838	0.92007239192455
ENSMUSG00000021130	ENSMUST00000021558	chr12	80516990	80520990	1	0.241067825975826	3962	0.0232845584676601	1644	Galnt16	11.4026027855975	0.0985167044547898	0.955737032173044	0.0909179465947872	0.92061879395616
ENSMUSG00000029086	ENSMUST00000198218	chr5	44099958	44103958	-1	0.151015800572181	3743	0.0202308458817374	1506	Prom1	21.726931032673	0.0812648896877994	0.957011981522312	0.0768336524672996	0.921906310132705
ENSMUSG00000029086	ENSMUST00000197750	chr5	44097192	44101192	-1	0.118553480965421	3427	0.0217577021746987	1577	Prom1	21.726931032673	0.0812648896877994	0.957011981522312	0.0768336524672996	0.921906310132705
ENSMUSG00000029086	ENSMUST00000196178	chr5	44097186	44101186	-1	0.118281040581375	3425	0.0217577021746987	1577	Prom1	21.726931032673	0.0812648896877994	0.957011981522312	0.0768336524672996	0.921906310132705
ENSMUSG00000029086	ENSMUST00000171543	chr5	44100032	44104032	-1	0.150313742659446	3721	0.0202308458817374	1506	Prom1	21.726931032673	0.0812648896877994	0.957011981522312	0.0768336524672996	0.921906310132705
ENSMUSG00000029086	ENSMUST00000196852	chr5	44099958	44103958	-1	0.151015800572181	3743	0.0202308458817374	1506	Prom1	21.726931032673	0.0812648896877994	0.957011981522312	0.0768336524672996	0.921906310132705
ENSMUSG00000029086	ENSMUST00000165909	chr5	44097225	44101225	-1	0.121309320234814	3460	0.0217577021746987	1577	Prom1	21.726931032673	0.0812648896877994	0.957011981522312	0.0768336524672996	0.921906310132705
ENSMUSG00000029086	ENSMUST00000074113	chr5	44099954	44103954	-1	0.151078671430038	3743	0.0201990363756341	1503	Prom1	21.726931032673	0.0812648896877994	0.957011981522312	0.0768336524672996	0.921906310132705
ENSMUSG00000029086	ENSMUST00000087441	chr5	44099681	44103681	-1	0.152964797165744	3747	0.0194674177352568	1440	Prom1	21.726931032673	0.0812648896877994	0.957011981522312	0.0768336524672996	0.921906310132705
ENSMUSG00000074575	ENSMUST00000109191	chr2	168279132	168283132	-1	0.173785529592674	3865	0.0147914203380627	1220	Kcng1	0.331638246917513	0.396114249975679	0.957144074479932	0.166998597603375	0.922039002634147
ENSMUSG00000074575	ENSMUST00000131749	chr2	168279736	168283736	-1	0.162825043372961	3661	0.013752309805353	1124	Kcng1	0.331638246917513	0.396114249975679	0.957144074479932	0.166998597603375	0.922039002634147
ENSMUSG00000050100	ENSMUST00000183219	chr7	131546773	131550773	1	0.176059358951831	3859	0.0160319910760938	1154	Hmx2	0.849959781393679	-0.378898586157292	0.959183059915485	-0.165280082958754	0.924236458661215
ENSMUSG00000050100	ENSMUST00000051997	chr7	131552061	131556061	1	0.258577359888962	3954	0.0165939590172532	1324	Hmx2	0.849959781393679	-0.378898586157292	0.959183059915485	-0.165280082958754	0.924236458661215
ENSMUSG00000090125	ENSMUST00000053491	chr4	124654807	124658807	1	0.156108340058587	3502	0.0228180190448108	1672	Pou3f1	4.85290917454015	-0.161574898428507	0.959508124458152	-0.130614114483864	0.924505293435517
ENSMUSG00000017897	ENSMUST00000088132	chr2	165593032	165597032	1	0.155301497382757	3676	0.014017389022881	1174	Eya2	20.4484047813491	0.0942889650824646	0.961070411316711	0.0870879601453979	0.926393181273215
ENSMUSG00000029121	ENSMUST00000202434	chr5	37239940	37243940	1	0.128308942409544	3591	0.0217152894998942	1765	Crmp1	104.467738100445	-0.0947429095994146	0.961371666570478	-0.0874240220082813	0.926599037013818
ENSMUSG00000029121	ENSMUST00000202652	chr5	37245285	37249285	1	0.102332799638351	3274	0.0179405614422954	1141	Crmp1	104.467738100445	-0.0947429095994146	0.961371666570478	-0.0874240220082813	0.926599037013818
ENSMUSG00000029121	ENSMUST00000114158	chr5	37240080	37244080	1	0.128413727172639	3565	0.0230937014310399	1876	Crmp1	104.467738100445	-0.0947429095994146	0.961371666570478	-0.0874240220082813	0.926599037013818
ENSMUSG00000029121	ENSMUST00000031004	chr5	37243764	37247764	1	0.119486065356965	3566	0.0216834799937909	1480	Crmp1	104.467738100445	-0.0947429095994146	0.961371666570478	-0.0874240220082813	0.926599037013818
ENSMUSG00000029121	ENSMUST00000201315	chr5	37243845	37247845	1	0.118689701157444	3562	0.0209942740282181	1445	Crmp1	104.467738100445	-0.0947429095994146	0.961371666570478	-0.0874240220082813	0.926599037013818
ENSMUSG00000029121	ENSMUST00000201834	chr5	37240734	37244734	1	0.133632008374758	3649	0.0232845584676601	1925	Crmp1	104.467738100445	-0.0947429095994146	0.961371666570478	-0.0874240220082813	0.926599037013818
ENSMUSG00000038665	ENSMUST00000101532	chr6	37297974	37301974	-1	0.21894776248652	3861	0.0243554785064732	1858	Dgki	0.467448918114439	-0.330611566813034	0.963199258339147	-0.16085134314202	0.928731231198044
ENSMUSG00000038665	ENSMUST00000150300	chr6	37298184	37302184	-1	0.222489487479123	3874	0.025394589039183	1940	Dgki	0.467448918114439	-0.330611566813034	0.963199258339147	-0.16085134314202	0.928731231198044
ENSMUSG00000038665	ENSMUST00000136457	chr6	37297744	37301744	-1	0.217878957902954	3832	0.0221712257540424	1742	Dgki	0.467448918114439	-0.330611566813034	0.963199258339147	-0.16085134314202	0.928731231198044
ENSMUSG00000038665	ENSMUST00000042075	chr6	37297637	37301637	-1	0.215667999401654	3832	0.0211109088839304	1692	Dgki	0.467448918114439	-0.330611566813034	0.963199258339147	-0.16085134314202	0.928731231198044
ENSMUSG00000038665	ENSMUST00000138286	chr6	37298184	37302184	-1	0.222489487479123	3874	0.025394589039183	1940	Dgki	0.467448918114439	-0.330611566813034	0.963199258339147	-0.16085134314202	0.928731231198044
ENSMUSG00000038665	ENSMUST00000090314	chr6	37298184	37302184	-1	0.222489487479123	3874	0.025394589039183	1940	Dgki	0.467448918114439	-0.330611566813034	0.963199258339147	-0.16085134314202	0.928731231198044
ENSMUSG00000071424	ENSMUST00000095852	chr6	63254027	63258027	1	0.117264628379356	3366	0.0190857036620164	1468	Grid2	0.441268587922433	-0.288186444741515	0.963531848502338	-0.159491002037567	0.929325892655231
ENSMUSG00000071424	ENSMUST00000161105	chr6	63254826	63258826	1	0.11457165996782	3284	0.0221394162479391	1630	Grid2	0.441268587922433	-0.288186444741515	0.963531848502338	-0.159491002037567	0.929325892655231
ENSMUSG00000071424	ENSMUST00000159561	chr6	63254006	63258006	1	0.117306542284593	3366	0.0188630371192929	1447	Grid2	0.441268587922433	-0.288186444741515	0.963531848502338	-0.159491002037567	0.929325892655231
ENSMUSG00000071424	ENSMUST00000160408	chr6	63254195	63258195	1	0.117421805523998	3378	0.0196052589283713	1488	Grid2	0.441268587922433	-0.288186444741515	0.963531848502338	-0.159491002037567	0.929325892655231
ENSMUSG00000071424	ENSMUST00000159319	chr6	63253876	63257876	1	0.115430895025197	3341	0.0185767515643627	1449	Grid2	0.441268587922433	-0.288186444741515	0.963531848502338	-0.159491002037567	0.929325892655231
ENSMUSG00000000732	ENSMUST00000105393	chr10	78067360	78071360	1	0.140202013020801	3427	0.0238677327462217	1573	Icosl	1.444608990962	-0.234125348132493	0.963913154775508	-0.15254637345755	0.92958571859162
ENSMUSG00000035226	ENSMUST00000044734	chr2	163916683	163920683	-1	0.164229159198431	3813	0.0145051347831325	1202	Rims4	0.545650993065096	-0.317694941853548	0.965127808486974	-0.158403900018874	0.931309647415109
ENSMUSG00000040907	ENSMUST00000196684	chr7	25003943	25007943	-1	0.122315253960523	3532	0.0172407523080215	1299	Atp1a3	9.36926683822436	0.140280361011079	0.965624429540771	0.117017968895504	0.932098605697754
ENSMUSG00000040907	ENSMUST00000102858	chr7	25003895	25007895	-1	0.122336210913142	3532	0.0175588473690551	1329	Atp1a3	9.36926683822436	0.140280361011079	0.965624429540771	0.117017968895504	0.932098605697754
ENSMUSG00000040907	ENSMUST00000125444	chr7	25003957	25007957	-1	0.12197994271862	3525	0.0171771332958148	1293	Atp1a3	9.36926683822436	0.140280361011079	0.965624429540771	0.117017968895504	0.932098605697754
ENSMUSG00000040907	ENSMUST00000080882	chr7	25003958	25007958	-1	0.121948507289692	3524	0.0171771332958148	1293	Atp1a3	9.36926683822436	0.140280361011079	0.965624429540771	0.117017968895504	0.932098605697754
ENSMUSG00000040907	ENSMUST00000146595	chr7	25003907	25007907	-1	0.122273340055286	3532	0.0175588473690551	1329	Atp1a3	9.36926683822436	0.140280361011079	0.965624429540771	0.117017968895504	0.932098605697754
ENSMUSG00000034382	ENSMUST00000150819	chr17	47434805	47438805	1	0.101630741725616	2932	0.0148868488563728	1150	AI661453	1.2332841684115	-0.185172051041588	0.966577114937546	-0.136556472921996	0.933300284070534
ENSMUSG00000021071	ENSMUST00000110522	chr12	70345614	70349614	-1	0.193621285246514	3783	0.0209942740282181	1522	Trim9	3.53634425308945	-0.103694447364015	0.96718355038869	-0.0931047889209575	0.934409022666778
ENSMUSG00000021071	ENSMUST00000110520	chr12	70345614	70349614	-1	0.193621285246514	3783	0.0209942740282181	1522	Trim9	3.53634425308945	-0.103694447364015	0.96718355038869	-0.0931047889209575	0.934409022666778
ENSMUSG00000021071	ENSMUST00000167755	chr12	70345614	70349614	-1	0.193621285246514	3783	0.0209942740282181	1522	Trim9	3.53634425308945	-0.103694447364015	0.96718355038869	-0.0931047889209575	0.934409022666778
ENSMUSG00000036602	ENSMUST00000167156	chr10	103027054	103031054	-1	0.214672544152253	3823	0.0209094486786091	1575	Alx1	0.893753987236939	-0.277853690708125	0.96924058322089	-0.150641861664519	0.93676639340656
ENSMUSG00000036602	ENSMUST00000040859	chr10	103026777	103030777	-1	0.21453632396023	3809	0.0209942740282181	1583	Alx1	0.893753987236939	-0.277853690708125	0.96924058322089	-0.150641861664519	0.93676639340656
ENSMUSG00000095139	ENSMUST00000178174	chr4	22486366	22490366	-1	0.179024767747413	3781	0.015692689677658	1245	Pou3f2	7.5557435204751	-0.0938530644771217	0.96924058322089	-0.0856270179991192	0.936727346524659
ENSMUSG00000091519	ENSMUST00000166956	chr18	76854405	76858405	1	0.129011000322279	3650	0.0160001815699904	1186	Skor2	1.04601406043167	-0.305243743661957	0.969385289307011	-0.150777430467465	0.936858201201726
ENSMUSG00000008153	ENSMUST00000112523	chr6	124460744	124464744	-1	0.11536802416734	3506	0.0201884332069329	1419	Clstn3	6.2406944691445	-0.103071986950817	0.969385289307011	-0.0922814365303991	0.936890826057623
ENSMUSG00000040479	ENSMUST00000099709	chr2	91973864	91977864	-1	0.155228148048591	3505	0.0225211303211794	1593	Dgkz	21.5508320670919	0.0722739272534281	0.969713779580365	0.0683128948667654	0.937263907000058
ENSMUSG00000025219	ENSMUST00000111925	chr19	45740684	45744684	-1	0.167844233525201	3583	0.0181526248163179	1424	Fgf8	0.932449467869963	-0.423810166023234	0.970198265007361	-0.140177492929772	0.938146117936431
ENSMUSG00000027523	ENSMUST00000154658	chr2	174295859	174299859	1	0.102510933735612	3506	0.0187039895887761	1354	Gnas	195.159753792804	0.0679475821656256	0.970198265007361	0.0646019066446153	0.938073885847323
ENSMUSG00000025219	ENSMUST00000026240	chr19	45740874	45744874	-1	0.166335332936636	3449	0.0190857036620164	1508	Fgf8	0.932449467869963	-0.423810166023234	0.970198265007361	-0.140177492929772	0.938146117936431
ENSMUSG00000079654	ENSMUST00000159200	chr6	29177584	29181584	-1	0.1712706952784	3711	0.0209942740282181	1579	Prrt4	1.09126581161013	0.216794501758244	0.970198265007361	0.141660345994139	0.938146117936431
ENSMUSG00000041730	ENSMUST00000187377	chr14	32597407	32601407	1	0.216076659977723	3849	0.0146641823136493	1146	Prrxl1	1.50900672573848	-0.229274208075855	0.970198265007361	-0.143877952812201	0.938146117936431
ENSMUSG00000025219	ENSMUST00000026241	chr19	45740873	45744873	-1	0.166356289889255	3450	0.0190857036620164	1508	Fgf8	0.932449467869963	-0.423810166023234	0.970198265007361	-0.140177492929772	0.938146117936431
ENSMUSG00000025219	ENSMUST00000111927	chr19	45740858	45744858	-1	0.166607773320683	3465	0.0190857036620164	1508	Fgf8	0.932449467869963	-0.423810166023234	0.970198265007361	-0.140177492929772	0.938146117936431
ENSMUSG00000041730	ENSMUST00000189022	chr14	32597408	32601408	1	0.216055703025104	3849	0.0146535791449482	1145	Prrxl1	1.50900672573848	-0.229274208075855	0.970198265007361	-0.143877952812201	0.938146117936431
ENSMUSG00000041730	ENSMUST00000186452	chr14	32597541	32601541	1	0.213844744523805	3841	0.0145051347831325	1142	Prrxl1	1.50900672573848	-0.229274208075855	0.970198265007361	-0.143877952812201	0.938146117936431
ENSMUSG00000027523	ENSMUST00000080493	chr2	174295859	174299859	1	0.102510933735612	3506	0.0187039895887761	1354	Gnas	195.159753792804	0.0679475821656256	0.970198265007361	0.0646019066446153	0.938073885847323
ENSMUSG00000041730	ENSMUST00000068938	chr14	32597867	32601867	1	0.199845500174343	3801	0.0137417066366518	1099	Prrxl1	1.50900672573848	-0.229274208075855	0.970198265007361	-0.143877952812201	0.938146117936431
ENSMUSG00000027523	ENSMUST00000109088	chr2	174295859	174299859	1	0.102510933735612	3506	0.0187039895887761	1354	Gnas	195.159753792804	0.0679475821656256	0.970198265007361	0.0646019066446153	0.938073885847323
ENSMUSG00000027523	ENSMUST00000087876	chr2	174295859	174299859	1	0.102510933735612	3506	0.0187039895887761	1354	Gnas	195.159753792804	0.0679475821656256	0.970198265007361	0.0646019066446153	0.938073885847323
ENSMUSG00000027523	ENSMUST00000130940	chr2	174283256	174287256	1	0.106775673593569	3483	0.0173467839950327	1410	Gnas	195.159753792804	0.0679475821656256	0.970198265007361	0.0646019066446153	0.938073885847323
ENSMUSG00000025219	ENSMUST00000111928	chr19	45740915	45744915	-1	0.16606289255259	3431	0.0192977670360388	1511	Fgf8	0.932449467869963	-0.423810166023234	0.970198265007361	-0.140177492929772	0.938146117936431
ENSMUSG00000025219	ENSMUST00000111924	chr19	45740684	45744684	-1	0.167844233525201	3583	0.0181526248163179	1424	Fgf8	0.932449467869963	-0.423810166023234	0.970198265007361	-0.140177492929772	0.938146117936431
ENSMUSG00000027523	ENSMUST00000087877	chr2	174295859	174299859	1	0.102510933735612	3506	0.0187039895887761	1354	Gnas	195.159753792804	0.0679475821656256	0.970198265007361	0.0646019066446153	0.938073885847323
ENSMUSG00000027523	ENSMUST00000185956	chr2	174295859	174299859	1	0.102510933735612	3506	0.0187039895887761	1354	Gnas	195.159753792804	0.0679475821656256	0.970198265007361	0.0646019066446153	0.938073885847323
ENSMUSG00000027523	ENSMUST00000130761	chr2	174283358	174287358	1	0.105727825962622	3423	0.0161592291005073	1317	Gnas	195.159753792804	0.0679475821656256	0.970198265007361	0.0646019066446153	0.938073885847323
ENSMUSG00000027523	ENSMUST00000186907	chr2	174295859	174299859	1	0.102510933735612	3506	0.0187039895887761	1354	Gnas	195.159753792804	0.0679475821656256	0.970198265007361	0.0646019066446153	0.938073885847323
ENSMUSG00000025478	ENSMUST00000122844	chr7	139084028	139088028	1	0.116562570466621	3467	0.0167954192225745	1371	Dpysl4	46.6816374437374	0.210086892464583	0.972074469268832	0.139235099668753	0.940083924070465
ENSMUSG00000025478	ENSMUST00000139364	chr7	139084002	139088002	1	0.116311087035193	3443	0.0167954192225745	1371	Dpysl4	46.6816374437374	0.210086892464583	0.972074469268832	0.139235099668753	0.940083924070465
ENSMUSG00000025478	ENSMUST00000026551	chr7	139084001	139088001	1	0.116300608558884	3442	0.0167954192225745	1371	Dpysl4	46.6816374437374	0.210086892464583	0.972074469268832	0.139235099668753	0.940083924070465
ENSMUSG00000025478	ENSMUST00000154273	chr7	139084027	139088027	1	0.116562570466621	3467	0.0167954192225745	1371	Dpysl4	46.6816374437374	0.210086892464583	0.972074469268832	0.139235099668753	0.940083924070465
ENSMUSG00000059816	ENSMUST00000053157	chr4	108381349	108385349	-1	0.106000266346668	3509	0.015077705892993	1267	Fam159a	2.13588959480365	0.371495800288401	0.972273474742359	0.143078074121043	0.94042836717515
ENSMUSG00000051279	ENSMUST00000057613	chr4	9842372	9846372	1	0.104711413760602	3339	0.0141234207098922	1108	Gdf6	0.380088228630264	0.356710271299289	0.972477603100442	0.144043535360171	0.94042836717515
ENSMUSG00000034037	ENSMUST00000089334	chr6	91976878	91980878	1	0.180544146812287	3781	0.0204853219305643	1488	Fgd5	3.96304036409596	-0.107941725799255	0.972477603100442	-0.0950772823578165	0.94042836717515
ENSMUSG00000004872	ENSMUST00000087086	chr1	78195134	78199134	-1	0.139363734916042	3698	0.0156502770028535	1251	Pax3	13.6707280520345	0.080773190089623	0.97316544595928	0.0750249225872749	0.941279444134959
ENSMUSG00000004872	ENSMUST00000172555	chr1	78195113	78199113	-1	0.138829332624259	3698	0.0156502770028535	1251	Pax3	13.6707280520345	0.080773190089623	0.97316544595928	0.0750249225872749	0.941279444134959
ENSMUSG00000004872	ENSMUST00000004994	chr1	78194838	78198838	-1	0.139300864058186	3694	0.0156502770028535	1224	Pax3	13.6707280520345	0.080773190089623	0.97316544595928	0.0750249225872749	0.941279444134959
ENSMUSG00000000120	ENSMUST00000000122	chr11	95585735	95589735	-1	0.198787174067086	3908	0.0208352264977013	1555	Ngfr	41.0241038220706	-0.0728810224769781	0.973729530131095	-0.0685050256016316	0.942198849287369
ENSMUSG00000028661	ENSMUST00000030420	chr4	136954816	136958816	-1	0.145064026028398	3649	0.0194674177352568	1339	Epha8	0.660321092525767	0.235961864179765	0.973930706552513	0.140768643338723	0.942598688442678
ENSMUSG00000026398	ENSMUST00000195428	chr1	136947173	136951173	-1	0.134491243432136	3666	0.0183222755155358	1373	Nr5a2	0.332983332324448	-0.333498257622265	0.974129903332452	-0.140783574056016	0.942805542142383
ENSMUSG00000026398	ENSMUST00000192929	chr1	136951630	136955630	-1	0.10936385724201	3270	0.0133599925634115	1042	Nr5a2	0.332983332324448	-0.333498257622265	0.974129903332452	-0.140783574056016	0.942805542142383
ENSMUSG00000026398	ENSMUST00000168126	chr1	136947562	136951562	-1	0.141972875517102	3681	0.018608561070466	1365	Nr5a2	0.332983332324448	-0.333498257622265	0.974129903332452	-0.140783574056016	0.942805542142383
ENSMUSG00000000125	ENSMUST00000000127	chr11	103772150	103776150	1	0.15803637969953	3694	0.0149716742059818	1074	Wnt3	4.62851020043415	-0.115600570826792	0.974831516375174	-0.0991441220641413	0.943303142341555
ENSMUSG00000068735	ENSMUST00000132182	chr2	93185670	93189670	1	0.140264883878657	3841	0.0175588473690551	1263	Trp53i11	59.0637355552471	-0.0692113739251402	0.974943760985754	-0.065304209313867	0.943606084496001
ENSMUSG00000068735	ENSMUST00000140172	chr2	93185561	93189561	1	0.14000292197092	3842	0.0175588473690551	1263	Trp53i11	59.0637355552471	-0.0692113739251402	0.974943760985754	-0.065304209313867	0.943606084496001
ENSMUSG00000068735	ENSMUST00000111266	chr2	93185548	93189548	1	0.139740960063184	3842	0.0175588473690551	1263	Trp53i11	59.0637355552471	-0.0692113739251402	0.974943760985754	-0.065304209313867	0.943606084496001
ENSMUSG00000036264	ENSMUST00000036796	chr11	52762634	52766634	1	0.160834132874161	3653	0.0217577021746987	1460	Fstl4	0.701502085543301	-0.251432192771803	0.974943760985754	-0.140448368630548	0.943606084496001
ENSMUSG00000068735	ENSMUST00000090554	chr2	93185584	93189584	1	0.139950529589373	3841	0.0175588473690551	1263	Trp53i11	59.0637355552471	-0.0692113739251402	0.974943760985754	-0.065304209313867	0.943606084496001
ENSMUSG00000068735	ENSMUST00000127173	chr2	93187191	93191191	1	0.128549947364662	3554	0.0139219605045709	1104	Trp53i11	59.0637355552471	-0.0692113739251402	0.974943760985754	-0.065304209313867	0.943606084496001
ENSMUSG00000037016	ENSMUST00000091137	chr3	53655355	53659355	-1	0.138473064429737	3451	0.017548244200354	1304	Frem2	4.43955937923386	-0.079288549232782	0.974943760985754	-0.0735134080978991	0.943606084496001
ENSMUSG00000068735	ENSMUST00000147377	chr2	93185561	93189561	1	0.14000292197092	3842	0.0175588473690551	1263	Trp53i11	59.0637355552471	-0.0692113739251402	0.974943760985754	-0.065304209313867	0.943606084496001
ENSMUSG00000068735	ENSMUST00000150462	chr2	93185548	93189548	1	0.139740960063184	3842	0.0175588473690551	1263	Trp53i11	59.0637355552471	-0.0692113739251402	0.974943760985754	-0.065304209313867	0.943606084496001
ENSMUSG00000001510	ENSMUST00000092768	chr11	95118119	95122119	1	0.159786285243213	3524	0.0170711016088036	1232	Dlx3	1.95439819158372	0.174047124664433	0.975377994785649	0.125798605243653	0.944385414341528
ENSMUSG00000068740	ENSMUST00000090558	chr3	108413552	108417552	-1	0.118532524012802	3415	0.0199869730016117	1438	Celsr2	11.2513499704903	-0.102403837716954	0.976150719392211	-0.090259760325573	0.945179165812533
ENSMUSG00000029126	ENSMUST00000202831	chr5	38157473	38161473	-1	0.102018445349067	3554	0.0202308458817374	1439	Nsg1	37.9545371657742	-0.0771800699672761	0.976659263549842	-0.0716617780331847	0.945793527976165
ENSMUSG00000046518	ENSMUST00000061035	chr12	33926425	33930425	1	0.11536802416734	3135	0.0176542758873652	1292	Ferd3l	1.58407794690171	0.339051735607183	0.977622230368324	0.134245369433322	0.947053532560056
ENSMUSG00000027356	ENSMUST00000038280	chr2	132943906	132947906	-1	0.104784763094768	3473	0.0145051347831325	1166	Fermt1	1.86244910963888	0.130568437063846	0.977980726116992	0.106263228954832	0.947530692952584
ENSMUSG00000027356	ENSMUST00000134937	chr2	132943629	132947629	-1	0.113785774244609	3562	0.0164137051493341	1289	Fermt1	1.86244910963888	0.130568437063846	0.977980726116992	0.106263228954832	0.947530692952584
ENSMUSG00000024140	ENSMUST00000024954	chr17	86751907	86755907	1	0.115357545691031	3468	0.0173785935011361	1371	Epas1	5.56307698577623	0.10913643922093	0.978462931144285	0.0939644184310028	0.948202674390154
ENSMUSG00000026452	ENSMUST00000187725	chr1	134644677	134648677	1	0.184798408193935	3843	0.024429700687381	1725	Syt2	0.843761100285419	-0.202981584811498	0.978703904940317	-0.130152921268045	0.94848603258742
ENSMUSG00000026452	ENSMUST00000188842	chr1	134644681	134648681	1	0.184924149909648	3847	0.02451452603699	1729	Syt2	0.843761100285419	-0.202981584811498	0.978703904940317	-0.130152921268045	0.94848603258742
ENSMUSG00000026452	ENSMUST00000121990	chr1	134707300	134711300	1	0.170442895649951	3911	0.0193507828795444	1407	Syt2	0.843761100285419	-0.202981584811498	0.978703904940317	-0.130152921268045	0.94848603258742
ENSMUSG00000040276	ENSMUST00000097360	chr17	27683197	27687197	1	0.160383558392853	3778	0.0251401129903561	1808	Pacsin1	1.1207595684267	-0.168834534162916	0.9788800672585	-0.121570850365093	0.948662242707606
ENSMUSG00000040276	ENSMUST00000114872	chr17	27653643	27657643	1	0.132982342843571	3631	0.0217577021746987	1583	Pacsin1	1.1207595684267	-0.168834534162916	0.9788800672585	-0.121570850365093	0.948662242707606
ENSMUSG00000040276	ENSMUST00000045896	chr17	27653588	27657588	1	0.13300329979619	3624	0.0214077976075618	1550	Pacsin1	1.1207595684267	-0.168834534162916	0.9788800672585	-0.121570850365093	0.948662242707606
ENSMUSG00000040276	ENSMUST00000155259	chr17	27683227	27687227	1	0.161169444116064	3778	0.0251931288338617	1813	Pacsin1	1.1207595684267	-0.168834534162916	0.9788800672585	-0.121570850365093	0.948662242707606
ENSMUSG00000040276	ENSMUST00000114873	chr17	27653509	27657509	1	0.132479375980716	3624	0.0209942740282181	1511	Pacsin1	1.1207595684267	-0.168834534162916	0.9788800672585	-0.121570850365093	0.948662242707606
ENSMUSG00000067889	ENSMUST00000008991	chr19	4709208	4713208	1	0.175095339131359	3556	0.0200293856764161	1306	Sptbn2	13.5755958460367	-0.207788308315492	0.979009513464845	-0.130569732205111	0.948922027006316
ENSMUSG00000054252	ENSMUST00000067150	chr5	33719724	33723724	1	0.144131441636854	3728	0.0156502770028535	1114	Fgfr3	10.6477259388947	0.0824833561934692	0.979009513464845	0.0754315227180803	0.948937288789712
ENSMUSG00000054252	ENSMUST00000114411	chr5	33719724	33723724	1	0.144131441636854	3728	0.0156502770028535	1114	Fgfr3	10.6477259388947	0.0824833561934692	0.979009513464845	0.0754315227180803	0.948937288789712
ENSMUSG00000054252	ENSMUST00000202182	chr5	33720444	33724444	1	0.155605373195732	3855	0.0198491318084971	1406	Fgfr3	10.6477259388947	0.0824833561934692	0.979009513464845	0.0754315227180803	0.948937288789712
ENSMUSG00000054252	ENSMUST00000169212	chr5	33719724	33723724	1	0.144131441636854	3728	0.0156502770028535	1114	Fgfr3	10.6477259388947	0.0824833561934692	0.979009513464845	0.0754315227180803	0.948937288789712
ENSMUSG00000054252	ENSMUST00000201437	chr5	33719674	33723674	1	0.144005699921141	3728	0.0155760548219456	1107	Fgfr3	10.6477259388947	0.0824833561934692	0.979009513464845	0.0754315227180803	0.948937288789712
ENSMUSG00000054252	ENSMUST00000164207	chr5	33719791	33723791	1	0.146206179946131	3739	0.0155336421471412	1097	Fgfr3	10.6477259388947	0.0824833561934692	0.979009513464845	0.0754315227180803	0.948937288789712
ENSMUSG00000054252	ENSMUST00000202138	chr5	33720306	33724306	1	0.157460063502509	3855	0.0190857036620164	1353	Fgfr3	10.6477259388947	0.0824833561934692	0.979009513464845	0.0754315227180803	0.948937288789712
ENSMUSG00000054252	ENSMUST00000155002	chr5	33721772	33725772	1	0.145189767744112	3848	0.0194356082291534	1476	Fgfr3	10.6477259388947	0.0824833561934692	0.979009513464845	0.0754315227180803	0.948937288789712
ENSMUSG00000054252	ENSMUST00000171509	chr5	33720306	33724306	1	0.157460063502509	3855	0.0190857036620164	1353	Fgfr3	10.6477259388947	0.0824833561934692	0.979009513464845	0.0754315227180803	0.948937288789712
ENSMUSG00000054252	ENSMUST00000087820	chr5	33719798	33723798	1	0.146656754427438	3742	0.0156820865089568	1104	Fgfr3	10.6477259388947	0.0824833561934692	0.979009513464845	0.0754315227180803	0.948937288789712
ENSMUSG00000054252	ENSMUST00000134610	chr5	33720820	33724820	1	0.15845551875191	3885	0.0194674177352568	1370	Fgfr3	10.6477259388947	0.0824833561934692	0.979009513464845	0.0754315227180803	0.948937288789712
ENSMUSG00000020732	ENSMUST00000021076	chr11	115152157	115156157	1	0.103286340982513	3525	0.0196582747718769	1424	Rab37	0.65260427255006	0.287459569746962	0.979097705636399	0.133829607230382	0.949010297942141
ENSMUSG00000020732	ENSMUST00000156383	chr11	115152203	115156203	1	0.10355878136656	3535	0.0195416399161646	1413	Rab37	0.65260427255006	0.287459569746962	0.979097705636399	0.133829607230382	0.949010297942141
ENSMUSG00000049971	ENSMUST00000137157	chr5	127630262	127634262	1	0.113450463002706	3420	0.0133599925634115	1061	Glt1d1	0.463498954212177	-0.30911030294374	0.979570134069319	-0.131639720713946	0.949855838299211
ENSMUSG00000049971	ENSMUST00000118139	chr5	127630262	127634262	1	0.113450463002706	3420	0.0133599925634115	1061	Glt1d1	0.463498954212177	-0.30911030294374	0.979570134069319	-0.131639720713946	0.949855838299211
ENSMUSG00000022203	ENSMUST00000022813	chr14	54924788	54928788	-1	0.157701068457627	3735	0.0233163679737634	1666	Efs	19.2813787446726	-0.0708664312242008	0.980022374230679	-0.0661008502275664	0.951247518824872
ENSMUSG00000022577	ENSMUST00000065417	chr15	75564856	75568856	-1	0.201239137523504	3891	0.0174422125133428	1357	Ly6h	3.77400937757869	-0.146383246442787	0.980555912140387	-0.111241303383701	0.952144913177064
ENSMUSG00000022577	ENSMUST00000127095	chr15	75565255	75569255	-1	0.191022623121764	3863	0.0179405614422954	1411	Ly6h	3.77400937757869	-0.146383246442787	0.980555912140387	-0.111241303383701	0.952144913177064
ENSMUSG00000022577	ENSMUST00000156032	chr15	75565216	75569216	-1	0.190854967500812	3862	0.0179405614422954	1411	Ly6h	3.77400937757869	-0.146383246442787	0.980555912140387	-0.111241303383701	0.952144913177064
ENSMUSG00000022577	ENSMUST00000163116	chr15	75564648	75568648	-1	0.201626841146955	3879	0.0175694505377562	1351	Ly6h	3.77400937757869	-0.146383246442787	0.980555912140387	-0.111241303383701	0.952144913177064
ENSMUSG00000040794	ENSMUST00000111466	chr2	90883860	90887860	1	0.153855467652049	3870	0.0171771332958148	1267	C1qtnf4	4.5514450302646	-0.174122399453772	0.980555912140387	-0.120056204128344	0.952296921293735
ENSMUSG00000022577	ENSMUST00000023241	chr15	75564657	75568657	-1	0.201574448765407	3879	0.0176648790560663	1360	Ly6h	3.77400937757869	-0.146383246442787	0.980555912140387	-0.111241303383701	0.952144913177064
ENSMUSG00000022577	ENSMUST00000150125	chr15	75564632	75568632	-1	0.201899281531001	3879	0.0175588473690551	1350	Ly6h	3.77400937757869	-0.146383246442787	0.980555912140387	-0.111241303383701	0.952144913177064
ENSMUSG00000022577	ENSMUST00000126129	chr15	75564648	75568648	-1	0.201626841146955	3879	0.0175694505377562	1351	Ly6h	3.77400937757869	-0.146383246442787	0.980555912140387	-0.111241303383701	0.952144913177064
ENSMUSG00000020083	ENSMUST00000156798	chr10	62132706	62136706	-1	0.166220069697232	3794	0.0292329361089885	2111	2010107G23Rik	2.92607267200366	0.158751903264555	0.980755962143503	0.114792781875239	0.952977905333491
ENSMUSG00000021125	ENSMUST00000021550	chr12	79128777	79132777	1	0.130519900910844	3023	0.0190857036620164	1390	Arg2	0.97996672071487	-0.381670664677256	0.980755962143503	-0.119568526102183	0.952829094954251
ENSMUSG00000092060	ENSMUST00000202131	chr5	67425617	67429617	-1	0.103579738319179	3599	0.0145051347831325	1195	Bend4	4.15101321804299	0.0891461419992837	0.980795112537718	0.0794294706932403	0.953052651358666
ENSMUSG00000092060	ENSMUST00000201528	chr5	67425617	67429617	-1	0.103579738319179	3599	0.0145051347831325	1195	Bend4	4.15101321804299	0.0891461419992837	0.980795112537718	0.0794294706932403	0.953052651358666
ENSMUSG00000092060	ENSMUST00000201705	chr5	67425330	67429330	-1	0.105654476628455	3636	0.0148868488563728	1227	Bend4	4.15101321804299	0.0891461419992837	0.980795112537718	0.0794294706932403	0.953052651358666
ENSMUSG00000092060	ENSMUST00000169190	chr5	67425799	67429799	-1	0.103810264797987	3618	0.0137629129740541	1126	Bend4	4.15101321804299	0.0891461419992837	0.980795112537718	0.0794294706932403	0.953052651358666
ENSMUSG00000020865	ENSMUST00000126566	chr11	94390997	94394997	-1	0.100299975234312	3395	0.0152685629296131	1234	Abcc3	0.43763305545333	-0.279394606248348	0.982071443749206	-0.124912648494794	0.954770202589164
ENSMUSG00000032537	ENSMUST00000085169	chr9	102352693	102356693	-1	0.138064403853667	3371	0.0148868488563728	1203	Ephb1	3.55942282618834	0.125126841797507	0.982632421549133	0.0996175325040791	0.955921066374004
ENSMUSG00000032537	ENSMUST00000035129	chr9	102352693	102356693	-1	0.138064403853667	3371	0.0148868488563728	1203	Ephb1	3.55942282618834	0.125126841797507	0.982632421549133	0.0996175325040791	0.955921066374004
ENSMUSG00000011171	ENSMUST00000176078	chr12	116075726	116079726	1	0.154892836806687	3874	0.0190751004933153	1471	Vipr2	0.830123981206908	-0.219091983945562	0.982632421549133	-0.12393912905681	0.955441899292557
ENSMUSG00000011171	ENSMUST00000177199	chr12	116075773	116079773	1	0.152252260776699	3838	0.0184389103712481	1425	Vipr2	0.830123981206908	-0.219091983945562	0.982632421549133	-0.12393912905681	0.955441899292557
ENSMUSG00000011171	ENSMUST00000011315	chr12	116075728	116079728	1	0.154809008996211	3874	0.0190326878185108	1469	Vipr2	0.830123981206908	-0.219091983945562	0.982632421549133	-0.12393912905681	0.955441899292557
ENSMUSG00000032537	ENSMUST00000149800	chr9	102352693	102356693	-1	0.138064403853667	3371	0.0148868488563728	1203	Ephb1	3.55942282618834	0.125126841797507	0.982632421549133	0.0996175325040791	0.955921066374004
ENSMUSG00000011171	ENSMUST00000175785	chr12	116075766	116079766	1	0.152786663068482	3845	0.0185131325521559	1432	Vipr2	0.830123981206908	-0.219091983945562	0.982632421549133	-0.12393912905681	0.955441899292557
ENSMUSG00000016028	ENSMUST00000016172	chr15	86031777	86035777	-1	0.169793230118763	3733	0.0238677327462217	1655	Celsr1	9.28575086364622	0.0671814049047851	0.982632421549133	0.0626360182770797	0.955620199541986
ENSMUSG00000011171	ENSMUST00000100988	chr12	116075760	116079760	1	0.153205802120862	3851	0.0185767515643627	1438	Vipr2	0.830123981206908	-0.219091983945562	0.982632421549133	-0.12393912905681	0.955441899292557
ENSMUSG00000037600	ENSMUST00000153811	chr4	133517023	133521023	1	0.108703713234513	3406	0.0164137051493341	1221	Kdf1	1.1508792783438	-0.20557969932996	0.982838289310108	-0.121079647228707	0.956121851610459
ENSMUSG00000037600	ENSMUST00000105901	chr4	133517055	133521055	1	0.108504622184633	3406	0.016668181198161	1245	Kdf1	1.1508792783438	-0.20557969932996	0.982838289310108	-0.121079647228707	0.956121851610459
ENSMUSG00000037600	ENSMUST00000121797	chr4	133517083	133521083	1	0.107666344079875	3395	0.0167954192225745	1257	Kdf1	1.1508792783438	-0.20557969932996	0.982838289310108	-0.121079647228707	0.956121851610459
ENSMUSG00000037600	ENSMUST00000042919	chr4	133516992	133520992	1	0.108336966563681	3389	0.0164137051493341	1221	Kdf1	1.1508792783438	-0.20557969932996	0.982838289310108	-0.121079647228707	0.956121851610459
ENSMUSG00000037600	ENSMUST00000149807	chr4	133516963	133520963	1	0.107802564271898	3378	0.0164137051493341	1221	Kdf1	1.1508792783438	-0.20557969932996	0.982838289310108	-0.121079647228707	0.956121851610459
ENSMUSG00000053414	ENSMUST00000065856	chr16	90384397	90388397	1	0.107509166935233	3361	0.0130100879962745	982	Hunk	21.0511167666035	0.0595681610829904	0.98302935118938	0.0562579708442704	0.956425405850897
ENSMUSG00000035095	ENSMUST00000121288	chr14	63434394	63438394	1	0.134994210294991	3758	0.0208776391725058	1550	Fam167a	1.89820277853802	-0.152431535418207	0.983134561292881	-0.109907596445777	0.95660070692845
ENSMUSG00000035095	ENSMUST00000128313	chr14	63434409	63438409	1	0.135078038105466	3758	0.0209942740282181	1561	Fam167a	1.89820277853802	-0.152431535418207	0.983134561292881	-0.109907596445777	0.95660070692845
ENSMUSG00000052133	ENSMUST00000120756	chr16	35539362	35543362	1	0.158748916088575	3640	0.0209942740282181	1695	Sema5b	6.28272506244225	0.0820502273250655	0.98373553168971	0.073642695276051	0.957332979495123
ENSMUSG00000028909	ENSMUST00000105987	chr4	131836288	131840288	-1	0.149915560559686	3125	0.0187994181070862	1472	Ptpru	3.62997232802747	-0.0877473837096303	0.98373553168971	-0.0775457468417325	0.95741175867571
ENSMUSG00000052133	ENSMUST00000128347	chr16	35659305	35663305	1	0.111029934975217	3267	0.0194674177352568	1391	Sema5b	6.28272506244225	0.0820502273250655	0.98373553168971	0.073642695276051	0.957332979495123
ENSMUSG00000028909	ENSMUST00000127633	chr4	131836252	131840252	-1	0.150408048946231	3141	0.0185661483956615	1450	Ptpru	3.62997232802747	-0.0877473837096303	0.98373553168971	-0.0775457468417325	0.95741175867571
ENSMUSG00000028909	ENSMUST00000030741	chr4	131836231	131840231	-1	0.15083766647492	3162	0.0184601167086503	1440	Ptpru	3.62997232802747	-0.0877473837096303	0.98373553168971	-0.0775457468417325	0.95741175867571
ENSMUSG00000052133	ENSMUST00000133554	chr16	35539145	35543145	1	0.160635041824281	3691	0.0205913536175755	1657	Sema5b	6.28272506244225	0.0820502273250655	0.98373553168971	0.073642695276051	0.957332979495123
ENSMUSG00000052133	ENSMUST00000050625	chr16	35539571	35543571	1	0.162332554986416	3627	0.0213653849327573	1732	Sema5b	6.28272506244225	0.0820502273250655	0.98373553168971	0.073642695276051	0.957332979495123
ENSMUSG00000052133	ENSMUST00000149855	chr16	35656585	35660585	1	0.119507022309584	3683	0.0213759881014584	1556	Sema5b	6.28272506244225	0.0820502273250655	0.98373553168971	0.073642695276051	0.957332979495123
ENSMUSG00000052133	ENSMUST00000149097	chr16	35657435	35661435	1	0.120554869940531	3553	0.0199021476520027	1461	Sema5b	6.28272506244225	0.0820502273250655	0.98373553168971	0.073642695276051	0.957332979495123
ENSMUSG00000045394	ENSMUST00000053577	chr17	87633979	87637979	1	0.124484298556585	3070	0.017548244200354	1234	Epcam	9.45421451550176	0.0980972495133266	0.984287263920436	0.0835895128488512	0.958971036752359
ENSMUSG00000037747	ENSMUST00000046513	chr10	70597291	70601291	-1	0.247375868714131	3734	0.0335908384451489	2173	Phyhipl	11.2011044922847	-0.0748210989724874	0.984287263920436	-0.0681769271150286	0.958362216711144
ENSMUSG00000037747	ENSMUST00000163054	chr10	70597290	70601290	-1	0.24739682566675	3734	0.0335908384451489	2173	Phyhipl	11.2011044922847	-0.0748210989724874	0.984287263920436	-0.0681769271150286	0.958362216711144
ENSMUSG00000079598	ENSMUST00000114874	chr6	38661069	38665069	1	0.148521923210525	3698	0.0244509070247833	1715	Clec2l	2.76947116723768	-0.181426199339775	0.984287263920436	-0.115656414700811	0.958134130166412
ENSMUSG00000037747	ENSMUST00000162470	chr10	70597082	70601082	-1	0.250582282464831	3747	0.0347359806648699	2217	Phyhipl	11.2011044922847	-0.0748210989724874	0.984287263920436	-0.0681769271150286	0.958362216711144
ENSMUSG00000029335	ENSMUST00000200388	chr5	98852451	98856451	1	0.118490610107564	3403	0.0184601167086503	1346	Bmp3	0.824836948267401	0.1373789409944	0.984579832389055	0.10212467659503	0.959396605643315
ENSMUSG00000029335	ENSMUST00000031278	chr5	98852439	98856439	1	0.118260083628756	3403	0.0185025293834548	1350	Bmp3	0.824836948267401	0.1373789409944	0.984579832389055	0.10212467659503	0.959396605643315
ENSMUSG00000029335	ENSMUST00000197143	chr5	98852415	98856415	1	0.118144820389352	3403	0.0187039895887761	1369	Bmp3	0.824836948267401	0.1373789409944	0.984579832389055	0.10212467659503	0.959396605643315
ENSMUSG00000094626	ENSMUST00000178687	chr6	120491807	120495807	-1	0.208291152079782	3799	0.0317882997659585	2030	Cecr6	1.07465824638174	-0.145690568558004	0.984705652037358	-0.104473880956033	0.95969642297888
ENSMUSG00000041907	ENSMUST00000179655	chr1	42951139	42955139	1	0.143387469818882	3698	0.0206125599549777	1590	Gpr45	0.338375575957967	-0.294250499989637	0.985450144151353	-0.111190721100735	0.960697971657196
ENSMUSG00000041907	ENSMUST00000188621	chr1	42950872	42954872	1	0.143764694966023	3704	0.0213229722579528	1608	Gpr45	0.338375575957967	-0.294250499989637	0.985450144151353	-0.111190721100735	0.960697971657196
ENSMUSG00000041907	ENSMUST00000187998	chr1	42951182	42955182	1	0.141501344083176	3694	0.0206125599549777	1590	Gpr45	0.338375575957967	-0.294250499989637	0.985450144151353	-0.111190721100735	0.960697971657196
ENSMUSG00000041907	ENSMUST00000179766	chr1	42950963	42954963	1	0.144005699921141	3720	0.0224044954654671	1679	Gpr45	0.338375575957967	-0.294250499989637	0.985450144151353	-0.111190721100735	0.960697971657196
ENSMUSG00000002459	ENSMUST00000002533	chr1	5017539	5021539	-1	0.100645764952525	3467	0.0194674177352568	1444	Rgs20	0.375126827095274	-0.318350565254503	0.986011609120635	-0.104514101270296	0.962122791848538
ENSMUSG00000086040	ENSMUST00000126637	chr6	54427603	54431603	1	0.162343033462725	3718	0.0221394162479391	1628	Wipf3	1.26970943972165	-0.129966023568842	0.986154251507857	-0.0967033570199033	0.96225139250619
ENSMUSG00000086040	ENSMUST00000132855	chr6	54427603	54431603	1	0.162343033462725	3718	0.0221394162479391	1628	Wipf3	1.26970943972165	-0.129966023568842	0.986154251507857	-0.0967033570199033	0.96225139250619
ENSMUSG00000041708	ENSMUST00000046168	chr15	83778023	83782023	1	0.111616729648548	3372	0.0156502770028535	1203	Mpped1	2.18254692657446	-0.112929912841484	0.986164743981499	-0.089497957297871	0.962418301401664
ENSMUSG00000041708	ENSMUST00000163723	chr15	83777982	83781982	1	0.112025390224617	3388	0.0160319910760938	1239	Mpped1	2.18254692657446	-0.112929912841484	0.986164743981499	-0.089497957297871	0.962418301401664
ENSMUSG00000041708	ENSMUST00000109469	chr15	83777467	83781467	1	0.109803953247008	3273	0.0180147836232033	1295	Mpped1	2.18254692657446	-0.112929912841484	0.986164743981499	-0.089497957297871	0.962418301401664
ENSMUSG00000047759	ENSMUST00000058652	chr11	64433332	64437332	1	0.100729592763001	3376	0.0181102121415134	1405	Hs3st3a1	3.47816748318982	-0.0972148676729853	0.98629431401714	-0.0813589080940216	0.962554357171039
ENSMUSG00000096606	ENSMUST00000178124	chr7	99625103	99629103	-1	0.182094961306089	3773	0.0175588473690551	1372	Gm4980	0.397173272333142	-0.275164319118333	0.986707184159472	-0.106535525241313	0.963109381515499
ENSMUSG00000022180	ENSMUST00000022787	chr14	54779886	54783886	-1	0.118071471055185	3553	0.0171771332958148	1333	Slc7a8	1.86316121273227	-0.1179201648639	0.986898763386143	-0.0900348445355873	0.964442513705162
ENSMUSG00000043342	ENSMUST00000059272	chr2	74695727	74699727	1	0.200421816371365	3850	0.0158411340394736	1246	Hoxd9	10.9238522838066	0.104453587479689	0.986898763386143	0.0843994886044767	0.964348229764703
ENSMUSG00000035934	ENSMUST00000188348	chr9	37135567	37139567	-1	0.113251371952826	3487	0.0183328786842369	1260	Pknox2	22.7077730934158	-0.0547828748359439	0.987438121397631	-0.05129950337122	0.964959947603896
ENSMUSG00000021604	ENSMUST00000022095	chr13	73258497	73262497	1	0.103129163837871	3465	0.0122148503436905	911	Irx4	3.02231993787492	-0.109248673830521	0.987622408117492	-0.0859536745812021	0.96517325899796
ENSMUSG00000021604	ENSMUST00000176684	chr13	73258479	73262479	1	0.10276241716704	3453	0.0122148503436905	911	Irx4	3.02231993787492	-0.109248673830521	0.987622408117492	-0.0859536745812021	0.96517325899796
ENSMUSG00000053559	ENSMUST00000172334	chr15	100634865	100638865	-1	0.114110607010203	3335	0.0185131325521559	1379	Smagp	2.75184240612115	0.157580851243845	0.988484214245465	0.0982380246192869	0.966806816937464
ENSMUSG00000041782	ENSMUST00000038760	chr1	135816598	135820598	1	0.143125507911145	3830	0.0206125599549777	1517	Lad1	1.60595019824933	0.128987930206675	0.988484214245465	0.0918258623241998	0.966806816937464
ENSMUSG00000053559	ENSMUST00000066068	chr15	100634855	100638855	-1	0.11437256891794	3345	0.0185873547330638	1386	Smagp	2.75184240612115	0.157580851243845	0.988484214245465	0.0982380246192869	0.966806816937464
ENSMUSG00000057751	ENSMUST00000030897	chr4	154168730	154172730	1	0.1562340817743	3837	0.0171771332958148	1333	Megf6	19.0372285160127	-0.0524781486359434	0.989016940106914	-0.0490826559357577	0.967402683947331
ENSMUSG00000024497	ENSMUST00000025374	chr18	42392539	42396539	1	0.187858123276302	3738	0.0187039895887761	1420	Pou4f3	1.57724901839075	0.201236661437955	0.98904435134458	0.0985436625346789	0.968012481892874
ENSMUSG00000029544	ENSMUST00000112113	chr5	115192381	115196381	-1	0.151749293913844	3616	0.0171347206210103	1242	Cabp1	3.45106529582044	-0.139756851218013	0.989067946389805	-0.0923259161936709	0.968380881846272
ENSMUSG00000052135	ENSMUST00000102656	chr4	120285349	120289349	-1	0.109720125436532	3026	0.0187039895887761	1493	Foxo6	1.62868855935919	-0.162204104085223	0.989483706994113	-0.0951526669277919	0.968870279680431
ENSMUSG00000053166	ENSMUST00000065438	chr2	165232853	165236853	-1	0.209391392092277	3891	0.0225953525020872	1576	Cdh22	0.665626046153945	-0.186961479092247	0.989710395061395	-0.096022019470829	0.969106178902476
ENSMUSG00000020037	ENSMUST00000060397	chr10	84754062	84758062	1	0.322045490895462	3991	0.0274834132733037	1879	Rfx4	9.44859297631081	-0.0562894370681865	0.990433911684419	-0.0516580017605856	0.970361721733728
ENSMUSG00000046280	ENSMUST00000050401	chr3	89829370	89833370	1	0.194773917640557	3881	0.0154170072914288	1122	She	3.26767509015811	0.0705211879767934	0.990433911684419	0.0617584816386539	0.970526655105785
ENSMUSG00000002190	ENSMUST00000109831	chr8	83387878	83391878	1	0.196796263568286	3785	0.0210472898717237	1519	Clgn	0.858236026183361	0.14721432972156	0.990543273113819	0.0903751054398908	0.970767128763284
ENSMUSG00000033998	ENSMUST00000046765	chr8	125993102	125997102	1	0.157198101594772	3616	0.0187039895887761	1445	Kcnk1	3.61544734590361	0.0977217179230984	0.990543273113819	0.0766152046942234	0.970692993068654
ENSMUSG00000002190	ENSMUST00000002259	chr8	83387867	83391867	1	0.197026790047094	3785	0.0210472898717237	1519	Clgn	0.858236026183361	0.14721432972156	0.990543273113819	0.0903751054398908	0.970767128763284
ENSMUSG00000020681	ENSMUST00000001963	chr11	105965945	105969945	1	0.112035868700926	3378	0.0221394162479391	1613	Ace	0.264685545144852	-0.22634530555412	0.990606643421422	-0.0903309533383728	0.971075477654527
ENSMUSG00000026247	ENSMUST00000159662	chr1	87153311	87157311	-1	0.292297096652858	3991	0.020718591641989	1647	Ecel1	6.0862290266765	-0.101734533272657	0.990606643421422	-0.0780538797750452	0.971019974772334
ENSMUSG00000026247	ENSMUST00000027463	chr1	87153027	87157027	-1	0.300522700555797	3991	0.0218107180182043	1687	Ecel1	6.0862290266765	-0.101734533272657	0.990606643421422	-0.0780538797750452	0.971019974772334
ENSMUSG00000026247	ENSMUST00000161002	chr1	87154521	87158521	-1	0.230715091382063	3896	0.0210260835343214	1707	Ecel1	6.0862290266765	-0.101734533272657	0.990606643421422	-0.0780538797750452	0.971019974772334
ENSMUSG00000026247	ENSMUST00000160810	chr1	87154165	87158165	-1	0.252657020774107	3904	0.0209942740282181	1654	Ecel1	6.0862290266765	-0.101734533272657	0.990606643421422	-0.0780538797750452	0.971019974772334
ENSMUSG00000027765	ENSMUST00000029331	chr3	61000795	61004795	1	0.113754338815681	3323	0.0171771332958148	1263	P2ry1	0.938572563636978	0.12945291831599	0.990758952534375	0.0864699381196878	0.971210852541796
ENSMUSG00000027765	ENSMUST00000193943	chr3	61000799	61004799	1	0.113670511005205	3319	0.0171771332958148	1263	P2ry1	0.938572563636978	0.12945291831599	0.990758952534375	0.0864699381196878	0.971210852541796
ENSMUSG00000027765	ENSMUST00000193201	chr3	61000795	61004795	1	0.113754338815681	3323	0.0171771332958148	1263	P2ry1	0.938572563636978	0.12945291831599	0.990758952534375	0.0864699381196878	0.971210852541796
ENSMUSG00000036225	ENSMUST00000025992	chr18	15149446	15153446	-1	0.111711035935333	3433	0.00839770961128723	668	Kctd1	7.75222852540825	0.0590267653192464	0.991145847051029	0.0534536863676084	0.971668816710281
ENSMUSG00000017314	ENSMUST00000132687	chr11	102086455	102090455	-1	0.101997488396448	3501	0.014377896758719	1114	Mpp2	8.77173345659518	0.0538277321710172	0.991190662106174	0.0495088560577076	0.971725052455559
ENSMUSG00000017314	ENSMUST00000130903	chr11	102086467	102090467	-1	0.101808875822877	3489	0.0142506587343056	1102	Mpp2	8.77173345659518	0.0538277321710172	0.991190662106174	0.0495088560577076	0.971725052455559
ENSMUSG00000017314	ENSMUST00000017458	chr11	102086515	102090515	-1	0.101043947052285	3441	0.0141234207098922	1090	Mpp2	8.77173345659518	0.0538277321710172	0.991190662106174	0.0495088560577076	0.971725052455559
ENSMUSG00000009378	ENSMUST00000009522	chr19	34745289	34749289	-1	0.128361334791092	3190	0.0225105271524783	1665	Slc16a12	0.459430718761067	0.198250295266188	0.991507323985431	0.0891830882178422	0.972589792282885
ENSMUSG00000021779	ENSMUST00000091471	chr14	17658960	17662960	1	0.119947118314582	2888	0.0145051347831325	1163	Thrb	0.256001453760887	0.21125954505352	0.99233399805325	0.085182433336756	0.974016074714064
ENSMUSG00000021779	ENSMUST00000022303	chr14	17658960	17662960	1	0.119947118314582	2888	0.0145051347831325	1163	Thrb	0.256001453760887	0.21125954505352	0.99233399805325	0.085182433336756	0.974016074714064
ENSMUSG00000045493	ENSMUST00000108878	chr2	180774900	180778900	-1	0.23217159958908	3979	0.0153745946166243	1181	Bhlhe23	0.494954206042221	0.21726559932731	0.99233399805325	0.0847050605797492	0.974016074714064
ENSMUSG00000035283	ENSMUST00000038949	chr19	56720372	56724372	1	0.286953073735024	3867	0.0307597924019498	1993	Adrb1	0.59841718344179	-0.190717686747073	0.992798182068245	-0.0841477069409089	0.97475810063965
ENSMUSG00000050896	ENSMUST00000054514	chr2	84884692	84888692	-1	0.136618374122959	3558	0.015257959760912	1143	Rtn4rl2	3.20795737847147	0.115794414399742	0.993207283057617	0.0784212109220501	0.975295289670475
ENSMUSG00000050896	ENSMUST00000151759	chr2	84884476	84888476	-1	0.137750049564383	3631	0.0148868488563728	1161	Rtn4rl2	3.20795737847147	0.115794414399742	0.993207283057617	0.0784212109220501	0.975295289670475
ENSMUSG00000050896	ENSMUST00000151799	chr2	84884710	84888710	-1	0.13620971354689	3558	0.0150671027242919	1125	Rtn4rl2	3.20795737847147	0.115794414399742	0.993207283057617	0.0784212109220501	0.975295289670475
ENSMUSG00000074923	ENSMUST00000132577	chr2	118675263	118679263	1	0.135853445352368	3597	0.0189796719750052	1566	Pak6	0.495266507166548	-0.173590983581138	0.993561781573819	-0.082367181353167	0.976044714698616
ENSMUSG00000074923	ENSMUST00000110853	chr2	118675229	118679229	1	0.136230670499509	3597	0.0197218937840836	1600	Pak6	0.495266507166548	-0.173590983581138	0.993561781573819	-0.082367181353167	0.976044714698616
ENSMUSG00000060550	ENSMUST00000076256	chr17	35437155	35441155	1	0.163747149288195	1971	0.0213759881014584	1323	H2-Q7	2.02025070936579	-1.04923803905107	0.993793327640107	-0.024394873516137	0.977478295827621
ENSMUSG00000060550	ENSMUST00000071951	chr17	35437155	35441155	1	0.163747149288195	1971	0.0213759881014584	1323	H2-Q7	2.02025070936579	-1.04923803905107	0.993793327640107	-0.024394873516137	0.977478295827621
ENSMUSG00000060550	ENSMUST00000116598	chr17	35437155	35441155	1	0.163747149288195	1971	0.0213759881014584	1323	H2-Q7	2.02025070936579	-1.04923803905107	0.993793327640107	-0.024394873516137	0.977478295827621
ENSMUSG00000060550	ENSMUST00000173788	chr17	35437207	35441207	1	0.163715713859267	1968	0.0213759881014584	1323	H2-Q7	2.02025070936579	-1.04923803905107	0.993793327640107	-0.024394873516137	0.977478295827621
ENSMUSG00000060550	ENSMUST00000078205	chr17	35437155	35441155	1	0.163747149288195	1971	0.0213759881014584	1323	H2-Q7	2.02025070936579	-1.04923803905107	0.993793327640107	-0.024394873516137	0.977478295827621
ENSMUSG00000036452	ENSMUST00000115574	chr18	38991145	38995145	1	0.126841955726217	3688	0.0147914203380627	1231	Arhgap26	1.16656512439429	-0.0873402166651436	0.994192259716716	-0.0676613496494676	0.977044574073838
ENSMUSG00000032946	ENSMUST00000133968	chr19	6399719	6403719	1	0.156904704258107	3892	0.0272289372244768	1883	Rasgrp2	0.908544165045779	0.104868556188086	0.994192259716716	0.0644813427122622	0.981672358013947
ENSMUSG00000041515	ENSMUST00000162775	chr8	120734359	120738359	1	0.22855652526231	3991	0.0209942740282181	1576	Irf8	1.46558037502412	0.0838344804286873	0.994192259716716	0.0596907254882034	0.981774535059213
ENSMUSG00000047495	ENSMUST00000152652	chr8	14093865	14097865	1	0.224669010551495	3678	0.0309188399324666	2018	Dlgap2	0.431416095239711	-0.170777692601152	0.994192259716716	-0.0723824343988628	0.979574221368749
ENSMUSG00000028640	ENSMUST00000030391	chr2	172547593	172551593	1	0.206080193578482	3907	0.0187782117696839	1432	Tfap2c	1.17672956751822	0.112812073483335	0.994192259716716	0.0708086928046078	0.979574221368749
ENSMUSG00000064225	ENSMUST00000079597	chr9	95557657	95561657	1	0.176206057620164	3714	0.0163288797997252	1187	Paqr9	0.229061702190262	-0.151995052528357	0.994192259716716	-0.0700470477712115	0.980484682260978
ENSMUSG00000015468	ENSMUST00000173389	chr17	34562337	34566337	1	0.115734770838172	3105	0.0231255109371432	1795	Notch4	3.67403643913619	-0.0573528332495395	0.994192259716716	-0.0499859123669003	0.979220794063754
ENSMUSG00000031994	ENSMUST00000068135	chr9	30940562	30944562	1	0.140076271305087	3675	0.0153745946166244	1228	Adamts8	0.411739250097534	0.170085348375932	0.994192259716716	0.0711067423610077	0.979799120673062
ENSMUSG00000032946	ENSMUST00000113475	chr19	6397456	6401456	1	0.117526590287092	3299	0.0213759881014584	1552	Rasgrp2	0.908544165045779	0.104868556188086	0.994192259716716	0.0644813427122622	0.981672358013947
ENSMUSG00000032946	ENSMUST00000145611	chr19	6398527	6402527	1	0.146635797474819	3720	0.0232845584676601	1666	Rasgrp2	0.908544165045779	0.104868556188086	0.994192259716716	0.0644813427122622	0.981672358013947
ENSMUSG00000041515	ENSMUST00000160943	chr8	120737990	120741990	1	0.12559501704539	3688	0.0248114147606214	1845	Irf8	1.46558037502412	0.0838344804286873	0.994192259716716	0.0596907254882034	0.981774535059213
ENSMUSG00000015468	ENSMUST00000152714	chr17	34563136	34567136	1	0.13460650667154	3302	0.0221394162479391	1718	Notch4	3.67403643913619	-0.0573528332495395	0.994192259716716	-0.0499859123669003	0.979220794063754
ENSMUSG00000032946	ENSMUST00000127021	chr19	6398533	6402533	1	0.146981587193032	3726	0.0232845584676601	1666	Rasgrp2	0.908544165045779	0.104868556188086	0.994192259716716	0.0644813427122622	0.981672358013947
ENSMUSG00000019996	ENSMUST00000020173	chr10	20146471	20150471	1	0.165538968737116	3739	0.025574842907102	1702	Map7	2.03463077383322	-0.0794530045348759	0.994192259716716	-0.0637354632966996	0.977414563708926
ENSMUSG00000015468	ENSMUST00000126950	chr17	34562298	34566298	1	0.113901037484013	3098	0.0227437968639029	1762	Notch4	3.67403643913619	-0.0573528332495395	0.994192259716716	-0.0499859123669003	0.979220794063754
ENSMUSG00000032946	ENSMUST00000113476	chr19	6397340	6401340	1	0.114624052349367	3281	0.0217577021746987	1556	Rasgrp2	0.908544165045779	0.104868556188086	0.994192259716716	0.0644813427122622	0.981672358013947
ENSMUSG00000097327	ENSMUST00000069372	chr10	22147270	22151270	-1	0.12178085166874	2534	0.0236662725409004	1581	E030030I06Rik	1.28378793503345	0.129763098832089	0.994192259716716	0.0746118663530566	0.978625335595306
ENSMUSG00000041515	ENSMUST00000047737	chr8	120734358	120738358	1	0.228504132880763	3990	0.0209942740282181	1576	Irf8	1.46558037502412	0.0838344804286873	0.994192259716716	0.0596907254882034	0.981774535059213
ENSMUSG00000036452	ENSMUST00000097593	chr18	38991145	38995145	1	0.126841955726217	3688	0.0147914203380627	1231	Arhgap26	1.16656512439429	-0.0873402166651436	0.994192259716716	-0.0676613496494676	0.977044574073838
ENSMUSG00000060402	ENSMUST00000078686	chr7	34810686	34814686	-1	0.110212613823078	3616	0.0167954192225745	1302	Chst8	3.96301300909962	-0.0714274201664913	0.994192259716716	-0.0543609998653232	0.981849312978902
ENSMUSG00000018486	ENSMUST00000018630	chr11	103747821	103751821	-1	0.172685289580179	3968	0.0210578930404248	1572	Wnt9b	1.11101371679869	0.10463461108673	0.994192259716716	0.0729899094532176	0.977478295827621
ENSMUSG00000032946	ENSMUST00000123661	chr19	6397917	6401917	1	0.132290763407145	3549	0.0205277346053688	1572	Rasgrp2	0.908544165045779	0.104868556188086	0.994192259716716	0.0644813427122622	0.981672358013947
ENSMUSG00000021506	ENSMUST00000173618	chr13	55834192	55838192	-1	0.181455774251211	3793	0.0148868488563728	1171	Pitx1	0.721596107765785	-0.200004985508035	0.994192259716716	-0.0689925730868721	0.979739237855107
ENSMUSG00000033080	ENSMUST00000046095	chr2	150687360	150691360	-1	0.118123863436733	3533	0.0150352932181885	1269	Vsx1	0.313879723012407	0.196332136173131	0.994192259716716	0.0685850035034937	0.979833990163887
ENSMUSG00000060512	ENSMUST00000081747	chr5	63810363	63814363	1	0.129545402614062	3342	0.0175588473690551	1356	0610040J01Rik	1.9166686032135	-0.0922723407757518	0.994192259716716	-0.0636573608817632	0.980752165947519
ENSMUSG00000032946	ENSMUST00000035716	chr19	6398562	6402562	1	0.148480009305287	3755	0.0233481774798668	1672	Rasgrp2	0.908544165045779	0.104868556188086	0.994192259716716	0.0644813427122622	0.981672358013947
ENSMUSG00000031511	ENSMUST00000033908	chr8	11726105	11730105	1	0.222101783855673	3964	0.0247902084232191	1812	Arhgef7	19.5897604339422	-0.03197107162071	0.994192259716716	-0.0302013849928365	0.981774535059213
ENSMUSG00000033316	ENSMUST00000040001	chr5	110542355	110546355	1	0.171134475086377	3632	0.02706988969396	1914	Galnt9	1.71172611983768	-0.099697245481074	0.994192259716716	-0.0668315324953673	0.980161711034825
ENSMUSG00000029005	ENSMUST00000030862	chr4	148128698	148132698	-1	0.157470541978819	3735	0.0152685629296131	1314	Draxin	9.52429328114715	-0.0475313885152674	0.994192259716716	-0.0429028751257358	0.979799120673062
ENSMUSG00000032946	ENSMUST00000150713	chr19	6397868	6401868	1	0.1317982750206	3549	0.0210578930404248	1603	Rasgrp2	0.908544165045779	0.104868556188086	0.994192259716716	0.0644813427122622	0.981672358013947
ENSMUSG00000032946	ENSMUST00000122930	chr19	6399695	6403695	1	0.158025901223221	3892	0.0268896358260409	1859	Rasgrp2	0.908544165045779	0.104868556188086	0.994192259716716	0.0644813427122622	0.981672358013947
ENSMUSG00000060402	ENSMUST00000135295	chr7	34810711	34814711	-1	0.109311464860463	3613	0.0167954192225745	1302	Chst8	3.96301300909962	-0.0714274201664913	0.994192259716716	-0.0543609998653232	0.981849312978902
ENSMUSG00000032946	ENSMUST00000139522	chr19	6397874	6401874	1	0.131944973688933	3549	0.0209942740282181	1597	Rasgrp2	0.908544165045779	0.104868556188086	0.994192259716716	0.0644813427122622	0.981672358013947
ENSMUSG00000021506	ENSMUST00000021968	chr13	55829425	55833425	-1	0.16846246362746	3815	0.0114514221972099	991	Pitx1	0.721596107765785	-0.200004985508035	0.994192259716716	-0.0689925730868721	0.979739237855107
ENSMUSG00000032946	ENSMUST00000113471	chr19	6399702	6403702	1	0.157690589981318	3892	0.0269638580069488	1866	Rasgrp2	0.908544165045779	0.104868556188086	0.994192259716716	0.0644813427122622	0.981672358013947
ENSMUSG00000028640	ENSMUST00000099058	chr2	172548782	172552782	1	0.196660043376263	3809	0.0183222755155358	1350	Tfap2c	1.17672956751822	0.112812073483335	0.994192259716716	0.0708086928046078	0.979574221368749
ENSMUSG00000032946	ENSMUST00000138555	chr19	6398564	6402564	1	0.148563837115763	3757	0.023369383817269	1674	Rasgrp2	0.908544165045779	0.104868556188086	0.994192259716716	0.0644813427122622	0.981672358013947
ENSMUSG00000036452	ENSMUST00000155576	chr18	38991476	38995476	1	0.131054303202627	3689	0.0167954192225745	1376	Arhgap26	1.16656512439429	-0.0873402166651436	0.994192259716716	-0.0676613496494676	0.977044574073838
ENSMUSG00000044461	ENSMUST00000053949	chr14	59623281	59627281	1	0.136765072791292	3651	0.0214396071136651	1719	Shisa2	40.5598137519683	-0.040530687125376	0.994192259716716	-0.0375782416587666	0.979799120673062
ENSMUSG00000054934	ENSMUST00000164271	chr10	116471435	116475435	-1	0.134669377529397	3503	0.0228604317196152	1642	Kcnmb4	5.6743011029935	0.0494132094914669	0.994192259716716	0.0437601048416242	0.980821595829291
ENSMUSG00000031511	ENSMUST00000110909	chr8	11726105	11730105	1	0.222101783855673	3964	0.0247902084232191	1812	Arhgef7	19.5897604339422	-0.03197107162071	0.994192259716716	-0.0302013849928365	0.981774535059213
ENSMUSG00000027887	ENSMUST00000156371	chr3	108224643	108228643	-1	0.151801686295392	3811	0.0137417066366518	1129	Sypl2	0.343564709830975	0.164080124150066	0.994192259716716	0.0672670207552758	0.980857967613789
ENSMUSG00000032946	ENSMUST00000113467	chr19	6398623	6402623	1	0.15042900589885	3790	0.0237298915531071	1708	Rasgrp2	0.908544165045779	0.104868556188086	0.994192259716716	0.0644813427122622	0.981672358013947
ENSMUSG00000032946	ENSMUST00000146601	chr19	6397864	6401864	1	0.131735404162743	3549	0.0211003057152293	1607	Rasgrp2	0.908544165045779	0.104868556188086	0.994192259716716	0.0644813427122622	0.981672358013947
ENSMUSG00000032946	ENSMUST00000146831	chr19	6398547	6402547	1	0.147809386821481	3740	0.0232845584676601	1666	Rasgrp2	0.908544165045779	0.104868556188086	0.994192259716716	0.0644813427122622	0.981672358013947
ENSMUSG00000032946	ENSMUST00000167240	chr19	6398583	6402583	1	0.148972497691833	3776	0.0235708440225903	1693	Rasgrp2	0.908544165045779	0.104868556188086	0.994192259716716	0.0644813427122622	0.981672358013947
ENSMUSG00000047495	ENSMUST00000133298	chr8	14093875	14097875	1	0.224490876454233	3675	0.0309188399324666	2018	Dlgap2	0.431416095239711	-0.170777692601152	0.994192259716716	-0.0723824343988628	0.979574221368749
ENSMUSG00000041515	ENSMUST00000162001	chr8	120736639	120740639	1	0.174037013024102	3900	0.0222560511036514	1758	Irf8	1.46558037502412	0.0838344804286873	0.994192259716716	0.0596907254882034	0.981774535059213
ENSMUSG00000028640	ENSMUST00000142633	chr2	172550116	172554116	1	0.155270061953829	3587	0.0165621495111498	1245	Tfap2c	1.17672956751822	0.112812073483335	0.994192259716716	0.0708086928046078	0.979574221368749
ENSMUSG00000027577	ENSMUST00000067120	chr2	181037305	181041305	-1	0.182639842074182	3797	0.0175164346942506	1349	Chrna4	12.1649789170203	-0.0515376083066247	0.994192259716716	-0.0463700008314307	0.978390704500323
ENSMUSG00000032702	ENSMUST00000049400	chr19	25234975	25238975	1	0.142234837424839	3472	0.0221394162479391	1620	Kank1	9.1041695834971	0.0467716519469414	0.994192259716716	0.0431911894588462	0.976826144656823
ENSMUSG00000030671	ENSMUST00000032909	chr7	114413281	114417281	1	0.151801686295392	3702	0.0140916112037888	1107	Pde3b	7.23660588451012	0.0462679859957169	0.994192259716716	0.0414100582713491	0.981123263844336
ENSMUSG00000039004	ENSMUST00000171970	chr13	38343716	38347716	1	0.133160476940832	3411	0.0183222755155358	1359	Bmp6	1.96919742414045	-0.0887717468582096	0.994192259716716	-0.0616840816823621	0.981269048445605
ENSMUSG00000054934	ENSMUST00000068233	chr10	116471878	116475878	-1	0.134417894097969	3508	0.0253415731956774	1698	Kcnmb4	5.6743011029935	0.0494132094914669	0.994192259716716	0.0437601048416242	0.980821595829291
ENSMUSG00000031994	ENSMUST00000163037	chr9	30941458	30945458	1	0.143743738013404	3754	0.0128934531405622	1033	Adamts8	0.411739250097534	0.170085348375932	0.994192259716716	0.0711067423610077	0.979799120673062
ENSMUSG00000027887	ENSMUST00000141387	chr3	108224648	108228648	-1	0.151665466103368	3811	0.0137417066366518	1129	Sypl2	0.343564709830975	0.164080124150066	0.994192259716716	0.0672670207552758	0.980857967613789
ENSMUSG00000052142	ENSMUST00000135968	chr17	32394709	32398709	-1	0.205441006523604	3889	0.021694083162492	1621	Rasal3	0.243890637221512	0.206011623800358	0.994192259716716	0.0689361360837605	0.979574221368749
ENSMUSG00000041515	ENSMUST00000162658	chr8	120734385	120738385	1	0.229216669269807	3995	0.020983670859517	1575	Irf8	1.46558037502412	0.0838344804286873	0.994192259716716	0.0596907254882034	0.981774535059213
ENSMUSG00000027577	ENSMUST00000135766	chr2	181037225	181041225	-1	0.186129174685238	3797	0.017898148767491	1384	Chrna4	12.1649789170203	-0.0515376083066247	0.994192259716716	-0.0463700008314307	0.978390704500323
ENSMUSG00000019996	ENSMUST00000116259	chr10	20146920	20150920	1	0.162594516894153	3707	0.0256066524132054	1736	Map7	2.03463077383322	-0.0794530045348759	0.994192259716716	-0.0637354632966996	0.977414563708926
ENSMUSG00000032946	ENSMUST00000113468	chr19	6397746	6401746	1	0.127826932499308	3475	0.0232845584676601	1678	Rasgrp2	0.908544165045779	0.104868556188086	0.994192259716716	0.0644813427122622	0.981672358013947
ENSMUSG00000032946	ENSMUST00000113472	chr19	6398113	6402113	1	0.137970097566882	3607	0.0205065282679666	1581	Rasgrp2	0.908544165045779	0.104868556188086	0.994192259716716	0.0644813427122622	0.981672358013947
ENSMUSG00000060512	ENSMUST00000196575	chr5	63810520	63814520	1	0.13099143234477	3413	0.0164137051493341	1336	0610040J01Rik	1.9166686032135	-0.0922723407757518	0.994192259716716	-0.0636573608817632	0.980752165947519
ENSMUSG00000028640	ENSMUST00000170744	chr2	172548991	172552991	1	0.187407548794994	3753	0.0172513554767226	1281	Tfap2c	1.17672956751822	0.112812073483335	0.994192259716716	0.0708086928046078	0.979574221368749
ENSMUSG00000052142	ENSMUST00000143808	chr17	32393371	32397371	-1	0.179569648515506	3815	0.0240479866141407	1817	Rasal3	0.243890637221512	0.206011623800358	0.994192259716716	0.0689361360837605	0.979574221368749
ENSMUSG00000028640	ENSMUST00000122982	chr2	172548764	172552764	1	0.197183967191736	3809	0.0183222755155358	1350	Tfap2c	1.17672956751822	0.112812073483335	0.994192259716716	0.0708086928046078	0.979574221368749
ENSMUSG00000021986	ENSMUST00000022561	chr14	60376286	60380286	1	0.208595027892757	3727	0.0236662725409004	1602	Amer2	3.21047297751788	0.069237968914644	0.994192259716716	0.0531813590464869	0.98191233049487
ENSMUSG00000032946	ENSMUST00000113469	chr19	6399718	6403718	1	0.156946618163345	3892	0.0272183340557757	1882	Rasgrp2	0.908544165045779	0.104868556188086	0.994192259716716	0.0644813427122622	0.981672358013947
ENSMUSG00000097327	ENSMUST00000179054	chr10	22147270	22151270	-1	0.12178085166874	2534	0.0236662725409004	1581	E030030I06Rik	1.28378793503345	0.129763098832089	0.994192259716716	0.0746118663530566	0.978625335595306
ENSMUSG00000028640	ENSMUST00000128406	chr2	172548653	172552653	1	0.20010746208208	3809	0.0184177040338459	1359	Tfap2c	1.17672956751822	0.112812073483335	0.994192259716716	0.0708086928046078	0.979574221368749
ENSMUSG00000046480	ENSMUST00000060125	chr9	45136437	45140437	1	0.149370679791593	3795	0.0122148503436905	1026	Scn4b	0.240874095129562	0.234989950438849	0.994192259716716	0.0758226990140057	0.977044574073838
ENSMUSG00000054934	ENSMUST00000087965	chr10	116471422	116475422	-1	0.134082582856066	3503	0.0225847493333861	1629	Kcnmb4	5.6743011029935	0.0494132094914669	0.994192259716716	0.0437601048416242	0.980821595829291
ENSMUSG00000027577	ENSMUST00000108851	chr2	181037075	181041075	-1	0.185573815440836	3797	0.0167954192225745	1329	Chrna4	12.1649789170203	-0.0515376083066247	0.994192259716716	-0.0463700008314307	0.978390704500323
ENSMUSG00000048583	ENSMUST00000145896	chr7	142659870	142663870	-1	0.147285463006007	3604	0.0124799295612185	1023	Igf2	609.916433580401	-0.0248910768632148	0.994792923546278	-0.0238821522172373	0.983121797974321
ENSMUSG00000048583	ENSMUST00000105936	chr7	142659305	142663305	-1	0.156517000634656	3705	0.0129782784901712	1070	Igf2	609.916433580401	-0.0248910768632148	0.994792923546278	-0.0238821522172373	0.983121797974321
ENSMUSG00000068522	ENSMUST00000090025	chr15	52038107	52042107	1	0.127449707352167	3537	0.0190857036620164	1290	Aard	4.76183416148168	-0.0720305154071317	0.994792923546278	-0.0532252176257461	0.983121797974321
ENSMUSG00000067261	ENSMUST00000087285	chr4	99654299	99658299	1	0.237065048025606	3781	0.013137326020688	1128	Foxd3	4.93632970626962	0.0643468757199618	0.994792923546278	0.0498964844268839	0.983305708591161
ENSMUSG00000048142	ENSMUST00000056355	chr5	33993984	33997984	1	0.181172855390856	3813	0.0241964309759564	1664	Nat8l	3.25695839148882	0.0530853705303994	0.994792923546278	0.0442059456890156	0.983305708591161
ENSMUSG00000048583	ENSMUST00000143666	chr7	142659205	142663205	-1	0.158560303515004	3714	0.0130312943336768	1075	Igf2	609.916433580401	-0.0248910768632148	0.994792923546278	-0.0238821522172373	0.983121797974321
ENSMUSG00000048583	ENSMUST00000121128	chr7	142657489	142661489	-1	0.177914049258608	3615	0.0145369442892359	1170	Igf2	609.916433580401	-0.0248910768632148	0.994792923546278	-0.0238821522172373	0.983121797974321
ENSMUSG00000061517	ENSMUST00000170662	chr14	118235030	118239030	-1	0.217470297326884	3819	0.0198491318084971	1584	Sox21	4.54842193620011	-0.0509331977995251	0.994802791842941	-0.042970333746606	0.983305708591161
ENSMUSG00000042807	ENSMUST00000087659	chr1	54193034	54197034	-1	0.106450840827975	3461	0.0135614527687328	1041	Hecw2	1.69312029117117	-0.051286629097733	0.994859995337531	-0.0431373320989415	0.983353108009174
ENSMUSG00000042807	ENSMUST00000146850	chr1	54193168	54197168	-1	0.108012133798087	3494	0.0122148503436905	952	Hecw2	1.69312029117117	-0.051286629097733	0.994859995337531	-0.0431373320989415	0.983353108009174
ENSMUSG00000042807	ENSMUST00000097741	chr1	54193034	54197034	-1	0.106450840827975	3461	0.0135614527687328	1041	Hecw2	1.69312029117117	-0.051286629097733	0.994859995337531	-0.0431373320989415	0.983353108009174
ENSMUSG00000042807	ENSMUST00000120904	chr1	54192048	54196048	-1	0.11478122949401	3588	0.0159047530516804	1190	Hecw2	1.69312029117117	-0.051286629097733	0.994859995337531	-0.0431373320989415	0.983353108009174
ENSMUSG00000053129	ENSMUST00000065382	chr5	147186696	147190696	1	0.209810531144656	3895	0.0190857036620164	1501	Gsx1	2.7763114979987	-0.0775505500848883	0.994974693687819	-0.05386664289815	0.983514366089315
ENSMUSG00000049112	ENSMUST00000204027	chr6	112486394	112490394	-1	0.175168688465525	3666	0.0263488742222838	1836	Oxtr	0.294470221845747	0.146009253975539	0.995134020635791	0.0560567582961014	0.983893964996119
ENSMUSG00000027221	ENSMUST00000065797	chr2	92597707	92601707	1	0.156684656255608	3500	0.0187039895887761	1390	Chst1	4.45752840767643	0.0510445328674753	0.995134020635791	0.0428153601116685	0.983698606593398
ENSMUSG00000049112	ENSMUST00000053306	chr6	112487943	112491943	-1	0.160687434205828	3286	0.0272289372244768	1766	Oxtr	0.294470221845747	0.146009253975539	0.995134020635791	0.0560567582961014	0.983893964996119
ENSMUSG00000068859	ENSMUST00000147133	chr2	73269966	73273966	1	0.151288240956227	3601	0.018428307202547	1400	Sp9	0.324438302699986	0.138402749003612	0.995289035548839	0.0553180950190321	0.984242000760283
ENSMUSG00000068859	ENSMUST00000090813	chr2	73269925	73273925	1	0.150208957896351	3601	0.0175588473690551	1363	Sp9	0.324438302699986	0.138402749003612	0.995289035548839	0.0553180950190321	0.984242000760283
ENSMUSG00000029875	ENSMUST00000031914	chr15	98165806	98169806	1	0.133045213701428	3639	0.0182268469972257	1392	Ccdc184	2.36423580161042	-0.0868461458848277	0.995289035548839	-0.0546966809764667	0.984214733727321
ENSMUSG00000059741	ENSMUST00000200011	chr9	110739861	110743861	1	0.119863290504106	3355	0.0141234207098922	1109	Myl3	2.68785005220695	-0.102022016985117	0.995289035548839	-0.0562251837384548	0.984214733727321
ENSMUSG00000079445	ENSMUST00000113306	chr1	86301234	86305234	1	0.113450463002706	3612	0.0217470990059976	1630	B3gnt7	3.17207995635199	0.0525326187147328	0.995502146181876	0.042763898862712	0.984911694797142
ENSMUSG00000020604	ENSMUST00000020928	chr11	109471374	109475374	1	0.117882858481615	3705	0.0153639914479232	1171	Arsg	1.65896534906402	-0.0731019894273137	0.995502146181876	-0.0509806450332139	0.98489544286391
ENSMUSG00000045613	ENSMUST00000172278	chr6	36386084	36390084	1	0.127931717262403	3393	0.0190326878185108	1465	Chrm2	0.206304272846002	-0.162656929964681	0.995502146181876	-0.0506199137798302	0.985006050124752
ENSMUSG00000045613	ENSMUST00000169004	chr6	36386195	36390195	1	0.130750427389652	3487	0.0187039895887761	1429	Chrm2	0.206304272846002	-0.162656929964681	0.995502146181876	-0.0506199137798302	0.985006050124752
ENSMUSG00000020604	ENSMUST00000152252	chr11	109471374	109475374	1	0.117882858481615	3705	0.0153639914479232	1171	Arsg	1.65896534906402	-0.0731019894273137	0.995502146181876	-0.0509806450332139	0.98489544286391
ENSMUSG00000070643	ENSMUST00000153799	chr1	133422377	133426377	-1	0.153373457741813	3698	0.0191917353490276	1314	Sox13	7.3184363008317	-0.0359779286768832	0.995523275034597	-0.0323673899031899	0.985056298085454
ENSMUSG00000034891	ENSMUST00000134110	chr13	54764097	54768097	-1	0.105256294528695	3400	0.017898148767491	1410	Sncb	0.753598352316645	-0.139702036607653	0.996346709408624	-0.0453962395189228	0.987304918293233
ENSMUSG00000019982	ENSMUST00000020158	chr10	21158905	21162905	-1	0.228263127925645	3820	0.0213759881014584	1618	Myb	1.3876085740651	0.0569591754251708	0.996346709408624	0.0416080921611596	0.987304918293233
ENSMUSG00000005503	ENSMUST00000129243	chr6	52311552	52315552	1	0.130928561486913	3789	0.021429003944964	1511	Evx1	1.00453586414123	0.0823152359678339	0.996346709408624	0.0492797969594441	0.986766498390551
ENSMUSG00000019982	ENSMUST00000186446	chr10	21158850	21162850	-1	0.23057887119004	3820	0.0220757972357323	1660	Myb	1.3876085740651	0.0569591754251708	0.996346709408624	0.0416080921611596	0.987304918293233
ENSMUSG00000005503	ENSMUST00000031787	chr6	52311498	52315498	1	0.131096217107865	3789	0.0217577021746987	1542	Evx1	1.00453586414123	0.0823152359678339	0.996346709408624	0.0492797969594441	0.986766498390551
ENSMUSG00000019982	ENSMUST00000188495	chr10	21158905	21162905	-1	0.228263127925645	3820	0.0213759881014584	1618	Myb	1.3876085740651	0.0569591754251708	0.996346709408624	0.0416080921611596	0.987304918293233
ENSMUSG00000048528	ENSMUST00000054562	chr7	132597637	132601637	-1	0.125427361424438	3677	0.0129782784901712	1039	Nkx1-2	0.950706216172137	-0.074542277002317	0.996346709408624	-0.045829822291152	0.987304918293233
ENSMUSG00000025105	ENSMUST00000026096	chr7	81990299	81994299	-1	0.130907604534295	3599	0.0137417066366518	1113	Bnc1	3.63651517540038	-0.0400757615875759	0.996346709408624	-0.034710106494998	0.986401409892652
ENSMUSG00000039252	ENSMUST00000039750	chr5	52564462	52568462	-1	0.107781607319279	3557	0.0187676086009828	1324	Lgi2	1.50229520008333	0.0419574648494292	0.996392904988867	0.0347088363615371	0.987494622610452
ENSMUSG00000039252	ENSMUST00000199942	chr5	52564303	52568303	-1	0.105979309394049	3503	0.0184813230460526	1325	Lgi2	1.50229520008333	0.0419574648494292	0.996392904988867	0.0347088363615371	0.987494622610452
ENSMUSG00000028677	ENSMUST00000138435	chr4	117494949	117498949	-1	0.151382547243013	3650	0.0110697081239695	872	Rnf220	34.0357354350143	0.0226714130796029	0.996592369313839	0.0213508337916494	0.98771846604237
ENSMUSG00000028677	ENSMUST00000123222	chr4	117493011	117497011	-1	0.187229414697733	3809	0.0122148503436905	929	Rnf220	34.0357354350143	0.0226714130796029	0.996592369313839	0.0213508337916494	0.98771846604237
ENSMUSG00000028677	ENSMUST00000030439	chr4	117495052	117499052	-1	0.147379769292792	3640	0.0103062799774889	837	Rnf220	34.0357354350143	0.0226714130796029	0.996592369313839	0.0213508337916494	0.98771846604237
ENSMUSG00000075707	ENSMUST00000097228	chr12	110277260	110281260	1	0.217208335419147	3866	0.02706988969396	1747	Dio3	0.706627704199772	0.103736853085627	0.996597403746014	0.0448810495126529	0.987769176815882
ENSMUSG00000040148	ENSMUST00000046093	chr7	131540867	131544867	1	0.229007099743618	3894	0.0157987213646692	1303	Hmx3	0.858572043495441	0.123243624667679	0.996597403746014	0.0435203089010903	0.987769176815882
ENSMUSG00000075707	ENSMUST00000173014	chr12	110277068	110281068	1	0.215814698069986	3841	0.0270804928626611	1766	Dio3	0.706627704199772	0.103736853085627	0.996597403746014	0.0448810495126529	0.987769176815882
ENSMUSG00000035277	ENSMUST00000187010	chrX	93284445	93288445	1	0.134784640768801	3619	0.00763428146480657	629	Arx	1.07709305435122	-0.0721399155239305	0.996597403746014	-0.0440839322330182	0.987769176815882
ENSMUSG00000035277	ENSMUST00000113947	chrX	93284510	93288510	1	0.134952296389753	3619	0.00763428146480657	629	Arx	1.07709305435122	-0.0721399155239305	0.996597403746014	-0.0440839322330182	0.987769176815882
ENSMUSG00000035277	ENSMUST00000046565	chrX	93284496	93288496	1	0.134973253342372	3619	0.00763428146480657	629	Arx	1.07709305435122	-0.0721399155239305	0.996597403746014	-0.0440839322330182	0.987769176815882
ENSMUSG00000026167	ENSMUST00000006718	chr1	74789516	74793516	1	0.137047991651648	3604	0.0207716074854946	1561	Wnt10a	2.28608162502614	0.0601320297892668	0.996599639412555	0.0413880935086183	0.987771166741589
ENSMUSG00000026167	ENSMUST00000187238	chr1	74791363	74795363	1	0.133684400756306	3623	0.0209094486786091	1493	Wnt10a	2.28608162502614	0.0601320297892668	0.996599639412555	0.0413880935086183	0.987771166741589
ENSMUSG00000028736	ENSMUST00000030508	chr4	139831528	139835528	-1	0.142465363903648	3620	0.00992456590424855	786	Pax7	4.65595650636554	0.0301241873882403	0.997157395996374	0.0267178355613377	0.988721513920039
ENSMUSG00000028736	ENSMUST00000174681	chr4	139831007	139835007	-1	0.147306419958626	3671	0.0106879940507292	892	Pax7	4.65595650636554	0.0301241873882403	0.997157395996374	0.0267178355613377	0.988721513920039
ENSMUSG00000071604	ENSMUST00000096164	chr19	24029019	24033019	-1	0.179622040897053	3762	0.0181314184789156	1382	Fam189a2	1.64828324756282	-0.0573650844424313	0.997294347162306	-0.0386252412894385	0.989148056312079
ENSMUSG00000045532	ENSMUST00000057849	chr11	102944688	102948688	-1	0.221064414701034	3963	0.0161274195944039	1278	C1ql1	1.44569605659344	0.0743812797427692	0.997319188289854	0.0402819601965056	0.989288499993995
ENSMUSG00000059146	ENSMUST00000195262	chr7	78575783	78579783	-1	0.153478242504908	3720	0.0148868488563728	1189	Ntrk3	1.68012255441138	0.049452992701204	0.99736900860194	0.0344655379631403	0.989683261031494
ENSMUSG00000059146	ENSMUST00000193002	chr7	78575789	78579789	-1	0.153551591839074	3720	0.0148868488563728	1189	Ntrk3	1.68012255441138	0.049452992701204	0.99736900860194	0.0344655379631403	0.989683261031494
ENSMUSG00000038677	ENSMUST00000148342	chr17	28158761	28162761	1	0.163747149288195	3707	0.0251931288338617	1634	Scube3	13.4634433308116	-0.0220812838394253	0.99736900860194	-0.0203682750502969	0.989593834895167
ENSMUSG00000059146	ENSMUST00000039438	chr7	78575975	78579975	-1	0.15603499072442	3714	0.0152685629296131	1200	Ntrk3	1.68012255441138	0.049452992701204	0.99736900860194	0.0344655379631403	0.989683261031494
ENSMUSG00000059146	ENSMUST00000039431	chr7	78576408	78580408	-1	0.158319298559886	3682	0.0129040563092633	1010	Ntrk3	1.68012255441138	0.049452992701204	0.99736900860194	0.0344655379631403	0.989683261031494
ENSMUSG00000059146	ENSMUST00000155795	chr7	78575975	78579975	-1	0.15603499072442	3714	0.0152685629296131	1200	Ntrk3	1.68012255441138	0.049452992701204	0.99736900860194	0.0344655379631403	0.989683261031494
ENSMUSG00000038677	ENSMUST00000043503	chr17	28140316	28144316	1	0.156611306921442	3814	0.0248326210980236	1727	Scube3	13.4634433308116	-0.0220812838394253	0.99736900860194	-0.0203682750502969	0.989593834895167
ENSMUSG00000018822	ENSMUST00000018966	chr19	42200252	42204252	-1	0.252541757534703	3872	0.0236662725409004	1634	Sfrp5	0.802913650431873	0.0893559589377077	0.997625879390561	0.0358245357629953	0.990011247551352
ENSMUSG00000059246	ENSMUST00000071281	chr9	69758940	69762940	-1	0.239936150534402	3916	0.0156608801715546	1111	Foxb1	3.57867009073187	0.0336002956608089	0.997625879390561	0.0276787027449005	0.990018366891133
ENSMUSG00000042002	ENSMUST00000144050	chr5	114271702	114275702	-1	0.16666016570223	3668	0.0141234207098922	1117	Foxn4	0.684187977761164	0.0696020002845507	0.997683300208493	0.0360153107091584	0.990124055119938
ENSMUSG00000042002	ENSMUST00000044790	chr5	114271807	114275807	-1	0.169248349350671	3698	0.0141234207098922	1117	Foxn4	0.684187977761164	0.0696020002845507	0.997683300208493	0.0360153107091584	0.990124055119938
ENSMUSG00000042002	ENSMUST00000147953	chr5	114271749	114275749	-1	0.168504377532698	3670	0.0141234207098922	1117	Foxn4	0.684187977761164	0.0696020002845507	0.997683300208493	0.0360153107091584	0.990124055119938
ENSMUSG00000066687	ENSMUST00000093852	chr9	48833945	48837945	-1	0.137645264801288	3649	0.0152791660983143	1200	Zbtb16	1.81867813525274	-0.0442665984140569	0.997850389322223	-0.0319325808540711	0.990257302600304
ENSMUSG00000044708	ENSMUST00000056136	chr1	172339210	172343210	1	0.125374969042891	3611	0.014812626675465	1149	Kcnj10	0.744852019708946	0.0487688556555554	0.99820266374867	0.032707757935119	0.990785681126084
ENSMUSG00000039059	ENSMUST00000164442	chr2	180102151	180106151	-1	0.121665588429336	3432	0.0212169405709416	1481	Hrh3	0.449690696095901	-0.0816219226395084	0.998253952301592	-0.0321033899294563	0.991239931471507
ENSMUSG00000039059	ENSMUST00000171736	chr2	180102151	180106151	-1	0.121665588429336	3432	0.0212169405709416	1481	Hrh3	0.449690696095901	-0.0816219226395084	0.998253952301592	-0.0321033899294563	0.991239931471507
ENSMUSG00000038319	ENSMUST00000036092	chr5	24349604	24353604	-1	0.143167421816383	3691	0.0154700231349344	1188	Kcnh2	7.46794702005225	-0.0220906271438939	0.998253952301592	-0.0197656493496752	0.99132508598031
ENSMUSG00000039059	ENSMUST00000163215	chr2	180102151	180106151	-1	0.121665588429336	3432	0.0212169405709416	1481	Hrh3	0.449690696095901	-0.0816219226395084	0.998253952301592	-0.0321033899294563	0.991239931471507
ENSMUSG00000039059	ENSMUST00000165762	chr2	180102151	180106151	-1	0.121665588429336	3432	0.0212169405709416	1481	Hrh3	0.449690696095901	-0.0816219226395084	0.998253952301592	-0.0321033899294563	0.991239931471507
ENSMUSG00000039059	ENSMUST00000166392	chr2	180101335	180105335	-1	0.137582393943431	3625	0.0179405614422955	1325	Hrh3	0.449690696095901	-0.0816219226395084	0.998253952301592	-0.0321033899294563	0.991239931471507
ENSMUSG00000078307	ENSMUST00000098768	chr9	52677429	52681429	-1	0.120460563653746	3293	0.0160319910760938	1404	AI593442	0.184209006249365	-0.0883885093790592	0.998253952301592	-0.0311299360374431	0.991239931471507
ENSMUSG00000039059	ENSMUST00000166724	chr2	180102174	180106174	-1	0.12058630536946	3432	0.0207397979793912	1458	Hrh3	0.449690696095901	-0.0816219226395084	0.998253952301592	-0.0321033899294563	0.991239931471507
ENSMUSG00000095407	ENSMUST00000178545	chr17	68835136	68839136	1	0.115808120172338	3511	0.0167954192225745	1284	Tmem200c	1.24397888323992	0.0456687977153534	0.998253952301592	0.0312412610328672	0.991219166139619
ENSMUSG00000039059	ENSMUST00000165248	chr2	180102151	180106151	-1	0.121665588429336	3432	0.0212169405709416	1481	Hrh3	0.449690696095901	-0.0816219226395084	0.998253952301592	-0.0321033899294563	0.991239931471507
ENSMUSG00000031837	ENSMUST00000131074	chr8	119444761	119448761	1	0.163013655946532	3543	0.0306431575462375	2079	Necab2	5.72697903899897	0.0289401013446446	0.998306099589354	0.0239341938374503	0.991563731221968
ENSMUSG00000031837	ENSMUST00000098363	chr8	119444719	119448719	1	0.161745760313085	3536	0.0302084276294916	2056	Necab2	5.72697903899897	0.0289401013446446	0.998306099589354	0.0239341938374503	0.991563731221968
ENSMUSG00000047992	ENSMUST00000161033	chr18	84718883	84722883	1	0.10335969031668	3015	0.0158941498829792	1276	Fam69c	1.34438781020337	-0.0512158905973744	0.998306099589354	-0.0306580190169964	0.991563731221968
ENSMUSG00000047992	ENSMUST00000159800	chr18	84718277	84722277	1	0.103873135655844	3065	0.0158093245333703	1290	Fam69c	1.34438781020337	-0.0512158905973744	0.998306099589354	-0.0306580190169964	0.991563731221968
ENSMUSG00000047992	ENSMUST00000161429	chr18	84718019	84722019	1	0.105444907102266	3156	0.0156502770028535	1306	Fam69c	1.34438781020337	-0.0512158905973744	0.998306099589354	-0.0306580190169964	0.991563731221968
ENSMUSG00000047992	ENSMUST00000052501	chr18	84718242	84722242	1	0.103736915463821	3050	0.0160319910760938	1311	Fam69c	1.34438781020337	-0.0512158905973744	0.998306099589354	-0.0306580190169964	0.991563731221968
ENSMUSG00000021108	ENSMUST00000021527	chr12	73582797	73586797	1	0.153530634886455	3497	0.0240479866141407	1704	Prkch	4.70561658287907	-0.0215843719522563	0.998315583014002	-0.0192328946782645	0.99170920641663
ENSMUSG00000041372	ENSMUST00000057283	chr6	120292559	120296559	-1	0.126674300105266	3555	0.0225211303211794	1550	B4galnt3	0.374192299943389	0.0403224227668382	0.998315583014002	0.0175111718299082	0.996278730008218
ENSMUSG00000014603	ENSMUST00000014747	chr3	107593031	107597031	1	0.191022623121764	3835	0.0217577021746987	1648	Alx3	8.38694650754749	0.0215816457434281	0.998315583014002	0.0184535521031809	0.993532592148929
ENSMUSG00000009545	ENSMUST00000185383	chr7	143105551	143109551	1	0.132280284930836	3704	0.0171771332958148	1286	Kcnq1	0.625934773032407	0.0322137514221333	0.998315583014002	0.0175190234699564	0.996278730008218
ENSMUSG00000029026	ENSMUST00000105644	chr4	154138208	154142208	-1	0.193935639535798	3881	0.0148868488563728	1302	Trp73	0.38492257449475	-0.0428285705561582	0.998315583014002	-0.0223408041485197	0.995058952756759
ENSMUSG00000040728	ENSMUST00000155519	chr4	11384394	11388394	-1	0.192625829997114	3880	0.0141234207098922	1123	Esrp1	2.69392478287604	-0.0188312008103281	0.998315583014002	-0.0162485539629534	0.994548064665552
ENSMUSG00000010797	ENSMUST00000010941	chr6	18028585	18032585	-1	0.130949518439532	3453	0.0217577021746987	1581	Wnt2	2.45095591318247	-0.033180037232351	0.998315583014002	-0.023289024193241	0.99371425940873
ENSMUSG00000032318	ENSMUST00000034869	chr9	55539148	55543148	1	0.2522064462928	3947	0.0187039895887761	1466	Isl2	6.20731725737906	0.0283224402564803	0.998315583014002	0.0218668861459427	0.99354569950311
ENSMUSG00000032318	ENSMUST00000164373	chr9	55539207	55543207	1	0.251493909903756	3947	0.0187570054322817	1471	Isl2	6.20731725737906	0.0283224402564803	0.998315583014002	0.0218668861459427	0.99354569950311
ENSMUSG00000067724	ENSMUST00000088311	chr5	24525202	24529202	-1	0.207442395498714	3842	0.0160319910760938	1316	Gbx1	0.50775579403496	0.0368037301685425	0.998315583014002	0.0129166278685492	0.996420577263013
ENSMUSG00000038280	ENSMUST00000105497	chr10	42581835	42585835	1	0.453843765916059	4001	0.0324456962254279	2162	Ostm1	3.38226870149541	-0.0168048707639942	0.998315583014002	-0.0137609163479696	0.996278730008218
ENSMUSG00000038280	ENSMUST00000147899	chr10	42581822	42585822	1	0.453655153342489	4001	0.0323714740445201	2156	Ostm1	3.38226870149541	-0.0168048707639942	0.998315583014002	-0.0137609163479696	0.996278730008218
ENSMUSG00000024986	ENSMUST00000128184	chr19	37434739	37438739	1	0.120764439466721	3346	0.0160319910760938	1135	Hhex	1.74472018508741	0.0303503854111004	0.998315583014002	0.0191889083396444	0.995526944580208
ENSMUSG00000032318	ENSMUST00000114290	chr9	55539207	55543207	1	0.251493909903756	3947	0.0187570054322817	1471	Isl2	6.20731725737906	0.0283224402564803	0.998315583014002	0.0218668861459427	0.99354569950311
ENSMUSG00000035431	ENSMUST00000044299	chr12	58209804	58213804	1	0.139730481586874	3129	0.0213971944388606	1505	Sstr1	0.521933115872136	-0.0381038884538757	0.998315583014002	-0.0136936904365237	0.996420577263013
ENSMUSG00000024935	ENSMUST00000161119	chr19	28833135	28837135	1	0.128350856314782	3536	0.0194992272413601	1385	Slc1a1	0.484816279318111	0.0387295504317926	0.998315583014002	0.0182222591413783	0.996240688447363
ENSMUSG00000022949	ENSMUST00000023670	chr16	92496134	92500134	1	0.125175877993011	3454	0.0114514221972099	998	Clic6	0.382440026161131	0.0459637690819273	0.998315583014002	0.0199697646491143	0.995354068016452
ENSMUSG00000020953	ENSMUST00000085412	chr12	51591341	51595341	1	0.162280162604869	3640	0.02328455846766	1574	Coch	0.612286649984322	0.0317654804976367	0.998315583014002	0.0142440214439774	0.996420577263013
ENSMUSG00000024935	ENSMUST00000161340	chr19	28833049	28837049	1	0.128612818222519	3542	0.0190751004933153	1376	Slc1a1	0.484816279318111	0.0387295504317926	0.998315583014002	0.0182222591413783	0.996240688447363
ENSMUSG00000009545	ENSMUST00000186488	chr7	143104362	143108362	1	0.124945351514202	3555	0.0167954192225745	1229	Kcnq1	0.625934773032407	0.0322137514221333	0.998315583014002	0.0175190234699564	0.996278730008218
ENSMUSG00000029168	ENSMUST00000088081	chr5	30709894	30713894	1	0.207201390543596	3747	0.0180041804545022	1325	Dpysl5	31.7446726880152	0.0161046483211162	0.998315583014002	0.0149993731257162	0.992261358562304
ENSMUSG00000038415	ENSMUST00000042118	chr13	31556324	31560324	1	0.117956207815781	3763	0.0205807504488744	1397	Foxq1	1.02354088419171	-0.031500748242002	0.998315583014002	-0.0168733004602336	0.996350865161513
ENSMUSG00000040728	ENSMUST00000108311	chr4	11384783	11388783	-1	0.199614973695535	3884	0.0145051347831325	1137	Esrp1	2.69392478287604	-0.0188312008103281	0.998315583014002	-0.0162485539629534	0.994548064665552
ENSMUSG00000040723	ENSMUST00000192566	chr1	165707726	165711726	-1	0.114728837112462	3540	0.0217577021746987	1571	Rcsd1	3.67097702442753	-0.0110034245542439	0.998315583014002	-0.0097665244715981	0.996420577263013
ENSMUSG00000040728	ENSMUST00000043781	chr4	11384679	11388679	-1	0.199814064745415	3910	0.0145051347831325	1137	Esrp1	2.69392478287604	-0.0188312008103281	0.998315583014002	-0.0162485539629534	0.994548064665552
ENSMUSG00000009545	ENSMUST00000186798	chr7	143104745	143108745	1	0.132028801499409	3734	0.0167211970416666	1192	Kcnq1	0.625934773032407	0.0322137514221333	0.998315583014002	0.0175190234699564	0.996278730008218
ENSMUSG00000040723	ENSMUST00000097474	chr1	165706086	165710086	-1	0.114309698060083	3558	0.0198491318084971	1433	Rcsd1	3.67097702442753	-0.0110034245542439	0.998315583014002	-0.0097665244715981	0.996420577263013
ENSMUSG00000040723	ENSMUST00000193714	chr1	165707393	165711393	-1	0.121466497379456	3648	0.0217577021746987	1571	Rcsd1	3.67097702442753	-0.0110034245542439	0.998315583014002	-0.0097665244715981	0.996420577263013
ENSMUSG00000032318	ENSMUST00000165302	chr9	55540336	55544336	1	0.276380291138763	3965	0.0206125599549777	1647	Isl2	6.20731725737906	0.0283224402564803	0.998315583014002	0.0218668861459427	0.99354569950311
ENSMUSG00000029168	ENSMUST00000101442	chr5	30709901	30713901	1	0.207746271311689	3754	0.0179405614422955	1319	Dpysl5	31.7446726880152	0.0161046483211162	0.998315583014002	0.0149993731257162	0.992261358562304
ENSMUSG00000009545	ENSMUST00000186284	chr7	143106351	143110351	1	0.116153909890551	3414	0.0196370684344747	1434	Kcnq1	0.625934773032407	0.0322137514221333	0.998315583014002	0.0175190234699564	0.996278730008218
ENSMUSG00000032511	ENSMUST00000120420	chr9	119577016	119581016	-1	0.129943584713823	3704	0.0183222755155358	1381	Scn5a	0.435171136416179	-0.0384301947407687	0.998315583014002	-0.018266446240217	0.996240688447363
ENSMUSG00000040723	ENSMUST00000040357	chr1	165706048	165710048	-1	0.114519267586273	3558	0.0198491318084971	1433	Rcsd1	3.67097702442753	-0.0110034245542439	0.998315583014002	-0.0097665244715981	0.996420577263013
ENSMUSG00000032318	ENSMUST00000175950	chr9	55536672	55540672	1	0.142360579140553	3651	0.0137417066366518	1090	Isl2	6.20731725737906	0.0283224402564803	0.998315583014002	0.0218668861459427	0.99354569950311
ENSMUSG00000020953	ENSMUST00000164782	chr12	51591341	51595341	1	0.162280162604869	3640	0.02328455846766	1574	Coch	0.612286649984322	0.0317654804976367	0.998315583014002	0.0142440214439774	0.996420577263013
ENSMUSG00000032511	ENSMUST00000117911	chr9	119577016	119581016	-1	0.129943584713823	3704	0.0183222755155358	1381	Scn5a	0.435171136416179	-0.0384301947407687	0.998315583014002	-0.018266446240217	0.996240688447363
ENSMUSG00000024565	ENSMUST00000057950	chr18	80984578	80988578	-1	0.197686934054591	3832	0.0183222755155358	1302	Sall3	4.66566755857987	-0.0166155004579984	0.998315583014002	-0.0148648697658401	0.994227682268496
ENSMUSG00000021108	ENSMUST00000119092	chr12	73582843	73586843	1	0.153478242504908	3492	0.0240479866141407	1704	Prkch	4.70561658287907	-0.0215843719522563	0.998315583014002	-0.0192328946782645	0.99170920641663
ENSMUSG00000024935	ENSMUST00000025875	chr19	28833074	28837074	1	0.129011000322279	3542	0.0191599258429243	1370	Slc1a1	0.484816279318111	0.0387295504317926	0.998315583014002	0.0182222591413783	0.996240688447363
ENSMUSG00000009545	ENSMUST00000186288	chr7	143104515	143108515	1	0.130467508529296	3672	0.0164137051493341	1193	Kcnq1	0.625934773032407	0.0322137514221333	0.998315583014002	0.0175190234699564	0.996278730008218
ENSMUSG00000009545	ENSMUST00000009689	chr7	143105254	143109254	1	0.133296697132855	3781	0.0148868488563728	1110	Kcnq1	0.625934773032407	0.0322137514221333	0.998315583014002	0.0175190234699564	0.996278730008218
ENSMUSG00000027931	ENSMUST00000029540	chr3	90463866	90467866	-1	0.115127019212222	2638	0.0187994181070862	1389	Npr1	2.90299344054708	-0.0159630891381153	0.998315583014002	-0.0133920642563955	0.996267607261025
ENSMUSG00000035431	ENSMUST00000110671	chr12	58209772	58213772	1	0.139520912060685	3106	0.0213759881014584	1503	Sstr1	0.521933115872136	-0.0381038884538757	0.998315583014002	-0.0136936904365237	0.996420577263013
ENSMUSG00000040728	ENSMUST00000108313	chr4	11384783	11388783	-1	0.199614973695535	3884	0.0145051347831325	1137	Esrp1	2.69392478287604	-0.0188312008103281	0.998315583014002	-0.0162485539629534	0.994548064665552
ENSMUSG00000040723	ENSMUST00000195045	chr1	165707757	165711757	-1	0.113115151760803	3519	0.0217364958372965	1569	Rcsd1	3.67097702442753	-0.0110034245542439	0.998315583014002	-0.0097665244715981	0.996420577263013
ENSMUSG00000038280	ENSMUST00000144806	chr10	42581838	42585838	1	0.453843765916059	4001	0.0324456962254279	2162	Ostm1	3.38226870149541	-0.0168048707639942	0.998315583014002	-0.0137609163479696	0.996278730008218
ENSMUSG00000029168	ENSMUST00000114729	chr5	30709564	30713564	1	0.191357934363667	3609	0.0164667209928397	1266	Dpysl5	31.7446726880152	0.0161046483211162	0.998315583014002	0.0149993731257162	0.992261358562304
ENSMUSG00000024986	ENSMUST00000025944	chr19	37432810	37436810	1	0.165402748545093	3706	0.0198491318084971	1462	Hhex	1.74472018508741	0.0303503854111004	0.998315583014002	0.0191889083396444	0.995526944580208
ENSMUSG00000040728	ENSMUST00000108310	chr4	11384679	11388679	-1	0.199814064745415	3910	0.0145051347831325	1137	Esrp1	2.69392478287604	-0.0188312008103281	0.998315583014002	-0.0162485539629534	0.994548064665552
ENSMUSG00000028871	ENSMUST00000030687	chr4	124984430	124988430	1	0.159084227330478	3569	0.0188630371192929	1325	Rspo1	0.861955900277958	-0.045894254090819	0.998315583014002	-0.0208826304046044	0.995238495937813
ENSMUSG00000071317	ENSMUST00000095715	chr10	45333762	45337762	1	0.172224236622562	3662	0.0229876697440287	1633	Bves	3.26082710685484	0.015304592412481	0.99861406224524	0.0107108863966184	0.996893605208114
ENSMUSG00000027070	ENSMUST00000100051	chr2	69584029	69588029	-1	0.177295819156349	3770	0.0183222755155358	1332	Lrp2	0.334132189376424	-0.0137038170849145	0.99861406224524	-0.0101726755476931	0.996893605208114
ENSMUSG00000027070	ENSMUST00000080953	chr2	69584065	69588065	-1	0.176656632101471	3769	0.0180677994667089	1308	Lrp2	0.334132189376424	-0.0137038170849145	0.99861406224524	-0.0101726755476931	0.996893605208114
ENSMUSG00000027070	ENSMUST00000092551	chr2	69584029	69588029	-1	0.177295819156349	3770	0.0183222755155358	1332	Lrp2	0.334132189376424	-0.0137038170849145	0.99861406224524	-0.0101726755476931	0.996893605208114
ENSMUSG00000026873	ENSMUST00000202907	chr2	34912017	34916017	-1	0.101871746680734	3626	0.017283164982826	1380	Phf19	0.494999441024637	-0.0204589614234237	0.998695204339453	-0.0101053898097499	0.997428625710682
ENSMUSG00000056856	ENSMUST00000106111	chr7	138938730	138942730	1	0.10756155931678	3240	0.0190857036620164	1419	Jakmip3	0.416779794023469	0.0165021522505955	0.998695204339453	0.00754731328550963	0.99838229092978
ENSMUSG00000016458	ENSMUST00000111098	chr2	105128883	105132883	1	0.147044458050889	3846	0.0110697081239695	952	Wt1	0.497380100326642	-0.0195260998245196	0.998695204339453	-0.00544975784282714	0.998687933300393
ENSMUSG00000034486	ENSMUST00000036954	chr1	89929179	89933179	-1	0.197781240341377	3840	0.0202308458817374	1489	Gbx2	5.91332733968075	-0.00215273656107518	0.998695204339453	-0.00171505434174934	0.999861864267831
ENSMUSG00000029330	ENSMUST00000031273	chr5	101763130	101767130	1	0.110076393631054	3685	0.0163500861371274	1279	Cds1	0.484925448673573	0.00985647935791301	0.998695204339453	0.00508743249589735	0.999246296973947
ENSMUSG00000029095	ENSMUST00000114204	chr5	35755966	35759966	1	0.182912282458229	3803	0.0201248141947262	1648	Ablim2	0.226212635175641	0.0243890464975746	0.998695204339453	0.00816504103672666	0.99807528164683
ENSMUSG00000035165	ENSMUST00000170954	chr7	100176683	100180683	1	0.131850667402147	3724	0.0150352932181885	1071	Kcne3	2.7981702093211	0.0151812038606245	0.998695204339453	0.00962252371849416	0.997428625710682
ENSMUSG00000027434	ENSMUST00000109969	chr2	147192243	147196243	-1	0.144403882020901	3317	0.0103062799774889	843	Nkx2-2	1.03860877364682	-0.0132125781248557	0.998695204339453	-0.00685255195420487	0.998543740175462
ENSMUSG00000022237	ENSMUST00000110410	chr15	31365759	31369759	-1	0.204812297945036	3951	0.0259565569803424	1830	Ankrd33b	0.176684722911417	-0.0223932966678227	0.998695204339453	-0.0102832829340132	0.997428625710682
ENSMUSG00000042631	ENSMUST00000037235	chr2	153029852	153033852	1	0.10595835244143	3466	0.0171771332958148	1300	Xkr7	2.8698757922113	-0.00672971230845244	0.998695204339453	-0.00431451192745518	0.999671444306451
ENSMUSG00000026873	ENSMUST00000028232	chr2	34911976	34915976	-1	0.102112751635852	3627	0.017548244200354	1400	Phf19	0.494999441024637	-0.0204589614234237	0.998695204339453	-0.0101053898097499	0.997428625710682
ENSMUSG00000016458	ENSMUST00000133470	chr2	105125001	105129001	1	0.251378646664351	3920	0.0153215787731188	1155	Wt1	0.497380100326642	-0.0195260998245196	0.998695204339453	-0.00544975784282714	0.998687933300393
ENSMUSG00000016458	ENSMUST00000143043	chr2	105124529	105128529	1	0.248884769302696	3840	0.0153109756044176	1172	Wt1	0.497380100326642	-0.0195260998245196	0.998695204339453	-0.00544975784282714	0.998687933300393
ENSMUSG00000039385	ENSMUST00000036439	chr15	13171639	13175639	-1	0.119643242501607	3607	0.0179405614422954	1367	Cdh6	9.55198792641444	0.00255843677834444	0.998695204339453	0.00209833190610912	0.999745754802931
ENSMUSG00000022237	ENSMUST00000156679	chr15	31365532	31369532	-1	0.21193766183548	3964	0.0271016992000633	1908	Ankrd33b	0.176684722911417	-0.0223932966678227	0.998695204339453	-0.0102832829340132	0.997428625710682
ENSMUSG00000029095	ENSMUST00000054598	chr5	35755880	35759880	1	0.18228357387966	3795	0.0203580839061509	1667	Ablim2	0.226212635175641	0.0243890464975746	0.998695204339453	0.00816504103672666	0.99807528164683
ENSMUSG00000069378	ENSMUST00000115399	chr18	53470981	53474981	1	0.166806864370563	3562	0.0109106605934527	900	Prdm6	4.00366849745362	0.00551301294002943	0.998695204339453	0.00454755694821498	0.998687933300393
ENSMUSG00000020052	ENSMUST00000020243	chr10	87491660	87495660	-1	0.260547313435143	3815	0.0263912868970883	1812	Ascl1	8.6936304288349	0.00815526599606461	0.998695204339453	0.00689206073636153	0.997725617340115
ENSMUSG00000030087	ENSMUST00000203039	chr6	90460674	90464674	1	0.208029190172045	3902	0.0226165588394895	1628	Klf15	1.3320928671586	-0.00374028837240695	0.998695204339453	-0.00249444098139989	0.999745754802931
ENSMUSG00000029095	ENSMUST00000101280	chr5	35755880	35759880	1	0.18228357387966	3795	0.0203580839061509	1667	Ablim2	0.226212635175641	0.0243890464975746	0.998695204339453	0.00816504103672666	0.99807528164683
ENSMUSG00000035165	ENSMUST00000179842	chr7	100176683	100180683	1	0.131850667402147	3724	0.0150352932181885	1071	Kcne3	2.7981702093211	0.0151812038606245	0.998695204339453	0.00962252371849416	0.997428625710682
ENSMUSG00000034486	ENSMUST00000187633	chr1	89927185	89931185	-1	0.156412215871562	3694	0.0215668451380786	1495	Gbx2	5.91332733968075	-0.00215273656107518	0.998695204339453	-0.00171505434174934	0.999861864267831
ENSMUSG00000029095	ENSMUST00000114205	chr5	35755924	35759924	1	0.182734148360968	3795	0.0198915444833016	1634	Ablim2	0.226212635175641	0.0243890464975746	0.998695204339453	0.00816504103672666	0.99807528164683
ENSMUSG00000026873	ENSMUST00000129911	chr2	34912026	34916026	-1	0.101966052967519	3635	0.0170923079462058	1371	Phf19	0.494999441024637	-0.0204589614234237	0.998695204339453	-0.0101053898097499	0.997428625710682
ENSMUSG00000069378	ENSMUST00000091900	chr18	53462546	53466546	1	0.213519911758211	3836	0.015957768895186	1286	Prdm6	4.00366849745362	0.00551301294002943	0.998695204339453	0.00454755694821498	0.998687933300393
ENSMUSG00000043673	ENSMUST00000164495	chr12	11148842	11152842	-1	0.197875546628162	3865	0.022574146164685	1674	Kcns3	1.05416378314289	0.0172988100201358	0.998695204339453	0.0109560297335699	0.9970392609362
ENSMUSG00000022054	ENSMUST00000022638	chr14	68122846	68126846	-1	0.202789952017307	3767	0.0213017659205506	1590	Nefm	78.4794571971085	-0.00423321011394049	0.998695204339453	-0.00390733027228019	0.998383112732964
ENSMUSG00000016458	ENSMUST00000111099	chr2	105128883	105132883	1	0.147044458050889	3846	0.0110697081239695	952	Wt1	0.497380100326642	-0.0195260998245196	0.998695204339453	-0.00544975784282714	0.998687933300393
ENSMUSG00000029095	ENSMUST00000114206	chr5	35755931	35759931	1	0.182776062266205	3795	0.0198491318084971	1630	Ablim2	0.226212635175641	0.0243890464975746	0.998695204339453	0.00816504103672666	0.99807528164683
ENSMUSG00000069378	ENSMUST00000154557	chr18	53463051	53467051	1	0.211046991349174	3837	0.0152685629296131	1242	Prdm6	4.00366849745362	0.00551301294002943	0.998695204339453	0.00454755694821498	0.998687933300393
ENSMUSG00000022237	ENSMUST00000044324	chr15	31365726	31369726	-1	0.207473830927643	3951	0.0260625886673536	1840	Ankrd33b	0.176684722911417	-0.0223932966678227	0.998695204339453	-0.0102832829340132	0.997428625710682
ENSMUSG00000016458	ENSMUST00000139585	chr2	105125210	105129210	1	0.252101661529705	3917	0.0145263411205347	1117	Wt1	0.497380100326642	-0.0195260998245196	0.998695204339453	-0.00544975784282714	0.998687933300393
ENSMUSG00000027434	ENSMUST00000067075	chr2	147184404	147188404	-1	0.13381014247202	3509	0.0145051347831325	1207	Nkx2-2	1.03860877364682	-0.0132125781248557	0.998695204339453	-0.00685255195420487	0.998543740175462
ENSMUSG00000022237	ENSMUST00000076942	chr15	31365568	31369568	-1	0.21113081915965	3961	0.0267942073077309	1887	Ankrd33b	0.176684722911417	-0.0223932966678227	0.998695204339453	-0.0102832829340132	0.997428625710682
ENSMUSG00000016458	ENSMUST00000146842	chr2	105124996	105128996	1	0.251148120185543	3915	0.0153745946166244	1160	Wt1	0.497380100326642	-0.0195260998245196	0.998695204339453	-0.00544975784282714	0.998687933300393
ENSMUSG00000043673	ENSMUST00000055673	chr12	11148373	11152373	-1	0.202632774872664	3844	0.0222666542723525	1633	Kcns3	1.05416378314289	0.0172988100201358	0.998695204339453	0.0109560297335699	0.9970392609362
ENSMUSG00000022237	ENSMUST00000123325	chr15	31365726	31369726	-1	0.207473830927643	3951	0.0260625886673536	1840	Ankrd33b	0.176684722911417	-0.0223932966678227	0.998695204339453	-0.0102832829340132	0.997428625710682
ENSMUSG00000102692	ENSMUST00000191829	chr3	83125948	83129948	1	0.22957293746433	3907	0.0202308458817374	1510	Dchs2	0.713039146483874	-0.0072400448054664	0.998695204339453	-0.00543964679433172	0.998655402848964
ENSMUSG00000098132	ENSMUST00000182858	chr7	112951962	112955962	1	0.208951296087279	3030	0.0171771332958148	1288	Rassf10	0.48580435597433	-0.00945338762534493	0.998695204339453	-0.00458443949523302	0.999622352613014
ENSMUSG00000030087	ENSMUST00000032174	chr6	90460576	90464576	1	0.206321198533601	3897	0.0231997331180511	1683	Klf15	1.3320928671586	-0.00374028837240695	0.998695204339453	-0.00249444098139989	0.999745754802931
ENSMUSG00000016458	ENSMUST00000145107	chr2	105128800	105132800	1	0.148385703018502	3853	0.0110697081239695	952	Wt1	0.497380100326642	-0.0195260998245196	0.998695204339453	-0.00544975784282714	0.998687933300393
ENSMUSG00000035165	ENSMUST00000049333	chr7	100176683	100180683	1	0.131850667402147	3724	0.0150352932181885	1071	Kcne3	2.7981702093211	0.0151812038606245	0.998695204339453	0.00962252371849416	0.997428625710682
ENSMUSG00000027434	ENSMUST00000172627	chr2	147192242	147196242	-1	0.14441436049721	3318	0.0103062799774889	843	Nkx2-2	1.03860877364682	-0.0132125781248557	0.998695204339453	-0.00685255195420487	0.998543740175462
ENSMUSG00000056856	ENSMUST00000166163	chr7	138938750	138942750	1	0.10775017189035	3240	0.0190857036620164	1419	Jakmip3	0.416779794023469	0.0165021522505955	0.998695204339453	0.00754731328550963	0.99838229092978
ENSMUSG00000029095	ENSMUST00000129347	chr5	35756051	35760051	1	0.18550046610667	3812	0.0206125599549777	1674	Ablim2	0.226212635175641	0.0243890464975746	0.998695204339453	0.00816504103672666	0.99807528164683
ENSMUSG00000027434	ENSMUST00000109970	chr2	147184101	147188101	-1	0.145577471367562	3514	0.0133811989008137	1107	Nkx2-2	1.03860877364682	-0.0132125781248557	0.998695204339453	-0.00685255195420487	0.998543740175462
ENSMUSG00000022054	ENSMUST00000111089	chr14	68122846	68126846	-1	0.202789952017307	3767	0.0213017659205506	1590	Nefm	78.4794571971085	-0.00423321011394049	0.998695204339453	-0.00390733027228019	0.998383112732964
ENSMUSG00000029095	ENSMUST00000114210	chr5	35755931	35759931	1	0.182776062266205	3795	0.0198491318084971	1630	Ablim2	0.226212635175641	0.0243890464975746	0.998695204339453	0.00816504103672666	0.99807528164683
ENSMUSG00000069855	ENSMUST00000093029	chr11	61340860	61344860	-1	0.121215013948028	3611	0.0160319910760938	1370	Slc47a2	0	NA	NA	NA	NA
ENSMUSG00000021219	ENSMUST00000193448	chr12	82616025	82620025	1	0.155573937766803	3693	0.0190538941559131	1519	Rgs6	0.0847397648771245	-1.04579239116395	NA	-0.164737390934902	NA
ENSMUSG00000009248	ENSMUST00000009392	chr7	142967264	142971264	-1	0.165811409121162	3720	0.0220121782235256	1588	Ascl2	0.125001095590316	0.395547215338456	NA	0.038784503783737	NA
ENSMUSG00000026255	ENSMUST00000118687	chr1	87262363	87266363	1	0.144477231355067	3646	0.0201566237008296	1519	Efhd1	0.310528226370149	0.225536139896103	NA	0.0550970616584277	NA
ENSMUSG00000019848	ENSMUST00000161803	chr10	45287402	45291402	1	0.146185222993512	3439	0.0181208153102145	1408	Popdc3	0.309188996145295	-0.139158678120304	NA	-0.034930685098457	NA
ENSMUSG00000096225	ENSMUST00000204171	chr3	154326166	154330166	-1	0.146049002801489	3159	0.0160319910760938	1232	Lhx8	0.0394743627909443	-0.961010050845668	NA	-0.0397365993347445	NA
ENSMUSG00000055471	ENSMUST00000086639	chr17	72601709	72605709	-1	0.101263995054784	3287	0.0198491318084971	1526	Alk	0.293837659838003	-0.959047674734319	NA	-0.233425791335651	NA
ENSMUSG00000062372	ENSMUST00000074171	chr5	30459932	30463932	-1	0.107425339124757	3648	0.0167954192225745	1313	Otof	0.0244838943268868	-1.14325580287036	NA	-0.0643428953745853	NA
ENSMUSG00000022112	ENSMUST00000022707	chr14	115090626	115094626	1	0.13440741562166	3463	0.0202308458817374	1447	Gpc5	0.112480228293953	0.107298451787835	NA	0.0131099049427826	NA
ENSMUSG00000055003	ENSMUST00000168793	chr6	119327204	119331204	-1	0.191557025413547	3923	0.0312581413309025	1983	Lrtm2	0.0491228098711823	-0.134688332777857	NA	-0.0119952165451075	NA
ENSMUSG00000027793	ENSMUST00000199352	chr3	55053037	55057037	-1	0.113544769289491	3327	0.0179405614422954	1313	Ccna1	0.638137903364527	0.0385719197273784	NA	0.0107796785589493	NA
ENSMUSG00000051067	ENSMUST00000053986	chr10	80842039	80846039	-1	0.242775817614271	3791	0.0343542665916296	2336	Lingo3	0.167701523941234	0.396459714181477	NA	0.0808487863826192	NA
ENSMUSG00000038255	ENSMUST00000041685	chr11	98327648	98331648	-1	0.240030456821188	3876	0.0152473565922109	1317	Neurod2	0.377607080854431	-2.64896582217022	NA	-0.484699591498034	NA
ENSMUSG00000072487	ENSMUST00000136698	chr15	73837699	73841699	-1	0.191577982366166	3648	0.0191917353490276	1421	Mroh5	0	NA	NA	NA	NA
ENSMUSG00000045318	ENSMUST00000049545	chr5	35276319	35280319	1	0.184043957899652	3784	0.0214184007762629	1393	Adra2c	0.150120982596543	-0.128461754734321	NA	-0.0274453329724699	NA
ENSMUSG00000037095	ENSMUST00000041357	chr17	56119946	56123946	-1	0.183121851984418	3818	0.0271016992000633	1834	Lrg1	0.0675534617118158	-1.51629285918908	NA	-0.047906695671395	NA
ENSMUSG00000033726	ENSMUST00000045942	chr6	85185438	85189438	1	0.299139541682946	3882	0.021429003944964	1650	Emx1	0.26255225396276	-0.677324234947662	NA	-0.0974720775509766	NA
ENSMUSG00000046750	ENSMUST00000056589	chr7	28289186	28293186	-1	0.144728714786495	3753	0.0160319910760938	1205	BC089491	0.145458353235119	-0.108908351828017	NA	-0.0107364501651019	NA
ENSMUSG00000030069	ENSMUST00000008273	chr6	99724383	99728383	-1	0.161976286791894	3790	0.0220545908983301	1766	Prok2	0.0458131084770699	-1.92954172342414	NA	-0.0379836580229548	NA
ENSMUSG00000021219	ENSMUST00000186309	chr12	82615654	82619654	1	0.150690967806587	3663	0.0217577021746987	1666	Rgs6	0.0847397648771245	-1.04579239116395	NA	-0.164737390934902	NA
ENSMUSG00000025127	ENSMUST00000147877	chr11	120528744	120532744	1	0.233764327988121	3943	0.0240479866141407	1738	Gcgr	0.093270032470785	-0.732875739074493	NA	-0.0508516249124129	NA
ENSMUSG00000034402	ENSMUST00000042299	chr12	75175332	75179332	-1	0.107781607319279	3461	0.0194674177352568	1503	Kcnh5	0.0674203842201402	-1.18670431895782	NA	-0.0961208618889748	NA
ENSMUSG00000041771	ENSMUST00000159329	chr12	102126733	102130733	1	0.150670010853968	3549	0.0139855795167776	1094	Slc24a4	0.121449123594737	0.272432070922368	NA	0.0493733939157824	NA
ENSMUSG00000006538	ENSMUST00000164097	chr1	74949672	74953672	-1	0.299359589685445	3961	0.0202308458817374	1398	Ihh	0.197222532193761	-1.09287599486251	NA	-0.141827907332552	NA
ENSMUSG00000024837	ENSMUST00000160814	chr19	25503707	25507707	1	0.16965700992674	3687	0.0202308458817374	1447	Dmrt1	0.0910047133060743	-1.74817441131081	NA	-0.0479482888181563	NA
ENSMUSG00000056399	ENSMUST00000037453	chr17	25296394	25300394	1	0.135078038105466	3675	0.0221182099105368	1536	Prss34	0.200141944676893	-1.87124867632767	NA	-0.10184527475364	NA
ENSMUSG00000061718	ENSMUST00000132443	chr11	98348855	98352855	1	0.146195701469821	3669	0.0200717983512206	1455	Ppp1r1b	0.0474137042990072	2.01498756687741	NA	0.0743391759561123	NA
ENSMUSG00000030495	ENSMUST00000131048	chr7	35184421	35188421	1	0.161158965639755	3849	0.0136780876244451	1142	Slc7a10	0.208409418487288	-2.55959958030999	NA	-0.240244235224629	NA
ENSMUSG00000048582	ENSMUST00000061614	chr14	57056030	57060030	-1	0.148595272544692	3602	0.0125965644169308	955	Gja3	0.176869625528417	-0.90063176157093	NA	-0.0961379834099064	NA
ENSMUSG00000037280	ENSMUST00000159715	chr15	100727376	100731376	-1	0.177337733061587	3722	0.0200824015199217	1483	Galnt6	0.243624087656295	-0.770977472102827	NA	-0.220268121148845	NA
ENSMUSG00000019489	ENSMUST00000019633	chr17	57147777	57151777	-1	0.169363612590075	3872	0.0228604317196152	1740	Cd70	0.0724720159534707	0.636964101746688	NA	0.0139892955486191	NA
ENSMUSG00000030495	ENSMUST00000167441	chr7	35184482	35188482	1	0.159000399520002	3828	0.0133599925634115	1112	Slc7a10	0.208409418487288	-2.55959958030999	NA	-0.240244235224629	NA
ENSMUSG00000015579	ENSMUST00000015723	chr17	26839565	26843565	-1	0.253715346881365	3955	0.0208246233290002	1699	Nkx2-5	0	NA	NA	NA	NA
ENSMUSG00000027297	ENSMUST00000127470	chr2	119756521	119760521	-1	0.113534290813182	3476	0.0175906568751585	1306	Ltk	0.0182623682575469	-4.73031656829868	NA	-0.023920236379461	NA
ENSMUSG00000059201	ENSMUST00000069789	chr6	29058220	29062220	1	0.116132952937932	3589	0.0202308458817374	1548	Lep	0.00858257799180466	3.73205079306093	NA	0.0204477400377619	NA
ENSMUSG00000033327	ENSMUST00000168533	chr17	34668535	34672535	1	0.248088405103176	3541	0.0336544574573557	2051	Tnxb	0.0049980700657566	0.441645848704364	NA	0.0150416199074921	NA
ENSMUSG00000089922	ENSMUST00000110746	chr12	49383174	49387174	1	0.129147220514302	3207	0.0218107180182043	1460	3110039M20Rik	0	NA	NA	NA	NA
ENSMUSG00000038676	ENSMUST00000201184	chr5	31136829	31140829	-1	0.189608028819984	3203	0.0233799869859701	1687	Ucn	0.116168953638284	-1.01716575425212	NA	-0.011715788104335	NA
ENSMUSG00000068323	ENSMUST00000113899	chr6	83235375	83239375	1	0.12939870394573	3512	0.020283861725243	1566	Slc4a5	0.094431820397527	0.893166376715141	NA	0.131704021310206	NA
ENSMUSG00000038745	ENSMUST00000184560	chr7	140919071	140923071	1	0.135968708591772	3663	0.0218001148495032	1643	Nlrp6	0.0182008662058528	0.774487146164779	NA	0.0292849704991207	NA
ENSMUSG00000018263	ENSMUST00000202504	chr5	119834155	119838155	1	0.172088016430539	3619	0.0136250717809395	1042	Tbx5	0.0652635694468688	1.05766076984787	NA	0.0750546125817596	NA
ENSMUSG00000020805	ENSMUST00000140167	chr11	72264602	72268602	-1	0.129629230424538	3606	0.0233057648050623	1663	Slc13a5	0.0568571574750536	0.323269045602589	NA	0.0251599916288855	NA
ENSMUSG00000061718	ENSMUST00000078694	chr11	98346404	98350404	1	0.204277895653252	3831	0.0175588473690551	1297	Ppp1r1b	0.0474137042990072	2.01498756687741	NA	0.0743391759561123	NA
ENSMUSG00000050824	ENSMUST00000051864	chr17	25495288	25499288	-1	0.152461830302889	3553	0.0240267802767385	1817	Sstr5	0.044524808768222	0.0397906827546897	NA	0.00129017056536936	NA
ENSMUSG00000027347	ENSMUST00000173252	chr2	117340709	117344709	-1	0.125259705803486	3578	0.0187039895887761	1444	Rasgrp1	0.207065441354113	-1.20799797444213	NA	-0.236831950732756	NA
ENSMUSG00000057058	ENSMUST00000100519	chr11	96462600	96466600	1	0.127135353062883	3661	0.0167105938729655	1283	Skap1	0.0898358297332099	0.35625548858537	NA	0.0430815038245882	NA
ENSMUSG00000029832	ENSMUST00000005103	chr6	51430670	51434670	1	0.112957974616161	3265	0.0217577021746987	1589	Nfe2l3	0.293841437975341	-0.339338932607416	NA	-0.0957425920666013	NA
ENSMUSG00000046160	ENSMUST00000056882	chr16	91267772	91271772	1	0.140547802739013	3726	0.0122148503436905	1055	Olig1	0.239908519046711	1.3035063777017	NA	0.227642332455218	NA
ENSMUSG00000021263	ENSMUST00000021691	chr12	108700306	108704306	-1	0.121518889761003	3441	0.0220970035731346	1524	Degs2	0.0163819677206758	-5.32325091891756	NA	-0.0383524157220676	NA
ENSMUSG00000006538	ENSMUST00000189364	chr1	74949442	74953442	-1	0.306998398915053	3961	0.0198491318084971	1372	Ihh	0.197222532193761	-1.09287599486251	NA	-0.141827907332552	NA
ENSMUSG00000037279	ENSMUST00000037423	chr2	144330146	144334146	-1	0.186915060408449	3872	0.0145051347831325	1138	Ovol2	0.327620933708889	0.308688899003606	NA	0.0738611375110267	NA
ENSMUSG00000043753	ENSMUST00000052478	chr4	89686198	89690198	1	0.140149620639253	3599	0.0122148503436905	1045	Dmrta1	0.223742894760145	-0.445353044708852	NA	-0.138719541646103	NA
ENSMUSG00000042540	ENSMUST00000046422	chr12	84067325	84071325	1	0.109059981429035	3097	0.0172937681515271	1291	Acot5	0	NA	NA	NA	NA
ENSMUSG00000021609	ENSMUST00000022100	chr13	73534747	73538747	1	0.117421805523998	3541	0.0156502770028535	1083	Slc6a3	0.0677652229556659	-0.826371565498191	NA	-0.0465406656395021	NA
ENSMUSG00000064052	ENSMUST00000081580	chr14	122449115	122453115	-1	0.128172722217521	3463	0.0122148503436905	1035	Gm5089	0.151501870472548	-3.18162204958981	NA	-0.187106861960385	NA
ENSMUSG00000021848	ENSMUST00000118578	chr14	48663246	48667246	-1	0.192741093236518	3897	0.0179723709483988	1273	Otx2	0.0086177734226811	-0.0215142359845298	NA	-0.000178207885484181	NA
ENSMUSG00000030544	ENSMUST00000032760	chr7	79791788	79795788	-1	0.121571282142551	3404	0.0240479866141407	1731	Mesp1	0.428967345180975	1.31518155642106	NA	0.163792336977494	NA
ENSMUSG00000060985	ENSMUST00000167528	chr1	156301348	156305348	-1	0.19892339425911	3840	0.0164667209928397	1340	Tdrd5	0.00811671154998967	0.066392250052168	NA	0.000572563485074553	NA
ENSMUSG00000032528	ENSMUST00000035115	chr9	121640716	121644716	1	0.120712047085173	3666	0.015257959760912	1284	Vipr1	0.124119035458538	-0.173262402707224	NA	-0.035356270878204	NA
ENSMUSG00000027297	ENSMUST00000182203	chr2	119756525	119760525	-1	0.113408549097468	3472	0.0176754822247674	1310	Ltk	0.0182623682575469	-4.73031656829868	NA	-0.023920236379461	NA
ENSMUSG00000041565	ENSMUST00000093007	chr17	68271797	68275797	1	0.115095583783294	3444	0.0214714166197685	1526	L3mbtl4	0.0374364646827131	-0.344857039442055	NA	-0.0100888035188576	NA
ENSMUSG00000034796	ENSMUST00000134235	chr8	123115374	123119374	1	0.23678212916525	3706	0.0387439784338933	2270	Cpne7	0.07634041380253	1.21193499646997	NA	0.0686800676237731	NA
ENSMUSG00000057060	ENSMUST00000108759	chr8	126296558	126300558	1	0.140935506362464	3457	0.0201566237008296	1362	Slc35f3	0.342318562388431	-0.91465373844989	NA	-0.222983252683276	NA
ENSMUSG00000026432	ENSMUST00000027690	chr1	131597239	131601239	1	0.116730226087572	3409	0.0141764365533978	1193	Avpr1b	0.116428839440607	0.132630837245888	NA	0.0261632644105828	NA
ENSMUSG00000025189	ENSMUST00000165311	chr19	43438436	43442436	1	0.225947384661251	3651	0.0190963068307176	1460	Cnnm1	0.0787139002407908	0.117573871360515	NA	0.0171422076974264	NA
ENSMUSG00000026514	ENSMUST00000027795	chr1	181350630	181354630	1	0.195329276884959	3868	0.0217683053433998	1559	Cnih3	0.22376764735175	0.0249073083604809	NA	0.00656584032126725	NA
ENSMUSG00000026227	ENSMUST00000027429	chr1	86043863	86047863	1	0.209705746381561	3970	0.0222348447662491	1721	2810459M11Rik	0.264853104814093	0.0461061595415216	NA	0.0140776744425126	NA
ENSMUSG00000047591	ENSMUST00000062002	chr15	75745922	75749922	-1	0.157680111505008	3325	0.022309066947157	1765	Mafa	0.762767967910279	0.494309648580176	NA	0.0822623361617628	NA
ENSMUSG00000024517	ENSMUST00000173985	chr18	65870820	65874820	1	0.167634663999011	3821	0.0198491318084971	1507	Grp	0.1935052258904	-1.45664877006932	NA	-0.0883329903631502	NA
ENSMUSG00000032530	ENSMUST00000120918	chr9	121640096	121644096	-1	0.124651954177537	3774	0.0166787843668621	1342	Lyzl4	0	NA	NA	NA	NA
ENSMUSG00000071234	ENSMUST00000095550	chr12	84696807	84700807	-1	0.121110229184933	3523	0.0194674177352568	1368	Syndig1l	0.0973879970896765	-0.179909304620855	NA	-0.0210516415833581	NA
ENSMUSG00000044681	ENSMUST00000118882	chr5	28208022	28212022	-1	0.148658143402549	3699	0.0151625312426019	1283	Cnpy1	0.0800672172768484	-0.639260213410158	NA	-0.106346205720135	NA
ENSMUSG00000055874	ENSMUST00000069634	chr6	70954606	70958606	1	0.225486331703634	3873	0.0195628462535668	1409	Foxi3	0.0228529089124494	-3.73134673583291	NA	-0.0204431158835035	NA
ENSMUSG00000032530	ENSMUST00000077706	chr9	121639566	121643566	-1	0.126297074958125	3754	0.0167954192225745	1338	Lyzl4	0	NA	NA	NA	NA
ENSMUSG00000021848	ENSMUST00000144465	chr14	48665508	48669508	-1	0.181361467964426	3804	0.0171771332958148	1273	Otx2	0.0086177734226811	-0.0215142359845298	NA	-0.000178207885484181	NA
ENSMUSG00000033805	ENSMUST00000049146	chr5	107401496	107405496	1	0.108515100660942	3221	0.0125117390673219	1066	Ephx4	0.231208682939866	-0.753535133723429	NA	-0.100682194364462	NA
ENSMUSG00000073421	ENSMUST00000040828	chr17	34261209	34265209	1	0.143460819153048	3580	0.0171771332958148	1380	H2-Ab1	1.03298056760764	-0.30745711454251	NA	-0.0537225926711964	NA
ENSMUSG00000031775	ENSMUST00000034227	chr8	94694242	94698242	-1	0.169908493358168	3592	0.0236556693721992	1726	Pllp	0.129214266665585	0.438334533535353	NA	0.0512128339786676	NA
ENSMUSG00000091272	ENSMUST00000166328	chr3	68868266	68872266	-1	0.17748443172992	3657	0.0190857036620164	1453	Gm17641	0.142398864467985	-0.626335995378348	NA	-0.0573054956787992	NA
ENSMUSG00000029754	ENSMUST00000031768	chr6	6861797	6865797	1	0.152514222684436	3741	0.0159683720638871	1291	Dlx6	0.0960970348087608	0.0214797041477844	NA	0.00220099513840326	NA
ENSMUSG00000009248	ENSMUST00000121862	chr7	142967264	142971264	-1	0.165811409121162	3720	0.0220121782235256	1588	Ascl2	0.125001095590316	0.395547215338456	NA	0.038784503783737	NA
ENSMUSG00000021919	ENSMUST00000070125	chr14	32463909	32467909	-1	0.163265139377959	3637	0.0235284313477858	1743	Chat	0.281480770591844	-0.410018164182858	NA	-0.0883356452709365	NA
ENSMUSG00000004892	ENSMUST00000192274	chr3	87995855	87999855	-1	0.20813397493514	3778	0.0235708440225903	1535	Bcan	0.0477276052571191	-0.236481477078512	NA	-0.0115797334363271	NA
ENSMUSG00000027297	ENSMUST00000134295	chr2	119756519	119760519	-1	0.113597161671039	3478	0.0175588473690551	1304	Ltk	0.0182623682575469	-4.73031656829868	NA	-0.023920236379461	NA
ENSMUSG00000054160	ENSMUST00000067020	chr2	147083445	147087445	-1	0.221389247466628	3792	0.0148868488563728	1208	Nkx2-4	0	NA	NA	NA	NA
ENSMUSG00000021219	ENSMUST00000186081	chr12	82615572	82619572	1	0.150072737704328	3629	0.0220015750548245	1689	Rgs6	0.0847397648771245	-1.04579239116395	NA	-0.164737390934902	NA
ENSMUSG00000034825	ENSMUST00000041460	chr7	109780025	109784025	-1	0.116059603603766	3706	0.0213759881014584	1509	Nrip3	0.153231830172932	-0.881122389887786	NA	-0.184335287814805	NA
ENSMUSG00000097918	ENSMUST00000180436	chr1	136048804	136052804	1	0.105172466718219	3572	0.019838528639796	1606	Ascl5	0.0538107913869685	1.01378358971428	NA	0.0139932221082138	NA
ENSMUSG00000021219	ENSMUST00000202210	chr12	82615499	82619499	1	0.152671399829078	3629	0.0219909718861234	1688	Rgs6	0.0847397648771245	-1.04579239116395	NA	-0.164737390934902	NA
ENSMUSG00000058740	ENSMUST00000037580	chr2	25875873	25879873	1	0.118553480965421	3506	0.0164137051493341	1205	Kcnt1	0.0770410271374174	-0.562554629006707	NA	-0.104991980594924	NA
ENSMUSG00000018907	ENSMUST00000123752	chr11	70319577	70323577	-1	0.102248971827875	3438	0.0187039895887761	1454	Alox12e	0.0362608294593489	-0.497292899563706	NA	-0.00932427085746052	NA
ENSMUSG00000022861	ENSMUST00000023578	chr16	22655221	22659221	-1	0.105570648817979	3431	0.0160319910760938	1214	Dgkg	0.0975006704974111	-0.0697603304405825	NA	-0.00777034241336366	NA
ENSMUSG00000044216	ENSMUST00000057801	chr15	79503241	79507241	-1	0.210606895344176	3763	0.0183222755155358	1574	Kcnj4	0.156246697337301	0.613837697933483	NA	0.0844500585925129	NA
ENSMUSG00000044681	ENSMUST00000141196	chr5	28208363	28212363	-1	0.153886903080977	3765	0.0164137051493341	1366	Cnpy1	0.0800672172768484	-0.639260213410158	NA	-0.106346205720135	NA
ENSMUSG00000037279	ENSMUST00000103171	chr2	144329695	144333695	-1	0.192007599894855	3839	0.0171771332958148	1303	Ovol2	0.327620933708889	0.308688899003606	NA	0.0738611375110267	NA
ENSMUSG00000051136	ENSMUST00000057186	chr3	27369351	27373351	1	0.154159343465024	3658	0.0148868488563728	1180	Ghsr	0.0480376785779865	-0.567888332392421	NA	-0.0366553125885874	NA
ENSMUSG00000053004	ENSMUST00000160212	chr6	114396086	114400086	1	0.105528734912741	3422	0.0138795478297664	1160	Hrh1	0.034181545607739	-0.221387206875042	NA	-0.012827562408851	NA
ENSMUSG00000021356	ENSMUST00000110307	chr13	30747226	30751226	1	0.122241904626357	3419	0.0141234207098922	1138	Irf4	0.0310440894134122	-0.577663270654715	NA	-0.0382826637008035	NA
ENSMUSG00000042477	ENSMUST00000048194	chr4	126734240	126738240	-1	0.190739704261408	3798	0.0160319910760938	1148	Tfap2e	0.145906837366368	-0.0698550424570577	NA	-0.00979757883160096	NA
ENSMUSG00000029832	ENSMUST00000160133	chr6	51430749	51434749	1	0.111721514411642	3247	0.0217577021746987	1589	Nfe2l3	0.293841437975341	-0.339338932607416	NA	-0.0957425920666013	NA
ENSMUSG00000022212	ENSMUST00000171643	chr14	55509985	55513985	1	0.113890559007704	3677	0.0208670360038046	1510	Cpne6	0.126862283531642	0.506256924877499	NA	0.0388954043110357	NA
ENSMUSG00000036760	ENSMUST00000044624	chr15	72544279	72548279	-1	0.121120707661243	3347	0.021429003944964	1566	Kcnk9	0.352276309571901	-0.0975984438518031	NA	-0.0161292328011355	NA
ENSMUSG00000044220	ENSMUST00000057178	chr19	43610325	43614325	1	0.247585438240321	3860	0.0256172555819065	1734	Nkx2-3	0.0720207755466092	0.0234654050661761	NA	0.000925544356555448	NA
ENSMUSG00000027579	ENSMUST00000016498	chr2	181211185	181215185	-1	0.164134852911646	3762	0.0202308458817374	1413	Srms	0.114264544562247	-1.07466003496205	NA	-0.108162616572029	NA
ENSMUSG00000046093	ENSMUST00000059667	chr4	123181227	123185227	1	0.155867335103469	3916	0.0160319910760938	1193	Hpcal4	0.144749764905096	-0.430025077580415	NA	-0.0751626257803105	NA
ENSMUSG00000022304	ENSMUST00000022915	chr15	39855467	39859467	-1	0.160467386203329	3634	0.0229664634066264	1824	Dpys	0.159755624471802	1.06116164158242	NA	0.0867989222261091	NA
ENSMUSG00000034145	ENSMUST00000156162	chr12	87024616	87028616	1	0.110526968112362	3427	0.0183222755155358	1399	Tmem63c	0.119814091337712	-0.184180451503702	NA	-0.0366542365862234	NA
ENSMUSG00000057058	ENSMUST00000103154	chr11	96462593	96466593	1	0.127282051731215	3661	0.0167954192225745	1289	Skap1	0.0898358297332099	0.35625548858537	NA	0.0430815038245882	NA
ENSMUSG00000060985	ENSMUST00000121146	chr1	156301664	156305664	-1	0.197760283388758	3825	0.0160319910760938	1308	Tdrd5	0.00811671154998967	0.066392250052168	NA	0.000572563485074553	NA
ENSMUSG00000070990	ENSMUST00000095097	chr4	46341609	46345609	1	0.178542757837177	3498	0.0156502770028535	1274	Foxe1	0.0435245630761928	2.83231939778924	NA	0.0785875537832142	NA
ENSMUSG00000079330	ENSMUST00000188175	chr1	132189457	132193457	1	0.173188256443034	3767	0.0221076067418357	1588	Lemd1	0.127793650812297	-0.694155757556976	NA	-0.0874163621481013	NA
ENSMUSG00000026751	ENSMUST00000112883	chr2	38710234	38714234	-1	0.246977686614371	3587	0.0221394162479391	1552	Nr5a1	0.0383782625363662	0.0528857017108173	NA	0.00242949600186751	NA
ENSMUSG00000027359	ENSMUST00000126249	chr2	126551590	126555590	1	0.175524956660047	3571	0.0149080551937751	1133	Slc27a2	0.0405592804472066	2.02341671178908	NA	0.0833861587119323	NA
ENSMUSG00000030134	ENSMUST00000164960	chr6	118009438	118013438	1	0.163485187380458	3392	0.019838528639796	1410	Rasgef1a	0.072540269665306	-1.45577287491199	NA	-0.0473841125403165	NA
ENSMUSG00000021098	ENSMUST00000132067	chr12	72938083	72942083	-1	0.240072370726426	3855	0.0220757972357323	1537	4930447C04Rik	0.297597902889501	-0.909888618798327	NA	-0.234878708652313	NA
ENSMUSG00000041565	ENSMUST00000124543	chr17	68271797	68275797	1	0.115095583783294	3444	0.0214714166197685	1526	L3mbtl4	0.0374364646827131	-0.344857039442055	NA	-0.0100888035188576	NA
ENSMUSG00000020805	ENSMUST00000021161	chr11	72264602	72268602	-1	0.129629230424538	3606	0.0233057648050623	1663	Slc13a5	0.0568571574750536	0.323269045602589	NA	0.0251599916288855	NA
ENSMUSG00000030049	ENSMUST00000032128	chr6	87371357	87375357	1	0.107917827511302	3733	0.0207397979793912	1523	Gkn2	0	NA	NA	NA	NA
ENSMUSG00000026062	ENSMUST00000027231	chr1	40678574	40682574	1	0.196785785091976	3868	0.0225211303211794	1632	Slc9a2	0.0368932606017467	0.0155814104794064	NA	0.00182288681512448	NA
ENSMUSG00000020566	ENSMUST00000127185	chr12	17322730	17326730	-1	0.208228281221925	3734	0.0190857036620164	1365	Atp6v1c2	0.0448255043087736	-0.00565942394686792	NA	-0.000144716346430184	NA
ENSMUSG00000047642	ENSMUST00000132744	chr10	121639872	121643872	1	0.23797667546453	3900	0.0309188399324666	2060	D930020B18Rik	0.0710893062575223	-2.59268235088824	NA	-0.0619582775229406	NA
ENSMUSG00000067235	ENSMUST00000068291	chr17	35468089	35472089	1	0.129325354611564	2874	0.0141234207098922	1073	H2-Q10	0.0722902224623627	1.61121463075389	NA	0.0712267516457651	NA
ENSMUSG00000020891	ENSMUST00000094078	chr11	69195809	69199809	-1	0.134742726863563	3484	0.0191175131681198	1415	Alox8	0.037831021347069	0.489951598938801	NA	0.0142646935901998	NA
ENSMUSG00000017311	ENSMUST00000177149	chr11	102105832	102109832	-1	0.164113895959027	3730	0.0176754822247674	1345	Pyy	0	NA	NA	NA	NA
ENSMUSG00000062296	ENSMUST00000200151	chr9	111309940	111313940	1	0.211497565830482	3633	0.0171771332958148	1263	Trank1	0.0317282005783412	-1.57651408963813	NA	-0.121393488960786	NA
ENSMUSG00000062372	ENSMUST00000150734	chr5	30459859	30463859	-1	0.107519645411542	3663	0.0163606893058285	1272	Otof	0.0244838943268868	-1.14325580287036	NA	-0.0643428953745853	NA
ENSMUSG00000017311	ENSMUST00000177304	chr11	102105822	102109822	-1	0.16426059462736	3730	0.0177815139117786	1355	Pyy	0	NA	NA	NA	NA
ENSMUSG00000019865	ENSMUST00000186382	chr10	14758219	14762219	1	0.1285918612699	3581	0.0234011933233724	1680	Nmbr	0.119702035068745	0.464608640032311	NA	0.040549425178063	NA
ENSMUSG00000043110	ENSMUST00000049787	chr2	132878891	132882891	-1	0.11617486684317	3220	0.0156396738341524	1095	Lrrn4	0.0852343559702937	1.1830606720174	NA	0.122159057763722	NA
ENSMUSG00000090291	ENSMUST00000171400	chr19	10455447	10459447	-1	0.156778962542393	3268	0.0297312850379412	1903	Lrrc10b	0.436933974878324	0.160250178321164	NA	0.0434385760645186	NA
ENSMUSG00000031965	ENSMUST00000166018	chr9	24772303	24776303	-1	0.144152398589473	3741	0.0133811989008137	1102	Tbx20	0.119667258184646	-0.1869493100229	NA	-0.0341766010358583	NA
ENSMUSG00000046093	ENSMUST00000106246	chr4	123181239	123185239	1	0.155762550340374	3916	0.0160956100883005	1199	Hpcal4	0.144749764905096	-0.430025077580415	NA	-0.0751626257803105	NA
ENSMUSG00000003476	ENSMUST00000114374	chr6	55115913	55119913	-1	0.202695645730521	3869	0.0225211303211794	1594	Crhr2	0.0384180791559681	-0.957270840515304	NA	-0.0391485208023104	NA
ENSMUSG00000006311	ENSMUST00000108147	chr7	30633852	30637852	-1	0.130121718811084	3370	0.0198491318084971	1483	Etv2	0.0838012680825792	-5.31512972641068	NA	-0.0316277396118692	NA
ENSMUSG00000030069	ENSMUST00000032152	chr6	99724353	99728353	-1	0.161431406023801	3772	0.0221712257540424	1777	Prok2	0.0458131084770699	-1.92954172342414	NA	-0.0379836580229548	NA
ENSMUSG00000058740	ENSMUST00000114172	chr2	25875783	25879783	1	0.122095205958024	3545	0.0167742128851722	1239	Kcnt1	0.0770410271374174	-0.562554629006707	NA	-0.104991980594924	NA
ENSMUSG00000055874	ENSMUST00000163089	chr6	70954531	70958531	1	0.227749682586481	3875	0.0193189733734411	1414	Foxi3	0.0228529089124494	-3.73134673583291	NA	-0.0204431158835035	NA
ENSMUSG00000022861	ENSMUST00000089925	chr16	22655173	22659173	-1	0.106000266346668	3444	0.0160319910760938	1214	Dgkg	0.0975006704974111	-0.0697603304405825	NA	-0.00777034241336366	NA
ENSMUSG00000037280	ENSMUST00000052069	chr15	100727376	100731376	-1	0.177337733061587	3722	0.0200824015199217	1483	Galnt6	0.243624087656295	-0.770977472102827	NA	-0.220268121148845	NA
ENSMUSG00000018263	ENSMUST00000018407	chr5	119832663	119836663	1	0.147390247769102	3617	0.0109000574247516	937	Tbx5	0.0652635694468688	1.05766076984787	NA	0.0750546125817596	NA
ENSMUSG00000044186	ENSMUST00000062437	chr14	69169802	69173802	1	0.104114140610962	3492	0.0171771332958148	1381	Nkx2-6	0.0269053956934843	-0.928922440658712	NA	-0.0129043345712997	NA
ENSMUSG00000052496	ENSMUST00000064370	chr15	85819733	85823733	-1	0.142350100664243	3607	0.0198491318084971	1538	Pkdrej	0.146547686326181	-0.478291010643404	NA	-0.133790611924144	NA
ENSMUSG00000068452	ENSMUST00000053734	chr2	122296165	122300165	-1	0.203607273169446	3723	0.0163394829684263	1209	Duox2	0.0101930976033592	-4.73031656829868	NA	-0.023920236379461	NA
ENSMUSG00000059852	ENSMUST00000184574	chr18	80361336	80365336	-1	0.193055447525803	3912	0.0202308458817374	1596	Kcng2	0.193379035204706	0.0542258895374946	NA	0.011016060533417	NA
ENSMUSG00000004892	ENSMUST00000194193	chr3	87997634	88001634	-1	0.224794752267208	3904	0.025574842907102	1741	Bcan	0.0477276052571191	-0.236481477078512	NA	-0.0115797334363271	NA
ENSMUSG00000047642	ENSMUST00000140802	chr10	121639701	121643701	1	0.235660932200136	3881	0.0316822680789473	2099	D930020B18Rik	0.0710893062575223	-2.59268235088824	NA	-0.0619582775229406	NA
ENSMUSG00000057058	ENSMUST00000100521	chr11	96462593	96466593	1	0.127282051731215	3661	0.0167954192225745	1289	Skap1	0.0898358297332099	0.35625548858537	NA	0.0430815038245882	NA
ENSMUSG00000050201	ENSMUST00000131050	chr11	115320761	115324761	1	0.175399214944334	3860	0.0263382710535827	1838	Otop2	0	NA	NA	NA	NA
ENSMUSG00000063704	ENSMUST00000160637	chr15	75994713	75998713	1	0.109458163528795	3300	0.0209942740282181	1581	Mapk15	0.252330331495181	-0.686188032437078	NA	-0.127599203172412	NA
ENSMUSG00000057058	ENSMUST00000107662	chr11	96462633	96466633	1	0.126024634574078	3646	0.0155760548219456	1250	Skap1	0.0898358297332099	0.35625548858537	NA	0.0430815038245882	NA
ENSMUSG00000060275	ENSMUST00000115713	chr18	36195380	36199380	-1	0.174623807697432	3747	0.0198491318084971	1417	Nrg2	0.266596085996095	-0.0926455688734173	NA	-0.0235569540413929	NA
ENSMUSG00000018634	ENSMUST00000093925	chr11	104130855	104134855	1	0.203743493361469	3770	0.0122148503436905	1097	Crhr1	0.086565458998461	-1.10945900260007	NA	-0.0876562842012027	NA
ENSMUSG00000009551	ENSMUST00000009695	chr2	32739016	32743016	-1	0.156946618163345	3419	0.02583992212463	2005	6330409D20Rik	0.489355103338676	-0.7117623792897	NA	-0.144268605934519	NA
ENSMUSG00000018924	ENSMUST00000019068	chr11	70350031	70354031	-1	0.134826554674039	3739	0.0212169405709416	1584	Alox15	0.0506612182920899	1.42903613672725	NA	0.0596691492353628	NA
ENSMUSG00000027568	ENSMUST00000170448	chr2	180498227	180502227	1	0.103831221750606	3345	0.0198491318084971	1476	Ntsr1	0.0955367795758659	0.90245359048638	NA	0.130296696826813	NA
ENSMUSG00000068323	ENSMUST00000122897	chr6	83235190	83239190	1	0.126768606392051	3496	0.0199127508207038	1549	Slc4a5	0.094431820397527	0.893166376715141	NA	0.131704021310206	NA
ENSMUSG00000029155	ENSMUST00000071077	chr5	73649379	73653379	1	0.138473064429737	3550	0.0164137051493341	1367	Spata18	0.0450690008753892	-2.59952316580325	NA	-0.0649940862316979	NA
ENSMUSG00000050201	ENSMUST00000139466	chr11	115320530	115324530	1	0.173334955111367	3860	0.0245993513865989	1737	Otop2	0	NA	NA	NA	NA
ENSMUSG00000041771	ENSMUST00000161325	chr12	102127391	102131391	1	0.16465877672712	3769	0.0175800537064574	1307	Slc24a4	0.121449123594737	0.272432070922368	NA	0.0493733939157824	NA
ENSMUSG00000027347	ENSMUST00000110898	chr2	117340925	117344925	-1	0.121204535471719	3605	0.0190857036620164	1445	Rasgrp1	0.207065441354113	-1.20799797444213	NA	-0.236831950732756	NA
ENSMUSG00000027793	ENSMUST00000197238	chr3	55053501	55057501	-1	0.115032712925437	3284	0.0179405614422954	1325	Ccna1	0.638137903364527	0.0385719197273784	NA	0.0107796785589493	NA
ENSMUSG00000055732	ENSMUST00000069457	chr13	40702005	40706005	1	0.120953052040291	3688	0.0122148503436905	1020	Gm9979	0.114952279206041	0.0895530479423559	NA	0.0115785286135603	NA
ENSMUSG00000042540	ENSMUST00000072505	chr12	84067325	84071325	1	0.109059981429035	3097	0.0172937681515271	1291	Acot5	0	NA	NA	NA	NA
ENSMUSG00000061718	ENSMUST00000150762	chr11	98347996	98351996	1	0.17767304430349	3695	0.0202308458817374	1480	Ppp1r1b	0.0474137042990072	2.01498756687741	NA	0.0743391759561123	NA
ENSMUSG00000021944	ENSMUST00000067417	chr14	63243271	63247271	-1	0.212775939940238	3838	0.0167954192225745	1231	Gata4	0.0516141818882146	0.664508597414882	NA	0.0505212508369709	NA
ENSMUSG00000071235	ENSMUST00000166772	chr12	84639019	84643019	1	0.119066926304586	3320	0.0202308458817374	1527	Vrtn	0	NA	NA	NA	NA
ENSMUSG00000036813	ENSMUST00000150625	chr2	25080033	25084033	1	0.106461319304285	3675	0.0203898934122542	1444	Entpd8	0	NA	NA	NA	NA
ENSMUSG00000067235	ENSMUST00000174589	chr17	35468097	35472097	1	0.129147220514302	2866	0.0141234207098922	1073	H2-Q10	0.0722902224623627	1.61121463075389	NA	0.0712267516457651	NA
ENSMUSG00000047171	ENSMUST00000058636	chr8	46292671	46296671	-1	0.196859134426143	3931	0.0211533215587349	1580	Helt	0	NA	NA	NA	NA
ENSMUSG00000022304	ENSMUST00000150196	chr15	39855470	39859470	-1	0.160425472298091	3634	0.0229982729127298	1827	Dpys	0.159755624471802	1.06116164158242	NA	0.0867989222261091	NA
ENSMUSG00000067235	ENSMUST00000174525	chr17	35468089	35472089	1	0.129325354611564	2874	0.0141234207098922	1073	H2-Q10	0.0722902224623627	1.61121463075389	NA	0.0712267516457651	NA
ENSMUSG00000025215	ENSMUST00000174617	chr19	45149469	45153469	1	0.248119840532104	3968	0.0172195459706193	1296	Tlx1	0.199696148681513	0.58457257080704	NA	0.0940138328019109	NA
ENSMUSG00000000617	ENSMUST00000000631	chr11	50848986	50852986	1	0.204445551274204	3827	0.0180996089728123	1464	Grm6	0.0196254142906241	-0.971534703291188	NA	-0.0274716168321735	NA
ENSMUSG00000022494	ENSMUST00000182154	chr16	11982678	11986678	1	0.147390247769102	3678	0.0194674177352568	1499	Shisa9	0.222562967285873	-0.695332790783511	NA	-0.197392211624614	NA
ENSMUSG00000025425	ENSMUST00000075290	chr18	77183979	77187979	1	0.131452485302387	3559	0.0160319910760938	1217	St8sia5	0.145071891229794	-0.314941503745526	NA	-0.0432765689806199	NA
ENSMUSG00000057058	ENSMUST00000136836	chr11	96462624	96466624	1	0.126401859721219	3655	0.0159259593890826	1259	Skap1	0.0898358297332099	0.35625548858537	NA	0.0430815038245882	NA
ENSMUSG00000031710	ENSMUST00000034146	chr8	83288348	83292348	1	0.127082960681335	3455	0.0232103362867522	1731	Ucp1	0.0185588313360165	0.087977837372117	NA	0.00075391594420178	NA
ENSMUSG00000031870	ENSMUST00000189181	chr9	8897833	8901833	1	0.137561436990812	3362	0.0190963068307176	1228	Pgr	0.0618234951767206	-0.340390341214844	NA	-0.058130549809493	NA
ENSMUSG00000060275	ENSMUST00000115712	chr18	36195380	36199380	-1	0.174623807697432	3747	0.0198491318084971	1417	Nrg2	0.266596085996095	-0.0926455688734173	NA	-0.0235569540413929	NA
ENSMUSG00000071341	ENSMUST00000095759	chr6	85511589	85515589	-1	0.263072626225728	3861	0.025224938339965	1749	Egr4	0	NA	NA	NA	NA
ENSMUSG00000056829	ENSMUST00000072915	chr19	16871830	16875830	-1	0.233921505132762	3915	0.02328455846766	1596	Foxb2	0.220882727062551	-0.468507105727177	NA	-0.0447629239112194	NA
ENSMUSG00000044352	ENSMUST00000104955	chr11	53478274	53482274	-1	0.208448329224424	3439	0.0214608134510674	1505	Sowaha	0.148350334115451	1.73941815824224	NA	0.189383728188273	NA
ENSMUSG00000071235	ENSMUST00000095551	chr12	84640896	84644896	1	0.121277884805885	3459	0.0158305308707725	1278	Vrtn	0	NA	NA	NA	NA
ENSMUSG00000004892	ENSMUST00000191627	chr3	87995265	87999265	-1	0.187197979268805	3763	0.0209942740282181	1426	Bcan	0.0477276052571191	-0.236481477078512	NA	-0.0115797334363271	NA
ENSMUSG00000020891	ENSMUST00000144787	chr11	69195811	69199811	-1	0.134763683816182	3486	0.019138719505522	1417	Alox8	0.037831021347069	0.489951598938801	NA	0.0142646935901998	NA
ENSMUSG00000046093	ENSMUST00000136619	chr4	123181516	123185516	1	0.156579871492513	3907	0.0171771332958148	1277	Hpcal4	0.144749764905096	-0.430025077580415	NA	-0.0751626257803105	NA
ENSMUSG00000028836	ENSMUST00000105872	chr4	134341466	134345466	1	0.148448573876359	3251	0.0141022143724899	1062	Slc30a2	0.234229245496878	0.175212198250848	NA	0.0486730337477745	NA
ENSMUSG00000021098	ENSMUST00000136075	chr12	72938774	72942774	-1	0.237913804606673	3848	0.0227862095387074	1615	4930447C04Rik	0.297597902889501	-0.909888618798327	NA	-0.234878708652313	NA
ENSMUSG00000021219	ENSMUST00000201271	chr12	82615587	82619587	1	0.150041302275399	3629	0.0220864004044335	1697	Rgs6	0.0847397648771245	-1.04579239116395	NA	-0.164737390934902	NA
ENSMUSG00000014852	ENSMUST00000014996	chr2	26971416	26975416	1	0.114833621875557	3505	0.0125965644169308	1057	Adamts13	0.0180188200555074	-0.550733240305546	NA	-0.011808769541954	NA
ENSMUSG00000096225	ENSMUST00000205251	chr3	154328059	154332059	-1	0.203984498316587	3781	0.0145051347831325	1177	Lhx8	0.0394743627909443	-0.961010050845668	NA	-0.0397365993347445	NA
ENSMUSG00000056606	ENSMUST00000070814	chr12	104472488	104476488	1	0.216223358646056	3840	0.0162440544501162	1228	Gm10000	0.00975169097829703	-3.73134673583291	NA	-0.0204431158835035	NA
ENSMUSG00000079507	ENSMUST00000073208	chr17	35318558	35322558	1	0.169971364216025	3269	0.0137417066366518	1035	H2-Q1	0.0298983543890788	-0.937845778968673	NA	-0.0111539463098304	NA
ENSMUSG00000024518	ENSMUST00000025396	chr18	65937089	65941089	-1	0.145357423365063	3588	0.0148444361815683	1161	Rax	0.0182274269567931	-3.7530315839459	NA	-0.0205192082937931	NA
ENSMUSG00000041565	ENSMUST00000139383	chr17	68271797	68275797	1	0.115095583783294	3444	0.0214714166197685	1526	L3mbtl4	0.0374364646827131	-0.344857039442055	NA	-0.0100888035188576	NA
ENSMUSG00000057058	ENSMUST00000071510	chr11	96462627	96466627	1	0.126265639529196	3652	0.0157987213646692	1256	Skap1	0.0898358297332099	0.35625548858537	NA	0.0430815038245882	NA
ENSMUSG00000073409	ENSMUST00000113879	chr17	35422877	35426877	1	0.185971997540596	1946	0.024429700687381	1214	H2-Q6	0.307302202899105	-0.333100845187419	NA	-0.0746167679233859	NA
ENSMUSG00000053861	ENSMUST00000066583	chr18	74063102	74067102	1	0.144602973070781	3588	0.013847738323663	1052	Gm9925	0	NA	NA	NA	NA
ENSMUSG00000060275	ENSMUST00000115705	chr18	36195232	36199232	-1	0.172402370719823	3750	0.0202308458817374	1453	Nrg2	0.266596085996095	-0.0926455688734173	NA	-0.0235569540413929	NA
ENSMUSG00000034825	ENSMUST00000033331	chr7	109779545	109783545	-1	0.117013144947928	3702	0.0194674177352568	1399	Nrip3	0.153231830172932	-0.881122389887786	NA	-0.184335287814805	NA
ENSMUSG00000001988	ENSMUST00000002053	chr7	16474780	16478780	-1	0.151875035629558	3336	0.0163288797997252	1215	Npas1	0.0290976332767936	-0.977030215699449	NA	-0.0282056156225165	NA
[truncated: 332 more rows]
