# Supplementary material for: Hotair Is Dispensible for Mouse Development
Source: PLoS Genet. 2016 Dec 15;12(12):e1006232. doi: 10.1371/journal.pgen.1006232 (PMC5157951; doi:10.1371/journal.pgen.1006232)
Supplement: S7 Dataset — The list of imprinted genes was extracted from www.geneimprint.com. (TGZ) [file pgen.1006232.s017.tgz]

Archive with 5 entries (4 files):
- S7_Dataset
- S7_Dataset/._.DS_Store
- S7_Dataset/.DS_Store
- S7_Dataset/DifferentialExpression_ImprintedGenes.txt
- S7_Dataset/README.txt
