# Supplementary material for: Hotair Is Dispensible for Mouse Development
Source: PLoS Genet. 2016 Dec 15;12(12):e1006232. doi: 10.1371/journal.pgen.1006232 (PMC5157951; doi:10.1371/journal.pgen.1006232)
Supplement: S7 Dataset — The list of imprinted genes was extracted from www.geneimprint.com. (TGZ) [file pgen.1006232.s017.tgz › S7_Dataset/DifferentialExpression_ImprintedGenes.txt]

EnsemblID	GeneName	Allele	log2FoldChange.LRT.FL	JointFDR.LRT.FL	log2FoldChange.Wald.FL	JointFDR.Wald.FL	log2FoldChange.LRT.HL	JointFDR.LRT.HL	log2FoldChange.Wald.HL	JointFDR.Wald.HL	log2FoldChange.LRT.GT	JointFDR.LRT.GT	log2FoldChange.Wald.GT	JointFDR.Wald.GT	log2FoldChange.LRT.T1	JointFDR.LRT.T1	log2FoldChange.Wald.T1	JointFDR.Wald.T1	log2FoldChange.LRT.T2	JointFDR.LRT.T2	log2FoldChange.Wald.T2	JointFDR.Wald.T2	log2FoldChange.LRT.T3	JointFDR.LRT.T3	log2FoldChange.Wald.T3	JointFDR.Wald.T3	MaxRPKM
ENSMUSG00000046856	Gpr1	Paternal	0.513607377	NA	0.010024662	NA	0.497645278	0.99419226	0.017040856	NA	-0.593881862	NA	-0.019567793	NA	-1.179152754	NA	-0.078195968	NA	-0.154572305	0.998315583	-0.013726775	NA	-1.296781189	NA	-0.077570978	NA	0.122901852
ENSMUSG00000027520	Zdbf2	Paternal	-0.081345046	0.952510424	-0.068957101	0.916094932	0.353470019	0.508600439	0.256857376	0.476820424	0.255220578	0.698682567	0.213915876	0.659547128	0.194090213	0.620960295	0.178344906	0.584987879	0.251731931	0.973324057	0.144339245	0.941492335	-0.197389852	0.700223112	-0.181535442	0.661283571	5.840702152
ENSMUSG00000042814	Mcts2	Paternal	0.075836433	0.989044351	0.050778804	0.967958418	-0.160463866	0.953880567	-0.110671176	0.918368127	-0.078662533	0.99419226	-0.059293056	0.977478296	0.199195792	0.865458222	0.165536095	0.825225307	-0.015185071	0.998315583	-0.01139211	0.996451069	0.163110761	0.925874046	0.14013425	0.886988272	20.63988127
ENSMUSG00000065521	Mir296	Paternal	NA	NA	NA	NA	NA	NA	NA	NA	NA	NA	NA	NA	NA	NA	NA	NA	-3.635293537	NA	-0.020241368	NA	NA	NA	NA	NA	0.377262013
ENSMUSG00000065410	Mir298	Paternal	NA	NA	NA	NA	-4.019697598	NA	-0.010302559	NA	NA	NA	NA	NA	NA	NA	NA	NA	NA	NA	NA	NA	NA	NA	NA	NA	0.430103957
ENSMUSG00000061186	Sfmbt2	Paternal	-0.483748291	0.603171048	-0.201707317	0.568606413	-0.435637519	0.799900981	-0.19785038	0.759657507	-0.350485248	0.966207073	-0.130862748	0.932884381	-0.221312348	0.967108402	-0.133800585	0.934239573	-0.101470577	0.995502146	-0.055134237	0.984911695	-0.272989703	0.952632921	-0.169873332	0.916500173	0.604460572
ENSMUSG00000027199	Gatm	Maternal	-0.664826094	0.000693778	-0.493529205	0.000606541	-0.788052427	0.1392038	-0.422382279	0.128225944	-0.240663707	0.98842803	-0.084645258	0.966607909	-0.433329737	0.083534636	-0.381754276	0.077313073	-0.089019044	0.99419226	-0.064659421	0.979799121	-0.117301545	0.952632921	-0.105435902	0.916536807	14.61894148
ENSMUSG00000019188	H13	Maternal	-0.188652352	0.362880858	-0.166840578	0.340152301	0.062811359	0.991896368	0.049572546	0.97360108	-0.263738369	0.742853378	-0.213937371	0.702297952	-0.045563144	0.99419226	-0.040752836	0.979212972	-0.128643018	0.974109114	-0.107119527	0.942805542	0.064435312	0.980930251	0.060555178	0.953173339	23.29923503
ENSMUSG00000067787	Blcap	Isoform Dependent	-0.00566746	0.998695204	-0.004595162	0.997328382	0.060524266	0.992169961	0.048441458	0.973870161	-0.035378532	0.996346709	-0.030149952	0.987139866	0.005964679	0.998695204	0.005443136	0.997273007	-0.07101647	0.99419226	-0.057292166	0.979799121	0.039777186	0.99419226	0.036957617	0.979799121	32.29753107
ENSMUSG00000067786	Nnat	Paternal	0.320014886	0.812979222	0.152269364	0.77222047	0.251820434	0.685680479	0.196029464	0.647240088	-0.005478146	0.998695204	-0.004174013	0.998827777	0.247288382	0.195216351	0.233298128	0.182190641	0.031569153	0.998315583	0.023507242	0.993267062	0.366321028	0.016278772	0.348650212	0.015008962	885.6789411
ENSMUSG00000086537	Nespas	Paternal	0.317934007	NA	0.046097102	NA	-0.579321287	0.940926911	-0.096916363	0.903623108	-0.108113015	0.998315583	-0.020861816	0.991874711	0.267437683	NA	0.078806539	NA	-0.549824833	0.963531849	-0.1403581	0.929740424	0.17873292	NA	0.053870869	NA	0.359081382
ENSMUSG00000027523	Gnas	Isoform Dependent	-0.020313511	0.99419226	-0.018814637	0.981774535	0.056253736	0.989742522	0.047657557	0.96936795	-0.022375784	0.997850389	-0.019779492	0.990258279	-0.142545322	0.772496042	-0.133015055	0.732723436	-0.11354082	0.981954472	-0.094507427	0.954289513	0.067947582	0.970198265	0.064601907	0.938073886	215.7364089
ENSMUSG00000050966	Lin28a		1.384314894	NA	0.202755734	NA	1.25964297	0.455669229	0.235220575	0.445213172	1.912462236	0.007649014	0.739297947	0.007278375	0.302243643	0.970198265	0.131218903	0.938073886	0.556919877	0.747431902	0.311839892	0.706330829	0.591804859	0.398088536	0.420192576	0.371735588	1.633957409
ENSMUSG00000040003	Magi2	Paternal	-0.479115791	0.639921256	-0.192964203	0.603081973	0.085137005	0.99419226	0.047191475	0.980857968	-0.284565376	0.918486382	-0.175687786	0.879017948	-0.266967841	0.66611428	-0.225322336	0.628002587	-0.40520138	0.632794758	-0.30981666	0.595143302	-0.822306232	0.065562935	-0.607019355	0.05948582	4.048171254
ENSMUSG00000025746	Il6		-4.787978231	NA	-0.007962782	NA	-3.854269045	NA	-0.010034911	NA	3.442875804	NA	0.014601165	NA	-3.440218221	NA	-0.015283934	NA	0.137979968	NA	0.001241895	NA	0.044403263	NA	0.001667584	NA	0.037698582
ENSMUSG00000082389	Mkrn1-ps1	Paternal	0.386743897	0.925099548	0.094962024	0.886291168	0.032586198	0.998315583	0.010068039	0.996420577	-0.273944308	0.983230263	-0.102619821	0.95680817	0.181085008	0.984287264	0.103447547	0.958971037	0.020151377	0.998563077	0.012138075	0.996779778	-0.093831735	0.99419226	-0.060495506	0.98191233	3.640098631
ENSMUSG00000065501	Mir335		3.591414205	NA	0.005939879	NA	NA	NA	NA	NA	-3.829836036	NA	-0.015627671	NA	NA	NA	NA	NA	0.137979968	NA	0.001241895	NA	-3.731346736	NA	-0.020443116	NA	0.342973793
ENSMUSG00000032827	Ppp1r9a	Maternal	0.001424738	0.998695204	0.001074342	0.999861864	0.109782813	0.989044351	0.066863421	0.967981689	0.028947678	0.998315583	0.021218755	0.992936996	-0.506517401	0.011295821	-0.454330043	0.010311093	-0.270539763	0.915683635	-0.191760901	0.876028602	-0.646122476	0.001116983	-0.585743749	0.000975963	4.440531061
ENSMUSG00000092035	Peg10	Paternal	-0.16048724	0.738504521	-0.131984114	0.698402243	0.423806313	0.50630013	0.275683149	0.474300933	-0.031365729	0.998315583	-0.019270394	0.995017607	-0.660801872	1.36E-09	-0.627701636	1.01E-09	-0.577320871	0.593695087	-0.367165686	0.556596135	-0.467466623	0.008543626	-0.435599908	0.007732289	141.2960108
ENSMUSG00000042607	Asb4	Maternal	0.578976666	0.839471628	0.115338394	0.800479039	1.298996589	2.42E-13	1.047602567	8.31E-14	-1.157592195	0.961070411	-0.064666631	0.930608712	0.084161843	0.997294347	0.036712059	0.989011614	0.391005586	0.850453686	0.249631781	0.809749455	0.493616622	0.011866591	0.45422212	0.010849596	109.6283901
ENSMUSG00000029664	Tfpi2	Maternal	0.269417866	NA	0.01574906	NA	1.08074147	0.807110583	0.124681809	0.776753752	-0.553567207	0.987724498	-0.053326725	NA	0.283008236	NA	0.058702227	NA	-0.099911136	0.998315583	-0.018658792	0.994446836	0.539920167	NA	0.156152053	NA	0.45408053
ENSMUSG00000004631	Sgce	Paternal	0.014917978	0.998315583	0.01206836	0.992868272	0.142511639	0.9126896	0.115728789	0.872590211	-0.416210756	0.490684582	-0.314967998	0.459520621	-0.004317521	0.998695204	-0.003922344	0.998365275	0.002281441	0.998695204	0.00183333	0.999861864	0.138447193	0.894976462	0.126746153	0.854863486	22.96122859
ENSMUSG00000023964	Calcr	Maternal	0.250332395	NA	0.015885675	NA	0.325237765	0.99419226	0.027802158	NA	-1.060996193	0.846472401	-0.162495731	0.813688476	-0.244263539	NA	-0.027704642	NA	1.061516237	0.94617385	0.112440453	0.91267339	-0.377410803	NA	-0.023655236	NA	0.22488359
ENSMUSG00000051855	Mest	Paternal	-0.100634751	0.907673792	-0.085361008	0.867338251	0.352531702	0.217845033	0.291288642	0.203241692	0.279224951	0.818746895	0.208673288	0.777864538	-0.001539438	0.998695204	-0.001393291	0.999745755	0.123595197	0.986860727	0.093617621	0.963323439	0.239906516	0.327446231	0.22659719	0.306546435	766.5088447
ENSMUSG00000073209	Klf14	Maternal	-0.550050899	0.749819847	-0.151937499	0.710721774	0.115343667	0.995134021	0.037420444	0.983893965	-0.595063428	0.969240583	-0.096661736	0.936938525	-0.772119247	0.449981609	-0.390692659	0.42128056	-0.882593971	0.483998453	-0.427527809	0.452692421	0.384072474	0.942876554	0.18555383	0.904823168	1.459708426
ENSMUSG00000025607	Copg2	Maternal	0.087464876	0.905534686	0.077150181	0.865310193	0.127831818	0.928260847	0.105254146	0.889645918	-0.10058999	0.965643922	-0.088421726	0.932135236	0.359943454	0.09752695	0.327814606	0.09057131	0.278877522	0.759245433	0.23145164	0.718662214	0.191647446	0.547490812	0.18120045	0.514266682	31.79527619
ENSMUSG00000055430	Nap1l5	Paternal	0.095797763	0.996346709	0.023856927	0.986442081	-0.361879204	0.944940013	-0.12015382	0.907350546	1.080397711	0.338928158	0.413241629	0.318900225	-0.207422395	0.871798064	-0.168869906	0.831056458	-0.410080263	0.790672007	-0.274889375	0.749714423	-0.326903533	0.747523803	-0.256794863	0.706752912	12.70540677
ENSMUSG00000058454	Dhcr7	Maternal	-0.029915452	0.99419226	-0.025560215	0.981435911	0.173496915	0.895586278	0.133169337	0.855397625	-0.301594514	0.565723544	-0.251887056	0.531057823	0.236865385	0.427594663	0.217676657	0.400919735	0.355898035	0.584587127	0.293296198	0.548866451	0.392372779	0.065527563	0.362935015	0.060737852	26.11881211
ENSMUSG00000031075	Ano1	Maternal	-0.028835241	NA	-0.004328708	0.997202045	0.143671372	0.994807276	0.035145046	0.983353108	-0.129069041	0.996346709	-0.037144353	0.987304918	0.028061915	0.998695204	0.004256432	0.998596383	0.428325483	0.909603241	0.218105401	0.868916359	0.300364702	0.941818567	0.181982476	0.903915394	2.471365433
ENSMUSG00000002266	Zim1	Maternal	-0.195214759	0.828233974	-0.13599194	0.788087489	-0.07472846	0.994575821	-0.042327876	0.98256917	0.110299847	0.99419226	0.066550108	0.977735364	-0.802836353	0.018700396	-0.610285136	0.016540669	-0.915256733	0.291305693	-0.512884563	0.26768073	-1.164416759	8.16E-11	-1.044854326	4.71E-11	14.48660769
ENSMUSG00000002265	Peg3	Paternal	-0.037270337	0.99419226	-0.030661319	0.979378358	0.64112031	0.008827332	0.497985356	0.007857625	-0.053491524	0.99419226	-0.045501715	0.979378358	-0.009570009	0.998315583	-0.008762041	0.99627873	0.161581644	0.989044351	0.097263307	0.967958418	0.060225646	0.983250299	0.056769937	0.95680817	226.3167331
ENSMUSG00000051527	Usp29	Paternal	-0.058614632	0.994792924	-0.032404859	0.983305709	0.168776967	0.980555912	0.09045703	0.95203969	0.247910265	0.922120279	0.167207572	0.882641583	-0.554052417	0.018355467	-0.48145314	0.016846158	-0.565541823	0.342769935	-0.424452093	0.318923548	-0.719072407	0.023188572	-0.594326646	0.021072609	3.135920757
ENSMUSG00000108043	Zim3	Maternal	NA	NA	NA	NA	4.601063317	NA	0.012782367	NA	NA	NA	NA	NA	NA	NA	NA	NA	NA	NA	NA	NA	NA	NA	NA	NA	0.008655908
ENSMUSG00000056972	Magel2	Paternal	-0.080369537	0.99419226	-0.042915461	0.977538964	0.189178392	0.957288955	0.114470726	0.922203386	1.373487843	0.008878441	0.747947592	0.007500569	-0.535410512	0.260018914	-0.404084305	0.242119939	-0.539151807	0.480381337	-0.386500118	0.449183395	-0.354775779	0.740650208	-0.269788841	0.699978749	2.38514722
ENSMUSG00000070526	Peg12	Paternal	0.059063506	0.985905086	0.048089491	0.961290786	0.150852765	0.900386247	0.121950479	0.860266064	0.252060143	0.76083123	0.205745067	0.720169221	0.316452892	0.307411044	0.281340856	0.287537443	0.120539533	0.982632422	0.097735997	0.955739102	0.093661767	0.953394885	0.087324726	0.917453447	20.69536537
ENSMUSG00000033585	Ndn	Paternal	0.029881541	0.99419226	0.025508033	0.981691125	0.220533182	0.783398271	0.170815893	0.743394882	0.045965236	0.996346709	0.034780839	0.987304918	0.15469242	0.686899997	0.14515406	0.648612734	0.022715621	0.998315583	0.017449374	0.995354068	0.210074676	0.423497952	0.199271863	0.397006425	192.004757
ENSMUSG00000025326	Ube3a	Maternal	-0.04798276	0.986898763	-0.040884061	0.964442514	0.340366297	0.334336733	0.272449754	0.312658398	-0.064302368	0.990543273	-0.05549166	0.970712669	0.489091735	0.078303137	0.418588944	0.072135598	0.565715985	0.607566553	0.361062346	0.569967578	-0.030438128	0.995523275	-0.028135209	0.985142902	21.16175458
ENSMUSG00000070527	Mkrn3	Paternal	0.071535179	0.994693762	0.033310799	0.982845587	-0.038714514	0.9983061	-0.021970648	0.991563731	0.002727344	0.998695204	0.001714693	0.999861864	0.16689798	0.973324057	0.117483988	0.941678475	0.077808936	0.994792924	0.05474744	0.983305709	-0.031647063	0.998315583	-0.024060821	0.992868272	3.191292823
ENSMUSG00000102252	Snrpn	Paternal	0.223456382	0.591264044	0.173155898	0.556518114	-0.035985645	0.997319188	-0.025249897	0.989446463	0.257730513	0.735408108	0.211577109	0.695279452	-0.098409201	0.964341322	-0.087778142	0.930354433	-0.386849941	0.773482363	-0.273671953	0.73325938	0.029757462	0.997143683	0.026576035	0.988557959	54.25838371
ENSMUSG00000005686	Ampd3	Maternal	-0.428971303	0.807595197	-0.145656046	0.767176737	0.472091956	0.866706566	0.163620568	0.826681811	-0.941395888	0.647872163	-0.285147529	0.614018382	-0.644225472	0.620253507	-0.3272652	0.583118129	0.345050473	0.947293252	0.182188738	0.909918661	0.005003557	0.998695204	0.002650454	0.999745755	1.240022529
ENSMUSG00000000031	H19	Maternal	-0.097978629	0.903141597	-0.084109593	0.86269099	-0.232118345	0.901416399	-0.148384826	0.861054326	0.042094998	0.997319188	0.031079473	0.989268029	-0.666545983	2.41E-05	-0.608756698	1.99E-05	-0.592628644	0.081541497	-0.495748101	0.074627259	-0.445785034	0.000450496	-0.426907806	0.000399107	2585.36545
ENSMUSG00000048583	Igf2	Paternal	-0.163715014	0.760525051	-0.132002751	0.719977285	0.191461365	0.745224638	0.16041316	0.704909121	-0.50258109	0.389548025	-0.36306039	0.363210199	-0.321916044	0.352222292	-0.282272369	0.329360367	-0.199394155	0.933608617	-0.158244741	0.895526939	-0.024891077	0.994792924	-0.023882152	0.983121798	1102.15511
ENSMUSG00000000215	Ins2	Paternal	NA	NA	NA	NA	NA	NA	NA	NA	NA	NA	NA	NA	-3.440218221	NA	-0.015283934	NA	3.900309649	NA	0.021176214	NA	NA	NA	NA	NA	0.041873679
ENSMUSG00000000214	Th	Maternal	0.071658239	NA	0.002822048	NA	-0.449851356	0.993751691	-0.026962112	NA	2.247353913	3.87E-07	1.232787141	1.68E-07	-0.391958889	0.925946623	-0.17800476	0.886988272	0.160722729	0.989044351	0.096287025	0.968380882	0.437869848	0.851728744	0.254713598	0.81111898	6.879191336
ENSMUSG00000009545	Kcnq1	Maternal	0.080486664	NA	0.011963289	NA	0.104847107	0.997080008	0.02629878	0.988342351	0.027977798	0.998614062	0.009310129	0.997039261	0.06851389	0.997369009	0.033413779	0.989683261	0.238783949	0.980555912	0.129879011	0.952268982	0.032213751	0.998315583	0.017519023	0.99627873	0.648742513
ENSMUSG00000101609	Kcnq1ot1	Paternal	0.106751296	0.992557535	0.04594927	0.974598487	-0.608959983	0.695633647	-0.225115202	0.657172931	0.755358532	0.493597749	0.366249464	0.461970382	-0.753438853	0.144529209	-0.50564869	0.133135084	-0.80011055	0.529002882	-0.409097239	0.495311527	-1.283534845	0.004281169	-0.863682753	0.003549324	0.104720554
ENSMUSG00000009248	Ascl2	Maternal	-0.243684911	NA	-0.014455994	NA	-0.635072184	0.976469379	-0.053637121	NA	0.655343051	0.99419226	0.025844844	NA	-0.246007135	NA	-0.01708085	NA	0.559722251	0.990543273	0.055568085	0.971075478	0.395547215	NA	0.038784504	NA	0.262544847
ENSMUSG00000045752	Tssc4	Maternal	0.156217383	0.635744473	0.135115236	0.598917912	-0.107433118	0.964341322	-0.086871623	0.930354433	0.028272559	0.997177779	0.024573311	0.988829089	0.129225543	0.877664087	0.118384087	0.837075842	-0.115132221	0.987326442	-0.088739949	0.964788503	0.136540201	0.853136047	0.127541832	0.813169885	38.2767824
ENSMUSG00000037706	Cd81	Maternal	-0.092337575	0.856107982	-0.08316429	0.816268832	0.114679729	0.95782332	0.092391632	0.922764704	-0.249066948	0.787872177	-0.200755488	0.747322697	-0.009687017	0.998315583	-0.008392068	0.996420577	0.055080185	0.994792924	0.045745059	0.983121798	0.245406739	0.303707962	0.231786249	0.284091058	144.3311731
ENSMUSG00000010760	Phlda2	Maternal	0.061964907	0.997294347	0.02149259	0.989148056	0.029975647	0.998315583	0.012172181	0.99627873	-1.381323851	0.72285565	-0.193317348	0.702882174	-0.262163272	0.98842803	-0.0849827	0.966607909	-0.271524779	0.989044351	-0.09503407	0.967958418	0.350681223	NA	0.101123917	NA	7.360258671
ENSMUSG00000000154	Slc22a18	Maternal	-0.438160625	NA	-0.057223641	NA	0.341910322	0.980755962	0.072893894	0.952977905	-0.829691795	0.880409026	-0.16533052	0.841806166	-0.271697153	NA	-0.051990803	NA	-0.244568471	0.99419226	-0.05428657	0.981795297	0.614314019	NA	0.091831455	NA	0.977237981
ENSMUSG00000037664	Cdkn1c	Maternal	-0.123678905	0.89252032	-0.099616491	0.85210074	0.103699115	0.98182337	0.076755509	0.95415874	0.062739426	0.99419226	0.048723756	0.981123972	0.06179816	0.989044351	0.054954681	0.967981689	0.088628727	0.990433912	0.07268822	0.9702229	0.254400216	0.166355938	0.24305546	0.155308602	816.4099598
ENSMUSG00000059119	Nap1l4	Maternal	0.15014159	0.408151693	0.137697625	0.382801861	0.012829593	0.998315583	0.010669409	0.995354068	0.0803818	0.978190317	0.072030642	0.947870661	0.110818174	0.84790835	0.104786782	0.807548717	0.031742247	0.998253952	0.025833184	0.991239931	0.151646148	0.679254725	0.144599651	0.641176648	144.1019695
ENSMUSG00000037613	Tnfrsf23	Maternal	-0.420438117	NA	-0.013261948	NA	0.394752959	0.99419226	0.025318898	NA	-0.522184203	0.99419226	-0.030746269	NA	-0.918463879	NA	-0.198255211	NA	0.192563228	0.997145515	0.03173099	0.988704697	0.390111057	NA	0.067612989	NA	0.579109449
ENSMUSG00000010751	Tnfrsf22	Maternal	-0.078403115	0.987993072	-0.053066556	0.965587587	-0.087864225	0.989379914	-0.061468238	0.968780796	-0.243616413	0.900923054	-0.174503785	0.860792895	-0.364323063	0.513953484	-0.292233303	0.482179239	-0.12505565	0.989379914	-0.088400284	0.968780796	-0.305466974	0.746070553	-0.24688087	0.70539557	3.574192659
ENSMUSG00000045362	Tnfrsf26	Maternal	0.847830155	NA	0.035301688	NA	-1.49710654	0.825090557	-0.088927301	NA	-1.379120136	0.838950182	-0.136901989	NA	-0.426488787	NA	-0.058939859	NA	-0.14408661	0.998253952	-0.0241448	0.991325086	-0.310585103	NA	-0.053066834	NA	0.143064178
ENSMUSG00000087090	Nctc1	Paternal	-5.784624051	NA	-0.015264867	NA	-1.296310263	NA	-0.009484085	NA	-3.829836036	NA	-0.015627671	NA	-3.2706878	NA	-0.014780279	NA	3.900309649	NA	0.021176214	NA	-3.731346736	NA	-0.020443116	NA	0.026024792
ENSMUSG00000108113	Zim2	Maternal	NA	NA	NA	NA	NA	NA	NA	NA	3.442875804	NA	0.014601165	NA	NA	NA	NA	NA	NA	NA	NA	NA	-3.753031584	NA	-0.020519208	NA	0.023729778
ENSMUSG00000102627	Snurf	Paternal	NA	NA	NA	NA	NA	NA	NA	NA	NA	NA	NA	NA	NA	NA	NA	NA	NA	NA	NA	NA	NA	NA	NA	NA	0
ENSMUSG00000031714	Gab1	Paternal	-0.225540943	0.181803504	-0.199901301	0.169979941	0.105017964	0.974882282	0.081692818	0.943345562	-0.294597431	0.443439255	-0.256824637	0.415738502	0.011332489	0.998315583	0.010461784	0.995058953	0.130363808	0.984463154	0.099810763	0.959166369	0.069327747	0.978100138	0.065113591	0.947682502	23.72486644
ENSMUSG00000032422	Snx14	Paternal	-0.002981412	0.998695204	-0.002250588	0.999537646	-0.068820799	0.990433912	-0.053821865	0.970333958	-0.030655211	0.997625879	-0.024758188	0.990039318	-0.228314167	0.776413712	-0.19245764	0.736480755	-0.122751159	0.984705652	-0.096025264	0.959696423	-0.101911014	0.974402641	-0.090312879	0.942977983	8.59551058
ENSMUSG00000059974	Ntm		-0.106443608	0.991421388	-0.049283157	0.972068107	-0.114062773	0.983134561	-0.078601337	0.956607855	-0.530563108	0.693772247	-0.291409313	0.653707207	-0.770936148	0.000407569	-0.66169968	0.000344388	-0.742805374	0.055089793	-0.583509516	0.049578222	-0.885132521	0.031056647	-0.661782124	0.027510279	14.82261638
ENSMUSG00000065596	Mir184	Paternal	NA	NA	NA	NA	NA	NA	NA	NA	NA	NA	NA	NA	NA	NA	NA	NA	NA	NA	NA	NA	NA	NA	NA	NA	0
ENSMUSG00000032356	Rasgrf1	Paternal	0.386238673	NA	0.019231452	NA	-1.507722361	0.853695046	-0.078416481	NA	-0.242836157	0.997145515	-0.020353881	NA	-2.064015005	NA	-0.235971965	NA	-0.598064197	0.992547637	-0.045289503	NA	-0.691372388	NA	-0.037867674	NA	0.079455423
ENSMUSG00000019817	Plagl1	Paternal	-0.594989969	2.46E-09	-0.532795086	1.99E-09	-0.061947115	0.994948665	-0.039182975	0.983444335	-0.82769823	0.099989791	-0.536489504	0.090358094	-0.448743304	0.02179072	-0.407008173	0.019971769	-0.118873576	0.99419226	-0.065883596	0.981774535	-0.443012306	0.057442533	-0.402951905	0.053008229	65.290812
ENSMUSG00000019929	Dcn	Maternal	-0.967138654	1.20E-07	-0.706025896	8.50E-08	-0.734776785	0.219860967	-0.383529746	0.203692526	-1.208285444	0.061989924	-0.605673184	0.055359066	-0.973888575	0.535007815	-0.343185639	0.503889571	-0.543354258	0.265837198	-0.429700179	0.246569631	-0.912126039	6.76E-05	-0.791480273	5.45E-05	63.51148482
ENSMUSG00000039963	Ccdc40		0.298891328	0.66531662	0.18536777	0.626990256	0.266478208	0.840441042	0.174338173	0.799805677	0.498787823	0.355973119	0.368116753	0.331994665	0.027813947	0.998315583	0.020335461	0.993714259	-0.237899336	0.92261978	-0.178401585	0.883112574	-0.247064279	0.789081071	-0.209591736	0.748766434	3.566225048
ENSMUSG00000020182	Ddc	Paternal	-0.337087486	0.786938313	-0.159519342	0.746749181	0.050505819	0.997143683	0.029459893	0.988557959	-0.599929272	0.989685264	-0.042864216	0.969382892	-0.370007414	0.870850107	-0.214835082	0.830111262	-0.194197744	0.96562443	-0.14055086	0.932098606	0.019160799	0.998315583	0.014848246	0.99627873	14.32225645
ENSMUSG00000020176	Grb10	Isoform Dependent	-0.057401763	0.970198265	-0.051066572	0.93793206	-0.015050712	0.998315583	-0.012453602	0.994454794	0.059719881	0.987622408	0.053875989	0.965183694	-0.205048079	0.295717427	-0.195049319	0.276777273	-0.064792723	0.995502146	-0.048426447	0.984891733	-0.089549431	0.929746996	-0.08518751	0.891203692	331.3313109
ENSMUSG00000051355	Commd1	Maternal	0.076055195	0.981792763	0.058288075	0.954152894	0.036983797	0.997319188	0.025738779	0.9892885	-0.226447763	0.825547033	-0.18428368	0.785271566	0.314685723	0.508988218	0.266223719	0.477703476	0.187460214	0.952891475	0.14566007	0.91690588	0.311853331	0.603010481	0.265999957	0.567564325	6.633608162
ENSMUSG00000044068	Zrsr1	Paternal	-0.012596843	0.998315583	-0.008186796	0.996420577	-0.19097131	0.936295693	-0.126381949	0.898364736	0.156858771	0.979497375	0.107459963	0.949561169	-0.352588356	0.529725542	-0.284659467	0.497534107	-0.318287471	0.834311161	-0.235723889	0.793640506	-0.272043366	0.833342552	-0.216513134	0.792651709	3.75928488
ENSMUSG00000065433	Mir370	Maternal	NA	NA	NA	NA	NA	NA	NA	NA	NA	NA	NA	NA	-3.440218221	NA	-0.015283934	NA	NA	NA	NA	NA	NA	NA	NA	NA	0.357384149
ENSMUSG00000065526	Mir337	Maternal	-3.781772342	NA	-0.006136913	NA	NA	NA	NA	NA	NA	NA	NA	NA	NA	NA	NA	NA	3.900309649	NA	0.021176214	NA	NA	NA	NA	NA	0.349666806
ENSMUSG00000076006	Mir376b	Maternal	3.591414205	NA	0.005939879	NA	NA	NA	NA	NA	NA	NA	NA	NA	NA	NA	NA	NA	NA	NA	NA	NA	NA	NA	NA	NA	0.298102759
ENSMUSG00000065448	Mir154	Maternal	NA	NA	NA	NA	NA	NA	NA	NA	NA	NA	NA	NA	NA	NA	NA	NA	3.900309649	NA	0.021176214	NA	NA	NA	NA	NA	0.513904246
ENSMUSG00000070129	Mir136	Maternal	NA	NA	NA	NA	NA	NA	NA	NA	NA	NA	NA	NA	NA	NA	NA	NA	NA	NA	NA	NA	NA	NA	NA	NA	0
ENSMUSG00000098202	B830012L14Rik	Maternal	NA	NA	NA	NA	NA	NA	NA	NA	4.879300739	NA	0.018289481	NA	NA	NA	NA	NA	NA	NA	NA	NA	4.846903341	NA	0.024220103	NA	0.014862091
ENSMUSG00000065426	Mir134	Maternal	NA	NA	NA	NA	NA	NA	NA	NA	NA	NA	NA	NA	NA	NA	NA	NA	NA	NA	NA	NA	NA	NA	NA	NA	0
ENSMUSG00000070076	Mir127	Maternal	NA	NA	NA	NA	NA	NA	NA	NA	NA	NA	NA	NA	NA	NA	NA	NA	NA	NA	NA	NA	NA	NA	NA	NA	0
ENSMUSG00000070080	Mir431	Maternal	NA	NA	NA	NA	-3.854269045	NA	-0.010034911	NA	NA	NA	NA	NA	-3.2706878	NA	-0.014780279	NA	-3.604651287	NA	-0.020130077	NA	NA	NA	NA	NA	0.340803384
ENSMUSG00000065477	Mir411	Maternal	NA	NA	NA	NA	NA	NA	NA	NA	NA	NA	NA	NA	NA	NA	NA	NA	NA	NA	NA	NA	NA	NA	NA	NA	0
ENSMUSG00000065497	Mir410	Maternal	NA	NA	NA	NA	NA	NA	NA	NA	NA	NA	NA	NA	NA	NA	NA	NA	NA	NA	NA	NA	NA	NA	NA	NA	0
ENSMUSG00000065022	AF357341	Maternal	NA	NA	NA	NA	NA	NA	NA	NA	NA	NA	NA	NA	NA	NA	NA	NA	NA	NA	NA	NA	NA	NA	NA	NA	0
ENSMUSG00000088294	AF357425	Maternal	NA	NA	NA	NA	NA	NA	NA	NA	NA	NA	NA	NA	NA	NA	NA	NA	NA	NA	NA	NA	NA	NA	NA	NA	0
ENSMUSG00000065749	AF357428	Maternal	NA	NA	NA	NA	4.434585876	NA	0.011113971	NA	NA	NA	NA	NA	NA	NA	NA	NA	NA	NA	NA	NA	NA	NA	NA	NA	0.7361807
ENSMUSG00000075707	Dio3	Paternal	-0.100020597	NA	-0.015851594	NA	-0.781179878	0.816232742	-0.152683196	0.778359273	-0.661897805	0.957288955	-0.108180964	0.923611997	-0.082973479	0.99669284	-0.039378671	0.987952308	-0.058350279	0.998315583	-0.030098624	0.992066825	0.103736853	0.996597404	0.04488105	0.987769177	2.398772944
ENSMUSG00000097391	Mirg	Maternal	0.093791302	0.99419226	0.041334562	0.978548795	-0.778815677	0.551129407	-0.259807842	0.51914225	0.117654251	0.994896266	0.050586395	0.983392037	-1.444573642	3.48E-05	-0.991809013	2.43E-05	-1.443301673	0.002878431	-0.917132262	0.002276927	-0.972325403	0.080731306	-0.63631562	0.073160259	1.24285582
ENSMUSG00000040867	Begain	Isoform Dependent	-0.06848912	0.99419226	-0.038140919	0.980405833	-0.564031489	0.346171181	-0.331950417	0.323375313	-0.192785649	0.9771591	-0.117071355	0.946513466	-0.600990022	0.033896367	-0.499471873	0.031095131	-0.638506568	0.370944005	-0.441322095	0.345080673	-0.544897399	0.384470799	-0.407503757	0.358975517	6.54988637
ENSMUSG00000034997	Htr2a	Maternal	-0.302731233	NA	-0.011595034	NA	-0.012018196	0.998695204	-0.001067613	NA	0.158583869	0.997369009	0.023637524	0.989517584	-0.728510658	NA	-0.240723722	NA	0.109852529	0.998253952	0.029652077	0.991239931	-0.8792393	NA	-0.208206194	NA	0.513160814
ENSMUSG00000036760	Kcnk9	Maternal	-4.781164605	NA	-0.007153672	NA	NA	NA	NA	NA	3.398341612	0.08850091	0.332150183	0.179951352	-0.570397451	0.910235647	-0.178423725	0.870570859	0.741150458	0.832438509	0.257127328	0.792400642	-0.097598444	NA	-0.016129233	NA	1.938269533
ENSMUSG00000106847	Peg13	Paternal	-0.189923228	0.604450829	-0.156173625	0.56948848	0.129629932	0.968021234	0.094293077	0.935398839	-0.357542116	0.65068652	-0.268149213	0.6124189	0.035411719	0.995502146	0.031431353	0.984458801	-0.021324282	0.998315583	-0.017428087	0.995058953	-0.307092897	0.200649875	-0.286030572	0.187040958	40.60403224
ENSMUSG00000022464	Slc38a4	Paternal	0.108557262	0.855830234	0.094219976	0.816034892	0.386960894	0.236008953	0.306032708	0.219778288	-0.231166225	0.922410313	-0.162699726	0.882904393	0.204894547	0.64932428	0.185522954	0.612154947	0.504384396	0.547644289	0.361450438	0.513200808	0.38938442	0.015939662	0.368378557	0.014691941	45.63452517
ENSMUSG00000023828	Slc22a3	Maternal	-0.636274914	NA	-0.08699566	0.851942229	-0.489666888	0.980555912	-0.058280504	0.952320686	0.143926666	0.996346709	0.034291361	0.987369061	0.040667537	0.998315583	0.014278834	0.996350865	-0.438268651	0.953487965	-0.169528618	0.917545247	-0.728249837	0.860466602	-0.236833234	0.821353221	0.553723718
ENSMUSG00000040966	Slc22a2	Maternal	NA	NA	NA	NA	3.741043478	NA	0.009850647	NA	-3.932822867	NA	-0.015891773	NA	0.40604593	NA	0.008099912	NA	-0.831439805	NA	-0.009995248	NA	4.787924036	NA	0.026453112	NA	0.046302787
ENSMUSG00000023830	Igf2r	Maternal	-0.099961264	0.815270561	-0.090190669	0.774846065	0.204489555	0.777261076	0.164160678	0.73730074	-0.256217478	0.846900204	-0.194010894	0.806600741	0.006676355	0.998695204	0.005958996	0.997273007	0.058680348	0.997157396	0.039647998	0.988721514	0.056875244	0.984270687	0.053871239	0.957974332	43.03500044
ENSMUSG00000024423	Impact	Paternal	-0.037552956	0.99419226	-0.031712442	0.977374878	-0.014315894	0.998315583	-0.011832073	0.995017607	0.044544614	0.99419226	0.038427904	0.981795297	-0.196631583	0.67794838	-0.178187454	0.639179959	-0.024165506	0.998315583	-0.018328287	0.995128529	-0.114283404	0.922120279	-0.106098457	0.882641583	15.22725138
ENSMUSG00000085715	Tsix	Maternal	-1.486144453	NA	-0.007935826	NA	-5.429493634	NA	-0.014032775	NA	1.652320821	NA	0.01412965	NA	NA	NA	NA	NA	NA	NA	NA	NA	-3.731346736	NA	-0.020443116	NA	0.023323405
ENSMUSG00000097571	Jpx	Paternal	-0.436872965	0.813197534	-0.142967665	0.77310558	-0.495816748	0.787040378	-0.199097727	0.746853881	0.29864117	0.964963522	0.137213159	0.930925702	-0.329675579	0.923762562	-0.180011781	0.884730102	-0.748429161	0.539463138	-0.403302248	0.505320036	-0.763063711	0.45131046	-0.435370103	0.421757706	0.783102564
ENSMUSG00000086370	Ftx	Paternal	-0.104486047	0.991507324	-0.048719011	0.972589792	-0.595703088	0.529812262	-0.281582604	0.497185065	0.305974727	0.949799893	0.155635363	0.912882924	-0.90055485	0.101251701	-0.556323647	0.09230985	-0.811687256	0.404846171	-0.458347769	0.377038911	-1.209335895	0.005529102	-0.834088874	0.00464796	1.146186906
ENSMUSG00000031330	Zcchc13	Maternal	NA	NA	NA	NA	NA	NA	NA	NA	NA	NA	NA	NA	-3.440218221	NA	-0.015283934	NA	NA	NA	NA	NA	NA	NA	NA	NA	0.026021519
ENSMUSG00000021268	Meg3	Maternal	-0.10593337	0.96097602	-0.078444174	0.926085681	-1.019341046	0.571893457	-0.221738751	0.546254693	0.13078176	0.99419226	0.070253745	0.976826145	-2.250684685	1.14E-49	-2.008180862	2.07E-53	-1.907778143	9.30E-12	-1.500464168	1.60E-12	-1.915388765	1.37E-24	-1.681060605	8.17E-26	5.036708125
