# Supplementary material for: Hotair Is Dispensible for Mouse Development
Source: PLoS Genet. 2016 Dec 15;12(12):e1006232. doi: 10.1371/journal.pgen.1006232 (PMC5157951; doi:10.1371/journal.pgen.1006232)
Supplement: S7 Dataset — The list of imprinted genes was extracted from www.geneimprint.com. (TGZ) [file pgen.1006232.s017.tgz › S7_Dataset/README.txt]

Analysis of the differential expression of imprinted genes.	
	
The file contains the following fields: 

EnsemblID  = Ensembl ID (release 82) for the gene.
GeneName = Usual gene name
Allele 	= maternal or paternal expression
log2FoldChange.LRT = log2 Fold Change between Del(Hotair) and wild type, computed with LRT method, in different tissues
JointFDR.LRT = FDR of the differential expression test, computed with LRT method, in different tissues
log2FoldChange.Wald =log2 Fold Change between Del(Hotair) and wild type, computed with Wald method, in different tissues
JointFDR.Wald = FDR of the differential expression test, computed with Wald method, in different tissues
MaxRPKM	= Maximum RPKM value in our 24 RNA-seq samples. For our analysis we considered only genes with a maximum RPKM of at least 1.
