# Supplementary material for: Hotair Is Dispensible for Mouse Development
Source: PLoS Genet. 2016 Dec 15;12(12):e1006232. doi: 10.1371/journal.pgen.1006232 (PMC5157951; doi:10.1371/journal.pgen.1006232)
Supplement: S8 Dataset — (TGZ) [file pgen.1006232.s018.tgz]

Archive with 4 entries (3 files):
- S8_Dataset
- S8_Dataset/README.txt
- S8_Dataset/TrinityAssemblyResults_MinLength1000.fasta
- S8_Dataset/TrinityAssemblyResults_MinLength1000_BlatResults.txt
