# Supplementary material for: Hotair Is Dispensible for Mouse Development
Source: PLoS Genet. 2016 Dec 15;12(12):e1006232. doi: 10.1371/journal.pgen.1006232 (PMC5157951; doi:10.1371/journal.pgen.1006232)
Supplement: S8 Dataset — (TGZ) [file pgen.1006232.s018.tgz › S8_Dataset/README.txt]

This dataset provides the results of the de novo transcript assembly procedure, which we used to confirm that Ghostair and AntiHotair cross the deleted region. 

The transcript assembly results obtained with Trinity were filtered to extract transcripts with a minimum length of at least 1000bp. The filtered transcripts were aligned on mouse chromosome 15 with BLAT. 
