# Supplementary material for: Hotair Is Dispensible for Mouse Development
Source: PLoS Genet. 2016 Dec 15;12(12):e1006232. doi: 10.1371/journal.pgen.1006232 (PMC5157951; doi:10.1371/journal.pgen.1006232)
Supplement: S8 Dataset — (TGZ) [file pgen.1006232.s018.tgz › S8_Dataset/TrinityAssemblyResults_MinLength1000.fasta]

>TR5603|c0_g3_i8
TGTGCTCTTCCGATCTGAAGGGGAGAGGTAAGGAACAGAAGCGACGCGGCAGAACTGGAG
TCCAGGGAAGCTCTCCAAGGCCGCTCCTCTTCTTTTTAAAACGACTTTTAAAAATGTTCA
AATTACGTGTTCGCGGGTCTTTGAGAAGAAACCGGGGCAAGCCGGGGTTTGGCGGTGGCA
GGAGAGTGGGGAAAGAATCAGAGATTCCCTTGCTCTGCAGGGGAAGGTAGCGGTGGCTCT
CCAGGGTCCGAGGCCTCTCTCTGGGTAGGCCCAGCCTGACTGTACGCAAGCCTGGGGCAG
GCAAGCGGCTGGGTGTCCCAGGGCGCCAGGGCACCACAGGAGGCTCGTAGGTGTCCTGCT
ACCTCTACGGGCTAGTTTGCTCCCGATTCCTCACTGCTCTCTCCTGATCTCACTCCTTCG
CGCCGATTCTCCGCGGTTCCCTCCGATTTCTGGAGGAAGGGATCCTGGATTTGCAGAAGC
ATTAGGAGGGCGGCTTGGAAAGGGCAAGGGCAGCGACCAGGAGCAGACAGAGCACCCCAG
GGAAAGCACGTGGCTCAGGCAGGCTTTCCTCCACCCTCAGACCTTGTCAGCTAGGGCTCT
GGCCTGAGGGGCAGGGGGAACTAGGTTCTCAGTGAACCTGGCGGTGGGATCAAGGCTTGC
CCCAGCGCAGCGGATACGGAAGAGGAGCCGCCGGCCTAGAGGGAGGGCTGCCCGGCAGCG
GGACTGGGAGCTGTGTAGCTGAGCTTTCAGCGACTGGGTTGGCTGGGGTCTCCCGGGGTC
TCACGTGTCTCTTTCCCCTCTCCTCGCACTTGCCCTTCCCCTCCCTCCAGACGCCCCCCG
CACCCGCAAGAAGCGCTGCCCTTATTCGAAATTCCAGATCCGGGAACTGGAGCGAGAGTT
TTTCTTCAACGTGTACATCAACAAAGAGAAGCGGCTGCAGCTGTCCCGGATGCTGAACCT
GACAGACCGACAAGTGAAAATTTGGTTTCAGAACAGGAGAATGAAAGAAAAAAAACTGAG
CAGAGACCGGCTGCAGTATTTTTCAGGAAATCCACTGCTGTAACTGCAGACCTGACCCTT
TGGGGTGGGAGGGAG
>TR5603|c0_g3_i2
GTGTGTGTGTGTGTGTGTGTGTGTGTGTGTGTGTGTGTGTGTGTGTGTGTGTAGGGAAAG
CAGGGAAGGGTTTGCAGGGCCCAGGCCGCTGTAGAAACGCACCCTGGAGCTGCCAGACCT
CTGTGCGGTGTGCGTCTGTGAACGCGGAAGGCGGTGCGGAGCCTGAGTCTGATCACCCAC
CCGCCGGCCGGCCGCAGCCCCGCACACATTTCGTCTCGGTTTAGAGAGGACGGACGCCTC
TTCTTGGCAGCGAACCTCCGAACAGTTACCGATTTTCAGCGCAAAGGTCTATGGCCCGTG
CCTCTCCCGCTAGATCGCAGCCTTTGGGGGCGGTTGAGCGCGGTTAGCCGGCTCTGGTGG
TTGCTTCTCCCGAGGAGGCCCGAGACAAAGGCTCGTCGCCGCTGATAGATGACGCGGGCG
CCTAGACCGCTCCCGGACTCAAGCCTCCTCGGTGCCCGGCCTTGAGGCAGGGATCAGGAG
GCAGGAGACAGGGAGAAGGTTCTGAGATCTCTGACTAATCTCGTCCCTGGTTCACTTCAG
GGAAGAAACCTAGCGCGCCCAAAGAAAGCACTGGTTGATCCCGGCAGCTCTGATCCCAAC
AGCGCCAGCAGCTCGGTGGTTTCCCAGTGCTGCCAGGCCCCCAGGAAGGACGGGATGACC
CCTGCTGGCCAGAGCGGTGGAGATTGTGTCTCTGGGACCTGGTGCCGCCCAGTCTCCAGT
CCCTTGAGTTTGCAAGGAACCTTGAAGAACAGTCTGTGTCTGAGGTACTACCTAGGCTGC
TGAAACTAAGGTTCTTAAAAAGATTCCTTAGCCAAACTTGCCAGTGGTGATTCTCCTAAG
GCCTGTGCGGAAGCTTGGCATTGAGCCTTAAGTAGACCCATCCTTTAGCCTTTGAGAACT
AGCCCCTTGCCAACGTGTGGCTTCCCCTTTTCAAGTCAAAAGCCTTTTTACTGAGGAATT
GGAGACCAGTCTTCGGAATGCCTGTTTCTGTCATCCAGTGGAGAGTGGAGAACTTCCTTC
AAGGACCTGTCGTACGGTGTTGACGAGGCGTCCGAAGAACGGATCCAAGCTTATGCATGA
ATTCTGCAGGTACCATAACTTCGTATAATGTATGCTATACGAAGTTATGGTACCACCGCG
CGGCCGGATATATTCGGTAAGGAGGAGTGAGGTCACAGGGATGGGGAGGGCCAGTGTAGC
GGTAGACTTGGATTTATTTATTTCTCAATCCTGAGGTGGAAAGGAAAGAACAGAAGGAGG
GGAGTGAGAGAGAAGCATTTTAACCATGAAACTACCAAAGGTGGGTGCAGCTGGTGAGAT
TGGAAGCAACATTCTAGCTGCACGGACCTGGTACTCACCCCAGCCTGGGCCTTGGGTGTG
GAAAAGCTAGTATATTAGGTCGTTCTTGGTTTCAGAGAGCTAGGAAGCAGAAATGGAGGA
AGGCTAGGCTCCGGGAGAATAAGGCAGAGCAGGAGACAGGCCTTGAAAGACAGAGTAGCG
GCAGTCAGTCACAGTCAGTCGGCTGGTAGTGGTTACAGCCAGGAGGGAGAGAGGGAGGAA
GGAGCCTAAGCTTGGATCCTTGATTCTTTCCTTCCTTCCACTGTAGTGTGGAGATTAGGG
GTGTAGTGAAGTTAAAAGGGGGTTTATTGCTGTGGGGTTATCTATGGAGAACTCACTTCC
TTCTCCCTGAATCTCACCACTTGTTTTTGGCTCCTCTGTGTTCATGGAGCCATCTTAAGG
CCTAATTATTTCAAAATTGAAATTCTATAGCAAGGGGGAAGGGGCTGATGGATGCTTCAG
GAGTGATGATGGGTGATTCTAACTAAACTCTAAATCTCCCAGTTTGTTGTTACCTTTGCC
TTGTCAACTGGAAAGCTGACCCTTGGGACCAGCTCCATCCCACTCTACCTACCTGGCTGG
GAATTTCTCCAATCTATAAGATCCCCAAAGTGGGCTGAGGCAGCCAGAATCAGCAGACAG
GGGCAATTAATAGAGCAATTGGGCCTCCTATCTGGATCCAGTATCTCATGAAAAACAAAG
GGACTCGATCTCATTATTTCTGGTGGTGTTAAGGAATCCTGGTTTCTCCACAGAATGTCT
GATCCTGGGATCTGAAGAGATTTAATCTGAACAAAGTGCCACCTCAGCTCAAAGTGCCTG
GGTCCTTTGTGTAGGGGATGAGGGTAGCCAAGGTAGGGACATCTGCTGTCAGGAATCCCC
ATGGAGGGGTTGGCAGACCTTCTTTGGCATGGCCCAGAATTCTGCTCACAGCATTCCAAA
TGGTTGGAATGGCCTGCGGAGGCCTTGTGAAGGGGGACCCCAGAAAGTCAAAAGGGGTTA
CTAGCTGGGATGCTTCCCCATAGTGTGGGGGAGAAACTCATACTCAGACCTCAGCCTGAA
GCTCTTTGAAAAACTGCTCTTTGGAGATTTAGGGGACTTGAAAAGAGTAAGGCACCAGAC
ACCCTATGAAAGCCAAGGCTGTGACTGTGACAGGGAGGAGAACCTGAGGGGGCAAGAGGT
TGAGAAGGTATCACCTTAAACCATTTCTCCCAGAGAACACACACACACACACACACACAC
ACACACACACACACACACACACGATGGGCGTGGTGGCGCACACCTTTAATCCCAGTATTT
GGGAGGCAGAGGCAGGCAGATTTCAG
>TR5645|c0_g1_i2
TGATACCTTCTCAACCTCTTGCCCCCTCAGGTTCTCCTCCCTGTCACAGTCACAGCCTTG
GCTTTCATAGGGTGTCTGGTGCCTTACTCTTTTCAAGTCCCCTAAATCTCCAAAGAGCAG
TTTTTCAAAGAGCTTCAGGCTGAGGTCTGAGTATGAGTTTCTCCCCCACACTATGGGGAA
GCATCCCAGCTAGTAACCCCTTTTGACTTTCTGGGGTCCCCCTTCACAAGGCCTCCGCAG
GCCATTCCAACCATTTGGAATGCTGTGAGCAGAATTCTGGGCCATGCCAAAGAAGGTCTG
CCAACCCCTCCATGGGGATTCCTGACAGCAGATGTCCCTACCTTGGCTACCCTCATCCCC
TACACAAAGGACCCAGGCACTTTGAGCTGAGGTGGCACTTTGTTCAGATTAAATCTCTTC
AGATCCCAGGATCAGACATTCTGTGGAGAAACCAGGATTCCTTAACACCACCAGAAATAA
TGAGATCGAGTCCCTTTGTTTTTCATGAGATACTGGATCCAGATAGGAGGCCCAATTGCT
CTATTAATTGCCCCTGTCTGCTGATTCTGGCTGCCTCAGCCCACTTTGGGGATCTTATAG
ATTGGAGAAATTCCCAGCCAGGTAGGTAGAGTGGGATGGAGCTGGTCCCAAGGGTCAGCT
TTCCAGTTGACAAGGCAAAGGTAACAACAAACTGGGAGATTTAGAGTTTAGTTAGAATCA
CCCATCATCACTCCTGAAGCATCCATCAGCCCCTTCCCCCTTGCTATAGAATTTCAATTT
TGAAATAATTAGGCCTTAAGATGGCTCCATGAACACAGAGGAGCCAAAAACAAGTGGTGA
GATTCAGGGAGAAGGAAGTGAGTTCTCCATAGATAACCCCACAGCAATAAACCCCCTTTT
AACTTCACTACACCCCTAATCTCCACACTACAGTGGAAGGAAGGAAAGAATCAAGGATCC
AAGCTTAGGCTCCTTCCTCCCTCTCTCCCTCCTGGCTGTAACCACTACCAGCCGACTGAC
TGTGACTGACTGCCGCTACTCTGTCTTTCAAGGCCTGTCTCCTGCTCTGCCTTATTCTCC
CGGAGCCTAGCCTTCCTCCATTTCTGCTTCCTAGCTCTCTGAAACCAAGAACGACCTAAT
ATACTAGCTTTTCCACACCCAAGGCCCAGGCTGGGGATTGAGAAATAAATAAATCCAAGT
CTACCGCTACACTGGCCCTCCCCATCCCTGTGACCTCACTCCTCCTTACCGAATATATCC
GGCCGCGCGGTGGTACCATAACTTCGTATAGCATACATTATACGAAGTTATGGTACCTGC
AGAATTCATGCATAAGCTTGGATCCGTTCTTCGGACGCCTCGTCAACACCGTACGACAGG
TCCTTGAAGGAAGTTCTCCACTCTCCACTGGATGACAGAAACAGGCATTCCGAAGACTGG
TCTCCAATTCCTCAGTAAAAAGGCTTTTGACTTGAAAAGGGGAAGCCACACGTTGGCAAG
GGGCTAGTTCTCAAAGGCTAAAGGATGGGTCTACTTAAGGCTCAATGCCAAGCTTCCGCA
CAGGCCTTAGGAGAATCACCACTGGCAAGTTTGGCTAAGGAATCTTTTTAAGAACCTTAG
TTTCAGCAGCCTAGGTAGTACCTCAGACACAGACTGTTCTTCAAGGTTCCTTGCAAACTC
AAGGGACTGGAGACTGGGCGGCACCAGGTCCCAGAGACACAATCTCCACCGCTCTGGCCA
GCAGGGGTCATCCCGTCCTTCCTGGGGGCCTGGCAGCACTGGGAAACCACCGAGCTGCTG
GCGCTGTTGGGATCAGAGCTGCCGGGATCAACCAGTGCTTTCTTTGGGCGCGCTAGGTTT
CTTCCCTGAAGTGAACCAGGGACGAGATTAGTCAGAGATCTCAGAACCTTCTCCCTGTCT
CCTGCCTCCTGATCCCTGCCTCAAGGCCGGGCACCGAGGAGGCTTGAGTCCGGGAGCGGT
CTAGGCGCCCGCGTCATCTATCAGCGGCGACGAGCCTTTGTCTCGGGCCTCCTCGGGAGA
AGCAACCACCAGAGCCGGCTAACCGCGCTCAACCGCCCCCAAAGGCTGCGATCTAGCGGG
AGAGGCACGGGCCATAGACCTTTGCGCTGAAAATCGGTAACTGTTCGGAGGTTCGCTGCC
AAGAAGAGGCGTCCGTCCTCTCTAAACCGAGACGAAATGTGTGCGGGGCTGCGGCCGGCC
GGCGGGTGGGTGATCAGACTCAGGCTCCGCACCGCCTTCCGCGTTCACAGACGCACACCG
CACAGAGGTCTGGCAGCTCCAGGGTGCGTTTCTACAGCGGCCTGGGCCCTGCAAACCCTT
CCCTGCTTTCCCTACACACACACACACACACACACACACACACACACACACA
>TR5603|c0_g3_i4
GTGTGTGTGTGTGTGTGTGTGTGTGTGTGTGTGTGTGTGTGTGTGTGTGTGTAGGGAAAG
CAGGGAAGGGTTTGCAGGGCCCAGGCCGCTGTAGAAACGCACCCTGGAGCTGCCAGACCT
CTGTGCGGTGTGCGTCTGTGAACGCGGAAGGCGGTGCGGAGCCTGAGTCTGATCACCCAC
CCGCCGGCCGGCCGCAGCCCCGCACACATTTCGTCTCGGTTTAGAGAGGACGGACGCCTC
TTCTTGGCAGCGAACCTCCGAACAGTTACCGATTTTCAGCGCAAAGGTCTATGGCCCGTG
CCTCTCCCGCTAGATCGCAGCCTTTGGGGGCGGTTGAGCGCGGTTAGCCGGCTCTGGTGG
TTGCTTCTCCCGAGGAGGCCCGAGACAAAGGCTCGTCGCCGCTGATAGATGACGCGGGCG
CCTAGACCGCTCCCGGACTCAAGCCTCCTCGGTGCCCGGCCTTGAGGCAGGGATCAGGAG
GCAGGAGACAGGGAGAAGGTTCTGAGATCTCTGACTAATCTCGTCCCTGGTTCACTTCAG
GGAAGAAACCTAGCGCGCCCAAAGAAAGCACTGGTTGATCCCGGCAGCTCTGATCCCAAC
AGCGCCAGCAGCTCGGTGGTTTCCCAGTGCTGCCAGGCCCCCAGGAAGGACGGGATGACC
CCTGCTGGCCAGAGCGGTGGAGATTGTGTCTCTGGGACCTGGTGCCGCCCAGTCTCCAGT
CCCTTGAGTTTGCAAGGAACCTTGAAGAACAGTCTGTGTCTGAGGTACTACCTAGGCTGC
TGAAACTAAGGTTCTTAAAAAGATTCCTTAGCCAAACTTGCCAGTGGTGATTCTCCTAAG
GCCTGTGCGGAAGCTTGGCATTGAGCCTTAAGTAGACCCATCCTTTAGCCTTTGAGAACT
AGCCCCTTGCCAACGTGTGGCTTCCCCTTTTCAAGTCAAAAGCCTTTTTACTGAGGAATT
GGAGACCAGTCTTCGGAATGCCTGTTTCTGTCATCCAGTGGAGAGTGGAGAACTTCCTTC
AAGGACCTGTCGTACGGTGTTGACGAGGCGTCCGAAGAACGGATCCAAGCTTATGCATGA
ATTCTGCAGGTACCATAACTTCGTATAATGTATGCTATACGAAGTTATGGTACCACCGCG
CGGCCGGATATATTCGGCATCTGATTACAAGTAAGGAGCCACTGAAGTTGATCTCATAAA
AATGCCGCGAGCTCACTTTGATCAGCGGGGGACTGGGTCCGAGCCTAAGTAGGCGCTAAA
GCCGGGGAATGGCGGCACCGGCCAACCGGGCCTCCGCTCCGGGGAGATCCCGGTGGCCTA
AGAGGGCAAATCTCCCCCAGAAAAGATCGGGTCCAAAACCTCCAGCCGGAGGAGGCAGGA
GAAGAGAACGATGTTTAACTCGGTCAACCTGGGCAACTTCTGCTCGCCTTCGCGCAAGGA
GAGGGGCGCTGACTTCGGCGAACGAGGGAGCTGCACCTCCAACCTCTATCTGCCCAGTTG
CACTTACTACGTGCCTGAGTTCTCCACCGTCTCTTCCTTCCTACCCCAGGCTCCCTCTCG
TCAGATTTCTTATCCCTACTCAGCCCAAGTGCCCCCGGTCCGGGAGGTCTCCTACGGCCT
GGAACCGTCCGGGAAGTGGCACCATCGGAACAGCTACTCGTCTTGTTATGCGGCGGCCGA
CGAGCTTATGCACCGGGAGTGCCTGCCTCCTTCCACAGTCACTGAGATCCTCATGAAAAA
TGAAGGCTCCTACGGCGGCCACCACCACCCCAGCGCCCCGCACGCGGCCCCCGCCGGCTT
CTACTCCTCAGTCAACAAGAACAGCGTCTTGCCCCAAGCTTTCGACCGCTTCTTCGACAA
CGCCTACTGCGGTGGGGGAGATGCGCCCGCCGAGCCCCCCTGCTCCGGCAAGGGCGAGGC
CAAGGGGGAGCCTGAGGCGCCCCCCGCCTCGGGACTTGCGTCCCGGGCAGAGGCCGGTGC
TGAGGCCGAGGCCGAGGAGGAGAACACGAATCCCAGCTCGTCCGGTTCTTCCCACTCGGC
GACCAAGGAGCCGGCCAAGGGAGCCGCCCCCAACGCCCCCCGCACCCGCAAGAAGCGCTG
CCCTTATTCGAAATTCCAGATCCGGGAACTGGAGCGAGAGTTTTTCTTCAACGTGTACAT
CAACAAAGAGAAGCGGCTGCAGCTGTCCCGGATGCTGAACCTGACAGACCGACAAGTGAA
AATTTGGTTTCAGAACAGGAGAATGAAAGAAAAAAAACTGAGCAGAGACCGGCTGCAGTA
TTTTTCAGGAAATCCACTGCTGTAACTGCAGACCTGACCCTTTGGGGTGGGAGGGAG
>TR2319|c0_g1_i1
GGGGGGGGGGGGTAAAACTGGCTCATAAAATGGGGCTTTTATGGGAGAAATGGGGTCGCA
TTGCTAGCCTCCTGGGAAAACCCCTCCGCAGAGGAAGCTGGGTGGAGCGGCGGGCGGAGG
AGCCTCCGGCTTTGCTCTTTGCACCCCCCTACCTTGTCCATAGGCCCGATGTTACTCCAG
CAGGTCCACCAGCTGCTTTGGTGGCCTAATCTGAAGCCTTGGACTTGTGAGGCTGACCTG
GGCTGAAGAGAAAATAGGCGTTTTGGATCTCTGAGACCAGGGTGAGGTGTGGGTGTCCCG
GGTTCAAAATAAGCCTCTAGCTTGAAAATCCCAAAGCACAATAAAGAATTTATTCAATGT
TTCCACAATGCTGCTAAGGGGGTGGGGGGAATGCACAAGAAGATGCAAGCTGTTCTAATT
GAGGTCCTTTCTTCACCAGTCCAGCCTGGGAAGAAGGGACTCTATTGACTCTGCAAGAGG
CTGAATTTTAAGACCTCCTTTTCCCTCCCAGTTTTTCTTCCTAGCTTGTGGTCTGTAGGG
TGGTCTCTTTCCTTATCAAGAACTGATCTCTAGAATTCAAGGAAAGGTGAGGAAGAAAAG
AGGCCACAAGGCTGCCCAGAGCTGTTTTCAGGAGGTTGCTGTAAGAACGGCCCATGACAG
AATTCGGCAGACAGTGCCCCCTTTTGAAACAGACCCTGTTGTCCTTGTGTGGGAGGAAAG
GCCGCTGGAGTCTGTCCTAGTTCTATCGAGACCACCGAGGCGGCAACAACCCAGATTGCA
GAGGTCTGCTAGCGGCCAAGCTAGCAGGGAGTAAGGCCACCAAAAATCTGCAAGTCGGTA
TAATGGCTATCACACGAAGCATTTAGGTGAAAGCTGGGAATCTGGAACAAAGCTGGTGAG
GAACAAACAACAAATCAGTTGCCATCAGTAATGCCTGCGAGTGATGGGATTGGGGGGCCA
CAGATGTGTCCCTCCATCCAAATGTAAAGGATGCTGTGGGCAGAAGCCAGAGAGAGAGAG
AGAGAGAGAGAGAGAGAGAGAGAGAGAGAGAGA
>TR5645|c0_g1_i1
AGAGAGAGAGAGAGAGAGAGAGAGAGAGAGAGAGAGAATAAAATTAAGGTAACCCAGTCA
CCCAGGAAAAAAGACCCCTTTCCTTGAACAACAATGGTTTGTGGTTCTGTCCCAGCTTTC
AGGCCCTGCCTTCTGCCTGCACATTGACTTCTGAGCCCTAATGCCAGGGCGGGCAGAAAG
GAGCTCTGACTCGCCTGTGCTAGGAAACTCCACGCGAAGCTTCCACAGTGGGACTGCCTT
GCGTGGACGGGGCTTATGGCCAGCCTAAGAACTGCACAAGGAAAGCACCTTCAGCTCCCG
CTTTAAGTCTCTCCCCCATCGGTCGTCTCCGTGGTCTCCGTGGTTCTCTCTTCACTACAG
CCAGAAGTTGAGTTACAGGAAGATTCGCCAGAGATTTATCGCCTGGCCCCAAACTTGGAG
AGCCTCGTTGTCATAAACAGCCGTCTATTGTCTAGACTTTTATCTCCGGGTATGGATCTG
GATCTTGCATTAGTGAGGCTCAGGGGATACGGACTGTCTCCGTGGTGTGTGCAGTGCAGT
CGGTGCCTGCCGGCGATCACTGGGGGTTTGTTTGGGTCAGTTTAGAAGCATGAACAAATT
TGTTCTTGGAGCTGTGCAGGTATACCTAAGTGTCCACGGGTGGAGACCTGAGGATTGAGA
AATAAATAAATCCAAGTCTACCGCTACACTGGCCCTCCCCATCCCTGTGACCTCACTCCT
CCTTACCGAATATATCCGGCCGCGCGGTGGTACCATAACTTCGTATAGCATACATTATAC
GAAGTTATGGTACCTGCAGAATTCATGCATAAGCTTGGATCCGTTCTTCGGACGCCTCGT
CAACACCGTACGACAGGTCCTTGAAGGAAGTTCTCCACTCTCCACTGGATGACAGAAACA
GGCATTCCGAAGACTGGTCTCCAATTCCTCAGTAAAAAGGCTTTTGACTTGAAAAGGGGA
AGCCACACGTTGGCAAGGGGCTAGTTCTCAAAGGCTAAAGGATGGGTCTACTTAAGGCTC
AATGCCAAGCTTCCGCACAGGCCTTAGGAGAATCACCACTGGCAAGTTTGGCTAAGGAAT
CTTTTTAAGAACCTTAGTTTCAGCAGCCTAGGTAGTACCTCAGACACAGACTGTTCTTCA
AGGTTCCTTGCAAACTCAAGGGACTGGAGACTGGGCGGCACCAGGTCCCAGAGACACAAT
CTCCACCGCTCTGGCCAGCAGGGGTCATCCCGTCCTTCCTGGGGGCCTGGCAGCACTGGG
AAACCACCGAGCTGCTGGCGCTGTTGGGATCAGAGCTGCCGGGATCAACCAGTGCTTTCT
TTGGGCGCGCTAGGTTTCTTCCCTGAAGTGAACCAGGGACGAGATTAGTCAGAGATCTCA
GAACCTTCTCCCTGTCTCCTGCCTCCTGATCCCTGCCTCAAGGCCGGGCACCGAGGAGGC
TTGAGTCCGGGAGCGGTCTAGGCGCCCGCGTCATCTATCAGCGGCGACGAGCCTTTGTCT
CGGGCCTCCTCGGGAGAAGCAACCACCAGAGCCGGCTAACCGCGCTCAACCGCCCCCAAA
GGCTGCGATCTAGCGGGAGAGGCACGGGCCATAGACCTTTGCGCTGAAAATCGGTAACTG
TTCGGAGGTTCGCTGCCAAGAAGAGGCGTCCGTCCTCTCTAAACCGAGACGAAATGTGTG
CGGGGCTGCGGCCGGCCGGCGGGTGGGTGATCAGACTCAGGCTCCGCACCGCCTTCCGCG
TTCACAGACGCACACCGCACAGAGGTCTGGCAGCTCCAGGGTGCGTTTCTACAGCGGCCT
GGGCCCTGCAAACCCTTCCCTGCTTTCCCTACACACACACACACACACACACACACACAC
ACACACACA
>TR5603|c0_g3_i6
TCTCTCTCTCTCTCTCTCTCTCTCTCTCTCTCTCTCTCTCTCTCTCTTTCTCTCACTCTC
TCTCTCTCTCCTTTTCCATTTTGGATTGACGAGCTGTTCCCTTTTGCATTTTCGACCCAG
GCATCTGATTACAAGTAAGGAGCCACTGAAGTTGATCTCATAAAAATGCCGCGAGCTCAC
TTTGATCAGCGGGGGACTGGGTCCGAGCCTAAGTAGGCGCTAAAGCCGGGGAATGGCGGC
ACCGGCCAACCGGGCCTCCGCTCCGGGGAGATCCCGGTGGCCTAAGAGGGCAAATCTCCC
CCAGAAAAGATCGGGTCCAAAACCTCCAGCCGGAGGAGGCAGGAGAAGAGAACGATGTTT
AACTCGGTCAACCTGGGCAACTTCTGCTCGCCTTCGCGCAAGGAGAGGGGCGCTGACTTC
GGCGAACGAGGGAGCTGCACCTCCAACCTCTATCTGCCCAGTTGCACTTACTACGTGCCT
GAGTTCTCCACCGTCTCTTCCTTCCTACCCCAGGCTCCCTCTCGTCAGATTTCTTATCCC
TACTCAGCCCAAGTGCCCCCGGTCCGGGAGGTCTCCTACGGCCTGGAACCGTCCGGGAAG
TGGCACCATCGGAACAGCTACTCGTCTTGTTATGCGGCGGCCGACGAGCTTATGCACCGG
GAGTGCCTGCCTCCTTCCACAGTCACTGAGATCCTCATGAAAAATGAAGGCTCCTACGGC
GGCCACCACCACCCCAGCGCCCCGCACGCGGCCCCCGCCGGCTTCTACTCCTCAGTCAAC
AAGAACAGCGTCTTGCCCCAAGCTTTCGACCGCTTCTTCGACAACGCCTACTGCGGTGGG
GGAGATGCGCCCGCCGAGCCCCCCTGCTCCGGCAAGGGCGAGGCCAAGGGGGAGCCTGAG
GCGCCCCCCGCCTCGGGACTTGCGTCCCGGGCAGAGGCCGGTGCTGAGGCCGAGGCCGAG
GAGGAGAACACGAATCCCAGCTCGTCCGGTTCTTCCCACTCGGCGACCAAGGAGCCGGCC
AAGGGAGCCGCCCCCAACGCCCCCCGCACCCGCAAGAAGCGCTGCCCTTATTCGAAATTC
CAGATCCGGGAACTGGAGCGAGAGTTTTTCTTCAACGTGTACATCAACAAAGAGAAGCGG
CTGCAGCTGTCCCGGATGCTGAACCTGACAGACCGACAAGTGAAAATTTGGTTTCAGAAC
AGGAGAATGAAAGAAAAAAAACTGAGCAGAGACCGGCTGCAGTATTTTTCAGGAAATCCA
CTGCTGTAACTGCAGACCTGACCCTTTGGGGTGGGAGGGAG
>TR4344|c0_g1_i1
ATCTAAAGTAGAAGCAGCCGGTCGGGCCCCGCGGAAATGGGCGAGCATAATCTCCTGAAT
CCTGGGTTTGTGGGGCCGCTGGTGAATATCCACACAGGAGACACCTTCTACTTCCCCAAC
TTCCGCGCGTCAGGGGCACAACTCCCGGGGCTGCCTTCGCTGTCCTACCCACGCCGCGAC
AACGTGTGCTCGCTGCCTTGGCCGTCGGCCGAGCCGTGCAATGGCTACCCACAGCCCTAT
CTCGGCAGTCCCGTGTCTCTCAACCCGCCTTTCGGCCGCACGTGCGAGTTGGCTCGCGTG
GAGGATAGCAAGGGTTACTACCGAGAACCCTGCGCTGAGGGCGGCGGCGGGGGCCTAAAG
CGGGAGGAGCGCGGGCGCGAACCCGGAGCGGGACCCGGGGCAGCGCTACTGCAGCTGGAG
CCGTCGGGGCCACCTGCGCTCGGCTTCAAGTACGACTACACGGCGAGCGGCGGCGGTGGC
GACGGCAGCACGGGACCCCCCCACGATCCACCCTCGTGCCAGTCACTGGAATCCGACTCC
AGTTCGTCCCTACTCAACGAGGGCAATAAGAGCGCCAGCGCTGGTGACCCTGGCTCTCTG
GTTTCGCCGTTGAACCCAGGCGGCGGGCTCTCAGCCAGCGGCGCGCCCTGGTACCCGATC
CACAGCCGCTCGCGAAAGAAGCGCAAGCCGTATTCGAAGTTGCAGCTGGCTGAGCTGGAG
GGCGAGTTTCTGGTCAACGAGTTCATCACACGCCAGCGTCGGAGGGAACTCTCGGACCGC
TTGAATCTTAGTGATCAGCAGGTCAAGATTTGGTTCCAGAACCGGAGAATGAAAAAGAAA
AGACTTCTGCTGAGGGAGCAAGCTCTCTCCTTCTTCTAGGGAGCAGGACAAGCGTGCTAG
CCCCAGACTAAGCTTGCCTTGGTGGAGCAAGAGGGGGCGCAGCCTGGGACATAGTCCCGC
TTACAACGCCAGGCCTTCTGGCAGGCCCTTCCCGGACGTCTCTTGTCTATTTTGTTCGTG
GTTCCCTCCTGCACACACACACACACACACACATACACACACACACACACACACACACAC
ACACACACACACACACACACA
>TR5641|c0_g3_i1
TATTCTCTGAAAATGAGTGTCAGGGTAAAACACAAACACCATTGATGCTACGTAACAGGC
TTCCAGAAAAATGCCATCTTTTATTTTATTTTATTTTATTTTATTTTTTATTTTCTAACT
CGTCTTTTTTTTTTTTCCGCGGGTGGAAAACTGGACTGTGGCCAGGGCTGGCCCCCCAAT
GCCGTTACTGGCACTTCCTTCTAGAACCTCCTTGGCCTTGGGTCTAATTCACTGTAGGGA
ACAGAGACCCAGCCTGGAAAAGGAGGTGAGGGAAGTGTCTGACCCGTGGTTAGTGGACCC
CGTGGCGCCAGGGCCCCAAGACTGTTTATTTAAAAGAAAATACACCTTACAACAATGTCT
TGCTGCTCGGATTGGGTGAGAGGAGGGGCGGTCACAGTGGGCGCCAGAGCCGAACAATCC
TTGAACTCAAGTCTTCCCTAGCCCAAGTGAAAAGATCCACTGAGCCACCTTGTCTGCAAG
ACCTCCCAGGCTCCCCGCCCCCACCCCACCTTGCCCCAGGGTTAGGGGGCAGCTAAATGT
GATCCTGCCTTGCTGTGAAATCCCTGTACGTTTGACCTGGTGTTAGGTGTGCAAAGTCCA
AATCCTACCTCCGTCTGCGCCTGGCCCCGCCTGAGCCTAATTGTTCTCGCCCTAAATGTG
TAGACCCCTCTTTTGAAAACTCCTACCTGGTGCATCGAATTGTCCTAACCTTTTCCCAGG
CAGTGCCCCACCCCCACCCCTGCGGGTTTATTGCTAGTCTATGAAGTTCGTACCTCTTTT
AAAAGAAACAGGATTGAGGTGGAAGGGGCATAGGAAGATGGGGTTGGGCACCTCCCTCTA
GCTGGGGTCTGCATTTATGTAAATATTTTTCATAAGCCTCTCTACCTGGAGAGGAAGGGG
GAGGCTGAGCCGGAGTGAGGTTCTAATCACCCATCTCTATCCATGTGCGTGAGTGCGTGT
GTATGTGTGCAATCCCCACCCTACTCCTGTCTCAGAGGGATTGCTGTGAATTTTTTGGTG
GTAAATAAAGATATTTCATTCTGTTCAAAAAAAAAAA
>TR5603|c0_g3_i3
GTGTGTGTGTGTGTGTGTGTGTGTGTGTGTGTGTGTGTGTGTGTGTGTGTGTAGGGAAAG
CAGGGAAGGGTTTGCAGGGCCCAGGCCGCTGTAGAAACGCACCCTGGAGCTGCCAGACCT
CTGTGCGGTGTGCGTCTGTGAACGCGGAAGGCGGTGCGGAGCCTGAGTCTGATCACCCAC
CCGCCGGCCGGCCGCAGCCCCGCACACATTTCGTCTCGGTTTAGAGAGGACGGACGCCTC
TTCTTGGCAGCGAACCTCCGAACAGTTACCGATTTTCAGCGCAAAGGTCTATGGCCCGTG
CCTCTCCCGCTAGATCGCAGCCTTTGGGGGCGGTTGAGCGCGGTTAGCCGGCTCTGGTGG
TTGCTTCTCCCGAGGAGGCCCGAGACAAAGGCTCGTCGCCGCTGATAGATGACGCGGGCG
CCTAGACCGCTCCCGGACTCAAGCCTCCTCGGTGCCCGGCCTTGAGGCAGGGATCAGGAG
GCAGGAGACAGGGAGAAGGTTCTGAGATCTCTGACTAATCTCGTCCCTGGTTCACTTCAG
GGAAGAAACCTAGCGCGCCCAAAGAAAGCACTGGTTGATCCCGGCAGCTCTGATCCCAAC
AGCGCCAGCAGCTCGGTGGTTTCCCAGTGCTGCCAGGCCCCCAGGAAGGACGGGATGACC
CCTGCTGGCCAGAGCGGTGGAGATTGTGTCTCTGGGACCTGGTGCCGCCCAGTCTCCAGT
CCCTTGAGTTTGCAAGGAACCTTGAAGAACAGTCTGTGTCTGAGGTACTACCTAGGCTGC
TGAAACTAAGGTTCTTAAAAAGATTCCTTAGCCAAACTTGCCAGTGGTGATTCTCCTAAG
GCCTGTGCGGAAGCTTGGCATTGAGCCTTAAGTAGACCCATCCTTTAGCCTTTGAGAACT
AGCCCCTTGCCAACGTGTGGCTTCCCCTTTTCAAGTCAAAAGCCTTTTTACTGAGGAATT
GGAGACCAGTCTTCGGAATGCCTGTTTCTGTCATCCAGTGGAGAGTGGAGAACTTCCTTC
AAGGACCTGTCGTACGGTGTTGACGAGGCGTCCGAAGAACGGATCCAAGCTTATGCATGA
ATTCTGCAGGTACCATAACTTCGTATAATGTATGCTATACGAAGTTATGGTACCACCGCG
CGGCCGGATATATTCGGCATCTGATTACAAGTAAGGAGCCACTGAAGTTGATCTCATAAA
AATGCCGCGAGCTCACTTTGATCAGCGGGGGACTGGGTCCGAGCCTAAGTAGGCGCTAAA
GCCGGGGAATGGCGGCACCGGCCAACCGGGCCTCCGCTCCGGGGAGATCCCGGTGGCCTA
AGAGGGCAAATCTCCCCCAGAAAAGGTATTTTCTATGAAGTTGCAACTAGCTTTGGAAAT
TAAGGCCTAATGGCAGCGACTCCATCTTCAGACTGCTTTTAAGACATGTCCTTCATTTTA
GAGTGGGGGGGGG
>TR5645|c0_g1_i3
AGAGAGAGAGAGAGAGAGAGAGAGAGAGAGAGAGAGAATAAAATTAAGGTAACCCAGTCA
CCCAGGAAAAAAGACCCCTTTCCTTGAACAACAATGGTTTGTGGTTCTGTCCCAGCTTTC
AGGCCCTGCCTTCTGCCTGCACATTGACTTCTGAGCCCTAATGCCAGGGCGGGCAGAAAG
GAGCTCTGACTCGCCTGTGCTAGGAAACTCCACGCGAAGCTTCCACAGTGGGACTGCCTT
GCGTGGACGGGGCTTATGGCCAGCCTAAGAACTGCACAAGGAAAGCACCTTCAGCTCCCG
CTTTAAGTCTCTCCCCCATCGGTCGTCTCCGTGGTCTCCGTGGTTCTCTCTTCACTACAG
CCAGAAGTTGAGTTACAGGAAGATTCGCCAGAGATTTATCGCCTGGCCCCAAACTTGGAG
AGCCTCGTTGTCATAAACAGCCGTCTATTGTCTAGACTTTTATCTCCGGGATTGAGAAAT
AAATAAATCCAAGTCTACCGCTACACTGGCCCTCCCCATCCCTGTGACCTCACTCCTCCT
TACCGAATATATCCGGCCGCGCGGTGGTACCATAACTTCGTATAGCATACATTATACGAA
GTTATGGTACCTGCAGAATTCATGCATAAGCTTGGATCCGTTCTTCGGACGCCTCGTCAA
CACCGTACGACAGGTCCTTGAAGGAAGTTCTCCACTCTCCACTGGATGACAGAAACAGGC
ATTCCGAAGACTGGTCTCCAATTCCTCAGTAAAAAGGCTTTTGACTTGAAAAGGGGAAGC
CACACGTTGGCAAGGGGCTAGTTCTCAAAGGCTAAAGGATGGGTCTACTTAAGGCTCAAT
GCCAAGCTTCCGCACAGGCCTTAGGAGAATCACCACTGGCAAGTTTGGCTAAGGAATCTT
TTTAAGAACCTTAGTTTCAGCAGCCTAGGTAGTACCTCAGACACAGACTGTTCTTCAAGG
TTCCTTGCAAACTCAAGGGACTGGAGACTGGGCGGCACCAGGTCCCAGAGACACAATCTC
CACCGCTCTGGCCAGCAGGGGTCATCCCGTCCTTCCTGGGGGCCTGGCAGCACTGGGAAA
CCACCGAGCTGCTGGCGCTGTTGGGATCAGAGCTGCCGGGATCAACCAGTGCTTTCTTTG
GGCGCGCTAGGTTTCTTCCCTGAAGTGAACCAGGGACGAGATTAGTCAGAGATCTCAGAA
CCTTCTCCCTGTCTCCTGCCTCCTGATCCCTGCCTCAAGGCCGGGCACCGAGGAGGCTTG
AGTCCGGGAGCGGTCTAGGCGCCCGCGTCATCTATCAGCGGCGACGAGCCTTTGTCTCGG
GCCTCCTCGGGAGAAGCAACCACCAGAGCCGGCTAACCGCGCTCAACCGCCCCCAAAGGC
TGCGATCTAGCGGGAGAGGCACGGGCCATAGACCTTTGCGCTGAAAATCGGTAACTGTTC
GGAGGTTCGCTGCCAAGAAGAGGCGTCCGTCCTCTCTAAACCGAGACGAAATGTGTGCGG
GGCTGCGGCCGGCCGGCGGGTGGGTGATCAGACTCAGGCTCCGCACCGCCTTCCGCGTTC
ACAGACGCACACCGCACAGAGGTCTGGCAGCTCCAGGGTGCGTTTCTACAGCGGCCTGGG
CCCTGCAAACCCTTCCCTGCTTTCCCTACACACACACACACACACACACACACACACACA
CACACA
>TR6794|c0_g1_i1
TCAGACTGACCCAAAACACGAGGCTGTCCGCGCTCCCCTGCCCCCCCCCACTACTCCAGC
CCTCCCTCTCCGCTCCCTCCCTCGCTGCCCTCGGGTTCCCGGCCGCTGCTACCTACTGGG
GGCGGCTCCCTTGGCCGGCTCCTTGGTCGCCGAGTGGGAAGAACCGGACGAGCTGGGATT
CGTGTTCTCCTCCTCGGCCTCGGCCTCAGCACCGGCCTCTGCCCGGGACGCAAGTCCCGA
GGCGGGGGGCGCCTCAGGCTCCCCCTTGGCCTCGCCCTTGCCGGAGCAGGGGGGCTCGGC
GGGCGCATCTCCCCCACCGCAGTAGGCGTTGTCGAAGAAGCGGTCGAAAGCTTGGGGCAA
GACGCTGTTCTTGTTGACTGAGGAGTAGAAGCCGGCGGGGGCCGCGTGCGGGGCGCTGGG
GTGGTGGTGGCCGCCGTAGGAGCCTTCATTTTTCATGAGGATCTCAGTGACTGTGGAAGG
AGGCAGGCACTCCCGGTGCATAAGCTCGTCGGCCGCCGCATAACAAGACGAGTAGCTGTT
CCGATGGTGCCACTTCCCGGACGGTTCCAGGCCGTAGGAGACCTCCCGGACCGGGGGCAC
TTGGGCTGAGTAGGGATAAGAAATCTGACGAGAGGGAGCCTGGGGTAGGAAGGAAGAGAC
GGTGGAGAACTCAGGCACGTAGTAAGTGCAACTGGGCAGATAGAGGTTGGAGGTGCAGCT
CCCTCGTTCGCCGAAGTCAGCGCCCCTCTCCTTGCGCGAAGGCGAGCAGAAGTTGCCCAG
GTTGACCGAGTTAAACATCGTTCTCTTCTCCTGCCTCCTCCGGCTGGAGGTTTTGGACCC
GATCTAGCGAGGGGGGAAATTTTGGGAAGGCGAGATGACGCGTTATCCGTCTTAGTCTCT
CTCCCCGAGCACGTGATCCAAAGTAGATATTGTCATATATCAGTTCGGAGCACTTCGCAG
ACGTAGGAGGGGTTCTCTCTTAGGTAAGATCGGGGACGTTCAGGCGATTGGTTTGCAAAC
ACCGCAGAAACATTATGAAAATCAATTGCAGATTTGTATTCGTTTTTCTCTCGTCACTCC
CCTCCTCTCCATTCCACAGAGCGAGAAAAGGAGG
>TR4361|c0_g1_i1
GCTCTTCCGATCTGCCTGCCGGAAGACTAGGTCTCCGGGGTTTGCTTTGTTTGCGGATCT
GGGCCGGTGGTCCCTGCTTCATTCTGAGTTTGAGCCATCGATCCAAGGAGCTGTGTTTCC
GCCTGCATTAGCATCTACGGAACTCGGACTGCCAACCTCTTCTCTTGTCAGCTAGGTAAT
GGCGTAGGCAGTGCAGATCAGCGTGCAGAACTTCGTGAATAATCGTGTCCAATACAGACT
TGATTTGGGATGATAGAAGACTATATACACGCAGCAGACCAATTATTTTCCTACCTAGAT
TATTCAAATAATCCCATTTTCTTGCTCATTTAAGACCCAGTTACAAGCACAAGATGCCCT
TTTTCCCCTTAAAATTGGAGTCAGTTAGACTGAGAAGCATAGTCAAACAGTTGTAACAAT
GATGAAATCGCCACCTAGACAGAGAGACCCAGGTGTTGCTTCTTGGTTTGAGAAGAGAGC
TGTAGTGTTTTTCCCTTCATTAACTTCCTCAGTTTATTGGATCTGGGAGCCTGTATAGAA
CACCATCCCACAAAGTGCCCTCTATTTCATATTGGAAATGTCTGGGAATATGTCAAGGGA
ATAAATTAGAGACCACTTACTACTCATGGTCTTCTTAACATCCCCACATCCTATTTTAGG
CCAGAAAAAATTTTCACTGTATATATATCCTGTGTAGATACATCATAAGAAATGAATAGC
CATTTGCTTGGATTCACTGCACTTCAGATCCACTCTCCTATATTCAGATCCAAAAGCCAT
CAGTCCTTACCCCAGCTCTTCCCTGACAGAAGCCGACCTCCAGGTTCTCCTGAATTCTAG
GGAAAATTTTATATAAGCACCTCAGGGCTTTTTTTTGGGGGGGTCTCCTTCCCACCTGTA
TCCAGGCTCTACAAGGGAGTTGGGAATTAGGAATGAAGGGAGAATGAAATTTGATTTAAA
TGTGCTACTCTCTATGGTTAGGGTCCTAAGAAAAGAGAAGAGAGATTTCAGGGCTGAAGG
CATGGTTGACTCCACTGAGACTCCCTGCTATTCTAGGCTGGGCAGGGGGGGGGACATAGA
GATGGAAGAATTTGGATAAGACCCTCCCCCCCCCCCACTGCAAGACTGGAGTCAGACAAC
TGAGACGGGGTAATTGATGGGCAAGAGGTAGATTCAAGTGTCCAGGCAGAGGGAAGGCAT
TTCTTAGAGAAAAGAAGAATCCAGTGGAGGTGCTGCTGCTCCAGGGGAACAATGCATACC
ACCCCAGCTTTGAGTCTGGCTCTGGCTCTGGCTCTGGAGAGGCCCTGAGAGGGTTGCTGG
CTTCAAGAATTGAAGACTATTTCACCAGCTCTAGGGGTCTTTTGTCCCCTGCCTACTTAT
TTCAGAGCACACAAAATATCTTCTCAGAGTGAAGCTACCAGTTTTGAACCACAGAGTTGC
AGCTCTTGGCCCACCAGTCATTAGCCAACATATCCCAGCCTCGCTCCCCACCCAACAACA
GTCTAAGGACCCCTAGTCACAGCTCTGATTCTTTCCTGCTATGCAGACCTCTTTTCTGAA
GCCAGTTTTTCCTCCTCTAGGCTGTCCACATTAATTTTTACAGCCCAGTGACTCTTCAAA
GCTCCCTCTCCTTCCCCAGTCTACCGCCCCCCAATTTTCTCTCTGCCAGTAATTGCTTGG
GACTAGATATGGCAGCTCATCAACAGATCTTGGTTGGTCATATATTTTTGTTACCCATGC
AACTGCTCTTTCTTTATTATTACACATTTATTATTTTTATCATTCACCTGAGCTGGAGAA
AATAAAATAAACAGCTAAGGGCCTAGGGCTTCTGTTCTTTCTGGGTAGAGGAGACTGTAC
GTGTGTGGGGGGGAGCC
>TR5641|c0_g1_i1
TTTATTTTATTTTATTTTATTTTATTTTATTTTATTTTATTTTATTTTATTTTATTTTAT
TTTATTTTTTATTTTCTAACTCGTCTTTTTTTTTTTTCCGCGGGTGGAAAACTGGACTGT
GGCCAGGGCTGGCCCCCCAATGCCGTTACTGGCACTTCCTTCTAGAACCTCCTTGGCCTT
GGGTCTAATTCACTGTAGGGAACAGAGACCCAGCCTGGAAAAGGAGGTGAGGGAAGTGTC
TGACCCGTGGTTAGTGGACCCCGTGGCGCCAGGGCCCCAAGACTGTTTATTTAAAAGAAA
ATACACCTTACAACAATGTCTTGCTGCTCGGATTGGGTGAGAGGAGGGGCGGTCACAGTG
GGCGCCAGAGCCGAACAATCCTTGAACTCAAGTCTTCCCTAGCCCAAGTGAAAAGATCCA
CTGAGCCACCTTGTCTGCAAGACCTCCCAGGCTCCCCGCCCCCACCCCACCTTGCCCCAG
GGTTAGGGGGCAGCTAAATGTGATCCTGCCTTGCTGTGAAATCCCTGTACGTTTGACCTG
GTGTTAGGTGTGCAAAGTCCAAATCCTACCTCCGTCTGCGCCTGGCCCCGCCTGAGCCTA
ATTGTTCTCGCCCTAAATGTGTAGACCCCTCTTTTGAAAACTCCTACCTGGTGCATCGAA
TTGTCCTAACCTTTTCCCAGGCAGTGCCCCACCCCCACCCCTGCGGGTTTATTGCTAGTC
TATGAAGTTCGTACCTCTTTTAAAAGAAACAGGATTGAGGTGGAAGGGGCATAGGAAGAT
GGGGTTGGGCACCTCCCTCTAGCTGGGGTCTGCATTTATGTAAATATTTTTCATAAGCCT
CTCTACCTGGAGAGGAAGGGGGAGGCTGAGCCGGAGTGAGGTTCTAATCACCCATCTCTA
TCCATGTGCGTGAGTGCGTGTGTATGTGTGCAATCCCCACCCTACTCCTGTCTCAGAGGG
ATTGCTGTGAATTTTTTGGTGGTAAATAAAGATATTTCATTCTGTTCAAAAAAAAAAA
>TR5603|c0_g3_i1
GAGAGAGAGAGAGAGAGAGAGAGAGAGAGAGAGAGAGAGAGAGAGAGAGTTACAAACCCA
GTGAAGGCTTCCAGGTGGTCTGGACCCAAAGCCAGGCAGGCAAGCCAATATCCTATCCCT
AAGTATTTTTTTGCTATTCAACAACTAAGTGACCTCAAAAACCAGGGCCTTTTCTCCTTG
ACCCAGTTGCTGAGGGTTTTTTAAAGGTTGTTTTAAATTATTTGAAAAACCAATGCCAGA
AAAAAAATATTAAACTTCATGGCTTGCTTTTGTGGAGAAGAGTATTCCTTCCTACAAGTC
TTTTGCTGGATCCTAAAGCTTCCTAGACATCATGTCCTTGACACTCTCCTTTGCTTCCTT
CTTTTGGCTTCAAGAAAATCAGACTGCTCTTTGTAGCTGCCTGCCTCACTTTTATGGTGG
CCCATGAATAAACTTTGGTGGTCAAATTCAAGTGCTTAGGCCCACAGCTGTCTTCTCACA
GGAAGCAGATACCCCCCCACCCCCACCTCTCTCCAAGGCTGTGCAAAACAGGACTTAGGG
GATTGATCCCCACCCTGCCCTGAAGAGCAAGAAGAAAAAGTAAGAAAAACCTAGTGGGAA
AACGGGGGAAAGCAGGAGCCAAGACCACCCTCATCTCTGCAAGAGATGGGGTACCTCTGG
CCTTCTTCTTGCTGGCTTCTATGACTGTTTGGGGAGCATTTTGCCTCCAGTAAACGCAAG
TTTGATGAGGTCAACGCAAACCCCATAAAAGCCCCAGTCCGTTGTTCACCACCATTATAA
TTAAAAACGTTGCCCCCAGCTCCTCCTATAAAAAAGACTAAAGGAAAGGGGAACTGCAAC
AGAATCTTCTGTTTCTGGTCCCTTCTCTACAGAAATGCCCCCAATCTAGTTATTTACCTT
CAGTTATGATCTGGCCAGGACTAAAAAGCACAAGAAGCAATGCCTATCATTAAGTGCAAA
CATAGGGAAGCACTGGAAGTCTCTTCTACAATATTGGAGACATCCCCACTCACCCACCCA
CACAGAGAAGGTGACTATGGTGGAGGCAGATTTCACCGAAGTATTGTTGTAAAGTCTGAG
TAAATGTGGGCAGGTAGAAAAGTTGAGGAAAAATGGATTTGGGAAGATATATTTGGAAAT
AAGCTAGCCATTTCTGTCTTTCCTGTCTGACTGGGGCTTTCAGTGATTCATCCTTCAACA
AAGAAAATCAAATTAAATACACTTTAAAGCGGGAAAACCAATCTGAAGGCGGCCCTGAGG
GTGGGGGAATGGTTTAGACTACCTTTGGTTTTGTCTAAGAGTACAGGGTTGAGTTGCTCT
TTTCTAAAATGTTATGTCCTGACAGCTCCTTCTTAGGACCAAGGTTACTGCTGCTTTCTG
TTTGTGCCAGTTGTTTGGGCACCATGGATCCAGCCCAGAACATTTCCATAAAGTTATATT
CAGATGCCCAGATGTATGTTGTAATAGCCAAAGGGACTGGAGGTTTAAGGAGTCATTGAG
TATTCCCCTATGGACACAGCGGTCCAGCAAGGAGGGTTTATAGACTTGGAGAAGGGCAGG
GTTGGACTGAGATGTAGAGAAGAAATAGGAGTGAAAGAGGCTGGGGACTTCAGGCCCTAC
CCTGCCTACTTTTTGATTGGTATTAGAGATAGACACCTCTACCCACCTAAGCTCCCCAAA
TCATTAAAAAAAAAAAAACCTCTCCAAATGTAGTTCCCTTAGCATACATCCTGCCTGGAC
CTTATTGCCAGCCTTCTTTTCAGCCTATTAGCTGAAGCTGAGCTCCCAACCCGAAGGGCC
CCAGATAGAGAAGATAGATGACTCTCACTCTAAATCTTTTTCTTTGGGGTTTGGGATTTT
AAAATCCACAGTGAATGTAGCTTTCTGCACATTGATTGACAATAAAGGCAGGCATGAAAT
ATTCACCCAGGGCCACTCTCTCATACTAAATATTTAACACAACATTAGAGAAGGTTTTTC
CCAGACTTCGCCAGGCACCGGCTGGGCGGCTGGCGCACTGCTCACCACTGGTTTATGACT
AATAGGAGTCCCTAGCCAGCGGCAGCACAGCAAGCTAGACAAAGTTGGGACACTGGCTCA
TAGCTGGGCTGCCTCACCTTTGGGAAACTTCAGATACTCTTCCTGGGAGCCTGTCCTATA
AGGGAGCGCACCTTATTCTGGTCAGGAAAGTAATATAAAGGACTTCTTATGAACAAGCTC
TGATTCTTCAGGTAGAGGGTTAAGAGTCCCTGAAACTTGTTGGGAAGCATCCAATATTTC
CGGGGAAATCAGGCAGGAAAAGACCCTTTCTTTTACCCCCCGCCCCCCAGCTTGTCATAA
GGAGGGGACCAAGACCCCGAAACGGAAAACCCTTCTCCTTCCCCCAATCCTAGGGGGGAA
AAGAACAGCAGTTAAAAAAAAATACAATTACCCCCTCCCAGCCACCGCCCCCGCCCATCC
CACCGCCCACCCCACCCCAACCCTCTCTCTCTCTCCTCCTTTTCTCGCTCTGTGGAATGG
AGAGGAGGGGAGTGACGAGAGAAAAACGAATACAAATCTGCAATTGATTTTCATAATGTT
TCTGCGGTGTTTGCAAACCAATCGCCTGAACGTCCCCGATCTTACCTAAGAGAGAACCCC
TCCTACGTCTGCGAAGTGCTCCGAACTGATATATGACAATATCTACTTTGGATCACGTGC
TCGGGGAGAGAGACTAAGACGGATAACGCGTCATCTCGCCTTCCCAAAATTTCCCCCCTC
GCTAGATCGGGTCCAAAACCTCCAGCCGGAGGAGGCAGGAGAAGAGAACGATGTTTAACT
CGGTCAACCTGGGCAACTTCTGCTCGCCTTCGCGCAAGGAGAGGGGCGCTGACTTCGGCG
AACGAGGGAGCTGCACCTCCAACCTCTATCTGCCCAGTTGCACTTACTACGTGCCTGAGT
TCTCCACCGTCTCTTCCTTCCTACCCCAGGCTCCCTCTCGTCAGATTTCTTATCCCTACT
CAGCCCAAGTGCCCCCGGTCCGGGAGGTCTCCTACGGCCTGGAACCGTCCGGGAAGTGGC
ACCATCGGAACAGCTACTCGTCTTGTTATGCGGCGGCCGACGAGCTTATGCACCGGGAGT
GCCTGCCTCCTTCCACAGTCACTGAGATCCTCATGAAAAATGAAGGCTCCTACGGCGGCC
ACCACCACCCCAGCGCCCCGCACGCGGCCCCCGCCGGCTTCTACTCCTCAGTCAACAAGA
ACAGCGTCTTGCCCCAAGCTTTCGACCGCTTCTTCGACAACGCCTACTGCGGTGGGGGAG
ATGCGCCCGCCGAGCCCCCCTGCTCCGGCAAGGGCGAGGCCAAGGGGGAGCCTGAGGCGC
CCCCCGCCTCGGGACTTGCGTCCCGGGCAGAGGCCGGTGCTGAGGCCGAGGCCGAGGAGG
AGAACACGAATCCCAGCTCGTCCGGTTCTTCCCACTCGGCGACCAAGGAGCCGGCCAAGG
GAGCCGCCCCCAGTAGACGCCCCCCGCACCCGCAAGAAGCGCTGCCCTTATTCGAAATTC
CAGATCCGGGAACTGGAGCGAGAGTTTTTCTTCAACGTGTACATCAACAAAGAGAAGCGG
CTGCAGCTGTCCCGGATGCTGAACCTGACAGACCGACAAGTGAAAATTTGGTTTCAGAAC
AGGAGAATGAAAGAAAAAAAACTGAGCAGAGACCGGCTGCAGTATTTTTCAGGAAATCCA
CTGCTGTAACTGCAGACCTGACCCTTTGGGGTGGGAGGGAG
>TR5603|c0_g3_i5
GTGTGTGTGTGTGTGTGTGTGTGTGTGTGTGTGTGTGTGTGTGTGTGTGTGTAGGGAAAG
CAGGGAAGGGTTTGCAGGGCCCAGGCCGCTGTAGAAACGCACCCTGGAGCTGCCAGACCT
CTGTGCGGTGTGCGTCTGTGAACGCGGAAGGCGGTGCGGAGCCTGAGTCTGATCACCCAC
CCGCCGGCCGGCCGCAGCCCCGCACACATTTCGTCTCGGTTTAGAGAGGACGGACGCCTC
TTCTTGGCAGCGAACCTCCGAACAGTTACCGATTTTCAGCGCAAAGGTCTATGGCCCGTG
CCTCTCCCGCTAGATCGCAGCCTTTGGGGGCGGTTGAGCGCGGTTAGCCGGCTCTGGTGG
TTGCTTCTCCCGAGGAGGCCCGAGACAAAGGCTCGTCGCCGCTGATAGATGACGCGGGCG
CCTAGACCGCTCCCGGACTCAAGCCTCCTCGGTGCCCGGCCTTGAGGCAGGGATCAGGAG
GCAGGAGACAGGGAGAAGGTTCTGAGATCTCTGACTAATCTCGTCCCTGGTTCACTTCAG
GGAAGAAACCTAGCGCGCCCAAAGAAAGCACTGGTTGATCCCGGCAGCTCTGATCCCAAC
AGCGCCAGCAGCTCGGTGGTTTCCCAGTGCTGCCAGGCCCCCAGGAAGGACGGGATGACC
CCTGCTGGCCAGAGCGGTGGAGATTGTGTCTCTGGGACCTGGTGCCGCCCAGTCTCCAGT
CCCTTGAGTTTGCAAGGAACCTTGAAGAACAGTCTGTGTCTGAGGTACTACCTAGGCTGC
TGAAACTAAGGTTCTTAAAAAGATTCCTTAGCCAAACTTGCCAGTGGTGATTCTCCTAAG
GCCTGTGCGGAAGCTTGGCATTGAGCCTTAAGTAGACCCATCCTTTAGCCTTTGAGAACT
AGCCCCTTGCCAACGTGTGGCTTCCCCTTTTCAAGTCAAAAGCCTTTTTACTGAGGAATT
GGAGACCAGTCTTCGGAATGCCTGTTTCTGTCATCCAGTGGAGAGTGGAGAACTTCCTTC
AAGGACCTGTCGTACGGTGTTGACGAGGCGTCCGAAGAACGGATCCAAGCTTATGCATGA
ATTCTGCAGGTACCATAACTTCGTATAATGTATGCTATACGAAGTTATGGTACCACCGCG
CGGCCGGATATATTCGGTAAGGAGGAGTGAGGTCACAGGGATGGGGAGGGCCAGTGTAGC
GGTAGACTTGGATTTATTTATTTCTCAATCCTGAGGTGGAAAGGAAAGAACAGAAGGAGG
GGAGTGAGAGAGAAGCATTTTAACCATGAAACTACCAAAGGTGGGTGCAGCTGGTGAGAT
TGGAAGCAACATTCTAGCTGCACGGACCTGGTACTCACCCCAGCCTGGGCCTTGGGTGTG
GAAAAGCTAGTATATTAGGTCGTTCTTGGTTTCAGAGAGCTAGGAAGCAGAAATGGAGGA
AGGCTAGGCTCCGGGAGAATAAGGCAGAGCAGGAGACAGGCCTTGAAAGACAGAGTAGCG
GCAGTCAGTCACAGTCAGTCGGCTGGTAGTGGTTACAGCCAGGAGGGAGAGAGGGAGGAA
GGAGCCTAAGCTTGGATCCTTGATTCTTTCCTTCCTTCCACTGTAGTGTGGAGATTAGGG
GTGTAGTGAAGTTAAAAGGGGGTTTATTGCTGTGGGGTTATCTATGGAGAACTCACTTCC
TTCTCCCTGAATCTCACCACTTGTTTTTGGCTCCTCTGTGTTCATGGAGCCATCTTAAGG
CCTAATTATTTCAAAATTGAAATTCTATAGCAAGGGGGAAGGGGCTGATGGATGCTTCAG
GAGTGATGATGGGTGATTCTAACTAAACTCTAAATCTCCCAGTTTGTTGTTACCTTTGCC
TTGTCAACTGGAAAGCTGACCCTTGGGACCAGCTCCATCCCACTCTACCTACCTGGCTGG
GAATTTCTCCAATCTATAAGATCCCCAAAGTGGGCTGAGGCAGCCAGAATCAGCAGACAG
GGGCAATTAATAGAGCAATTGGGCCTCCTATCTGGATCCAGTATCTCATGAAAAACAAAG
GGACTCGATCTCATTATTTCTGGTGGTGTTAAGGAATCCTGGTTTCTCCACAGAATGTCT
GATCCTGGGATCTGAAGAGATTTAATCTGAACAAAGTGCCACCTCAGCTCAAAGTGCCTG
GGTCCTTTGTGTAGGGGATGAGGGTAGCCAAGGTAGGGACATCTGCTGTCAGGAATCCCC
ATGGAGGGGTTGGCAGACCTTCTTTGGCATGGCCCAGAATTCTGCTCACAGCATTCCAAA
TGGTTGGAATGGCCTGCGGAGGCCTTGTGAAGGGGGACCCCAGAAAGTCAAAAGGGGTTA
CTAGCTGGGATGCTTCCCCATAGTGTGGGGGAGAAACTCATACTCAGACCTCAGCCTGAA
GCTCTTTGAAAAACTGCTCTTTGGAGATTTAGGGGACTTGAAAAGAGTAAGGCACCAGAC
ACCCTATGAAAGCCAAGGCTGTGACTGTGACAGGGAGGAGAACCTGAGGGGGCAAGAGGT
TGAGAAGGTATCACCTTAAACCATTTCTCCCAGAGAACACACACACACACACACACACAC
GATGGGCGTGGTGGCGCACACCTTTAATCCCAGTATTTGGGAGGCAGAGGCAGGCAGATT
TCAG
>TR5641|c0_g2_i1
TATTCTCTGAAAATGAGTGTCAGGGTAAAACACAAACACCATTGATGCTACGTAACAGGC
TTCCAGAAAAATGCCATCTTTTATTTTATTTTATTTTATTTTTTATTTTCTAACTCGTCT
TTTTTTTTTTTCCGCGGGTGGAAAACTGGACTGTGGCCAGGGCTGGCCCCCCAATGCCGT
TACTGGCACTTCCTTCTAGAACCTCCTTGGCCTTGGGTCTAATTCACTGTAGGGAACAGA
GACCCAGCCTGGAAAAGGAGGTGAGGGAAGTGTCTGACCCGTGGTTAGTGGACCCCGTGG
CGCCAGGGCCCCAAGACTGTTTATTTAAAAGAAAATACACCTTACAACAATGTCTTGCTG
CTCGGATTGGGTGAGAGGAGGGGCGGTCACAGTGGGCGCCAGAGCCGAACAATCCTTGAA
CTCAAGTCTTCCCTAGCCCAAGTGAAAAGATCCACTGAGCCACCTTGTCTGCAAGACCTC
CCAGGCTCCCCGCCCCCACCCCACCTTGCCCCAGGGTTAGGGGGCAGCTAAATGTGATCC
TGCCTTGCTGTGAAATCCCTGTACGTTTGACCTGGTGTTAGGTGTGCAAAGTCCAAATCC
TACCTCCGTCTGCGCCTGGCCCCGCCTGAGCCTAATTGTTCTCGCCCTAAATGTGTAGAC
CCCTCTTTTGAAAACTCCTACCTGGTGCATCGAATTGTCCTAACCTTTTCCCAGGCAGTG
CCCCACCCCCACCCCTGCGGGTTTATTGCTAGTCTATGAAGTTCGTACCTCTTTTAAAAG
AAACAGGATTGAGGTGGAAGGGGCATAGGAAGATGGGGTTGGGCACCTCCCTCTAGCTGG
GGTCTGCATTTATGTAAATATTTTTCATAAGCCTCTCTACCTGGAGAGGAAGGGGGAGGC
TGAGCCGGAGTGAGGTTCTAATCACCCATCTCTATCCATGTGCGTGAGTGCGTGTGTATG
TGTGCAATCCCCACCCTACTCCTGTCTCAGAGGGATTGCTGTGAATTTTTTGGTGGTAAA
TAAAGATATTTCATTCTGTTCAAAAAAAAAAA
>TR154|c0_g1_i1
CACACACACACACACACACACACACACACACACACACACACACACACACACACACACACA
CTCAGCAGGCCCTGCGGGTCCCCGAGAAAAGGGAACAAACCTAACCTAGCCGGAGAAGGC
AGAAGCCCAGGAGAAACAAGAGGAGGCTAGGACACTGGGCAGGGGTGGTTTATTTGAGGC
AGGACTGGAGCTGCTGTGCCTCCCGCTGAGGTTATGGGAAAGCAGCGGCCCAGACACTTA
TTCGCCCCCTTCCACCACTTCCCTTTCTGGTCTTAAGTCTCTATACTTGGAGGAGCAGAC
AAGGTTGATGACACTAGAACCAATGTGCCCAAACTCATAATTGATGGAGTTGAGAGGTAG
GAACTACAACAGAGAAGACCCGTGGAATGAGTTAAGGGCAAGGGTAGAGAGCTGTGGCAG
GCTTAGAGAAAGCTAGGGACCAAGAAGGAAAGTGTCCTTTGAGAGAATGATTGTTAAGGC
CTGGATCCTACCCACATCTGAGTCCTCCAGCCTGAGCACTGGGTTGGGCTGAAGCATCTG
TATTTGGCAGACTACCCTGCAGGAAAATAGACTAAACAGCTTTGGATCCTCTCCAGGACA
GATCTAGAAAAGTTTCAAGGTCTTCAGTCTGCTGCTAAGTCCCCAGCTTGTCCCAGGCGA
GCACAGGTGTGCTAGCTACTTTTCCCATCACTTACGCCAACTGTGGACTGGAAGCGGTAA
ACAGGGGGAACTGAGAACCAAACTCACACAGACACCGGTTCATTAGCCACCCCCAGAGAC
CCCCACCTGGCCCTCCGGGACGCCCAAAGAGGTGATGGAAGGGATTGCAGAGAGCGGTAT
TGATTGGCAGGGAGCGTTTCCGGCACCTACAGCAGCGGGCCTGCTGATTCTCTCTTCCCG
CTGGCGTTCACGGTCACGGCCGGCCGGAGGCTGGACCGGCGTAATTTACGAGGCGGGAGG
AGAATCTACCCTTAAAGGGGCTACGGGCAGCAGAGGCCCAGCTCAACCCGTTTCCCAGGC
TGGTGACAATGAAGGAGGGGGCGCTGCAGTCCCCCACCCAACTCCTTTCTCTCTATCCCC
TACCCGCCCCCCAACATCGCCCTTTGTCTCAGGATCCGCTGCCTCCGCCTCCGGGCCAGC
TAGCCACCGAGTACGGGGCCAGAGCTGAAGAGGGAGGGGCTCATCCCCAGACTCAGTTGG
AGGCCAAAGACAAGGCTTTTTATTCACAAATCCTTTCAGCCTTCAGCCCCAGACCCAACG
TTATGAGGCTGGCCGGCTCTGGAAAGAACAGTCCAGATAACCCACCAGCCCTCCTGCACC
CTGTTTTTACTCTTTCCACCAGCTTCCTGTCTGCTGCCTCACTTCTGTGGGAACACAGGA
TCGAGAAGTAGGGGATGGGCAGAGCTAAGTGCAGCTTGAGCAGTGTGAAACCGCCCACTG
AGGTGAAGAGAGGCTTCCCAACTCTCCAAGGACAAGCCACAGAATACTGGGTTCTCCCAA
TAGCACGTGGCTTCAAGTTTGTTTACAGGATTGTGCAGAGACACAAGCAAACTGTTGGGT
CCAAATCTCTCTCCCTACTAAACTTGCAAGCAGGCAGCTTCTTGGTCTTTCCATTTGGCT
CAATAGAGAGGAAATACAATCACATGCCTTGATCCTCCATTGGGCACCTGACACATCTCC
CCTCCCACTACACATGTTCATCTATGTTCAAGTTCCCACAAAGCATCTCCACTCCAGCTG
TCCACACAATCTCCTGTGACAGGGCCATGGGAATGGAGTACTACCCTTCTCCCTGTTTGT
ATCCCCTTGTGCAGCACTTCCAATGACTGGTGGTCTCTAGATTCAAGCTCCACCACTCTG
ATTTGATTCCTGAAGCCTGGTAGGAAAGAGACTAGAACACCCCAAAAGGAAGGAGGCAAA
GTTATGCAATATTCTCTTTCCTTTGCTTTAAACTTGACTTCTGTGAGCTTCTTTGTCAAT
ATTTGTCTTGTTGATTGTGTCTCTGGTACCTACTCTGTAGTTCCTGTGGTAGTCAGTATT
CCTTACTTCCCTTCCCAGATCTGTGTAGTGTACTCCCCTATTCAAGCATCTGTCTTTAGC
ACGTTTTCCCTTTATATAGTCCTTGTACAGAGCTGCTTCATCATGTTAATATTAATAATT
AAAACATGGATGTATGATGATGTGATGTTTTGAGAACCATTTCTAAAACTGGGCTCCCCC
CCACACACGTACAGTCTCCTCTACCCAGAAAGAACAGAAGCCCTAGGCCCTTAGCTGTTT
ATTTTATTTTCTCCAGCTCAGGTGAATGATAAAAATAATAAATGTGTAATAATAAAGAAA
GAGCAGTTGCATGG
