# Supplementary material for: Hotair Is Dispensible for Mouse Development
Source: PLoS Genet. 2016 Dec 15;12(12):e1006232. doi: 10.1371/journal.pgen.1006232 (PMC5157951; doi:10.1371/journal.pgen.1006232)
Supplement: S8 Dataset — (TGZ) [file pgen.1006232.s018.tgz › S8_Dataset/TrinityAssemblyResults_MinLength1000_BlatResults.txt]

TR5603|c0_g3_i8	15	100.00	1079	0	0	17	1095	102955655	102956733	0.0e+00	2130.0
TR5603|c0_g3_i2	15	100.00	1456	0	0	1147	2602	102947963	102949418	0.0e+00	2848.0
TR5603|c0_g3_i2	15	100.00	1031	0	0	1	1031	102942802	102943832	0.0e+00	2033.0
TR5603|c0_g3_i2	15	93.55	62	4	0	2605	2666	36064529	36064590	5.3e-25	112.0
TR5603|c0_g3_i2	15	95.08	61	3	0	2606	2666	8717674	8717734	1.3e-24	111.0
TR5603|c0_g3_i2	15	95.08	61	3	0	2606	2666	39085624	39085684	1.3e-24	111.0
TR5603|c0_g3_i2	15	95.08	61	3	0	2606	2666	76554315	76554375	1.3e-24	111.0
TR5603|c0_g3_i2	15	93.55	62	4	0	2605	2666	10573263	10573324	2.0e-24	110.0
TR5603|c0_g3_i2	15	93.55	62	4	0	2605	2666	85471203	85471264	2.0e-24	110.0
TR5603|c0_g3_i2	15	93.55	62	4	0	2605	2666	60666746	60666685	2.0e-24	110.0
TR5603|c0_g3_i2	15	93.55	62	4	0	2605	2666	90969736	90969675	2.0e-24	110.0
TR5603|c0_g3_i2	15	93.55	62	4	0	2605	2666	84330533	84330594	2.5e-24	110.0
TR5603|c0_g3_i2	15	95.00	60	3	0	2607	2666	34064258	34064317	5.3e-24	109.0
TR5603|c0_g3_i2	15	93.44	61	4	0	2606	2666	102427507	102427447	7.2e-24	108.0
TR5603|c0_g3_i2	15	93.44	61	4	0	2606	2666	40039270	40039210	7.2e-24	108.0
TR5603|c0_g3_i2	15	93.44	61	4	0	2606	2666	70502796	70502736	7.2e-24	108.0
TR5603|c0_g3_i2	15	93.44	61	4	0	2606	2666	76973241	76973181	7.2e-24	108.0
TR5603|c0_g3_i2	15	93.44	61	4	0	2606	2666	28526759	28526699	8.2e-24	108.0
TR5603|c0_g3_i2	15	93.44	61	4	0	2606	2666	39515296	39515236	8.2e-24	108.0
TR5603|c0_g3_i2	15	93.44	61	4	0	2606	2666	79801411	79801351	8.2e-24	108.0
TR5603|c0_g3_i2	15	93.55	62	4	0	2605	2666	45556402	45556463	8.3e-24	108.0
TR5603|c0_g3_i2	15	91.94	62	5	0	2605	2666	103206475	103206536	1.4e-23	107.0
TR5603|c0_g3_i2	15	95.00	60	3	0	2607	2666	44379663	44379722	2.3e-23	107.0
TR5603|c0_g3_i2	15	91.80	61	5	0	2606	2666	79068998	79069058	4.1e-23	106.0
TR5603|c0_g3_i2	15	94.92	59	3	0	2608	2666	76735994	76735936	8.0e-23	105.0
TR5603|c0_g3_i2	15	93.65	63	3	1	2605	2666	45289998	45290060	1.6e-22	104.0
TR5603|c0_g3_i2	15	93.65	63	3	1	2605	2666	74971779	74971841	1.6e-22	104.0
TR5603|c0_g3_i2	15	93.55	62	3	1	2606	2666	78886821	78886760	5.7e-22	102.0
TR5603|c0_g3_i2	15	92.98	57	4	0	2610	2666	54403007	54402951	2.4e-21	100.0
TR5603|c0_g3_i2	15	92.06	63	4	1	2605	2666	79024516	79024454	3.7e-21	99.0
TR5603|c0_g3_i2	15	86.89	61	8	0	2606	2666	51997839	51997779	1.1e-20	98.0
TR5603|c0_g3_i2	15	87.10	62	8	0	2605	2666	23090051	23090112	1.1e-20	98.0
TR5603|c0_g3_i2	15	90.48	63	5	1	2605	2666	79375944	79376006	1.9e-20	97.0
TR5603|c0_g3_i2	15	100.00	48	0	0	2558	2605	52018041	52017994	1.5e-19	94.0
TR5603|c0_g3_i2	15	92.45	53	4	0	2614	2666	44071308	44071256	5.5e-19	92.0
TR5603|c0_g3_i2	15	88.89	54	6	0	2613	2666	12065296	12065243	4.8e-18	89.0
TR5603|c0_g3_i2	15	100.00	42	0	0	2556	2597	78811078	78811119	6.0e-16	82.0
TR5603|c0_g3_i2	15	100.00	42	0	0	2556	2597	44347554	44347513	6.0e-16	82.0
TR5603|c0_g3_i2	15	95.65	46	2	0	2557	2602	12065684	12065639	1.4e-15	81.0
TR5603|c0_g3_i2	15	96.00	50	0	2	2557	2604	54745316	54745267	3.1e-14	76.0
TR5603|c0_g3_i2	15	100.00	36	0	0	2568	2603	79375479	79375514	1.6e-12	71.0
TR5603|c0_g3_i2	15	100.00	34	0	0	2556	2589	22899763	22899796	3.1e-11	66.0
TR5603|c0_g3_i2	15	100.00	33	0	0	2572	2604	102495805	102495773	1.0e-10	65.0
TR5603|c0_g3_i2	15	100.00	25	0	0	1036	1060	79317940	79317964	4.0e-06	49.0
TR5603|c0_g3_i2	15	90.91	11	1	0	2594	2604	79024542	79024532	1.9e+04	17.0
TR5603|c0_g3_i2	15	100.00	7	0	0	2603	2609	12065311	12065305	1.9e+05	14.0
TR5645|c0_g1_i2	15	100.00	1175	0	0	1	1175	102949349	102948175	0.0e+00	2299.0
TR5645|c0_g1_i2	15	100.00	1018	0	0	1375	2392	102943832	102942815	0.0e+00	2008.0
TR5645|c0_g1_i2	15	100.00	84	0	0	1176	1259	102948046	102947963	1.4e-40	164.0
TR5603|c0_g3_i4	15	100.00	1031	0	0	1	1031	102942802	102943832	0.0e+00	2033.0
TR5603|c0_g3_i4	15	100.00	727	0	0	1346	2072	102954481	102955207	0.0e+00	1442.0
TR5603|c0_g3_i4	15	100.00	265	0	0	2073	2337	102956469	102956733	1.5e-147	519.0
TR5603|c0_g3_i4	15	100.00	190	0	0	1156	1345	102950406	102950595	3.6e-104	375.0
TR2319|c0_g1_i1	15	100.00	1053	0	0	1	1053	102950695	102951747	0.0e+00	2065.0
TR5645|c0_g1_i1	15	100.00	1018	0	0	852	1869	102943832	102942815	0.0e+00	2008.0
TR5645|c0_g1_i1	15	100.00	652	0	0	1	652	102950283	102949632	0.0e+00	1279.0
TR5645|c0_g1_i1	15	100.00	84	0	0	653	736	102948046	102947963	1.4e-40	164.0
TR5603|c0_g3_i6	15	100.00	727	0	0	310	1036	102954481	102955207	0.0e+00	1442.0
TR5603|c0_g3_i6	15	100.00	288	0	0	22	309	102950308	102950595	1.1e-161	566.0
TR5603|c0_g3_i6	15	100.00	265	0	0	1037	1301	102956469	102956733	1.5e-147	519.0
TR5603|c0_g3_i6	15	97.14	70	0	1	1	70	25494044	25494111	2.0e-28	124.0
TR5603|c0_g3_i6	15	93.75	48	1	1	21	66	15693590	15693637	3.8e-14	76.0
TR5603|c0_g3_i6	15	96.77	31	1	0	37	67	47057837	47057807	4.1e-08	56.0
TR5603|c0_g3_i6	15	93.33	30	2	0	7	36	47057881	47057852	3.7e-06	50.0
TR5603|c0_g3_i6	15	100.00	21	0	0	1	21	102950247	102950267	1.3e-03	41.0
TR4344|c0_g1_i1	15	100.00	637	0	0	4	640	102936820	102937456	0.0e+00	1267.0
TR4344|c0_g1_i1	15	99.78	461	1	0	641	1101	102938279	102938739	4.4e-263	903.0
TR4344|c0_g1_i1	15	92.65	68	5	0	1034	1101	59134616	59134683	3.5e-25	113.0
TR4344|c0_g1_i1	15	93.44	61	4	0	1041	1101	9977959	9977899	7.0e-24	108.0
TR4344|c0_g1_i1	15	98.25	57	1	0	1034	1090	58007476	58007420	1.7e-23	107.0
TR4344|c0_g1_i1	15	89.23	65	1	1	1032	1090	88911531	88911595	1.3e-21	101.0
TR4344|c0_g1_i1	15	100.00	50	0	0	1050	1099	58614513	58614562	1.2e-20	98.0
TR4344|c0_g1_i1	15	100.00	49	0	0	1032	1080	75579052	75579004	4.2e-20	96.0
TR4344|c0_g1_i1	15	98.04	51	1	0	1034	1084	20291218	20291268	5.9e-20	95.0
TR4344|c0_g1_i1	15	88.89	63	1	2	1031	1087	25547303	25547365	1.9e-17	87.0
TR4344|c0_g1_i1	15	97.67	43	1	0	1030	1072	74266476	74266434	8.2e-16	82.0
TR4344|c0_g1_i1	15	81.16	69	1	3	1035	1091	98407562	98407494	2.5e-14	77.0
TR4344|c0_g1_i1	15	100.00	38	0	0	1030	1067	84227551	84227588	1.4e-13	74.0
TR4344|c0_g1_i1	15	100.00	38	0	0	1051	1088	86244350	86244313	1.4e-13	74.0
TR4344|c0_g1_i1	15	91.30	46	0	2	1031	1072	25476352	25476307	2.5e-10	63.0
TR4344|c0_g1_i1	15	89.74	39	0	1	1044	1078	38118435	38118473	1.2e-08	58.0
TR4344|c0_g1_i1	15	100.00	26	0	0	1028	1053	27663274	27663249	1.3e-06	51.0
TR4344|c0_g1_i1	15	100.00	21	0	0	1030	1050	86244401	86244381	1.2e-03	41.0
TR4344|c0_g1_i1	15	100.00	21	0	0	1081	1101	75578833	75578813	1.3e-03	41.0
TR4344|c0_g1_i1	15	95.83	24	0	1	1054	1076	27663025	27663002	4.0e-02	36.0
TR4344|c0_g1_i1	15	100.00	10	0	0	1040	1049	58614493	58614502	3.8e+03	20.0
TR4344|c0_g1_i1	15	100.00	7	0	0	1089	1095	25547379	25547385	2.4e+05	14.0
TR4344|c0_g1_i1	15	100.00	6	0	0	1090	1095	86244309	86244304	8.7e+05	12.0
TR5641|c0_g3_i1	15	99.79	964	0	1	85	1048	102956747	102957708	0.0e+00	1875.0
TR5641|c0_g3_i1	15	100.00	38	0	0	79	116	23129025	23129062	1.2e-12	71.0
TR5641|c0_g3_i1	15	95.00	40	0	1	75	114	48026585	48026622	7.3e-10	62.0
TR5641|c0_g3_i1	15	95.00	40	0	1	75	114	60496452	60496415	7.3e-10	62.0
TR5641|c0_g3_i1	15	88.64	44	1	1	77	116	4660824	4660781	2.7e-09	60.0
TR5641|c0_g3_i1	15	100.00	31	0	0	84	114	4652946	4652916	1.2e-08	58.0
TR5641|c0_g3_i1	15	100.00	31	0	0	79	109	90932915	90932885	1.2e-08	58.0
TR5641|c0_g3_i1	15	94.59	37	0	1	78	114	38444872	38444906	4.0e-08	56.0
TR5641|c0_g3_i1	15	94.59	37	0	1	78	114	10848338	10848372	4.0e-08	56.0
TR5641|c0_g3_i1	15	94.59	37	0	1	78	114	19282243	19282209	4.0e-08	56.0
TR5641|c0_g3_i1	15	100.00	30	0	0	79	108	58885975	58886004	4.3e-08	56.0
TR5641|c0_g3_i1	15	100.00	30	0	0	79	108	36525362	36525391	4.3e-08	56.0
TR5641|c0_g3_i1	15	100.00	8	0	0	125	132	4652914	4652907	9.7e+04	15.0
TR5641|c0_g3_i1	15	100.00	6	0	0	77	82	4652958	4652953	1.1e+06	11.0
TR5603|c0_g3_i3	15	100.00	1031	0	0	1	1031	102942802	102943832	0.0e+00	2033.0
TR5603|c0_g3_i3	15	100.00	298	0	0	1156	1453	102950406	102950703	2.0e-167	585.0
TR5645|c0_g1_i3	15	100.00	1018	0	0	669	1686	102943832	102942815	0.0e+00	2008.0
TR5645|c0_g1_i3	15	100.00	469	0	0	1	469	102950283	102949815	3.1e-268	920.0
TR5645|c0_g1_i3	15	100.00	84	0	0	470	553	102948046	102947963	1.4e-40	164.0
TR6794|c0_g1_i1	15	100.00	1114	0	0	1	1114	102955323	102954210	0.0e+00	2203.0
TR4361|c0_g1_i1	15	100.00	1864	0	0	14	1877	102942750	102940887	0.0e+00	3636.0
TR5641|c0_g1_i1	15	99.79	964	0	1	46	1009	102956747	102957708	0.0e+00	1875.0
TR5641|c0_g1_i1	15	98.57	70	1	0	1	70	26666664	26666733	8.3e-30	128.0
TR5641|c0_g1_i1	15	96.43	56	2	0	15	70	44638847	44638902	3.4e-21	99.0
TR5641|c0_g1_i1	15	100.00	53	0	0	25	77	23129010	23129062	4.6e-21	99.0
TR5641|c0_g1_i1	15	100.00	49	0	0	22	70	92105040	92105088	9.1e-19	91.0
TR5641|c0_g1_i1	15	100.00	48	0	0	23	70	73133920	73133967	3.3e-18	90.0
TR5641|c0_g1_i1	15	100.00	46	0	0	26	71	40287465	40287420	4.4e-17	86.0
TR5641|c0_g1_i1	15	100.00	42	0	0	28	69	90623008	90622967	7.8e-15	78.0
TR5641|c0_g1_i1	15	100.00	42	0	0	29	70	90932926	90932885	7.8e-15	78.0
TR5641|c0_g1_i1	15	93.88	49	0	1	30	75	24807700	24807652	4.7e-14	76.0
TR5641|c0_g1_i1	15	97.50	40	1	0	31	70	33269247	33269286	5.8e-13	72.0
TR5641|c0_g1_i1	15	91.67	48	2	1	25	70	25718041	25717994	3.6e-12	69.0
TR5641|c0_g1_i1	15	91.07	56	0	3	20	71	12348887	12348941	1.5e-11	67.0
TR5641|c0_g1_i1	15	79.71	69	1	4	12	70	54936533	54936468	4.3e-09	59.0
TR5641|c0_g1_i1	15	100.00	31	0	0	45	75	4652946	4652916	1.2e-08	58.0
TR5641|c0_g1_i1	15	94.74	38	0	1	40	75	13926775	13926812	1.3e-08	58.0
TR5641|c0_g1_i1	15	94.74	38	0	1	35	70	4652946	4652909	1.3e-08	58.0
TR5641|c0_g1_i1	15	100.00	30	0	0	40	69	75426171	75426142	4.3e-08	56.0
TR5641|c0_g1_i1	15	100.00	30	0	0	41	70	47709151	47709122	4.3e-08	56.0
TR5641|c0_g1_i1	15	90.91	44	1	2	32	75	54936533	54936493	1.8e-07	54.0
TR5641|c0_g1_i1	15	100.00	24	0	0	36	59	27202210	27202187	1.0e-04	45.0
TR5641|c0_g1_i1	15	100.00	15	0	0	60	74	27202171	27202157	1.1e+01	28.0
TR5641|c0_g1_i1	15	100.00	14	0	0	84	97	4652869	4652856	3.6e+01	26.0
TR5603|c0_g3_i1	15	100.00	3496	0	0	1	3496	102951716	102955211	0.0e+00	6845.0
TR5603|c0_g3_i1	15	100.00	265	0	0	3497	3761	102956469	102956733	1.5e-147	519.0
TR5603|c0_g3_i5	15	100.00	1434	0	0	1147	2580	102947963	102949396	0.0e+00	2805.0
TR5603|c0_g3_i5	15	100.00	1031	0	0	1	1031	102942802	102943832	0.0e+00	2033.0
TR5603|c0_g3_i5	15	93.55	62	4	0	2583	2644	36064529	36064590	5.3e-25	112.0
TR5603|c0_g3_i5	15	95.08	61	3	0	2584	2644	8717674	8717734	1.3e-24	111.0
TR5603|c0_g3_i5	15	95.08	61	3	0	2584	2644	39085624	39085684	1.3e-24	111.0
TR5603|c0_g3_i5	15	95.08	61	3	0	2584	2644	76554315	76554375	1.3e-24	111.0
TR5603|c0_g3_i5	15	93.55	62	4	0	2583	2644	10573263	10573324	2.0e-24	110.0
TR5603|c0_g3_i5	15	93.55	62	4	0	2583	2644	60666746	60666685	2.0e-24	110.0
TR5603|c0_g3_i5	15	93.55	62	4	0	2583	2644	90969736	90969675	2.0e-24	110.0
TR5603|c0_g3_i5	15	93.55	62	4	0	2583	2644	84330533	84330594	2.5e-24	110.0
TR5603|c0_g3_i5	15	95.00	60	3	0	2585	2644	34064258	34064317	5.3e-24	109.0
TR5603|c0_g3_i5	15	93.44	61	4	0	2584	2644	102427507	102427447	7.2e-24	108.0
TR5603|c0_g3_i5	15	93.44	61	4	0	2584	2644	40039270	40039210	7.2e-24	108.0
TR5603|c0_g3_i5	15	93.44	61	4	0	2584	2644	70502796	70502736	7.2e-24	108.0
TR5603|c0_g3_i5	15	93.44	61	4	0	2584	2644	76973241	76973181	7.2e-24	108.0
TR5603|c0_g3_i5	15	93.44	61	4	0	2584	2644	79801411	79801351	8.2e-24	108.0
TR5603|c0_g3_i5	15	93.44	61	4	0	2584	2644	28526759	28526699	8.2e-24	108.0
TR5603|c0_g3_i5	15	93.44	61	4	0	2584	2644	39515296	39515236	8.2e-24	108.0
TR5603|c0_g3_i5	15	93.55	62	4	0	2583	2644	45556402	45556463	8.3e-24	108.0
TR5603|c0_g3_i5	15	91.94	62	5	0	2583	2644	103206475	103206536	1.4e-23	107.0
TR5603|c0_g3_i5	15	95.00	60	3	0	2585	2644	44379663	44379722	2.3e-23	107.0
TR5603|c0_g3_i5	15	91.80	61	5	0	2584	2644	79068998	79069058	4.1e-23	106.0
TR5603|c0_g3_i5	15	94.92	59	3	0	2586	2644	76735994	76735936	8.0e-23	105.0
TR5603|c0_g3_i5	15	93.65	63	3	1	2583	2644	45289998	45290060	1.6e-22	104.0
TR5603|c0_g3_i5	15	93.65	63	3	1	2583	2644	74971779	74971841	1.6e-22	104.0
TR5603|c0_g3_i5	15	93.55	62	3	1	2584	2644	98335219	98335158	5.7e-22	102.0
TR5603|c0_g3_i5	15	93.55	62	3	1	2584	2644	78886821	78886760	5.7e-22	102.0
TR5603|c0_g3_i5	15	92.98	57	4	0	2588	2644	54403007	54402951	2.4e-21	100.0
TR5603|c0_g3_i5	15	92.06	63	4	1	2583	2644	79024516	79024454	3.7e-21	99.0
TR5603|c0_g3_i5	15	86.89	61	8	0	2584	2644	51997839	51997779	1.1e-20	98.0
TR5603|c0_g3_i5	15	87.10	62	8	0	2583	2644	23090051	23090112	1.1e-20	98.0
TR5603|c0_g3_i5	15	91.23	57	5	0	2588	2644	44700029	44700085	1.2e-20	98.0
TR5603|c0_g3_i5	15	88.57	70	5	2	2576	2644	79375939	79376006	1.4e-20	97.0
TR5603|c0_g3_i5	15	88.89	54	6	0	2591	2644	12065296	12065243	4.8e-18	89.0
TR5603|c0_g3_i5	15	100.00	27	0	0	2557	2583	52018020	52017994	3.9e-07	53.0
TR5603|c0_g3_i5	15	100.00	26	0	0	2557	2582	102495798	102495773	1.4e-06	51.0
TR5603|c0_g3_i5	15	100.00	26	0	0	2557	2582	54745292	54745267	1.4e-06	51.0
TR5603|c0_g3_i5	15	100.00	25	0	0	1036	1060	79317940	79317964	4.0e-06	49.0
TR5603|c0_g3_i5	15	100.00	25	0	0	2557	2581	44699723	44699747	5.2e-06	49.0
TR5603|c0_g3_i5	15	100.00	25	0	0	2556	2580	78811078	78811102	5.9e-06	49.0
TR5603|c0_g3_i5	15	100.00	25	0	0	2556	2580	22899763	22899787	5.9e-06	49.0
TR5603|c0_g3_i5	15	96.67	30	0	1	2551	2580	40076106	40076078	1.2e-05	48.0
TR5603|c0_g3_i5	15	100.00	24	0	0	2557	2580	12065662	12065639	2.2e-05	47.0
TR5603|c0_g3_i5	15	100.00	22	0	0	1542	1563	80105146	80105125	2.2e-04	44.0
TR5603|c0_g3_i5	15	100.00	13	0	0	2538	2550	98335637	98335625	7.9e+01	25.0
TR5603|c0_g3_i5	15	90.91	11	1	0	2572	2582	79024542	79024532	1.9e+04	17.0
TR5603|c0_g3_i5	15	100.00	7	0	0	2581	2587	12065311	12065305	1.9e+05	14.0
TR5641|c0_g2_i1	15	99.79	964	0	1	80	1043	102956747	102957708	0.0e+00	1875.0
TR5641|c0_g2_i1	15	100.00	33	0	0	79	111	23129030	23129062	7.8e-10	62.0
TR5641|c0_g2_i1	15	100.00	31	0	0	79	109	4652946	4652916	1.2e-08	58.0
TR5641|c0_g2_i1	15	100.00	14	0	0	118	131	4652869	4652856	3.6e+01	26.0
TR154|c0_g1_i1	15	99.75	2360	0	1	1	2354	102938670	102941029	0.0e+00	4601.0
