# Supplementary material for: Hotair Is Dispensible for Mouse Development
Source: PLoS Genet. 2016 Dec 15;12(12):e1006232. doi: 10.1371/journal.pgen.1006232 (PMC5157951; doi:10.1371/journal.pgen.1006232)
Supplement: S1 Table — (XLSX) [file pgen.1006232.s019.xlsx]

## Sheet: Sheet1
# This table provides basic statistics for the RNA-seq data, mapping and analysis. The number of total mapped reads correspond to all alignments output by TopHat2; the number of uniquely mapping reads correspond to unambiguous alignments (NH:i:1) output by TopHat2.
# We also provide the numbers of Ensembl-annotated protein-coding genes, found on autosomes or sex chromosomes (but excluding unassembled contigs and patch sequences in mm10), that are detected as expressed with uniquely mapping reads.
Sample name	Nb. raw reads	Nb. total mapped reads	Nb. uniquely mapped reads	Nb. detected protein-coding genes (RPKM>0)	Nb. detected protein-coding genes (RPKM>1)
FL_ko_1	40698163	35514376	27731861	15681	11244
GT_ko_1	37775983	33644240	26838654	15629	11169
HL_ko_1	44451116	39448964	30056673	15531	11160
T1_ko_1	40928624	36405307	28257631	15747	11675
T2_ko_1	40860204	36230927	27840308	15778	11733
T3_ko_1	43764546	38810730	29682505	15871	11486
FL_wt_1	43159867	38673606	30641174	15765	11298
GT_wt_1	41820639	37489073	29000337	15800	11296
HL_wt_1	36856548	33008795	26174120	15622	11211
T1_wt_1	54582985	48610154	39214542	16221	11916
T2_wt_1	41601369	36669352	29760688	16044	11874
T3_wt_1	43311046	38708460	30546888	15999	11658
FL_wt_2	44744320	39335051	30976028	15829	11370
GT_wt_2	43802713	39200069	31549879	15695	11101
HL_wt_2	41756196	37629037	30100106	15776	11323
T1_wt_2	45497559	40705849	32748571	16337	12114
T2_wt_2	41551623	36387101	28523628	16036	11823
T3_wt_2	41536808	36660677	29058780	16042	11788
FL_ko_2	51169154	45511926	35821428	15733	11201
GT_ko_2	54136685	48380958	38682561	15804	11099
HL_ko_2	53386263	47361571	37405891	15691	11104
T1_ko_2	41456351	36897223	28673322	16124	11870
T2_ko_2	41828796	36594663	28157890	15891	11830
T3_ko_2	49580928	43436584	32656590	15893	11475
Total	1060258486	941314693	740100055
